# Supplementary material for: The Language of Innovation
Source: PLoS One. 2020 Apr 30;15(4):e0230107. doi: 10.1371/journal.pone.0230107 (PMC7194493; doi:10.1371/journal.pone.0230107)
Supplement: S20 File — (GZ) [file pone.0230107.s020.tar.gz › 1998-2002/V2Run_7_VS_4500_embeddings1998-2002ED32.txt]

-1.601011753082275391e-01 -1.339146345853805542e-01 9.196252375841140747e-02 3.727236986160278320e-01 2.367829680442810059e-01 1.382160037755966187e-01 6.294659525156021118e-02 7.683905959129333496e-02 1.966040283441543579e-01 -3.359330445528030396e-02 1.107528731226921082e-01 7.676366716623306274e-02 2.214900404214859009e-01 -2.566473744809627533e-02 -1.347200423479080200e-01 3.365764021873474121e-02 9.177050739526748657e-02 1.424430310726165771e-01 -3.115090727806091309e-01 1.747897863388061523e-01 2.434985637664794922e-01 -7.411726564168930054e-02 1.424955576658248901e-01 1.944223791360855103e-01 -2.437386848032474518e-02 -1.671387851238250732e-01 5.199632793664932251e-02 7.171313278377056122e-03 2.497909963130950928e-02 1.332754194736480713e-01 4.596052169799804688e-01 -2.387045174837112427e-01
-5.019042640924453735e-02 9.191668778657913208e-02 -6.285288184881210327e-02 2.177718728780746460e-01 1.492759436368942261e-01 1.324437409639358521e-01 7.596046477556228638e-02 -2.038585543632507324e-01 -1.142601892352104187e-01 -1.471059471368789673e-01 -2.108743228018283844e-02 -1.451580971479415894e-01 1.235618516802787781e-01 -3.193086087703704834e-01 -3.350780010223388672e-01 6.123076751828193665e-02 1.473834216594696045e-01 4.124328494071960449e-01 1.605484187602996826e-01 -1.658879593014717102e-02 9.152500331401824951e-02 -1.025164686143398285e-02 1.341863870620727539e-01 -1.727904081344604492e-01 -1.252988278865814209e-01 -2.639072202146053314e-02 -4.520828276872634888e-02 9.256463497877120972e-02 8.875821530818939209e-02 3.809922635555267334e-01 2.864066362380981445e-01 -1.573299914598464966e-01
1.866029947996139526e-02 4.189749956130981445e-01 -5.305014550685882568e-02 1.242569312453269958e-01 3.286015391349792480e-01 5.672240629792213440e-02 1.104722246527671814e-01 -3.412714302539825439e-01 1.285051256418228149e-01 5.975952744483947754e-02 1.950131654739379883e-01 -1.788685917854309082e-01 1.267906725406646729e-01 -1.199971660971641541e-01 1.033544167876243591e-01 -8.525820076465606689e-02 2.001019567251205444e-01 3.269305527210235596e-01 5.694987624883651733e-02 -1.346924304962158203e-01 2.433775365352630615e-01 3.607176989316940308e-02 1.570300459861755371e-01 9.416000545024871826e-02 2.604137361049652100e-01 -3.399226814508438110e-02 7.269272208213806152e-02 1.980452090501785278e-01 -3.167375549674034119e-02 -9.474173188209533691e-02 5.113000422716140747e-02 -1.975283324718475342e-01
1.382915377616882324e-01 2.139285951852798462e-01 1.976466923952102661e-01 -9.084856137633323669e-03 2.790704667568206787e-01 7.747595757246017456e-02 2.430646419525146484e-01 4.430182278156280518e-03 3.401343524456024170e-01 1.625612005591392517e-02 9.495058655738830566e-02 -1.355982720851898193e-01 1.773452013731002808e-01 -5.942437797784805298e-02 1.070567667484283447e-01 2.091984152793884277e-01 5.320483446121215820e-02 -4.559142887592315674e-02 8.614520728588104248e-02 1.510258167982101440e-01 2.874703705310821533e-01 -1.166084185242652893e-01 -7.903885096311569214e-02 -2.310133911669254303e-02 -2.967944741249084473e-01 -2.624565660953521729e-01 -2.906143106520175934e-02 -1.694055199623107910e-01 1.878963559865951538e-01 9.682615846395492554e-02 2.966573834419250488e-01 -2.491160333156585693e-01
2.135315388441085815e-01 -9.675840288400650024e-02 7.349606603384017944e-02 2.278789728879928589e-01 3.347638547420501709e-01 1.847077608108520508e-01 1.050173342227935791e-01 2.021939493715763092e-02 2.161760479211807251e-01 2.942581176757812500e-01 -1.243214309215545654e-01 -1.593293100595474243e-01 1.392434835433959961e-01 -7.285271584987640381e-02 -5.480019375681877136e-02 1.631564348936080933e-01 2.258809655904769897e-01 2.616589963436126709e-01 -4.403307661414146423e-02 4.645074903964996338e-02 1.824113279581069946e-01 2.680287361145019531e-01 -2.114939875900745392e-02 5.623110383749008179e-02 1.738728731870651245e-01 1.835368759930133820e-02 -3.816147148609161377e-02 -1.317470371723175049e-01 1.999561674892902374e-03 3.376802429556846619e-02 1.273735612630844116e-01 -4.500580430030822754e-01
1.362615078687667847e-01 1.069883406162261963e-01 -1.222154125571250916e-01 -4.897197242826223373e-03 2.666150927543640137e-01 -6.770824640989303589e-02 2.376199066638946533e-01 2.554211206734180450e-02 9.114554524421691895e-02 2.204723358154296875e-01 1.431763619184494019e-01 -2.848582901060581207e-02 3.198308944702148438e-01 -1.150834560394287109e-01 1.380824744701385498e-01 -3.432406485080718994e-02 1.740550547838211060e-01 2.925485372543334961e-01 1.888900995254516602e-01 -7.830388844013214111e-02 3.975563943386077881e-01 2.115163803100585938e-01 2.587280869483947754e-01 7.663018256425857544e-02 -1.307335216552019119e-02 -1.404551416635513306e-01 -1.170889809727668762e-01 6.157733500003814697e-02 -2.409666217863559723e-02 2.550987526774406433e-02 3.220520317554473877e-01 -1.805335730314254761e-01
1.789023727178573608e-01 1.122243329882621765e-01 -2.138835489749908447e-01 2.314333617687225342e-01 2.416228652000427246e-01 2.111180424690246582e-01 2.250853031873703003e-01 1.756415218114852905e-01 3.780915215611457825e-02 2.396162971854209900e-02 1.142041906714439392e-01 6.006445363163948059e-02 3.777793049812316895e-02 -2.807454168796539307e-01 3.329226002097129822e-02 -1.085728779435157776e-01 3.955986201763153076e-01 3.148475885391235352e-01 -2.961688302457332611e-02 8.704596199095249176e-03 2.805952429771423340e-01 1.123413443565368652e-01 4.811238870024681091e-02 1.123707592487335205e-01 -4.589253664016723633e-02 -1.505545526742935181e-01 8.707271516323089600e-02 -7.950174063444137573e-02 -2.321881353855133057e-01 2.361547499895095825e-01 2.958527766168117523e-02 -2.184569835662841797e-01
3.432711958885192871e-01 -9.195639938116073608e-02 -2.352792769670486450e-01 1.004838496446609497e-01 2.226597964763641357e-01 4.117324203252792358e-02 4.921389743685722351e-02 3.151692450046539307e-02 4.455847740173339844e-01 1.112245619297027588e-01 3.215322270989418030e-02 -1.043313518166542053e-01 2.518657967448234558e-02 4.571373760700225830e-02 -7.084347307682037354e-02 -8.229947090148925781e-02 3.304542899131774902e-01 3.395822942256927490e-01 4.674595594406127930e-02 -7.859098911285400391e-02 3.443572223186492920e-01 3.225112566724419594e-03 -6.694655865430831909e-02 1.221939027309417725e-01 -3.081857040524482727e-02 -3.460887446999549866e-02 7.815861701965332031e-02 1.521133184432983398e-01 1.704885959625244141e-01 1.076777204871177673e-01 1.976380348205566406e-01 -1.849757730960845947e-01
-6.820645183324813843e-02 1.728523373603820801e-01 8.853188157081604004e-02 1.447617709636688232e-01 7.408410310745239258e-02 1.708772219717502594e-02 1.776894778013229370e-01 8.132771402597427368e-02 3.709035813808441162e-01 2.411737740039825439e-01 1.837803870439529419e-01 2.476562187075614929e-02 3.156657516956329346e-01 -1.472115963697433472e-01 8.287955075502395630e-02 -3.359225392341613770e-02 2.287109643220901489e-01 5.244815945625305176e-01 9.535264223814010620e-02 -1.558002382516860962e-01 1.370374709367752075e-01 -1.194745376706123352e-01 2.615369260311126709e-01 3.945249319076538086e-02 6.316063553094863892e-02 -8.169638365507125854e-02 -1.883084513247013092e-02 -5.500701442360877991e-02 8.106791973114013672e-02 2.204001396894454956e-01 -4.242869094014167786e-03 -1.716022938489913940e-02
3.911812603473663330e-02 1.889343857765197754e-01 -3.106009066104888916e-01 2.343369424343109131e-01 1.064605936408042908e-01 7.186692208051681519e-03 -1.518694311380386353e-01 -2.735245823860168457e-01 1.421685814857482910e-01 -4.005756601691246033e-02 4.647584632039070129e-02 -1.160673424601554871e-01 3.339733183383941650e-01 -1.995626837015151978e-01 3.169276192784309387e-02 2.040103077888488770e-01 3.082072436809539795e-01 7.881315052509307861e-02 -1.001451760530471802e-01 -1.562025249004364014e-01 2.760829329490661621e-01 -1.407621204853057861e-01 2.565355040132999420e-02 -6.906254589557647705e-02 -4.877034202218055725e-02 -2.130761891603469849e-01 -1.730554848909378052e-01 4.869890585541725159e-02 7.992340624332427979e-02 2.809357643127441406e-01 1.711702793836593628e-01 -1.971765011548995972e-01
2.869478464126586914e-01 -1.655662208795547485e-01 6.917398422956466675e-02 -7.352026551961898804e-02 1.637227982282638550e-01 2.935678958892822266e-01 1.854231655597686768e-01 -2.799179255962371826e-01 9.290582686662673950e-02 -9.124895930290222168e-02 1.861568242311477661e-01 -9.457501024007797241e-02 3.998293578624725342e-01 -1.498575955629348755e-01 6.983003765344619751e-02 2.548952698707580566e-01 1.958701461553573608e-01 8.119188994169235229e-02 2.600981108844280243e-02 5.505479872226715088e-02 2.064880132675170898e-01 -7.935650646686553955e-02 4.822908341884613037e-02 1.133294627070426941e-01 -2.357967495918273926e-01 -1.515808552503585815e-01 2.389459460973739624e-01 1.056413576006889343e-01 2.060237377882003784e-01 1.347930878400802612e-01 1.461859047412872314e-01 -4.862912930548191071e-03
-9.507757495157420635e-04 4.537707567214965820e-02 -8.439255505800247192e-02 1.954494267702102661e-01 3.632460832595825195e-01 2.299757152795791626e-01 2.795286476612091064e-01 8.306194841861724854e-02 1.983065903186798096e-01 1.415001899003982544e-01 5.476511269807815552e-02 -4.473620280623435974e-02 2.911982312798500061e-02 -1.834500283002853394e-01 -1.230658218264579773e-01 -8.785055950284004211e-03 1.443973779678344727e-01 3.147212266921997070e-01 -1.342631317675113678e-02 -2.265601754188537598e-01 4.720644950866699219e-01 1.456012856215238571e-02 1.630679666996002197e-01 1.156723052263259888e-01 3.759930655360221863e-02 -1.126266568899154663e-01 2.728167735040187836e-02 1.671677082777023315e-01 5.904463678598403931e-02 -2.854119054973125458e-02 1.962189227342605591e-01 -2.205544412136077881e-01
-4.458346869796514511e-03 -3.615687415003776550e-02 -9.900120645761489868e-02 -8.016832917928695679e-02 3.571849763393402100e-01 2.127896994352340698e-01 5.764494091272354126e-02 -1.939918287098407745e-02 2.864113748073577881e-01 1.121059432625770569e-01 1.597427278757095337e-01 -7.703093439340591431e-02 1.512235105037689209e-01 -9.443306177854537964e-02 1.780687272548675537e-01 1.268909592181444168e-02 2.658819854259490967e-01 2.350587695837020874e-01 -1.270323991775512695e-01 -1.619423367083072662e-02 2.841991782188415527e-01 9.034086018800735474e-03 3.090311586856842041e-01 -1.105552837252616882e-01 2.150469124317169189e-01 -1.267231106758117676e-01 9.184576570987701416e-02 2.671285569667816162e-01 -2.524799406528472900e-01 2.031840533018112183e-01 1.250637811608612537e-03 -1.952713578939437866e-01
-1.213210150599479675e-01 7.843215018510818481e-02 -1.303918212652206421e-01 1.754554957151412964e-01 4.060713648796081543e-01 1.270112097263336182e-01 -1.018239855766296387e-01 -1.689724177122116089e-01 1.124438866972923279e-01 -3.438055980950593948e-03 -1.719324104487895966e-02 -2.931869328022003174e-01 1.829940378665924072e-01 1.255725324153900146e-01 -6.140607595443725586e-02 -1.360510140657424927e-01 7.346152514219284058e-02 1.846574693918228149e-01 -9.057425707578659058e-02 5.825157836079597473e-02 5.324899554252624512e-01 1.344502717256546021e-01 2.157881706953048706e-01 -5.024103075265884399e-02 -7.373291999101638794e-02 -1.085507497191429138e-01 1.637612842023372650e-02 3.209305182099342346e-02 1.183637753129005432e-01 3.007620573043823242e-01 1.202468201518058777e-01 4.127797111868858337e-02
1.445212066173553467e-01 1.903375238180160522e-01 2.033309489488601685e-01 1.458812803030014038e-01 2.297362387180328369e-01 -1.189235746860504150e-01 -1.695901006460189819e-01 3.069002926349639893e-02 -2.319821715354919434e-01 -8.259265124797821045e-02 1.092404648661613464e-01 -2.974619567394256592e-01 2.012333124876022339e-01 -4.757479205727577209e-02 -2.599118351936340332e-01 -2.899038791656494141e-01 2.201101034879684448e-01 2.865954637527465820e-01 2.252859435975551605e-02 4.211222380399703979e-02 2.900303900241851807e-01 -1.989494860172271729e-01 9.919085353612899780e-02 -1.309138536453247070e-02 -7.415029406547546387e-02 -1.970375329256057739e-01 -1.510846316814422607e-01 -1.203120201826095581e-01 2.747168578207492828e-02 2.331746816635131836e-01 1.246859952807426453e-01 -9.672067314386367798e-02
4.943081438541412354e-01 -1.235001981258392334e-01 1.326995193958282471e-01 1.398553140461444855e-02 3.427227139472961426e-01 6.320159882307052612e-02 1.781660504639148712e-02 -1.440197080373764038e-01 3.519149422645568848e-01 -1.031134724617004395e-01 9.793052077293395996e-02 -2.618967369198799133e-02 3.023196458816528320e-01 -1.183255985379219055e-01 8.042179048061370850e-02 7.128695398569107056e-02 6.401932984590530396e-02 2.779046595096588135e-01 -1.660761386156082153e-01 -1.398275792598724365e-02 -4.544274508953094482e-02 -1.334520988166332245e-02 5.714794620871543884e-02 1.180297359824180603e-01 -2.654229402542114258e-01 -1.708997189998626709e-01 2.628658339381217957e-02 1.737088263034820557e-01 1.168550848960876465e-01 2.003668546676635742e-01 4.513369128108024597e-02 -5.901416391134262085e-02
1.904418468475341797e-01 -1.220162138342857361e-01 1.517724692821502686e-01 2.973460257053375244e-01 1.442570835351943970e-01 1.758210510015487671e-01 1.041626632213592529e-01 -1.308924797922372818e-02 2.876998484134674072e-01 1.954663395881652832e-01 -1.081935092806816101e-01 1.881749741733074188e-02 -4.937633499503135681e-02 -3.108034431934356689e-01 1.492689400911331177e-01 -3.312123939394950867e-02 2.703556120395660400e-01 2.427705675363540649e-01 -6.704765558242797852e-02 -9.282428771257400513e-02 1.960494220256805420e-01 1.972842812538146973e-01 2.203011661767959595e-01 1.536158174276351929e-01 9.240368381142616272e-03 -1.508702337741851807e-01 3.561288490891456604e-02 1.152091547846794128e-01 3.893288224935531616e-02 5.761923268437385559e-02 2.278999537229537964e-01 -3.611174523830413818e-01
2.270375192165374756e-01 -9.018955379724502563e-02 6.088459864258766174e-02 1.309421062469482422e-01 3.046777248382568359e-01 3.567316532135009766e-01 2.096383571624755859e-01 3.567347303032875061e-02 2.046512365341186523e-01 1.044904366135597229e-01 -4.558502137660980225e-02 -9.265793859958648682e-02 2.636761032044887543e-02 -2.358172237873077393e-01 -1.924499869346618652e-02 -1.641094982624053955e-01 2.984921038150787354e-01 2.088392376899719238e-01 2.290648967027664185e-02 -3.880530223250389099e-02 2.559438049793243408e-01 8.876483142375946045e-02 1.847638636827468872e-01 1.039273664355278015e-01 2.229149490594863892e-01 3.165178745985031128e-02 -1.457440853118896484e-01 -9.043637546710669994e-04 2.624929249286651611e-01 7.981387525796890259e-02 9.785123169422149658e-02 -3.118323087692260742e-01
-1.922538131475448608e-01 3.216695189476013184e-01 -2.304761484265327454e-02 4.026071131229400635e-01 2.400799244642257690e-01 -1.483961194753646851e-01 7.394646108150482178e-02 -1.296720802783966064e-01 7.255946099758148193e-02 2.148907035589218140e-01 1.951822638511657715e-01 1.367145478725433350e-01 4.676879942417144775e-02 -1.954024732112884521e-01 -6.304323673248291016e-02 -8.107694983482360840e-02 1.619402766227722168e-01 1.728858053684234619e-01 1.917062997817993164e-01 1.066563278436660767e-01 -6.908015161752700806e-02 -9.826865047216415405e-03 4.897300302982330322e-01 5.733349174261093140e-02 1.913030818104743958e-02 1.133375763893127441e-01 5.659244582056999207e-02 -2.160179428756237030e-02 7.390608079731464386e-03 1.833098828792572021e-01 2.491455711424350739e-02 -1.801746040582656860e-01
2.877218723297119141e-01 1.733801662921905518e-01 5.447753891348838806e-02 2.445759326219558716e-01 3.768551945686340332e-01 1.538249552249908447e-01 2.685061097145080566e-01 7.515458762645721436e-02 1.283408701419830322e-01 -2.647168561816215515e-02 6.288519501686096191e-02 1.357192546129226685e-01 1.134462803602218628e-01 -2.361325174570083618e-02 4.958562552928924561e-02 -1.591505482792854309e-02 1.234339028596878052e-01 3.293729424476623535e-01 -1.027360856533050537e-01 -2.461652643978595734e-02 4.740649163722991943e-01 1.754779964685440063e-01 8.955851942300796509e-02 5.937209725379943848e-02 1.034644171595573425e-01 -2.411328852176666260e-01 -2.483765035867691040e-02 2.055697888135910034e-02 3.094005025923252106e-02 7.775125652551651001e-02 1.788982376456260681e-02 -2.146800309419631958e-01
2.870027422904968262e-01 1.049043014645576477e-01 -1.902911812067031860e-02 1.652870178222656250e-01 1.659402847290039062e-01 1.943622380495071411e-01 1.537573188543319702e-01 5.669923871755599976e-02 1.801031827926635742e-01 2.229592651128768921e-01 1.246133521199226379e-01 -1.606803759932518005e-02 2.427165061235427856e-01 -2.109626382589340210e-01 -1.019958853721618652e-01 -6.152615533210337162e-04 3.777222335338592529e-01 2.416371554136276245e-01 2.823965065181255341e-02 -8.099755644798278809e-02 3.988308012485504150e-01 2.141572386026382446e-01 2.253200113773345947e-01 1.016009226441383362e-01 -3.046845830976963043e-02 -1.202394962310791016e-01 -5.214486271142959595e-02 1.983636617660522461e-01 1.448144763708114624e-01 8.360049128532409668e-02 -3.342476487159729004e-02 -1.185172498226165771e-01
3.162651062011718750e-01 -2.450386621057987213e-02 2.616059482097625732e-01 4.800019785761833191e-02 1.125385016202926636e-01 3.561467826366424561e-01 3.944510221481323242e-02 -1.905098110437393188e-01 1.259631514549255371e-01 4.002389684319496155e-02 9.098065644502639771e-02 -1.572052389383316040e-01 1.389602124691009521e-01 2.490058355033397675e-02 2.553640492260456085e-02 -6.943856924772262573e-02 6.817062944173812866e-02 9.532045572996139526e-02 -2.324676141142845154e-02 1.114227995276451111e-01 2.381997406482696533e-01 -5.694101750850677490e-02 6.567762047052383423e-02 2.588127255439758301e-01 -3.228744566440582275e-01 -3.540610671043395996e-01 2.370772063732147217e-01 -4.539319127798080444e-02 2.202949672937393188e-01 1.424599587917327881e-01 2.116592973470687866e-01 -1.262945681810379028e-01
2.538073062896728516e-01 -1.092727854847908020e-01 1.285533010959625244e-01 -1.459786295890808105e-01 3.863258063793182373e-01 1.766418069601058960e-01 2.439081072807312012e-01 -1.183016076683998108e-01 2.757614552974700928e-01 -2.770975418388843536e-02 1.322572231292724609e-01 -1.169559732079505920e-01 2.189413085579872131e-02 6.384101510047912598e-02 -2.329656481742858887e-02 2.601256221532821655e-02 2.116717249155044556e-01 7.918135821819305420e-02 -6.831002980470657349e-02 1.559877097606658936e-01 1.710444986820220947e-01 -1.530761271715164185e-01 2.598245441913604736e-01 3.979365900158882141e-02 -2.571921944618225098e-01 -3.308090269565582275e-01 1.030852124094963074e-01 -8.426656574010848999e-02 2.559766173362731934e-01 2.832415327429771423e-02 2.310094684362411499e-01 -5.706606432795524597e-02
1.695339381694793701e-01 1.319012492895126343e-01 1.934000998735427856e-01 2.460965216159820557e-01 2.403284013271331787e-01 6.941928993910551071e-03 -1.872681677341461182e-01 -2.292315214872360229e-01 1.452127099037170410e-01 -1.778527349233627319e-02 6.198720633983612061e-02 -1.804334968328475952e-01 2.850307524204254150e-01 -1.602559834718704224e-01 -1.285774558782577515e-01 -2.174107134342193604e-01 7.353149354457855225e-02 2.358389645814895630e-01 8.126606792211532593e-02 1.708994060754776001e-01 4.677059948444366455e-01 2.247315496206283569e-01 -3.876265138387680054e-02 -6.375290453433990479e-02 -1.445829570293426514e-01 2.139030024409294128e-02 -2.008153498172760010e-02 -1.629285514354705811e-01 6.124187633395195007e-02 2.219229042530059814e-01 7.903487980365753174e-02 5.224475264549255371e-02
-2.250709943473339081e-02 1.351867765188217163e-01 -6.467258185148239136e-02 2.307758927345275879e-01 2.382965683937072754e-01 6.211650744080543518e-02 -1.706009358167648315e-02 1.201804801821708679e-01 6.256096810102462769e-02 3.756302222609519958e-02 2.901346087455749512e-01 -8.300393819808959961e-03 1.108427867293357849e-01 -2.059525400400161743e-01 -5.060569196939468384e-02 1.028874218463897705e-01 1.563916355371475220e-01 2.537215650081634521e-01 8.151498436927795410e-02 5.584393627941608429e-03 4.773730933666229248e-01 2.840722799301147461e-01 5.568019300699234009e-02 1.963638216257095337e-01 2.268406897783279419e-01 -1.368087232112884521e-01 -2.642773650586605072e-02 -2.364206016063690186e-01 -6.656870245933532715e-02 -8.243384957313537598e-02 -5.629091709852218628e-02 -3.225939869880676270e-01
4.434788599610328674e-03 6.231378763914108276e-02 -1.886878311634063721e-01 2.093719542026519775e-01 2.982909381389617920e-01 -2.135839313268661499e-03 2.073056846857070923e-01 -2.522866129875183105e-01 1.924613676965236664e-02 2.810286357998847961e-02 2.362924516201019287e-01 1.291682720184326172e-01 -2.533614821732044220e-02 1.391610503196716309e-02 -1.195251420140266418e-01 -9.804872423410415649e-02 1.955379545688629150e-01 3.996669352054595947e-01 2.012001574039459229e-01 -2.160546034574508667e-01 1.362558752298355103e-01 -6.079973652958869934e-03 2.170904427766799927e-01 2.885589599609375000e-01 -4.144885018467903137e-02 5.079308152198791504e-02 -2.151905894279479980e-01 -1.746785193681716919e-01 1.302457004785537720e-01 2.067589014768600464e-01 1.916057616472244263e-01 1.047225892543792725e-01
1.923706829547882080e-01 8.314265310764312744e-02 5.732426419854164124e-02 1.694116443395614624e-01 3.385525345802307129e-01 5.164841189980506897e-02 3.045280277729034424e-01 -9.431543201208114624e-02 2.016111612319946289e-01 -3.584931418299674988e-02 8.685109019279479980e-02 -8.645678311586380005e-02 6.288202106952667236e-02 -1.409756839275360107e-01 -1.275495290756225586e-01 -1.166686043143272400e-01 3.073686063289642334e-01 1.895002126693725586e-01 -1.136546060442924500e-01 -1.933277994394302368e-01 3.387096822261810303e-01 3.302432596683502197e-01 2.437679618597030640e-01 -3.951898962259292603e-02 3.288865834474563599e-02 -1.488124877214431763e-01 -6.675009429454803467e-02 1.029203925281763077e-02 8.824662864208221436e-02 2.710580527782440186e-01 1.302927136421203613e-01 -5.517933890223503113e-02
4.612126946449279785e-02 2.111048400402069092e-01 -2.906915917992591858e-02 2.272713184356689453e-01 3.896318674087524414e-01 -1.722101867198944092e-01 -1.073624342679977417e-01 4.603502154350280762e-02 -5.215672403573989868e-02 -7.150921970605850220e-02 1.359975486993789673e-01 -7.813677191734313965e-02 1.927528977394104004e-01 -5.829517170786857605e-02 -2.561916112899780273e-01 -6.290245801210403442e-02 -8.963510394096374512e-02 2.892495989799499512e-01 -4.794188216328620911e-02 2.298055738210678101e-01 6.628153473138809204e-02 4.797048121690750122e-02 8.215561509132385254e-02 -9.173947572708129883e-02 6.459464132785797119e-02 -3.011200726032257080e-01 -6.988832354545593262e-02 -1.907215118408203125e-01 8.695818483829498291e-02 3.146111369132995605e-01 3.665859103202819824e-01 -1.319729983806610107e-01
-1.690596044063568115e-01 1.748257875442504883e-01 4.898694157600402832e-02 1.849116943776607513e-02 2.033947110176086426e-01 8.595104515552520752e-02 3.009113669395446777e-01 -3.046536445617675781e-01 3.153415322303771973e-01 8.617718517780303955e-02 1.606633812189102173e-01 -1.461203992366790771e-01 7.611227221786975861e-03 -3.076038062572479248e-01 -2.381062135100364685e-02 -5.092118680477142334e-02 2.570073902606964111e-01 1.217499468475580215e-02 1.331536322832107544e-01 1.227492168545722961e-01 9.927638620138168335e-02 -2.515133917331695557e-01 7.991838455200195312e-02 3.465918898582458496e-01 -1.592940092086791992e-01 -1.108148321509361267e-01 7.875169068574905396e-02 -6.883104890584945679e-02 1.622432172298431396e-01 -1.042732503265142441e-02 4.927806556224822998e-02 -2.793671786785125732e-01
1.240145936608314514e-01 1.531218290328979492e-01 -1.057184636592864990e-01 1.829871535301208496e-01 3.780689537525177002e-01 2.209240347146987915e-01 1.868108287453651428e-02 8.044527471065521240e-02 8.106334507465362549e-02 -6.925150007009506226e-02 1.458190083503723145e-01 1.061736196279525757e-01 -1.055026724934577942e-01 -1.269294135272502899e-02 1.948187053203582764e-01 9.684747457504272461e-02 2.760269045829772949e-01 9.963341057300567627e-02 1.724079251289367676e-01 -1.517954617738723755e-01 5.168359279632568359e-01 2.946304529905319214e-02 1.000255122780799866e-01 1.974138617515563965e-02 8.007107302546501160e-03 -2.350634336471557617e-01 1.195349320769309998e-01 1.826726458966732025e-02 -8.465876430273056030e-02 1.037398502230644226e-01 2.124645113945007324e-01 -2.552314996719360352e-01
1.790920495986938477e-01 -1.135417819023132324e-02 2.512444928288459778e-02 3.999388776719570160e-03 3.395723700523376465e-01 4.063266143202781677e-02 -6.272755563259124756e-02 -1.796828657388687134e-01 2.347766607999801636e-01 1.672375947237014771e-01 2.571948431432247162e-02 1.668744385242462158e-01 3.541607856750488281e-01 -9.807002544403076172e-02 2.556075341999530792e-02 -1.125406846404075623e-02 2.037768065929412842e-01 3.912482857704162598e-01 -4.343526437878608704e-02 7.017427682876586914e-02 3.751489520072937012e-01 6.544060073792934418e-03 2.453592121601104736e-01 2.748487293720245361e-01 2.167161107063293457e-01 -5.095367506146430969e-02 9.116948395967483521e-02 1.305209696292877197e-01 4.006633907556533813e-02 5.622307956218719482e-02 9.125155955553054810e-02 -2.464758418500423431e-02
-7.047525048255920410e-02 3.675580397248268127e-02 1.829948276281356812e-01 1.640077829360961914e-01 2.771849632263183594e-01 1.746698915958404541e-01 -6.314433366060256958e-02 -3.104171343147754669e-02 1.458667814731597900e-01 -2.602453529834747314e-01 1.869070529937744141e-01 1.621899157762527466e-01 -6.850408762693405151e-02 -8.462680876255035400e-02 9.009781479835510254e-02 -1.348042339086532593e-01 2.176653146743774414e-01 3.529936969280242920e-01 -4.075279086828231812e-02 -2.025790512561798096e-01 3.263782560825347900e-01 1.726353913545608521e-01 1.379128918051719666e-02 5.986488237977027893e-02 -6.723382510244846344e-03 -2.628320455551147461e-01 2.252471745014190674e-01 -2.142896689474582672e-02 -1.082641035318374634e-01 -7.809336297214031219e-03 2.646800279617309570e-01 -2.750915288925170898e-01
6.803995463997125626e-03 2.409542500972747803e-01 -1.539319306612014771e-01 3.392890095710754395e-01 1.656811684370040894e-01 1.102724149823188782e-01 3.773409500718116760e-02 -3.853939473628997803e-01 2.809117315337061882e-03 -7.521931082010269165e-02 -1.145268678665161133e-01 -1.214873120188713074e-01 2.535740435123443604e-01 1.821740567684173584e-01 -2.907541394233703613e-01 -5.150731652975082397e-02 3.250213563442230225e-01 2.331943362951278687e-01 -6.780025362968444824e-02 6.363420933485031128e-02 3.013526834547519684e-02 -1.669110208749771118e-01 9.748531877994537354e-02 3.019798994064331055e-01 -3.870797902345657349e-02 -1.620697528123855591e-01 -1.228278204798698425e-01 -7.600872218608856201e-02 3.253302723169326782e-02 1.207986697554588318e-01 1.282835900783538818e-01 -1.282062977552413940e-01
3.469152152538299561e-01 -3.000242635607719421e-02 -6.953556556254625320e-03 -6.600270420312881470e-02 2.416704297065734863e-01 1.824869364500045776e-01 1.631700247526168823e-01 -2.335569411516189575e-01 4.006877914071083069e-02 -5.174608156085014343e-02 1.008110716938972473e-01 1.168763730674982071e-03 2.960508763790130615e-01 -1.571618169546127319e-01 1.830302476882934570e-01 -1.244819909334182739e-01 1.268489509820938110e-01 1.925216019153594971e-01 -5.199024453759193420e-02 1.192403957247734070e-01 4.489852860569953918e-02 -1.189071983098983765e-01 6.059295311570167542e-02 1.659322232007980347e-01 -1.957847774028778076e-01 -1.446768939495086670e-01 1.895786821842193604e-01 -8.099750429391860962e-02 3.983104526996612549e-01 2.803962528705596924e-01 1.920565962791442871e-01 -1.797705739736557007e-01
1.452040970325469971e-01 1.368835121393203735e-01 1.023676469922065735e-01 3.824090659618377686e-01 3.120711445808410645e-01 -3.726270049810409546e-02 1.176593974232673645e-01 2.716012671589851379e-02 1.999800503253936768e-01 -9.002469480037689209e-02 2.941263914108276367e-01 3.070373460650444031e-02 2.190360240638256073e-02 -1.808824241161346436e-01 -1.585996448993682861e-01 -3.629211187362670898e-01 2.574170567095279694e-02 9.432888031005859375e-02 2.331958711147308350e-01 -1.508441865444183350e-01 3.779518306255340576e-01 1.141323074698448181e-01 1.434029489755630493e-01 1.800620928406715393e-02 1.062280088663101196e-01 -7.651786506175994873e-02 -1.035906523466110229e-01 8.791455626487731934e-02 -1.902035474777221680e-01 6.699819862842559814e-02 1.366983503103256226e-01 -7.798799872398376465e-02
1.525556296110153198e-01 1.335694938898086548e-01 2.003522217273712158e-01 -2.519752457737922668e-02 3.160398304462432861e-01 2.638777196407318115e-01 -2.858152985572814941e-02 -2.947407066822052002e-01 3.616799116134643555e-01 -4.480211809277534485e-02 -4.545173794031143188e-02 3.711213066708296537e-04 -6.174757704138755798e-02 -3.030599951744079590e-01 5.961409583687782288e-02 4.250378534197807312e-02 1.529520303010940552e-01 -1.053018048405647278e-01 -5.120847746729850769e-02 5.530019477009773254e-02 2.975838780403137207e-01 -2.475489974021911621e-01 2.108550071716308594e-01 6.441158801317214966e-02 -3.095485270023345947e-01 -1.928107142448425293e-01 -1.129306107759475708e-01 1.026797201484441757e-02 1.267662644386291504e-01 6.006955355405807495e-02 1.437303423881530762e-01 -1.429710537195205688e-02
2.018088400363922119e-01 1.468287557363510132e-01 3.154047299176454544e-03 2.454975545406341553e-01 1.419585496187210083e-01 1.625161431729793549e-02 2.827161848545074463e-01 1.689454764127731323e-01 2.716060876846313477e-01 7.878377288579940796e-02 -8.572970330715179443e-02 -1.518059074878692627e-01 1.758041083812713623e-01 -1.148045584559440613e-01 -1.400810778141021729e-01 -1.104326322674751282e-01 2.657565772533416748e-01 3.127273917198181152e-01 -1.069887280464172363e-01 -2.608037181198596954e-02 2.895200252532958984e-01 1.060269549489021301e-01 1.731705814599990845e-01 1.980056762695312500e-01 1.181071177124977112e-01 -1.945856660604476929e-01 5.435579270124435425e-02 1.307719200849533081e-01 1.267618089914321899e-01 2.059179395437240601e-01 1.463596969842910767e-01 -2.563225626945495605e-01
2.489185333251953125e-01 4.398489370942115784e-02 -2.770464718341827393e-01 1.942125111818313599e-01 4.409455657005310059e-01 9.378478676080703735e-02 3.032014369964599609e-01 -1.007029786705970764e-01 -1.451373193413019180e-02 1.238904595375061035e-01 2.162567675113677979e-01 5.619650706648826599e-02 -1.556273847818374634e-01 -1.701866239309310913e-01 3.553736209869384766e-02 2.414468228816986084e-01 1.916694641113281250e-02 7.252702862024307251e-02 -1.097894236445426941e-01 2.541563510894775391e-01 1.168593466281890869e-01 -1.339539736509323120e-01 1.024774387478828430e-01 -1.474705338478088379e-01 -3.169532418251037598e-01 1.083822473883628845e-01 1.208007857203483582e-01 -4.783255234360694885e-02 -7.064018398523330688e-02 1.812465488910675049e-01 1.445365697145462036e-01 -6.449601054191589355e-02
9.147797524929046631e-02 4.341297149658203125e-01 -5.966027453541755676e-02 2.433968037366867065e-01 3.050794899463653564e-01 1.732798218727111816e-01 -1.145810410380363464e-01 -6.467505544424057007e-02 8.634170889854431152e-02 7.935001514852046967e-03 4.214403033256530762e-01 1.469978224486112595e-02 2.397904545068740845e-01 -1.375117599964141846e-01 -2.071019075810909271e-02 1.024894863367080688e-01 -2.953828871250152588e-02 2.792769670486450195e-01 -5.846227705478668213e-02 1.711016753688454628e-03 4.720450844615697861e-03 -1.945705898106098175e-02 -1.361458152532577515e-01 -2.062299698591232300e-01 -6.094992533326148987e-02 -1.314344853162765503e-01 -1.388372778892517090e-01 2.105818130075931549e-02 -1.565569788217544556e-01 3.053876161575317383e-01 1.296520978212356567e-01 9.064296633005142212e-02
-1.628572344779968262e-01 2.343118041753768921e-01 8.734680712223052979e-02 3.141350448131561279e-01 1.044301390647888184e-01 -1.532664597034454346e-01 -1.241095736622810364e-02 -1.312226653099060059e-01 2.737840116024017334e-01 1.284499317407608032e-01 2.893011569976806641e-01 -1.043298691511154175e-01 1.068268492817878723e-01 -1.302287876605987549e-01 -1.285975873470306396e-01 2.152682095766067505e-01 9.279730916023254395e-02 1.413360834121704102e-01 -2.924741711467504501e-03 2.931445538997650146e-01 2.794179022312164307e-01 -2.207609266042709351e-01 2.762031182646751404e-02 -9.272682480514049530e-03 -2.230551093816757202e-01 -2.659874856472015381e-01 -2.093705981969833374e-01 -1.651534736156463623e-01 1.008301749825477600e-01 1.102198064327239990e-01 1.145271491259336472e-02 -1.641961634159088135e-01
1.699269115924835205e-01 2.093913406133651733e-01 2.190652787685394287e-01 -2.047027200460433960e-01 3.601202666759490967e-01 2.176362425088882446e-01 1.750856041908264160e-01 -4.086669534444808960e-02 2.211963981389999390e-01 -1.740556955337524414e-01 8.990313857793807983e-02 -1.159823313355445862e-01 9.192081540822982788e-02 -3.573821485042572021e-02 -2.201203815639019012e-02 6.007913872599601746e-02 1.460887938737869263e-01 3.366103395819664001e-02 1.626955461688339710e-03 8.020495623350143433e-02 3.621029853820800781e-01 -1.289992630481719971e-01 9.521473199129104614e-02 1.543090045452117920e-01 -3.367668986320495605e-01 -1.508352756500244141e-01 2.695983089506626129e-02 -2.115654200315475464e-01 2.332269847393035889e-01 1.794046759605407715e-01 1.186395660042762756e-01 -1.468958109617233276e-01
-5.483623594045639038e-02 -1.140935122966766357e-01 1.709860712289810181e-01 2.015097290277481079e-01 2.007205486297607422e-01 1.376352366060018539e-02 -2.706964910030364990e-01 -2.861669957637786865e-01 6.303648650646209717e-02 2.071310430765151978e-01 2.763683199882507324e-01 -2.380715310573577881e-02 1.037846319377422333e-02 -5.642272531986236572e-02 -1.093859300017356873e-01 2.186302095651626587e-01 7.360880076885223389e-02 1.390463113784790039e-01 1.263473532162606716e-03 2.154819369316101074e-01 2.663637697696685791e-01 -1.376831084489822388e-01 1.765158921480178833e-01 1.378078162670135498e-01 -1.795865297317504883e-01 -2.142664045095443726e-02 -3.475157618522644043e-01 -8.143381774425506592e-02 -1.554232239723205566e-01 -2.264565601944923401e-02 3.185451626777648926e-01 -1.847087889909744263e-01
1.985201239585876465e-01 1.045810803771018982e-01 -2.556693851947784424e-01 1.781755387783050537e-01 2.491943985223770142e-01 2.478311955928802490e-01 6.153416261076927185e-02 4.433080181479454041e-02 2.041842341423034668e-01 3.535364568233489990e-02 6.386725604534149170e-02 5.698660388588905334e-02 2.194174332544207573e-03 -1.434582918882369995e-01 2.897433638572692871e-01 -9.212166070938110352e-03 1.558491885662078857e-01 2.396641969680786133e-01 -1.374834328889846802e-01 -2.243100851774215698e-02 3.183643817901611328e-01 2.983509898185729980e-01 2.865876257419586182e-01 9.015521407127380371e-02 -4.615957662463188171e-02 -9.512355178594589233e-02 1.235907673835754395e-01 -9.529958479106426239e-03 4.780661687254905701e-02 -1.422366220504045486e-02 1.260969340801239014e-01 -3.764110505580902100e-01
-1.031872853636741638e-01 8.175142854452133179e-02 1.154496073722839355e-01 2.416917532682418823e-01 1.653563678264617920e-01 4.940814897418022156e-02 -2.104501873254776001e-01 -4.168242812156677246e-01 1.013971120119094849e-01 1.332928240299224854e-01 1.341148167848587036e-01 -1.766306720674037933e-02 2.623026371002197266e-01 -7.305099070072174072e-02 5.931451544165611267e-02 1.337294429540634155e-01 2.196595519781112671e-01 4.370564520359039307e-01 -2.259892411530017853e-02 4.839523509144783020e-02 1.745775490999221802e-01 3.040706366300582886e-02 -3.847646713256835938e-02 -8.067746460437774658e-02 2.633933909237384796e-02 -1.310204565525054932e-01 -4.257457703351974487e-02 -1.484598964452743530e-01 -2.630607783794403076e-01 2.700823545455932617e-01 4.628985747694969177e-02 -2.317494899034500122e-01
-1.708337366580963135e-01 -6.494077295064926147e-02 -1.510998159646987915e-01 3.453928232192993164e-01 1.212915480136871338e-01 8.445467054843902588e-02 6.660235673189163208e-02 -2.840045839548110962e-02 2.932659387588500977e-01 1.124702915549278259e-01 1.643724590539932251e-01 1.642784625291824341e-01 1.736079007387161255e-01 -2.635979950428009033e-01 -1.723970770835876465e-01 -1.395018026232719421e-02 3.230969011783599854e-01 2.419552505016326904e-01 6.863359361886978149e-02 -4.525038227438926697e-02 -2.963934559375047684e-03 5.715834349393844604e-02 4.637797474861145020e-01 1.588746309280395508e-01 -1.124609336256980896e-01 5.718024447560310364e-02 -8.248689770698547363e-02 1.846296489238739014e-01 3.326971828937530518e-02 1.078869476914405823e-01 -4.447939246892929077e-02 -1.742137670516967773e-01
1.425255239009857178e-01 -1.299191415309906006e-01 2.005226016044616699e-01 1.590199321508407593e-01 -1.066439598798751831e-02 1.070857420563697815e-01 2.962890267372131348e-01 -1.293931007385253906e-01 1.498659998178482056e-01 5.240567773580551147e-02 -7.541628181934356689e-02 -1.648963093757629395e-01 1.735641062259674072e-01 -4.040590822696685791e-01 -6.096678227186203003e-02 2.677654288709163666e-02 -4.771342873573303223e-02 -3.181428462266921997e-02 -2.867621369659900665e-02 -7.328705489635467529e-02 2.581657767295837402e-01 -2.544659376144409180e-01 2.259570509195327759e-01 2.610946893692016602e-01 -1.218901649117469788e-01 -6.703247874975204468e-02 -3.884853422641754150e-02 -3.732703626155853271e-01 1.952528655529022217e-01 2.195590436458587646e-01 1.284175664186477661e-01 4.658600315451622009e-02
-5.861656740307807922e-02 1.735421568155288696e-01 -1.179325804114341736e-01 4.265669360756874084e-02 -1.879316754639148712e-02 5.509257689118385315e-02 -6.164480373263359070e-02 -1.795367002487182617e-01 1.229241117835044861e-01 1.414755545556545258e-02 2.828904092311859131e-01 -1.445784270763397217e-01 2.219974249601364136e-01 -1.140462160110473633e-01 -9.597437083721160889e-02 -1.274657994508743286e-01 6.382896751165390015e-02 2.653359770774841309e-01 -1.469910424202680588e-02 -2.097752243280410767e-01 5.125290751457214355e-01 -1.933918148279190063e-01 7.377614080905914307e-02 -2.027512714266777039e-02 4.706691578030586243e-02 2.711289562284946442e-02 -3.822166100144386292e-02 -6.255904585123062134e-02 -2.131939381361007690e-01 2.635963857173919678e-01 3.265107870101928711e-01 -2.297837734222412109e-01
-9.971288032829761505e-03 2.167669236660003662e-01 7.164858281612396240e-02 3.507972657680511475e-01 1.024969518184661865e-01 -3.619362413883209229e-02 -1.259861290454864502e-01 -2.719297707080841064e-01 1.281234174966812134e-01 1.303051132708787918e-02 2.959565222263336182e-01 -7.562945038080215454e-02 5.296526849269866943e-02 4.012754559516906738e-02 -1.848489642143249512e-01 1.396585702896118164e-01 6.323712319135665894e-02 2.666712701320648193e-01 -2.960899099707603455e-02 2.249738126993179321e-01 1.924965381622314453e-01 -1.132649555802345276e-01 1.805007457733154297e-01 1.652451455593109131e-01 -3.287971019744873047e-01 -3.081739246845245361e-01 -1.765578687191009521e-01 -1.415470838546752930e-01 -1.718594729900360107e-01 -9.821140021085739136e-02 1.589291691780090332e-01 -1.608994207344949245e-03
-2.040642499923706055e-01 -2.212962880730628967e-02 6.258136034011840820e-02 4.309032559394836426e-01 1.355468630790710449e-01 -5.281117931008338928e-02 -1.060051284730434418e-02 1.511417794972658157e-03 2.001596540212631226e-01 7.512754201889038086e-02 1.979880928993225098e-01 -4.793357849121093750e-02 -5.269989743828773499e-02 -3.317001461982727051e-02 -3.160986304283142090e-01 1.376765519380569458e-01 1.544969528913497925e-01 2.257084995508193970e-01 2.907301858067512512e-02 2.134361267089843750e-01 3.265466988086700439e-01 -1.076578721404075623e-01 7.400257885456085205e-02 1.175947785377502441e-01 -4.028188884258270264e-01 -2.004351615905761719e-01 -1.121008619666099548e-01 1.345533430576324463e-01 -8.100385963916778564e-02 8.319770544767379761e-02 4.146496951580047607e-02 -1.731725931167602539e-01
-8.531483262777328491e-02 1.315952688455581665e-01 -5.836579576134681702e-02 4.489404708147048950e-02 3.464531004428863525e-01 -1.396570056676864624e-01 2.116989158093929291e-02 2.891099154949188232e-01 -8.242782205343246460e-02 -2.399268895387649536e-01 -9.752930700778961182e-02 -1.229735240340232849e-01 6.619752943515777588e-02 -2.196017056703567505e-01 2.806525304913520813e-02 1.448602974414825439e-01 1.548059880733489990e-01 2.822426557540893555e-01 9.612296707928180695e-03 4.778335988521575928e-02 1.872995346784591675e-01 -1.712997704744338989e-01 3.321664929389953613e-01 2.708210349082946777e-01 -1.218669265508651733e-01 -7.234396040439605713e-02 -2.011094987392425537e-01 2.201808989048004150e-02 -5.175282806158065796e-02 3.221955001354217529e-01 -3.017786145210266113e-02 -2.460154742002487183e-01
2.032161206007003784e-01 1.297434419393539429e-01 -1.072059869766235352e-01 1.247665565460920334e-02 4.286548793315887451e-01 1.134469434618949890e-01 -4.372633621096611023e-02 -1.040905937552452087e-01 1.745917201042175293e-01 2.545579373836517334e-01 -2.302009984850883484e-02 -1.455269008874893188e-01 4.334819316864013672e-01 5.580399930477142334e-02 -8.101656287908554077e-02 1.298209428787231445e-01 5.043388158082962036e-02 3.565914928913116455e-01 -2.571092545986175537e-01 -3.341707587242126465e-02 -4.792424291372299194e-02 -1.385293602943420410e-01 -3.016962669789791107e-02 2.482150793075561523e-01 -1.632545143365859985e-01 7.115941494703292847e-02 -1.327189803123474121e-02 -5.585452541708946228e-02 1.260898411273956299e-01 8.394791930913925171e-02 1.881144046783447266e-01 -1.231083795428276062e-01
2.229536473751068115e-01 2.619493752717971802e-02 2.188026905059814453e-01 3.550942540168762207e-01 4.962255954742431641e-01 1.187868267297744751e-01 2.055101692676544189e-01 -1.073344647884368896e-01 -2.305792272090911865e-01 -4.772094264626502991e-02 1.728811264038085938e-01 1.473729684948921204e-02 9.360287338495254517e-02 9.579294174909591675e-02 1.185302063822746277e-02 2.290006279945373535e-01 -7.890149950981140137e-02 2.037466503679752350e-02 -5.276124924421310425e-02 2.085087746381759644e-01 1.696357131004333496e-01 -1.540324091911315918e-01 -1.627250202000141144e-02 -7.574535906314849854e-02 -1.136546209454536438e-01 1.456768065690994263e-01 -2.181148976087570190e-01 1.177957355976104736e-01 6.786645948886871338e-02 -6.941186636686325073e-02 8.693066239356994629e-02 -2.854653596878051758e-01
1.866931021213531494e-01 1.140637174248695374e-01 9.868267178535461426e-02 2.873237431049346924e-01 3.914611041545867920e-01 -5.915919691324234009e-02 -3.665148839354515076e-02 7.500351220369338989e-02 1.872529238462448120e-01 -1.434831023216247559e-01 -6.606078147888183594e-02 -5.774014815688133240e-02 4.450498223304748535e-01 -4.813976213335990906e-02 -1.879212856292724609e-01 -1.137222573161125183e-01 1.404696982353925705e-02 6.146218627691268921e-02 -3.133868053555488586e-02 -1.883519887924194336e-01 2.530768215656280518e-01 -6.190479546785354614e-02 1.773139685392379761e-01 -3.587531298398971558e-02 -1.853082776069641113e-01 -1.838364303112030029e-01 5.003377422690391541e-02 2.281303256750106812e-01 -1.517671793699264526e-01 2.265514805912971497e-02 1.698748618364334106e-01 -2.608097493648529053e-01
2.352049350738525391e-01 1.028956547379493713e-01 -1.761989742517471313e-01 5.086986348032951355e-02 2.544815242290496826e-01 1.578807979822158813e-01 2.360826581716537476e-01 1.148258745670318604e-01 1.132634058594703674e-01 -4.419571254402399063e-03 3.785683214664459229e-01 6.396352499723434448e-02 -8.376079611480236053e-03 -1.903637200593948364e-01 1.601593494415283203e-01 2.396997660398483276e-01 1.530531197786331177e-01 3.627126812934875488e-01 -2.913103625178337097e-02 -1.970434635877609253e-01 2.751110792160034180e-01 1.775767356157302856e-01 7.071068882942199707e-02 8.964340388774871826e-02 -3.908639028668403625e-02 -2.023970931768417358e-01 4.594679921865463257e-02 -5.657291784882545471e-02 4.806708917021751404e-02 1.263156980276107788e-01 9.170547127723693848e-02 -2.697877883911132812e-01
1.021057069301605225e-01 3.872335888445377350e-03 2.923816144466400146e-01 -1.206266134977340698e-01 1.953683346509933472e-01 3.128938376903533936e-01 1.897213757038116455e-01 -6.870129704475402832e-02 3.366342782974243164e-01 -4.535223916172981262e-02 7.697575539350509644e-02 -1.172028854489326477e-02 1.330374330282211304e-01 -1.051493063569068909e-01 1.039199456572532654e-01 2.110286802053451538e-02 2.738182544708251953e-01 1.480856388807296753e-01 6.897733360528945923e-02 2.002804577350616455e-01 2.228748798370361328e-01 -7.706668227910995483e-02 3.524094074964523315e-02 1.184412986040115356e-01 -3.279317617416381836e-01 -1.558399200439453125e-01 7.883698679506778717e-03 -1.560030132532119751e-01 2.540272176265716553e-01 1.965515315532684326e-01 1.997520774602890015e-01 -1.983624249696731567e-01
4.393572732806205750e-02 -5.259045958518981934e-02 9.406101889908313751e-03 3.596079349517822266e-01 2.235853821039199829e-01 -6.133095175027847290e-02 -2.147349417209625244e-01 7.746929302811622620e-03 6.144146248698234558e-02 -1.959503591060638428e-01 2.586128413677215576e-01 -1.672620177268981934e-01 1.432504057884216309e-01 -3.168049827218055725e-02 -3.808420896530151367e-01 -1.056680232286453247e-01 1.650117635726928711e-01 3.958433568477630615e-01 1.127374693751335144e-01 9.726269170641899109e-03 2.575427591800689697e-01 6.284816563129425049e-02 -1.100032124668359756e-02 5.398367717862129211e-02 -1.063332036137580872e-01 -1.689457297325134277e-01 -3.062041401863098145e-01 4.901549778878688812e-03 1.384977716952562332e-02 1.094223782420158386e-01 9.701675176620483398e-02 -1.611359119415283203e-01
-7.617341727018356323e-02 -2.033596485853195190e-01 -4.265335202217102051e-02 2.571495771408081055e-01 1.731974482536315918e-01 2.453305274248123169e-01 5.118573457002639771e-02 -1.739040203392505646e-02 -1.649833470582962036e-01 6.428866088390350342e-02 3.455058038234710693e-01 -3.091079592704772949e-01 5.998699739575386047e-02 -1.674502044916152954e-01 4.513786733150482178e-02 2.142694741487503052e-01 9.346207231283187866e-02 1.469765007495880127e-01 9.604911506175994873e-02 1.282587051391601562e-01 -1.157659590244293213e-01 -1.711662262678146362e-01 -6.221794337034225464e-02 -4.296303167939186096e-02 8.687068521976470947e-02 -2.657960355281829834e-01 -3.738700598478317261e-02 2.667950391769409180e-01 3.402690216898918152e-02 5.318900570273399353e-02 2.930952608585357666e-01 -3.476153910160064697e-01
8.343779295682907104e-02 8.952952921390533447e-02 -7.193486392498016357e-02 3.781686723232269287e-01 1.216768175363540649e-01 -4.367251694202423096e-02 1.297550201416015625e-01 -2.456916868686676025e-02 2.594565749168395996e-01 1.736277788877487183e-01 2.541837096214294434e-01 2.132278829813003540e-01 1.787854731082916260e-01 -2.007987201213836670e-01 -4.336959868669509888e-02 -1.031356304883956909e-01 2.624103426933288574e-01 2.042915225028991699e-01 -4.438527300953865051e-02 -2.712708339095115662e-02 2.870236039161682129e-01 1.151951923966407776e-01 3.132828474044799805e-01 6.769447028636932373e-02 2.222303748130798340e-01 -1.908493041992187500e-02 -1.803875267505645752e-01 -5.743325129151344299e-02 2.426633983850479126e-01 2.091522365808486938e-01 9.678049385547637939e-02 -3.279278799891471863e-02
1.181978359818458557e-02 1.680563092231750488e-01 1.740496158599853516e-01 2.064136564731597900e-01 2.775898575782775879e-01 1.010771840810775757e-01 9.720444679260253906e-02 -1.108195930719375610e-01 4.208510816097259521e-01 1.749884635210037231e-01 7.136079668998718262e-02 1.285071671009063721e-02 5.300662294030189514e-02 -1.950321048498153687e-01 3.919279202818870544e-02 1.107314303517341614e-01 4.384392797946929932e-01 7.368405163288116455e-02 -1.354995667934417725e-01 3.221764042973518372e-02 2.745416462421417236e-01 2.924913465976715088e-01 1.484133675694465637e-02 -8.058472722768783569e-02 -6.017618579789996147e-05 -2.133816480636596680e-01 -4.469629842787981033e-03 1.979152113199234009e-01 -5.191389471292495728e-02 -5.604064837098121643e-02 1.929647326469421387e-01 9.791887551546096802e-02
1.349349766969680786e-01 1.457543820142745972e-01 7.484254986047744751e-02 -7.526282966136932373e-02 1.990906894207000732e-01 1.137318909168243408e-01 3.076628744602203369e-01 6.148158758878707886e-02 1.545361578464508057e-01 1.811754703521728516e-01 1.321235150098800659e-01 -6.594498455524444580e-02 2.319751679897308350e-02 -2.025535106658935547e-01 -1.277559995651245117e-02 -1.878131926059722900e-01 2.551245093345642090e-01 3.066713511943817139e-01 -2.516264319419860840e-01 -5.590748041868209839e-02 3.885866105556488037e-01 1.772943139076232910e-01 -1.229482237249612808e-03 1.041154190897941589e-01 -1.078444998711347580e-02 -8.607937954366207123e-03 9.556726552546024323e-03 1.090372800827026367e-01 6.163773685693740845e-02 1.264781653881072998e-01 3.246683776378631592e-01 -2.941617071628570557e-01
2.150603681802749634e-01 -2.036699652671813965e-01 1.560485512018203735e-01 2.377823144197463989e-01 3.391056954860687256e-01 1.437756419181823730e-01 1.318527162075042725e-01 -9.655471891164779663e-02 3.992472216486930847e-02 -7.404118776321411133e-02 3.812237083911895752e-02 1.416445225477218628e-01 1.292590498924255371e-01 -2.115598022937774658e-01 4.431723430752754211e-02 2.263880372047424316e-01 2.666288018226623535e-01 2.484731562435626984e-02 -1.263918727636337280e-01 1.640793979167938232e-01 1.463574618101119995e-01 -3.701243549585342407e-02 -6.274975091218948364e-02 2.435066401958465576e-01 -3.348808586597442627e-01 -2.783470749855041504e-01 2.068472355604171753e-01 -1.516243219375610352e-01 2.493409812450408936e-01 4.966070502996444702e-02 6.367757916450500488e-02 -3.180801123380661011e-02
1.397470943629741669e-02 2.116305977106094360e-01 1.277425289154052734e-01 5.388348549604415894e-02 2.864622473716735840e-01 -7.952031493186950684e-02 7.511494308710098267e-02 -1.514577865600585938e-01 7.056485861539840698e-02 -9.198313951492309570e-02 2.051013261079788208e-01 5.069231614470481873e-02 -1.499840710312128067e-02 8.070155046880245209e-03 -1.526489108800888062e-02 2.094274014234542847e-01 3.642533719539642334e-01 3.648511171340942383e-01 5.312772095203399658e-02 -1.705805212259292603e-01 9.833960235118865967e-02 1.047293376177549362e-02 5.162445455789566040e-02 -5.391777306795120239e-02 -1.171704530715942383e-01 -7.793308049440383911e-02 -2.419002205133438110e-01 2.172381281852722168e-01 -2.291074395179748535e-01 3.681424260139465332e-01 2.913379669189453125e-01 6.995047628879547119e-02
4.590268433094024658e-02 -2.267744578421115875e-02 2.098152600228786469e-02 6.199026480317115784e-02 3.156287968158721924e-01 2.457585632801055908e-01 -9.766333550214767456e-02 1.524761173641309142e-04 -1.369689255952835083e-01 2.275220751762390137e-01 2.228995859622955322e-01 -1.620117574930191040e-01 1.560865044593811035e-01 -1.523776948451995850e-01 2.997690737247467041e-01 1.706153303384780884e-01 4.003711044788360596e-01 2.043956518173217773e-01 2.161059528589248657e-02 -1.262587606906890869e-01 1.126039475202560425e-01 2.318560630083084106e-01 1.941619366407394409e-01 2.286770194768905640e-01 7.479283958673477173e-02 8.648088574409484863e-02 -1.814531721174716949e-02 1.606858968734741211e-01 6.975505501031875610e-02 2.339638322591781616e-01 4.350391402840614319e-02 -1.868034452199935913e-01
1.044712662696838379e-01 -3.086211159825325012e-03 5.401244759559631348e-02 -1.463912725448608398e-01 5.500108599662780762e-01 6.134608760476112366e-02 2.813853882253170013e-02 -1.206631958484649658e-01 2.238870561122894287e-01 1.409929245710372925e-01 1.269875466823577881e-01 -4.256761446595191956e-02 8.276021480560302734e-02 -1.645963788032531738e-01 1.132574155926704407e-01 -3.675569221377372742e-02 3.813182190060615540e-02 3.361425399780273438e-01 2.217061370611190796e-01 -1.728799343109130859e-01 1.084816753864288330e-01 -9.804398566484451294e-02 2.763361632823944092e-01 -1.062208712100982666e-01 -2.750261500477790833e-02 -4.517062753438949585e-02 2.595733404159545898e-01 9.154095500707626343e-02 2.139194756746292114e-01 2.311770617961883545e-02 1.975899338722229004e-01 -2.015820294618606567e-01
3.111968040466308594e-01 -2.341555505990982056e-01 -6.526270508766174316e-02 1.022928878664970398e-01 2.688338160514831543e-01 2.138848155736923218e-01 8.964385837316513062e-02 -1.669855564832687378e-01 1.702786535024642944e-01 -3.809325024485588074e-02 5.649641528725624084e-02 -2.071820497512817383e-01 1.209643930196762085e-01 -9.420257993042469025e-03 7.436424493789672852e-02 8.722744137048721313e-02 1.742532551288604736e-01 -4.564834013581275940e-02 1.613323241472244263e-01 4.161176458001136780e-02 1.277945190668106079e-01 -1.781329810619354248e-01 2.202720195055007935e-01 3.173607289791107178e-01 -2.864490151405334473e-01 -3.086028099060058594e-01 8.303069323301315308e-02 -1.160671487450599670e-01 2.389423102140426636e-01 2.258389592170715332e-01 1.018333435058593750e-01 -4.018777608871459961e-02
2.494527846574783325e-01 4.333131387829780579e-02 4.781826213002204895e-02 6.154650077223777771e-02 3.585931360721588135e-01 1.239820122718811035e-01 2.286444753408432007e-01 1.218170151114463806e-01 1.243218779563903809e-01 -9.571830183267593384e-02 1.030662953853607178e-01 6.705292314291000366e-02 1.194890439510345459e-01 -2.833065763115882874e-02 -2.033415138721466064e-01 -9.290307760238647461e-02 4.058460891246795654e-01 3.053832054138183594e-01 -2.759918384253978729e-02 -1.019849162548780441e-02 4.372506141662597656e-01 1.769311577081680298e-01 2.150438427925109863e-01 -1.315321773290634155e-01 7.582939416170120239e-02 5.165030434727668762e-02 3.695216029882431030e-02 7.577349245548248291e-02 1.371423434466123581e-02 1.128867492079734802e-01 1.505014002323150635e-01 -1.340416371822357178e-01
1.622795164585113525e-01 8.979421108961105347e-02 1.560250520706176758e-01 -1.977045685052871704e-01 2.893197238445281982e-01 3.404724597930908203e-01 2.335435301065444946e-01 -5.881503969430923462e-02 2.167010158300399780e-01 -4.606236144900321960e-02 1.862711906433105469e-01 -5.284503474831581116e-02 9.950339049100875854e-02 -1.197471171617507935e-01 7.530515640974044800e-02 1.369229238480329514e-02 2.918356359004974365e-01 1.497692167758941650e-01 1.189782917499542236e-01 1.854424327611923218e-01 2.022346705198287964e-01 -1.660392731428146362e-01 2.481715008616447449e-02 1.403401643037796021e-01 -4.373252093791961670e-01 -1.449831277132034302e-01 -6.311012804508209229e-02 -1.689838618040084839e-01 5.766634643077850342e-02 9.357365220785140991e-02 1.506768465042114258e-01 -5.790889263153076172e-02
-5.279932916164398193e-02 -3.947769850492477417e-02 2.132905721664428711e-01 1.042856350541114807e-01 1.567047685384750366e-01 -2.738867700099945068e-02 -1.223531067371368408e-01 2.724020481109619141e-01 2.855032086372375488e-01 -2.218197584152221680e-01 3.415717482566833496e-01 -7.643944025039672852e-02 1.661700457334518433e-01 3.947344794869422913e-02 -3.286764398217201233e-02 -1.797280609607696533e-01 1.427876502275466919e-01 3.943934738636016846e-01 3.441185131669044495e-02 1.499754469841718674e-02 1.143974140286445618e-01 1.409733593463897705e-01 7.490313798189163208e-02 -1.835599169135093689e-02 -1.005269959568977356e-01 -3.802897408604621887e-02 -1.762053668498992920e-01 6.536938250064849854e-02 -1.017546802759170532e-01 8.504013717174530029e-02 2.164548933506011963e-01 -4.259803891181945801e-01
2.029999643564224243e-01 1.630789339542388916e-01 1.856252253055572510e-01 -1.349328011274337769e-01 1.363719999790191650e-01 2.300356626510620117e-01 2.341240048408508301e-01 -1.201784834265708923e-01 3.994862735271453857e-01 -1.006876900792121887e-01 1.546386927366256714e-01 -6.978639867156744003e-03 5.780427902936935425e-02 -1.016137078404426575e-01 2.965222578495740891e-03 8.107583969831466675e-02 2.929047644138336182e-01 1.050181090831756592e-01 1.126170381903648376e-01 1.948100179433822632e-01 2.076960802078247070e-01 -2.506749145686626434e-02 8.583171665668487549e-02 1.171217784285545349e-01 -3.584733009338378906e-01 -1.635995507240295410e-02 -1.632448844611644745e-02 -1.613925993442535400e-01 2.898231446743011475e-01 1.519148796796798706e-01 1.731702536344528198e-01 -1.427228152751922607e-01
-4.608419165015220642e-02 1.244158018380403519e-02 8.896528184413909912e-02 2.461142241954803467e-01 1.342408508062362671e-01 -5.385404080152511597e-02 -6.175786629319190979e-02 -2.618481218814849854e-01 1.554488390684127808e-01 2.006239444017410278e-01 2.648433148860931396e-01 -1.111286953091621399e-01 1.652567833662033081e-01 -7.883705198764801025e-02 -1.756289154291152954e-01 1.898249685764312744e-01 2.863128297030925751e-02 1.907099932432174683e-01 -4.735779762268066406e-02 2.813499271869659424e-01 3.504422008991241455e-01 -1.670517772436141968e-01 5.968771502375602722e-02 1.766146570444107056e-01 -3.808899819850921631e-01 -3.157343566417694092e-01 -1.573472619056701660e-01 6.803824007511138916e-02 -3.835354000329971313e-02 2.384238690137863159e-02 7.894238829612731934e-02 -4.624878242611885071e-02
1.983125805854797363e-01 1.129830107092857361e-01 1.721912473440170288e-01 -8.330849558115005493e-02 2.268986105918884277e-01 3.014341890811920166e-01 2.542341351509094238e-01 -4.458020627498626709e-02 3.994166553020477295e-01 -1.779605746269226074e-01 -5.263993982225656509e-03 -9.385026991367340088e-02 5.314467847347259521e-02 -7.215476781129837036e-02 -5.998595058917999268e-02 1.291588246822357178e-01 1.531421542167663574e-01 1.275044828653335571e-01 4.918320849537849426e-02 1.535925418138504028e-01 2.908343076705932617e-01 -1.051720306277275085e-01 1.173703223466873169e-01 1.519832909107208252e-01 -2.889870405197143555e-01 -1.146607249975204468e-01 -1.308401487767696381e-02 -1.817609965801239014e-01 2.353624254465103149e-01 1.682473868131637573e-01 1.463164985179901123e-01 -2.019372284412384033e-01
3.327982425689697266e-01 -1.007423251867294312e-01 2.486906349658966064e-01 -4.500944539904594421e-02 2.591048777103424072e-01 2.027063071727752686e-01 1.717831566929817200e-02 -1.865660399198532104e-01 1.076282709836959839e-01 -3.450940549373626709e-02 1.581762172281742096e-02 -8.851017057895660400e-02 3.610701262950897217e-01 -8.569316565990447998e-02 7.260742597281932831e-03 2.444748952984809875e-02 3.040069937705993652e-01 -1.576667465269565582e-02 -4.075761884450912476e-02 2.442754507064819336e-01 1.292064189910888672e-01 -1.505191326141357422e-01 1.373977363109588623e-01 1.833654344081878662e-01 -2.084191888570785522e-01 -2.675456702709197998e-01 1.213412210345268250e-01 -1.796216964721679688e-01 2.039760947227478027e-01 1.306285429745912552e-02 2.182384282350540161e-01 -1.241300255060195923e-01
3.092408366501331329e-02 6.108189933001995087e-03 1.997548788785934448e-01 -8.818541467189788818e-02 2.531073689460754395e-01 1.596662849187850952e-01 1.102161332964897156e-01 -2.665690183639526367e-01 3.063272833824157715e-01 -1.880874335765838623e-01 1.373388320207595825e-01 -1.200411021709442139e-01 9.439852088689804077e-02 -1.024987176060676575e-01 1.642258651554584503e-02 1.154570505023002625e-01 1.098116263747215271e-01 2.383626848459243774e-01 1.232020556926727295e-01 1.467839535325765610e-02 1.018660217523574829e-01 -3.025751411914825439e-01 9.592861682176589966e-02 1.928947865962982178e-01 -3.939566910266876221e-01 -2.362609654664993286e-01 -1.174401212483644485e-02 -3.047436475753784180e-01 6.002099439501762390e-02 -1.802889630198478699e-02 1.856710016727447510e-01 -8.958001434803009033e-02
3.420563638210296631e-01 -3.317203372716903687e-02 -3.965978045016527176e-03 1.126880869269371033e-01 1.779000163078308105e-01 2.161230146884918213e-01 7.545377314090728760e-02 -1.926624029874801636e-01 2.029326409101486206e-01 -2.624233625829219818e-02 1.510284692049026489e-01 -8.737941086292266846e-02 1.856781244277954102e-01 -2.438573539257049561e-01 -9.820239990949630737e-02 2.955942647531628609e-03 2.135884761810302734e-01 2.618053741753101349e-02 -4.893063753843307495e-02 1.447214335203170776e-01 2.051275521516799927e-01 5.696258321404457092e-02 -1.513910144567489624e-01 2.988578677177429199e-01 -4.353607296943664551e-01 -2.087797075510025024e-01 1.625427305698394775e-01 -1.992823779582977295e-01 1.505227535963058472e-01 4.833221063017845154e-02 1.313984692096710205e-01 -5.815002322196960449e-02
3.464190363883972168e-01 -1.121916919946670532e-01 -5.244683846831321716e-02 1.784633994102478027e-01 4.128016233444213867e-01 1.890007406473159790e-01 1.108232736587524414e-01 -7.650277018547058105e-02 2.533790171146392822e-01 2.105103880167007446e-01 -1.630819290876388550e-01 -7.018709927797317505e-02 1.342371702194213867e-01 -1.607218571007251740e-02 -1.364096999168395996e-01 9.353464096784591675e-02 1.581380814313888550e-01 1.164390072226524353e-01 -7.935770601034164429e-02 -1.629169136285781860e-01 2.292576432228088379e-01 6.597147881984710693e-02 7.157061994075775146e-02 1.215412393212318420e-01 2.011775970458984375e-02 -1.132851690053939819e-01 1.007657498121261597e-01 1.023909747600555420e-01 2.457709610462188721e-01 8.072590827941894531e-02 3.345163166522979736e-01 -2.489299923181533813e-01
5.911682173609733582e-02 -3.725874796509742737e-02 -1.219089999794960022e-01 1.097348928451538086e-01 8.103865385055541992e-02 1.021896377205848694e-01 6.709703593514859676e-04 -2.796386480331420898e-01 1.781039685010910034e-01 -1.959655284881591797e-01 2.438888400793075562e-01 -1.394114047288894653e-01 2.183299064636230469e-01 -8.189994841814041138e-04 -1.305351778864860535e-02 -1.197871658951044083e-02 5.545061547309160233e-03 3.011724054813385010e-01 1.645031571388244629e-01 -2.466460764408111572e-01 5.449010729789733887e-01 8.823811262845993042e-02 2.424766570329666138e-01 -1.789518073201179504e-02 1.132504194974899292e-01 -9.094310924410820007e-03 4.668069258332252502e-02 -7.303348928689956665e-02 -1.992062926292419434e-01 2.212134897708892822e-01 1.302631050348281860e-01 -8.674138784408569336e-02
-1.550514250993728638e-02 5.648705363273620605e-02 -4.084489867091178894e-02 2.046615779399871826e-01 6.311742961406707764e-02 1.595833301544189453e-01 7.952018082141876221e-02 -1.776831150054931641e-01 2.476632446050643921e-01 1.643717288970947266e-01 1.702685505151748657e-01 -1.646993607282638550e-01 2.981012761592864990e-01 -1.329208761453628540e-01 -5.920741707086563110e-02 -1.187387630343437195e-01 1.472766101360321045e-01 3.263908028602600098e-01 -3.053113445639610291e-02 -2.118652760982513428e-01 4.031574428081512451e-01 2.604018449783325195e-01 8.640680462121963501e-02 2.429875880479812622e-01 8.264473825693130493e-02 -7.024376839399337769e-02 1.400740295648574829e-01 -2.328006923198699951e-02 -3.364855423569679260e-02 1.435081660747528076e-01 2.969546616077423096e-01 -6.579586118459701538e-02
3.358180448412895203e-02 9.343912824988365173e-03 1.540326774120330811e-01 1.068310067057609558e-01 -2.697106450796127319e-02 -1.103357672691345215e-01 1.300643682479858398e-01 -4.237962663173675537e-01 1.463107913732528687e-01 1.720457822084426880e-01 2.123254388570785522e-01 3.202579542994499207e-02 6.230116263031959534e-02 -4.619907215237617493e-02 5.630309879779815674e-02 8.689769543707370758e-03 2.960851490497589111e-01 4.409343600273132324e-01 1.380241215229034424e-01 1.966268569231033325e-01 8.064375817775726318e-02 3.322233632206916809e-02 7.590249180793762207e-02 1.087101474404335022e-01 3.428878635168075562e-02 -2.395098507404327393e-01 -3.048663139343261719e-01 5.187163129448890686e-02 1.880990862846374512e-01 1.565196365118026733e-01 9.405294805765151978e-02 -2.448672205209732056e-01
2.647582590579986572e-01 1.341168582439422607e-02 -2.982250228524208069e-02 1.596987694501876831e-01 3.400784134864807129e-01 6.568557582795619965e-03 -2.345174103975296021e-01 -1.401636004447937012e-01 3.072673380374908447e-01 1.987019181251525879e-01 1.372072547674179077e-01 -7.281752768903970718e-03 3.288674652576446533e-01 1.234939321875572205e-01 7.892996817827224731e-02 -4.727797955274581909e-02 2.341469079256057739e-01 2.877228260040283203e-01 -8.376258425414562225e-03 8.962842822074890137e-02 -3.874711925163865089e-03 -1.238281056284904480e-01 1.934554874897003174e-01 -5.433470755815505981e-02 1.479350775480270386e-01 -4.775892198085784912e-02 1.051925644278526306e-01 1.785989850759506226e-01 -1.431305855512619019e-01 2.575702369213104248e-01 2.695849835872650146e-01 -1.653239876031875610e-02
-2.063214629888534546e-01 2.148005366325378418e-01 -2.200810760259628296e-01 2.904382050037384033e-01 2.544415295124053955e-01 -8.175960741937160492e-03 -1.547771692276000977e-01 2.295004203915596008e-02 1.355413496494293213e-01 -5.570697132498025894e-03 -2.134097665548324585e-01 -4.629676789045333862e-02 1.589377522468566895e-01 -2.098921537399291992e-01 6.513727456331253052e-02 1.046555638313293457e-01 1.446855664253234863e-01 3.420841395854949951e-01 4.099857062101364136e-02 1.740174591541290283e-01 4.741813838481903076e-01 -9.103187173604965210e-02 -1.285986006259918213e-01 6.034570187330245972e-02 -1.445927619934082031e-01 5.591394007205963135e-02 6.059744209051132202e-02 -7.903999090194702148e-02 4.417425766587257385e-02 1.058574542403221130e-01 2.532388865947723389e-01 -6.433201581239700317e-02
-4.539078846573829651e-02 -1.065765414386987686e-02 2.390764802694320679e-01 5.002037435770034790e-02 2.722400724887847900e-01 -1.449864059686660767e-01 3.315245499834418297e-03 -2.343063056468963623e-01 8.140006661415100098e-02 1.550245797261595726e-04 2.286588251590728760e-01 -1.333257108926773071e-01 -1.215243935585021973e-01 -1.120034977793693542e-01 -2.513954341411590576e-01 2.387011796236038208e-01 4.845457375049591064e-01 2.470882236957550049e-01 6.367756426334381104e-02 -1.126594468951225281e-01 1.750319600105285645e-01 1.139759458601474762e-02 -6.038782000541687012e-02 -1.502299159765243530e-01 9.226959198713302612e-02 -6.462429463863372803e-02 -2.015045098960399628e-02 1.394534856081008911e-01 -4.252813383936882019e-02 3.291860520839691162e-01 2.090014368295669556e-01 8.933116495609283447e-02
9.315266460180282593e-02 -1.058560982346534729e-02 2.806455492973327637e-01 3.645695149898529053e-01 3.657906949520111084e-01 -1.634378880262374878e-01 9.908384084701538086e-02 -3.627686202526092529e-02 4.656910896301269531e-02 -6.484697759151458740e-02 1.961187869310379028e-01 -1.506880521774291992e-01 -7.492607110179960728e-04 2.021266072988510132e-01 1.395795941352844238e-01 -9.788645058870315552e-02 1.902291029691696167e-01 1.260417103767395020e-01 1.105757355690002441e-01 -2.445520460605621338e-02 5.122385453432798386e-03 1.840950846672058105e-01 1.742649674415588379e-01 2.012186199426651001e-01 -1.306776553392410278e-01 8.171780407428741455e-02 2.526243925094604492e-01 -5.171777680516242981e-03 3.123016841709613800e-02 3.760700225830078125e-01 3.296227753162384033e-02 -2.639355957508087158e-01
2.051459252834320068e-01 1.000689342617988586e-02 2.184391766786575317e-01 -1.348432600498199463e-01 2.051191031932830811e-01 1.982421576976776123e-01 1.746293455362319946e-01 -1.287598162889480591e-01 4.307088553905487061e-01 2.287690341472625732e-02 1.093130260705947876e-01 -2.997289597988128662e-02 8.099406957626342773e-02 -1.128716468811035156e-01 -5.602348223328590393e-02 5.414045974612236023e-02 9.636536240577697754e-02 1.467213928699493408e-01 1.017230823636054993e-01 1.534471958875656128e-01 2.601892948150634766e-01 -2.625822126865386963e-01 1.559831798076629639e-01 1.406500637531280518e-01 -3.607282042503356934e-01 -2.047229111194610596e-01 1.545316278934478760e-01 -1.100829765200614929e-01 1.280699372291564941e-01 1.733324974775314331e-01 6.614734232425689697e-02 -1.867967993021011353e-01
2.765285074710845947e-01 -1.330708861351013184e-01 1.673485189676284790e-01 -6.175557151436805725e-02 2.681974768638610840e-01 2.449137270450592041e-01 4.409943521022796631e-02 -1.917471140623092651e-01 2.580505907535552979e-01 -1.140835210680961609e-01 2.795429825782775879e-01 -2.365548163652420044e-01 6.498757284134626389e-03 -7.371063530445098877e-02 9.626772254705429077e-02 5.647377297282218933e-02 2.169467508792877197e-01 -3.618861362338066101e-02 1.822518743574619293e-02 1.492820829153060913e-01 5.598424747586250305e-02 -1.412294656038284302e-01 -1.900188066065311432e-02 6.977921724319458008e-02 -2.696649730205535889e-01 -2.155575752258300781e-01 2.167573869228363037e-01 -1.200063005089759827e-01 1.830289363861083984e-01 2.467123419046401978e-01 2.851309776306152344e-01 -1.272865235805511475e-01
-1.516404282301664352e-02 1.663339883089065552e-01 7.665487378835678101e-02 -2.109250053763389587e-02 1.892031729221343994e-01 1.582629233598709106e-01 3.330024778842926025e-01 -1.530379652976989746e-01 3.891053795814514160e-01 -1.313486546277999878e-01 2.731603980064392090e-01 -6.517374515533447266e-02 -8.669850975275039673e-02 -3.535976409912109375e-01 -5.958939343690872192e-02 7.545782625675201416e-02 7.828854769468307495e-02 1.467443704605102539e-01 -2.202185988426208496e-02 6.147654354572296143e-02 6.226244196295738220e-02 -3.768917918205261230e-01 -8.937781304121017456e-02 2.208826094865798950e-01 -1.536770015954971313e-01 -1.947547793388366699e-01 -2.746070385910570621e-04 2.683234959840774536e-02 5.140528082847595215e-02 2.447592020034790039e-01 1.319978684186935425e-01 -6.667348742485046387e-02
2.868441864848136902e-02 4.590133205056190491e-02 2.845633625984191895e-01 -5.417732894420623779e-02 2.597577273845672607e-01 1.733425706624984741e-01 2.319957017898559570e-01 -9.962160140275955200e-02 3.827967345714569092e-01 -1.380149871110916138e-01 1.965926140546798706e-01 -1.656630933284759521e-01 -1.092355087166652083e-04 -2.412529475986957550e-02 8.077085949480533600e-03 -6.106720492243766785e-02 4.070374369621276855e-02 1.552218664437532425e-02 1.445924788713455200e-01 8.606227487325668335e-02 3.414079248905181885e-01 -2.062122374773025513e-01 1.302279680967330933e-01 1.457891613245010376e-01 -3.968711495399475098e-01 -2.272840142250061035e-01 9.572083130478858948e-03 -6.258124113082885742e-02 1.720195710659027100e-01 1.285295337438583374e-01 3.573978692293167114e-02 -1.666458845138549805e-01
2.229895070195198059e-02 1.250936686992645264e-01 3.409812226891517639e-02 3.019618690013885498e-01 1.942709535360336304e-01 -1.068091168999671936e-01 -8.392852544784545898e-02 -4.133125543594360352e-01 -4.149149754084646702e-04 -9.530079551041126251e-03 -1.352860480546951294e-01 -1.676430255174636841e-01 4.585248231887817383e-02 1.155557017773389816e-02 5.744390562176704407e-02 -4.525935277342796326e-02 1.038960814476013184e-01 2.064023464918136597e-01 -6.026314198970794678e-02 2.439498603343963623e-01 3.385151326656341553e-01 -1.441177129745483398e-01 2.395812124013900757e-01 -6.045280024409294128e-02 -1.984855383634567261e-01 2.830755412578582764e-01 -2.165482193231582642e-02 1.737672388553619385e-01 4.806778952479362488e-02 3.051522560417652130e-02 2.881294190883636475e-01 -2.469827085733413696e-01
1.979017704725265503e-01 -9.476405684836208820e-04 8.375499397516250610e-02 4.863499104976654053e-02 3.080573678016662598e-01 2.930065244436264038e-02 -1.970606595277786255e-01 -4.261805117130279541e-02 1.745274960994720459e-01 1.212798133492469788e-01 1.177869662642478943e-01 7.125595957040786743e-02 -1.812791824340820312e-01 -9.440451115369796753e-02 -1.396429687738418579e-01 -5.186964198946952820e-02 2.198564261198043823e-01 2.878842055797576904e-01 -3.134666755795478821e-02 -1.368121616542339325e-02 3.498273789882659912e-01 8.414150029420852661e-02 2.751735746860504150e-01 -1.507414281368255615e-01 1.365891247987747192e-01 -9.169713407754898071e-02 -1.558527648448944092e-01 2.212646454572677612e-01 -7.647503633052110672e-03 1.464276909828186035e-01 2.450018972158432007e-01 -3.805743455886840820e-01
5.174359679222106934e-02 1.033885963261127472e-02 1.283687204122543335e-01 -8.760496973991394043e-03 3.305068612098693848e-01 1.001642569899559021e-01 -1.909358203411102295e-01 -9.981150925159454346e-02 3.516562581062316895e-01 -8.902294933795928955e-02 5.456801131367683411e-02 -1.956901997327804565e-01 1.492292433977127075e-01 -2.516730129718780518e-01 6.952339410781860352e-02 1.307749301195144653e-01 -4.290801472961902618e-03 1.385128349065780640e-01 1.712677814066410065e-02 1.332667171955108643e-01 -5.737816542387008667e-02 -1.380966156721115112e-01 3.429085612297058105e-01 -1.296607851982116699e-01 2.150751501321792603e-01 -2.332591414451599121e-01 4.201101139187812805e-02 -3.128184080123901367e-01 2.634793221950531006e-01 2.019712030887603760e-01 -3.296627104282379150e-02 -1.701867580413818359e-01
-1.561669073998928070e-02 2.408886998891830444e-01 -3.687503933906555176e-02 1.112066134810447693e-01 4.052502214908599854e-01 -1.602758616209030151e-01 1.198504492640495300e-01 -1.305404603481292725e-01 3.541818633675575256e-02 -2.744894623756408691e-01 1.331213116645812988e-01 -1.661729067564010620e-01 2.059699147939682007e-01 -1.483547836542129517e-01 -6.018577516078948975e-02 3.076243102550506592e-01 -1.100163534283638000e-01 -3.091628663241863251e-02 7.155987620353698730e-02 3.182045817375183105e-01 1.209971383213996887e-01 4.143957048654556274e-02 2.806739807128906250e-01 3.159521520137786865e-01 -5.659626796841621399e-02 9.780868142843246460e-02 -1.173469498753547668e-01 1.616107299923896790e-02 -1.484934538602828979e-01 2.211503833532333374e-01 -8.306223899126052856e-03 -9.917773306369781494e-02
2.025669366121292114e-01 2.395419627428054810e-01 9.593533724546432495e-02 1.507603563368320465e-03 2.578422725200653076e-01 1.863380223512649536e-01 1.744920164346694946e-01 2.081727050244808197e-02 2.433190494775772095e-01 1.272609829902648926e-01 -4.757680371403694153e-02 -7.786528766155242920e-02 -9.195495396852493286e-02 -2.975564636290073395e-02 -3.908560797572135925e-02 -7.137949019670486450e-02 3.741079270839691162e-01 2.051385939121246338e-01 -1.899926215410232544e-01 -1.938888728618621826e-01 3.630649149417877197e-01 7.521645724773406982e-02 2.363975346088409424e-01 2.003063708543777466e-01 -2.243442833423614502e-02 -1.374245285987854004e-01 -8.761626482009887695e-02 1.712113991379737854e-02 -1.049472838640213013e-01 1.407950967550277710e-01 1.833293288946151733e-01 -2.821187376976013184e-01
-9.916803240776062012e-02 1.530417148023843765e-02 -2.102367281913757324e-01 3.729951381683349609e-01 1.516878306865692139e-01 4.087216779589653015e-02 4.846173524856567383e-02 7.011506706476211548e-02 -1.096652541309595108e-02 -1.516713351011276245e-01 3.436298072338104248e-01 -1.366768628358840942e-01 2.076107561588287354e-01 -1.320648044347763062e-01 -6.828475743532180786e-02 -2.770883142948150635e-01 1.155127286911010742e-01 1.236014887690544128e-01 -1.964067220687866211e-01 -1.803855970501899719e-02 2.269268184900283813e-01 1.025587543845176697e-01 2.117970585823059082e-01 -1.464230716228485107e-01 3.189194947481155396e-02 -9.893480688333511353e-02 -2.654381692409515381e-01 5.129968002438545227e-02 5.710250884294509888e-02 -1.180086061358451843e-01 2.054314017295837402e-01 -3.656165301799774170e-01
5.257314071059226990e-02 1.399406939744949341e-01 -6.489482522010803223e-02 2.306397408246994019e-01 3.684841692447662354e-01 2.069285511970520020e-01 9.329326450824737549e-02 2.112801373004913330e-01 9.610532969236373901e-02 4.326163232326507568e-02 2.335435897111892700e-01 1.716710329055786133e-01 -5.931930616497993469e-02 -2.102764099836349487e-01 2.753639817237854004e-01 -3.911202307790517807e-03 2.119804471731185913e-01 1.446662843227386475e-01 4.747564718127250671e-02 -9.629749506711959839e-02 3.141898512840270996e-01 9.145883470773696899e-02 1.664905101060867310e-01 1.394899040460586548e-01 3.766096010804176331e-02 -2.990098297595977783e-01 -4.040487855672836304e-02 2.032397082075476646e-03 8.710520714521408081e-02 2.484133839607238770e-01 6.987429410219192505e-02 -2.670547962188720703e-01
1.273932307958602905e-01 6.778880953788757324e-02 2.178382575511932373e-01 -5.437857657670974731e-02 2.529823780059814453e-01 2.088682800531387329e-01 2.225510030984878540e-01 2.579200267791748047e-02 3.458074927330017090e-01 -2.056540250778198242e-01 -5.026012193411588669e-03 -1.110402196645736694e-01 -7.191424816846847534e-02 -1.213573440909385681e-01 4.306479170918464661e-02 1.705724596977233887e-01 1.528639644384384155e-01 1.604124158620834351e-01 9.482225030660629272e-02 1.468266546726226807e-01 3.111076354980468750e-01 -1.456869989633560181e-01 6.197871640324592590e-02 1.136069521307945251e-01 -4.154300093650817871e-01 -7.840222865343093872e-02 -5.600294470787048340e-02 -1.026746183633804321e-01 2.407812476158142090e-01 1.603844463825225830e-01 1.969682574272155762e-01 -1.286556571722030640e-01
-1.094997972249984741e-01 1.406688243150711060e-01 1.448350548744201660e-01 4.328130781650543213e-01 3.443169221282005310e-02 -8.391395211219787598e-02 -4.069545567035675049e-01 -5.535193532705307007e-02 2.948271632194519043e-01 6.183932535350322723e-03 7.793217897415161133e-02 -7.173776626586914062e-02 -9.718274325132369995e-02 -1.471302956342697144e-01 -1.070395577698945999e-02 -1.178821101784706116e-01 2.475629746913909912e-01 2.526069581508636475e-01 -2.349630743265151978e-01 1.041752472519874573e-01 1.908816695213317871e-01 -2.350519597530364990e-01 2.547416687011718750e-01 -3.364942595362663269e-02 -3.625600785017013550e-02 -3.833656013011932373e-02 -1.557011753320693970e-01 1.537423208355903625e-02 1.711168326437473297e-02 5.714487656950950623e-02 2.445930391550064087e-01 -1.466768141835927963e-02
7.853351533412933350e-02 1.214239969849586487e-01 3.869745880365371704e-02 2.269267104566097260e-02 8.394121378660202026e-02 1.361520886421203613e-01 5.074434876441955566e-01 -1.997569948434829712e-01 2.999479696154594421e-02 -8.964535593986511230e-02 2.234333157539367676e-01 -4.088147357106208801e-02 3.712987005710601807e-01 -3.558622673153877258e-03 1.793539151549339294e-02 -4.973806068301200867e-02 7.116962969303131104e-02 8.397855609655380249e-02 -9.840326011180877686e-02 2.998912930488586426e-01 5.593181774020195007e-02 -2.770179137587547302e-02 1.352901160717010498e-01 -1.117200180888175964e-01 -2.758013606071472168e-01 -7.910180836915969849e-02 -1.813137531280517578e-01 -1.288330852985382080e-01 -9.220489859580993652e-02 1.600101143121719360e-01 9.771385788917541504e-02 -3.619743585586547852e-01
2.843178808689117432e-01 -1.860605366528034210e-02 -1.777186244726181030e-02 -1.406881678849458694e-02 4.199071824550628662e-01 1.855404675006866455e-01 -7.685740292072296143e-02 -1.093841269612312317e-01 2.605942487716674805e-01 2.112011462450027466e-01 4.203004296869039536e-03 -8.230832219123840332e-02 2.201168239116668701e-01 6.159232556819915771e-02 -2.389618940651416779e-02 -1.287021934986114502e-01 1.549286693334579468e-01 4.733984470367431641e-01 -1.776977255940437317e-02 6.389701366424560547e-02 1.809510737657546997e-01 8.579069375991821289e-02 2.362573742866516113e-01 2.303085327148437500e-01 1.989069133996963501e-01 -3.334315866231918335e-02 6.087415665388107300e-02 -2.413105033338069916e-02 -6.092697009444236755e-02 1.499663144350051880e-01 1.674791574478149414e-01 -1.763086020946502686e-02
1.181593015789985657e-01 1.180669814348220825e-01 3.193742334842681885e-01 -1.071609258651733398e-01 2.490305900573730469e-01 2.070815563201904297e-01 2.395258098840713501e-01 -3.597280755639076233e-02 2.453289031982421875e-01 -1.248916834592819214e-01 1.159907802939414978e-01 -2.635706402361392975e-02 -4.938986524939537048e-02 -2.080989927053451538e-01 -8.616369962692260742e-02 1.180012375116348267e-01 2.686602771282196045e-01 2.604559250175952911e-02 1.159957945346832275e-01 1.740577518939971924e-01 2.289406359195709229e-01 -6.193801388144493103e-02 5.663978308439254761e-02 1.285822987556457520e-01 -3.442342579364776611e-01 -5.579613894224166870e-02 6.147888675332069397e-02 -1.941827535629272461e-01 2.651882469654083252e-01 2.048057317733764648e-01 1.686180382966995239e-01 -2.040225863456726074e-01
1.366984546184539795e-01 1.196929439902305603e-01 1.175420582294464111e-01 -1.138309761881828308e-01 1.592378765344619751e-01 2.355930358171463013e-01 1.769371330738067627e-01 2.891410328447818756e-02 3.255747556686401367e-01 -1.546175479888916016e-01 9.125734120607376099e-02 -7.830926030874252319e-02 1.084094569087028503e-01 -1.581041812896728516e-01 6.419479101896286011e-02 9.614209085702896118e-02 1.578990519046783447e-01 7.356156408786773682e-02 2.219757810235023499e-02 2.232319265604019165e-01 2.877381742000579834e-01 -1.866022646427154541e-01 7.669554650783538818e-02 1.476343572139739990e-01 -4.838871955871582031e-01 -1.714024096727371216e-01 6.567359715700149536e-02 -4.101031459867954254e-03 2.715077996253967285e-01 1.530705112963914871e-02 1.966706067323684692e-01 -1.621251106262207031e-01
-2.188367210328578949e-02 1.603486984968185425e-01 2.893777564167976379e-03 2.365132570266723633e-01 6.695698946714401245e-02 4.029174894094467163e-02 -8.784065395593643188e-02 -9.306158870458602905e-02 1.313391476869583130e-01 2.362493872642517090e-01 2.155211567878723145e-01 -3.562689125537872314e-01 -9.115511178970336914e-02 -1.931585371494293213e-01 -1.376310139894485474e-01 2.017595767974853516e-01 5.288643017411231995e-02 1.972023546695709229e-01 -2.999939210712909698e-02 1.827981323003768921e-01 2.146141827106475830e-01 -4.179784283041954041e-02 3.310596942901611328e-01 9.509381651878356934e-02 -3.604642152786254883e-01 -2.019414156675338745e-01 -3.084122538566589355e-01 2.334135212004184723e-02 -8.880973607301712036e-02 9.419826418161392212e-02 -4.840620234608650208e-02 -1.254513263702392578e-01
-3.953339532017707825e-02 -1.955399103462696075e-02 -2.049226164817810059e-01 1.906497031450271606e-01 3.806856870651245117e-01 -1.497062593698501587e-01 5.932726431638002396e-03 -2.852175235748291016e-01 1.811489611864089966e-01 1.584016829729080200e-01 3.284845054149627686e-01 -1.877106875181198120e-01 -5.975392833352088928e-02 8.744822815060615540e-03 -2.358420006930828094e-02 1.849427372217178345e-01 2.109425812959671021e-01 2.771744318306446075e-02 -8.094770461320877075e-02 3.051689565181732178e-01 1.288785338401794434e-01 -5.336974188685417175e-02 -1.022515371441841125e-01 1.717261523008346558e-01 -1.488677784800529480e-02 -1.303131282329559326e-01 -2.792707383632659912e-01 3.009170107543468475e-02 4.892652109265327454e-02 2.819758355617523193e-01 1.036818996071815491e-01 -1.960670202970504761e-01
8.289222419261932373e-02 -2.350383810698986053e-02 3.032272160053253174e-01 2.517586052417755127e-01 8.615615218877792358e-02 -7.986807823181152344e-02 -8.980840444564819336e-03 -2.409241050481796265e-01 3.764415085315704346e-01 2.551830708980560303e-01 1.032841354608535767e-01 -1.934913843870162964e-01 -3.656142204999923706e-02 -1.417421251535415649e-01 -1.476881802082061768e-01 1.201945617794990540e-01 -4.851439967751502991e-02 2.007029019296169281e-02 -1.036040112376213074e-01 1.437392178922891617e-02 2.814572751522064209e-01 -4.206762835383415222e-02 9.006799757480621338e-02 1.073140799999237061e-01 -3.238550573587417603e-02 2.505009472370147705e-01 -2.748494744300842285e-01 -4.972728714346885681e-02 -3.270229697227478027e-02 -1.693882346153259277e-01 3.625446259975433350e-01 -1.880767047405242920e-01
4.722902923822402954e-02 1.270161420106887817e-01 2.684912681579589844e-01 -1.083087995648384094e-01 2.322503030300140381e-01 2.613607347011566162e-01 2.662129700183868408e-01 -4.668083414435386658e-02 3.724952042102813721e-01 -1.538672149181365967e-01 2.412917092442512512e-02 -1.379252523183822632e-01 3.706116974353790283e-02 3.443956002593040466e-02 1.258061546832323074e-02 1.338010728359222412e-01 1.938600838184356689e-01 5.756041407585144043e-02 3.980606794357299805e-02 2.733573615550994873e-01 2.653502225875854492e-01 -5.964886397123336792e-02 9.392482787370681763e-02 1.086721271276473999e-01 -3.151925802230834961e-01 -1.687833666801452637e-01 4.925585910677909851e-02 -1.358516961336135864e-01 1.404322087764739990e-01 2.425406128168106079e-01 2.140809297561645508e-01 -1.223446950316429138e-01
1.679863631725311279e-01 -2.657246887683868408e-01 9.397447109222412109e-02 2.973750233650207520e-01 2.403644174337387085e-01 2.456767857074737549e-01 3.496270477771759033e-01 -1.716538369655609131e-01 -1.092290803790092468e-01 -6.526578217744827271e-02 8.370204269886016846e-02 -8.060720749199390411e-03 -5.338994413614273071e-02 -3.806062936782836914e-01 2.143044397234916687e-02 1.448959559202194214e-01 9.095965325832366943e-02 3.653776943683624268e-01 -7.618706673383712769e-02 3.373855948448181152e-01 -1.260834746062755585e-02 1.455439031124114990e-01 1.198508143424987793e-01 5.589875951409339905e-02 -1.012793630361557007e-01 -8.880903571844100952e-02 -4.595650732517242432e-02 8.242723345756530762e-02 1.658539846539497375e-02 5.412561818957328796e-02 -1.057052891701459885e-02 1.050617620348930359e-01
2.369036823511123657e-01 -1.505888253450393677e-01 3.934077918529510498e-02 8.313061296939849854e-02 5.198298692703247070e-01 1.430135313421487808e-02 -3.356581926345825195e-02 2.998014166951179504e-02 1.300768554210662842e-01 4.684715345501899719e-02 1.581008732318878174e-01 9.646034240722656250e-02 3.030072748661041260e-01 2.034808397293090820e-01 -1.930383443832397461e-01 1.501267701387405396e-01 -5.908204615116119385e-02 2.804285883903503418e-01 -5.166192352771759033e-02 4.730896092951297760e-03 1.411951035261154175e-01 -1.453411579132080078e-01 5.934849381446838379e-02 5.642670020461082458e-02 -3.252741992473602295e-01 1.027680784463882446e-01 2.201414555311203003e-01 1.347120404243469238e-01 7.874923199415206909e-02 1.307228654623031616e-01 1.765131354331970215e-01 -1.544152647256851196e-01
2.022652029991149902e-01 -5.661636963486671448e-02 2.649286091327667236e-01 -1.106701865792274475e-01 3.014751076698303223e-01 1.711092293262481689e-01 1.007378026843070984e-01 -4.767920449376106262e-02 3.241670429706573486e-01 2.157187554985284805e-03 1.597383171319961548e-01 -1.019208058714866638e-01 2.191224321722984314e-02 -2.581936120986938477e-01 -1.418074592947959900e-02 6.691846251487731934e-02 -1.193513069301843643e-02 5.417193472385406494e-02 1.173327937722206116e-01 1.847549676895141602e-01 2.023154050111770630e-01 -1.579981595277786255e-01 1.819803714752197266e-01 4.396415501832962036e-02 -3.316617608070373535e-01 -2.819602787494659424e-01 3.174955844879150391e-01 -2.299754917621612549e-01 6.622509658336639404e-02 1.230601668357849121e-01 1.089088320732116699e-01 -3.921464830636978149e-02
2.239352911710739136e-01 -6.542953848838806152e-02 7.537581026554107666e-02 -5.981194786727428436e-03 2.033098936080932617e-01 2.925383150577545166e-01 1.410931944847106934e-01 -1.042644605040550232e-01 2.312186807394027710e-01 -9.444640576839447021e-02 1.579489707946777344e-01 -1.042553558945655823e-01 2.485113441944122314e-01 -7.443822920322418213e-02 -3.171383962035179138e-02 -7.294152863323688507e-03 1.803644746541976929e-01 1.021357104182243347e-01 -1.511327475309371948e-01 2.556894421577453613e-01 9.300396591424942017e-02 -5.903746560215950012e-02 2.333012595772743225e-02 1.853350847959518433e-01 -2.767595648765563965e-01 -3.344163298606872559e-01 3.027543425559997559e-01 -1.350416392087936401e-01 1.569961905479431152e-01 1.471698582172393799e-01 3.024488389492034912e-01 3.587715700268745422e-02
2.119553089141845703e-02 1.045195758342742920e-01 7.304619252681732178e-02 2.140373140573501587e-01 2.664976418018341064e-01 2.830348676070570946e-03 -2.389805316925048828e-01 1.888851821422576904e-02 1.329179853200912476e-01 2.537302672863006592e-01 3.664694130420684814e-01 4.756616428494453430e-02 4.754867777228355408e-02 -4.114264622330665588e-02 2.431744337081909180e-01 2.241525908175390214e-05 8.376549184322357178e-02 1.156660914421081543e-01 3.677387535572052002e-01 -2.048404328525066376e-02 1.764738112688064575e-01 1.407497376203536987e-01 1.700274050235748291e-01 2.552310526371002197e-01 -1.649755239486694336e-01 1.975972652435302734e-01 1.732237040996551514e-01 5.217669159173965454e-02 -2.411027550697326660e-01 1.114635616540908813e-01 2.225052416324615479e-01 -8.472904562950134277e-02
5.837041139602661133e-02 1.946147233247756958e-01 -3.390038013458251953e-02 2.468820512294769287e-01 2.225500047206878662e-01 4.256208240985870361e-01 -9.954238682985305786e-02 -7.590709626674652100e-02 -2.896407432854175568e-02 -6.650688499212265015e-02 2.018249928951263428e-01 3.349577635526657104e-02 1.122141778469085693e-01 5.668705701828002930e-02 2.922512590885162354e-02 3.164726123213768005e-02 2.572878003120422363e-01 4.693822860717773438e-01 -4.439421743154525757e-02 -2.381344437599182129e-01 3.100901842117309570e-01 1.289015822112560272e-02 3.993703424930572510e-02 -1.994005739688873291e-01 -2.204017192125320435e-01 -4.676382988691329956e-02 -1.654731296002864838e-02 3.792743012309074402e-02 -1.519129872322082520e-01 -1.914386812131851912e-04 8.483699709177017212e-02 -1.409374177455902100e-01
-2.021436542272567749e-01 -4.844156093895435333e-03 -2.892514318227767944e-02 1.442574411630630493e-01 2.644447088241577148e-01 -1.256767660379409790e-01 -3.990374132990837097e-02 -4.354661703109741211e-01 -2.966894302517175674e-03 -1.829785704612731934e-01 -4.611796140670776367e-02 -1.833689808845520020e-01 -1.088971272110939026e-02 7.111024856567382812e-02 2.076209336519241333e-02 -1.621738448739051819e-02 7.133542001247406006e-02 2.982283532619476318e-01 -2.329522976651787758e-03 2.081253975629806519e-01 3.937762975692749023e-01 -4.634267091751098633e-02 2.236883938312530518e-01 9.748258441686630249e-02 -1.546931713819503784e-01 2.217822521924972534e-01 -9.325995296239852905e-02 -3.585765883326530457e-02 8.497137576341629028e-02 1.937744580209255219e-02 3.749506473541259766e-01 -5.215297453105449677e-03
-1.411258280277252197e-01 1.369670480489730835e-01 -1.313946843147277832e-01 1.049936935305595398e-01 3.002435266971588135e-01 -1.929328963160514832e-02 9.782039374113082886e-02 -3.370006680488586426e-01 3.110267221927642822e-01 8.904303610324859619e-02 1.639391779899597168e-01 -1.661076098680496216e-01 1.881196647882461548e-01 -1.177522987127304077e-01 1.551807373762130737e-01 -1.394724547863006592e-01 2.396425157785415649e-01 2.351117730140686035e-01 1.304428726434707642e-01 -1.575644910335540771e-01 2.470479160547256470e-01 -2.880967780947685242e-02 2.095375210046768188e-01 4.240471869707107544e-02 7.022285461425781250e-02 -1.386704295873641968e-01 9.821447730064392090e-02 8.045175671577453613e-02 -2.940351068973541260e-01 4.073411598801612854e-02 2.600314617156982422e-01 -9.659033268690109253e-02
1.838328242301940918e-01 1.684877648949623108e-02 -4.122390970587730408e-02 2.551083266735076904e-01 1.601934731006622314e-01 3.622213602066040039e-01 1.360467523336410522e-01 1.575071066617965698e-01 2.680468745529651642e-02 8.836758136749267578e-02 2.430236637592315674e-01 7.479121536016464233e-02 3.704931586980819702e-02 -9.735412150621414185e-02 2.965704202651977539e-01 -5.091917142271995544e-02 2.270049750804901123e-01 1.287150681018829346e-01 -8.836513757705688477e-02 -1.496435850858688354e-01 3.402505517005920410e-01 8.275985717773437500e-02 1.571673303842544556e-01 1.031175628304481506e-01 1.219908595085144043e-01 -2.350860238075256348e-01 9.664499014616012573e-02 -1.043348163366317749e-01 3.201677277684211731e-02 2.186660170555114746e-01 9.199535846710205078e-02 -3.470568358898162842e-01
5.928004160523414612e-02 7.352574169635772705e-02 9.084031730890274048e-02 1.972412467002868652e-01 3.112918734550476074e-01 -1.030749753117561340e-01 -9.169619530439376831e-02 -1.051406413316726685e-01 1.525474637746810913e-01 9.840279072523117065e-02 -5.223913863301277161e-02 1.198096573352813721e-02 -2.305981367826461792e-01 -1.144507303833961487e-01 1.568504050374031067e-02 -1.109856590628623962e-01 1.818101108074188232e-01 2.137320935726165771e-01 1.361825168132781982e-01 -1.805170476436614990e-01 2.220458537340164185e-01 -6.191383581608533859e-03 6.041975691914558411e-02 4.310126975178718567e-02 1.136316955089569092e-01 -1.682458221912384033e-01 -2.758349478244781494e-01 -1.815983802080154419e-01 1.108454987406730652e-01 1.335088908672332764e-01 4.284488260746002197e-01 -3.919036090373992920e-01
1.043840777128934860e-02 -7.143007963895797729e-02 1.555749177932739258e-01 1.157519370317459106e-01 3.795498907566070557e-01 -7.989877462387084961e-02 -9.005155414342880249e-02 -3.240148127079010010e-01 -7.253532856702804565e-02 -6.002505868673324585e-02 2.242853790521621704e-01 -9.373781085014343262e-02 5.786442011594772339e-02 7.776463776826858521e-02 -9.279631078243255615e-02 -2.230169475078582764e-01 8.701137453317642212e-02 2.969170212745666504e-01 5.335692688822746277e-02 4.446203112602233887e-01 1.821047812700271606e-01 -8.162003010511398315e-02 2.879469692707061768e-01 -8.456104993820190430e-02 -6.965309381484985352e-02 -9.120599366724491119e-03 -1.801559515297412872e-02 3.041222095489501953e-01 4.782179370522499084e-03 -2.364104613661766052e-02 -1.265283375978469849e-01 -1.321277171373367310e-01
2.579257786273956299e-01 3.163922578096389771e-02 8.359432220458984375e-02 5.568025633692741394e-02 4.180204868316650391e-01 4.624027013778686523e-02 -5.338827520608901978e-02 -1.404813230037689209e-01 2.449274361133575439e-01 2.150777876377105713e-01 1.738074570894241333e-01 6.627213954925537109e-02 2.965957224369049072e-01 -3.602809086441993713e-02 -1.369516700506210327e-01 -1.389235109090805054e-01 1.357874274253845215e-01 2.854674160480499268e-01 -1.684884727001190186e-01 -1.409477591514587402e-01 2.212778329849243164e-01 5.777294188737869263e-02 1.917989403009414673e-01 2.452353388071060181e-01 1.869421601295471191e-01 -1.593466401100158691e-01 1.548415869474411011e-01 1.146367192268371582e-01 -1.151493377983570099e-02 1.528138369321823120e-01 1.691696494817733765e-01 -8.818399161100387573e-02
-1.057035252451896667e-01 8.296654373407363892e-02 9.500920772552490234e-03 5.894435942173004150e-02 2.181465923786163330e-01 1.058784201741218567e-01 5.462436378002166748e-02 -2.223637998104095459e-01 9.209838509559631348e-02 1.932811439037322998e-01 7.269370555877685547e-02 -1.739418953657150269e-01 1.137554869055747986e-01 -1.047011762857437134e-01 -1.424072980880737305e-01 -1.322728209197521210e-02 2.111547291278839111e-01 3.446041345596313477e-01 -9.657908231019973755e-02 3.066017627716064453e-01 -1.831673085689544678e-02 -2.925991714000701904e-01 1.791587322950363159e-01 7.016683369874954224e-02 -1.802863925695419312e-01 -1.027450859546661377e-01 -2.750117480754852295e-01 -2.874413430690765381e-01 -8.699002861976623535e-02 2.936256229877471924e-01 9.016728959977626801e-03 -2.378950864076614380e-01
1.194157376885414124e-01 -6.849527359008789062e-02 1.428604871034622192e-01 1.988210529088973999e-01 2.956470549106597900e-01 1.392126530408859253e-01 -3.105492144823074341e-02 1.342285126447677612e-01 -2.511088969185948372e-03 1.576755642890930176e-01 1.163304299116134644e-01 -1.686733961105346680e-01 7.969091087579727173e-02 -2.121458388864994049e-02 2.857448160648345947e-01 -1.472128480672836304e-01 2.628355026245117188e-01 2.064495235681533813e-01 2.790519297122955322e-01 9.315510396845638752e-04 3.986387252807617188e-01 5.191228538751602173e-02 1.440250575542449951e-01 2.695704698562622070e-01 2.441548705101013184e-01 -6.253446638584136963e-02 4.943294823169708252e-02 3.010296076536178589e-02 1.766116470098495483e-01 1.980912238359451294e-01 1.285338848829269409e-01 -1.412374079227447510e-01
-2.172973379492759705e-02 -7.774946093559265137e-02 2.521259486675262451e-01 3.920538723468780518e-01 1.456203907728195190e-01 1.553191095590591431e-01 4.616263136267662048e-02 -3.195034563541412354e-01 2.386604398488998413e-01 7.077344506978988647e-02 1.746766269207000732e-01 -5.223761126399040222e-02 -1.049248278141021729e-01 -1.875553578138351440e-01 -8.489198982715606689e-02 3.592425882816314697e-01 -1.990145444869995117e-01 1.264214217662811279e-01 -2.128270119428634644e-01 -1.035019531846046448e-01 2.404324412345886230e-01 -4.454594478011131287e-02 6.473757326602935791e-02 1.531741023063659668e-01 -5.646690726280212402e-02 2.538931369781494141e-02 -1.803502440452575684e-01 -1.336333900690078735e-01 -4.636986553668975830e-02 5.131531879305839539e-02 2.809935808181762695e-01 -1.095872223377227783e-01
3.485854342579841614e-02 4.636507108807563782e-02 1.500122994184494019e-01 -4.338330030441284180e-02 2.118208855390548706e-01 1.060601547360420227e-01 3.066416680812835693e-01 -7.466799765825271606e-02 2.154076099395751953e-01 -2.187383174896240234e-02 9.781061857938766479e-02 -2.382874786853790283e-01 -1.581191122531890869e-01 -3.285636007785797119e-01 2.475945204496383667e-01 8.127353340387344360e-02 -9.209974110126495361e-02 3.876968100666999817e-02 1.278234869241714478e-01 5.589247122406959534e-02 2.744248807430267334e-01 -1.708301007747650146e-01 2.022812813520431519e-01 2.040459811687469482e-01 -3.588448464870452881e-01 -1.888156235218048096e-01 1.755901128053665161e-01 -9.317097067832946777e-02 5.473194271326065063e-02 1.204621195793151855e-01 2.270995527505874634e-01 -1.137102469801902771e-01
1.515814661979675293e-01 3.416968584060668945e-01 1.003824323415756226e-01 2.019848376512527466e-01 -4.045175015926361084e-02 -1.891592890024185181e-01 -3.295199573040008545e-02 -2.869529426097869873e-01 1.304679214954376221e-01 -9.183146804571151733e-02 2.768157282844185829e-03 -2.582862377166748047e-01 2.631802558898925781e-01 -7.033980637788772583e-02 1.748189032077789307e-01 -2.281334251165390015e-02 1.417535394430160522e-01 1.934965997934341431e-01 1.637673676013946533e-01 1.071777846664190292e-02 3.175851404666900635e-01 -3.046051040291786194e-02 6.734135746955871582e-02 5.886010080575942993e-02 -1.427491456270217896e-01 -2.573335357010364532e-02 -1.299697011709213257e-01 -7.289479672908782959e-02 5.260998755693435669e-02 4.464364349842071533e-01 8.581751585006713867e-02 -2.100908607244491577e-01
3.935223817825317383e-01 -1.928186565637588501e-01 5.789615586400032043e-02 2.253379374742507935e-01 5.640619993209838867e-02 1.107964478433132172e-02 1.343806087970733643e-01 4.803204163908958435e-02 9.533188492059707642e-02 2.363305166363716125e-02 1.138590183109045029e-02 -2.341597229242324829e-01 2.010596990585327148e-01 -6.868794560432434082e-02 -7.319507002830505371e-02 -4.127681255340576172e-02 2.663990557193756104e-01 3.365336358547210693e-01 -6.978607177734375000e-02 -2.343804985284805298e-01 3.141413629055023193e-01 -1.422752887010574341e-01 2.781314253807067871e-01 -1.882229149341583252e-01 8.778669685125350952e-02 5.962726101279258728e-02 -1.359162386506795883e-02 2.441301643848419189e-01 1.626363606192171574e-03 1.295676231384277344e-01 2.157136052846908569e-01 -5.694119259715080261e-02
3.181537091732025146e-01 -5.113996192812919617e-02 1.331416815519332886e-01 -8.041555434465408325e-02 2.126513570547103882e-01 1.241852417588233948e-01 2.299735136330127716e-02 -1.468582451343536377e-01 2.096008509397506714e-01 -4.841586202383041382e-02 1.856428831815719604e-01 -1.133649349212646484e-01 2.039356380701065063e-01 -9.468792378902435303e-02 8.261713385581970215e-02 1.624894589185714722e-01 1.763303130865097046e-01 1.184902116656303406e-01 -1.831850502640008926e-03 1.894692033529281616e-01 7.183635979890823364e-02 -9.879135340452194214e-02 2.493945360183715820e-01 2.764948010444641113e-01 -3.549650907516479492e-01 -2.867437899112701416e-01 3.365739062428474426e-02 -9.405972808599472046e-02 2.673757374286651611e-01 2.177853137254714966e-01 1.945042759180068970e-01 -4.795483872294425964e-02
-7.338047772645950317e-02 6.337129324674606323e-02 1.839140355587005615e-01 7.352060824632644653e-02 2.404441535472869873e-01 -6.098076328635215759e-02 2.701067924499511719e-01 -1.489791125059127808e-01 2.101908326148986816e-01 5.122510716319084167e-02 1.330359256826341152e-03 -7.893747091293334961e-02 7.271771878004074097e-02 -1.827962100505828857e-01 1.001826897263526917e-01 1.745648980140686035e-01 3.968032896518707275e-01 3.085140585899353027e-01 -1.064162626862525940e-01 -2.024310454726219177e-02 3.885204195976257324e-01 1.874559968709945679e-01 1.086181402206420898e-01 4.150282964110374451e-02 2.197244167327880859e-01 -1.863382309675216675e-01 1.423051208257675171e-02 6.005557999014854431e-02 -1.196964830160140991e-01 -3.645928204059600830e-02 3.091673254966735840e-01 -2.023024298250675201e-02
2.375950515270233154e-01 7.363335043191909790e-02 2.986176172271370888e-03 -6.775651592761278152e-03 4.509280323982238770e-01 1.842615753412246704e-02 -1.093850731849670410e-01 1.268966645002365112e-01 7.686744630336761475e-02 1.908757239580154419e-01 2.078473567962646484e-01 2.452937141060829163e-02 -1.423830389976501465e-01 -2.531807720661163330e-01 -1.974277943372726440e-01 9.151445701718330383e-03 2.826391458511352539e-01 1.325697600841522217e-01 9.956835769116878510e-03 -1.586329340934753418e-01 2.622323632240295410e-01 1.269035339355468750e-01 1.634679585695266724e-01 -2.264361269772052765e-02 1.550506986677646637e-02 -1.406943202018737793e-01 -1.924380511045455933e-01 -6.220543384552001953e-02 -6.406139582395553589e-04 1.080890744924545288e-01 3.624405264854431152e-01 -2.407012283802032471e-01
3.481006948277354240e-03 1.995503455400466919e-01 -5.574144050478935242e-02 2.341452538967132568e-01 2.104211598634719849e-01 -2.995270304381847382e-02 -9.105055779218673706e-02 5.776073038578033447e-02 3.127835318446159363e-02 -3.486741185188293457e-01 1.249671950936317444e-01 -1.682599037885665894e-01 3.797620162367820740e-02 -7.062227278947830200e-02 -1.191813945770263672e-01 2.712129056453704834e-01 -9.253166615962982178e-02 6.282731890678405762e-02 -1.679738163948059082e-01 -4.315090179443359375e-02 1.763879060745239258e-01 6.884918361902236938e-02 4.545672237873077393e-01 7.594719529151916504e-02 -1.789516210556030273e-02 -1.763879805803298950e-01 -2.329757213592529297e-01 1.333110928535461426e-01 -2.137002348899841309e-01 2.982953190803527832e-01 7.415522634983062744e-02 -2.242699861526489258e-01
2.521072328090667725e-01 7.693907618522644043e-02 1.011471822857856750e-01 6.763367913663387299e-03 1.536078155040740967e-01 -1.190896332263946533e-02 1.697195768356323242e-01 -2.575914189219474792e-02 1.660360842943191528e-01 2.307649701833724976e-01 2.051531225442886353e-01 -7.073865830898284912e-02 -7.983416318893432617e-02 -2.269857227802276611e-01 3.594881296157836914e-02 -5.438700318336486816e-02 3.511736094951629639e-01 8.335079997777938843e-02 -2.975857816636562347e-02 -2.222264111042022705e-01 2.453960031270980835e-01 -8.759450167417526245e-02 1.631704866886138916e-01 7.737871259450912476e-02 1.276981681585311890e-01 3.672523424029350281e-02 9.242503903806209564e-03 -3.461788594722747803e-02 1.337771713733673096e-01 1.748560369014739990e-01 1.480766981840133667e-01 -5.537149906158447266e-01
2.174649834632873535e-01 -1.369719803333282471e-01 1.588690280914306641e-01 3.345158696174621582e-01 2.889109551906585693e-01 1.470642536878585815e-01 5.866415798664093018e-02 -3.831267654895782471e-01 -7.573602348566055298e-02 1.219585984945297241e-01 4.648718610405921936e-02 -1.668367683887481689e-01 2.652762532234191895e-01 -7.572686672210693359e-02 -4.426547512412071228e-02 -2.453365921974182129e-02 2.173534594476222992e-02 8.345877379179000854e-02 -1.384339034557342529e-01 1.920027881860733032e-01 7.638000696897506714e-02 -3.267625346779823303e-02 1.356513202190399170e-01 1.123601011931896210e-02 -2.823718190193176270e-01 2.829154729843139648e-01 -1.416898071765899658e-01 -2.010488659143447876e-01 1.218914836645126343e-01 2.830701172351837158e-01 -3.550976514816284180e-02 -8.243130147457122803e-02
-4.483396932482719421e-02 1.100604087114334106e-01 2.094746939837932587e-02 3.657804429531097412e-01 1.839551478624343872e-01 -4.419839009642601013e-02 2.151509970426559448e-01 -3.264201879501342773e-01 4.603459686040878296e-02 1.091836765408515930e-01 2.865039110183715820e-01 -1.387552022933959961e-01 -4.038639366626739502e-02 1.739610359072685242e-02 -1.650390475988388062e-01 8.181885629892349243e-02 7.229795306921005249e-02 -2.540869452059268951e-02 -1.063464805483818054e-01 2.402722090482711792e-01 3.421559333801269531e-01 -2.834309935569763184e-01 -1.846947222948074341e-01 9.753178805112838745e-02 -2.738808095455169678e-01 -9.184430539608001709e-02 -9.694343060255050659e-02 3.583132103085517883e-02 -6.058137863874435425e-03 1.205575615167617798e-01 2.913565039634704590e-01 4.729939997196197510e-02
7.294270396232604980e-02 -3.680147230625152588e-02 -1.488829851150512695e-01 2.797946333885192871e-01 1.614976227283477783e-01 -3.119940124452114105e-02 -1.841512471437454224e-01 -2.588221430778503418e-01 1.493672430515289307e-01 7.106044143438339233e-02 2.889080941677093506e-01 -1.405824273824691772e-01 -8.775393664836883545e-02 -2.714833989739418030e-02 -1.931443065404891968e-01 2.879409193992614746e-01 1.645057797431945801e-01 1.670923829078674316e-01 -3.578645735979080200e-02 3.380073010921478271e-01 1.827538460493087769e-01 -9.483771771192550659e-02 -5.390758067369461060e-02 2.293723821640014648e-01 3.744624182581901550e-02 1.162216886878013611e-01 -1.389050185680389404e-01 -7.167383283376693726e-02 1.220131888985633850e-01 3.413728773593902588e-01 2.444783002138137817e-01 -8.196493983268737793e-02
-1.284039393067359924e-02 1.514877378940582275e-01 1.066861897706985474e-01 1.021752879023551941e-01 3.017053306102752686e-01 -4.381595924496650696e-02 -3.111437521874904633e-02 -1.212985888123512268e-01 3.270053565502166748e-01 -2.071101963520050049e-01 1.625518351793289185e-01 1.164341717958450317e-01 3.000468909740447998e-01 -3.268077075481414795e-01 1.892689913511276245e-01 -1.608393639326095581e-01 1.764588207006454468e-01 2.279164493083953857e-01 -1.192396134138107300e-01 3.027326241135597229e-02 1.111937314271926880e-01 -1.501233689486980438e-02 1.948139071464538574e-01 1.778995245695114136e-01 2.672684490680694580e-01 -9.103752672672271729e-02 -1.921059340238571167e-01 -1.151655167341232300e-01 -2.525542080402374268e-01 1.618241146206855774e-02 1.534136831760406494e-01 1.513826288282871246e-02
-1.820570379495620728e-01 2.589158713817596436e-01 -2.049552835524082184e-02 2.943718731403350830e-01 1.632441580295562744e-01 3.018355965614318848e-01 7.894344627857208252e-03 -1.867179274559020996e-01 -3.251011017709970474e-03 1.469913520850241184e-03 2.095715254545211792e-01 6.636490672826766968e-02 3.432643711566925049e-01 8.565062284469604492e-02 -2.452480606734752655e-03 -1.166508272290229797e-01 1.689993590116500854e-01 3.731743097305297852e-01 -5.430149659514427185e-02 1.996606141328811646e-01 3.719215691089630127e-01 -2.598859369754791260e-02 -1.268917322158813477e-01 -1.707356125116348267e-01 -5.722393281757831573e-03 -4.674757365137338638e-03 1.387785933911800385e-02 4.464226216077804565e-02 1.764168143272399902e-01 1.570365577936172485e-02 2.086483687162399292e-01 -3.027612157166004181e-02
3.881274908781051636e-02 2.256747335195541382e-01 5.916542559862136841e-02 1.263096332550048828e-01 -8.732150495052337646e-02 -1.242827437818050385e-02 -2.415433377027511597e-01 -3.104871511459350586e-01 1.113914251327514648e-01 -1.707173287868499756e-01 -1.617348007857799530e-02 -4.765676334500312805e-02 3.176534175872802734e-01 -2.001974135637283325e-01 4.807343706488609314e-03 9.411645680665969849e-02 1.580852419137954712e-01 2.278929501771926880e-01 -7.638788520125672221e-05 7.126457989215850830e-02 4.858252704143524170e-01 7.668317854404449463e-02 7.029657810926437378e-02 1.744235903024673462e-01 -1.348022222518920898e-01 3.622209280729293823e-02 -1.105163544416427612e-01 -3.986350074410438538e-02 8.576826006174087524e-02 2.602698802947998047e-01 -3.302256762981414795e-02 -3.207580745220184326e-01
2.567799985408782959e-01 -2.190228849649429321e-01 8.569589257240295410e-02 1.181927174329757690e-01 3.450341522693634033e-01 1.884023696184158325e-01 2.266798615455627441e-01 -1.551740169525146484e-01 5.116428807377815247e-02 -3.651097416877746582e-02 1.063423752784729004e-01 -1.936914399266242981e-02 2.323769032955169678e-01 -1.585014909505844116e-01 -6.260522454977035522e-02 -6.790024344809353352e-04 1.247395947575569153e-01 -1.282690465450286865e-01 -5.198645219206809998e-02 3.566799759864807129e-01 1.884029507637023926e-01 3.802986815571784973e-02 1.131910756230354309e-01 2.994309961795806885e-01 -3.606002032756805420e-01 -1.883784234523773193e-01 1.517469882965087891e-01 -4.551276937127113342e-02 1.247443407773971558e-01 -1.315751112997531891e-02 6.382074207067489624e-02 -1.559571772813796997e-01
4.760845005512237549e-02 1.663925945758819580e-01 -3.569767251610755920e-02 4.125475138425827026e-02 2.199357599020004272e-01 3.530556708574295044e-02 -3.351901769638061523e-01 9.536005556583404541e-02 -6.752014905214309692e-02 3.200885280966758728e-02 4.513825476169586182e-01 -6.413398683071136475e-02 -8.642110973596572876e-02 -1.760731935501098633e-01 -1.223433688282966614e-01 -1.241408884525299072e-01 3.123245537281036377e-01 1.331234872341156006e-01 -2.487735077738761902e-02 -1.474900990724563599e-01 2.119164615869522095e-01 -9.375233203172683716e-02 1.044040173292160034e-01 8.379123359918594360e-02 2.567042969167232513e-02 -2.366791069507598877e-01 1.339817047119140625e-01 2.289077267050743103e-02 2.153358012437820435e-01 2.383440583944320679e-01 2.211187928915023804e-01 -2.779073715209960938e-01
7.881486415863037109e-02 2.501384615898132324e-01 -7.291041314601898193e-02 6.350257247686386108e-02 2.855918109416961670e-01 1.199421808123588562e-01 6.616693921387195587e-03 -1.051150485873222351e-01 1.617461442947387695e-01 -4.093719646334648132e-02 -8.651864528656005859e-02 -2.865879833698272705e-01 -2.173195220530033112e-02 -4.619895294308662415e-02 -2.322295308113098145e-01 -2.604956328868865967e-01 4.545010030269622803e-01 4.583428427577018738e-02 2.378574609756469727e-01 1.507422626018524170e-01 3.486654460430145264e-01 1.489087343215942383e-01 2.039193660020828247e-01 5.111517012119293213e-02 -1.656017303466796875e-01 -1.504533551633358002e-02 1.858272403478622437e-02 4.398218542337417603e-02 -2.031859196722507477e-02 1.542636901140213013e-01 1.873582303524017334e-01 -8.846351504325866699e-02
4.313858225941658020e-02 2.946818172931671143e-01 7.300622761249542236e-03 4.170384630560874939e-02 3.288747966289520264e-01 2.188329845666885376e-01 1.613222509622573853e-01 8.625401556491851807e-02 1.662050634622573853e-01 -1.681418269872665405e-01 1.241996958851814270e-01 -8.149625360965728760e-02 1.264765709638595581e-01 -1.405804902315139771e-01 -1.815432682633399963e-02 8.816057443618774414e-02 4.754768908023834229e-01 2.008303403854370117e-01 -2.671970613300800323e-02 -8.102087676525115967e-02 3.170759081840515137e-01 5.630825087428092957e-02 5.581212788820266724e-02 4.872365295886993408e-02 -9.733734279870986938e-02 -2.638234198093414307e-01 2.162776887416839600e-01 9.534405171871185303e-02 2.547837048768997192e-02 1.316238790750503540e-01 -1.454771906137466431e-01 -2.029935568571090698e-01
3.231178224086761475e-02 1.010163798928260803e-01 -1.728975586593151093e-02 2.254453003406524658e-01 2.934003770351409912e-01 3.121741414070129395e-01 1.523965299129486084e-01 1.963382773101329803e-02 1.992348730564117432e-01 -7.298281043767929077e-02 2.054186910390853882e-01 3.783330321311950684e-02 4.008046165108680725e-02 8.115728199481964111e-02 7.896471023559570312e-02 -2.665310353040695190e-02 3.983155488967895508e-01 3.478998839855194092e-01 -9.943414479494094849e-02 -1.054218560457229614e-01 3.623731732368469238e-01 1.088818907737731934e-01 -4.662810824811458588e-03 1.724180281162261963e-01 -1.779279112815856934e-01 -2.876575589179992676e-01 4.558851942420005798e-02 4.954142868518829346e-02 -8.548311144113540649e-02 3.790709376335144043e-02 -1.209034919738769531e-01 -1.038399338722229004e-01
-7.052015978842973709e-03 1.078862622380256653e-01 -1.202756259590387344e-02 3.828317821025848389e-01 3.877199590206146240e-01 -3.826763108372688293e-02 -2.820800431072711945e-02 1.089155301451683044e-01 -1.029039770364761353e-01 -3.057662248611450195e-01 1.260797400027513504e-02 -6.331408023834228516e-02 5.770368501543998718e-03 -1.655631512403488159e-01 7.608965039253234863e-02 -1.029313448816537857e-02 -1.064662914723157883e-02 9.619193524122238159e-02 -1.538343727588653564e-01 1.025923993438482285e-02 1.034222077578306198e-02 -2.655548155307769775e-01 2.350583374500274658e-01 1.642436236143112183e-01 -2.881678938865661621e-01 4.483634606003761292e-02 -2.239498347043991089e-01 -1.341686844825744629e-01 1.177860191091895103e-03 3.541165888309478760e-01 8.008978515863418579e-02 -2.540775835514068604e-01
-1.354530453681945801e-03 -2.161448448896408081e-02 -1.742794066667556763e-01 5.707810074090957642e-02 1.705378443002700806e-01 1.506516635417938232e-01 -1.392883211374282837e-01 -3.142389059066772461e-01 5.502169206738471985e-02 1.181735917925834656e-01 2.031653374433517456e-01 -1.196224987506866455e-01 3.431684672832489014e-01 -1.354250013828277588e-01 1.245565563440322876e-01 1.089812964200973511e-01 3.570195436477661133e-01 4.528586268424987793e-01 -5.513650923967361450e-02 -1.119069233536720276e-01 2.578533589839935303e-01 -5.334956571459770203e-02 -5.574920773506164551e-02 -1.225280016660690308e-02 1.124478280544281006e-01 -2.058410830795764923e-02 -1.177053079009056091e-01 -2.112444937229156494e-01 6.162644713185727596e-04 1.087885200977325439e-01 2.356756329536437988e-01 1.656357385218143463e-02
-2.462113499641418457e-01 1.069174259901046753e-01 -6.729912757873535156e-02 1.481411308050155640e-01 3.060684502124786377e-01 1.175775080919265747e-01 -1.917582601308822632e-01 -8.884276449680328369e-02 3.000720143318176270e-01 3.872473910450935364e-02 3.211722895503044128e-02 -7.407128810882568359e-02 3.645363748073577881e-01 5.508606880903244019e-02 2.064453661441802979e-01 1.390720810741186142e-02 2.790070474147796631e-01 3.396258354187011719e-01 -7.325112354010343552e-03 1.857599616050720215e-01 9.471447020769119263e-02 -5.778961628675460815e-02 1.261276155710220337e-01 8.927251212298870087e-03 2.374172806739807129e-01 -2.514145150780677795e-02 -9.690760076045989990e-02 -1.670184433460235596e-01 -1.025710906833410263e-02 1.727361604571342468e-02 3.371426165103912354e-01 -9.004617482423782349e-02
2.294707670807838440e-02 -7.039821892976760864e-02 8.282727003097534180e-02 3.324224147945642471e-03 3.183489143848419189e-01 2.348614782094955444e-01 -2.173548936843872070e-01 -3.217773437500000000e-01 3.237429857254028320e-01 -4.692636057734489441e-02 1.384726166725158691e-01 -2.083209753036499023e-01 3.358178958296775818e-02 -2.877438999712467194e-02 5.214698240160942078e-02 1.717606782913208008e-01 6.744614988565444946e-02 2.193935960531234741e-01 2.457730472087860107e-01 2.069944292306900024e-01 -3.721679002046585083e-02 1.534911692142486572e-01 3.242971599102020264e-01 -1.146864239126443863e-02 -1.082961559295654297e-01 -1.858470886945724487e-01 -1.669520884752273560e-01 -1.377541124820709229e-01 2.801947891712188721e-01 1.262344717979431152e-01 4.947660490870475769e-02 2.021696418523788452e-02
-4.157316312193870544e-02 3.732950091361999512e-01 2.654636502265930176e-01 -9.028981626033782959e-02 1.737100780010223389e-01 3.364409506320953369e-02 3.401010632514953613e-01 -2.150334417819976807e-01 1.954107433557510376e-01 4.071871936321258545e-02 3.647539615631103516e-01 -5.513248220086097717e-02 1.450512409210205078e-01 -2.236423045396804810e-01 -1.361254900693893433e-01 1.277811527252197266e-01 7.481686770915985107e-02 2.073404006659984589e-02 -2.217812649905681610e-02 6.178734824061393738e-02 2.069854289293289185e-01 -2.844144105911254883e-01 -4.511549137532711029e-03 2.075517326593399048e-01 -1.479137390851974487e-01 -1.575195938348770142e-01 4.658950120210647583e-02 5.334529653191566467e-02 -5.114592984318733215e-02 2.675597667694091797e-01 3.912265226244926453e-02 -2.510612830519676208e-02
6.570946425199508667e-02 5.776710808277130127e-02 1.554542183876037598e-01 3.834104239940643311e-01 2.365386188030242920e-01 -1.139243692159652710e-02 2.900631725788116455e-01 -1.039285138249397278e-01 -2.028750479221343994e-01 -2.896399796009063721e-01 4.278577864170074463e-01 2.006143629550933838e-01 1.401208490133285522e-01 7.585214078426361084e-02 1.625676751136779785e-01 2.261401712894439697e-02 -1.122506707906723022e-01 5.357156321406364441e-02 -2.577316761016845703e-02 4.332334175705909729e-02 2.228244841098785400e-01 -6.208102777600288391e-02 -5.171051248908042908e-03 6.378792971372604370e-02 -9.529069811105728149e-02 1.344179660081863403e-01 1.397898942232131958e-01 1.086151972413063049e-01 6.492712348699569702e-02 2.292528301477432251e-01 2.064624577760696411e-01 -1.896699965000152588e-01
-5.478065833449363708e-02 2.870626151561737061e-01 -1.845330744981765747e-01 1.815164536237716675e-01 4.190148711204528809e-01 1.327561289072036743e-01 5.918995477259159088e-03 1.241838335990905762e-01 1.119631677865982056e-01 -3.590426146984100342e-01 9.517535567283630371e-02 -2.127188891172409058e-01 1.043869107961654663e-01 -3.947896510362625122e-02 1.658280938863754272e-01 4.643844440579414368e-02 1.159572303295135498e-01 3.710567578673362732e-02 -1.153382807970046997e-01 -5.154484882950782776e-02 1.684476435184478760e-01 2.770950198173522949e-01 3.384825587272644043e-01 1.823171377182006836e-01 -3.987562283873558044e-02 8.203362813219428062e-05 -2.718772888183593750e-01 2.632116200402379036e-03 1.212029755115509033e-01 1.085836589336395264e-01 -2.212307415902614594e-03 -1.237933337688446045e-01
-2.981192432343959808e-02 -1.814865767955780029e-01 -2.151262946426868439e-02 4.279508292675018311e-01 2.048319876194000244e-01 1.357647478580474854e-01 -1.996532529592514038e-01 -2.209535092115402222e-01 1.012876257300376892e-01 5.105393473058938980e-03 1.393754333257675171e-01 -8.012534677982330322e-02 -1.129401698708534241e-01 -7.367390673607587814e-03 -1.037423964589834213e-02 1.309762299060821533e-01 -1.556213796138763428e-01 7.899094372987747192e-02 2.420257031917572021e-01 2.098402827978134155e-01 2.384610772132873535e-01 -2.232729643583297729e-01 2.009264975786209106e-01 2.027664035558700562e-01 -3.671051934361457825e-02 -1.784119606018066406e-01 -9.900923818349838257e-02 2.561484463512897491e-02 -1.249792203307151794e-01 7.495500147342681885e-02 3.605459332466125488e-01 -2.261860668659210205e-01
-7.402680069208145142e-02 5.717982351779937744e-02 -2.412797361612319946e-01 5.959409475326538086e-02 1.438095867633819580e-01 -4.136893898248672485e-02 -7.892879843711853027e-02 -2.282324731349945068e-01 -7.493174076080322266e-02 1.130069419741630554e-01 2.869139909744262695e-01 1.048723533749580383e-01 4.675267040729522705e-01 -7.003287225961685181e-02 2.082516700029373169e-01 -2.152859419584274292e-02 4.271385669708251953e-01 4.069065451622009277e-01 -4.322396963834762573e-02 1.138674616813659668e-01 2.113585621118545532e-01 4.194664582610130310e-02 1.044827848672866821e-01 3.462033718824386597e-02 -4.186972230672836304e-02 -3.726056963205337524e-02 -5.755599960684776306e-02 -1.167832091450691223e-01 7.752291858196258545e-02 4.503269121050834656e-02 1.053054854273796082e-01 -9.554280340671539307e-02
-6.538934074342250824e-03 -1.591938361525535583e-02 -1.193708702921867371e-01 1.367617547512054443e-01 7.705650478601455688e-02 -2.434161957353353500e-03 8.835794404149055481e-03 -5.300713181495666504e-01 1.512804627418518066e-01 -4.086267948150634766e-02 4.039874374866485596e-01 -3.122532963752746582e-01 2.350794970989227295e-01 -1.167159378528594971e-01 -1.537722796201705933e-01 -6.526141613721847534e-02 1.162484586238861084e-01 1.599239856004714966e-01 -1.234034076333045959e-03 5.436955485492944717e-03 4.829793423414230347e-02 8.300767838954925537e-02 4.947708919644355774e-02 4.424314200878143311e-02 5.738290399312973022e-02 7.404104620218276978e-02 6.228389590978622437e-02 3.797410801053047180e-02 3.537140041589736938e-02 4.583545029163360596e-01 1.385330855846405029e-01 -1.798379048705101013e-02
1.682885736227035522e-01 -1.552419736981391907e-02 3.229795992374420166e-01 3.892885446548461914e-01 7.985262572765350342e-02 3.850478678941726685e-02 -3.759636357426643372e-02 -2.223430275917053223e-01 1.001394614577293396e-01 -6.355884671211242676e-02 1.970880925655364990e-01 -4.812419787049293518e-02 1.715782582759857178e-01 1.258848309516906738e-01 2.475276738405227661e-01 -1.280676573514938354e-01 3.419914543628692627e-01 3.107224404811859131e-01 -9.336849302053451538e-02 -1.474967412650585175e-02 3.261609701439738274e-03 -4.777798056602478027e-02 2.719396948814392090e-01 6.242955103516578674e-02 -1.468310207128524780e-01 6.348361074924468994e-02 1.884148567914962769e-01 -1.373804658651351929e-01 -1.810676753520965576e-01 -2.273750454187393188e-01 -6.761804223060607910e-02 -8.413711190223693848e-02
1.751984935253858566e-03 -2.740795016288757324e-01 1.117826625704765320e-01 -8.900342881679534912e-02 7.099184393882751465e-02 -3.093179464340209961e-01 1.395160611718893051e-02 -2.054149806499481201e-01 1.187886111438274384e-02 -8.922383189201354980e-02 3.246651291847229004e-01 -3.540589213371276855e-01 1.119736433029174805e-01 -7.913365215063095093e-02 -1.502446532249450684e-01 1.146416142582893372e-01 1.588544845581054688e-01 2.146977633237838745e-01 -1.865830123424530029e-01 1.989857256412506104e-01 3.203605711460113525e-01 -5.280284583568572998e-02 2.190292775630950928e-01 5.230433493852615356e-02 1.072155870497226715e-02 9.763112664222717285e-02 2.764171361923217773e-01 -8.456026017665863037e-02 -6.677573174238204956e-02 -2.109461463987827301e-02 1.514326930046081543e-01 -2.122804820537567139e-01
1.274667084217071533e-01 -4.122989997267723083e-02 1.697709858417510986e-01 3.184705972671508789e-01 6.107302010059356689e-02 8.601196110248565674e-02 2.084649801254272461e-01 -3.796359598636627197e-01 4.265541583299636841e-02 -2.426286190748214722e-01 1.285926103591918945e-01 -8.300332725048065186e-02 1.230895146727561951e-01 -9.268276393413543701e-02 8.098968304693698883e-03 1.544315833598375320e-02 1.416657269001007080e-01 3.506802394986152649e-02 -1.065077930688858032e-01 3.616788983345031738e-01 2.204926759004592896e-01 -3.426039475016295910e-04 8.691344410181045532e-02 1.010159254074096680e-01 -1.880263239145278931e-01 1.687848269939422607e-01 -4.294445738196372986e-02 2.312736026942729950e-02 -2.225477397441864014e-01 2.544006407260894775e-01 -1.839993745088577271e-01 -3.174655437469482422e-01
5.144227761775255203e-03 2.291126698255538940e-01 -1.777656376361846924e-01 1.330478191375732422e-01 1.365976631641387939e-01 8.206900209188461304e-02 3.187370598316192627e-01 -2.484466582536697388e-01 8.943787217140197754e-02 3.563268482685089111e-02 2.219640314579010010e-01 -1.275000162422657013e-02 5.246410891413688660e-02 -1.660884469747543335e-01 -8.946961164474487305e-02 -5.205663386732339859e-03 -8.364304900169372559e-02 1.904743611812591553e-01 -2.497333884239196777e-01 1.975236088037490845e-01 2.718012630939483643e-01 -4.227514863014221191e-01 -6.913230568170547485e-02 1.707365512847900391e-01 -3.744255006313323975e-02 -2.535780370235443115e-01 9.782028943300247192e-02 -1.094444096088409424e-01 2.607781291007995605e-01 4.225753713399171829e-03 1.108509004116058350e-01 -1.168354153633117676e-01
1.764880716800689697e-01 -2.981740236282348633e-01 -1.211431398987770081e-01 -1.187947764992713928e-01 2.410311996936798096e-01 2.553110122680664062e-01 3.303549066185951233e-02 -1.978643685579299927e-01 1.825654953718185425e-01 -1.178283169865608215e-01 1.514175981283187866e-01 1.272494439035654068e-02 1.580985635519027710e-01 -4.692314937710762024e-02 6.304743140935897827e-02 -1.543090213090181351e-02 2.693973481655120850e-01 1.181259006261825562e-01 -1.346375793218612671e-01 1.006021276116371155e-01 1.464044302701950073e-01 4.594243317842483521e-02 4.836661368608474731e-02 1.343776732683181763e-01 -4.112041890621185303e-01 -1.863917708396911621e-01 2.291913889348506927e-02 5.034596472978591919e-02 2.175610661506652832e-01 2.301502972841262817e-01 2.356257289648056030e-01 -2.539516091346740723e-01
1.788752824068069458e-01 1.064927503466606140e-01 2.059779763221740723e-01 -6.888661533594131470e-02 2.061157673597335815e-01 1.677495390176773071e-01 1.649235934019088745e-01 -3.707789629697799683e-02 2.881379723548889160e-01 -1.212913244962692261e-01 -1.089319866150617599e-02 -1.842186897993087769e-01 -1.145844534039497375e-02 -1.893479377031326294e-01 4.952337965369224548e-02 6.792531162500381470e-02 2.321231961250305176e-01 1.012001559138298035e-01 1.604372859001159668e-01 2.074791491031646729e-01 3.374272882938385010e-01 -1.321534663438796997e-01 5.897944793105125427e-02 4.507263004779815674e-02 -3.268049657344818115e-01 -9.439709782600402832e-02 5.845516175031661987e-02 -2.164170742034912109e-01 3.557498455047607422e-01 1.758469641208648682e-01 9.671700745820999146e-02 -1.814100146293640137e-01
-4.548286646604537964e-02 1.311651617288589478e-01 1.302191335707902908e-02 3.269776701927185059e-01 2.419387549161911011e-01 -1.997816190123558044e-02 -1.532982736825942993e-01 2.512994706630706787e-01 2.219046354293823242e-01 -2.764857606962323189e-03 3.199538290500640869e-01 -1.600651592016220093e-01 1.150894463062286377e-01 2.101642265915870667e-02 5.567931756377220154e-02 3.067120909690856934e-03 1.413153260946273804e-01 1.772218048572540283e-01 4.029705002903938293e-02 -1.443171501159667969e-01 3.105158507823944092e-01 1.323933601379394531e-01 1.040532663464546204e-01 1.172355860471725464e-01 -1.711968928575515747e-01 2.653171420097351074e-01 -9.785867482423782349e-02 2.722790241241455078e-01 -1.306180357933044434e-01 -6.668058782815933228e-02 2.057981938123703003e-01 -2.727602422237396240e-01
1.407721638679504395e-01 1.332391947507858276e-01 -1.177871748805046082e-01 2.381315529346466064e-01 4.138755798339843750e-02 3.115308284759521484e-01 1.740132719278335571e-01 2.310026735067367554e-01 2.875577807426452637e-01 1.013068631291389465e-01 2.010218948125839233e-01 7.596822082996368408e-02 2.159659415483474731e-01 -3.766688704490661621e-02 1.074607372283935547e-01 2.727260440587997437e-02 7.464024424552917480e-02 3.017288446426391602e-01 3.695193678140640259e-02 -8.787072263658046722e-03 3.634136021137237549e-01 5.325121060013771057e-02 4.377875849604606628e-02 -2.685948647558689117e-02 -2.137791663408279419e-01 -3.264620602130889893e-01 1.011531352996826172e-01 -1.044815629720687866e-01 -1.029365509748458862e-01 3.282856196165084839e-02 9.936024248600006104e-02 -2.817566692829132080e-01
-8.187933266162872314e-02 2.617307007312774658e-01 -2.820081822574138641e-02 3.697121143341064453e-01 1.834754198789596558e-01 8.477557450532913208e-02 -2.742234170436859131e-01 -9.586764872074127197e-02 2.267794758081436157e-01 5.672995001077651978e-02 1.788251288235187531e-02 -6.826102733612060547e-02 3.511409461498260498e-01 -5.309024080634117126e-02 1.008668094873428345e-01 -2.221347391605377197e-01 1.357933580875396729e-01 1.459096074104309082e-01 1.521306671202182770e-02 2.300109863281250000e-01 2.428765743970870972e-01 3.543647751212120056e-02 6.012137979269027710e-02 -7.453466206789016724e-02 -1.071595326066017151e-01 1.201860085129737854e-01 -1.957306712865829468e-01 3.847315907478332520e-02 9.543471783399581909e-02 3.564191758632659912e-01 3.256182745099067688e-02 -2.271705567836761475e-01
2.568662464618682861e-01 2.141517773270606995e-02 4.220988154411315918e-01 3.231407999992370605e-01 2.220994085073471069e-01 3.090955689549446106e-02 7.057357579469680786e-02 1.415030956268310547e-01 -4.112619906663894653e-03 -2.073579877614974976e-01 1.860615313053131104e-01 -1.059809476137161255e-01 1.367355138063430786e-01 -1.729409582912921906e-02 4.038893431425094604e-02 -2.394012873992323875e-03 2.194189131259918213e-01 1.313224881887435913e-01 5.342308804392814636e-02 -1.152715533971786499e-01 1.663067191839218140e-01 2.526017427444458008e-01 2.142043709754943848e-01 1.073010042309761047e-01 -1.582695692777633667e-01 2.059629410505294800e-01 1.381293088197708130e-01 1.025452464818954468e-01 3.822090849280357361e-02 3.289937078952789307e-01 3.219841048121452332e-02 -1.673160791397094727e-01
1.069121211767196655e-01 1.188199669122695923e-01 -6.037526577711105347e-02 2.294387221336364746e-01 3.626502752304077148e-01 2.069324702024459839e-01 3.475831449031829834e-02 1.379245221614837646e-01 1.157042384147644043e-01 1.986969076097011566e-02 3.649928271770477295e-01 7.709643244743347168e-02 4.016640037298202515e-02 -1.548131257295608521e-01 9.464263170957565308e-02 -1.142614856362342834e-01 1.916878372430801392e-01 1.572216451168060303e-01 1.268250402063131332e-02 -1.723794490098953247e-01 3.190362155437469482e-01 1.072913780808448792e-01 1.375435590744018555e-01 7.981398701667785645e-02 8.316716551780700684e-02 -3.186248540878295898e-01 1.532845944166183472e-01 4.777859523892402649e-02 -4.482257366180419922e-02 1.933867782354354858e-01 8.232302218675613403e-02 -3.357568979263305664e-01
-1.080436259508132935e-01 1.096986532211303711e-01 1.362659335136413574e-01 2.995467185974121094e-01 2.485444098711013794e-01 5.114330910146236420e-03 3.332602791488170624e-03 -3.882297873497009277e-02 2.564429640769958496e-01 -1.480283141136169434e-01 2.642198503017425537e-01 8.729264140129089355e-02 2.911026962101459503e-02 -1.562317758798599243e-01 1.422670483589172363e-01 -2.269531786441802979e-02 4.248638153076171875e-01 1.205381080508232117e-01 6.607668846845626831e-02 -4.095142707228660583e-02 3.458897471427917480e-01 5.406830087304115295e-02 -3.853553533554077148e-02 -4.673338681459426880e-02 -5.638209357857704163e-02 -2.765507400035858154e-01 3.023646473884582520e-01 1.439022570848464966e-01 -1.578066200017929077e-01 5.612269043922424316e-02 -8.631845563650131226e-02 -1.973571032285690308e-01
2.155866175889968872e-01 -5.756880342960357666e-02 1.363118272274732590e-02 3.429281115531921387e-01 2.840142548084259033e-01 1.549786925315856934e-01 -9.481684863567352295e-02 1.545167714357376099e-01 1.549962610006332397e-01 -3.249569237232208252e-02 6.653172522783279419e-02 4.939910769462585449e-02 2.765738368034362793e-01 -2.929408252239227295e-01 2.167046815156936646e-01 3.726531192660331726e-02 2.835793793201446533e-01 1.907896250486373901e-01 -2.082272320985794067e-01 -1.074955984950065613e-01 4.821196496486663818e-01 1.196961179375648499e-01 5.883449316024780273e-02 -5.203042551875114441e-02 1.002761647105216980e-01 -2.333638817071914673e-02 1.398761942982673645e-02 -3.357589989900588989e-02 -6.199488788843154907e-02 -5.191776528954505920e-02 7.689215242862701416e-02 -5.683304369449615479e-02
3.225735723972320557e-01 2.489117905497550964e-02 5.381317064166069031e-02 2.068063318729400635e-01 4.073255956172943115e-01 1.030455157160758972e-01 1.072997078299522400e-01 -3.127121329307556152e-01 1.163790673017501831e-01 1.876196861267089844e-01 1.586104035377502441e-01 -2.621340798214077950e-03 3.322260975837707520e-01 4.412035271525382996e-02 -1.356915570795536041e-02 1.588663756847381592e-01 -5.687024071812629700e-02 1.527699679136276245e-01 -2.020947188138961792e-01 3.873112052679061890e-02 -1.242420524358749390e-01 -5.630828440189361572e-02 1.193350255489349365e-01 -1.038901954889297485e-01 -1.906461715698242188e-01 1.075616180896759033e-01 2.294384688138961792e-01 4.038468375802040100e-02 7.984712719917297363e-02 1.294236630201339722e-01 3.068999350070953369e-01 -1.418331265449523926e-01
3.403109014034271240e-01 1.038694083690643311e-01 4.024998843669891357e-02 1.281597465276718140e-01 1.484143286943435669e-01 2.748515009880065918e-01 1.366975903511047363e-01 -3.647531196475028992e-02 3.183514475822448730e-01 2.866049408912658691e-01 1.529068201780319214e-01 -1.361972689628601074e-01 1.685648597776889801e-02 -1.388592422008514404e-01 -5.139057710766792297e-02 -1.756735593080520630e-01 9.769849479198455811e-02 9.459476917982101440e-02 -1.102493777871131897e-01 -7.036168128252029419e-02 9.854023903608322144e-02 1.222876906394958496e-01 8.771350979804992676e-02 5.045351386070251465e-02 5.203716829419136047e-02 -1.365398168563842773e-01 2.814460312947630882e-03 1.140773817896842957e-01 2.275120019912719727e-01 2.143671363592147827e-01 1.972230225801467896e-01 -4.666823744773864746e-01
-3.594409301877021790e-02 1.053314656019210815e-01 -3.091021254658699036e-02 2.372887581586837769e-01 6.722693890333175659e-02 -2.853796780109405518e-01 1.386152207851409912e-01 -1.273152977228164673e-01 -4.896385967731475830e-02 -1.109480783343315125e-01 5.552303791046142578e-01 2.721999213099479675e-02 2.700141966342926025e-01 -1.031484529376029968e-01 -7.492139190435409546e-02 2.491774410009384155e-01 3.352970480918884277e-01 -4.785533994436264038e-02 -9.492685645818710327e-02 1.478815227746963501e-01 1.525697559118270874e-01 -1.390127241611480713e-01 1.339613348245620728e-01 -4.038325697183609009e-02 1.028027758002281189e-01 3.412343561649322510e-02 8.806519210338592529e-02 -8.307839930057525635e-02 7.660890370607376099e-02 -2.665484556928277016e-03 2.717691957950592041e-01 1.417444497346878052e-01
-6.427571922540664673e-02 -1.936365216970443726e-01 -1.455172002315521240e-01 4.354949891567230225e-01 1.285496950149536133e-01 -1.582745462656021118e-01 1.106059178709983826e-01 1.199377179145812988e-01 -6.688166409730911255e-02 1.559285670518875122e-01 3.104220032691955566e-01 -1.598676592111587524e-01 6.600356847047805786e-02 9.314364194869995117e-02 -1.249395981431007385e-01 2.799076139926910400e-01 2.477584332227706909e-01 -1.367568522691726685e-01 1.175408214330673218e-01 1.308975517749786377e-01 2.675551474094390869e-01 1.073878630995750427e-01 1.896964311599731445e-01 -3.764006122946739197e-02 -1.197079122066497803e-01 -5.334621295332908630e-02 -1.261726487427949905e-02 1.040903478860855103e-01 3.375059366226196289e-02 -6.904711574316024780e-02 3.802341818809509277e-01 -1.069604828953742981e-01
2.474288642406463623e-01 6.791401654481887817e-02 3.409845829010009766e-01 -1.298398971557617188e-01 2.597198784351348877e-01 1.801336109638214111e-01 1.249231919646263123e-01 -1.148948445916175842e-01 3.378191888332366943e-01 -1.782639473676681519e-01 2.643560990691184998e-02 -1.970071345567703247e-01 3.218241408467292786e-02 -4.560735076665878296e-02 7.514044642448425293e-02 1.154822483658790588e-01 2.281378358602523804e-01 1.671668142080307007e-01 1.039196476340293884e-01 2.324236035346984863e-01 2.753561139106750488e-01 -2.390899658203125000e-01 4.443160258233547211e-03 6.328734010457992554e-02 -2.375347167253494263e-01 -6.829111371189355850e-04 -2.022459730505943298e-02 -1.067195534706115723e-01 2.306324243545532227e-01 8.151316642761230469e-02 1.848361939191818237e-01 -1.441422551870346069e-01
-5.650956183671951294e-02 -1.763047534041106701e-03 1.603961884975433350e-01 3.426764393225312233e-03 3.017235994338989258e-01 1.415005177259445190e-01 6.035703793168067932e-02 -2.146739363670349121e-01 3.864319995045661926e-02 2.567975968122482300e-02 1.316885054111480713e-01 2.444359101355075836e-02 -5.995778366923332214e-02 -2.134023755788803101e-01 2.279997617006301880e-01 1.266120970249176025e-01 -2.360846698284149170e-01 1.400922089815139771e-01 1.836238354444503784e-01 2.053442001342773438e-01 4.640777781605720520e-02 -1.257076710462570190e-01 3.063565790653228760e-01 2.724265493452548981e-02 -7.562752068042755127e-02 -3.890805840492248535e-01 -1.381598412990570068e-01 -1.478615552186965942e-01 1.835974007844924927e-01 1.078187003731727600e-01 3.963760137557983398e-01 -9.346569329500198364e-02
3.870185464620590210e-02 -1.121286675333976746e-01 -1.067345775663852692e-02 2.455602735280990601e-01 1.060936525464057922e-01 -2.457870841026306152e-01 -2.377266734838485718e-01 -1.822347640991210938e-01 5.428241938352584839e-02 -1.414632983505725861e-02 3.552019596099853516e-01 -2.384012192487716675e-01 -1.183517053723335266e-01 -6.622686982154846191e-02 -1.375989317893981934e-01 1.513244062662124634e-01 -7.471666205674409866e-03 2.651630640029907227e-01 -2.719128504395484924e-02 2.102537006139755249e-01 2.500534653663635254e-01 -2.041394263505935669e-01 1.127539649605751038e-01 6.355435401201248169e-02 -6.429591681808233261e-03 -6.985165178775787354e-02 -2.211822718381881714e-01 6.679779384285211563e-03 -3.888505697250366211e-02 1.384481936693191528e-01 3.236970603466033936e-01 -3.195887506008148193e-01
8.741226047277450562e-03 1.754259131848812103e-02 -1.698355376720428467e-01 1.423889398574829102e-01 1.212613843381404877e-02 7.508262246847152710e-02 -7.104308158159255981e-02 -2.094105929136276245e-01 2.514536380767822266e-01 1.371727585792541504e-01 2.726357281208038330e-01 -6.409634836018085480e-03 -5.288483202457427979e-02 -1.269295960664749146e-01 -9.544843435287475586e-02 -1.407912671566009521e-01 1.208555921912193298e-01 -5.743948742747306824e-02 -1.437242925167083740e-01 4.007568955421447754e-01 2.205999791622161865e-01 -2.584895789623260498e-01 3.134238719940185547e-01 1.266751997172832489e-02 -1.720591038465499878e-01 -2.491861581802368164e-01 -2.417890131473541260e-01 -1.514272242784500122e-01 -8.725744485855102539e-02 3.047027885913848877e-01 -2.260437468066811562e-03 -7.041518390178680420e-02
-1.594922840595245361e-01 1.794108748435974121e-01 1.255238801240921021e-01 3.431474864482879639e-01 2.426996827125549316e-01 -1.280093844980001450e-02 -6.872510537505149841e-03 -1.364757716655731201e-01 1.565055400133132935e-01 1.770851314067840576e-01 1.956859230995178223e-01 -8.924188464879989624e-02 4.844149202108383179e-02 -1.459384113550186157e-01 -1.808564215898513794e-01 2.260137349367141724e-01 8.689804375171661377e-02 2.081619054079055786e-01 -7.074033468961715698e-02 1.781305223703384399e-01 1.229913160204887390e-01 -2.182935029268264771e-01 7.336951792240142822e-02 1.300642788410186768e-01 -4.375927150249481201e-01 -2.454754561185836792e-01 -1.665032953023910522e-01 -5.545812100172042847e-02 1.520682275295257568e-01 1.772054731845855713e-01 9.161439538002014160e-02 -5.849163606762886047e-02
-2.155436575412750244e-01 2.208903133869171143e-01 -7.571106404066085815e-02 2.460052222013473511e-01 3.408826589584350586e-01 -8.756814152002334595e-02 9.603440016508102417e-02 5.397136136889457703e-02 1.476208306849002838e-02 -1.627584397792816162e-01 2.229224443435668945e-01 -3.864962980151176453e-02 2.081729918718338013e-01 -8.891756087541580200e-02 1.747284978628158569e-01 8.097463101148605347e-02 3.550836145877838135e-01 -1.244781613349914551e-01 -2.229427397251129150e-01 1.531459856778383255e-02 -5.449328105896711349e-03 -6.794099509716033936e-02 3.062968254089355469e-01 3.778089582920074463e-02 1.175978854298591614e-01 2.137545868754386902e-02 -8.316668868064880371e-02 -3.221812471747398376e-02 1.839202940464019775e-01 -1.244329065084457397e-01 3.745310902595520020e-01 -1.817546337842941284e-01
2.728549018502235413e-02 4.225964099168777466e-02 -1.050443425774574280e-01 -6.355856359004974365e-02 1.818841844797134399e-01 -4.812922701239585876e-02 -5.029102414846420288e-02 -1.949065178632736206e-01 3.978852927684783936e-01 2.358829230070114136e-01 1.291961818933486938e-01 -9.816883131861686707e-03 3.523515164852142334e-01 -7.370405644178390503e-02 5.883590131998062134e-02 3.036343958228826523e-03 3.060634434223175049e-01 3.512018918991088867e-01 -3.672621026635169983e-02 9.924036264419555664e-02 1.625514030456542969e-01 1.188453510403633118e-01 2.446886152029037476e-01 3.015379905700683594e-01 7.159524410963058472e-02 -9.341914206743240356e-02 1.952168345451354980e-01 2.821774780750274658e-02 1.317438334226608276e-01 1.267405897378921509e-01 1.206029579043388367e-01 -1.496664732694625854e-01
-1.045560240745544434e-01 -1.367237269878387451e-01 -7.194972038269042969e-02 2.298185676336288452e-01 2.266417294740676880e-01 3.030680865049362183e-02 -2.047473341226577759e-01 -3.493351042270660400e-01 9.632214158773422241e-02 1.090101748704910278e-01 2.891838848590850830e-01 -1.196455508470535278e-01 -2.558007836341857910e-02 -2.192216925323009491e-02 -5.323207005858421326e-02 1.366055011749267578e-01 -3.527924418449401855e-02 2.321868240833282471e-01 2.836396731436252594e-02 9.888301789760589600e-02 3.082508444786071777e-01 -1.405011117458343506e-01 8.330395072698593140e-02 7.692105323076248169e-02 5.730279255658388138e-03 -8.604107052087783813e-02 -3.220277726650238037e-01 -2.534343674778938293e-02 -1.997904628515243530e-01 5.439850315451622009e-02 3.969304859638214111e-01 -2.210069894790649414e-01
1.755755841732025146e-01 1.427886039018630981e-01 1.023991554975509644e-01 1.792929172515869141e-01 2.054320722818374634e-01 1.585021167993545532e-01 -2.085346579551696777e-01 2.653548419475555420e-01 -3.081346396356821060e-03 -6.446567177772521973e-02 4.276740849018096924e-01 -2.233320474624633789e-01 1.591886729001998901e-01 -2.018586033955216408e-03 9.147279895842075348e-03 4.264871031045913696e-02 1.828066855669021606e-01 2.091703414916992188e-01 1.211437731981277466e-01 1.852787733078002930e-01 1.568153947591781616e-01 -1.959419576451182365e-03 1.186381801962852478e-01 -1.968372613191604614e-01 -1.085036918520927429e-01 3.235664963722229004e-02 -3.287678360939025879e-01 -6.980903446674346924e-02 -1.609540879726409912e-01 -2.083264291286468506e-01 8.253686875104904175e-02 -2.350387126207351685e-01
-1.163698881864547729e-01 9.026591479778289795e-02 1.832090616226196289e-01 2.929160594940185547e-01 1.177694872021675110e-01 -1.148357912898063660e-01 -2.152640223503112793e-01 -3.157092928886413574e-01 1.828938722610473633e-01 1.741807907819747925e-01 2.275130897760391235e-01 -1.303869783878326416e-01 -1.379928458482027054e-02 -1.327348798513412476e-01 -2.024767398834228516e-01 1.519278585910797119e-01 1.423472166061401367e-01 8.588124811649322510e-02 -1.932355612516403198e-01 1.749457716941833496e-01 1.706108301877975464e-01 -4.026274010539054871e-02 2.514545917510986328e-01 1.198222115635871887e-01 -2.490382194519042969e-01 -3.930824100971221924e-01 -7.422757893800735474e-02 -2.575408294796943665e-02 -6.150905042886734009e-02 -4.727520979940891266e-03 3.109973296523094177e-02 -2.001424133777618408e-01
1.445474773645401001e-01 1.291260123252868652e-01 -1.506506651639938354e-01 9.460889548063278198e-02 1.272062212228775024e-01 6.104292348027229309e-02 -1.631451249122619629e-01 -3.673747181892395020e-01 1.893950551748275757e-01 7.984771579504013062e-02 2.585881352424621582e-01 1.122239138931035995e-02 1.656762207858264446e-03 5.023552104830741882e-02 -1.887272894382476807e-01 2.335295081138610840e-01 1.337976306676864624e-01 1.601644009351730347e-01 -1.933531649410724640e-02 3.785797953605651855e-01 1.581602394580841064e-01 -1.394959688186645508e-01 8.744277060031890869e-02 1.644709557294845581e-01 7.256252318620681763e-02 2.338817268610000610e-01 -2.022242695093154907e-01 1.463361736387014389e-02 1.853488385677337646e-01 2.879529595375061035e-01 2.502200603485107422e-01 -3.576102026272565126e-04
-1.014237198978662491e-02 -1.617523878812789917e-01 1.018668189644813538e-01 1.487350910902023315e-01 3.230960369110107422e-01 -1.418643891811370850e-01 -3.261140733957290649e-02 -2.450704723596572876e-01 1.876013576984405518e-01 4.748643562197685242e-02 -1.380821764469146729e-01 -1.574993431568145752e-01 2.681213319301605225e-01 -7.938072085380554199e-02 -5.101633444428443909e-02 9.540876001119613647e-02 1.800492107868194580e-01 1.841637939214706421e-01 -1.881522983312606812e-01 5.940654128789901733e-02 1.995081156492233276e-01 -8.540513366460800171e-02 5.432930588722229004e-02 -8.369800448417663574e-02 -4.060011729598045349e-02 2.665205895900726318e-01 1.624531298875808716e-01 -9.366314113140106201e-02 -1.071728616952896118e-01 3.942468166351318359e-01 3.311005532741546631e-01 -1.940833479166030884e-01
4.339830949902534485e-02 -2.273842543363571167e-01 2.096553742885589600e-01 3.051821291446685791e-01 3.763226568698883057e-01 1.445239037275314331e-01 7.900265604257583618e-02 -1.717625409364700317e-01 3.994465246796607971e-02 -5.415458977222442627e-02 2.384040271863341331e-03 1.070558652281761169e-01 2.510356605052947998e-01 -2.616467699408531189e-02 -5.979974940419197083e-02 -4.397112876176834106e-03 -2.964824251830577850e-02 3.121144883334636688e-02 5.575799196958541870e-02 2.565654516220092773e-01 7.912907749414443970e-02 -3.336277008056640625e-01 1.182230189442634583e-01 7.041452080011367798e-02 -2.591288983821868896e-01 -1.772004812955856323e-01 6.449271738529205322e-02 -1.390798599459230900e-03 9.912750683724880219e-04 1.861706525087356567e-01 -1.298968940973281860e-01 -4.077299237251281738e-01
1.370642185211181641e-01 1.083507910370826721e-01 2.177289128303527832e-01 2.546355687081813812e-02 2.419922649860382080e-01 2.299191653728485107e-01 2.525577247142791748e-01 -3.458189964294433594e-02 7.718511670827865601e-02 2.515037655830383301e-01 6.896139681339263916e-02 -1.703616380691528320e-01 2.203487753868103027e-01 -6.005733832716941833e-02 -1.981471329927444458e-01 -1.588819473981857300e-01 2.647482752799987793e-01 1.683914214372634888e-01 -1.247279439121484756e-02 -7.720003277063369751e-02 4.425624608993530273e-01 1.931108385324478149e-01 1.489186137914657593e-01 3.200672939419746399e-02 8.913766592741012573e-02 -1.176994517445564270e-01 2.412222474813461304e-01 8.007331937551498413e-02 -4.959854297339916229e-03 1.775835454463958740e-01 1.324336528778076172e-01 -1.701266169548034668e-01
-1.195913031697273254e-01 1.358285248279571533e-01 8.210471272468566895e-02 1.690654158592224121e-01 7.578764110803604126e-02 -1.707945168018341064e-01 1.728790253400802612e-01 8.412578143179416656e-03 2.806904613971710205e-01 3.544926270842552185e-02 1.121503040194511414e-01 -2.506086230278015137e-01 -5.644008889794349670e-02 -2.156695723533630371e-01 1.501788347959518433e-01 -3.685626760125160217e-02 6.093661785125732422e-01 1.820435523986816406e-01 -1.001838371157646179e-01 3.146432340145111084e-02 2.116872668266296387e-01 8.391817659139633179e-02 1.253831535577774048e-01 -7.645985484123229980e-02 1.119202971458435059e-01 -6.902966182678937912e-03 -1.453505754470825195e-01 -9.307542932219803333e-04 8.678518235683441162e-02 1.717422008514404297e-01 2.500749528408050537e-01 1.258337646722793579e-01
-7.681728899478912354e-02 1.445352137088775635e-01 1.990995742380619049e-02 3.423130512237548828e-01 1.724983453750610352e-01 2.497416175901889801e-02 1.092272102832794189e-01 2.002466022968292236e-01 -4.691796377301216125e-02 -1.040662825107574463e-01 2.012030184268951416e-01 -1.939013600349426270e-01 -2.130030840635299683e-01 -2.578951120376586914e-01 2.499096393585205078e-01 -9.460942447185516357e-02 2.336112260818481445e-01 9.417857974767684937e-02 -2.364385500550270081e-02 5.330117419362068176e-02 1.615213900804519653e-01 -3.855871558189392090e-01 2.115039974451065063e-01 -1.739478409290313721e-01 -2.012832276523113251e-02 4.358797520399093628e-02 5.153309926390647888e-02 -1.154903396964073181e-01 3.570339679718017578e-01 -9.070174768567085266e-03 1.666577458381652832e-01 -9.271927177906036377e-02
1.879038065671920776e-01 1.354996263980865479e-01 8.106974512338638306e-02 9.220384061336517334e-02 1.481921821832656860e-01 1.791987866163253784e-01 6.747183203697204590e-02 -1.507642120122909546e-02 5.795786529779434204e-02 -2.473633885383605957e-01 1.697428971529006958e-01 -5.183155834674835205e-02 2.864541113376617432e-01 -1.738571375608444214e-02 -7.149673253297805786e-02 3.116736561059951782e-02 4.257615208625793457e-01 2.532247900962829590e-01 4.930582270026206970e-02 -1.424480602145195007e-02 3.342552185058593750e-01 7.791017740964889526e-02 6.293680518865585327e-02 1.426433473825454712e-01 2.395539917051792145e-02 -4.813657999038696289e-01 3.769753873348236084e-02 1.124819964170455933e-01 -1.399878859519958496e-01 2.025488018989562988e-02 -6.448847055435180664e-02 -1.650963723659515381e-01
1.212758645415306091e-01 5.776901170611381531e-02 2.047773897647857666e-01 -1.119572296738624573e-01 1.488074362277984619e-01 1.203833371400833130e-01 1.481947749853134155e-01 -6.680343300104141235e-02 3.453398346900939941e-01 -7.863350212574005127e-02 4.187600687146186829e-02 1.863106712698936462e-02 -3.251309692859649658e-02 1.123889610171318054e-01 1.970027983188629150e-01 4.064174368977546692e-02 2.356606721878051758e-01 8.152258396148681641e-02 4.157465882599353790e-03 3.327128887176513672e-01 4.311197400093078613e-01 -1.378309875726699829e-01 1.697600185871124268e-01 -3.736786171793937683e-02 -1.928811222314834595e-01 -1.784826368093490601e-01 -1.401748415082693100e-02 -1.497247964143753052e-01 -1.358755230903625488e-01 2.332163900136947632e-01 1.731765270233154297e-01 -2.832736074924468994e-01
-5.681828130036592484e-03 -1.064753234386444092e-01 -5.743590369820594788e-02 2.810441255569458008e-01 1.474732011556625366e-01 5.519242584705352783e-02 -4.162176325917243958e-02 -1.740785539150238037e-01 4.618649557232856750e-02 -1.838543415069580078e-01 1.145870760083198547e-01 -4.761550948023796082e-02 1.756988167762756348e-01 2.604050040245056152e-01 6.650751084089279175e-02 5.540903285145759583e-02 -8.129457943141460419e-03 5.097962021827697754e-01 -1.432008892297744751e-01 -8.824380487203598022e-02 1.746995151042938232e-01 -2.435131818056106567e-01 1.828807890415191650e-01 -6.943703442811965942e-02 1.222204864025115967e-01 -7.358561456203460693e-02 -1.273954361677169800e-01 2.200691774487495422e-02 2.304475158452987671e-01 7.671626657247543335e-02 4.140813946723937988e-01 -9.027589112520217896e-02
-1.308995932340621948e-01 9.647908061742782593e-02 1.503963172435760498e-01 2.395748794078826904e-01 2.125829309225082397e-01 -2.026447802782058716e-01 1.079191491007804871e-01 -2.608366012573242188e-01 1.460124254226684570e-01 1.932355761528015137e-01 2.426179200410842896e-01 2.329550534486770630e-01 1.136366799473762512e-01 1.205943450331687927e-01 6.352371722459793091e-02 3.236624225974082947e-02 1.326088309288024902e-01 1.232398971915245056e-01 4.011977836489677429e-02 1.142021939158439636e-01 1.976806074380874634e-01 -5.763736739754676819e-02 -4.368125647306442261e-02 2.467511296272277832e-01 -8.294498175382614136e-02 -2.629032731056213379e-01 -1.415589898824691772e-01 -7.204822450876235962e-02 2.089009881019592285e-01 4.027368724346160889e-01 1.753804385662078857e-01 -1.811949163675308228e-01
-8.823554962873458862e-02 1.092300489544868469e-01 -1.746637187898159027e-02 2.954734265804290771e-01 8.123462647199630737e-02 3.941783308982849121e-02 -1.907962411642074585e-01 -5.707927793264389038e-02 1.174611151218414307e-01 7.070653885602951050e-02 1.775775700807571411e-01 -4.578379914164543152e-02 -8.911322057247161865e-02 -2.129895687103271484e-01 -6.926804035902023315e-02 4.446125030517578125e-01 6.548495590686798096e-02 3.081796467304229736e-01 3.115884214639663696e-02 1.967744231224060059e-01 1.307822316884994507e-01 -2.591648399829864502e-01 2.653765678405761719e-01 -2.888901345431804657e-02 -3.667449057102203369e-01 -3.126025944948196411e-02 -5.790635943412780762e-02 2.745912037789821625e-02 -1.135545298457145691e-01 2.109332010149955750e-03 2.993488609790802002e-01 -8.383871056139469147e-03
1.796224266290664673e-01 4.566148295998573303e-02 1.024714261293411255e-01 7.060150802135467529e-02 4.904730618000030518e-02 2.401338666677474976e-01 -2.313017994165420532e-01 1.341706607490777969e-02 -1.171497441828250885e-02 1.521516740322113037e-01 4.618310034275054932e-01 2.450147829949855804e-02 5.470102652907371521e-02 -6.292887777090072632e-02 2.061924785375595093e-01 -2.542489767074584961e-01 -6.068944931030273438e-02 7.812646776437759399e-02 -6.567058712244033813e-02 2.381572425365447998e-01 2.706249654293060303e-01 1.040312182158231735e-02 3.359282910823822021e-01 1.933677494525909424e-01 9.353663027286529541e-02 1.285634934902191162e-01 1.361822336912155151e-01 -1.157233938574790955e-01 1.857143640518188477e-02 1.958257108926773071e-01 2.876747846603393555e-01 1.098256409168243408e-01
2.691799998283386230e-01 1.044398993253707886e-01 1.821450889110565186e-01 2.257943153381347656e-02 2.563902437686920166e-01 1.648894697427749634e-01 -2.176849730312824249e-02 3.494287282228469849e-02 2.120247483253479004e-01 1.843162178993225098e-01 1.152272745966911316e-01 2.161684818565845490e-02 -3.202186524868011475e-02 -2.677761912345886230e-01 -1.705818474292755127e-01 5.086453631520271301e-03 3.282984793186187744e-01 1.495833098888397217e-01 -1.334469169378280640e-01 -1.170490011572837830e-01 1.436500996351242065e-01 1.967907398939132690e-01 5.052459985017776489e-02 2.102226912975311279e-01 1.887318491935729980e-02 -3.138230880722403526e-03 -2.067284733057022095e-01 2.400469407439231873e-02 8.037132769823074341e-02 7.462883740663528442e-02 1.412516236305236816e-01 -5.003713369369506836e-01
1.765178591012954712e-01 8.187815546989440918e-02 -5.196043103933334351e-02 2.196826487779617310e-01 1.960128843784332275e-01 -3.209272399544715881e-02 -1.065121367573738098e-01 -1.738648116588592529e-01 1.680335998535156250e-01 1.290126144886016846e-01 1.172512918710708618e-01 -1.082873716950416565e-01 -8.298326283693313599e-02 -1.465115249156951904e-01 -1.845019757747650146e-01 -8.388301730155944824e-02 4.472144320607185364e-02 4.035171493887901306e-02 1.935702264308929443e-01 1.739173978567123413e-01 1.981926113367080688e-01 -1.646743565797805786e-01 3.951091319322586060e-02 1.489832438528537750e-02 -1.035433635115623474e-02 -1.946011930704116821e-01 -3.740806281566619873e-01 -3.057206273078918457e-01 -1.408332586288452148e-01 2.182924598455429077e-01 3.707251846790313721e-01 -2.730247080326080322e-01
1.199148744344711304e-01 -3.853963688015937805e-02 1.555879116058349609e-01 3.438558429479598999e-02 1.818405687808990479e-01 5.778668820858001709e-02 9.289817512035369873e-02 9.905298054218292236e-02 1.246290951967239380e-01 -2.652247250080108643e-02 5.427706241607666016e-01 -1.118812263011932373e-01 1.714108437299728394e-01 1.826246082782745361e-01 -1.196851953864097595e-01 8.546078205108642578e-02 4.095674157142639160e-01 -3.809072822332382202e-02 -5.590344220399856567e-02 -1.781106442213058472e-01 1.077496781945228577e-01 6.011222675442695618e-02 1.448021531105041504e-01 2.158127874135971069e-01 -1.527256667613983154e-01 2.353848069906234741e-01 8.425462245941162109e-02 -6.219965592026710510e-02 -6.694515794515609741e-02 2.335912436246871948e-01 1.008039414882659912e-01 -2.246452271938323975e-01
8.646185696125030518e-02 -1.130096241831779480e-01 1.240756884217262268e-01 2.703650891780853271e-01 2.151076197624206543e-01 4.121510311961174011e-02 5.174117907881736755e-02 -2.152916342020034790e-01 3.543114662170410156e-02 -1.328572630882263184e-01 2.908071875572204590e-01 -1.689861118793487549e-01 1.393123995512723923e-02 -1.258520036935806274e-01 -1.158266887068748474e-02 -4.861637204885482788e-02 -7.468484342098236084e-02 9.329482913017272949e-02 4.447462782263755798e-02 3.127811551094055176e-01 1.288201659917831421e-01 -1.629178375005722046e-01 -1.213349327445030212e-01 7.602024823427200317e-02 -1.699970960617065430e-01 2.007093280553817749e-01 -1.605236083269119263e-01 4.874562472105026245e-02 -9.204485267400741577e-02 3.126004636287689209e-01 -5.133011937141418457e-02 -5.097236037254333496e-01
-1.227099373936653137e-01 4.505201056599617004e-02 -2.562803216278553009e-02 2.049202620983123779e-01 7.596977800130844116e-02 3.501252532005310059e-01 -2.431622594594955444e-01 4.480710625648498535e-02 7.731815427541732788e-02 -1.559719443321228027e-01 2.439479678869247437e-01 -2.036375701427459717e-01 3.629802167415618896e-01 -3.865572512149810791e-01 -1.403664518147706985e-02 -7.109908037818968296e-04 1.341419517993927002e-01 2.436317056417465210e-01 -3.154262900352478027e-02 -5.259016901254653931e-02 1.944681853055953979e-01 -2.678472697734832764e-01 -1.964849606156349182e-02 2.565185129642486572e-01 1.367385126650333405e-02 3.552265465259552002e-02 -1.468857526779174805e-01 -8.051197230815887451e-02 2.787639200687408447e-02 1.713148057460784912e-01 -4.593446105718612671e-02 -1.396590322256088257e-01
-1.125875785946846008e-01 1.295443326234817505e-01 -4.707506299018859863e-02 1.326079666614532471e-01 2.296282052993774414e-01 1.120948698371648788e-02 -2.165715098381042480e-01 -5.138586163520812988e-01 1.080267429351806641e-01 9.217928163707256317e-03 1.862891316413879395e-01 -2.847045063972473145e-01 7.194285839796066284e-02 -1.298357695341110229e-01 8.135365694761276245e-02 1.112386360764503479e-01 2.579001188278198242e-01 3.032093942165374756e-01 3.633955866098403931e-02 8.675957471132278442e-02 5.860009416937828064e-02 -7.362215220928192139e-02 -8.271098881959915161e-02 3.492048755288124084e-02 -1.894905269145965576e-01 -1.376909613609313965e-01 -1.164202317595481873e-01 -7.919625937938690186e-02 -1.402291357517242432e-01 2.729304134845733643e-01 2.121844738721847534e-01 -1.425229758024215698e-01
3.771750926971435547e-01 9.829884022474288940e-02 -2.447819411754608154e-01 2.950640320777893066e-01 1.852440536022186279e-01 9.554300457239151001e-02 5.807476863265037537e-02 -3.669044673442840576e-01 2.103015184402465820e-01 7.331705093383789062e-02 3.379152342677116394e-02 -6.433204561471939087e-02 1.280196011066436768e-01 -2.253389954566955566e-01 -2.310986071825027466e-01 1.084169149398803711e-01 4.236261546611785889e-02 1.539712995290756226e-01 -2.112181186676025391e-01 1.888619363307952881e-01 2.630854249000549316e-01 -1.733487546443939209e-01 -1.063205953687429428e-02 -1.246107369661331177e-01 7.083167135715484619e-02 6.942986696958541870e-02 8.627316355705261230e-02 -2.181737422943115234e-01 8.403108268976211548e-02 -8.422874659299850464e-02 1.444218009710311890e-01 -1.089391335844993591e-01
-1.138999462127685547e-01 -2.458097934722900391e-01 -8.054538071155548096e-02 2.396426796913146973e-01 3.771515190601348877e-01 8.505446463823318481e-02 -1.887970417737960815e-01 4.055748507380485535e-02 6.845019757747650146e-02 1.671734750270843506e-01 2.018906921148300171e-01 1.079263072460889816e-02 1.375081092119216919e-01 -1.076824665069580078e-01 -1.244422495365142822e-01 -2.537858486175537109e-01 -6.773828715085983276e-02 2.177228778600692749e-01 -1.547207534313201904e-01 2.323360443115234375e-01 2.363060712814331055e-01 -1.819352209568023682e-01 2.271479964256286621e-01 -7.434164639562368393e-03 -1.026298329234123230e-01 2.059105485677719116e-01 -7.197402417659759521e-02 -3.176548182964324951e-01 3.837161883711814880e-02 -9.571115672588348389e-02 2.229021340608596802e-01 -4.666578769683837891e-02
1.464419513940811157e-01 2.455878406763076782e-01 -4.710992798209190369e-02 1.783264279365539551e-01 1.054292842745780945e-01 3.379702866077423096e-01 1.279894560575485229e-01 1.144648790359497070e-01 2.473312020301818848e-01 -8.411785587668418884e-03 2.504649758338928223e-01 1.097975969314575195e-01 2.360046505928039551e-01 -2.029363811016082764e-02 4.870153963565826416e-03 -3.653809428215026855e-02 3.042889833450317383e-01 3.645929694175720215e-01 -6.769660860300064087e-02 -7.560019940137863159e-02 2.600811123847961426e-01 -2.100429236888885498e-01 7.740873098373413086e-02 -2.391536682844161987e-01 -6.117106974124908447e-02 -2.253421843051910400e-01 2.754355408251285553e-02 -3.503784164786338806e-02 -5.319823324680328369e-02 2.641177549958229065e-02 -1.297427807003259659e-02 -2.548140287399291992e-01
-6.006292253732681274e-02 3.910919651389122009e-02 1.508821099996566772e-01 3.396779000759124756e-01 -1.299270149320363998e-02 6.590704619884490967e-02 -3.386638164520263672e-01 -4.260091111063957214e-02 2.423608303070068359e-01 7.711463421583175659e-02 1.535537987947463989e-01 8.909985423088073730e-03 -1.316304206848144531e-01 -1.536870598793029785e-01 -1.690019480884075165e-02 1.668476164340972900e-01 6.370888650417327881e-02 3.661529421806335449e-01 -1.940396800637245178e-02 3.263093531131744385e-01 1.660218834877014160e-01 -1.258632093667984009e-01 3.449713289737701416e-01 -1.436355803161859512e-02 -2.481330335140228271e-01 -1.764464378356933594e-01 1.193971633911132812e-01 1.191897690296173096e-02 -1.307585537433624268e-01 7.101168483495712280e-02 1.995418369770050049e-01 4.032865911722183228e-02
1.347551643848419189e-01 1.094927266240119934e-01 -1.169737055897712708e-01 1.992921531200408936e-02 3.449057638645172119e-01 -6.423132028430700302e-03 1.538460999727249146e-01 -1.258531063795089722e-01 1.664753556251525879e-01 6.868721544742584229e-02 1.139143928885459900e-01 -8.308624476194381714e-02 4.712848365306854248e-02 -1.124084889888763428e-01 -3.530319547280669212e-03 -3.697451669722795486e-03 3.464394211769104004e-01 3.642433881759643555e-01 -1.452825814485549927e-01 1.943377964198589325e-02 3.589994013309478760e-01 9.489486366510391235e-02 2.139337211847305298e-01 2.561464011669158936e-01 -4.251826554536819458e-02 -2.769138514995574951e-01 2.711869478225708008e-01 1.030781939625740051e-01 -8.756089210510253906e-02 -1.392203271389007568e-01 -3.286313032731413841e-03 1.300382018089294434e-01
-1.689469367265701294e-01 1.049629822373390198e-01 6.378064304590225220e-02 3.721895515918731689e-01 2.971064150333404541e-01 -2.664931677281856537e-02 4.413421452045440674e-02 1.217777654528617859e-01 4.192038998007774353e-02 -2.177591621875762939e-01 8.648622315376996994e-04 -3.609626293182373047e-01 3.117094337940216064e-01 -2.064598798751831055e-01 -6.422717869281768799e-02 -3.559023886919021606e-02 7.722046226263046265e-02 2.213156223297119141e-01 5.149199068546295166e-02 -1.305710375308990479e-01 1.889120638370513916e-01 -1.330337766557931900e-02 4.649921059608459473e-01 -1.442458480596542358e-01 -9.732370823621749878e-02 -1.233903132379055023e-02 -2.044606395065784454e-02 -1.597495079040527344e-01 7.300169672816991806e-03 3.808106854557991028e-02 7.275497075170278549e-03 -5.275966972112655640e-02
-8.158839493989944458e-02 6.250835955142974854e-02 1.242230013012886047e-01 1.180248856544494629e-01 3.618814647197723389e-01 1.487488299608230591e-01 1.675590723752975464e-01 -5.812134966254234314e-02 1.789491652743890882e-04 1.752678304910659790e-01 3.038393855094909668e-01 -1.652021408081054688e-01 3.692747652530670166e-02 -1.570504903793334961e-02 -1.458455920219421387e-01 4.901262745261192322e-02 2.399794012308120728e-01 1.017508506774902344e-01 3.471288383007049561e-01 5.741328001022338867e-01 -9.783121943473815918e-02 -1.293795853853225708e-01 -6.119988486170768738e-02 8.421486616134643555e-02 1.069753989577293396e-02 3.375147655606269836e-02 -2.581902593374252319e-02 9.652582556009292603e-02 -8.288706839084625244e-02 1.022315695881843567e-01 1.002044677734375000e-01 -7.814259827136993408e-02
7.525018416345119476e-03 1.091456487774848938e-01 -1.453073024749755859e-01 3.230448365211486816e-01 1.355718970298767090e-01 2.142808370990678668e-04 -7.454137504100799561e-02 1.475565582513809204e-01 9.798497706651687622e-02 -4.031268879771232605e-02 4.044358432292938232e-01 -1.165988892316818237e-01 4.904434457421302795e-02 -1.784829199314117432e-01 -1.330093145370483398e-01 -2.845918238162994385e-01 1.309644430875778198e-01 3.048070371150970459e-01 -5.033894628286361694e-02 -8.535550534725189209e-02 2.222390174865722656e-01 1.100918948650360107e-01 2.457977086305618286e-01 1.643315553665161133e-01 4.600121825933456421e-02 -1.555787324905395508e-01 -1.981378644704818726e-01 -6.750947795808315277e-04 -1.852335333824157715e-01 -1.249254196882247925e-01 2.910906374454498291e-01 -1.627024114131927490e-01
2.156946808099746704e-01 -4.668445512652397156e-02 -1.849230080842971802e-01 3.235507607460021973e-01 2.259014844894409180e-01 5.198045969009399414e-01 1.542903035879135132e-01 -5.526680499315261841e-02 -9.978210926055908203e-02 -3.495664894580841064e-02 1.767954528331756592e-01 -3.534483164548873901e-02 -3.484754264354705811e-02 -1.921769529581069946e-01 -6.586974859237670898e-02 -5.130213126540184021e-02 1.268380582332611084e-01 2.015464156866073608e-01 -1.588256470859050751e-02 2.432595491409301758e-01 -1.490235142409801483e-02 -2.070951610803604126e-01 1.148986071348190308e-01 2.139524668455123901e-01 -3.006914258003234863e-01 4.498363938182592392e-03 7.590395212173461914e-02 -1.324079781770706177e-01 1.568447798490524292e-01 1.075739860534667969e-01 -7.523882389068603516e-02 4.169676825404167175e-02
-5.593101680278778076e-02 1.831785142421722412e-01 5.067807435989379883e-02 2.325393706560134888e-01 -9.331949055194854736e-02 9.088651090860366821e-02 -2.508987188339233398e-01 -6.572127342224121094e-02 1.435274332761764526e-01 3.541892766952514648e-02 2.100460976362228394e-01 -3.102844953536987305e-02 -1.762769520282745361e-01 -2.706183306872844696e-02 -1.170485839247703552e-01 3.097820328548550606e-03 1.582937240600585938e-01 5.484036207199096680e-01 -6.209498643875122070e-02 1.766784042119979858e-01 2.937976419925689697e-01 -2.246665656566619873e-01 2.340610623359680176e-01 -3.042299859225749969e-02 -9.494668245315551758e-02 -2.339746616780757904e-02 1.414083540439605713e-01 1.184892933815717697e-02 8.378987759351730347e-02 8.606716990470886230e-02 2.827068269252777100e-01 1.804335415363311768e-01
4.508907794952392578e-01 -1.379086077213287354e-01 9.829550236463546753e-02 1.848788857460021973e-01 3.819381594657897949e-01 1.507201641798019409e-01 4.719559848308563232e-02 -2.138781249523162842e-01 6.000317633152008057e-02 2.342594861984252930e-01 7.868207246065139771e-02 -8.471903949975967407e-02 2.892359197139739990e-01 -1.346997916698455811e-01 6.816878914833068848e-02 6.608633697032928467e-02 3.826145455241203308e-02 1.035722643136978149e-01 -4.199273139238357544e-02 2.082878798246383667e-01 7.785247289575636387e-04 2.253034152090549469e-02 1.105413436889648438e-01 1.712077297270298004e-02 -3.833725750446319580e-01 3.384716436266899109e-02 1.896255277097225189e-02 -6.220929697155952454e-02 9.941617399454116821e-02 2.338867783546447754e-01 2.103752940893173218e-01 5.528834462165832520e-02
8.572950214147567749e-02 -1.448754370212554932e-01 1.161054223775863647e-01 1.889867633581161499e-01 7.924022502265870571e-04 2.478413730859756470e-01 4.791858792304992676e-02 2.896944247186183929e-02 2.961116656661033630e-02 1.394058614969253540e-01 2.609647512435913086e-01 -3.805943727493286133e-01 1.752289533615112305e-01 -1.214876100420951843e-01 -3.543383628129959106e-02 -1.509274989366531372e-01 1.287874877452850342e-01 1.768180578947067261e-01 2.894450724124908447e-01 3.330466151237487793e-01 9.151701629161834717e-02 -1.760829240083694458e-01 -3.446589410305023193e-02 1.797216534614562988e-01 -6.222264096140861511e-02 -8.446347713470458984e-02 6.801222264766693115e-02 1.482642740011215210e-01 -1.241333112120628357e-01 -1.938747316598892212e-01 3.682726621627807617e-01 -1.161317899823188782e-01
1.514791250228881836e-01 6.104920804500579834e-02 2.670739293098449707e-01 -9.563618898391723633e-02 2.332521528005599976e-01 2.287176549434661865e-01 1.335804015398025513e-01 -5.048545449972152710e-02 2.470273822546005249e-01 -7.535298168659210205e-02 6.268402189016342163e-02 -7.147692888975143433e-02 4.548167809844017029e-02 -1.025354042649269104e-01 -3.515386581420898438e-02 2.422433644533157349e-01 2.296546399593353271e-01 1.076320186257362366e-01 4.719220846891403198e-02 1.829424053430557251e-01 2.092805653810501099e-01 -7.417076081037521362e-02 1.774472445249557495e-01 1.289505809545516968e-01 -3.370571732521057129e-01 -1.613932996988296509e-01 1.526585221290588379e-02 -1.413823664188385010e-01 3.752306699752807617e-01 2.717346251010894775e-01 1.483901590108871460e-01 -1.534004211425781250e-01
2.057359665632247925e-01 3.188154846429824829e-02 6.738910079002380371e-02 -1.145137250423431396e-01 6.225887537002563477e-01 -5.783465504646301270e-02 -1.238903999328613281e-01 -2.563735246658325195e-01 2.724708318710327148e-01 -1.958770453929901123e-01 8.873983472585678101e-02 -6.300547719001770020e-02 3.967786580324172974e-02 5.480121076107025146e-02 3.304054588079452515e-02 -3.071143291890621185e-02 1.595026105642318726e-01 6.874588131904602051e-02 -2.336325822398066521e-03 3.365860506892204285e-02 4.400849342346191406e-02 3.122552335262298584e-01 1.809497326612472534e-01 1.396070513874292374e-02 -1.289367116987705231e-02 5.885309725999832153e-02 1.112767979502677917e-01 -2.928014099597930908e-02 -2.558046951889991760e-02 7.165900617837905884e-02 3.863106966018676758e-01 -1.790099963545799255e-02
-2.148189991712570190e-01 1.486524641513824463e-01 -7.423810660839080811e-02 1.416335403919219971e-01 2.597705125808715820e-01 -4.523766413331031799e-02 9.923979640007019043e-02 -8.970865607261657715e-02 2.682256996631622314e-01 1.605027318000793457e-01 3.731962144374847412e-01 -2.422243654727935791e-01 -5.013240128755569458e-02 -3.461918327957391739e-03 -2.447074800729751587e-01 -8.806643635034561157e-02 -5.189743265509605408e-02 4.665089026093482971e-02 -2.251706458628177643e-02 2.563200145959854126e-02 2.920861542224884033e-01 -3.767354488372802734e-01 1.670418679714202881e-01 2.201534062623977661e-02 -3.001767694950103760e-01 -1.788496822118759155e-01 -8.116254955530166626e-02 1.404952537268400192e-02 1.137396916747093201e-01 2.033579200506210327e-01 6.712163984775543213e-02 -6.003326922655105591e-02
-8.481579273939132690e-02 -3.875038772821426392e-02 -8.134686201810836792e-02 2.041557878255844116e-01 2.454905211925506592e-01 -6.476408336311578751e-03 -2.288929969072341919e-01 -4.275961220264434814e-01 1.502441912889480591e-01 1.931983381509780884e-01 1.578884571790695190e-01 -1.668563038110733032e-01 -9.367047250270843506e-02 -8.461157232522964478e-02 -1.281659156084060669e-01 2.144861221313476562e-01 3.200130164623260498e-02 2.492554187774658203e-01 -3.327092900872230530e-02 1.904547214508056641e-01 2.727619707584381104e-01 -1.642026901245117188e-01 1.747788637876510620e-01 4.148682206869125366e-02 -1.818955540657043457e-01 -5.236341431736946106e-02 -2.578207254409790039e-01 -1.122725829482078552e-01 -1.501040533185005188e-02 2.457867413759231567e-01 1.817125827074050903e-01 -1.171059757471084595e-01
-5.523508414626121521e-02 -1.717034429311752319e-01 1.334859579801559448e-01 -6.837233901023864746e-02 5.273044109344482422e-01 3.254052698612213135e-01 3.390078246593475342e-02 -1.591681391000747681e-01 2.246176302433013916e-01 -1.272272914648056030e-01 1.624423414468765259e-01 -9.517366439104080200e-02 -1.435221545398235321e-02 -1.277496665716171265e-01 -2.719503454864025116e-02 1.423542946577072144e-01 -1.390934288501739502e-01 3.332286328077316284e-02 2.331882119178771973e-01 1.020466759800910950e-01 9.143897145986557007e-02 -1.808330118656158447e-01 3.426797688007354736e-01 -1.852382719516754150e-02 -7.434706669300794601e-03 -1.427564471960067749e-01 -1.374661177396774292e-01 -9.181080013513565063e-02 -2.227576225996017456e-01 3.304661810398101807e-02 2.230978310108184814e-01 -5.106068775057792664e-02
8.485889434814453125e-02 8.641854673624038696e-02 4.602918401360511780e-02 6.767354160547256470e-02 5.211654305458068848e-01 3.181312382221221924e-01 -2.379148639738559723e-02 -3.596781492233276367e-01 2.776409089565277100e-01 1.132912486791610718e-01 -5.511085968464612961e-03 -1.968561410903930664e-01 1.183337122201919556e-01 -2.032846361398696899e-01 1.012421771883964539e-01 2.404821068048477173e-01 -5.895508453249931335e-03 5.745541304349899292e-02 2.510570585727691650e-01 -6.111246347427368164e-02 6.173385307192802429e-02 -1.566671393811702728e-02 3.040639162063598633e-01 1.203865557909011841e-02 1.196027025580406189e-01 -4.949193075299263000e-02 -6.945970654487609863e-02 -1.092849075794219971e-01 3.732899436727166176e-03 6.516199558973312378e-02 1.361604481935501099e-01 2.621804364025592804e-02
-3.936121985316276550e-02 5.888986587524414062e-02 2.846504747867584229e-02 2.626702487468719482e-01 9.685207903385162354e-02 8.368430286645889282e-02 1.868643462657928467e-01 -7.283767312765121460e-02 3.305800855159759521e-01 1.947813928127288818e-01 1.949281245470046997e-01 3.390798717737197876e-02 1.057876721024513245e-01 -1.015085075050592422e-02 -7.575941085815429688e-02 -2.578655257821083069e-02 1.684739589691162109e-01 3.657837510108947754e-01 1.487448364496231079e-01 -6.528097204864025116e-03 2.652400135993957520e-01 2.441409230232238770e-01 4.384819865226745605e-01 1.707495152950286865e-01 1.673335134983062744e-01 -3.796877339482307434e-02 -9.085555374622344971e-02 1.353401690721511841e-01 7.321193069219589233e-02 1.557383984327316284e-01 1.477214246988296509e-01 -1.460272967815399170e-01
5.654899775981903076e-02 -2.373204678297042847e-01 3.938636928796768188e-02 3.125810921192169189e-01 1.749185323715209961e-01 1.639903187751770020e-01 1.249604895710945129e-01 -3.229940533638000488e-01 1.471355557441711426e-01 2.493371255695819855e-03 2.252963632345199585e-01 2.871533669531345367e-02 6.395709514617919922e-02 -3.113517463207244873e-01 1.901488006114959717e-01 2.096642702817916870e-01 -2.482116967439651489e-01 -4.227894544601440430e-02 8.139277994632720947e-02 1.602602452039718628e-01 3.744016289710998535e-01 -2.818229496479034424e-01 -7.217963039875030518e-02 6.959366798400878906e-02 -1.296578347682952881e-01 6.615918874740600586e-02 -1.088753109797835350e-03 5.087511613965034485e-02 7.029082626104354858e-03 7.481576502323150635e-02 8.542589098215103149e-02 -2.175508439540863037e-01
2.214368730783462524e-01 -3.112553805112838745e-02 -2.405504509806632996e-02 2.644781768321990967e-02 1.498651951551437378e-01 1.252930909395217896e-01 1.626791357994079590e-01 -1.730834096670150757e-01 1.463257223367691040e-01 2.093703150749206543e-01 4.281396865844726562e-01 -9.233105927705764771e-02 1.425878852605819702e-01 -9.245843440294265747e-02 2.425881847739219666e-02 2.592602372169494629e-01 4.037593677639961243e-02 2.781387418508529663e-02 7.348884362727403641e-03 2.849454879760742188e-01 2.105629444122314453e-01 -3.444817066192626953e-01 -5.880694836378097534e-02 3.794681727886199951e-01 -2.105677723884582520e-01 -7.786307483911514282e-02 -9.806463867425918579e-02 -1.978392153978347778e-01 -4.970742017030715942e-02 4.229512065649032593e-03 -7.324915844947099686e-03 -6.758119910955429077e-02
-8.636667579412460327e-02 2.489854246377944946e-01 1.488750278949737549e-01 -1.482769381254911423e-03 1.862041801214218140e-01 1.671715378761291504e-01 9.739021211862564087e-02 -5.737078189849853516e-02 -2.296314686536788940e-01 2.005473151803016663e-02 1.250823587179183960e-01 -1.454796195030212402e-01 1.314644888043403625e-02 -1.850668191909790039e-01 2.026459760963916779e-02 2.325790077447891235e-01 2.824581861495971680e-01 1.503860354423522949e-01 -3.502657637000083923e-02 1.221923828125000000e-01 1.062919944524765015e-01 -4.160211980342864990e-02 2.085328698158264160e-01 -8.755989372730255127e-02 -3.115013539791107178e-01 -1.082174256443977356e-01 -3.953747749328613281e-01 -1.882976740598678589e-01 -5.080547928810119629e-02 2.948412001132965088e-01 4.841772466897964478e-02 -2.810723483562469482e-01
-1.746726781129837036e-01 -2.460212446749210358e-02 -8.398567885160446167e-02 2.306348383426666260e-01 1.553777009248733521e-01 2.026911079883575439e-01 8.197391033172607422e-02 -2.578349709510803223e-01 1.497121006250381470e-01 9.860311448574066162e-02 2.094426155090332031e-01 -2.446114718914031982e-01 3.111986517906188965e-01 -1.412613987922668457e-01 1.291801780462265015e-01 3.962704539299011230e-02 1.884448342025279999e-02 4.075189530849456787e-01 -2.155452072620391846e-01 -2.533041536808013916e-01 1.681642830371856689e-01 1.225917041301727295e-02 3.826628997921943665e-02 1.504310220479965210e-01 7.253781426697969437e-03 -1.119638681411743164e-01 -1.831385046243667603e-01 -5.642599985003471375e-02 -2.118323743343353271e-01 1.570981144905090332e-01 2.193350344896316528e-01 5.266453325748443604e-02
1.571662724018096924e-01 6.683573871850967407e-02 8.754106611013412476e-02 1.316380649805068970e-01 3.710236400365829468e-02 2.373096346855163574e-01 7.740166038274765015e-02 -1.784107983112335205e-01 4.215088188648223877e-01 3.520256280899047852e-02 4.051343500614166260e-01 1.346801519393920898e-01 -1.105982437729835510e-01 -7.570742815732955933e-02 -1.827867031097412109e-01 7.847078889608383179e-02 8.596133440732955933e-03 8.650007843971252441e-02 -2.722775340080261230e-01 -3.143080323934555054e-02 5.297417566180229187e-02 -2.875527441501617432e-01 1.971787512302398682e-01 1.026753112673759460e-01 9.727611392736434937e-02 8.363054692745208740e-02 -2.446037828922271729e-01 -2.399922013282775879e-01 2.186329364776611328e-01 -5.848367512226104736e-02 1.513852775096893311e-01 -7.743629813194274902e-02
-9.464072436094284058e-02 -5.107348784804344177e-02 1.524943411350250244e-01 2.799896597862243652e-01 2.877462208271026611e-01 3.183231353759765625e-01 1.103804185986518860e-01 1.152124181389808655e-01 1.292842328548431396e-01 1.518880426883697510e-01 1.137955114245414734e-01 -4.934833198785781860e-02 1.534159928560256958e-01 -1.671656034886837006e-02 2.195844352245330811e-01 -6.055411696434020996e-02 1.058109030127525330e-01 2.272005081176757812e-01 2.672295570373535156e-01 3.063414618372917175e-02 1.362926214933395386e-01 1.874600797891616821e-01 1.582294702529907227e-02 2.772929072380065918e-01 1.859439760446548462e-01 3.081775270402431488e-03 -8.741285651922225952e-03 1.824247092008590698e-01 1.090724468231201172e-01 2.663243114948272705e-01 3.045192956924438477e-01 -1.918576657772064209e-01
1.354862302541732788e-01 5.924604088068008423e-02 -2.778391242027282715e-01 1.834873706102371216e-01 2.546149790287017822e-01 7.411259412765502930e-02 -8.131663501262664795e-02 -2.018898576498031616e-01 -1.037162821739912033e-02 -5.081320926547050476e-02 2.330352365970611572e-01 -9.221673943102359772e-03 2.788079977035522461e-01 4.720912128686904907e-02 2.412048727273941040e-01 -4.934169352054595947e-03 2.391387373208999634e-01 4.112693965435028076e-01 7.825423777103424072e-02 1.488905102014541626e-01 1.982422620058059692e-01 6.322594359517097473e-03 -5.524984002113342285e-02 -1.968683153390884399e-01 -1.393827497959136963e-01 -9.772966802120208740e-02 5.634796619415283203e-02 -2.796687781810760498e-01 -1.123198121786117554e-01 2.536829710006713867e-01 1.754712462425231934e-01 2.073599398136138916e-02
1.872433871030807495e-01 -2.210490405559539795e-01 -2.358246408402919769e-02 1.053955405950546265e-01 2.555060684680938721e-01 1.667636781930923462e-01 1.095443218946456909e-02 -3.650518655776977539e-01 2.345340847969055176e-01 1.854705959558486938e-01 1.564282625913619995e-01 -3.582708165049552917e-02 1.130468249320983887e-01 -3.966287374496459961e-01 3.532600030303001404e-02 2.402550131082534790e-01 -1.233397051692008972e-01 1.741740703582763672e-01 -7.958234101533889771e-02 9.922534972429275513e-02 2.209207117557525635e-01 -3.251431286334991455e-01 1.116590499877929688e-01 6.547705829143524170e-02 -8.544982969760894775e-02 7.578429579734802246e-02 7.733961939811706543e-02 -1.476225852966308594e-01 4.508149344474077225e-03 2.081100456416606903e-02 -1.468967050313949585e-01 -1.945640742778778076e-01
1.995260566473007202e-01 2.213823050260543823e-01 1.078311055898666382e-01 1.186217069625854492e-01 4.556574299931526184e-02 9.040869772434234619e-02 -9.135383367538452148e-02 -1.741412095725536346e-02 -6.985964626073837280e-02 1.002800464630126953e-01 3.618977963924407959e-01 -1.583814024925231934e-01 -3.649529069662094116e-02 -3.501648306846618652e-01 -7.611574232578277588e-02 -1.309152245521545410e-01 3.023598492145538330e-01 1.399902626872062683e-02 -2.293074280023574829e-01 -6.796342879533767700e-02 2.943523824214935303e-01 -5.623247474431991577e-03 -2.293093502521514893e-02 2.960157394409179688e-01 -2.466130442917346954e-02 1.840431541204452515e-01 2.100078314542770386e-01 1.055656522512435913e-01 -1.583535671234130859e-01 -5.122867971658706665e-02 2.748007476329803467e-01 -1.792302131652832031e-01
8.793248981237411499e-02 2.336508780717849731e-02 3.997454047203063965e-02 6.099565699696540833e-02 4.193310439586639404e-01 2.308669835329055786e-01 -1.082388237118721008e-01 -2.257180809974670410e-01 2.859393954277038574e-01 -5.636454001069068909e-02 1.910294033586978912e-02 -5.248598009347915649e-02 2.322130352258682251e-01 -2.069455385208129883e-01 2.265457510948181152e-01 3.861639201641082764e-01 4.580948129296302795e-02 4.377798736095428467e-01 1.830003112554550171e-01 -5.192084610462188721e-02 1.734080910682678223e-01 3.210154920816421509e-02 9.082143753767013550e-02 1.103876531124114990e-02 5.884905811399221420e-03 -7.635384052991867065e-02 -1.195917129516601562e-01 -1.253797560930252075e-01 -1.052265334874391556e-02 -2.810966223478317261e-02 -1.909570582211017609e-02 5.282166972756385803e-02
1.676426827907562256e-02 2.124849334359169006e-02 -4.457956925034523010e-02 9.856412559747695923e-02 2.874502539634704590e-01 5.232577025890350342e-02 -8.929788321256637573e-02 3.093614280223846436e-01 2.256828546524047852e-01 -3.319262564182281494e-01 4.662441611289978027e-01 -1.802774071693420410e-01 1.730458587408065796e-01 -5.670439451932907104e-02 -1.234148517251014709e-01 1.723828352987766266e-02 3.585742786526679993e-03 2.933745384216308594e-01 -3.608312457799911499e-02 4.245901852846145630e-02 1.230434700846672058e-01 -5.506131798028945923e-02 -8.821046911180019379e-03 -1.615948788821697235e-02 -7.863488793373107910e-02 -4.209351539611816406e-02 -2.649695277214050293e-01 5.884710326790809631e-02 3.284735605120658875e-02 -6.861542910337448120e-02 3.385156095027923584e-01 -1.706961989402770996e-01
-1.422158032655715942e-01 1.532349437475204468e-01 8.158843964338302612e-02 2.758235335350036621e-01 2.923036217689514160e-01 -1.208496838808059692e-01 5.431168526411056519e-02 1.712357550859451294e-01 1.454944759607315063e-01 -2.017193734645843506e-01 2.337463796138763428e-01 5.671861022710800171e-02 1.462878733873367310e-01 -1.968371123075485229e-01 7.764846086502075195e-02 1.426210999488830566e-01 3.481054604053497314e-01 1.826319284737110138e-02 -2.167038917541503906e-01 1.073063444346189499e-02 2.623816952109336853e-02 -1.445956975221633911e-01 1.859056502580642700e-01 -1.884877383708953857e-01 5.177378281950950623e-02 -1.714810729026794434e-02 -3.089422918856143951e-02 -6.457408517599105835e-02 2.189922928810119629e-01 -1.224754601716995239e-01 4.176417291164398193e-01 -1.710527539253234863e-01
1.044927164912223816e-01 3.846022533252835274e-03 7.590737193822860718e-02 -1.254350244998931885e-01 1.403346359729766846e-01 2.884408533573150635e-01 1.455062627792358398e-01 8.631777018308639526e-02 2.379542738199234009e-01 1.280389428138732910e-01 2.555842697620391846e-01 -4.686206951737403870e-02 8.252634108066558838e-02 8.095528930425643921e-02 -9.656921960413455963e-03 7.254304736852645874e-02 1.107772365212440491e-01 2.427074611186981201e-01 -5.536725744605064392e-02 3.713771998882293701e-01 3.352175056934356689e-01 -1.734677255153656006e-01 -1.614618599414825439e-01 3.286652565002441406e-01 -1.424010992050170898e-01 -9.936141222715377808e-02 -1.084699034690856934e-01 -1.682153046131134033e-01 1.037633195519447327e-01 1.905619502067565918e-01 -1.063624769449234009e-01 -2.438766807317733765e-01
8.459949493408203125e-02 3.792232135310769081e-03 -9.706985205411911011e-02 3.081257343292236328e-01 8.981628715991973877e-02 -5.953403189778327942e-03 4.219194874167442322e-02 -1.213070824742317200e-01 2.316810041666030884e-01 1.735229790210723877e-01 1.742682158946990967e-01 2.270383536815643311e-01 2.351918816566467285e-01 -1.466353684663772583e-01 -2.920596599578857422e-01 -9.824772179126739502e-02 3.211673498153686523e-01 9.780016541481018066e-02 9.209363162517547607e-02 7.011313457041978836e-03 -7.309709675610065460e-03 -8.363862335681915283e-02 5.061444640159606934e-01 7.845735549926757812e-02 -5.975460633635520935e-03 -7.984289899468421936e-03 -4.146586358547210693e-02 -1.697987914085388184e-01 -7.935308665037155151e-02 1.343274265527725220e-01 1.458725184202194214e-01 -2.439166903495788574e-01
1.229003369808197021e-01 7.112759351730346680e-02 1.374958008527755737e-01 7.728198170661926270e-02 3.192700743675231934e-01 3.136203289031982422e-01 -9.649664908647537231e-02 1.851753145456314087e-01 1.100013926625251770e-01 7.586211711168289185e-02 1.099979206919670105e-01 -7.076875120401382446e-02 8.613276481628417969e-02 -3.098565042018890381e-01 3.185804784297943115e-01 2.195986732840538025e-02 2.284289896488189697e-01 3.432427942752838135e-01 -1.072560548782348633e-01 -1.468614786863327026e-01 3.163801133632659912e-01 -2.418001741170883179e-02 4.697555303573608398e-02 -4.652803391218185425e-02 1.399397104978561401e-01 1.164764612913131714e-01 2.186575382947921753e-01 -6.664115190505981445e-02 4.647375899367034435e-04 2.199405804276466370e-02 2.009956985712051392e-01 -1.905045211315155029e-01
1.208530925214290619e-02 -3.966277092695236206e-02 -1.200210228562355042e-01 9.774431586265563965e-02 2.967891693115234375e-01 -9.434477984905242920e-02 -1.359443529509007931e-03 -1.744465380907058716e-01 3.643954992294311523e-01 2.716732323169708252e-01 1.052591800689697266e-01 -4.698202386498451233e-02 3.289035558700561523e-01 -9.263199567794799805e-02 8.979450166225433350e-02 1.220534443855285645e-01 2.220936417579650879e-01 3.630516827106475830e-01 3.157143294811248779e-02 -3.051586076617240906e-02 2.008154392242431641e-01 1.355203092098236084e-01 2.481373995542526245e-01 3.132921755313873291e-01 1.058406233787536621e-01 -5.119078978896141052e-02 1.528870910406112671e-01 1.231736317276954651e-02 -1.282896753400564194e-02 9.877087920904159546e-02 1.304521262645721436e-01 -1.467801630496978760e-01
1.456350535154342651e-01 -1.848065704107284546e-01 -1.387754827737808228e-02 4.272425770759582520e-01 2.762046158313751221e-01 1.121563240885734558e-01 -6.548612564802169800e-02 3.325987607240676880e-02 -1.752794682979583740e-01 3.520699590444564819e-02 2.466598004102706909e-01 -2.083318531513214111e-01 -6.691910326480865479e-02 -1.863027960062026978e-01 2.913336753845214844e-01 9.329307079315185547e-02 7.868578284978866577e-02 1.563043892383575439e-01 9.674963355064392090e-02 6.646531820297241211e-02 3.289518356323242188e-01 -1.210966408252716064e-01 1.023910865187644958e-01 -6.122615188360214233e-02 -9.363541007041931152e-02 1.429596990346908569e-01 -1.746451109647750854e-01 -1.174981966614723206e-01 1.263640671968460083e-01 -2.632810473442077637e-01 1.137071102857589722e-01 -2.131695449352264404e-01
1.826301664113998413e-01 3.451301902532577515e-02 4.811398684978485107e-03 3.127309083938598633e-01 8.329407125711441040e-02 1.477723270654678345e-01 -4.195303842425346375e-02 -1.080391108989715576e-01 1.733600627630949020e-03 5.900388583540916443e-02 2.758103311061859131e-01 -1.011538580060005188e-01 -2.761770412325859070e-02 -1.002717241644859314e-01 1.371816396713256836e-01 1.226200759410858154e-01 1.233651787042617798e-01 2.005010843276977539e-01 7.389667630195617676e-02 4.258558750152587891e-01 8.138994872570037842e-02 -1.838408261537551880e-01 -1.583679169416427612e-01 6.037339195609092712e-02 1.371713876724243164e-01 -2.273478806018829346e-01 -2.983419299125671387e-01 1.985818445682525635e-01 -7.122697681188583374e-02 7.583281397819519043e-02 3.456327319145202637e-01 -2.243936061859130859e-01
1.784828118979930878e-02 1.321386247873306274e-01 2.813142538070678711e-01 2.067907601594924927e-01 2.338263690471649170e-01 7.348486036062240601e-02 -6.603946536779403687e-02 1.417540162801742554e-01 -4.692931100726127625e-02 1.433462742716073990e-02 1.257339417934417725e-01 -2.761230170726776123e-01 1.651477813720703125e-01 2.570937275886535645e-01 1.378043442964553833e-01 1.052220016717910767e-01 2.128890752792358398e-01 5.770700424909591675e-02 -9.398754686117172241e-02 -1.193284988403320312e-01 2.641227245330810547e-01 2.000469714403152466e-02 2.262523770332336426e-01 3.442784547805786133e-01 -5.070645734667778015e-02 2.370239049196243286e-01 5.316486209630966187e-02 -4.199824854731559753e-02 8.612815290689468384e-02 2.174698412418365479e-01 1.559081971645355225e-01 -3.223863542079925537e-01
1.854145228862762451e-01 -9.909975528717041016e-02 -4.242992401123046875e-02 2.525000274181365967e-01 -4.383294284343719482e-02 1.992168575525283813e-01 -1.947608590126037598e-01 1.308693587779998779e-01 -1.582746356725692749e-01 -4.731773585081100464e-02 4.853177964687347412e-01 -6.775008141994476318e-02 -2.112880814820528030e-03 -1.247291341423988342e-01 1.913548111915588379e-01 1.190881878137588501e-01 1.327542364597320557e-01 2.898078225553035736e-02 -4.914974048733711243e-02 3.098941408097743988e-02 1.983966380357742310e-01 7.099825888872146606e-02 1.701454967260360718e-01 2.839413881301879883e-01 -2.034053951501846313e-01 1.616180241107940674e-01 -9.632848948240280151e-02 -1.333998292684555054e-01 -7.499302923679351807e-02 2.024910449981689453e-01 3.708937764167785645e-01 7.233059406280517578e-02
1.848936080932617188e-01 -6.454915553331375122e-02 1.042221561074256897e-01 7.755752652883529663e-02 1.292684376239776611e-01 8.520013093948364258e-02 1.721942871809005737e-01 5.003301426768302917e-02 3.223558962345123291e-01 -7.721766829490661621e-02 2.848880887031555176e-01 -1.404142826795578003e-01 1.684226542711257935e-01 -2.770377397537231445e-01 -3.545777127146720886e-02 8.811204880475997925e-02 1.354617923498153687e-01 2.675899565219879150e-01 1.775050312280654907e-01 -9.309832006692886353e-02 2.083267718553543091e-01 2.189766466617584229e-01 -1.573568151798099279e-04 3.161915242671966553e-01 2.981123328208923340e-01 -1.703552156686782837e-02 7.398267090320587158e-02 1.670045256614685059e-01 -5.534562095999717712e-02 1.326275914907455444e-01 2.054358422756195068e-01 -2.385726720094680786e-01
-9.615860879421234131e-02 -1.016719788312911987e-01 1.811523921787738800e-03 3.178049325942993164e-01 5.131925940513610840e-01 2.346851676702499390e-01 -3.007861375808715820e-01 -7.834545522928237915e-02 -6.669341027736663818e-02 4.275649413466453552e-02 9.439098089933395386e-02 2.632257342338562012e-02 1.752121448516845703e-01 -3.617292642593383789e-02 5.558535084128379822e-02 5.966660007834434509e-02 1.900659650564193726e-01 1.416653841733932495e-01 1.035588160157203674e-01 -1.084571182727813721e-01 1.858109235763549805e-01 -5.934059247374534607e-02 1.810519695281982422e-01 2.150007039308547974e-01 8.100860565900802612e-02 -1.842120438814163208e-01 3.615835607051849365e-01 -8.567913621664047241e-02 2.086229436099529266e-02 7.521110773086547852e-02 1.698691844940185547e-01 2.369599603116512299e-02
4.472877457737922668e-02 -4.200458154082298279e-02 -1.424849331378936768e-01 1.946417093276977539e-01 3.111143112182617188e-01 2.217553742229938507e-02 1.228161454200744629e-01 -1.273204982280731201e-01 2.680265307426452637e-01 3.163202702999114990e-01 1.175029501318931580e-01 -1.319814175367355347e-01 2.367110252380371094e-01 -1.144587025046348572e-01 4.172405228018760681e-02 -9.674487262964248657e-02 1.093181967735290527e-01 1.943434476852416992e-01 1.039011180400848389e-01 2.874319627881050110e-02 2.805697023868560791e-01 3.708073869347572327e-02 1.625953018665313721e-01 2.657440304756164551e-01 3.037077486515045166e-01 -7.906141877174377441e-02 1.902870535850524902e-01 1.101235151290893555e-01 2.215121537446975708e-01 2.503381371498107910e-01 1.380479782819747925e-01 -1.000038608908653259e-01
5.609121173620223999e-03 1.253044307231903076e-01 3.625358641147613525e-02 4.160955846309661865e-01 2.697710096836090088e-01 2.498924732208251953e-03 -1.544520258903503418e-01 -3.391098603606224060e-02 1.630196869373321533e-01 -2.863379940390586853e-02 1.507840752601623535e-01 -6.623459048569202423e-03 -8.595493435859680176e-02 -4.936291277408599854e-02 -4.591544345021247864e-02 3.822617232799530029e-02 1.902888342738151550e-02 3.567326813936233521e-02 1.210309490561485291e-01 2.666680812835693359e-01 1.781662106513977051e-01 -3.478703200817108154e-01 2.690446972846984863e-01 2.674993872642517090e-01 -3.832703232765197754e-01 -1.344056129455566406e-01 -2.462769150733947754e-01 -1.702260673046112061e-01 -7.198065519332885742e-02 9.615004993975162506e-03 4.903783276677131653e-02 -4.580709710717201233e-02
-6.402511149644851685e-02 -7.396778464317321777e-02 3.167579174041748047e-01 2.579080164432525635e-01 -2.546972408890724182e-02 2.013705223798751831e-01 1.070920452475547791e-01 -3.152566254138946533e-01 2.192413210868835449e-01 1.601186096668243408e-01 2.632182538509368896e-01 -1.504448056221008301e-01 -4.709856957197189331e-02 -1.929883211851119995e-01 -1.619573682546615601e-01 2.910570800304412842e-01 -9.825395792722702026e-02 2.461865395307540894e-01 -9.561730921268463135e-02 -3.853308036923408508e-02 1.292660981416702271e-01 -7.479329407215118408e-02 2.556877434253692627e-01 1.761013120412826538e-01 7.069239020347595215e-02 1.042376607656478882e-01 -1.744468212127685547e-01 -2.080032229423522949e-01 5.845422670245170593e-02 3.035085508599877357e-03 1.943776607513427734e-01 -1.585693508386611938e-01
2.906408011913299561e-01 6.840153038501739502e-02 2.047003060579299927e-02 3.885316252708435059e-01 3.982581496238708496e-01 3.498890101909637451e-01 3.348528146743774414e-01 -7.563740015029907227e-02 -1.176193952560424805e-01 2.912520244717597961e-02 1.184475347399711609e-01 -5.297816544771194458e-02 -1.309155672788619995e-01 -1.608438938856124878e-01 -1.984891444444656372e-01 1.016450226306915283e-01 3.330822661519050598e-02 2.108481973409652710e-01 -1.056536883115768433e-01 2.936039566993713379e-01 4.621544852852821350e-02 -8.005148172378540039e-02 6.368740648031234741e-02 5.428488925099372864e-02 -1.519093960523605347e-01 -9.609663486480712891e-02 -6.960148364305496216e-02 3.024717606604099274e-02 1.610533148050308228e-01 7.530146837234497070e-02 -5.929451435804367065e-02 6.827636063098907471e-02
7.366490364074707031e-02 6.112862378358840942e-03 1.049813255667686462e-01 4.187076389789581299e-01 6.164117902517318726e-02 4.200710356235504150e-02 -1.684218943119049072e-01 -1.079646125435829163e-01 2.124389708042144775e-01 1.339832097291946411e-01 2.490984797477722168e-01 -3.124183416366577148e-02 -6.094631925225257874e-02 1.273702681064605713e-01 9.412580728530883789e-02 2.080019712448120117e-01 -7.908066362142562866e-02 3.940871655941009521e-01 -8.490184694528579712e-02 2.228545695543289185e-01 6.118902564048767090e-02 1.271137222647666931e-02 2.407426685094833374e-01 -1.366409063339233398e-01 -7.453403621912002563e-02 -4.751908127218484879e-04 -1.382296979427337646e-01 -1.643969863653182983e-01 -1.154665052890777588e-01 5.918377265334129333e-02 4.425679445266723633e-01 -3.296802192926406860e-02
2.940330505371093750e-01 -1.220047473907470703e-01 -3.405979648232460022e-02 1.699199527502059937e-01 1.584763675928115845e-01 -9.079365432262420654e-02 9.846577793359756470e-02 -1.788014024496078491e-01 -1.432224363088607788e-01 -9.260011836886405945e-03 4.901362955570220947e-02 -1.922540515661239624e-01 1.604634076356887817e-01 -1.757882535457611084e-01 -4.977679997682571411e-02 -7.186799496412277222e-02 3.089884817600250244e-01 1.644712872803211212e-02 1.233643144369125366e-01 3.227976560592651367e-01 4.108316600322723389e-01 -2.072664499282836914e-01 2.648340351879596710e-02 -2.398409843444824219e-01 3.252108767628669739e-02 -1.629907637834548950e-01 -5.203307047486305237e-02 -1.740158349275588989e-01 -1.602174490690231323e-01 2.482390999794006348e-01 1.455285996198654175e-01 1.230273321270942688e-01
7.700909860432147980e-03 2.015367150306701660e-01 2.300290856510400772e-03 2.191195935010910034e-01 1.952398866415023804e-01 1.961319148540496826e-01 8.877245336771011353e-02 -5.937078967690467834e-02 1.675712466239929199e-01 -2.006770372390747070e-01 2.638809978961944580e-01 -1.276646256446838379e-01 1.383402496576309204e-01 7.819497585296630859e-02 -1.464475393295288086e-01 4.045671969652175903e-02 4.132031202316284180e-01 2.271315902471542358e-01 5.423584952950477600e-02 -7.404262572526931763e-02 3.131041228771209717e-01 1.906650960445404053e-01 1.180164068937301636e-01 -1.307210922241210938e-01 1.699991896748542786e-02 -1.775926202535629272e-01 2.525935173034667969e-01 1.340244524180889130e-02 -2.104968726634979248e-01 1.633758395910263062e-01 -5.423717200756072998e-02 -2.340689599514007568e-01
2.256529591977596283e-02 1.163852214813232422e-01 -1.292316894978284836e-02 2.989632785320281982e-01 -2.197766490280628204e-02 -2.355187572538852692e-02 -6.910112500190734863e-02 -1.691696047782897949e-01 1.463202834129333496e-01 2.525667101144790649e-02 3.265341520309448242e-01 -1.382596492767333984e-01 6.193467881530523300e-03 -1.526523679494857788e-01 -2.069958150386810303e-01 -2.174650430679321289e-01 1.272637695074081421e-01 2.066691070795059204e-01 -8.879512548446655273e-02 3.132725656032562256e-01 9.667195379734039307e-02 -2.660869248211383820e-02 4.067004844546318054e-02 -8.583015203475952148e-02 -2.458335310220718384e-01 -3.696516752243041992e-01 -2.505656182765960693e-01 -1.106297597289085388e-01 1.942289173603057861e-01 2.768034636974334717e-01 4.386875778436660767e-02 -1.683034896850585938e-01
2.454671263694763184e-01 2.259635478258132935e-01 -2.143937163054943085e-02 2.262601852416992188e-01 1.621391028165817261e-01 1.801111549139022827e-01 -1.876153610646724701e-02 -6.211985275149345398e-02 3.129745647311210632e-02 9.780921041965484619e-02 1.270215660333633423e-01 -1.726701557636260986e-01 3.920229524374008179e-02 -1.332192569971084595e-01 1.439975947141647339e-01 1.476485133171081543e-01 1.282915771007537842e-01 3.400986194610595703e-01 5.349060054868459702e-03 3.521015942096710205e-01 1.179412286728620529e-02 -1.354322582483291626e-01 1.149086803197860718e-01 3.164482116699218750e-02 -4.070738330483436584e-03 1.248265728354454041e-01 9.226651489734649658e-02 -3.069556653499603271e-01 -1.762459576129913330e-01 -4.409352838993072510e-01 4.204438999295234680e-03 -1.520665884017944336e-01
5.307512357831001282e-03 1.185684725642204285e-01 2.744079232215881348e-01 1.592371463775634766e-01 3.328238725662231445e-01 8.444332331418991089e-02 5.638785287737846375e-02 9.371928125619888306e-02 -8.510436117649078369e-02 -1.063276976346969604e-01 2.687564790248870850e-01 -2.632506787776947021e-01 2.658041119575500488e-01 1.674634516239166260e-01 9.469618648290634155e-02 1.040327828377485275e-02 1.900236457586288452e-01 -6.983645260334014893e-02 1.234446242451667786e-01 -1.195966601371765137e-01 1.731596589088439941e-01 2.892097830772399902e-02 3.173595368862152100e-01 2.313831746578216553e-01 -8.477463573217391968e-02 1.735811829566955566e-01 8.861111104488372803e-02 -9.913425147533416748e-02 -5.193322151899337769e-02 1.243122667074203491e-01 1.383671760559082031e-01 -3.736901879310607910e-01
1.771003454923629761e-01 2.228434681892395020e-01 8.068947494029998779e-02 -1.536420434713363647e-01 2.127783894538879395e-01 2.887208163738250732e-01 1.982245296239852905e-01 -1.465045660734176636e-01 2.769132554531097412e-01 -1.032557636499404907e-01 -4.486702010035514832e-02 -2.253751307725906372e-01 -1.232122257351875305e-02 -1.173598095774650574e-01 7.085853070020675659e-02 7.936482876539230347e-02 2.599956691265106201e-01 7.815985381603240967e-02 1.432661563158035278e-01 2.711303830146789551e-01 2.899465858936309814e-01 -8.233785629272460938e-03 7.041137665510177612e-02 1.112582162022590637e-01 -2.668692767620086670e-01 -6.030742451548576355e-02 3.751325234770774841e-02 -2.217475026845932007e-01 2.114929705858230591e-01 3.760963305830955505e-02 2.532289326190948486e-01 -1.707438230514526367e-01
-1.404919475317001343e-01 1.017742305994033813e-01 -2.037860304117202759e-01 1.767729818820953369e-01 2.342729866504669189e-01 1.439626365900039673e-01 1.519105136394500732e-01 -1.889566332101821899e-01 4.612195491790771484e-01 1.597877740859985352e-01 1.950419247150421143e-01 9.249604493379592896e-02 2.174763977527618408e-01 4.265839606523513794e-02 -3.088920004665851593e-02 -7.407006621360778809e-02 1.735669225454330444e-01 2.732439041137695312e-01 -4.601142928004264832e-02 2.545599080622196198e-02 6.906690448522567749e-02 -1.228592991828918457e-01 2.547176480293273926e-01 3.252325206995010376e-02 1.730356067419052124e-01 1.742260307073593140e-01 -9.923467040061950684e-02 1.065768226981163025e-01 -1.577890962362289429e-01 1.517072170972824097e-01 2.707111239433288574e-01 -1.620861142873764038e-01
2.021013647317886353e-01 2.548822946846485138e-02 1.981338858604431152e-02 1.829543560743331909e-01 2.942238152027130127e-01 1.899504810571670532e-01 1.749629378318786621e-01 2.533009350299835205e-01 1.921334415674209595e-01 2.243260741233825684e-01 2.248834222555160522e-01 -9.560444951057434082e-02 1.809729039669036865e-01 -1.222748979926109314e-01 1.584127396345138550e-01 -2.122115530073642731e-02 1.199003979563713074e-01 9.233319014310836792e-02 -1.570844799280166626e-01 2.077876217663288116e-02 2.656323313713073730e-01 2.268045246601104736e-01 1.788444966077804565e-01 1.818682104349136353e-01 2.863900363445281982e-01 -2.676253914833068848e-01 1.168664097785949707e-01 1.015572343021631241e-02 1.705227978527545929e-02 6.983849406242370605e-02 2.509104609489440918e-01 1.281479597091674805e-01
-8.213599026203155518e-02 7.079187780618667603e-02 -1.856987550854682922e-02 3.501656651496887207e-01 2.878842353820800781e-01 8.998263627290725708e-02 -1.393947601318359375e-01 3.205830603837966919e-02 2.023906260728836060e-01 -1.885610669851303101e-01 1.363770961761474609e-01 -1.452381908893585205e-01 1.430536806583404541e-01 -1.047968789935112000e-01 -1.227164864540100098e-01 -3.997696638107299805e-01 2.759558707475662231e-02 2.389001548290252686e-01 1.876781880855560303e-01 9.459829330444335938e-02 3.856579065322875977e-01 -8.980529755353927612e-02 2.443509642034769058e-03 -6.351709365844726562e-02 4.268009960651397705e-02 -7.355302572250366211e-02 -1.784923076629638672e-01 -3.063020482659339905e-02 2.159937769174575806e-01 1.967705637216567993e-01 2.043905109167098999e-01 -3.599526360630989075e-02
-1.463235616683959961e-01 1.576127409934997559e-01 2.619068920612335205e-01 2.593241930007934570e-01 1.040241792798042297e-01 -6.418726593255996704e-02 1.085934937000274658e-01 9.090558625757694244e-03 -4.757309705018997192e-02 6.988269742578268051e-03 2.441325187683105469e-01 -6.657322496175765991e-02 6.322566419839859009e-02 -3.622628748416900635e-01 1.431106962263584137e-02 -4.879572242498397827e-02 2.796345055103302002e-01 1.817988455295562744e-01 -3.516252338886260986e-02 4.630772396922111511e-02 2.336948513984680176e-01 1.506189256906509399e-01 5.265880748629570007e-02 2.691041864454746246e-02 1.506513357162475586e-01 -1.827131807804107666e-01 -3.622881770133972168e-01 9.718390554189682007e-02 -1.312116682529449463e-01 -3.183467686176300049e-02 3.940408229827880859e-01 1.456904858350753784e-01
-1.244814395904541016e-01 2.661199867725372314e-01 -1.473482400178909302e-01 4.368204176425933838e-01 1.014243345707654953e-02 -9.407248347997665405e-02 1.863300949335098267e-01 4.824541136622428894e-02 -9.300533682107925415e-02 -7.471642643213272095e-02 3.878388702869415283e-01 -1.606468111276626587e-01 -4.196335747838020325e-02 8.456246554851531982e-02 8.802410215139389038e-02 1.574221551418304443e-01 3.003984987735748291e-01 2.553732395172119141e-01 -1.492820680141448975e-01 1.127388030290603638e-01 1.118895187973976135e-01 -2.962566316127777100e-01 2.058177739381790161e-01 -5.022559314966201782e-02 -5.710795149207115173e-02 9.254565089941024780e-02 2.480829879641532898e-02 7.877293229103088379e-02 -1.031048446893692017e-01 -8.126426488161087036e-02 1.870589554309844971e-01 -1.294922530651092529e-01
5.088545009493827820e-02 5.503493547439575195e-02 1.317617595195770264e-01 1.020493805408477783e-01 3.272221386432647705e-01 2.386215701699256897e-02 -9.895747154951095581e-02 8.219525963068008423e-02 1.357665210962295532e-01 -1.873287707567214966e-01 2.798216938972473145e-01 4.312584921717643738e-02 3.354155421257019043e-01 1.470225024968385696e-02 -2.090106531977653503e-02 2.600418031215667725e-01 3.352932929992675781e-01 2.614228129386901855e-01 8.502414077520370483e-02 -1.089833825826644897e-01 2.241300046443939209e-01 -1.149697601795196533e-01 1.433543413877487183e-01 4.331370815634727478e-02 1.348554529249668121e-02 1.403061300516128540e-01 2.041794508695602417e-01 1.928204447031021118e-01 1.222716867923736572e-01 9.069244377315044403e-03 2.753064334392547607e-01 2.294330894947052002e-01
-4.663818050175905228e-03 4.338011890649795532e-02 3.784897327423095703e-01 3.337452113628387451e-01 -1.013594120740890503e-01 8.581165969371795654e-02 -4.861548170447349548e-02 -2.638163268566131592e-01 2.646277844905853271e-01 8.108007162809371948e-02 2.586356997489929199e-01 -2.166009992361068726e-01 -2.130389958620071411e-01 -1.378768980503082275e-01 -2.587819695472717285e-01 1.586601883172988892e-01 -1.144725605845451355e-01 2.714755833148956299e-01 -9.009803086519241333e-02 -2.483261749148368835e-02 1.252331882715225220e-01 -6.640128791332244873e-02 1.694417893886566162e-01 2.123992294073104858e-01 -6.888437271118164062e-02 6.810016930103302002e-02 -2.665354870259761810e-02 -5.043861269950866699e-02 -1.282106488943099976e-01 2.209787964820861816e-01 1.890792846679687500e-01 -6.162595376372337341e-02
-7.697562873363494873e-02 -7.420166861265897751e-03 1.031180396676063538e-01 3.577692061662673950e-02 1.647914350032806396e-01 -6.312811165116727352e-04 2.268300354480743408e-01 -3.265461623668670654e-01 3.103227615356445312e-01 -4.284268245100975037e-02 2.154681831598281860e-01 -1.686118245124816895e-01 2.239179611206054688e-01 -9.736279398202896118e-02 -2.106005698442459106e-02 2.733206935226917267e-02 5.612778663635253906e-02 4.518598690629005432e-02 -3.541771769523620605e-01 1.986937224864959717e-01 1.649169325828552246e-01 -9.511167556047439575e-02 1.960398396477103233e-03 -4.275980964303016663e-02 -2.020231783390045166e-01 -1.544828116893768311e-01 -1.120012402534484863e-01 -4.189168214797973633e-01 -4.436234477907419205e-03 1.496305614709854126e-01 1.154728978872299194e-02 -2.821682989597320557e-01
-5.392429977655410767e-02 -1.715729981660842896e-01 2.606581449508666992e-01 6.806459277868270874e-02 6.721545010805130005e-02 3.020522296428680420e-01 -7.413449138402938843e-02 -1.657519787549972534e-01 3.357300534844398499e-02 6.873904913663864136e-02 4.186688959598541260e-01 -7.403350621461868286e-02 2.645866759121417999e-02 5.183503031730651855e-02 2.563332021236419678e-01 -1.106330677866935730e-01 -1.074083447456359863e-01 1.965590566396713257e-01 -1.796550303697586060e-02 2.488041222095489502e-01 2.813228964805603027e-01 2.247390300035476685e-01 3.494226038455963135e-01 -3.943321108818054199e-02 -2.636163495481014252e-02 9.575602598488330841e-03 1.619863659143447876e-01 -1.544249206781387329e-01 -1.536131501197814941e-01 -5.177392810583114624e-02 2.288495749235153198e-01 -5.642468854784965515e-02
-2.063976079225540161e-01 -1.580756455659866333e-01 3.999382629990577698e-02 2.625254988670349121e-01 3.291462957859039307e-01 -1.971091032028198242e-01 4.094084352254867554e-02 1.679874584078788757e-02 1.906805932521820068e-01 -2.417176216840744019e-01 7.654776424169540405e-02 -2.269438356161117554e-01 9.769691526889801025e-02 -2.261093407869338989e-01 -5.119585432112216949e-03 4.338438808917999268e-02 5.056831240653991699e-01 -2.916385233402252197e-02 -1.232801973819732666e-01 2.383444085717201233e-02 -4.177102074027061462e-02 -9.248952567577362061e-02 5.187079682946205139e-02 1.889041066169738770e-01 7.813607901334762573e-02 -8.229798823595046997e-02 9.829776361584663391e-03 -1.509699784219264984e-02 1.838443279266357422e-01 -2.447998523712158203e-02 3.348529338836669922e-01 -1.314670741558074951e-01
9.998821467161178589e-02 -2.912823855876922607e-02 4.599687457084655762e-01 3.429516851902008057e-01 -9.276875853538513184e-02 1.615154556930065155e-02 1.041418164968490601e-01 -3.121957182884216309e-01 2.929064035415649414e-01 -3.966613113880157471e-02 2.292707003653049469e-02 -4.490639083087444305e-03 -5.288339033722877502e-02 -1.851085871458053589e-01 3.324921010062098503e-03 1.459703445434570312e-01 -7.415120955556631088e-03 1.501514911651611328e-01 8.312383294105529785e-02 7.140672206878662109e-02 1.608856767416000366e-01 5.232152342796325684e-02 2.510702013969421387e-01 1.479562222957611084e-01 7.844190299510955811e-02 4.643514752388000488e-02 -1.864880621433258057e-01 -7.593397051095962524e-02 -1.656676679849624634e-01 -1.014313548803329468e-01 2.939401865005493164e-01 -2.744972705841064453e-01
-1.842552870512008667e-01 1.268259156495332718e-02 2.847092449665069580e-01 3.436760008335113525e-01 2.314483225345611572e-01 -2.804736196994781494e-01 -1.163457855582237244e-01 -1.177014261484146118e-01 4.611306823790073395e-03 -4.115032777190208435e-02 7.782071828842163086e-02 -5.497235432267189026e-02 4.463368356227874756e-01 -1.202408149838447571e-01 1.473552286624908447e-01 -4.596196487545967102e-02 1.434527784585952759e-01 2.458636313676834106e-01 2.098115384578704834e-01 1.664737462997436523e-01 1.695429831743240356e-01 1.069967523217201233e-01 9.347883611917495728e-02 -5.926055088639259338e-02 -1.056056320667266846e-01 -5.896528065204620361e-02 3.631015121936798096e-02 -1.006710231304168701e-01 2.700092196464538574e-01 -4.371266812086105347e-02 2.196631282567977905e-01 -6.666582077741622925e-02
1.425292938947677612e-01 2.148195505142211914e-01 -4.835609719157218933e-02 5.397397279739379883e-02 3.938490748405456543e-01 7.030076533555984497e-02 -8.017466962337493896e-02 -3.287313878536224365e-02 2.535231783986091614e-02 1.708483695983886719e-01 2.068597823381423950e-01 9.150136262178421021e-03 -4.001853987574577332e-02 -1.078572496771812439e-01 -1.317220181226730347e-01 5.778932827524840832e-04 2.559005022048950195e-01 3.721970617771148682e-01 -5.260428041219711304e-02 -2.255240976810455322e-01 1.171157956123352051e-01 1.178506985306739807e-01 1.694612801074981689e-01 -9.778574854135513306e-02 1.039832904934883118e-01 -8.485949784517288208e-02 -1.805242598056793213e-01 -5.576388537883758545e-02 1.383047252893447876e-01 1.395557820796966553e-01 4.110340774059295654e-01 -2.695050537586212158e-01
3.678881004452705383e-02 -2.142675071954727173e-01 -7.157278712838888168e-03 4.777318835258483887e-01 2.725519835948944092e-01 5.686199665069580078e-02 -1.325315833091735840e-01 9.404138475656509399e-02 -4.781983792781829834e-02 -1.955009400844573975e-01 2.689883410930633545e-01 -6.745395809412002563e-02 4.532549157738685608e-02 2.193320542573928833e-02 3.490683138370513916e-01 -1.406349427998065948e-02 6.743688881397247314e-02 8.098947815597057343e-03 -3.138591647148132324e-01 3.352655097842216492e-02 3.245896697044372559e-01 1.698491722345352173e-01 2.077940702438354492e-01 3.664724156260490417e-02 -6.313313543796539307e-02 5.982654169201850891e-02 -1.060212701559066772e-01 -1.697350144386291504e-01 -7.814709842205047607e-02 -8.613867312669754028e-02 1.692824959754943848e-01 -7.592307776212692261e-02
9.835322946310043335e-02 2.150723338127136230e-02 -1.079292036592960358e-02 2.776682376861572266e-01 4.329462349414825439e-01 2.917958498001098633e-01 1.025734543800354004e-01 -7.948023825883865356e-02 2.306316941976547241e-01 -9.297943860292434692e-02 -2.642255974933505058e-03 -1.842992454767227173e-01 -5.090617388486862183e-02 -7.791592180728912354e-02 2.496260851621627808e-01 -5.767584778368473053e-03 2.818861603736877441e-01 1.822483688592910767e-01 -6.119045242667198181e-02 -6.905084848403930664e-02 2.904369533061981201e-01 1.130808293819427490e-01 -4.983253031969070435e-02 1.599808186292648315e-01 1.598769277334213257e-01 -2.941241562366485596e-01 -1.404271647334098816e-02 1.126633808016777039e-01 -2.239584624767303467e-01 5.564162507653236389e-02 2.968857437372207642e-02 -1.757980287075042725e-01
-4.245036840438842773e-02 -9.597857296466827393e-02 -3.687898442149162292e-02 -2.180402353405952454e-02 2.940354049205780029e-01 9.538801014423370361e-02 2.547946758568286896e-02 -2.293394356966018677e-01 4.326767623424530029e-01 3.410613164305686951e-02 -7.022542506456375122e-02 -1.866592839360237122e-02 9.986493736505508423e-02 -2.432965040206909180e-01 1.118392050266265869e-01 1.822278350591659546e-01 4.488823562860488892e-02 3.809243738651275635e-01 5.782045423984527588e-02 -8.208074420690536499e-02 1.346297562122344971e-01 1.330623179674148560e-01 3.030621409416198730e-01 6.493858247995376587e-02 -2.177984453737735748e-02 1.110641956329345703e-01 2.843189537525177002e-01 -1.133070588111877441e-01 3.321985155344009399e-02 2.277692556381225586e-01 2.850167453289031982e-01 -4.471748601645231247e-03
-3.951113298535346985e-02 -1.209245771169662476e-01 1.776179969310760498e-01 2.488897740840911865e-01 -4.188684374094009399e-02 -1.259774863719940186e-01 3.572679683566093445e-02 -3.132251203060150146e-01 1.496968865394592285e-01 9.971705824136734009e-02 6.847897917032241821e-02 -2.345018982887268066e-01 -1.137853711843490601e-01 -2.402608692646026611e-01 -8.289693295955657959e-02 3.050380647182464600e-01 -5.418946966528892517e-02 2.775879800319671631e-01 1.899923570454120636e-02 4.778414219617843628e-02 2.441509068012237549e-01 -5.531724542379379272e-02 1.916644275188446045e-01 2.358727157115936279e-01 -1.215070411562919617e-01 -4.144499823451042175e-02 -1.511576175689697266e-01 -1.781874746084213257e-01 -1.367918103933334351e-01 4.086450859904289246e-02 3.507108390331268311e-01 -2.419656664133071899e-01
1.443962454795837402e-01 1.501612514257431030e-01 2.546468079090118408e-01 -1.896937638521194458e-01 2.133673727512359619e-01 2.210017889738082886e-01 1.577919423580169678e-01 -1.160588487982749939e-01 3.806953132152557373e-01 -1.352384537458419800e-01 8.976761996746063232e-02 -7.905327528715133667e-02 4.720840603113174438e-02 -1.255980432033538818e-01 8.116500824689865112e-02 1.678501814603805542e-01 1.754526346921920776e-01 1.246749386191368103e-01 6.472556293010711670e-02 2.306144237518310547e-01 2.617439925670623779e-01 -1.022059470415115356e-01 1.352458000183105469e-01 1.457556039094924927e-01 -2.987725138664245605e-01 -1.075846031308174133e-01 -6.570930778980255127e-02 -1.467563062906265259e-01 2.516151368618011475e-01 1.515131443738937378e-01 2.018922269344329834e-01 -1.297419369220733643e-01
7.170142978429794312e-02 -3.598060458898544312e-02 1.912812292575836182e-01 1.776369214057922363e-01 1.656782925128936768e-01 7.280590943992137909e-03 -1.678687632083892822e-01 -1.708829402923583984e-01 2.028167396783828735e-01 2.630948424339294434e-01 2.282855957746505737e-01 9.682940691709518433e-02 -1.254837810993194580e-01 -1.872451007366180420e-01 6.717984564602375031e-03 3.532512485980987549e-02 1.147010996937751770e-01 2.658950090408325195e-01 2.452958561480045319e-02 -1.593180894851684570e-01 1.694593727588653564e-01 1.260794699192047119e-02 2.745563536882400513e-02 4.472803324460983276e-02 -7.053357362747192383e-02 1.688409969210624695e-02 -3.279387652873992920e-01 -1.543676108121871948e-01 -3.560441732406616211e-02 9.246443212032318115e-02 4.570653140544891357e-01 -3.460699319839477539e-01
1.708859503269195557e-01 2.551143467426300049e-01 -1.051912270486354828e-02 4.430798441171646118e-02 1.873932629823684692e-01 1.712863296270370483e-01 6.968224048614501953e-02 -9.279306232929229736e-02 3.284045755863189697e-01 -1.182807758450508118e-01 4.539183527231216431e-02 -8.563364297151565552e-02 1.162367388606071472e-01 -1.949143409729003906e-01 -2.332492768764495850e-01 -1.751770079135894775e-01 3.028675913810729980e-01 9.681507945060729980e-02 8.506325632333755493e-02 6.286920607089996338e-02 4.573944509029388428e-01 1.879316866397857666e-01 2.249795645475387573e-01 -1.714760810136795044e-01 -4.937652125954627991e-02 -2.048567831516265869e-01 -3.491893783211708069e-02 6.317415088415145874e-02 5.490650981664657593e-02 1.125133708119392395e-01 2.337890565395355225e-01 3.327682241797447205e-02
1.936335116624832153e-02 1.802646219730377197e-01 -9.678135067224502563e-02 2.402029931545257568e-01 2.304372638463973999e-01 1.868386268615722656e-01 -1.642148494720458984e-01 -2.199348807334899902e-02 1.500809639692306519e-01 -5.915976315736770630e-02 4.738175868988037109e-02 -1.890935152769088745e-01 2.627129554748535156e-01 -7.728592306375503540e-02 -1.422828137874603271e-01 -1.724857389926910400e-01 2.135561257600784302e-01 1.879281997680664062e-01 9.379982203245162964e-02 -7.986391335725784302e-02 5.007987022399902344e-01 1.462722867727279663e-01 3.401077389717102051e-01 -2.856297045946121216e-02 -1.291868686676025391e-01 5.587875470519065857e-02 1.844509690999984741e-01 1.110302004963159561e-02 -7.574504613876342773e-02 -1.069398000836372375e-01 1.981360763311386108e-01 2.051158249378204346e-02
-9.471872448921203613e-02 1.084133610129356384e-01 -8.848659694194793701e-02 3.427845239639282227e-01 2.108569443225860596e-01 -1.558313518762588501e-02 -5.644326098263263702e-03 -1.119290515780448914e-01 2.324994504451751709e-01 -2.328603416681289673e-01 1.100659817457199097e-01 -2.474150955677032471e-01 1.069264337420463562e-01 9.920985996723175049e-02 6.198967620730400085e-02 -2.023592442274093628e-01 3.304324448108673096e-01 1.706704497337341309e-01 1.752253025770187378e-01 3.197835385799407959e-02 3.079057931900024414e-01 1.014580726623535156e-01 2.858077175915241241e-02 -2.132768929004669189e-01 3.205623850226402283e-02 -2.116960883140563965e-01 3.053700029850006104e-01 -7.689055055379867554e-02 -2.557367458939552307e-02 1.357993334531784058e-01 2.222598493099212646e-01 -1.185701414942741394e-01
2.434076070785522461e-01 1.540325284004211426e-01 2.044292390346527100e-01 -9.426268935203552246e-02 2.134478539228439331e-01 1.507525891065597534e-01 2.297236174345016479e-01 -3.171161934733390808e-02 3.617276847362518311e-01 -2.185913771390914917e-01 6.377369165420532227e-02 -2.399236336350440979e-02 6.295680254697799683e-02 -1.575285494327545166e-01 1.072732210159301758e-01 1.217551454901695251e-01 1.744181066751480103e-01 1.103589460253715515e-01 1.702965795993804932e-01 1.804324239492416382e-01 2.839367091655731201e-01 -9.287750720977783203e-02 1.821898221969604492e-01 1.453806459903717041e-01 -3.417005836963653564e-01 -2.736509591341018677e-02 -8.250750601291656494e-02 -6.827796995639801025e-02 2.726576924324035645e-01 1.222663745284080505e-01 1.536402255296707153e-01 -1.276556253433227539e-01
8.023016154766082764e-02 2.082457840442657471e-01 -2.096532285213470459e-01 1.306252181529998779e-01 1.774287074804306030e-01 2.549841627478599548e-02 3.217180073261260986e-01 -2.462183684110641479e-01 1.159975081682205200e-01 -4.137735813856124878e-02 3.026008009910583496e-01 -1.756464540958404541e-01 7.472596317529678345e-02 -2.099069803953170776e-01 -1.712931841611862183e-01 1.451546698808670044e-01 -2.680720761418342590e-03 3.332072496414184570e-02 -1.155784055590629578e-01 -3.478742018342018127e-02 3.662247061729431152e-01 -3.749575316905975342e-01 -1.706607192754745483e-01 1.766454726457595825e-01 -3.314775601029396057e-02 -1.434004604816436768e-01 6.803735345602035522e-02 -1.427564024925231934e-01 1.091513112187385559e-01 -1.281029917299747467e-02 5.051426962018013000e-02 -2.079672366380691528e-01
-3.507003560662269592e-02 3.046909533441066742e-02 1.704477332532405853e-02 1.876502335071563721e-01 3.619375526905059814e-01 8.113227784633636475e-03 9.674911387264728546e-03 -4.900686442852020264e-02 9.488526731729507446e-02 -1.448294967412948608e-01 9.979777783155441284e-02 -3.516822457313537598e-01 2.347673624753952026e-01 -2.887265197932720184e-02 -1.099924519658088684e-01 -1.573085039854049683e-01 1.899385452270507812e-01 2.084630429744720459e-01 1.600224971771240234e-01 -1.106586903333663940e-01 3.855758309364318848e-01 1.290353536605834961e-01 4.264946579933166504e-01 4.289518296718597412e-02 -6.908903270959854126e-02 -9.183818101882934570e-02 -8.224666863679885864e-02 -2.520109415054321289e-01 -1.179964020848274231e-01 2.448932453989982605e-02 -4.357444122433662415e-02 7.759035378694534302e-02
-7.422417402267456055e-02 4.130090028047561646e-02 2.294693142175674438e-02 3.679865002632141113e-01 1.275481134653091431e-01 -9.056933969259262085e-02 -3.834878653287887573e-02 -1.529243439435958862e-01 2.112429887056350708e-01 1.079011186957359314e-01 3.836069107055664062e-01 -2.705959081649780273e-01 3.580192476511001587e-02 4.195911437273025513e-02 -2.834423184394836426e-01 -1.036465689539909363e-01 6.168127804994583130e-02 1.694714277982711792e-01 -1.571136899292469025e-02 2.967531383037567139e-01 1.216583922505378723e-01 3.751954063773155212e-02 1.153239831328392029e-01 -4.317708313465118408e-02 -2.408130913972854614e-01 -3.425864577293395996e-01 -1.371563225984573364e-01 -3.956153243780136108e-02 -1.140524074435234070e-02 2.476807683706283569e-01 3.387927263975143433e-02 -1.618190258741378784e-01
-7.088935375213623047e-02 2.140589803457260132e-01 5.450391396880149841e-02 1.946769803762435913e-01 1.646189391613006592e-02 1.069287136197090149e-01 4.603667557239532471e-02 -5.446239113807678223e-01 3.083225525915622711e-02 -1.328957974910736084e-01 8.747706562280654907e-02 -4.154589772224426270e-02 2.763672173023223877e-01 4.746424406766891479e-02 1.415018830448389053e-02 -4.282453656196594238e-02 5.569482967257499695e-02 3.702150285243988037e-02 2.699661254882812500e-01 7.184501737356185913e-03 4.138617515563964844e-01 -4.572826623916625977e-02 9.890709072351455688e-02 1.511916816234588623e-01 -1.440729051828384399e-01 1.625152118504047394e-02 7.083237171173095703e-02 -1.114034131169319153e-01 -7.077620830386877060e-03 3.927472531795501709e-01 3.960968554019927979e-02 -1.070037111639976501e-01
4.245003759860992432e-01 1.513819694519042969e-01 1.203308999538421631e-01 3.157492280006408691e-01 2.041365951299667358e-01 1.081889569759368896e-01 1.700067222118377686e-01 1.313765766099095345e-03 1.308879554271697998e-01 1.040679067373275757e-01 4.828559607267379761e-02 -3.420539200305938721e-02 2.738411724567413330e-01 -8.521529287099838257e-02 -3.211030364036560059e-01 2.664682269096374512e-01 1.454879194498062134e-01 4.897950589656829834e-02 5.547945201396942139e-02 -5.099666118621826172e-02 -8.747044950723648071e-03 -5.085140839219093323e-02 3.118986189365386963e-01 -4.849657043814659119e-02 7.435955852270126343e-02 8.151356875896453857e-02 -1.187473759055137634e-01 -2.190131135284900665e-02 -1.938964873552322388e-01 1.041653528809547424e-01 3.247722387313842773e-01 -1.953883096575737000e-02
9.614518284797668457e-02 6.893441081047058105e-02 3.020993769168853760e-01 2.986071407794952393e-01 3.645126149058341980e-02 3.133767545223236084e-01 -7.051721215248107910e-02 -2.822703421115875244e-01 2.582795619964599609e-01 1.597810238599777222e-01 2.128189057111740112e-01 -5.481665208935737610e-02 -1.648445874452590942e-01 -1.371760219335556030e-01 -2.407726049423217773e-01 9.048490971326828003e-02 6.560938898473978043e-03 2.655534148216247559e-01 -1.569261699914932251e-01 -5.697853118181228638e-02 1.256552785634994507e-01 -2.683128789067268372e-02 1.270818859338760376e-01 1.871627271175384521e-01 9.608539193868637085e-02 1.618273705244064331e-01 -2.391555607318878174e-01 -2.021267265081405640e-02 1.024926900863647461e-01 -8.326929062604904175e-02 2.562749981880187988e-01 -1.626140773296356201e-01
-1.343760937452316284e-01 -8.320817351341247559e-02 -1.647762767970561981e-02 9.254688769578933716e-02 4.457431286573410034e-02 -7.396927475929260254e-02 -7.482128590345382690e-02 -4.122207760810852051e-01 3.191297650337219238e-01 -2.394266575574874878e-01 2.867477238178253174e-01 -2.034629732370376587e-01 1.952912211418151855e-01 -6.428672373294830322e-02 -2.137544751167297363e-02 -3.327800333499908447e-02 5.535091832280158997e-02 2.314212918281555176e-01 -2.025995254516601562e-01 -5.234079062938690186e-02 2.115655392408370972e-01 5.960642546415328979e-02 -6.467746198177337646e-02 2.635378837585449219e-01 -2.758736722171306610e-02 -1.688247621059417725e-01 6.210008636116981506e-02 2.162029147148132324e-01 5.053609237074851990e-02 2.933431863784790039e-01 2.562931776046752930e-01 -8.193661458790302277e-03
2.789675593376159668e-01 -1.008580327033996582e-01 -1.208818033337593079e-01 2.710787355899810791e-01 7.020097225904464722e-02 1.742760092020034790e-01 -1.330920457839965820e-01 -1.660830080509185791e-01 -1.477910131216049194e-01 -5.830852314829826355e-02 2.887581586837768555e-01 -2.326695248484611511e-02 6.170315667986869812e-02 -3.345808982849121094e-01 -5.908573791384696960e-02 -8.741034567356109619e-02 2.878868877887725830e-01 3.575792908668518066e-02 9.612438827753067017e-02 1.413116902112960815e-01 -6.035342440009117126e-02 -6.871534138917922974e-02 -4.573429375886917114e-02 3.975379094481468201e-02 4.685231670737266541e-02 -1.252180933952331543e-01 6.922007538378238678e-03 -1.075848340988159180e-01 -2.471612989902496338e-01 -4.062193632125854492e-02 4.693783819675445557e-01 -2.632651031017303467e-01
-2.593647539615631104e-01 1.359321475028991699e-01 5.805722251534461975e-02 3.123073875904083252e-01 2.669749557971954346e-01 5.862881615757942200e-02 7.278189063072204590e-02 -2.313649803400039673e-01 1.978780329227447510e-01 2.127231210470199585e-01 9.343358874320983887e-02 -2.061752080917358398e-01 -3.257403150200843811e-03 6.327592581510543823e-02 -2.327987700700759888e-01 1.057050898671150208e-01 7.252307981252670288e-02 1.517044603824615479e-01 -1.186990272253751755e-02 2.420313507318496704e-01 2.130528986454010010e-01 -2.646994590759277344e-01 1.017215773463249207e-01 9.081009775400161743e-02 -1.883258223533630371e-01 -3.605626225471496582e-01 -1.197766289114952087e-01 -1.027733236551284790e-01 -1.906386017799377441e-02 1.839964538812637329e-01 1.128516569733619690e-01 -1.280553638935089111e-01
-1.435479968786239624e-01 -4.214484393596649170e-01 -1.191879659891128540e-01 1.419601440429687500e-01 2.725211083889007568e-01 1.095427498221397400e-01 5.976926162838935852e-02 5.138877406716346741e-02 4.068889096379280090e-02 6.602120399475097656e-02 1.699073463678359985e-01 7.731503341346979141e-03 1.475827991962432861e-01 -1.978324651718139648e-01 -2.745884060859680176e-01 -1.128195598721504211e-01 4.353825747966766357e-02 3.377199769020080566e-01 -2.681933641433715820e-01 6.824658066034317017e-02 1.896581947803497314e-01 -2.939274311065673828e-01 1.845459938049316406e-01 1.280426606535911560e-02 8.763382793404161930e-04 1.553909331560134888e-01 1.024286076426506042e-01 -1.493294686079025269e-01 -3.588239476084709167e-02 -6.120570003986358643e-02 1.732310056686401367e-01 -2.232641577720642090e-01
1.698347330093383789e-01 -1.289135068655014038e-01 -9.939833544194698334e-03 3.884442448616027832e-01 1.069681569933891296e-01 1.866368651390075684e-01 -6.320737302303314209e-02 -1.331621110439300537e-01 3.683969005942344666e-02 2.581645036116242409e-03 3.219457268714904785e-01 -1.824208647012710571e-01 5.469348654150962830e-02 -1.002414375543594360e-01 -3.170499205589294434e-02 1.222609728574752808e-01 7.491663098335266113e-02 1.397704780101776123e-01 7.618485391139984131e-02 3.160586059093475342e-01 1.126858517527580261e-01 -3.498762249946594238e-01 -2.945930138230323792e-02 8.901216834783554077e-02 -6.829984951764345169e-03 -2.922764718532562256e-01 -9.546511620283126831e-02 2.893466055393218994e-01 -1.581660062074661255e-01 -5.108603090047836304e-02 2.919465303421020508e-01 -4.847543686628341675e-02
-1.670666486024856567e-01 4.588365182280540466e-02 2.734709717333316803e-02 4.507005959749221802e-02 3.611466586589813232e-01 1.586581394076347351e-02 4.598857089877128601e-02 -4.991972073912620544e-02 3.014203608036041260e-01 -5.825418233871459961e-02 1.396220773458480835e-01 -1.023996770381927490e-01 1.542888879776000977e-01 -1.532438248395919800e-01 1.747677624225616455e-01 -1.678839623928070068e-01 2.240939438343048096e-01 4.591310620307922363e-01 -1.746862232685089111e-01 -2.523685060441493988e-02 2.036371231079101562e-01 -5.022165551781654358e-02 2.921954393386840820e-01 2.534502744674682617e-01 2.537986636161804199e-01 -8.703175932168960571e-02 -1.444912850856781006e-01 4.196357354521751404e-02 1.529945526272058487e-02 7.503846287727355957e-02 8.881548792123794556e-02 -8.669620752334594727e-02
1.054517850279808044e-01 2.530439198017120361e-01 2.185419499874114990e-01 1.735282838344573975e-01 3.686526715755462646e-01 2.524404823780059814e-01 -3.789840042591094971e-01 1.041383203119039536e-02 3.167553246021270752e-02 5.303300917148590088e-02 1.963765025138854980e-01 -1.349702477455139160e-02 7.347684353590011597e-02 8.575500547885894775e-02 1.280808746814727783e-01 1.026997044682502747e-01 2.522182166576385498e-01 1.854519844055175781e-01 8.843299001455307007e-02 -3.315439075231552124e-02 1.366559863090515137e-01 6.537734717130661011e-02 1.022032275795936584e-01 2.884123921394348145e-01 1.210226863622665405e-01 -2.921752072870731354e-02 1.893555670976638794e-01 8.260515332221984863e-02 1.278566569089889526e-01 2.584327161312103271e-01 1.740523427724838257e-01 -1.619588285684585571e-01
-2.608363330364227295e-01 1.326807588338851929e-01 1.642530709505081177e-01 9.737550467252731323e-02 1.979984641075134277e-01 5.768889561295509338e-02 3.263840675354003906e-01 -2.998150587081909180e-01 3.461124300956726074e-01 -7.689902558922767639e-03 2.295074611902236938e-01 -1.323620378971099854e-01 -3.042502142488956451e-02 -1.058110445737838745e-01 -3.672421351075172424e-02 4.405270889401435852e-02 8.209375292062759399e-02 2.633656933903694153e-02 -1.086020190268754959e-02 9.528435021638870239e-02 2.431730329990386963e-01 -1.826453655958175659e-01 -1.145271286368370056e-01 3.497620224952697754e-01 -2.797089219093322754e-01 -9.641038626432418823e-02 1.180128976702690125e-01 1.705596745014190674e-01 -5.575913190841674805e-02 1.202761605381965637e-01 1.997055411338806152e-01 3.025004267692565918e-02
-1.411758922040462494e-02 3.082813927903771400e-03 -6.628131121397018433e-02 1.809757947921752930e-01 2.729888819158077240e-02 2.917703092098236084e-01 -2.639240324497222900e-01 -2.357981503009796143e-01 6.661773473024368286e-02 -6.614847108721733093e-03 2.288069874048233032e-01 -1.797559261322021484e-01 3.037184774875640869e-01 -2.110534608364105225e-01 1.960444897413253784e-01 3.110886923968791962e-02 5.937783792614936829e-02 3.760745525360107422e-01 9.050906449556350708e-02 -1.338679939508438110e-01 2.712747156620025635e-01 -6.025150418281555176e-02 -5.365959554910659790e-02 1.236827298998832703e-01 -2.048277854919433594e-01 3.540075570344924927e-02 -1.504887491464614868e-01 -2.784346044063568115e-01 -4.786555096507072449e-02 1.604900509119033813e-02 9.391972422599792480e-02 -2.548738121986389160e-01
1.346457600593566895e-01 6.564693897962570190e-02 -1.545871794223785400e-01 1.397151052951812744e-01 2.594508826732635498e-01 5.323858931660652161e-02 -1.406860649585723877e-01 -3.520123064517974854e-01 9.001161903142929077e-02 1.037590354681015015e-01 1.730518490076065063e-01 -6.988853216171264648e-02 -7.066948711872100830e-02 -9.299612604081630707e-03 -1.557826995849609375e-01 2.688253521919250488e-01 1.019797250628471375e-01 1.903727650642395020e-01 -6.220538541674613953e-02 3.314326405525207520e-01 1.588384509086608887e-01 -2.042040377855300903e-01 1.243681013584136963e-01 1.600183695554733276e-01 3.110950067639350891e-02 1.578907817602157593e-01 -2.472526431083679199e-01 -5.303083453327417374e-04 2.057370394468307495e-01 3.315032720565795898e-01 2.351758033037185669e-01 -4.529331251978874207e-02
4.407257586717605591e-02 -2.706436812877655029e-01 -3.664943948388099670e-02 2.272975146770477295e-01 7.747144997119903564e-02 1.381044685840606689e-01 -5.478518432937562466e-04 -5.779567733407020569e-02 1.241872385144233704e-01 2.041161060333251953e-01 3.957934379577636719e-01 -1.365626305341720581e-01 1.948768459260463715e-02 -2.122717946767807007e-01 1.737087666988372803e-01 4.283908754587173462e-02 -6.199320033192634583e-02 3.413892686367034912e-01 7.485086470842361450e-02 3.820419609546661377e-01 2.480734139680862427e-02 -8.829752355813980103e-02 -6.929626315832138062e-02 3.915781155228614807e-02 -5.772749707102775574e-02 -2.588916122913360596e-01 -4.468290507793426514e-02 2.031142711639404297e-01 -2.835702002048492432e-01 1.140575855970382690e-01 1.690491735935211182e-01 -1.060497760772705078e-01
-2.082284912467002869e-02 -1.026269271969795227e-01 7.479923218488693237e-02 2.025640457868576050e-01 2.169047892093658447e-01 -2.547623589634895325e-02 2.382556051015853882e-01 -1.799533665180206299e-01 7.485616020858287811e-03 1.529422998428344727e-01 1.000453829765319824e-01 1.562813520431518555e-01 1.450696140527725220e-01 -9.808886796236038208e-02 -2.109530270099639893e-01 1.745347231626510620e-01 3.159559071063995361e-01 1.051133126020431519e-01 1.126672774553298950e-01 2.402622997760772705e-01 2.461414486169815063e-01 7.116089016199111938e-02 3.946336805820465088e-01 1.590825244784355164e-02 -2.423379868268966675e-01 -1.001837011426687241e-02 -2.712911367416381836e-01 -1.983388960361480713e-01 2.740626223385334015e-02 1.828130483627319336e-01 -7.749398052692413330e-02 1.648435890674591064e-01
-4.783125966787338257e-02 -1.638411879539489746e-01 -9.085091203451156616e-02 1.163464486598968506e-01 2.454278618097305298e-01 -1.521441489458084106e-01 -5.639572814106941223e-02 -2.873773276805877686e-01 6.773287802934646606e-02 2.217326313257217407e-01 2.574767768383026123e-01 -4.710251092910766602e-02 -6.028058007359504700e-02 -8.014047890901565552e-02 3.574534133076667786e-02 1.057809144258499146e-01 2.203270941972732544e-01 8.492418378591537476e-02 -5.433342605829238892e-02 3.686972260475158691e-01 2.845566272735595703e-01 -2.856269292533397675e-02 -5.823066085577011108e-02 2.517149448394775391e-01 -1.184718012809753418e-01 -1.869772523641586304e-01 -2.217564433813095093e-01 -1.013426482677459717e-02 8.355786651372909546e-02 3.917675018310546875e-01 1.414004713296890259e-01 -1.149850338697433472e-01
1.474385708570480347e-01 1.469252556562423706e-01 4.168246313929557800e-02 -1.206420138478279114e-01 1.726549267768859863e-01 3.587153507396578789e-03 2.268331497907638550e-01 -3.192368522286415100e-02 2.657421827316284180e-01 -1.030998080968856812e-01 3.339812858030200005e-03 -1.125730350613594055e-01 1.478553116321563721e-01 9.400875866413116455e-02 1.279786080121994019e-01 9.227360785007476807e-02 3.141640424728393555e-01 1.884981617331504822e-02 3.337679803371429443e-02 3.352829217910766602e-01 3.224864602088928223e-01 -1.445449143648147583e-01 1.954111307859420776e-01 8.310060948133468628e-02 -1.993030905723571777e-01 -1.309845298528671265e-01 -7.954430580139160156e-02 -3.118540644645690918e-01 3.643494844436645508e-02 3.165909647941589355e-01 6.370532512664794922e-02 -2.447939068078994751e-01
1.806842088699340820e-01 1.284945011138916016e-02 8.130408823490142822e-02 8.251223713159561157e-02 5.275356173515319824e-01 2.149779200553894043e-01 1.262639276683330536e-02 -2.281487137079238892e-01 1.458938866853713989e-01 -1.306003481149673462e-01 1.179721653461456299e-01 4.354628548026084900e-02 -8.453906327486038208e-02 -8.191901445388793945e-02 2.009390294551849365e-01 3.090948462486267090e-01 4.324883688241243362e-03 1.946808695793151855e-01 1.975061595439910889e-01 3.528865426778793335e-02 7.596180588006973267e-02 -4.790877550840377808e-02 3.145101070404052734e-01 -1.914239823818206787e-01 -1.720246076583862305e-01 -2.618737891316413879e-02 1.392857916653156281e-02 -2.651801705360412598e-01 2.099704295396804810e-01 4.151672497391700745e-02 4.356466978788375854e-02 -5.310202017426490784e-02
5.323164910078048706e-02 3.813274577260017395e-02 1.693559587001800537e-01 -5.750765278935432434e-02 3.351952731609344482e-01 2.326386272907257080e-01 1.692579090595245361e-01 -2.506299614906311035e-01 3.548950552940368652e-01 -1.511295735836029053e-01 4.288533329963684082e-02 -1.881713867187500000e-01 -5.918377637863159180e-02 -2.766657769680023193e-01 1.457998156547546387e-01 2.631694078445434570e-01 6.515087187290191650e-02 1.100485026836395264e-02 1.230962052941322327e-01 1.958893239498138428e-01 1.925499141216278076e-01 -1.834559589624404907e-01 7.456164062023162842e-02 2.174857705831527710e-01 -2.650486230850219727e-01 -1.972124353051185608e-02 4.700863361358642578e-02 -1.111817508935928345e-01 9.324003756046295166e-02 1.561449915170669556e-01 1.944017410278320312e-01 -1.078095212578773499e-01
3.216413781046867371e-02 3.154063820838928223e-01 -4.411194846034049988e-02 1.042694970965385437e-01 2.894375026226043701e-01 1.080970242619514465e-01 1.226407065987586975e-01 -3.009978830814361572e-01 1.201749071478843689e-01 7.339608273468911648e-04 2.150302082300186157e-01 -3.827152401208877563e-02 -9.563651680946350098e-02 -2.647029459476470947e-01 -2.317375391721725464e-01 1.503133475780487061e-01 7.765044271945953369e-02 -3.948358818888664246e-03 -2.045405358076095581e-01 5.051272362470626831e-02 3.563174903392791748e-01 -3.963461518287658691e-01 -1.639125049114227295e-01 1.680690050125122070e-01 4.121025651693344116e-02 -5.493268370628356934e-02 1.170761734247207642e-01 -9.778833016753196716e-03 1.779585629701614380e-01 2.015005052089691162e-02 5.388456583023071289e-02 -1.575232148170471191e-01
3.739419626072049141e-03 4.826412722468376160e-02 1.227429788559675217e-02 1.484728306531906128e-01 2.142944037914276123e-01 -1.767876446247100830e-01 1.949238777160644531e-01 -2.228008508682250977e-01 1.750900596380233765e-02 -4.379058256745338440e-02 1.584049165248870850e-01 -1.750753819942474365e-01 8.519542217254638672e-02 -9.367674589157104492e-02 1.273737698793411255e-01 9.142629802227020264e-02 5.709145665168762207e-01 1.564162969589233398e-01 -9.623187035322189331e-02 1.559735536575317383e-01 1.075178310275077820e-01 1.985551267862319946e-01 1.667408645153045654e-01 -3.517553955316543579e-02 1.012984476983547211e-02 -8.339622616767883301e-02 -2.393358051776885986e-01 1.579651832580566406e-01 1.115205511450767517e-01 2.798856422305107117e-02 3.722327351570129395e-01 8.351397514343261719e-02
2.861639857292175293e-02 2.093889564275741577e-01 -1.589223183691501617e-02 7.735743373632431030e-02 4.127712845802307129e-01 1.289984136819839478e-01 -1.816686391830444336e-01 -1.107935085892677307e-01 4.339248538017272949e-01 1.520229037851095200e-02 1.143115609884262085e-01 -1.172293201088905334e-01 9.876677393913269043e-02 -2.625668980181217194e-02 5.823518708348274231e-02 3.787127733230590820e-01 -2.065975964069366455e-02 1.068216338753700256e-01 3.759450465440750122e-02 7.112016528844833374e-02 -6.313063949346542358e-02 -4.714241996407508850e-02 4.732517302036285400e-01 5.871653556823730469e-02 -3.670298308134078979e-02 -6.073269248008728027e-02 -5.739254411309957504e-03 -7.556971907615661621e-02 2.219860702753067017e-01 5.555044114589691162e-02 -6.193194910883903503e-02 -1.590604037046432495e-01
-9.601689875125885010e-02 -4.450175911188125610e-02 8.315373957157135010e-02 2.472537159919738770e-01 3.767145574092864990e-01 1.027737334370613098e-01 2.199144363403320312e-01 1.103095244616270065e-02 8.303843438625335693e-02 -2.022439986467361450e-01 2.128255814313888550e-01 1.365654729306697845e-02 1.158416420221328735e-01 -2.160484902560710907e-02 9.063037484884262085e-02 2.139886766672134399e-01 -1.157226487994194031e-01 2.170553505420684814e-01 -2.930641174316406250e-01 1.945978403091430664e-01 1.632301062345504761e-01 -3.610188513994216919e-02 1.479328274726867676e-01 5.771359801292419434e-02 -2.374216020107269287e-01 3.313912451267242432e-01 -1.898492127656936646e-01 -3.062878735363483429e-02 -1.368787288665771484e-01 2.854262888431549072e-01 1.327161397784948349e-02 -1.328479647636413574e-01
2.387778609991073608e-01 -5.844188481569290161e-02 8.362793177366256714e-02 5.280883908271789551e-01 3.036343157291412354e-01 5.898696184158325195e-02 2.790806591510772705e-01 2.807002700865268707e-02 -9.599178284406661987e-02 -8.882494270801544189e-02 2.308128178119659424e-01 1.346943434327840805e-02 3.426256030797958374e-02 1.143876370042562485e-02 8.486256748437881470e-02 2.730351313948631287e-02 -1.655440628528594971e-01 4.774564504623413086e-02 1.419369131326675415e-01 2.076642960309982300e-01 1.877335011959075928e-01 -2.719386816024780273e-01 1.658692508935928345e-01 -6.093607842922210693e-02 -6.005412898957729340e-03 2.309830784797668457e-01 3.666756674647331238e-02 1.474383175373077393e-01 -2.715761959552764893e-02 -2.230480127036571503e-02 1.836883276700973511e-01 -2.339143753051757812e-01
3.756878972053527832e-01 1.252371072769165039e-01 2.117595076560974121e-01 3.378340229392051697e-02 2.792612612247467041e-01 -7.370435446500778198e-02 -1.750296950340270996e-01 1.243842393159866333e-02 -5.528128519654273987e-02 2.130964538082480431e-03 2.711790502071380615e-01 1.171071082353591919e-02 1.694101840257644653e-01 1.165424957871437073e-01 2.671345770359039307e-01 4.439324140548706055e-02 4.923169612884521484e-01 -4.019664973020553589e-02 1.101555675268173218e-01 -5.267585441470146179e-02 2.438764721155166626e-01 5.794405937194824219e-03 3.106976151466369629e-01 1.042098328471183777e-01 -1.483155339956283569e-01 9.231096506118774414e-02 -1.178552135825157166e-01 -3.132399916648864746e-02 9.666487574577331543e-02 -3.106191754341125488e-02 9.030910581350326538e-02 -3.122193180024623871e-02
8.164373785257339478e-02 2.554821036756038666e-02 9.281387925148010254e-02 4.174965620040893555e-01 -1.207444723695516586e-02 1.487164497375488281e-01 -3.809868991374969482e-01 1.252995245158672333e-02 -1.123535260558128357e-01 8.205432444810867310e-03 4.786155819892883301e-01 -5.426409840583801270e-02 -8.436588943004608154e-02 -1.189944595098495483e-01 1.300918459892272949e-01 -8.540010452270507812e-02 7.712742686271667480e-02 1.812117099761962891e-01 7.238253019750118256e-03 2.700315415859222412e-02 7.157031446695327759e-02 -2.814950421452522278e-02 1.087512820959091187e-01 3.592652976512908936e-01 -1.036373823881149292e-01 -1.141367554664611816e-01 -1.500310748815536499e-01 1.199269760400056839e-02 -1.030428782105445862e-01 2.276258170604705811e-01 2.336728572845458984e-01 -4.641691967844963074e-02
-9.759653359651565552e-02 -4.177765920758247375e-02 1.988531500101089478e-01 2.646902501583099365e-01 3.615179285407066345e-02 1.212792247533798218e-01 4.859054088592529297e-02 1.658000499010086060e-01 5.076465010643005371e-02 -1.166958361864089966e-01 4.161657691001892090e-01 -1.516399681568145752e-01 2.309300154447555542e-01 1.009447425603866577e-01 1.936852186918258667e-02 8.697129040956497192e-02 2.926682829856872559e-01 -1.991708129644393921e-01 -2.021632716059684753e-02 -1.611936986446380615e-01 9.159225970506668091e-02 -1.004436537623405457e-01 2.197438031435012817e-01 1.535403728485107422e-01 -1.253269314765930176e-01 1.151979193091392517e-01 -3.301336616277694702e-02 -2.365501374006271362e-01 1.005876883864402771e-01 3.565176427364349365e-01 2.475386261940002441e-01 -1.511334776878356934e-01
-9.963904321193695068e-02 -8.878985792398452759e-02 4.544894769787788391e-02 4.368751123547554016e-02 7.634416222572326660e-02 -1.426074504852294922e-01 -8.065021038055419922e-02 -7.035534828901290894e-02 -2.586139366030693054e-02 3.549655526876449585e-02 2.669866085052490234e-01 -3.797779381275177002e-01 1.098695769906044006e-01 -2.112547159194946289e-01 -1.751958876848220825e-01 8.581528812646865845e-02 1.629678159952163696e-02 2.304618805646896362e-01 -3.035047352313995361e-01 2.588825523853302002e-01 2.367896027863025665e-02 -5.059051513671875000e-02 3.174445331096649170e-01 1.310891211032867432e-01 2.051243782043457031e-01 2.893812395632266998e-02 3.350285887718200684e-01 -6.896829605102539062e-02 1.641845256090164185e-01 2.022414803504943848e-01 1.488586664199829102e-01 -2.118365317583084106e-01
5.113646388053894043e-02 -1.693940162658691406e-02 1.117337122559547424e-01 2.095749676227569580e-01 3.828241825103759766e-01 3.110148608684539795e-01 -1.204095557332038879e-01 8.070368319749832153e-02 5.291913077235221863e-02 7.228049635887145996e-02 2.330582588911056519e-01 -3.873334731906652451e-03 7.571053691208362579e-03 -1.780614815652370453e-02 2.189504802227020264e-01 9.289922565221786499e-02 3.777177631855010986e-01 1.321901232004165649e-01 1.272317767143249512e-01 -1.879839599132537842e-02 2.831271588802337646e-01 5.786963924765586853e-02 -4.999527335166931152e-02 1.840631961822509766e-01 2.043647319078445435e-01 -1.778122484683990479e-01 1.236244812607765198e-01 1.647422611713409424e-01 1.661035120487213135e-01 2.613452374935150146e-01 1.330779194831848145e-01 -1.763926744461059570e-01
1.947950422763824463e-01 -1.025742068886756897e-01 1.586336195468902588e-01 6.473457324318587780e-04 2.639901041984558105e-01 1.359936874359846115e-02 1.889679133892059326e-01 -1.901198327541351318e-01 3.448466071859002113e-03 2.266059815883636475e-01 1.002274528145790100e-01 -3.449566289782524109e-02 4.357522726058959961e-02 -4.923316538333892822e-01 9.039489179849624634e-02 1.605912148952484131e-01 -1.520099192857742310e-01 1.410363335162401199e-02 -2.601343989372253418e-01 9.691612422466278076e-02 1.891953796148300171e-01 -2.481306344270706177e-01 2.587516605854034424e-01 2.289854735136032104e-01 -1.997182667255401611e-01 -1.539248973131179810e-02 4.498185589909553528e-02 -1.662177592515945435e-01 -1.293464004993438721e-01 5.376395583152770996e-02 1.504496783018112183e-01 -1.209929734468460083e-01
5.741387233138084412e-02 -2.901059575378894806e-02 -1.022639200091362000e-01 2.513328194618225098e-01 2.069941163063049316e-01 -7.922429591417312622e-02 -2.442133873701095581e-01 -3.283044993877410889e-01 6.437487900257110596e-02 2.588045597076416016e-02 2.258240431547164917e-01 5.135298147797584534e-02 -8.747438341379165649e-02 -1.260189246386289597e-02 -2.834415435791015625e-02 1.719060391187667847e-01 1.629576534032821655e-01 8.648566156625747681e-02 -1.154106706380844116e-01 2.992493510246276855e-01 3.139243125915527344e-01 -2.237971276044845581e-01 1.009401082992553711e-01 2.470578551292419434e-01 6.908881664276123047e-02 -2.369957976043224335e-03 -2.614696621894836426e-01 1.125676482915878296e-01 7.423456013202667236e-02 3.206331133842468262e-01 1.480811238288879395e-01 -1.903932988643646240e-01
1.838442981243133545e-01 3.226832672953605652e-02 -8.342938870191574097e-02 2.682904005050659180e-01 2.415876686573028564e-01 2.681722044944763184e-01 8.690601587295532227e-02 1.666994094848632812e-01 3.828977793455123901e-02 -4.125844687223434448e-02 2.109441757202148438e-01 2.155638933181762695e-01 -1.362313032150268555e-01 -8.368072658777236938e-02 1.914829760789871216e-01 -2.819048240780830383e-03 2.922374606132507324e-01 2.643513977527618408e-01 -1.133376061916351318e-01 -7.287590950727462769e-02 3.760255575180053711e-01 4.157339408993721008e-02 1.114934608340263367e-01 1.402730494737625122e-01 9.045023471117019653e-02 -2.188606709241867065e-01 2.482395805418491364e-02 6.433567404747009277e-02 1.135041713714599609e-01 1.757811754941940308e-01 9.059069305658340454e-02 -3.205179572105407715e-01
5.020540580153465271e-02 -8.450922556221485138e-03 -1.051571965217590332e-01 2.085760533809661865e-01 3.275319337844848633e-01 -1.684355735778808594e-01 -3.193569481372833252e-01 -5.856823548674583435e-02 -5.976085737347602844e-02 1.100132707506418228e-02 3.690853416919708252e-01 -2.003079056739807129e-01 3.563902154564857483e-02 -2.818820476531982422e-01 -2.161730974912643433e-01 -6.983848661184310913e-02 8.057022839784622192e-02 2.020568549633026123e-01 1.913926005363464355e-01 9.788489341735839844e-02 3.103926181793212891e-01 7.828994095325469971e-02 3.132916241884231567e-02 1.366520673036575317e-01 1.784710027277469635e-02 -2.048521935939788818e-01 -6.823085248470306396e-02 1.728526949882507324e-01 -1.472816467285156250e-01 -6.786984205245971680e-02 1.856270730495452881e-01 -1.901905536651611328e-01
1.801594197750091553e-01 2.173366248607635498e-01 8.500184863805770874e-02 -1.058718934655189514e-02 2.706232368946075439e-01 1.350163072347640991e-01 1.254715919494628906e-01 -1.044845581054687500e-01 1.245926991105079651e-01 1.681815385818481445e-01 6.578981876373291016e-02 -8.482713252305984497e-02 1.003589853644371033e-01 -2.844792604446411133e-01 9.026280045509338379e-02 1.625948399305343628e-01 1.596267074346542358e-01 3.342464193701744080e-02 -9.294123202562332153e-02 -1.124112755060195923e-01 2.564078271389007568e-01 1.706332862377166748e-01 1.058734506368637085e-01 2.589756250381469727e-01 2.828232049942016602e-01 3.382451832294464111e-02 -1.669199317693710327e-01 1.500793546438217163e-01 -5.294799432158470154e-02 1.769186407327651978e-01 2.782867848873138428e-01 -3.871041238307952881e-01
8.547615259885787964e-03 8.423175662755966187e-02 2.717482447624206543e-01 3.157756626605987549e-01 -5.198126286268234253e-02 1.142767816781997681e-01 3.054999709129333496e-01 9.310368448495864868e-02 -4.486210644245147705e-02 -2.279777377843856812e-01 2.974954247474670410e-01 -1.403676420450210571e-01 1.652800589799880981e-01 1.005095839500427246e-01 1.316265314817428589e-01 -2.409866824746131897e-02 1.091096028685569763e-01 1.916071921586990356e-01 8.765316754579544067e-02 2.302716970443725586e-01 9.369532018899917603e-02 1.225241869688034058e-01 2.513745129108428955e-01 3.405779898166656494e-01 5.433976277709007263e-02 3.409172967076301575e-02 7.720798999071121216e-02 -1.169298142194747925e-01 2.865119278430938721e-01 1.940031498670578003e-01 2.112734690308570862e-02 -1.666450500488281250e-01
2.233115136623382568e-01 1.969127058982849121e-01 3.576298654079437256e-01 4.865888953208923340e-01 1.418307274580001831e-01 -1.100148633122444153e-02 2.023751288652420044e-01 1.134487334638834000e-02 -8.277371525764465332e-02 -5.606255307793617249e-02 1.980987638235092163e-01 -1.958013772964477539e-01 2.691012620925903320e-02 3.815634921193122864e-02 2.044221311807632446e-01 4.159046709537506104e-02 4.120231606066226959e-03 2.128382921218872070e-01 -1.748266071081161499e-01 -2.612878009676933289e-02 1.803875863552093506e-01 4.329087212681770325e-02 1.731029301881790161e-01 2.565515935420989990e-01 -2.609358131885528564e-01 1.645777076482772827e-01 7.163301110267639160e-02 5.299399793148040771e-02 4.031132906675338745e-02 1.914861202239990234e-01 -4.851830005645751953e-02 -3.967288509011268616e-02
-2.659737505018711090e-02 1.781617850065231323e-01 -5.612714588642120361e-02 1.534875631332397461e-01 2.851997502148151398e-03 3.774386048316955566e-01 -1.349922418594360352e-01 -1.655672639608383179e-01 1.856730878353118896e-01 -6.661686301231384277e-02 2.860550582408905029e-01 -1.703465133905410767e-01 4.318492114543914795e-01 -2.031427472829818726e-01 1.218781620264053345e-01 -9.752062708139419556e-02 9.557951986789703369e-02 2.972132563591003418e-01 1.379227787256240845e-01 7.712978869676589966e-02 2.595712542533874512e-01 -7.883809506893157959e-02 -1.040892675518989563e-01 2.240414321422576904e-01 -2.721824124455451965e-02 4.345785081386566162e-02 -2.069666534662246704e-01 -9.470240771770477295e-02 -7.837008684873580933e-02 8.694953285157680511e-03 -1.196162402629852295e-01 -1.372314542531967163e-01
1.102996394038200378e-01 3.091923892498016357e-01 7.137574357329867780e-06 1.357762515544891357e-01 1.404659003019332886e-01 -3.734745830297470093e-02 3.171704709529876709e-02 2.121258340775966644e-02 2.811999917030334473e-01 -8.134122937917709351e-02 -3.933697566390037537e-02 -1.621949672698974609e-01 5.934747681021690369e-02 -1.252169609069824219e-01 -1.648387759923934937e-01 -2.000325918197631836e-01 2.948244512081146240e-01 -6.290084868669509888e-02 2.468323111534118652e-01 6.406956911087036133e-02 5.222858190536499023e-01 -5.645332485437393188e-02 2.551546692848205566e-01 -3.787970636039972305e-03 -6.035101041197776794e-02 -5.069399252533912659e-03 4.569469951093196869e-03 1.083191931247711182e-01 1.764057725667953491e-01 2.461986392736434937e-01 2.066760212182998657e-01 -6.648605316877365112e-02
9.744628518819808960e-02 8.731745928525924683e-02 1.382724940776824951e-02 2.300962209701538086e-01 3.069751858711242676e-01 5.602451786398887634e-02 2.530609071254730225e-01 3.487304225564002991e-02 2.331128418445587158e-01 1.165571510791778564e-01 1.529751271009445190e-01 -2.540901303291320801e-01 -9.599891304969787598e-02 -2.701638936996459961e-01 2.971923649311065674e-01 -3.964465856552124023e-02 1.886195838451385498e-01 1.941876560449600220e-01 1.383177936077117920e-01 -3.873820975422859192e-02 3.664564788341522217e-01 2.035799473524093628e-01 5.923339724540710449e-02 4.226101189851760864e-02 2.515028715133666992e-01 -2.329188734292984009e-01 -5.697187408804893494e-02 6.194465979933738708e-02 2.228968590497970581e-02 -7.495208177715539932e-03 1.863644421100616455e-01 -6.561651825904846191e-02
-3.220725059509277344e-02 4.922921583056449890e-02 3.127090632915496826e-02 1.816633194684982300e-01 3.884837627410888672e-01 -7.107087969779968262e-02 8.221435546875000000e-02 1.861353516578674316e-01 9.855911880731582642e-02 -2.216961085796356201e-01 1.525667309761047363e-01 -2.915217280387878418e-01 2.091487944126129150e-01 5.111115053296089172e-03 1.593606472015380859e-01 1.769987195730209351e-01 1.424275040626525879e-01 -1.177583560347557068e-01 -8.778568357229232788e-02 -4.667714238166809082e-02 2.161825150251388550e-01 -6.514880806207656860e-03 3.187316060066223145e-01 1.611241400241851807e-01 -8.470392227172851562e-02 2.714973092079162598e-01 -2.530654333531856537e-02 -8.945352584123611450e-02 -2.350480258464813232e-01 2.726127803325653076e-01 6.786991655826568604e-02 -2.355840653181076050e-01
2.973628789186477661e-02 9.622611105442047119e-03 1.551967114210128784e-01 1.864566802978515625e-01 1.544375121593475342e-01 -1.441758498549461365e-02 1.856562942266464233e-01 -3.150279819965362549e-01 4.350689426064491272e-02 -1.027806177735328674e-01 3.247502148151397705e-01 -2.009371481835842133e-02 3.096774220466613770e-02 -8.422562479972839355e-02 2.385295927524566650e-02 -4.534570127725601196e-02 9.416165202856063843e-02 1.430934816598892212e-01 -9.797786176204681396e-02 3.508841097354888916e-01 4.069455713033676147e-02 3.732102364301681519e-02 9.502349048852920532e-02 7.386668771505355835e-02 -1.860509663820266724e-01 1.922513395547866821e-01 -1.137999296188354492e-01 1.000834628939628601e-01 -1.843555420637130737e-01 2.793787717819213867e-01 -8.528900146484375000e-02 -5.098505020141601562e-01
2.020110934972763062e-01 -1.727438718080520630e-01 -1.645155698060989380e-01 4.048168361186981201e-01 2.511790394783020020e-01 -1.980294473469257355e-02 1.873100697994232178e-01 -1.047601327300071716e-01 -1.469646990299224854e-01 -1.933774054050445557e-01 2.213615179061889648e-01 -2.554735867306590080e-03 4.782958328723907471e-02 -2.535408139228820801e-01 3.223583698272705078e-01 -7.819600403308868408e-02 -8.116349577903747559e-02 6.373939663171768188e-02 -1.316885352134704590e-01 1.784522980451583862e-01 3.171868622303009033e-01 2.472773194313049316e-02 1.093738377094268799e-01 9.655943140387535095e-03 -1.331316381692886353e-01 -7.984649389982223511e-02 -1.283936053514480591e-01 1.147606819868087769e-01 7.804986089468002319e-02 -2.537553608417510986e-01 9.426412731409072876e-02 -1.950110942125320435e-01
6.716310977935791016e-02 -8.377838134765625000e-02 3.817965090274810791e-02 2.268260866403579712e-01 2.839462161064147949e-01 -1.026275567710399628e-02 5.644875578582286835e-03 -2.454751878976821899e-01 1.624757945537567139e-01 2.065085172653198242e-01 -9.882145375013351440e-02 -5.041987448930740356e-02 3.686930239200592041e-01 -4.152777045965194702e-02 -3.147176206111907959e-01 -4.425615072250366211e-02 1.907979547977447510e-01 3.149350583553314209e-01 -3.048561885952949524e-02 2.348817735910415649e-01 1.539665162563323975e-01 -8.015363663434982300e-02 1.215505506843328476e-02 1.768909953534603119e-02 7.467991858720779419e-02 -7.997687906026840210e-02 8.703864365816116333e-02 -3.085218928754329681e-02 -9.440529346466064453e-02 2.939480543136596680e-01 3.288222849369049072e-01 -1.682386547327041626e-01
1.716153025627136230e-01 1.167036294937133789e-01 1.522180587053298950e-01 -8.075114339590072632e-02 2.846481837332248688e-02 -4.891991615295410156e-02 2.574144899845123291e-01 -2.167644500732421875e-01 2.960742712020874023e-01 -1.942961513996124268e-01 2.067179083824157715e-01 -2.277012169361114502e-02 1.300934106111526489e-01 -3.671229258179664612e-02 8.160090446472167969e-02 1.838423609733581543e-01 1.627408862113952637e-01 2.301163673400878906e-01 -1.689288318157196045e-01 1.896017789840698242e-01 3.174028992652893066e-01 -6.132169812917709351e-02 -1.128230616450309753e-02 9.192596375942230225e-02 -2.542373836040496826e-01 -1.624368727207183838e-01 -3.317156061530113220e-02 -2.618293762207031250e-01 -5.376938357949256897e-02 1.842564493417739868e-01 1.348979678004980087e-02 -3.587298393249511719e-01
-2.221300965175032616e-03 4.561635851860046387e-02 1.171204745769500732e-01 -1.149938404560089111e-01 4.479334950447082520e-01 -4.423602484166622162e-03 -1.731180846691131592e-01 -3.730818927288055420e-01 1.143070310354232788e-01 -1.747829094529151917e-02 1.054828241467475891e-01 -2.182768583297729492e-01 5.263860523700714111e-02 -1.823456436395645142e-01 9.422951936721801758e-02 2.014261633157730103e-01 5.472424253821372986e-02 1.789679378271102905e-01 7.242004573345184326e-02 4.087930321693420410e-01 -5.598114803433418274e-02 -7.794953882694244385e-02 2.166183292865753174e-01 1.499735713005065918e-01 -1.858889907598495483e-01 -2.321368753910064697e-01 -4.773834720253944397e-02 -5.393284186720848083e-02 1.843774169683456421e-01 1.643350422382354736e-01 2.245054580271244049e-03 5.377482995390892029e-02
1.055105477571487427e-01 2.199306637048721313e-01 -2.463865838944911957e-02 4.624508693814277649e-02 2.267586290836334229e-01 -7.922916859388351440e-02 1.839522719383239746e-01 1.333896815776824951e-01 3.367457985877990723e-01 -1.669974923133850098e-01 2.658844366669654846e-02 -3.030566275119781494e-01 1.495168358087539673e-01 -7.105822861194610596e-02 -3.187535405158996582e-01 3.422228246927261353e-02 3.017284870147705078e-01 1.385408788919448853e-01 9.282989054918289185e-02 1.461653709411621094e-01 4.042540788650512695e-01 1.522334814071655273e-01 8.606979250907897949e-02 -1.495328545570373535e-01 -4.013088345527648926e-02 -8.752988278865814209e-02 8.536904118955135345e-03 5.601204559206962585e-02 2.869446948170661926e-02 2.876963317394256592e-01 7.124631106853485107e-02 -8.172053098678588867e-02
-1.355708390474319458e-01 2.139119058847427368e-01 -2.989651262760162354e-02 1.234283894300460815e-01 3.395165801048278809e-01 9.418896585702896118e-02 -7.963833212852478027e-02 -3.121183626353740692e-02 3.749049007892608643e-01 -3.946689143776893616e-02 1.579129695892333984e-01 -1.849911361932754517e-01 2.972404956817626953e-01 -1.688067913055419922e-01 1.085379496216773987e-01 -4.328536987304687500e-02 9.267073124647140503e-02 2.777748703956604004e-01 -1.399423182010650635e-01 -3.489501774311065674e-02 1.638669520616531372e-01 -1.791846752166748047e-01 1.597235351800918579e-01 3.609361946582794189e-01 2.937439978122711182e-01 -2.747073397040367126e-02 -5.414937436580657959e-02 -5.429270118474960327e-02 -1.434719711542129517e-01 6.330087780952453613e-02 1.009343266487121582e-01 8.665901422500610352e-02
2.311821877956390381e-01 7.882767915725708008e-02 6.261914223432540894e-02 7.894425839185714722e-02 3.290785551071166992e-01 -8.588914573192596436e-02 -1.942064613103866577e-01 1.452544927597045898e-01 2.699890434741973877e-01 -2.513143122196197510e-01 4.066102504730224609e-01 3.962527588009834290e-02 1.512365192174911499e-01 -1.007446423172950745e-01 -1.404380798339843750e-01 -2.016504108905792236e-01 9.699231386184692383e-02 2.089431285858154297e-01 -3.885056450963020325e-02 -4.773243889212608337e-02 8.672984689474105835e-02 -3.696823120117187500e-02 8.774261176586151123e-02 -2.875700220465660095e-02 -7.835629582405090332e-02 -1.618590354919433594e-01 -2.427810430526733398e-01 -5.150364711880683899e-02 -1.488776411861181259e-02 9.612844325602054596e-03 2.469941824674606323e-01 -3.603051304817199707e-01
2.672240734100341797e-01 -3.891444206237792969e-02 -1.316078603267669678e-01 4.562746286392211914e-01 3.283072710037231445e-01 3.466421738266944885e-02 1.057178154587745667e-01 -5.085423216223716736e-02 -1.740362346172332764e-01 2.305338531732559204e-02 4.323121160268783569e-02 3.797531500458717346e-02 1.692519932985305786e-01 -2.111714184284210205e-01 3.126299083232879639e-01 3.200889378786087036e-02 -7.890015095472335815e-02 -2.863895893096923828e-02 6.694457679986953735e-02 1.998771131038665771e-01 3.922107219696044922e-01 -1.278890669345855713e-01 8.606713265180587769e-02 -4.135904088616371155e-02 1.011094823479652405e-02 9.436209499835968018e-02 -8.735819160938262939e-02 4.047067090868949890e-02 -1.823980361223220825e-02 -1.613433957099914551e-01 1.872068345546722412e-01 -2.494396269321441650e-01
6.371844559907913208e-03 -9.756162762641906738e-02 -1.386708207428455353e-02 -3.112158924341201782e-02 2.913177311420440674e-01 -1.805355101823806763e-01 -2.151587605476379395e-01 -1.367149949073791504e-01 3.906275331974029541e-02 -2.251388430595397949e-01 1.094761267304420471e-01 -2.754811346530914307e-01 7.363767921924591064e-02 -3.158281743526458740e-01 -3.181419372558593750e-01 1.317157894372940063e-01 3.842426538467407227e-01 2.778365612030029297e-01 -1.041354611515998840e-01 1.962791085243225098e-01 1.157689020037651062e-01 7.700584828853607178e-02 2.451504766941070557e-01 1.117559801787137985e-02 -1.245106607675552368e-01 -9.353058785200119019e-02 6.167397648096084595e-02 2.670916356146335602e-02 -2.351853251457214355e-02 -1.530005969107151031e-02 2.439801543951034546e-01 -1.313767209649085999e-02
-1.408238112926483154e-01 -1.822344772517681122e-02 -1.739932782948017120e-02 6.336396932601928711e-02 3.980989456176757812e-01 -4.865704849362373352e-02 -9.740678220987319946e-02 -2.650946751236915588e-02 9.847127646207809448e-02 -2.871194183826446533e-01 2.239952683448791504e-01 -3.638187944889068604e-01 -1.393727306276559830e-02 -1.197825223207473755e-01 -2.870301306247711182e-01 -8.702856302261352539e-02 2.351686805486679077e-01 3.509457409381866455e-01 -5.118057131767272949e-02 4.465427249670028687e-02 9.538467973470687866e-02 -5.971531942486763000e-02 3.399773538112640381e-01 -6.942699104547500610e-02 -1.714882552623748779e-01 -7.080565392971038818e-02 1.400200128555297852e-01 2.358755469322204590e-02 -9.989037364721298218e-02 -1.139286905527114868e-01 4.424327239394187927e-02 -1.722055375576019287e-01
2.311493605375289917e-01 4.659682512283325195e-02 -1.405694242566823959e-02 3.168229162693023682e-01 5.236990749835968018e-02 2.158950269222259521e-01 -5.744845792651176453e-02 9.419124573469161987e-02 1.499132364988327026e-01 -7.122183591127395630e-02 2.398192584514617920e-01 -3.810544908046722412e-01 -1.309164613485336304e-01 3.164540231227874756e-02 1.449842154979705811e-01 -1.696563698351383209e-02 3.299476206302642822e-01 -5.204099789261817932e-02 -1.424158811569213867e-01 -1.403408199548721313e-01 1.716513186693191528e-01 -9.838150814175605774e-03 1.456176489591598511e-01 1.301443725824356079e-01 1.942297443747520447e-02 1.572097986936569214e-01 2.988746166229248047e-01 -5.647761002182960510e-02 -1.256037056446075439e-01 3.120681047439575195e-01 2.496882677078247070e-01 1.477577816694974899e-02
7.430530339479446411e-02 -2.230110168457031250e-01 -1.401655673980712891e-01 3.203627467155456543e-01 3.310496211051940918e-01 6.270300596952438354e-02 1.481261104345321655e-01 8.558432571589946747e-03 2.415991574525833130e-02 -7.719705998897552490e-02 -2.626942284405231476e-02 -1.470444947481155396e-01 3.957886248826980591e-02 -2.243842482566833496e-01 3.502587080001831055e-01 -1.071604639291763306e-01 9.035625308752059937e-02 1.868840605020523071e-01 -1.463361680507659912e-01 -1.538466960191726685e-01 4.370003342628479004e-01 -1.478428393602371216e-01 1.126060187816619873e-01 -3.448092937469482422e-02 -2.035624384880065918e-01 8.270039409399032593e-02 5.655417591333389282e-02 1.175998300313949585e-01 -1.106824725866317749e-01 -1.653542965650558472e-01 1.795780062675476074e-01 -1.413387358188629150e-01
3.333058953285217285e-01 1.205865219235420227e-01 1.867538541555404663e-01 2.297918051481246948e-01 1.557718664407730103e-01 1.922674626111984253e-01 2.441474050283432007e-02 -2.917612530291080475e-02 6.225389242172241211e-02 2.253644168376922607e-01 4.904702678322792053e-02 -1.752054691314697266e-01 5.218340456485748291e-02 6.047717854380607605e-02 -1.909664720296859741e-01 -2.501289127394556999e-03 1.633697897195816040e-01 2.806650660932064056e-02 5.526591837406158447e-02 -1.632563322782516479e-01 1.728195846080780029e-01 -2.048098742961883545e-01 2.316035181283950806e-01 -1.184911951422691345e-01 1.672485917806625366e-01 1.406171619892120361e-01 -1.688662171363830566e-02 1.984973400831222534e-01 -2.546362020075321198e-02 -9.089975804090499878e-02 4.318319261074066162e-01 -3.374661505222320557e-01
-6.859364360570907593e-02 2.418983131647109985e-01 -5.609846487641334534e-02 1.045117154717445374e-01 1.993465423583984375e-01 1.512536406517028809e-01 1.471551358699798584e-01 -2.085078507661819458e-01 9.140037745237350464e-02 -3.081175982952117920e-01 2.088366001844406128e-01 -5.116929113864898682e-02 2.581667602062225342e-01 3.735929727554321289e-02 -4.137909412384033203e-02 -2.749257087707519531e-01 3.997417390346527100e-01 3.020788729190826416e-02 5.510214716196060181e-03 5.594028159976005554e-02 2.309804707765579224e-01 2.271385937929153442e-01 1.559246629476547241e-01 7.100617885589599609e-02 -4.367603920400142670e-03 -3.437306284904479980e-01 8.969254791736602783e-02 1.860801726579666138e-01 -3.997466340661048889e-02 1.213470846414566040e-01 1.430690139532089233e-01 -6.560303270816802979e-02
9.159553796052932739e-02 2.749519646167755127e-01 -1.622832417488098145e-01 2.343578040599822998e-01 2.967410683631896973e-01 1.770212501287460327e-01 4.662063345313072205e-02 -1.284308731555938721e-01 1.224283650517463684e-01 2.832015231251716614e-02 3.277247250080108643e-01 1.514066159725189209e-01 1.567222625017166138e-01 -2.350429818034172058e-02 1.885165572166442871e-01 6.446901708841323853e-02 1.723849326372146606e-01 2.604759037494659424e-01 2.537435293197631836e-02 -2.002474665641784668e-01 2.984704077243804932e-01 -1.406326293945312500e-01 -8.012846857309341431e-02 -1.982915252447128296e-01 -2.986031770706176758e-01 -9.519870579242706299e-02 1.237358450889587402e-01 -1.685908623039722443e-02 -1.101670488715171814e-01 1.368478089570999146e-01 8.740273118019104004e-02 -2.013234049081802368e-01
3.281415700912475586e-01 1.146849170327186584e-01 1.056460961699485779e-01 1.280545145273208618e-01 1.706831008195877075e-01 1.517808586359024048e-01 1.370026022195816040e-01 -4.162837564945220947e-02 1.268793940544128418e-01 2.721455991268157959e-01 1.790953725576400757e-01 5.984644591808319092e-02 1.106549873948097229e-01 -6.775791943073272705e-02 4.894602298736572266e-02 -6.549150496721267700e-02 1.767759770154953003e-01 1.119667962193489075e-01 -1.977539509534835815e-01 -1.712083518505096436e-01 2.103715240955352783e-01 -4.611811786890029907e-02 8.289621025323867798e-02 9.791550785303115845e-02 2.326309084892272949e-01 -3.125916793942451477e-02 -2.342674583196640015e-01 1.090648174285888672e-01 1.522260755300521851e-01 8.134365826845169067e-02 3.441865742206573486e-01 -4.294504225254058838e-01
-4.984039068222045898e-02 -1.054133549332618713e-01 -2.792004682123661041e-02 1.467019319534301758e-01 2.531552910804748535e-01 -1.448058336973190308e-01 5.730421468615531921e-02 -3.496021032333374023e-01 4.798867553472518921e-02 1.883909255266189575e-01 2.904346287250518799e-01 -1.434820592403411865e-01 1.175049412995576859e-02 -5.490318313241004944e-02 3.505334630608558655e-02 8.654338121414184570e-02 2.059164196252822876e-01 1.403865963220596313e-01 -9.827321022748947144e-02 2.923499345779418945e-01 2.444847822189331055e-01 -1.347253322601318359e-01 -1.228983923792839050e-01 2.951129376888275146e-01 -1.003387495875358582e-01 -1.678052693605422974e-01 -2.796324789524078369e-01 2.932041883468627930e-02 1.342335194349288940e-01 3.273592889308929443e-01 1.235784590244293213e-01 -6.202103570103645325e-02
-1.007891744375228882e-01 1.146624982357025146e-01 -3.666370362043380737e-02 8.460352569818496704e-02 2.487489879131317139e-01 -2.059597223997116089e-01 -2.098409458994865417e-02 -1.215056031942367554e-01 1.237474605441093445e-01 -1.764394640922546387e-01 2.961598932743072510e-01 -1.499437987804412842e-01 2.833823859691619873e-01 -4.969726130366325378e-02 -2.242481410503387451e-01 3.142419457435607910e-02 -7.156983017921447754e-02 1.746879667043685913e-01 -8.376938104629516602e-02 2.231921404600143433e-01 2.210722118616104126e-01 -4.915615543723106384e-03 1.895705759525299072e-01 1.560892015695571899e-01 -3.814487755298614502e-01 -8.987552672624588013e-02 -2.788954675197601318e-01 4.558668658137321472e-02 -1.444318443536758423e-01 2.749752700328826904e-01 1.330423653125762939e-01 -9.339413791894912720e-02
4.136656597256660461e-02 8.147565647959709167e-03 -5.397047847509384155e-02 1.784827858209609985e-01 4.746697843074798584e-01 1.472700685262680054e-01 1.025544106960296631e-01 -1.776919811964035034e-01 2.814225852489471436e-01 2.564167231321334839e-02 -2.429664600640535355e-03 -1.751655936241149902e-01 -6.633053719997406006e-02 -2.064704298973083496e-01 3.265019059181213379e-01 -8.908090740442276001e-02 3.505748510360717773e-01 8.596553653478622437e-02 -3.662604838609695435e-03 -1.013606041669845581e-01 3.458656966686248779e-01 2.997656539082527161e-02 -3.084478899836540222e-02 2.973029576241970062e-02 1.029472127556800842e-01 -2.404781132936477661e-01 7.678517699241638184e-02 1.619648933410644531e-02 -5.893193930387496948e-02 1.864054426550865173e-02 4.839874431490898132e-02 -2.419958561658859253e-01
1.900140047073364258e-01 2.543229758739471436e-01 1.286593377590179443e-01 5.854224041104316711e-02 3.107287287712097168e-01 1.108469292521476746e-01 -3.761138916015625000e-01 4.147036466747522354e-03 6.853538751602172852e-02 1.852824091911315918e-01 5.168094485998153687e-02 -9.623915702104568481e-02 9.218030422925949097e-02 -2.773093581199645996e-01 1.314735412597656250e-01 6.495279818773269653e-02 1.490834653377532959e-01 3.191836178302764893e-01 -1.386476755142211914e-01 -1.201367229223251343e-01 2.480334639549255371e-01 5.660817399621009827e-02 1.245618090033531189e-01 1.023980304598808289e-01 1.294787377119064331e-01 -2.319595403969287872e-02 1.401020586490631104e-01 -3.014845959842205048e-02 1.328920293599367142e-02 -1.331413537263870239e-01 3.131190240383148193e-01 -2.622619867324829102e-01
2.497116923332214355e-01 -5.826629698276519775e-02 7.381497323513031006e-02 2.059624902904033661e-02 2.389094680547714233e-01 -4.748085141181945801e-02 -1.678520739078521729e-01 1.188929527997970581e-01 1.067889481782913208e-01 8.552438020706176758e-02 -9.132625535130500793e-03 2.200945466756820679e-02 3.617573678493499756e-01 1.240655854344367981e-01 7.589563727378845215e-02 1.596979349851608276e-01 3.172162771224975586e-01 3.610572218894958496e-01 -2.392263896763324738e-02 1.554395109415054321e-01 1.733484119176864624e-01 -1.295437067747116089e-01 2.319890558719635010e-01 6.055137515068054199e-02 3.301707282662391663e-02 4.110167920589447021e-02 1.119079738855361938e-01 1.109388172626495361e-01 4.655579477548599243e-02 1.978233605623245239e-01 4.281005859375000000e-01 1.330528408288955688e-01
9.773296862840652466e-02 1.337114870548248291e-01 5.934435874223709106e-02 1.427709758281707764e-01 3.789434954524040222e-02 1.058957353234291077e-02 2.581960558891296387e-01 -2.464368045330047607e-01 4.596801847219467163e-02 -1.018175557255744934e-01 1.648980081081390381e-01 -6.714738160371780396e-02 1.206719428300857544e-01 -2.051390707492828369e-01 1.083728075027465820e-01 5.814096424728631973e-03 2.491121441125869751e-01 9.068836271762847900e-02 -1.811951845884323120e-01 2.606773674488067627e-01 1.435750126838684082e-01 -1.317763235419988632e-02 1.012032628059387207e-01 3.660178044810891151e-03 -3.496199250221252441e-01 5.726490914821624756e-02 -2.569277882575988770e-01 -1.601709574460983276e-01 1.867408305406570435e-02 2.165252864360809326e-01 -2.891759574413299561e-02 -4.896537661552429199e-01
3.139794245362281799e-02 1.998033002018928528e-02 1.203274950385093689e-01 3.188339173793792725e-01 1.965841352939605713e-01 2.154285833239555359e-02 -7.080245018005371094e-02 -1.622980833053588867e-01 -2.480879798531532288e-02 -1.059333384037017822e-01 1.883827149868011475e-01 8.126644045114517212e-02 9.216136485338211060e-02 3.602804616093635559e-02 9.332355111837387085e-03 6.244774907827377319e-02 -2.628089189529418945e-01 -7.579290866851806641e-02 1.235388815402984619e-01 3.188765347003936768e-01 3.010816574096679688e-01 -3.690436482429504395e-01 2.311684787273406982e-01 8.515867590904235840e-02 3.474424034357070923e-02 -3.287267088890075684e-01 3.248839452862739563e-02 -6.108028441667556763e-02 -1.430994123220443726e-01 6.509899348020553589e-02 2.511937022209167480e-01 -2.512972354888916016e-01
8.365714550018310547e-02 3.255504667758941650e-01 3.844537213444709778e-02 1.032114252448081970e-01 2.789581418037414551e-01 4.191369935870170593e-02 2.787747383117675781e-01 1.182755231857299805e-01 3.043937981128692627e-01 1.299851685762405396e-01 3.059378862380981445e-01 -1.157555654644966125e-01 1.374044548720121384e-02 2.304195612668991089e-02 1.703766584396362305e-01 1.264422982931137085e-01 2.047220617532730103e-01 2.108785510063171387e-01 -9.206540137529373169e-02 -2.818045392632484436e-02 3.054717779159545898e-01 2.223744839429855347e-01 2.661538496613502502e-02 -3.465031459927558899e-02 1.752826869487762451e-01 -3.223051726818084717e-01 9.031421691179275513e-02 4.298374801874160767e-02 -8.326233923435211182e-02 9.568500518798828125e-02 1.999286562204360962e-01 -1.822702772915363312e-02
-1.119931787252426147e-01 1.905488967895507812e-01 -9.019804745912551880e-02 2.142274081707000732e-01 1.205462515354156494e-01 2.331346571445465088e-01 -2.355958819389343262e-01 5.425413325428962708e-02 3.650727868080139160e-02 6.119376793503761292e-02 3.431235253810882568e-01 -1.864015907049179077e-01 3.508460819721221924e-01 -1.088810116052627563e-01 3.212695121765136719e-01 -1.092662848532199860e-02 2.476282864809036255e-01 1.410276442766189575e-01 1.796332001686096191e-01 3.703517466783523560e-02 2.329204976558685303e-01 9.917790070176124573e-03 1.164561659097671509e-01 3.057035207748413086e-01 -3.144426643848419189e-02 2.034842371940612793e-01 -8.466283977031707764e-02 6.164812669157981873e-02 -1.096025630831718445e-01 1.069917753338813782e-01 2.160696871578693390e-02 -1.429831236600875854e-01
1.989796757698059082e-01 6.857760995626449585e-02 1.860613971948623657e-01 2.913398109376430511e-02 4.158006608486175537e-01 -1.664492189884185791e-01 -1.863627433776855469e-01 8.469454199075698853e-02 1.604496687650680542e-01 3.547077625989913940e-02 1.821993589401245117e-01 -3.588177962228655815e-03 2.811327874660491943e-01 7.941552251577377319e-02 3.345740586519241333e-02 1.577084511518478394e-01 2.334571331739425659e-01 1.168510019779205322e-01 -4.664503782987594604e-02 1.055782362818717957e-01 1.185001656413078308e-01 6.334956735372543335e-02 2.801730036735534668e-01 5.748609080910682678e-03 -6.759543716907501221e-02 8.959810435771942139e-02 1.562361568212509155e-01 2.042184025049209595e-01 8.577870577573776245e-02 2.338953763246536255e-01 4.086999595165252686e-01 1.425281018018722534e-01
2.326659262180328369e-01 5.926015973091125488e-02 1.783172041177749634e-01 1.707186549901962280e-01 2.101642042398452759e-01 4.721666872501373291e-02 2.278817147016525269e-01 -1.106745526194572449e-01 2.567349970340728760e-01 -3.904460743069648743e-02 1.576665937900543213e-01 -1.051917001605033875e-01 -8.089039474725723267e-02 -3.928356170654296875e-01 -1.496448367834091187e-01 1.696142107248306274e-01 3.159778565168380737e-02 -1.692651808261871338e-01 -1.167653948068618774e-01 -1.427343487739562988e-02 1.228022202849388123e-01 -7.502213865518569946e-02 1.916603893041610718e-01 2.542320489883422852e-01 -3.966906368732452393e-01 3.438535705208778381e-02 1.548531353473663330e-01 -2.295392751693725586e-01 -1.492402143776416779e-02 1.232858374714851379e-01 1.913474053144454956e-01 -5.133877694606781006e-02
2.057180106639862061e-01 2.158788591623306274e-01 4.188157618045806885e-02 3.078939616680145264e-01 1.930417269468307495e-01 3.810767456889152527e-02 4.027808085083961487e-02 -6.484986748546361923e-03 1.989227682352066040e-01 -2.538218200206756592e-01 -1.451767608523368835e-02 -2.126112282276153564e-01 2.055808156728744507e-01 -3.264237195253372192e-02 -1.470539867877960205e-01 -2.190316915512084961e-01 3.015532195568084717e-01 1.122469305992126465e-01 1.328670978546142578e-01 6.269349157810211182e-02 4.366279542446136475e-01 2.445052415132522583e-01 -9.249643422663211823e-03 -2.610670402646064758e-02 -6.470703333616256714e-02 -1.606117933988571167e-01 2.154099196195602417e-01 5.033544823527336121e-02 3.195882216095924377e-02 1.161513105034828186e-01 2.040235996246337891e-01 -2.085777744650840759e-02
-1.955352872610092163e-01 -2.434960156679153442e-01 -4.496734216809272766e-02 -8.971517533063888550e-02 4.466812014579772949e-01 -1.761533617973327637e-01 -5.833718925714492798e-02 -2.360583096742630005e-01 -8.105919510126113892e-02 -2.328511476516723633e-01 2.891453802585601807e-01 -2.340354025363922119e-01 -5.621990561485290527e-02 -1.861540973186492920e-01 -1.070011705160140991e-01 -3.989272750914096832e-03 2.901509702205657959e-01 1.377906501293182373e-01 -5.333331599831581116e-02 1.004216372966766357e-01 1.574815809726715088e-01 -9.043122082948684692e-02 2.699996531009674072e-01 8.302071690559387207e-02 -1.118007078766822815e-01 -9.097497910261154175e-02 7.598192989826202393e-02 1.355761662125587463e-02 1.435587182641029358e-02 1.246558800339698792e-01 2.805412113666534424e-01 -6.497707962989807129e-02
5.843234062194824219e-02 1.971082985401153564e-01 1.155114993453025818e-01 2.550218999385833740e-01 3.189155459403991699e-01 2.833929471671581268e-02 -2.005349844694137573e-02 -2.553880512714385986e-01 -4.154123365879058838e-02 -2.694851160049438477e-01 -8.691853284835815430e-02 -8.338072896003723145e-02 9.850950539112091064e-02 -2.702166140079498291e-01 -1.306662410497665405e-01 -5.882605910301208496e-03 -7.185027748346328735e-02 -4.742291942238807678e-02 -2.145596146583557129e-01 2.570554912090301514e-01 2.124625146389007568e-01 -1.088305041193962097e-01 1.783744543790817261e-01 2.919914424419403076e-01 -3.059969544410705566e-01 8.216456323862075806e-02 -7.119297236204147339e-02 2.709932327270507812e-01 -6.478333845734596252e-03 1.771281957626342773e-01 1.248498037457466125e-01 -5.526858195662498474e-02
3.119639158248901367e-01 8.499778062105178833e-02 -8.613333851099014282e-02 4.387540221214294434e-01 1.466679424047470093e-01 2.414406277239322662e-02 1.178366765379905701e-01 1.421429067850112915e-01 1.069446504116058350e-01 6.546196527779102325e-03 -4.713482037186622620e-02 -1.423564255237579346e-01 2.070629447698593140e-01 -1.463704705238342285e-01 4.668840020895004272e-02 -3.903632238507270813e-02 3.032940626144409180e-01 2.028199136257171631e-01 -2.266257107257843018e-01 -1.430689245462417603e-01 3.182468414306640625e-01 -2.207559905946254730e-02 2.412172108888626099e-01 1.706996001303195953e-02 1.243373975157737732e-01 1.670434027910232544e-01 2.314698547124862671e-01 1.453791409730911255e-01 1.071476116776466370e-01 4.663962125778198242e-02 8.690024912357330322e-02 -1.813685894012451172e-01
3.032204508781433105e-02 1.632884144783020020e-01 4.998260363936424255e-02 2.852170467376708984e-01 7.684082537889480591e-02 6.002815067768096924e-02 1.177550926804542542e-01 -3.465329706668853760e-01 4.235076606273651123e-01 -1.285108923912048340e-01 -1.143023278564214706e-02 1.545577198266983032e-01 4.920750856399536133e-03 7.397440820932388306e-02 -1.170285269618034363e-01 2.690173983573913574e-01 3.319339156150817871e-01 2.388610094785690308e-01 -1.256448775529861450e-01 9.460423141717910767e-02 9.470855444669723511e-02 -1.965821720659732819e-02 -3.147960454225540161e-02 1.991492062807083130e-01 -8.566224947571754456e-03 -1.008397713303565979e-01 -1.151217520236968994e-01 -6.121211126446723938e-02 -1.430931389331817627e-01 3.495227098464965820e-01 1.414100080728530884e-01 4.238876327872276306e-02
-1.864499449729919434e-01 6.310331076383590698e-02 9.874734282493591309e-02 1.408406645059585571e-01 2.723866403102874756e-01 2.147832959890365601e-01 6.579195708036422729e-02 -1.621078103780746460e-01 3.737121820449829102e-02 4.735377803444862366e-02 9.431126713752746582e-02 -1.752519756555557251e-01 1.264537572860717773e-01 -1.615103147923946381e-02 -2.256058603525161743e-01 2.085356861352920532e-01 1.644780039787292480e-01 2.187438905239105225e-01 -1.558976173400878906e-01 2.647451460361480713e-01 1.510303616523742676e-01 -1.840016990900039673e-01 1.042908653616905212e-01 1.528934296220541000e-02 -2.814667224884033203e-01 -2.083591371774673462e-01 -2.762275040149688721e-01 -2.498990297317504883e-01 -3.077014349400997162e-02 2.765344083309173584e-01 -4.745705984532833099e-03 -2.257163673639297485e-01
1.059281155467033386e-01 1.554693654179573059e-02 3.614004254341125488e-01 3.350164294242858887e-01 4.617850184440612793e-01 1.078717261552810669e-01 1.552846431732177734e-01 -4.665800929069519043e-02 -5.018895864486694336e-02 6.394696980714797974e-02 1.056998595595359802e-02 5.196272209286689758e-02 3.269325010478496552e-03 -2.819802463054656982e-01 7.635916024446487427e-02 6.252960860729217529e-02 3.266514465212821960e-02 4.119644314050674438e-02 -3.215842843055725098e-01 4.100770056247711182e-01 1.194710657000541687e-01 5.252325208857655525e-04 5.730638280510902405e-02 -2.564701251685619354e-02 1.295894980430603027e-01 3.016104549169540405e-02 5.300319567322731018e-02 8.815040439367294312e-02 1.731092929840087891e-01 2.069162577390670776e-01 4.055476933717727661e-02 -2.381666935980319977e-02
1.616347283124923706e-01 1.080282703042030334e-01 4.657110571861267090e-02 2.922624349594116211e-01 3.659141063690185547e-01 -8.262185752391815186e-02 1.610067486763000488e-01 -4.135038331151008606e-02 7.287361472845077515e-02 1.390123218297958374e-01 2.662354111671447754e-01 -2.616184651851654053e-01 3.890106454491615295e-02 -3.122154176235198975e-01 2.441207170486450195e-01 -2.342828921973705292e-02 -1.926534324884414673e-01 1.928782463073730469e-01 -2.282366901636123657e-01 1.059522270224988461e-03 2.279670685529708862e-01 -7.061656564474105835e-03 2.027104236185550690e-02 -1.035662665963172913e-01 -4.201352968811988831e-02 1.119199022650718689e-01 2.646280825138092041e-01 -2.069622427225112915e-01 -2.501951754093170166e-01 -4.995075613260269165e-02 2.387884445488452911e-02 2.806078456342220306e-02
-7.317236810922622681e-02 3.070207834243774414e-01 9.208472818136215210e-02 7.132830470800399780e-02 2.054420411586761475e-01 1.202479824423789978e-01 -1.264293212443590164e-02 1.344204694032669067e-01 2.229049801826477051e-01 7.267517037689685822e-03 3.244704306125640869e-01 -8.291315287351608276e-02 1.205249503254890442e-01 3.488195594400167465e-03 6.712904572486877441e-02 1.062310859560966492e-01 5.139613747596740723e-01 -3.091085702180862427e-02 5.416455864906311035e-02 -2.113364636898040771e-02 1.228033602237701416e-01 -1.906958818435668945e-01 3.507842123508453369e-01 9.580817073583602905e-02 -1.899055093526840210e-01 2.015168368816375732e-01 1.464636325836181641e-01 9.085238724946975708e-02 8.040840178728103638e-02 -1.425585299730300903e-01 1.642218381166458130e-01 8.599010109901428223e-02
-4.502184689044952393e-02 9.851732105016708374e-02 1.889416724443435669e-01 4.325489997863769531e-01 -1.357367169111967087e-02 8.348378352820873260e-03 -3.938216567039489746e-01 4.919913411140441895e-02 2.254811227321624756e-01 2.735718339681625366e-02 2.981595695018768311e-01 -3.094892576336860657e-02 -4.102647677063941956e-02 1.289620646275579929e-03 -9.011123329401016235e-02 -1.266371458768844604e-02 7.530287653207778931e-02 3.071867227554321289e-01 4.431071504950523376e-02 2.499504983425140381e-01 2.302577495574951172e-01 -2.121809571981430054e-01 1.891117393970489502e-01 -1.621569320559501648e-02 -8.703005313873291016e-02 -1.136421924456954002e-03 -4.976732656359672546e-03 -1.506132334470748901e-01 -7.468819618225097656e-02 6.359332799911499023e-02 3.134055733680725098e-01 1.400673240423202515e-01
2.121027261018753052e-01 1.670831590890884399e-01 9.629236161708831787e-02 -1.790216416120529175e-01 9.364804625511169434e-02 -3.181272000074386597e-02 1.944054663181304932e-01 -8.393818140029907227e-02 3.155957162380218506e-01 -1.177847906947135925e-01 9.513352811336517334e-02 -9.864151477813720703e-02 9.292291104793548584e-02 1.499654054641723633e-01 2.121157348155975342e-01 1.728152334690093994e-01 3.464580476284027100e-01 1.361769586801528931e-01 -2.910472825169563293e-02 1.793300062417984009e-01 2.957661747932434082e-01 -8.525750786066055298e-02 1.105748862028121948e-01 1.818449646234512329e-01 -1.903455406427383423e-01 -2.077895402908325195e-01 -2.143386751413345337e-02 -2.225185036659240723e-01 -1.638991683721542358e-01 2.050937712192535400e-01 9.361413121223449707e-02 -2.724342644214630127e-01
-9.514962136745452881e-02 -1.779392808675765991e-01 5.724562332034111023e-02 3.733895421028137207e-01 2.448892742395401001e-01 2.004194408655166626e-01 -1.320968270301818848e-01 -2.606405019760131836e-01 6.010683253407478333e-02 -1.470545120537281036e-02 -1.157198101282119751e-01 -2.425912618637084961e-01 1.594128310680389404e-01 9.249684959650039673e-02 -1.579883247613906860e-01 -5.839945375919342041e-02 9.665236622095108032e-02 1.830223798751831055e-01 -1.907622665166854858e-01 2.700500488281250000e-01 2.024683207273483276e-01 4.843454062938690186e-02 3.652059473097324371e-03 1.050152927637100220e-01 -7.613796740770339966e-02 3.388077020645141602e-01 1.324035823345184326e-01 -2.897339500486850739e-02 1.375349424779415131e-02 3.008144199848175049e-01 1.932911723852157593e-01 -1.382793337106704712e-01
5.459727346897125244e-02 1.812213957309722900e-01 -1.115181893110275269e-01 1.727607399225234985e-01 2.203662693500518799e-01 1.758934855461120605e-01 -1.069605648517608643e-01 2.120581120252609253e-01 3.476548194885253906e-01 -6.932472437620162964e-02 3.898436427116394043e-01 -3.035345971584320068e-01 1.506461650133132935e-01 2.134610563516616821e-01 -7.213245332241058350e-02 9.129017591476440430e-02 1.735600642859935760e-02 2.779377400875091553e-01 1.711305528879165649e-01 -3.187521174550056458e-02 -6.239885836839675903e-02 -1.726433336734771729e-01 7.921867072582244873e-02 -2.915075235068798065e-02 -2.055072337388992310e-01 -8.428408205509185791e-02 -1.449949480593204498e-02 9.609346091747283936e-02 -5.095275864005088806e-02 -7.879936695098876953e-02 2.472373694181442261e-01 -2.387848347425460815e-01
-1.518502384424209595e-01 1.202927008271217346e-01 -4.031415656208992004e-02 1.387476176023483276e-01 9.119055420160293579e-02 1.446278840303421021e-01 -1.741217523813247681e-01 -3.809289336204528809e-01 8.709315210580825806e-02 6.535208970308303833e-02 1.095774471759796143e-01 -3.611487522721290588e-02 1.710315048694610596e-01 -1.369910836219787598e-01 1.636988669633865356e-01 2.749745175242424011e-02 2.724792361259460449e-01 5.129204392433166504e-01 -1.267712563276290894e-01 9.000440686941146851e-02 1.614616215229034424e-01 -2.141240090131759644e-01 4.598239064216613770e-02 -9.371615946292877197e-02 8.633099496364593506e-02 -1.980431526899337769e-01 6.568676233291625977e-02 1.844419352710247040e-02 -1.735431253910064697e-01 2.250456511974334717e-01 2.435390651226043701e-01 -2.177770063281059265e-02
3.210195004940032959e-01 2.343710809946060181e-01 4.691801965236663818e-02 2.016938179731369019e-01 2.273876070976257324e-01 -4.279993474483489990e-02 6.761115044355392456e-02 1.474876049906015396e-02 1.308625638484954834e-01 6.925272289663553238e-03 1.558432877063751221e-01 -4.731626715511083603e-03 7.245212048292160034e-02 -3.846678137779235840e-01 -3.090113215148448944e-02 -1.476212311536073685e-02 -8.188967406749725342e-02 3.481869399547576904e-02 2.007186710834503174e-01 1.852973550558090210e-02 1.621179729700088501e-01 1.621664911508560181e-01 2.211205475032329559e-02 1.730852276086807251e-01 2.296690940856933594e-01 -2.078935503959655762e-02 -2.223386615514755249e-02 1.882974952459335327e-01 -4.556317999958992004e-02 3.455778062343597412e-01 3.884044885635375977e-01 -2.277488261461257935e-01
-1.156281214207410812e-02 4.634240269660949707e-02 -1.477102935314178467e-01 1.426313370466232300e-01 2.355576306581497192e-01 1.807405799627304077e-01 -3.289171680808067322e-02 -2.068692147731781006e-01 5.103387311100959778e-02 -3.597956150770187378e-02 4.145907759666442871e-01 -1.220022607594728470e-02 -1.182164903730154037e-02 -7.330413907766342163e-02 -2.582448124885559082e-01 1.315515488386154175e-01 -1.034393906593322754e-01 -4.539956897497177124e-02 -3.401796892285346985e-02 2.283068895339965820e-01 1.975601315498352051e-01 -3.018605113029479980e-01 1.709014326333999634e-01 2.914398014545440674e-01 -6.027848646044731140e-02 -3.777580857276916504e-01 -5.682912096381187439e-02 4.293948784470558167e-02 3.411163762211799622e-02 1.527979373931884766e-01 6.085386499762535095e-02 -2.610064148902893066e-01
2.664200663566589355e-01 2.158957570791244507e-01 9.149192273616790771e-02 4.038053452968597412e-01 -6.683971732854843140e-02 1.429460048675537109e-01 -5.487648397684097290e-02 2.843694388866424561e-02 -2.141033262014389038e-01 1.129092723131179810e-01 2.685314118862152100e-01 -3.041454963386058807e-02 1.045315414667129517e-01 -3.200425505638122559e-01 -1.565141417086124420e-02 3.413527309894561768e-01 1.557873189449310303e-01 3.372233128175139427e-03 1.681084632873535156e-01 1.620172113180160522e-01 7.675238698720932007e-02 -1.568672508001327515e-01 -9.279274195432662964e-02 3.582890033721923828e-01 -3.013608977198600769e-02 -1.865697056055068970e-01 -4.717395082116127014e-02 -1.034392714500427246e-01 6.038845516741275787e-03 7.684119045734405518e-02 1.114771589636802673e-01 -8.505639433860778809e-02
1.524388790130615234e-01 1.020222306251525879e-01 4.203201830387115479e-02 1.758151501417160034e-01 4.744790792465209961e-01 -5.997727811336517334e-02 1.914945617318153381e-02 1.715152561664581299e-01 1.582960933446884155e-01 -2.529433965682983398e-01 2.210461050271987915e-01 -6.109549850225448608e-02 4.502350687980651855e-01 2.796426415443420410e-02 -2.949402928352355957e-01 9.779177606105804443e-03 1.142392829060554504e-01 1.504668444395065308e-01 3.966487199068069458e-02 -2.752289175987243652e-02 2.153080552816390991e-01 2.204673178493976593e-02 -1.563823819160461426e-01 -7.351405918598175049e-02 -4.560507833957672119e-02 4.317146167159080505e-02 -1.278723329305648804e-01 -1.196027845144271851e-01 1.043628528714179993e-01 1.409437209367752075e-01 1.848496347665786743e-01 -1.694174557924270630e-01
5.803168192505836487e-02 1.586792767047882080e-01 -7.507374137639999390e-02 1.011681929230690002e-01 1.745780259370803833e-01 2.981896698474884033e-01 1.854437142610549927e-01 2.504732012748718262e-01 -7.531801238656044006e-03 1.363048851490020752e-01 2.106299698352813721e-01 6.144566461443901062e-03 -1.716297119855880737e-01 -8.106916397809982300e-02 2.573660016059875488e-01 -1.636020280420780182e-02 2.726601958274841309e-01 2.983168363571166992e-01 -1.578000932931900024e-02 -4.001312702894210815e-02 3.776219785213470459e-01 2.262264490127563477e-03 2.369863092899322510e-01 1.001880988478660583e-01 -6.257021427154541016e-02 -1.389957219362258911e-01 -1.616006717085838318e-02 -5.427276715636253357e-02 7.996124774217605591e-02 1.883315294981002808e-01 5.750539526343345642e-02 -3.576140701770782471e-01
1.874566376209259033e-01 -2.125826198607683182e-03 1.637902110815048218e-01 4.107432961463928223e-01 2.498677521944046021e-01 8.171357214450836182e-02 1.523925960063934326e-01 -1.179480850696563721e-01 -1.883175075054168701e-01 -5.113339424133300781e-02 3.158341944217681885e-01 4.525515437126159668e-02 -2.992371097207069397e-02 2.084057405591011047e-02 2.850639820098876953e-02 1.648713052272796631e-01 -2.557643055915832520e-01 1.019708141684532166e-01 2.551150321960449219e-01 2.540695369243621826e-01 1.018019914627075195e-01 -2.634461224079132080e-01 2.172712832689285278e-01 -7.058566808700561523e-02 -1.779070347547531128e-01 3.087242506444454193e-02 1.032060682773590088e-01 6.243676319718360901e-02 2.879394218325614929e-02 9.193726629018783569e-02 1.274697482585906982e-01 -2.894487082958221436e-01
7.948998361825942993e-03 3.241612911224365234e-01 1.713916659355163574e-02 2.740314304828643799e-01 1.810638159513473511e-01 2.419763654470443726e-01 -5.066381394863128662e-02 -4.680638667196035385e-03 1.289138495922088623e-01 -2.264025062322616577e-01 1.260317116975784302e-01 1.162815988063812256e-01 -4.501581192016601562e-02 -3.964200615882873535e-02 6.777567416429519653e-02 1.024625226855278015e-01 5.092512369155883789e-01 2.034132480621337891e-01 5.296129733324050903e-02 7.194299250841140747e-02 1.994746476411819458e-01 9.469755738973617554e-02 1.165009811520576477e-01 4.896166548132896423e-02 5.954973399639129639e-03 -2.676004767417907715e-01 1.668933629989624023e-01 1.096447110176086426e-01 1.830352842807769775e-02 1.196635887026786804e-01 -1.271261274814605713e-01 -3.062893748283386230e-01
7.655556499958038330e-02 6.025644764304161072e-02 5.493291839957237244e-02 3.665041178464889526e-02 2.449741512537002563e-01 -9.809287637472152710e-02 -7.882150262594223022e-02 3.697030842304229736e-01 2.158087939023971558e-01 -1.863972395658493042e-01 2.992231845855712891e-01 -1.452368497848510742e-01 5.280628800392150879e-02 -2.817914634943008423e-02 -1.314349025487899780e-01 1.156829446554183960e-01 4.422376863658428192e-03 2.863688468933105469e-01 6.997335702180862427e-02 2.258137427270412445e-02 9.722704440355300903e-02 -1.845956295728683472e-01 1.018251180648803711e-01 -2.470391094684600830e-01 -5.512210726737976074e-02 1.052955240011215210e-01 -1.879774481058120728e-01 -1.464042067527770996e-01 -2.839535847306251526e-02 1.900289058685302734e-01 4.173146784305572510e-01 -2.512206435203552246e-01
1.880294978618621826e-01 7.622525095939636230e-02 2.184325307607650757e-01 2.587985619902610779e-02 3.712030053138732910e-01 2.409051954746246338e-01 -6.026496365666389465e-02 -8.542009443044662476e-02 3.214681446552276611e-01 9.374555200338363647e-02 1.386902928352355957e-01 -7.011306006461381912e-03 -3.709116205573081970e-02 -8.730794489383697510e-02 1.701324582099914551e-01 3.066432476043701172e-01 1.439088489860296249e-03 3.510073125362396240e-01 7.168094813823699951e-02 -7.094384729862213135e-02 4.977365583181381226e-02 -3.953832015395164490e-02 2.897348403930664062e-01 -1.772253215312957764e-01 -1.911308616399765015e-01 2.858580462634563446e-02 -8.699551224708557129e-02 -1.724423319101333618e-01 3.232715725898742676e-01 -1.428387593477964401e-02 7.738033682107925415e-02 -4.674185812473297119e-02
2.466137111186981201e-01 5.492220073938369751e-02 1.238767877221107483e-01 3.571403622627258301e-01 3.081014156341552734e-01 -4.748534783720970154e-02 -9.612334519624710083e-02 -7.603448629379272461e-02 1.003610715270042419e-01 9.178945422172546387e-02 1.531404852867126465e-01 -1.212416663765907288e-01 2.786402404308319092e-01 -1.142326593399047852e-01 1.844430267810821533e-01 3.802294731140136719e-01 1.268146932125091553e-01 2.492590695619583130e-01 -2.534316480159759521e-01 -4.323213174939155579e-02 4.867815971374511719e-02 1.176420524716377258e-01 -5.847778636962175369e-03 -6.890803575515747070e-02 -1.436029225587844849e-01 1.347614973783493042e-01 3.569129109382629395e-01 -8.559605479240417480e-02 1.762774400413036346e-02 1.245156079530715942e-01 2.235959470272064209e-02 4.963295999914407730e-03
2.149516493082046509e-01 1.649731844663619995e-01 -7.048299908638000488e-02 4.942732453346252441e-01 5.836695432662963867e-02 2.316515743732452393e-01 2.939553558826446533e-01 -1.653258055448532104e-01 -1.017578467726707458e-01 8.818770200014114380e-02 1.806236207485198975e-01 -1.514681428670883179e-01 -1.261684596538543701e-01 -5.021245777606964111e-02 1.012091040611267090e-01 1.557279825210571289e-01 -1.016607880592346191e-01 1.540051251649856567e-01 1.572287529706954956e-01 2.267384976148605347e-01 1.088510900735855103e-01 -1.195918768644332886e-01 3.123793601989746094e-01 -1.742562800645828247e-01 -1.826934069395065308e-01 -4.311850666999816895e-02 1.678260713815689087e-01 -1.538925617933273315e-01 1.573911160230636597e-01 5.430868268013000488e-02 2.618218027055263519e-02 -9.415294043719768524e-03
-1.805018931627273560e-01 -1.827778527513146400e-03 2.755570113658905029e-01 2.639261186122894287e-01 3.516616821289062500e-01 6.135585531592369080e-02 -1.337077096104621887e-02 -2.115384787321090698e-01 -8.548949658870697021e-02 -1.851750910282135010e-01 -1.856622397899627686e-01 -8.153303712606430054e-02 2.574954926967620850e-01 6.117421202361583710e-03 3.507967293262481689e-02 -2.129466831684112549e-01 7.383742183446884155e-02 2.335270941257476807e-01 8.161989040672779083e-03 2.016798257827758789e-01 3.963482677936553955e-01 -7.482792437076568604e-02 -1.056095063686370850e-01 1.400035619735717773e-02 -2.020156383514404297e-01 2.779156900942325592e-02 -4.126051068305969238e-02 -8.636505901813507080e-02 -1.258142385631799698e-02 1.609392464160919189e-01 3.077936172485351562e-01 -8.674778044223785400e-02
-1.311030685901641846e-01 4.421386867761611938e-02 1.598522365093231201e-01 1.601601541042327881e-01 3.373356536030769348e-02 -3.253310546278953552e-02 -1.367259919643402100e-01 -3.669698238372802734e-01 2.623082995414733887e-01 2.619377896189689636e-02 2.502960264682769775e-01 1.163261905312538147e-01 -1.131007373332977295e-01 -1.306275874376296997e-01 -2.014776617288589478e-01 1.693168133497238159e-01 1.448118686676025391e-01 2.580582164227962494e-02 -2.432898730039596558e-01 3.244771063327789307e-01 1.498893052339553833e-01 -3.705260902643203735e-02 2.113527804613113403e-01 -2.982890605926513672e-02 -3.446382284164428711e-01 -2.335408329963684082e-01 -5.201372131705284119e-02 -9.166290611028671265e-02 8.581127971410751343e-02 5.245531350374221802e-02 1.481959372758865356e-01 -2.393632084131240845e-01
-1.028998643159866333e-01 1.085142120718955994e-01 8.474382013082504272e-02 4.626730382442474365e-01 1.277302652597427368e-01 -1.634717285633087158e-01 -7.270621508359909058e-02 -7.498533278703689575e-02 1.354528516530990601e-01 5.937368422746658325e-02 3.432728350162506104e-01 -1.160820275545120239e-01 3.027455508708953857e-02 -1.662517637014389038e-01 -2.927829623222351074e-01 1.342946290969848633e-01 1.260824799537658691e-01 1.753274500370025635e-01 3.850689157843589783e-02 1.491349786520004272e-01 2.428583949804306030e-01 -1.006991416215896606e-01 1.765510886907577515e-01 9.281811118125915527e-02 -2.941946685314178467e-01 -3.315392732620239258e-01 -1.184355095028877258e-01 8.134251087903976440e-02 4.652825370430946350e-02 6.794596463441848755e-02 3.338015824556350708e-02 -1.125591248273849487e-01
-5.820518359541893005e-02 -2.757765538990497589e-02 -3.128347918391227722e-03 2.510495781898498535e-01 3.095198273658752441e-01 -3.766728565096855164e-02 -3.312849998474121094e-02 -1.580271273851394653e-01 2.789670974016189575e-02 -1.176117584109306335e-01 2.024039477109909058e-01 -1.065362989902496338e-01 -1.416821219027042389e-02 3.629835089668631554e-03 -7.649681717157363892e-02 -1.372876018285751343e-01 1.018447875976562500e-01 2.804858386516571045e-01 1.276472955942153931e-01 5.552301406860351562e-01 1.884426325559616089e-01 -2.418606132268905640e-01 -1.043393909931182861e-01 1.508506089448928833e-01 -6.683005392551422119e-02 1.028198525309562683e-01 -1.177877634763717651e-01 2.431333065032958984e-01 6.289707124233245850e-02 1.928635239601135254e-01 2.009171098470687866e-01 -8.287620544433593750e-02
4.583911970257759094e-02 -1.904498971998691559e-02 1.405609548091888428e-01 1.802358031272888184e-01 3.392747938632965088e-01 -6.496080756187438965e-02 9.972915053367614746e-02 2.793452739715576172e-01 3.146446309983730316e-03 -2.281018644571304321e-01 1.318679898977279663e-01 -1.702124476432800293e-01 2.158764600753784180e-01 1.662952452898025513e-01 8.758208900690078735e-02 1.622089892625808716e-01 2.081913799047470093e-01 -1.158920377492904663e-01 -8.862440288066864014e-02 -2.754016034305095673e-02 2.124278992414474487e-01 4.803615738637745380e-04 2.569554150104522705e-01 2.552005052566528320e-01 -9.957417100667953491e-02 1.622510850429534912e-01 -7.225285470485687256e-02 -2.062808722257614136e-01 -7.656887173652648926e-03 2.554556131362915039e-01 1.949602067470550537e-01 -3.199076652526855469e-01
1.178568750619888306e-01 2.819261550903320312e-01 -8.604076504707336426e-02 3.087901473045349121e-01 1.893229931592941284e-01 1.763642765581607819e-02 -1.205828264355659485e-01 -1.723820120096206665e-01 1.090927571058273315e-01 -2.235211730003356934e-01 1.929138302803039551e-01 -2.748479843139648438e-01 5.321887321770191193e-03 1.405303925275802612e-02 -1.919500902295112610e-02 -4.551404714584350586e-02 3.573695719242095947e-01 1.511142700910568237e-01 8.478252589702606201e-02 -3.327062726020812988e-02 3.778968155384063721e-01 2.238194644451141357e-01 1.369904577732086182e-01 -1.506973057985305786e-01 -4.103703051805496216e-02 -1.859116405248641968e-01 2.721441686153411865e-01 -1.498947590589523315e-01 1.154944598674774170e-01 1.432696450501680374e-02 -3.183053806424140930e-02 -7.497288286685943604e-02
7.014729827642440796e-02 -1.156411916017532349e-01 1.731375753879547119e-01 3.408513665199279785e-01 -9.108275920152664185e-02 2.107108831405639648e-01 1.343018859624862671e-01 -3.471240699291229248e-01 2.555410861968994141e-01 2.126014605164527893e-02 2.261434048414230347e-01 2.285455353558063507e-02 -8.066746406257152557e-03 -2.576414681971073151e-02 5.474703758955001831e-02 1.331807821989059448e-01 -3.532432019710540771e-02 1.476352810859680176e-01 -8.300973474979400635e-02 -4.831705987453460693e-02 1.521366238594055176e-01 -3.191049396991729736e-02 4.313874840736389160e-01 1.899704635143280029e-01 5.313209444284439087e-02 -1.187995895743370056e-01 -1.533913016319274902e-01 -3.455149531364440918e-01 -1.159253939986228943e-01 -1.544518917798995972e-01 1.315468549728393555e-01 -1.112744659185409546e-01
-1.641350686550140381e-01 1.177501678466796875e-01 5.957867950201034546e-02 1.291732937097549438e-01 2.478990107774734497e-01 -1.960370838642120361e-01 1.147217452526092529e-01 -1.447785180062055588e-02 1.703051328659057617e-01 -2.478381693363189697e-01 2.315667271614074707e-01 -2.086131572723388672e-01 2.242664098739624023e-01 -1.830682009458541870e-01 1.980484649538993835e-02 2.386369258165359497e-01 4.227786958217620850e-01 3.596296533942222595e-02 -1.672079563140869141e-01 -1.065397486090660095e-01 1.004541367292404175e-01 -1.333398222923278809e-01 1.115706935524940491e-01 1.442969739437103271e-01 1.501161456108093262e-01 -2.002818323671817780e-02 3.196386992931365967e-02 -1.542773544788360596e-01 1.300600022077560425e-01 -2.053975164890289307e-01 2.765094637870788574e-01 -1.821530014276504517e-01
9.522894024848937988e-02 9.970254451036453247e-02 9.668077342212200165e-03 2.612125277519226074e-01 3.261967003345489502e-02 1.039905473589897156e-02 1.874403655529022217e-01 -5.301846936345100403e-02 1.595355570316314697e-01 1.470235586166381836e-01 3.014665842056274414e-01 2.609735727310180664e-01 1.001693978905677795e-01 -1.199738774448633194e-02 -1.416690926998853683e-02 -1.037366911768913269e-01 2.750932872295379639e-01 2.893452048301696777e-01 1.973993480205535889e-01 8.711663633584976196e-02 1.730164140462875366e-02 1.448906026780605316e-02 3.412575125694274902e-01 2.801384925842285156e-01 8.151302486658096313e-02 -8.097734302282333374e-02 -2.327220290899276733e-01 6.388886272907257080e-02 2.868936657905578613e-01 1.187981516122817993e-01 2.776470780372619629e-01 -1.880527124740183353e-03
-4.148793220520019531e-02 2.969676256179809570e-02 -8.438352495431900024e-02 2.807241082191467285e-01 2.731018960475921631e-01 5.501087009906768799e-02 -1.304058581590652466e-01 3.929583821445703506e-03 2.033260464668273926e-01 -6.607395410537719727e-02 3.757329583168029785e-01 -1.768814027309417725e-01 7.975289225578308105e-02 -1.892469078302383423e-01 2.865898311138153076e-01 -4.422882199287414551e-02 8.037769049406051636e-02 1.845296472311019897e-01 2.508813142776489258e-02 4.683912917971611023e-02 5.031226202845573425e-02 3.567642867565155029e-01 1.744017004966735840e-01 1.334683746099472046e-01 1.481093466281890869e-01 -3.979852199554443359e-01 -1.856824383139610291e-02 -6.563101708889007568e-02 4.399564862251281738e-02 4.765862226486206055e-02 2.486440837383270264e-01 3.934092354029417038e-03
1.790978461503982544e-01 2.214343845844268799e-01 5.895855650305747986e-02 4.201591312885284424e-01 1.182391121983528137e-01 3.614225089550018311e-01 -9.648899734020233154e-02 1.826232299208641052e-02 -1.839816123247146606e-01 1.263041980564594269e-02 6.847725063562393188e-02 -3.227874338626861572e-01 1.218200549483299255e-01 -1.409666985273361206e-02 2.295961380004882812e-01 1.253236383199691772e-01 -4.641456156969070435e-02 2.336665242910385132e-01 1.807727664709091187e-01 2.386668920516967773e-01 2.062024176120758057e-01 -1.664815694093704224e-01 -1.440960019826889038e-01 4.037212952971458435e-02 -9.638486057519912720e-02 -1.642082072794437408e-02 -4.779644310474395752e-02 1.813504397869110107e-01 1.033782735466957092e-01 -2.553833276033401489e-02 2.447841018438339233e-01 -5.715698748826980591e-02
1.992652118206024170e-01 7.373521476984024048e-02 -1.083260029554367065e-01 3.042592108249664307e-01 -1.541659235954284668e-02 1.630419641733169556e-01 -2.829340994358062744e-01 1.321390569210052490e-01 -1.130024343729019165e-01 -1.307404190301895142e-01 4.497524201869964600e-01 5.054374039173126221e-02 9.331482648849487305e-02 -2.127606868743896484e-01 3.706154879182577133e-03 8.060852438211441040e-02 2.089734971523284912e-01 4.615992947947233915e-04 -1.566958278417587280e-01 2.364490367472171783e-02 2.408359050750732422e-01 -3.005224280059337616e-02 1.091126054525375366e-01 7.865794003009796143e-02 -3.267917782068252563e-02 1.620679795742034912e-01 3.397488594055175781e-02 -1.405469775199890137e-01 -2.192332893610000610e-01 6.988293677568435669e-02 3.970946967601776123e-01 -1.624243408441543579e-01
-1.754108220338821411e-01 1.450151503086090088e-01 7.961359620094299316e-02 1.389955431222915649e-01 3.913893103599548340e-01 2.938532233238220215e-01 8.455941826105117798e-02 -2.543128430843353271e-01 1.301600635051727295e-01 8.354475349187850952e-02 2.695547603070735931e-02 -1.117999926209449768e-01 -2.165634743869304657e-02 5.870495736598968506e-02 -2.352662384510040283e-01 -4.830374568700790405e-02 9.356774389743804932e-02 2.547705769538879395e-01 -1.244889497756958008e-01 2.585354149341583252e-01 6.909476965665817261e-02 -2.693706452846527100e-01 -1.895654946565628052e-02 6.029022112488746643e-02 -1.065344288945198059e-01 -2.938907742500305176e-01 -1.873225271701812744e-01 -2.202453166246414185e-01 -1.639033295214176178e-02 2.547244429588317871e-01 8.913213014602661133e-02 -1.438411325216293335e-01
1.736240983009338379e-01 3.671995550394058228e-02 1.419513523578643799e-01 -5.567250773310661316e-02 5.425309538841247559e-01 1.031057909131050110e-01 -1.947258710861206055e-01 -2.423452585935592651e-02 3.941964209079742432e-01 -1.921975910663604736e-01 1.546672880649566650e-01 -6.300688534975051880e-02 6.249982491135597229e-02 -1.218653842806816101e-01 2.490837313234806061e-02 1.088695004582405090e-01 -2.784784734249114990e-01 1.326261609792709351e-01 1.384975165128707886e-01 -4.294849559664726257e-02 2.565638124942779541e-01 1.151385623961687088e-02 1.649853140115737915e-01 2.766631543636322021e-02 -9.545657783746719360e-02 -1.432889401912689209e-01 6.056061387062072754e-02 -1.741375625133514404e-01 1.271848976612091064e-01 1.688886582851409912e-01 9.062317013740539551e-02 -1.538542807102203369e-01
1.436996161937713623e-01 1.588493734598159790e-01 1.899730861186981201e-01 -1.415252983570098877e-01 1.752057671546936035e-01 -6.384588778018951416e-02 1.418342590332031250e-01 -1.385508105158805847e-02 3.097764253616333008e-01 -1.062126532196998596e-01 6.755620706826448441e-04 9.896512143313884735e-03 -5.600690096616744995e-02 4.213950783014297485e-02 1.602895259857177734e-01 8.222494274377822876e-02 3.299563825130462646e-01 2.280226498842239380e-01 -5.686629936099052429e-02 4.111137688159942627e-01 2.350141108036041260e-01 -1.216052025556564331e-01 1.155093237757682800e-01 -3.535224590450525284e-03 -1.396911591291427612e-01 -1.940110772848129272e-01 5.140890926122665405e-02 -2.480804920196533203e-01 2.412405423820018768e-02 1.602739840745925903e-01 1.770366728305816650e-02 -3.657824397087097168e-01
2.763463743031024933e-02 1.078911777585744858e-02 -9.890992194414138794e-02 1.796185076236724854e-01 5.356690287590026855e-01 1.485283970832824707e-01 -1.687377840280532837e-01 -2.567470669746398926e-01 3.378788232803344727e-01 -5.622814968228340149e-02 7.254017144441604614e-02 -1.758559197187423706e-01 1.148052811622619629e-01 -1.329826116561889648e-01 3.001170754432678223e-01 9.377291053533554077e-02 3.155720233917236328e-01 2.509459555149078369e-01 -3.582508116960525513e-02 -1.400642693042755127e-01 8.811987005174160004e-03 -1.291460990905761719e-01 -7.894634269177913666e-03 1.046871244907379150e-01 9.638444334268569946e-02 -1.314063370227813721e-02 -8.115478605031967163e-02 -1.610923558473587036e-01 -4.364111274480819702e-02 9.703666716814041138e-02 -2.929824218153953552e-02 -7.087716460227966309e-02
1.786042451858520508e-01 1.594884991645812988e-01 1.948121488094329834e-01 2.984272548928856850e-03 2.980281710624694824e-01 3.940295800566673279e-02 1.818559169769287109e-01 -2.650050818920135498e-02 2.108816951513290405e-01 2.428726553916931152e-01 1.008892133831977844e-01 -5.738858506083488464e-02 -1.523411124944686890e-01 -1.218048185110092163e-01 9.351208060979843140e-02 -3.018583655357360840e-01 2.349218875169754028e-01 2.685988247394561768e-01 -1.404149383306503296e-01 -4.914418607950210571e-02 4.339221715927124023e-01 1.309037208557128906e-01 8.802478015422821045e-02 1.386492550373077393e-01 -4.789768904447555542e-02 -1.368075460195541382e-01 -1.622148416936397552e-02 1.319083273410797119e-01 1.163080036640167236e-01 2.062930166721343994e-01 1.319249123334884644e-01 -1.780313402414321899e-01
-8.334678411483764648e-02 -9.516247361898422241e-02 -1.708677858114242554e-01 2.041389644145965576e-01 -2.254123799502849579e-02 -3.067596256732940674e-01 9.844810515642166138e-02 2.537725120782852173e-02 9.204892069101333618e-02 2.240336537361145020e-01 3.593713045120239258e-01 6.842034310102462769e-02 1.035939712892286479e-04 -2.581576108932495117e-01 -1.118723154067993164e-01 5.938667804002761841e-02 2.418713122606277466e-01 1.715324223041534424e-01 -3.140939399600028992e-02 2.108833789825439453e-01 6.964199990034103394e-02 -1.581159234046936035e-01 4.269889593124389648e-01 4.889437928795814514e-02 -2.029382288455963135e-01 8.063270151615142822e-02 5.166158825159072876e-02 -7.898596674203872681e-02 -1.991867087781429291e-02 2.412370592355728149e-01 2.642193734645843506e-01 7.819480262696743011e-03
-1.437900215387344360e-01 1.410562247037887573e-01 6.424906849861145020e-02 -3.730604425072669983e-02 3.480367660522460938e-01 3.035928606986999512e-01 -1.275320798158645630e-01 -3.816041648387908936e-01 4.106564521789550781e-01 -5.128584802150726318e-02 8.133172988891601562e-02 -5.157568678259849548e-02 2.321572154760360718e-01 -3.630303740501403809e-01 6.848389655351638794e-02 -3.849308937788009644e-02 -9.502962976694107056e-02 7.701017893850803375e-03 7.808533310890197754e-02 1.600352227687835693e-01 4.793820530176162720e-02 4.609420895576477051e-02 2.363535165786743164e-01 -4.662483185529708862e-02 -6.468015164136886597e-02 -8.494239300489425659e-02 2.055476754903793335e-01 -5.085198581218719482e-02 2.880672924220561981e-02 1.205598711967468262e-01 1.734840273857116699e-01 -3.695702180266380310e-02
1.466793119907379150e-01 1.964019387960433960e-01 4.073105752468109131e-02 4.591763019561767578e-01 3.071685135364532471e-01 1.856495887041091919e-01 1.121929958462715149e-01 -2.738023102283477783e-01 1.032375842332839966e-01 -1.757941953837871552e-02 2.365353256464004517e-01 1.262288540601730347e-02 2.087055891752243042e-02 -3.167123496532440186e-01 -4.981596022844314575e-02 4.270672053098678589e-02 1.217960044741630554e-01 1.614216715097427368e-02 -6.404326856136322021e-02 1.036306768655776978e-01 -1.013324707746505737e-01 -1.932278424501419067e-01 -5.813276860862970352e-03 2.887884527444839478e-02 -3.050113618373870850e-01 1.927690654993057251e-01 -6.444933265447616577e-02 -2.042450308799743652e-01 1.436942815780639648e-01 2.052704095840454102e-01 5.097614973783493042e-02 1.380598843097686768e-01
2.062370628118515015e-01 2.689976096153259277e-01 1.851393431425094604e-01 8.725286275148391724e-02 1.888416856527328491e-01 7.478379458189010620e-02 -1.605527698993682861e-01 1.555375903844833374e-01 -5.852134153246879578e-02 1.295489631593227386e-02 2.292174100875854492e-01 7.391510158777236938e-02 -4.261212795972824097e-02 -1.407258957624435425e-01 2.099842131137847900e-01 3.462981199845671654e-03 2.330244481563568115e-01 1.031076237559318542e-01 -1.118596345186233521e-01 1.291923504322767258e-02 4.078515172004699707e-01 1.127122044563293457e-01 8.152090013027191162e-02 1.808762997388839722e-01 6.230750307440757751e-02 2.819790840148925781e-01 2.256545126438140869e-01 -5.332520976662635803e-02 -1.342826485633850098e-01 1.597174555063247681e-01 2.368345558643341064e-01 -3.030883073806762695e-01
8.333545178174972534e-02 3.000016808509826660e-01 -7.118333876132965088e-02 1.584059447050094604e-01 -3.193588554859161377e-02 1.275427490472793579e-01 -1.629921197891235352e-01 1.291983723640441895e-01 1.770173609256744385e-01 -5.333315581083297729e-02 3.702864944934844971e-01 -3.962959721684455872e-02 1.490382403135299683e-01 -3.131395876407623291e-01 -1.540187746286392212e-01 7.496846467256546021e-02 1.465585082769393921e-02 2.601360380649566650e-01 -9.274633973836898804e-02 1.152652408927679062e-02 3.939611017704010010e-01 2.235773950815200806e-01 3.216654658317565918e-01 3.553808853030204773e-02 1.827301532030105591e-01 8.967033773660659790e-02 1.723680086433887482e-02 3.607246279716491699e-02 -1.705226488411426544e-02 1.666999161243438721e-01 1.532997936010360718e-01 9.339096397161483765e-02
2.713483273983001709e-01 1.532331705093383789e-01 -1.451295763254165649e-01 2.530202567577362061e-01 -3.345034271478652954e-02 5.349031463265419006e-02 1.997705549001693726e-01 4.839595779776573181e-02 2.319474518299102783e-01 2.774492502212524414e-01 2.736004292964935303e-01 2.025068849325180054e-01 3.290309309959411621e-01 -1.861074119806289673e-01 -2.030597329139709473e-01 1.384017337113618851e-02 1.633062660694122314e-01 1.262668967247009277e-01 6.574622541666030884e-02 9.370849281549453735e-02 -1.687448471784591675e-02 -8.344771713018417358e-02 3.152089715003967285e-01 2.235624790191650391e-01 2.406510896980762482e-02 -3.672404214739799500e-02 -6.594322621822357178e-02 -2.099662125110626221e-01 2.833631075918674469e-02 1.903562545776367188e-01 1.706493049860000610e-01 -1.085737645626068115e-01
6.171168386936187744e-02 5.934575572609901428e-02 -6.069816648960113525e-02 1.302328854799270630e-01 3.570580482482910156e-01 1.563744395971298218e-01 4.818647727370262146e-02 1.384464800357818604e-01 2.398183643817901611e-01 -1.646368205547332764e-01 3.358191847801208496e-01 -1.170441582798957825e-01 1.831150650978088379e-01 -9.977410733699798584e-02 1.626026481389999390e-01 -6.206108629703521729e-02 2.730245888233184814e-01 2.751488089561462402e-01 3.358785808086395264e-02 -1.813752204179763794e-01 3.219962418079376221e-01 9.444287419319152832e-02 7.142004091292619705e-03 -1.950880140066146851e-01 -8.481951057910919189e-02 -2.003211826086044312e-01 2.446258962154388428e-01 -1.032950133085250854e-01 -1.061519533395767212e-01 -7.285308092832565308e-02 1.319082975387573242e-01 -1.640943288803100586e-01
3.220737576484680176e-01 3.373514860868453979e-03 -7.580576837062835693e-02 1.633903086185455322e-01 2.186613380908966064e-01 4.571788907051086426e-01 -1.593809574842453003e-02 6.243821978569030762e-02 2.341827191412448883e-02 2.398895919322967529e-01 1.841450482606887817e-01 -2.901269793510437012e-01 -6.816329807043075562e-02 -3.394498955458402634e-03 2.649471350014209747e-02 -2.596654463559389114e-03 1.245635598897933960e-01 1.681037433445453644e-02 1.814140230417251587e-01 1.589821279048919678e-01 3.771869465708732605e-02 -8.218063414096832275e-02 1.673948913812637329e-01 -3.711917251348495483e-02 1.300338096916675568e-02 -2.410934120416641235e-01 -1.142828091979026794e-01 3.494093418121337891e-01 4.458074644207954407e-02 1.920024752616882324e-01 2.752906382083892822e-01 -4.063320532441139221e-02
-1.378627028316259384e-02 1.997905969619750977e-01 2.084381133317947388e-01 2.258738577365875244e-01 1.865734010934829712e-01 1.190078780055046082e-01 2.131677865982055664e-01 -2.974576652050018311e-01 3.339736908674240112e-02 1.192637905478477478e-02 9.169755876064300537e-02 -1.968892104923725128e-02 -1.155419349670410156e-01 -2.013140022754669189e-01 -1.545129716396331787e-01 1.837503351271152496e-02 3.268662393093109131e-01 2.376558631658554077e-01 1.699044182896614075e-02 1.471439842134714127e-03 1.110519319772720337e-01 1.297287195920944214e-01 1.394543647766113281e-01 -2.161691896617412567e-02 2.726786732673645020e-01 -1.730362176895141602e-01 -3.350911438465118408e-01 9.009712189435958862e-02 -6.920142471790313721e-02 5.694838613271713257e-02 3.829745352268218994e-01 4.797306656837463379e-02
1.318394243717193604e-01 3.514449000358581543e-01 4.426491633057594299e-02 1.221863552927970886e-01 4.140181243419647217e-01 -2.677985727787017822e-01 3.789508715271949768e-02 6.195017695426940918e-02 8.922969549894332886e-02 -2.131788730621337891e-01 4.002867266535758972e-03 -1.181009262800216675e-01 4.994323849678039551e-02 -1.627091616392135620e-01 -2.421500161290168762e-03 1.781521439552307129e-01 -6.259378977119922638e-03 1.404706388711929321e-01 -1.373485177755355835e-01 9.078100323677062988e-02 2.094042748212814331e-01 -5.221743509173393250e-02 2.777608036994934082e-01 2.796267867088317871e-01 -2.149919122457504272e-01 -1.196537762880325317e-01 -2.860398590564727783e-01 9.174367040395736694e-02 -4.970597103238105774e-02 2.315679639577865601e-01 4.528844356536865234e-02 -8.953017741441726685e-02
-4.281042888760566711e-02 1.812210530042648315e-01 2.334922403097152710e-01 2.250773608684539795e-01 2.540980000048875809e-03 3.511011302471160889e-01 5.389966070652008057e-02 -1.328282505273818970e-01 3.051382899284362793e-01 -4.822028800845146179e-02 3.650048375129699707e-01 -5.263722315430641174e-02 -1.418622285127639771e-01 -1.229546368122100830e-01 -1.588991731405258179e-01 2.684395611286163330e-01 7.473810762166976929e-02 1.298372298479080200e-01 -9.738571196794509888e-02 -1.111698970198631287e-01 -1.966514997184276581e-02 -2.495834529399871826e-01 2.691775858402252197e-01 1.334271728992462158e-01 1.008718088269233704e-01 1.748128980398178101e-01 -1.222658529877662659e-01 -1.782876551151275635e-01 1.550203114748001099e-01 6.717456877231597900e-02 9.288970381021499634e-02 -1.745533645153045654e-01
-2.107717692852020264e-01 1.878341287374496460e-01 1.383346039801836014e-03 -8.623535186052322388e-02 2.771690487861633301e-01 5.399464443325996399e-02 3.587488234043121338e-01 -1.904500871896743774e-01 2.738724946975708008e-01 7.740679383277893066e-02 3.020757436752319336e-01 -1.629126667976379395e-01 1.249628979712724686e-02 -2.305627018213272095e-01 1.067525967955589294e-01 6.227146834135055542e-02 5.655645206570625305e-02 2.644587121903896332e-02 -5.875774845480918884e-02 1.396894752979278564e-01 2.081123441457748413e-01 -2.744146883487701416e-01 -5.922780372202396393e-03 2.714734375476837158e-01 -3.278429508209228516e-01 -1.096326708793640137e-01 2.800110168755054474e-02 1.043317466974258423e-01 1.934169605374336243e-02 1.969994306564331055e-01 1.048318743705749512e-01 -1.466434821486473083e-02
2.409022115170955658e-02 3.601563349366188049e-02 -1.653969660401344299e-02 1.856884956359863281e-01 3.246482908725738525e-01 1.509854793548583984e-01 -2.003503441810607910e-01 -1.706010848283767700e-01 3.802160918712615967e-01 8.601959794759750366e-02 9.459190815687179565e-02 -2.409844845533370972e-01 1.670144200325012207e-01 -1.533002406358718872e-01 1.703620143234729767e-02 1.025605276226997375e-01 8.863797038793563843e-02 2.444339394569396973e-01 5.226800963282585144e-02 -1.660051196813583374e-01 -1.288470923900604248e-01 1.231861934065818787e-01 1.583523601293563843e-01 1.787315309047698975e-01 2.324725501239299774e-02 -1.838264465332031250e-01 2.802042365074157715e-01 -2.172020971775054932e-01 3.405828475952148438e-01 7.998849451541900635e-02 5.681322142481803894e-02 -1.113761663436889648e-01
-9.720789641141891479e-02 8.045821636915206909e-02 2.070611715316772461e-02 8.433060348033905029e-02 5.044432878494262695e-01 3.307025432586669922e-01 -9.902413934469223022e-02 -2.978850305080413818e-01 2.181980013847351074e-01 1.322748064994812012e-01 1.495410799980163574e-01 -9.443613886833190918e-02 1.131817102432250977e-01 -1.196649298071861267e-01 1.907731145620346069e-01 2.058264464139938354e-01 -7.050362974405288696e-02 1.150136962532997131e-01 5.260904133319854736e-02 7.990011572837829590e-02 7.313723117113113403e-02 1.658275425434112549e-01 2.376435995101928711e-01 -2.168074548244476318e-01 -7.250534743070602417e-02 -1.636502444744110107e-01 2.008267864584922791e-02 -6.581749022006988525e-02 2.079277187585830688e-01 2.125850468873977661e-01 6.435573846101760864e-02 -1.373742520809173584e-01
1.708271056413650513e-01 -2.453330904245376587e-01 -7.212148606777191162e-02 3.433547317981719971e-01 3.150247931480407715e-01 3.130276501178741455e-02 3.846009448170661926e-02 1.469713598489761353e-01 -3.241889178752899170e-02 -1.375118792057037354e-01 1.171198636293411255e-01 -2.145400643348693848e-01 -3.764211013913154602e-02 -2.329303771257400513e-01 1.520854234695434570e-01 1.630669683218002319e-01 2.154814749956130981e-01 5.201309174299240112e-02 -4.153892993927001953e-01 -1.236669272184371948e-01 2.361641377210617065e-01 -1.262602061033248901e-01 2.532664835453033447e-01 2.552695758640766144e-02 -1.274814605712890625e-01 -1.835772842168807983e-01 -1.289788186550140381e-01 -1.736421734094619751e-01 6.820210069417953491e-02 -4.095512628555297852e-02 -3.408917784690856934e-02 -3.762812912464141846e-02
-1.443091779947280884e-01 2.700595855712890625e-01 6.297307554632425308e-04 3.663403689861297607e-01 1.487389951944351196e-01 -8.183526247739791870e-02 5.793588608503341675e-02 -6.711628288030624390e-02 1.470965147018432617e-01 2.822723388671875000e-01 -3.059059381484985352e-02 -2.287881672382354736e-01 8.762816339731216431e-02 -1.046648472547531128e-01 -7.708909362554550171e-02 2.067954242229461670e-01 6.438379734754562378e-02 2.537267208099365234e-01 -9.579353034496307373e-02 1.615748405456542969e-01 2.022238671779632568e-01 -2.951163947582244873e-01 1.746578067541122437e-01 7.510133832693099976e-02 -2.243610322475433350e-01 -2.981984913349151611e-01 -1.893243193626403809e-01 -1.030694022774696350e-01 -9.135999716818332672e-03 -7.216506171971559525e-03 6.180255115032196045e-02 -2.362174689769744873e-01
3.523771166801452637e-01 -2.166160568594932556e-02 -2.951917238533496857e-02 2.178028374910354614e-01 3.962965011596679688e-01 9.704982489347457886e-02 1.581600755453109741e-01 -1.355968117713928223e-01 5.800165235996246338e-03 -1.256813555955886841e-01 2.538262307643890381e-01 -6.624669581651687622e-02 -3.570932894945144653e-02 -2.683863230049610138e-02 -1.387258321046829224e-01 1.244521141052246094e-01 1.987813413143157959e-02 1.720071136951446533e-01 6.068586930632591248e-02 7.900288701057434082e-02 3.326443955302238464e-02 -3.086976110935211182e-01 2.679403424263000488e-01 -1.123554185032844543e-01 -3.322243392467498779e-01 -5.270054191350936890e-02 4.924906790256500244e-02 -1.884104311466217041e-01 6.563664972782135010e-02 1.781219542026519775e-01 -1.656984388828277588e-01 -2.460050284862518311e-01
5.052800849080085754e-02 2.073115482926368713e-02 -8.060907572507858276e-02 1.902143508195877075e-01 3.545098304748535156e-01 -1.665372215211391449e-02 9.366319328546524048e-02 -2.882890999317169189e-01 3.819006681442260742e-01 6.919481605291366577e-02 -8.874063193798065186e-02 -1.348328143358230591e-01 3.626044988632202148e-01 -2.533315680921077728e-02 -8.665780723094940186e-02 1.762367039918899536e-02 1.023022904992103577e-01 2.116019576787948608e-01 -7.875500619411468506e-02 1.467051059007644653e-01 1.644206605851650238e-02 8.020483702421188354e-02 1.345845162868499756e-01 5.930359289050102234e-02 -4.110675305128097534e-02 2.349609583616256714e-01 3.277631402015686035e-01 1.190817952156066895e-01 3.130226209759712219e-02 1.973012685775756836e-01 2.845951318740844727e-01 -9.569933265447616577e-02
-1.339465826749801636e-01 -8.885248750448226929e-02 1.159743517637252808e-01 3.456829786300659180e-01 1.139399632811546326e-01 6.109724566340446472e-02 -2.689108252525329590e-01 6.373610347509384155e-03 2.575244903564453125e-01 -3.590107709169387817e-02 1.781665384769439697e-01 1.201118621975183487e-02 -1.287505477666854858e-01 -1.088758837431669235e-02 -1.541662961244583130e-01 5.388521403074264526e-02 5.316090211272239685e-02 2.879817485809326172e-01 -4.270994290709495544e-02 2.383027821779251099e-01 1.693015843629837036e-01 -4.128920435905456543e-01 2.703741490840911865e-01 5.292465910315513611e-02 -9.855901449918746948e-02 -1.136256009340286255e-01 1.157292071729898453e-02 8.537625521421432495e-02 -1.981691420078277588e-01 9.838148206472396851e-02 3.329422473907470703e-01 4.494993947446346283e-03
-9.214773774147033691e-02 5.997006967663764954e-02 6.303165107965469360e-02 6.187954172492027283e-02 2.412148565053939819e-01 -1.155524477362632751e-01 -2.081899158656597137e-02 -7.009130716323852539e-02 7.237283140420913696e-02 -2.461213618516921997e-01 2.757743597030639648e-01 -2.941792011260986328e-01 -7.455695420503616333e-02 -1.510265469551086426e-01 -2.003637105226516724e-01 4.395533725619316101e-02 4.949658215045928955e-01 1.148387417197227478e-01 4.726961627602577209e-02 -3.210812434554100037e-02 -4.033295810222625732e-02 -1.440142393112182617e-01 2.045809030532836914e-01 4.694051574915647507e-03 9.194307774305343628e-02 3.073068894445896149e-02 -7.275088131427764893e-02 -4.189188405871391296e-02 2.684755027294158936e-01 -9.625466167926788330e-02 4.139583110809326172e-01 -9.765992313623428345e-02
-1.070950776338577271e-01 3.206348717212677002e-01 1.701357513666152954e-01 1.721479147672653198e-01 2.640058100223541260e-01 -6.095977500081062317e-02 2.490511834621429443e-01 -4.850541055202484131e-02 1.659106910228729248e-01 2.218240872025489807e-02 6.123665347695350647e-02 -5.640020221471786499e-02 5.761783570051193237e-02 -9.452954679727554321e-02 3.959816694259643555e-02 1.378491371870040894e-01 3.227760195732116699e-01 2.401884049177169800e-01 -1.965307630598545074e-02 -4.209267348051071167e-02 2.443488538265228271e-01 1.920076161623001099e-01 1.117836162447929382e-01 -9.358600527048110962e-02 -1.789282858371734619e-01 -2.889927625656127930e-01 2.475461810827255249e-01 1.039206981658935547e-01 -1.950393617153167725e-01 2.059203982353210449e-01 8.938015997409820557e-02 -2.523286938667297363e-01
8.649301528930664062e-02 1.194781661033630371e-01 9.928938001394271851e-03 -1.371869891881942749e-01 8.402154594659805298e-02 -1.169116795063018799e-02 1.073634400963783264e-01 4.419235046952962875e-03 4.456543922424316406e-01 -1.853283196687698364e-01 5.172440037131309509e-02 -1.621202081441879272e-01 4.783658683300018311e-02 1.064529865980148315e-01 1.295675933361053467e-01 1.372483521699905396e-01 3.140843510627746582e-01 1.854058802127838135e-01 -3.552779555320739746e-02 2.713524103164672852e-01 3.635977208614349365e-01 -1.461886614561080933e-01 4.827515408396720886e-02 1.009528413414955139e-01 -2.848600745201110840e-01 -8.211191743612289429e-02 -1.354607753455638885e-02 -1.838870644569396973e-01 -5.626293271780014038e-02 1.235129311680793762e-01 1.224538013339042664e-01 -3.163979053497314453e-01
-1.913262903690338135e-01 1.227845251560211182e-01 1.179070770740509033e-01 5.149540677666664124e-02 9.257601946592330933e-02 1.833465844392776489e-01 3.329982608556747437e-02 -1.092624142765998840e-01 -1.700825691223144531e-01 -6.064202636480331421e-02 1.694041788578033447e-01 -1.352995336055755615e-01 -8.782442659139633179e-02 -4.934590309858322144e-02 2.284717373549938202e-02 3.273619413375854492e-01 2.187428921461105347e-01 3.006623685359954834e-01 -1.826751977205276489e-01 1.700813770294189453e-01 6.748116761445999146e-02 5.709626898169517517e-02 1.641853898763656616e-01 9.131167829036712646e-02 -3.744286894798278809e-01 6.102879345417022705e-02 -2.549116611480712891e-01 -2.001427114009857178e-01 -3.764301538467407227e-02 1.797937452793121338e-01 1.634946018457412720e-01 -3.549668192863464355e-01
1.011472269892692566e-01 3.004438281059265137e-01 -5.869096517562866211e-02 6.414654850959777832e-02 9.441513568162918091e-02 1.148213073611259460e-01 -9.903056919574737549e-02 2.088952213525772095e-01 2.520579397678375244e-01 -1.796987801790237427e-01 2.426199615001678467e-01 -1.825473308563232422e-01 2.285899519920349121e-01 -2.098094224929809570e-01 -8.954745717346668243e-03 -4.436596296727657318e-03 -3.081002039834856987e-03 2.544413506984710693e-01 -7.918157428503036499e-02 1.564010679721832275e-01 3.790419995784759521e-01 2.687573432922363281e-01 3.269324898719787598e-01 6.437838822603225708e-02 -1.569856330752372742e-02 2.049512416124343872e-01 -5.289850756525993347e-02 9.141124784946441650e-02 -5.982342734932899475e-02 -4.816015064716339111e-02 1.625774800777435303e-01 -1.544858366250991821e-01
-7.188214361667633057e-02 1.071465238928794861e-01 -6.438828259706497192e-02 1.221927776932716370e-01 2.330117523670196533e-01 9.662342816591262817e-02 -6.508033722639083862e-02 -2.011041045188903809e-01 4.797812700271606445e-01 1.443582493811845779e-02 -1.343071758747100830e-01 -7.280685007572174072e-02 1.607680916786193848e-01 -5.262036621570587158e-02 1.885200887918472290e-01 5.871925503015518188e-02 2.034228295087814331e-02 3.627190589904785156e-01 7.520941086113452911e-03 2.579351961612701416e-01 2.467099875211715698e-01 1.353186964988708496e-01 1.116542294621467590e-01 3.852942213416099548e-02 -1.599284112453460693e-01 1.641439944505691528e-01 2.500539422035217285e-01 2.899698913097381592e-01 6.475191563367843628e-02 1.435035765171051025e-01 1.272698193788528442e-01 -5.308740958571434021e-02
7.420797646045684814e-02 1.439905911684036255e-01 4.554066061973571777e-02 -8.371254801750183105e-02 1.480366587638854980e-01 -1.934511214494705200e-02 1.400980502367019653e-01 -7.448390871286392212e-02 3.061726689338684082e-01 -1.837444752454757690e-01 7.908575236797332764e-03 -3.953088819980621338e-02 1.225890740752220154e-01 1.216659843921661377e-01 1.252746284008026123e-01 2.038695514202117920e-01 3.546246886253356934e-01 8.078230917453765869e-02 7.228481024503707886e-02 3.382072150707244873e-01 3.415206372737884521e-01 -1.717185676097869873e-01 2.281525433063507080e-01 2.109948694705963135e-01 -1.172880008816719055e-01 -1.680061072111129761e-01 -9.604490548372268677e-02 -2.035393416881561279e-01 7.946794480085372925e-02 1.234652101993560791e-01 9.301701188087463379e-02 -2.890701293945312500e-01
-4.265025630593299866e-02 1.760570853948593140e-01 4.417464882135391235e-02 1.061644703149795532e-01 1.767488270998001099e-01 -1.072549596428871155e-01 8.831010013818740845e-02 -1.549504548311233521e-01 1.006610244512557983e-01 1.815681308507919312e-01 8.988814055919647217e-02 1.107385009527206421e-01 5.772930011153221130e-02 5.330719519406557083e-03 -1.658134013414382935e-01 6.440655887126922607e-02 1.747417151927947998e-01 2.237977981567382812e-01 -9.925638139247894287e-02 1.810253113508224487e-01 3.026320040225982666e-01 4.725466016680002213e-03 3.876371085643768311e-01 4.932497441768646240e-02 -2.568262517452239990e-01 2.231545150279998779e-01 -1.124657988548278809e-01 -2.658774852752685547e-01 2.139640301465988159e-01 3.834173977375030518e-01 3.188395127654075623e-02 1.432318091392517090e-01
1.280094087123870850e-01 1.255228966474533081e-01 7.396677136421203613e-02 7.047223299741744995e-02 4.297532737255096436e-01 3.953106105327606201e-01 -2.370161265134811401e-01 1.358647942543029785e-01 1.448460072278976440e-01 4.960080981254577637e-02 7.280913740396499634e-02 -1.882058940827846527e-02 1.583087146282196045e-01 -1.345736384391784668e-01 3.045882284641265869e-01 1.736375503242015839e-02 4.629939794540405273e-02 2.784244120121002197e-01 -5.816600099205970764e-02 -1.398496478796005249e-01 1.574366092681884766e-01 3.287124633789062500e-02 3.191278576850891113e-01 1.388296633958816528e-01 3.412833064794540405e-02 1.094150468707084656e-01 1.384039670228958130e-01 -8.968806266784667969e-02 5.283645913004875183e-02 4.441380873322486877e-02 1.519047468900680542e-01 -2.423208057880401611e-01
-2.089197933673858643e-01 1.306348443031311035e-01 1.075452044606208801e-01 3.834623843431472778e-02 3.654533028602600098e-01 7.978686690330505371e-02 -2.235216796398162842e-01 -1.683246642351150513e-01 1.691351085901260376e-01 -7.511037588119506836e-02 1.288973391056060791e-01 -1.084801405668258667e-01 3.860507011413574219e-01 -7.815279811620712280e-02 1.239413395524024963e-01 -6.920993328094482422e-03 1.621646732091903687e-01 2.734668254852294922e-01 -2.398346811532974243e-01 -3.097511455416679382e-02 5.940119549632072449e-02 -1.566296517848968506e-01 2.725927531719207764e-01 2.112654596567153931e-01 2.812394201755523682e-01 -1.942663788795471191e-01 4.645644128322601318e-02 -1.245474740862846375e-01 -7.731466740369796753e-02 1.751828193664550781e-02 1.619407534599304199e-01 -3.567679226398468018e-02
2.535798251628875732e-01 1.654837727546691895e-01 1.651643775403499603e-02 2.285237908363342285e-01 1.929298937320709229e-01 1.636167466640472412e-01 -1.340216696262359619e-01 -3.558430671691894531e-01 -3.186776069924235344e-03 -1.470888499170541763e-02 3.824332952499389648e-01 8.356759697198867798e-02 3.660627081990242004e-02 2.807186730206012726e-02 -5.150010436773300171e-02 1.894751042127609253e-01 1.416015923023223877e-01 2.156184017658233643e-01 -8.551503717899322510e-02 2.474077045917510986e-01 1.088034510612487793e-01 -2.123500555753707886e-01 1.053173840045928955e-02 -7.745843380689620972e-02 1.562096178531646729e-01 3.190008401870727539e-01 1.088407356292009354e-02 -2.985867559909820557e-01 1.581517457962036133e-01 -2.570676244795322418e-02 1.155445873737335205e-01 2.292718179523944855e-02
1.361748427152633667e-01 -2.240752987563610077e-02 -4.735082760453224182e-02 5.868589505553245544e-02 1.536617577075958252e-01 1.739801317453384399e-01 1.849715709686279297e-01 2.409759461879730225e-01 2.616024911403656006e-01 4.199796542525291443e-02 2.472043633460998535e-01 4.972634091973304749e-02 -1.626740768551826477e-02 -2.575093507766723633e-01 1.701826304197311401e-01 -1.004191190004348755e-01 2.651097774505615234e-01 3.382166028022766113e-01 -9.981717169284820557e-02 -3.161084651947021484e-02 4.094871878623962402e-01 -6.431583315134048462e-02 2.248950898647308350e-01 4.598201252520084381e-03 -2.204393744468688965e-01 -2.465368360280990601e-01 1.708265952765941620e-02 -8.068291097879409790e-02 -7.740988582372665405e-02 -5.786645784974098206e-02 -6.498335301876068115e-02 -2.047158479690551758e-01
2.872948646545410156e-01 1.547152996063232422e-01 -7.350398600101470947e-02 1.994865834712982178e-01 1.091409325599670410e-01 -1.428581122308969498e-02 -1.656858026981353760e-01 -3.744008243083953857e-01 2.556920647621154785e-01 1.440218370407819748e-02 9.870855510234832764e-02 8.274959027767181396e-02 1.081954538822174072e-01 -3.648097440600395203e-02 -1.283769905567169189e-01 2.057942599058151245e-01 1.830749213695526123e-01 1.648389548063278198e-01 -1.118284314870834351e-01 3.073138892650604248e-01 6.552005559206008911e-02 -2.076265066862106323e-01 1.533152163028717041e-01 -1.525617763400077820e-02 9.344986826181411743e-02 1.602738201618194580e-01 -1.816838979721069336e-01 -1.195255592465400696e-01 1.428996175527572632e-01 3.011536598205566406e-01 2.852110564708709717e-01 -3.983702510595321655e-02
-5.178108066320419312e-02 -4.097022174391895533e-04 1.523088067770004272e-01 2.336434461176395416e-02 1.994917541742324829e-01 -1.672930866479873657e-01 -5.706444010138511658e-02 -1.418758481740951538e-01 9.494836628437042236e-02 -3.491022586822509766e-01 2.879171073436737061e-01 -2.074621021747589111e-01 1.387097127735614777e-02 -2.580512762069702148e-01 -2.558319568634033203e-01 2.641151659190654755e-02 1.670486927032470703e-01 2.433621138334274292e-01 -4.009987786412239075e-02 3.599202036857604980e-01 1.853484809398651123e-01 -2.103131264448165894e-01 2.731475234031677246e-01 1.145386919379234314e-01 -3.663449082523584366e-03 1.436815410852432251e-01 1.161726936697959900e-01 3.891090303659439087e-02 -1.010365858674049377e-01 1.004986241459846497e-01 1.257593184709548950e-01 1.904307007789611816e-01
8.404950611293315887e-03 1.703455671668052673e-02 -6.435915082693099976e-02 1.687261611223220825e-01 9.395547956228256226e-02 -1.260021179914474487e-01 -1.611325889825820923e-01 -3.761370480060577393e-01 5.941817909479141235e-02 -1.177376136183738708e-01 7.943572849035263062e-02 -2.435566335916519165e-01 1.981427669525146484e-01 -2.068729698657989502e-01 4.016208276152610779e-02 -1.202332079410552979e-01 7.170902565121650696e-03 2.525499165058135986e-01 -1.908315569162368774e-01 -2.331830561161041260e-02 1.703210175037384033e-01 -8.399759978055953979e-02 -6.527606397867202759e-02 2.774074673652648926e-01 1.217846944928169250e-02 -2.648855447769165039e-01 6.956300139427185059e-02 -5.978824570775032043e-02 1.292924284934997559e-01 4.465134441852569580e-01 2.813167572021484375e-01 -4.126468300819396973e-02
3.227478861808776855e-01 -7.005999982357025146e-02 2.451208978891372681e-01 2.524542212486267090e-01 3.305702507495880127e-01 2.105384320020675659e-01 1.477606892585754395e-01 -3.377824425697326660e-01 1.189693510532379150e-01 7.420496642589569092e-02 7.999475300312042236e-02 2.449653297662734985e-02 2.894851863384246826e-01 5.968085303902626038e-02 2.776841074228286743e-02 -2.441265620291233063e-02 9.589250385761260986e-02 2.556165754795074463e-01 -1.223846971988677979e-01 -7.991679757833480835e-02 -1.772895753383636475e-01 -1.482478082180023193e-01 5.281804502010345459e-02 -1.169501710683107376e-02 -1.480015963315963745e-01 1.133693233132362366e-01 4.846519604325294495e-02 6.780594587326049805e-02 1.632376462221145630e-01 3.656730800867080688e-02 3.360203802585601807e-01 -1.653853803873062134e-01
1.184641942381858826e-01 -7.030043005943298340e-02 1.002205833792686462e-01 3.380428850650787354e-01 -1.515228301286697388e-01 1.283437609672546387e-01 -2.476898729801177979e-01 1.839653849601745605e-01 1.254683434963226318e-01 3.727521747350692749e-02 5.416716933250427246e-01 -1.144953146576881409e-01 1.480691581964492798e-01 -6.231750920414924622e-02 8.970875293016433716e-02 -5.785095319151878357e-02 1.648880392313003540e-01 2.207951098680496216e-01 -5.520588159561157227e-02 3.073536157608032227e-01 5.059608072042465210e-02 2.248546853661537170e-02 5.146342515945434570e-02 8.647061884403228760e-02 5.231098458170890808e-02 2.809487842023372650e-02 -8.525778353214263916e-02 5.339061096310615540e-02 -5.679394962498918176e-05 -6.308294832706451416e-02 3.023344278335571289e-01 -2.560393810272216797e-01
-7.179863750934600830e-02 -6.771517544984817505e-02 -2.258076667785644531e-01 2.243580520153045654e-01 1.276935636997222900e-01 2.300245687365531921e-02 -3.771089762449264526e-02 -2.577615678310394287e-01 1.517437547445297241e-01 1.223591715097427368e-01 2.056065946817398071e-01 -7.876516878604888916e-02 -1.941133737564086914e-01 -4.579048976302146912e-02 -4.861296154558658600e-03 -5.790905281901359558e-02 3.375994265079498291e-01 3.911533579230308533e-02 1.363002974539995193e-02 4.541438817977905273e-01 1.022425368428230286e-01 -9.864114690572023392e-04 1.078569442033767700e-01 2.609277665615081787e-01 -1.067576408386230469e-01 -1.385432034730911255e-01 -1.892387419939041138e-01 -2.652394473552703857e-01 5.338626727461814880e-02 2.901604771614074707e-01 1.697781682014465332e-01 -9.938309341669082642e-02
-3.464614972472190857e-02 2.219423502683639526e-01 -2.265304699540138245e-02 1.756010949611663818e-01 1.574842482805252075e-01 1.627734154462814331e-01 1.181111708283424377e-01 -1.166210621595382690e-01 1.132724359631538391e-01 -3.109676539897918701e-01 9.608386456966400146e-02 -1.106353402137756348e-01 3.551360070705413818e-01 1.152621844084933400e-04 -1.333033293485641479e-01 -1.735708266496658325e-01 3.906006217002868652e-01 8.490267395973205566e-02 5.657927598804235458e-03 -1.097485423088073730e-02 3.802957832813262939e-01 2.413127869367599487e-01 3.487065061926841736e-02 5.404789373278617859e-02 -1.377776414155960083e-01 -2.403411120176315308e-01 1.421248316764831543e-01 9.496444463729858398e-02 -1.197690516710281372e-02 -6.615727394819259644e-02 2.322778701782226562e-01 -5.442462489008903503e-02
1.876896619796752930e-01 2.467769533395767212e-01 5.698594450950622559e-02 1.336624496616423130e-03 3.022846998646855354e-03 5.411606281995773315e-02 1.888665258884429932e-01 -1.511452496051788330e-01 3.603290021419525146e-01 -1.512448340654373169e-01 -2.478704042732715607e-02 -6.958259735256433487e-03 1.567754000425338745e-01 7.218318432569503784e-02 2.426802068948745728e-01 -1.764815486967563629e-02 1.811162233352661133e-01 1.425299644470214844e-01 7.675345987081527710e-02 2.916605770587921143e-01 2.750248610973358154e-01 -2.068274915218353271e-01 2.373036444187164307e-01 1.551535725593566895e-01 -2.079015225172042847e-01 -1.497945040464401245e-01 6.356122903525829315e-03 -1.256986409425735474e-01 9.665101021528244019e-02 3.213474452495574951e-01 1.467415094375610352e-01 -1.956662833690643311e-01
1.689141839742660522e-01 -9.581302851438522339e-02 9.039431065320968628e-02 -6.401328742504119873e-02 2.590874731540679932e-01 3.331295251846313477e-01 9.511127322912216187e-02 -2.540520429611206055e-01 3.129722608719021082e-04 -9.022255241870880127e-02 -1.489014457911252975e-02 -1.332845687866210938e-01 1.814849674701690674e-01 -1.393511146306991577e-01 -1.007279679179191589e-01 -1.072369329631328583e-02 3.447756767272949219e-01 7.612118124961853027e-02 -1.270865648984909058e-01 8.590263128280639648e-02 4.875101521611213684e-02 -1.853819042444229126e-01 1.048875302076339722e-01 2.061640098690986633e-02 -2.828218638896942139e-01 -2.874167263507843018e-01 1.463411152362823486e-01 -6.390098948031663895e-03 2.876805961132049561e-01 2.519257366657257080e-01 1.167824044823646545e-01 -2.632543146610260010e-01
1.289795935153961182e-01 9.189527481794357300e-02 7.902751117944717407e-02 2.584050297737121582e-01 1.625640392303466797e-01 3.752255439758300781e-01 -8.489248901605606079e-02 -1.098429039120674133e-01 3.321620449423789978e-02 -3.677194565534591675e-02 3.044086992740631104e-01 2.684558928012847900e-02 4.782041534781455994e-02 -1.402169615030288696e-01 8.583824336528778076e-02 8.474698662757873535e-02 -1.307193338871002197e-01 4.051901400089263916e-01 4.740779474377632141e-02 3.348029851913452148e-01 1.008565202355384827e-01 -2.277473956346511841e-01 4.422841593623161316e-02 -8.395250886678695679e-02 1.370743662118911743e-02 3.514737263321876526e-02 2.179166674613952637e-01 -2.697739899158477783e-01 -9.757217764854431152e-02 -2.588281035423278809e-01 1.046425253152847290e-01 -8.523767441511154175e-02
-1.055063903331756592e-01 -2.620718479156494141e-01 3.082983009517192841e-02 3.768785595893859863e-01 1.945252865552902222e-01 5.961849913001060486e-02 -1.374756693840026855e-01 -2.421274334192276001e-01 8.025126904249191284e-02 1.445538084954023361e-02 1.688441187143325806e-01 -7.354693114757537842e-02 -6.398112326860427856e-02 1.436054054647684097e-02 8.542346209287643433e-02 1.850498020648956299e-01 -3.702688217163085938e-02 2.001499980688095093e-01 2.025778144598007202e-01 2.547725737094879150e-01 2.673233449459075928e-01 -1.493497788906097412e-01 1.263183951377868652e-01 6.919943541288375854e-02 4.368335753679275513e-02 -6.915219873189926147e-02 -2.585149109363555908e-01 1.077281311154365540e-01 -1.261354833841323853e-01 -2.225461229681968689e-02 4.284240603446960449e-01 -1.578099578619003296e-01
2.108048051595687866e-01 -2.005270272493362427e-01 2.489333003759384155e-01 2.326842397451400757e-01 2.039699405431747437e-01 1.455739587545394897e-01 -3.585586789995431900e-03 -2.931966781616210938e-01 1.087460741400718689e-01 6.573823839426040649e-02 2.280008941888809204e-01 3.771045058965682983e-02 2.692082524299621582e-01 1.578772813081741333e-02 8.454297482967376709e-02 1.239797398447990417e-01 7.565768063068389893e-02 3.049359023571014404e-01 -7.543628662824630737e-02 -5.511533841490745544e-02 -1.236514672636985779e-01 -8.397322148084640503e-02 3.227702900767326355e-02 -1.186210736632347107e-01 -3.023740649223327637e-01 1.680694222450256348e-01 -5.341172590851783752e-02 -1.167684644460678101e-01 2.408120632171630859e-01 1.071750298142433167e-01 3.493074178695678711e-01 -1.145568713545799255e-01
1.435580570250749588e-02 -5.065804347395896912e-02 -2.447229251265525818e-02 1.117114946246147156e-01 3.979688584804534912e-01 -1.873465031385421753e-01 -2.741043269634246826e-01 1.772115938365459442e-02 5.749405920505523682e-02 -2.545327842235565186e-01 6.954289227724075317e-02 -1.856310516595840454e-01 8.974924683570861816e-02 -2.512095570564270020e-01 -1.928230971097946167e-01 -5.694970116019248962e-02 2.115461826324462891e-01 2.730554640293121338e-01 1.921857893466949463e-01 3.165601491928100586e-01 3.120868504047393799e-01 -1.139396801590919495e-01 1.577823609113693237e-01 -2.967136166989803314e-02 -2.317328006029129028e-01 -1.254519820213317871e-01 -1.403060257434844971e-01 3.516080975532531738e-02 -4.201710689812898636e-03 1.103548333048820496e-01 3.121001273393630981e-02 1.039370521903038025e-02
-2.036443948745727539e-01 2.243637442588806152e-01 1.587068587541580200e-01 3.272434771060943604e-01 1.969366818666458130e-01 -3.420149907469749451e-02 -2.827484346926212311e-02 -1.194909736514091492e-01 8.315831422805786133e-02 3.416057825088500977e-01 1.197735145688056946e-01 -2.221613377332687378e-01 -1.012740749865770340e-02 -5.713088437914848328e-02 -1.507101655006408691e-01 1.272163689136505127e-01 2.551495730876922607e-01 2.713623344898223877e-01 -4.254494234919548035e-02 1.253768503665924072e-01 1.778381764888763428e-01 -8.511342108249664307e-02 3.901333361864089966e-02 2.112854272127151489e-01 -2.359938472509384155e-01 -1.896368414163589478e-01 -1.956807076930999756e-01 -2.350048124790191650e-01 -7.114885747432708740e-02 -1.352468226104974747e-02 9.518341161310672760e-03 -2.439167648553848267e-01
-1.385129988193511963e-01 2.086185105144977570e-02 9.826526045799255371e-02 3.361203372478485107e-01 1.700635850429534912e-01 -2.617169916629791260e-01 1.371378451585769653e-01 -1.136919930577278137e-01 1.192689910531044006e-01 1.137471869587898254e-01 3.179110586643218994e-01 -1.006989851593971252e-01 8.921098709106445312e-02 -9.695310890674591064e-02 -1.268566399812698364e-01 1.190869212150573730e-01 3.855580836534500122e-02 2.767313718795776367e-01 1.643638759851455688e-01 2.557905018329620361e-01 3.524688482284545898e-01 -9.873572736978530884e-02 5.019202455878257751e-02 9.611999988555908203e-02 -3.276626765727996826e-01 -2.474341243505477905e-01 -1.976673156023025513e-01 3.570792078971862793e-02 7.369690388441085815e-02 4.071321338415145874e-02 -3.096440248191356659e-02 -9.673757106065750122e-02
-8.691449463367462158e-02 1.266192793846130371e-01 2.063521929085254669e-02 2.364443391561508179e-01 2.704497799277305603e-02 2.249487638473510742e-01 3.579126000404357910e-01 -3.051196038722991943e-01 1.622758954763412476e-01 -1.420745402574539185e-01 1.652642786502838135e-01 -1.195602118968963623e-01 -2.033896930515766144e-02 -1.491188555955886841e-01 1.180273517966270447e-01 -3.632683679461479187e-02 1.549991667270660400e-01 -7.224302738904953003e-02 -2.078733742237091064e-01 3.092124164104461670e-01 7.604649662971496582e-02 6.658412516117095947e-02 -1.154005713760852814e-02 -1.306591928005218506e-01 -2.882627844810485840e-01 -1.026105880737304688e-01 -1.147430911660194397e-01 -8.832071721553802490e-02 1.448051482439041138e-01 3.084982335567474365e-01 1.480129659175872803e-01 -2.709162533283233643e-01
-1.305153518915176392e-01 2.349143289029598236e-02 -1.453274190425872803e-01 1.742146164178848267e-01 2.697008252143859863e-01 3.133713733404874802e-03 -4.047147184610366821e-02 -3.068105280399322510e-01 2.102289199829101562e-01 2.335772961378097534e-01 2.432923167943954468e-01 -2.210624217987060547e-01 -1.310655325651168823e-01 -9.632297605276107788e-02 -1.084889248013496399e-01 -8.338125795125961304e-02 1.793601512908935547e-01 3.280188515782356262e-02 -1.831665486097335815e-01 2.970463037490844727e-01 1.845465451478958130e-01 -1.414481550455093384e-01 -7.266033440828323364e-02 2.371769547462463379e-01 -1.768534332513809204e-01 -2.346435561776161194e-02 -2.671903967857360840e-01 1.280153840780258179e-01 8.740304969251155853e-03 3.038833737373352051e-01 1.211564913392066956e-01 -1.144314780831336975e-01
1.969012022018432617e-01 1.886145174503326416e-01 -1.671083718538284302e-01 1.893398016691207886e-01 3.368978798389434814e-01 -6.502147018909454346e-02 2.680609226226806641e-01 1.888410747051239014e-01 2.708790600299835205e-01 -2.382252365350723267e-01 1.379787921905517578e-01 -2.476316392421722412e-01 2.074945569038391113e-01 -1.803421825170516968e-01 -1.085156723856925964e-01 -2.753805927932262421e-02 1.393465697765350342e-01 1.433575153350830078e-01 3.760944306850433350e-02 -6.374651193618774414e-02 2.262892127037048340e-01 1.956802457571029663e-01 2.499262541532516479e-01 -9.447357058525085449e-02 -2.229618281126022339e-01 1.181985810399055481e-01 1.707345992326736450e-01 -7.198390364646911621e-02 -1.064019352197647095e-01 -2.075622603297233582e-02 1.136543676257133484e-01 -9.497137367725372314e-02
3.053724467754364014e-01 1.336560249328613281e-01 1.461856812238693237e-01 2.180251032114028931e-01 2.930755019187927246e-01 3.444386720657348633e-01 -2.473482042551040649e-01 4.774274677038192749e-02 -6.284291855990886688e-03 -3.261386230587959290e-02 1.346371918916702271e-01 -4.045503735542297363e-01 -1.633662730455398560e-01 -1.905869692564010620e-01 8.756744861602783203e-02 5.587223544716835022e-02 1.093701794743537903e-01 -5.465725809335708618e-02 8.390089869499206543e-02 3.595047295093536377e-01 6.031267344951629639e-02 -7.577662169933319092e-02 1.795421391725540161e-01 5.635625869035720825e-02 9.621383994817733765e-02 -1.247025728225708008e-01 1.494878083467483521e-01 3.760835900902748108e-02 -2.086689472198486328e-01 6.163623556494712830e-02 5.637038871645927429e-02 -1.350227184593677521e-02
-2.917799949645996094e-01 2.168877422809600830e-01 9.446580708026885986e-02 1.512007117271423340e-01 3.136085569858551025e-01 1.667488366365432739e-01 -2.511302530765533447e-01 8.912172913551330566e-02 8.826761692762374878e-02 -5.144147202372550964e-02 2.142045348882675171e-01 1.569094657897949219e-01 6.834804546087980270e-03 -1.134169846773147583e-01 6.878037005662918091e-02 -1.482653319835662842e-01 3.783554732799530029e-01 1.784671247005462646e-01 5.932429805397987366e-03 7.499661296606063843e-02 2.357100993394851685e-01 -7.306821644306182861e-02 4.336148500442504883e-02 3.204495459794998169e-02 5.714139714837074280e-02 -1.103378608822822571e-01 3.572383821010589600e-01 -1.384139508008956909e-01 4.931458458304405212e-02 1.135700345039367676e-01 7.571455091238021851e-02 -3.009330928325653076e-01
-5.727794393897056580e-02 3.331779688596725464e-02 -1.843186281621456146e-02 1.771269738674163818e-02 3.559252619743347168e-01 -1.622833758592605591e-01 -1.876788586378097534e-01 -3.345970436930656433e-02 2.311270385980606079e-01 -4.662683606147766113e-02 2.128446698188781738e-01 -3.388741314411163330e-01 1.297956705093383789e-01 -1.156343147158622742e-02 -9.737038612365722656e-02 1.381730437278747559e-01 -5.499739781953394413e-04 3.040853142738342285e-01 -2.068674191832542419e-02 2.085173726081848145e-01 1.465379539877176285e-02 4.832026362419128418e-02 3.372301161289215088e-02 6.965643167495727539e-02 -3.087583780288696289e-01 1.219424232840538025e-01 -1.248462945222854614e-01 1.767711043357849121e-01 -2.385607808828353882e-01 1.503197997808456421e-01 2.869288027286529541e-01 -2.837644517421722412e-01
-9.002601355314254761e-02 1.126390695571899414e-01 -4.908948391675949097e-02 4.075883924961090088e-01 2.552813887596130371e-01 1.003462355583906174e-02 3.942073881626129150e-02 4.384403303265571594e-02 2.398526668548583984e-01 -1.532133072614669800e-01 -5.554161965847015381e-02 -2.910154759883880615e-01 2.306075841188430786e-01 -1.324754953384399414e-01 -2.111123315989971161e-02 -1.926810741424560547e-01 1.725222021341323853e-01 1.790612339973449707e-01 -8.062499575316905975e-03 -1.643999963998794556e-01 3.501196503639221191e-01 1.420130580663681030e-01 3.567365705966949463e-01 2.740544266998767853e-02 -2.792075872421264648e-01 4.632006958127021790e-02 1.473698299378156662e-03 -8.780332654714584351e-02 2.920578233897686005e-03 -6.063720211386680603e-02 8.685366064310073853e-02 7.822114974260330200e-02
2.267291545867919922e-01 -3.682300075888633728e-02 1.993911117315292358e-01 1.931365579366683960e-01 1.818208992481231689e-01 -7.237449288368225098e-03 2.243295498192310333e-02 1.535823196172714233e-01 3.765882849693298340e-01 2.382698953151702881e-01 2.802127273753285408e-03 1.600358784198760986e-01 2.777671217918395996e-01 -3.196690380573272705e-01 -9.616953134536743164e-02 8.713616058230400085e-03 1.100329384207725525e-01 -1.143404692411422729e-01 -8.181197196245193481e-02 5.129493772983551025e-02 1.149013265967369080e-01 9.081221185624599457e-03 2.843994796276092529e-01 1.378545910120010376e-01 9.334462136030197144e-02 -4.237981513142585754e-02 -1.088917627930641174e-01 5.314632505178451538e-02 1.103338897228240967e-01 2.078207135200500488e-01 1.226233765482902527e-01 -3.960195779800415039e-01
9.175797551870346069e-02 1.701553165912628174e-01 -2.987564541399478912e-02 2.533394694328308105e-01 1.574719548225402832e-01 2.562238276004791260e-01 1.176208779215812683e-01 8.497110754251480103e-02 5.500357225537300110e-02 -1.918516121804714203e-02 2.255485206842422485e-01 1.157556697726249695e-01 -9.780558943748474121e-02 -1.473970115184783936e-01 1.938749849796295166e-01 4.956598207354545593e-02 2.866860628128051758e-01 2.772430479526519775e-01 2.889651339501142502e-03 -1.272595822811126709e-01 4.089599847793579102e-01 7.642423361539840698e-02 1.334469318389892578e-01 2.124490737915039062e-01 3.950479254126548767e-02 -2.423787564039230347e-01 3.723984956741333008e-02 -5.008050426840782166e-02 7.425960898399353027e-02 2.205204516649246216e-01 1.576376333832740784e-02 -3.422974944114685059e-01
6.538637913763523102e-03 1.524205952882766724e-01 -1.025163307785987854e-01 3.044029474258422852e-01 3.704885542392730713e-01 2.264065146446228027e-01 -3.891950845718383789e-02 1.867800652980804443e-01 1.039609760046005249e-01 -1.057370379567146301e-01 1.451577395200729370e-01 5.167483538389205933e-02 1.163185164332389832e-01 -9.251502901315689087e-02 3.973300382494926453e-02 3.983180038630962372e-03 4.813412725925445557e-01 1.788999587297439575e-01 -2.431316860020160675e-02 -6.353347003459930420e-02 2.080031633377075195e-01 6.756931543350219727e-02 -7.618143409490585327e-02 -1.016339808702468872e-01 -8.211736381053924561e-02 -2.424873560667037964e-01 1.984483748674392700e-01 -4.631851240992546082e-02 5.923699587583541870e-02 1.610559523105621338e-01 8.278572559356689453e-02 -3.218079209327697754e-01
1.624698638916015625e-01 1.503250002861022949e-01 -1.133746728301048279e-01 4.495262205600738525e-01 1.064734831452369690e-01 2.040535211563110352e-01 3.423320353031158447e-01 1.481711305677890778e-02 4.637829959392547607e-03 6.164771690964698792e-02 3.071653842926025391e-01 -1.124475747346878052e-01 -1.210553687997162342e-03 4.495251551270484924e-02 -1.891315169632434845e-02 8.400090038776397705e-02 -1.491775810718536377e-01 2.637274861335754395e-01 3.942878171801567078e-02 7.957210391759872437e-02 -9.154459089040756226e-02 -2.538501322269439697e-01 1.719866245985031128e-01 -4.689662531018257141e-02 -2.043142616748809814e-01 1.358448117971420288e-01 2.772684395313262939e-01 -2.161390036344528198e-01 -1.757126860320568085e-02 9.489875286817550659e-03 1.301619261503219604e-01 -2.000386863946914673e-01
1.842605620622634888e-01 -2.308701723814010620e-01 -7.990770041942596436e-02 2.193755954504013062e-01 2.190388292074203491e-01 2.106812149286270142e-01 4.259540513157844543e-02 -1.060288846492767334e-01 -1.520038545131683350e-01 1.212368085980415344e-01 2.190590649843215942e-01 -1.781499534845352173e-01 -9.000458568334579468e-02 -4.090715050697326660e-01 -2.239046990871429443e-02 -4.488415271043777466e-02 2.044145017862319946e-01 9.117151051759719849e-02 -1.727295517921447754e-01 -4.799097031354904175e-02 3.723658621311187744e-02 -7.957372814416885376e-03 2.727939784526824951e-01 2.076090127229690552e-01 -7.362320274114608765e-02 -8.504290133714675903e-02 -1.758882254362106323e-01 5.593412742018699646e-02 -2.761268019676208496e-01 -1.755080074071884155e-01 7.681982964277267456e-02 -3.105776011943817139e-01
-1.639147251844406128e-01 -2.386779710650444031e-02 1.174112036824226379e-01 1.536834388971328735e-01 3.413654863834381104e-01 -2.243114709854125977e-01 -3.764630481600761414e-02 4.887879639863967896e-02 2.005696296691894531e-01 -2.663849294185638428e-01 1.836687922477722168e-01 -2.937006950378417969e-01 7.718670368194580078e-02 -2.326462417840957642e-01 4.108801484107971191e-02 2.130101174116134644e-01 4.066275358200073242e-01 6.519425660371780396e-02 -1.386180520057678223e-02 -1.520008500665426254e-02 9.104557335376739502e-03 -7.343147695064544678e-02 4.828826710581779480e-02 5.425729230046272278e-02 -7.457247376441955566e-02 -9.621926397085189819e-02 1.291761454194784164e-02 1.724518276751041412e-02 1.438844054937362671e-01 -2.097913622856140137e-01 3.642094433307647705e-01 -1.810016483068466187e-01
1.517733093351125717e-02 1.139284148812294006e-01 1.807446330785751343e-01 6.558486074209213257e-02 4.833197593688964844e-02 1.532544344663619995e-01 2.765379250049591064e-01 -1.928053945302963257e-01 2.814376354217529297e-01 -1.995897591114044189e-01 1.551890522241592407e-01 -6.711226701736450195e-02 1.443406492471694946e-01 -4.365896061062812805e-02 1.359889656305313110e-01 1.078994944691658020e-01 1.556709408760070801e-01 -6.154568865895271301e-03 -1.143835932016372681e-01 2.615970671176910400e-01 2.503690123558044434e-01 -1.350004971027374268e-01 3.145105391740798950e-02 3.547318279743194580e-02 -2.890726327896118164e-01 -3.691971674561500549e-02 -4.143372550606727600e-02 -2.924693226814270020e-01 4.014559090137481689e-02 3.287020027637481689e-01 4.554903134703636169e-02 -3.701155185699462891e-01
2.719059884548187256e-01 -2.035333961248397827e-01 1.229636296629905701e-01 8.067772537469863892e-02 3.570261895656585693e-01 2.648327350616455078e-01 -7.772028446197509766e-02 -4.205950722098350525e-02 2.529830038547515869e-01 1.090460829436779022e-02 1.001673415303230286e-01 1.329494416713714600e-01 6.435060501098632812e-02 -1.094465777277946472e-01 -4.448449239134788513e-02 1.807496100664138794e-01 2.427089214324951172e-01 -1.066080555319786072e-01 -8.229682594537734985e-02 2.817485630512237549e-01 2.316662371158599854e-01 -4.332550987601280212e-02 -2.676706947386264801e-02 2.214578837156295776e-01 -1.120121777057647705e-01 -2.002288848161697388e-01 2.311157286167144775e-01 -1.742718517780303955e-01 2.739551365375518799e-01 1.286953687667846680e-01 1.588390916585922241e-01 -4.325087356846779585e-04
1.637434810400009155e-01 2.659026086330413818e-01 7.113604247570037842e-02 1.271938625723123550e-02 1.342808157205581665e-01 -2.576522715389728546e-02 1.549279093742370605e-01 -3.017862439155578613e-01 2.534901499748229980e-01 -1.047347486019134521e-01 -1.073033288121223450e-01 1.774583905935287476e-01 9.183446317911148071e-02 7.738113403320312500e-02 2.668976783752441406e-01 1.756617426872253418e-01 2.833268642425537109e-01 6.625018268823623657e-02 -6.551747024059295654e-02 2.361588329076766968e-01 3.004629909992218018e-01 -1.864823251962661743e-01 2.334222197532653809e-01 1.209154352545738220e-01 -2.825170755386352539e-01 -1.947216987609863281e-01 -4.888235405087471008e-02 -7.832985371351242065e-02 4.475091770291328430e-02 1.376068145036697388e-01 1.504754424095153809e-01 -1.414873152971267700e-01
7.264617830514907837e-03 5.249314010143280029e-02 -3.107341192662715912e-02 3.365280628204345703e-01 1.686405241489410400e-01 1.643637120723724365e-01 -2.122698426246643066e-01 -1.037400029599666595e-02 -9.901531040668487549e-03 3.195722773671150208e-02 4.957126975059509277e-01 -1.064354702830314636e-01 -1.531622745096683502e-02 -4.784903675317764282e-02 2.906664907932281494e-01 -7.869985699653625488e-02 1.266827881336212158e-01 1.271065920591354370e-01 2.664398774504661560e-02 -1.234074011445045471e-01 3.653998672962188721e-01 2.680663466453552246e-01 1.295562833547592163e-01 1.225642785429954529e-01 1.968385279178619385e-01 -5.383614078164100647e-02 -6.192155182361602783e-02 -4.581897333264350891e-02 -1.740257591009140015e-01 3.737745434045791626e-02 2.463775426149368286e-01 -7.537515461444854736e-02
1.058014109730720520e-02 1.349398940801620483e-01 -2.658270299434661865e-02 8.920760452747344971e-02 2.011321932077407837e-01 5.590719729661941528e-02 -1.530995685607194901e-02 -2.497448325157165527e-01 -1.292267888784408569e-01 3.188093006610870361e-02 2.714278101921081543e-01 1.093857064843177795e-01 1.493433564901351929e-01 -2.491080574691295624e-02 -2.089814245700836182e-01 2.855974137783050537e-01 4.339192807674407959e-02 -1.441225688904523849e-02 1.257118582725524902e-01 2.844356596469879150e-01 2.286735922098159790e-01 -8.303298056125640869e-02 3.980400860309600830e-01 1.181145384907722473e-01 -1.987438201904296875e-01 -2.770658433437347412e-01 3.630819171667098999e-02 -8.299487084150314331e-02 -6.666212528944015503e-02 -1.668785959482192993e-01 1.986089162528514862e-02 -3.574662208557128906e-01
1.114289369434118271e-02 3.148361667990684509e-02 -1.533717382699251175e-02 1.027867570519447327e-01 1.883257478475570679e-01 1.175466179847717285e-01 1.930896788835525513e-01 2.622620388865470886e-02 1.920559257268905640e-01 2.919147312641143799e-01 2.125239521265029907e-01 1.774383783340454102e-01 2.431283593177795410e-01 -1.529171168804168701e-01 -2.367982715368270874e-01 -1.251447051763534546e-01 2.660725414752960205e-01 1.527881529182195663e-02 1.308180987834930420e-01 1.152825951576232910e-01 6.409672647714614868e-02 -9.962157905101776123e-02 3.945193588733673096e-01 2.475427538156509399e-01 1.328651607036590576e-01 6.605689227581024170e-02 -9.105709195137023926e-02 -2.440594434738159180e-01 -1.316132098436355591e-01 1.627631038427352905e-01 2.596323192119598389e-01 -1.198575571179389954e-01
1.829559355974197388e-01 -1.353224664926528931e-01 1.505467146635055542e-01 8.474724739789962769e-02 2.645447850227355957e-01 2.089885920286178589e-01 2.794554084539413452e-02 -1.836731433868408203e-01 1.100512519478797913e-01 5.884700268507003784e-02 -6.425525061786174774e-03 -8.073319331742823124e-04 2.972488105297088623e-01 2.305724471807479858e-02 3.379812836647033691e-02 -1.122046634554862976e-02 3.003141582012176514e-01 3.242202401161193848e-01 -1.516812741756439209e-01 4.426986724138259888e-02 -6.920208036899566650e-02 5.891712382435798645e-03 6.450581550598144531e-02 6.154101714491844177e-02 -3.599810004234313965e-01 8.779581636190414429e-02 -2.928540296852588654e-02 1.361460890620946884e-02 2.547176480293273926e-01 3.569579422473907471e-01 3.160688877105712891e-01 -2.890205569565296173e-02
-3.240107744932174683e-02 1.350904852151870728e-01 2.599083781242370605e-01 2.071080952882766724e-01 3.922024965286254883e-01 9.739635139703750610e-02 -7.484004646539688110e-02 1.391821056604385376e-01 -2.893833257257938385e-02 2.315992265939712524e-01 2.066651135683059692e-01 -3.868079558014869690e-02 2.527635395526885986e-01 1.070159524679183960e-01 1.463260203599929810e-01 3.477392345666885376e-02 2.262319922447204590e-01 3.557721152901649475e-02 1.138865575194358826e-01 -1.064888164401054382e-01 1.800877153873443604e-01 -2.493605017662048340e-02 2.251469939947128296e-01 3.507217168807983398e-01 1.036426052451133728e-02 1.356618851423263550e-01 1.537666022777557373e-01 7.459598034620285034e-02 -1.873742491006851196e-01 2.918717861175537109e-01 1.245546638965606689e-01 -1.352378278970718384e-01
-1.004501953721046448e-01 -8.577155880630016327e-03 -9.144268929958343506e-02 1.044150516390800476e-01 2.975254952907562256e-01 -7.762774825096130371e-02 -6.783773750066757202e-02 -2.097428143024444580e-01 6.440450437366962433e-03 2.702352702617645264e-01 2.369244247674942017e-01 -1.617209613323211670e-01 -1.558358371257781982e-01 1.682238467037677765e-02 -5.283878371119499207e-02 -1.972806639969348907e-02 3.018978536128997803e-01 7.136612385511398315e-02 -1.135074496269226074e-01 3.064519464969635010e-01 1.367077827453613281e-01 -2.284055799245834351e-01 -1.717490889132022858e-02 2.605632841587066650e-01 -2.566942572593688965e-02 -1.634192466735839844e-01 -1.356649696826934814e-01 -1.572791337966918945e-01 2.036807499825954437e-02 3.871326744556427002e-01 1.545957326889038086e-01 -2.399060279130935669e-01
-2.170010283589363098e-02 1.324724406003952026e-01 1.382286995649337769e-01 4.413760900497436523e-01 1.963057667016983032e-01 -6.899268180131912231e-02 1.693828850984573364e-01 1.163856536149978638e-01 -9.252350777387619019e-02 -2.077665179967880249e-01 1.041049882769584656e-01 -2.177211046218872070e-01 -6.784053891897201538e-02 -1.058628503233194351e-02 1.720134913921356201e-01 4.976957291364669800e-02 1.217738017439842224e-01 3.529434502124786377e-01 -1.253660917282104492e-01 1.158625483512878418e-01 2.141507118940353394e-01 -2.680993080139160156e-01 -6.861218810081481934e-02 5.795465409755706787e-02 1.602657735347747803e-01 9.955085813999176025e-02 1.191444545984268188e-01 -2.725892066955566406e-01 1.943076252937316895e-01 2.354732751846313477e-01 1.543918848037719727e-01 -1.736220344901084900e-02
7.460137456655502319e-02 -4.158682376146316528e-02 1.049054265022277832e-01 2.035048007965087891e-01 4.387153387069702148e-01 4.218360781669616699e-01 -1.100759282708168030e-01 1.082567796111106873e-01 1.075637293979525566e-03 6.804464757442474365e-02 2.463456541299819946e-01 1.934494450688362122e-02 3.294351696968078613e-02 -3.358186036348342896e-02 1.238735914230346680e-01 4.518156871199607849e-02 4.010405540466308594e-01 2.654731273651123047e-01 1.853449195623397827e-01 6.921693217009305954e-03 8.749198913574218750e-02 7.035025954246520996e-02 1.537338271737098694e-02 8.334290236234664917e-02 2.432264536619186401e-01 -7.669865339994430542e-02 7.051592320203781128e-02 -3.100874088704586029e-02 1.886276155710220337e-01 2.121730297803878784e-01 6.466167420148849487e-02 -1.396099030971527100e-01
-2.384423762559890747e-01 1.021451354026794434e-01 -1.120193600654602051e-01 9.656087309122085571e-02 3.064179420471191406e-01 1.460492908954620361e-01 -5.238458979874849319e-03 -1.864947825670242310e-01 1.987090110778808594e-01 8.563847281038761139e-03 1.482473611831665039e-01 -1.117127835750579834e-01 1.101928879506886005e-03 1.770559251308441162e-01 -1.660496443510055542e-01 -6.986717134714126587e-02 2.358785122632980347e-01 1.902461647987365723e-01 -1.304272413253784180e-01 3.158356845378875732e-01 -1.595732942223548889e-02 -2.617904841899871826e-01 9.415791928768157959e-02 -3.982999827712774277e-03 -1.190480142831802368e-01 -3.158815503120422363e-01 -2.702263593673706055e-01 -3.829136863350868225e-02 -3.382327407598495483e-02 2.973887324333190918e-01 1.540347784757614136e-01 -1.870042830705642700e-01
3.958472982048988342e-02 1.118217557668685913e-01 6.310539692640304565e-02 -3.542182594537734985e-02 2.010145038366317749e-01 9.174061566591262817e-02 1.879477798938751221e-01 -3.195231854915618896e-01 1.192784458398818970e-01 -6.927521526813507080e-02 2.354688569903373718e-02 -2.560274899005889893e-01 1.243988648056983948e-01 -3.698859736323356628e-02 6.079028360545635223e-03 9.852217137813568115e-02 1.243930682539939880e-01 4.175227135419845581e-02 -2.911797165870666504e-01 3.413930833339691162e-01 2.388476878404617310e-01 -8.154554665088653564e-02 8.385388553142547607e-02 1.513262391090393066e-01 -4.315075278282165527e-01 -1.877197325229644775e-01 -1.239206790924072266e-01 -1.856436282396316528e-01 1.180912181735038757e-02 1.708762645721435547e-01 1.105344891548156738e-01 -2.402860224246978760e-01
1.416171249002218246e-02 1.955710202455520630e-01 -1.119155362248420715e-01 1.621871888637542725e-01 1.644217818975448608e-01 2.534196972846984863e-01 3.345766663551330566e-02 7.209771871566772461e-02 -8.265858143568038940e-02 -1.673320829868316650e-01 1.999457180500030518e-01 -1.850640624761581421e-01 8.050462603569030762e-02 -1.931973099708557129e-01 5.064559727907180786e-02 -9.075096249580383301e-02 4.095131754875183105e-01 2.485423814505338669e-03 -6.294135004281997681e-02 -4.305536299943923950e-02 1.972639411687850952e-01 -6.855284422636032104e-02 -1.447228132747113705e-04 1.020634099841117859e-01 -1.943530142307281494e-02 3.180150091648101807e-01 9.675077348947525024e-02 4.628488048911094666e-02 -1.304062455892562866e-01 -5.002372711896896362e-02 5.436385869979858398e-01 -7.657784223556518555e-02
-5.413025245070457458e-02 3.181479871273040771e-02 3.940169885754585266e-02 1.574535518884658813e-01 -1.241815835237503052e-01 1.605592519044876099e-01 -1.697273850440979004e-01 -1.184949651360511780e-01 5.843362305313348770e-03 1.086964085698127747e-01 2.572676539421081543e-01 -1.130992248654365540e-01 2.732756733894348145e-01 -2.936273515224456787e-01 1.568869501352310181e-01 7.461598515510559082e-02 9.465078264474868774e-02 2.184250652790069580e-01 2.088862359523773193e-01 -1.496951878070831299e-01 4.945062100887298584e-01 -1.089346036314964294e-02 1.671574264764785767e-02 9.107887744903564453e-02 3.727725893259048462e-02 1.030270680785179138e-01 -2.695530354976654053e-01 -5.813643336296081543e-03 -3.450614959001541138e-02 2.084727734327316284e-01 1.919581592082977295e-01 -2.482410818338394165e-01
-6.047891080379486084e-02 1.633535027503967285e-01 1.827112137107178569e-04 6.432566046714782715e-02 3.374769389629364014e-01 1.360141783952713013e-01 -2.660544514656066895e-01 -3.832386434078216553e-02 -3.356267884373664856e-02 -2.270150929689407349e-01 2.855062186717987061e-01 1.622887849807739258e-01 -3.522633016109466553e-02 -1.308273077011108398e-01 -6.492293626070022583e-02 -9.814584255218505859e-02 3.722414076328277588e-01 5.368707329034805298e-02 -9.563142433762550354e-03 6.535137444734573364e-02 1.952858865261077881e-01 1.318186428397893906e-02 1.384182423353195190e-01 1.328615844249725342e-01 1.122832819819450378e-01 -1.573395729064941406e-01 2.458903193473815918e-01 4.133294895291328430e-02 1.785804778337478638e-01 1.818190366029739380e-01 2.228543758392333984e-01 -3.648023009300231934e-01
3.530842065811157227e-01 1.780068129301071167e-01 9.267870336771011353e-02 -1.555361449718475342e-01 3.090521991252899170e-01 1.265009790658950806e-01 -2.061865329742431641e-01 8.502513170242309570e-02 1.024014130234718323e-01 1.932828426361083984e-01 1.038408949971199036e-01 -1.554358005523681641e-01 -1.205426007509231567e-01 -1.929115653038024902e-01 -7.673706114292144775e-02 -4.146389290690422058e-02 2.812509238719940186e-01 1.636310070753097534e-01 -1.606816649436950684e-01 -4.695187788456678391e-03 2.813191711902618408e-01 2.656307816505432129e-01 1.371962875127792358e-01 7.546439021825790405e-02 5.481763556599617004e-02 8.492053300142288208e-02 9.715876728296279907e-02 -3.028815612196922302e-02 -1.011538580060005188e-01 1.836494803428649902e-01 2.455750256776809692e-01 -2.769294381141662598e-01
-1.492483317852020264e-01 -6.513752043247222900e-02 1.897731125354766846e-01 2.426013648509979248e-01 3.106107115745544434e-01 1.487792581319808960e-01 1.622089594602584839e-01 -1.692766882479190826e-02 4.505897406488656998e-03 6.097425147891044617e-02 1.222614049911499023e-01 -2.686524018645286560e-02 -1.057006567716598511e-01 -2.626905441284179688e-01 -1.708781719207763672e-01 -1.730843633413314819e-01 -1.697764247655868530e-01 3.558208346366882324e-01 -1.214285120368003845e-01 -1.947208791971206665e-01 1.219456568360328674e-01 -1.400418430566787720e-01 2.440839707851409912e-01 1.693246364593505859e-01 -1.200153306126594543e-01 6.911759823560714722e-02 2.392527610063552856e-01 -9.550076723098754883e-02 2.699729753658175468e-03 -1.621979326009750366e-01 2.765389382839202881e-01 -2.355836629867553711e-01
6.982915103435516357e-02 -4.793342202901840210e-02 -2.142452150583267212e-01 3.197547197341918945e-01 4.045634269714355469e-01 2.810540795326232910e-01 3.653632402420043945e-01 -3.682810068130493164e-02 2.255982756614685059e-01 -1.236449703574180603e-01 3.757152855396270752e-01 -1.690124720335006714e-01 9.841004759073257446e-02 1.787596940994262695e-01 -1.366057712584733963e-02 -2.440448664128780365e-02 2.840830385684967041e-01 -2.872411906719207764e-02 7.762941718101501465e-02 1.541971564292907715e-01 -1.095830872654914856e-01 -1.073440313339233398e-01 7.976089417934417725e-02 -1.302771717309951782e-01 -5.046114698052406311e-02 -2.250937977805733681e-03 1.076266095042228699e-01 -1.192622259259223938e-01 1.016207272186875343e-03 -8.693994022905826569e-03 -4.604331031441688538e-02 -9.468697942793369293e-03
-2.701273560523986816e-02 1.162189394235610962e-01 -1.261477768421173096e-01 7.576698064804077148e-02 2.449324727058410645e-01 -9.360910952091217041e-02 -2.947124540805816650e-01 1.267864257097244263e-01 1.283376067876815796e-01 4.899958148598670959e-02 4.812106788158416748e-01 -3.437034487724304199e-01 1.859539598226547241e-01 -7.513278722763061523e-02 -1.611687988042831421e-01 1.933110952377319336e-01 1.341328918933868408e-01 1.366432607173919678e-01 -2.073511481285095215e-02 6.008133292198181152e-02 1.109118685126304626e-01 4.971599951386451721e-02 1.430697855539619923e-03 -2.243859460577368736e-03 -3.507243096828460693e-01 -1.694965958595275879e-01 -1.211220324039459229e-01 -5.525731015950441360e-03 -4.391293227672576904e-02 -2.510226517915725708e-02 1.162066906690597534e-01 -2.868904173374176025e-01
2.228612303733825684e-01 1.359571143984794617e-02 2.646656930446624756e-01 1.985912322998046875e-01 1.522012948989868164e-01 3.078448027372360229e-02 -1.096081137657165527e-01 -3.054684028029441833e-02 1.407616138458251953e-01 4.274559020996093750e-02 2.864935696125030518e-01 3.617110103368759155e-02 9.291835874319076538e-02 1.591830551624298096e-01 3.373929560184478760e-01 -9.147067368030548096e-02 3.047718107700347900e-01 -1.036940366029739380e-01 1.128882393240928650e-01 -7.985871285200119019e-03 3.328684270381927490e-01 -4.217937588691711426e-02 2.654096782207489014e-01 3.450413346290588379e-01 -4.402893781661987305e-02 1.530356109142303467e-01 -5.141639336943626404e-02 -3.644120693206787109e-02 -2.044487744569778442e-01 1.131273210048675537e-01 1.908505707979202271e-01 -5.938548967242240906e-02
1.731201410293579102e-01 -8.986075222492218018e-02 5.320811271667480469e-02 2.258442938327789307e-01 2.258728891611099243e-01 5.638803914189338684e-02 1.882025748491287231e-01 -3.237290382385253906e-01 2.112549915909767151e-02 -1.608701050281524658e-01 3.427952229976654053e-01 3.473847731947898865e-02 9.666828811168670654e-02 -1.100310757756233215e-01 -1.029897555708885193e-01 5.035960674285888672e-02 3.019506670534610748e-02 8.922192454338073730e-02 -7.894191890954971313e-02 3.700608015060424805e-01 1.115725785493850708e-01 -1.483115740120410919e-02 -6.867497693747282028e-03 9.306500852108001709e-02 -1.827288866043090820e-01 9.818553924560546875e-02 -1.686256825923919678e-01 8.619833737611770630e-02 -1.313937902450561523e-01 2.588346898555755615e-01 -4.150009527802467346e-02 -4.424486160278320312e-01
4.646531865000724792e-02 6.680792570114135742e-02 2.262716293334960938e-01 4.421982467174530029e-01 9.566369652748107910e-02 2.491583488881587982e-02 9.220661967992782593e-02 -1.106268242001533508e-01 1.240870542824268341e-02 -2.418891489505767822e-01 4.605189561843872070e-01 -2.701945602893829346e-01 6.353467702865600586e-02 1.589337177574634552e-02 2.238137125968933105e-01 2.921160459518432617e-01 -5.306278914213180542e-02 1.212613433599472046e-01 2.126786857843399048e-02 5.059193074703216553e-02 1.249640211462974548e-01 -2.948024682700634003e-02 5.072272196412086487e-02 3.848318755626678467e-02 6.228002533316612244e-02 1.879451721906661987e-01 1.443749219179153442e-01 2.722405493259429932e-01 6.083139404654502869e-02 1.728814840316772461e-01 -3.889970481395721436e-02 -1.494407802820205688e-01
1.620400696992874146e-01 2.233034968376159668e-01 6.796825677156448364e-02 4.186775088310241699e-01 2.574891224503517151e-02 4.202177003026008606e-02 2.261865288019180298e-01 5.820175260305404663e-02 4.931798204779624939e-02 1.507376204244792461e-03 1.721142977476119995e-01 -6.911624222993850708e-02 -1.954611986875534058e-01 3.037348762154579163e-02 2.064546942710876465e-01 4.619641229510307312e-02 1.612591594457626343e-01 2.010722458362579346e-01 1.490365862846374512e-01 1.544507779181003571e-02 1.581616699695587158e-01 1.286617945879697800e-02 3.878240585327148438e-01 1.341378241777420044e-01 -3.625998795032501221e-01 2.509895265102386475e-01 -2.866852330043911934e-03 2.278095111250877380e-02 2.261403352022171021e-01 -6.071505695581436157e-02 -2.283055707812309265e-02 -1.829112172126770020e-01
-2.227454334497451782e-01 -1.865512132644653320e-02 -2.733251079916954041e-02 3.063735663890838623e-01 3.167155683040618896e-01 1.521118283271789551e-01 -3.159223124384880066e-02 -4.180580377578735352e-01 2.099714428186416626e-01 1.892844736576080322e-01 -1.844120956957340240e-02 -7.289990037679672241e-02 2.539590001106262207e-01 6.902346014976501465e-02 2.120293676853179932e-01 7.949315011501312256e-02 2.620662748813629150e-01 3.401447236537933350e-01 -1.640118807554244995e-01 6.684268265962600708e-02 6.371928006410598755e-02 -7.139764726161956787e-02 1.329727172851562500e-01 -6.688894331455230713e-02 1.659189462661743164e-01 7.228708360344171524e-03 -9.725123643875122070e-02 -1.407949924468994141e-01 -7.079452276229858398e-02 5.752020701766014099e-02 1.515508294105529785e-01 -1.220327392220497131e-01
1.078314557671546936e-01 2.598742246627807617e-01 2.642050981521606445e-01 5.452925339341163635e-02 1.743125170469284058e-01 1.121790111064910889e-01 8.335185796022415161e-02 1.658513098955154419e-01 1.981247216463088989e-02 6.162506714463233948e-02 3.530299663543701172e-01 -4.206603392958641052e-02 3.184028863906860352e-01 3.153050541877746582e-01 8.540176600217819214e-02 1.553974151611328125e-01 1.973543167114257812e-01 -1.407856494188308716e-01 8.771815896034240723e-02 5.252495780587196350e-02 2.582699358463287354e-01 2.448441088199615479e-02 2.761479914188385010e-01 6.794269382953643799e-02 2.902740798890590668e-02 7.652702182531356812e-02 3.168813511729240417e-02 -2.433697693049907684e-02 -1.395535320043563843e-01 2.587258815765380859e-01 1.675094813108444214e-01 -2.600746750831604004e-01
2.088029868900775909e-02 -2.456118911504745483e-01 2.158486843109130859e-02 2.896440327167510986e-01 -1.376535161398351192e-03 2.219402790069580078e-02 -1.417416632175445557e-01 -2.140266001224517822e-01 1.726901829242706299e-01 -4.043048620223999023e-02 1.640276610851287842e-01 1.746794283390045166e-01 4.024779051542282104e-02 -1.381795406341552734e-01 -2.555220015347003937e-02 1.151047199964523315e-01 1.896832585334777832e-01 3.494843542575836182e-01 1.754901558160781860e-01 8.647591620683670044e-02 2.601477503776550293e-01 -1.692219823598861694e-01 -1.088695302605628967e-01 1.410603076219558716e-01 6.054526939988136292e-02 -1.370989531278610229e-01 -2.811142504215240479e-01 1.289948374032974243e-01 8.811462670564651489e-02 2.126829028129577637e-01 4.079287946224212646e-01 -5.484895035624504089e-02
2.259478121995925903e-01 2.592885494232177734e-01 -8.452725410461425781e-02 -2.620167471468448639e-02 2.845207154750823975e-01 5.304533988237380981e-02 2.836765721440315247e-02 -1.837805211544036865e-01 2.703329920768737793e-01 1.148355677723884583e-01 1.385145336389541626e-01 -5.253279581665992737e-02 9.086582064628601074e-02 -4.802510142326354980e-03 1.112203598022460938e-01 9.196879342198371887e-03 1.268791407346725464e-01 4.416230320930480957e-01 -1.445754468441009521e-01 1.441458463668823242e-01 2.089226841926574707e-01 1.082961931824684143e-01 1.350430399179458618e-01 2.958430051803588867e-01 1.677652448415756226e-01 -2.778005301952362061e-01 2.532966434955596924e-01 6.663154810667037964e-02 -1.188992187380790710e-01 6.723442673683166504e-02 1.342305839061737061e-01 -4.532445967197418213e-02
4.865850508213043213e-02 -2.302446216344833374e-01 -1.109757795929908752e-01 2.609036862850189209e-01 2.259172946214675903e-01 6.946150958538055420e-02 -4.859105870127677917e-02 4.601610451936721802e-02 1.063697040081024170e-02 -2.813934683799743652e-01 1.024014502763748169e-01 -3.793269395828247070e-01 -1.753703504800796509e-02 6.496256589889526367e-02 5.288314819335937500e-02 1.398489326238632202e-01 -9.941337630152702332e-03 3.610941171646118164e-01 -5.881405621767044067e-02 1.971850991249084473e-01 2.032347768545150757e-01 1.558706015348434448e-01 2.216113209724426270e-01 2.108410559594631195e-02 1.120290234684944153e-01 6.085645779967308044e-02 1.603234931826591492e-02 -4.155887290835380554e-02 2.459601163864135742e-01 -3.659550473093986511e-02 4.175572693347930908e-01 3.043079003691673279e-02
6.004436686635017395e-02 7.704462856054306030e-02 -5.599914584308862686e-03 2.737361788749694824e-01 2.141126841306686401e-01 1.862861514091491699e-01 -2.174283377826213837e-02 8.251070231199264526e-02 -7.540938258171081543e-02 -1.141245812177658081e-01 9.440800547599792480e-02 -2.564358152449131012e-02 2.022266387939453125e-01 -2.389683574438095093e-01 1.761977821588516235e-01 7.704372704029083252e-02 8.420851826667785645e-02 1.653412356972694397e-02 6.488457322120666504e-02 1.217395961284637451e-01 8.044082671403884888e-02 -1.692903786897659302e-01 -1.339089125394821167e-01 1.368959844112396240e-01 1.377129554748535156e-01 -1.074773818254470825e-02 -1.791227050125598907e-02 -1.026096791028976440e-01 -3.971387147903442383e-01 2.229155600070953369e-02 5.753842592239379883e-01 -2.167807817459106445e-01
1.083144024014472961e-01 2.402256727218627930e-01 1.639114171266555786e-01 2.258491814136505127e-01 -3.790965676307678223e-02 -1.022609248757362366e-01 6.226056069135665894e-02 1.196256205439567566e-01 -2.103627473115921021e-02 -1.435388773679733276e-01 1.624874323606491089e-01 -2.352994531393051147e-01 1.653967797756195068e-01 2.526627182960510254e-01 -9.990873932838439941e-02 -3.955312818288803101e-02 1.601917594671249390e-01 2.543971538543701172e-01 -2.376319468021392822e-01 1.675578802824020386e-01 9.924343228340148926e-02 -6.067827716469764709e-02 2.880721092224121094e-01 4.033778011798858643e-01 3.424493595957756042e-02 -2.847051946446299553e-03 1.797313094139099121e-01 -5.865936353802680969e-02 3.392852246761322021e-01 8.469860255718231201e-02 1.189072281122207642e-01 -9.768524020910263062e-02
5.132771655917167664e-02 -4.680462926626205444e-02 2.515616118907928467e-01 1.189658939838409424e-01 2.427625060081481934e-01 -1.328660249710083008e-01 7.066342979669570923e-02 -1.404910683631896973e-01 -6.653907150030136108e-02 -2.244403511285781860e-01 4.046133160591125488e-01 -7.719782646745443344e-03 7.105157524347305298e-02 1.717650145292282104e-01 1.916383057832717896e-01 -2.551218271255493164e-01 1.570876836776733398e-01 -1.410101056098937988e-01 4.307179152965545654e-02 1.040267720818519592e-01 1.086692065000534058e-01 -2.644618451595306396e-01 2.603295743465423584e-01 1.789629012346267700e-01 3.080736473202705383e-02 -1.555984467267990112e-01 -6.957677751779556274e-02 2.227749302983283997e-02 6.192209199070930481e-02 -1.646635122597217560e-03 4.331144988536834717e-01 2.786256745457649231e-02
-5.454668402671813965e-02 6.411248445510864258e-02 5.396849662065505981e-02 2.738012075424194336e-01 5.915844440460205078e-02 1.751364022493362427e-01 2.873558700084686279e-01 -1.681852191686630249e-01 2.734095156192779541e-01 -2.124436199665069580e-01 1.114053130149841309e-01 -1.082753669470548630e-02 1.867349445819854736e-01 -2.477698028087615967e-01 -3.271058574318885803e-02 -9.227358549833297729e-02 3.760471567511558533e-02 -1.231973152607679367e-02 -2.844617068767547607e-01 3.346970379352569580e-01 1.664276570081710815e-01 -8.841810747981071472e-03 6.762640923261642456e-02 -5.502346158027648926e-02 -2.168115079402923584e-01 -3.619107976555824280e-02 -1.912426352500915527e-01 -3.168959021568298340e-01 1.946738362312316895e-01 1.075114682316780090e-01 5.757356528192758560e-03 -2.589550018310546875e-01
2.106871902942657471e-01 2.647303342819213867e-01 9.093444049358367920e-02 6.504520308226346970e-03 7.044747471809387207e-02 6.058910861611366272e-02 2.968235611915588379e-01 -2.560825645923614502e-01 3.066526949405670166e-01 -1.276818960905075073e-01 1.758983731269836426e-02 -3.842365369200706482e-02 5.799757689237594604e-02 5.370014533400535583e-02 5.118880420923233032e-02 -1.565726008266210556e-03 2.340187579393386841e-01 1.117864921689033508e-01 -3.321554139256477356e-02 2.161356657743453979e-01 3.705851137638092041e-01 -1.239894106984138489e-01 3.145889565348625183e-02 1.030611991882324219e-01 -2.983308732509613037e-01 -9.648358821868896484e-02 8.891601115465164185e-03 -1.954860091209411621e-01 2.196233347058296204e-02 2.676886320114135742e-01 1.613699942827224731e-01 -2.823570966720581055e-01
1.305446475744247437e-01 -1.957435756921768188e-01 -1.869532912969589233e-01 3.699135780334472656e-01 6.730100512504577637e-02 5.051248669624328613e-01 3.754441067576408386e-02 -1.267087310552597046e-01 7.370300590991973877e-02 6.853763759136199951e-02 3.050751984119415283e-01 -1.438596099615097046e-01 -1.268886178731918335e-01 -2.138832807540893555e-01 1.408307999372482300e-01 3.034791350364685059e-02 1.509543359279632568e-01 -3.978841006755828857e-02 -1.216703578829765320e-01 -1.917045935988426208e-02 4.909621924161911011e-02 1.216267980635166168e-02 2.609820365905761719e-01 1.814597398042678833e-01 -5.560391116887331009e-03 2.070501893758773804e-01 8.982190489768981934e-02 1.086178794503211975e-02 -2.206101864576339722e-01 1.499691605567932129e-01 1.526010334491729736e-01 -2.323841676115989685e-02
-1.550737768411636353e-02 -1.133714616298675537e-01 2.241328954696655273e-01 1.690257787704467773e-01 1.109709888696670532e-01 -2.280612438917160034e-01 4.793728515505790710e-02 1.976555027067661285e-02 2.120941579341888428e-01 -1.140648946166038513e-01 4.541183710098266602e-01 1.183435320854187012e-01 1.941204220056533813e-01 -1.021376475691795349e-01 1.043692007660865784e-01 1.689456701278686523e-01 3.437193334102630615e-01 -6.827811896800994873e-02 -2.090135216712951660e-01 4.852890223264694214e-02 1.134458258748054504e-01 -6.803923100233078003e-02 3.590340912342071533e-01 -1.259645670652389526e-01 6.931333243846893311e-02 -9.061494842171669006e-03 1.772952079772949219e-01 1.195724308490753174e-01 1.815878003835678101e-01 9.604097157716751099e-02 2.248360961675643921e-01 2.875458635389804840e-02
-9.313850104808807373e-02 -1.048712432384490967e-02 -6.384173780679702759e-02 1.299786269664764404e-01 2.945991456508636475e-01 -5.475430935621261597e-02 -2.114094644784927368e-01 -4.976052343845367432e-01 -2.826678007841110229e-02 6.875832378864288330e-02 2.858373820781707764e-01 -1.162728890776634216e-01 -3.902353346347808838e-03 -1.824721843004226685e-01 1.063657253980636597e-01 -1.016021668910980225e-01 1.891299039125442505e-01 1.401864290237426758e-01 -1.752233691513538361e-02 1.666763275861740112e-01 1.693962514400482178e-01 -2.107717394828796387e-01 -1.407983005046844482e-01 -1.694861054420471191e-02 -4.149786755442619324e-02 1.240473613142967224e-01 -8.703869581222534180e-02 4.712159559130668640e-02 -7.138522714376449585e-02 2.646641731262207031e-01 2.756602168083190918e-01 -2.787062227725982666e-01
2.799428440630435944e-02 2.451714128255844116e-01 -3.617815207690000534e-03 2.662304230034351349e-02 1.090706661343574524e-01 3.131933212280273438e-01 -7.487140595912933350e-02 1.294196546077728271e-01 1.103391796350479126e-01 -6.435599178075790405e-02 3.042817711830139160e-01 -3.621855974197387695e-01 3.385680913925170898e-01 -3.657676279544830322e-01 2.365152686834335327e-01 -1.193388924002647400e-01 -9.149903059005737305e-02 9.234351664781570435e-02 1.082388535141944885e-01 1.017788946628570557e-01 1.094991937279701233e-01 -1.370381563901901245e-01 1.298461705446243286e-01 1.465674340724945068e-01 2.597450651228427887e-02 -9.285132586956024170e-02 -1.487082242965698242e-01 -2.694659680128097534e-02 -9.888388961553573608e-02 1.030007228255271912e-01 8.600571751594543457e-02 -2.817087769508361816e-01
-6.717733293771743774e-02 1.575533449649810791e-01 -8.713023364543914795e-02 9.198127686977386475e-02 3.312573730945587158e-01 3.433540835976600647e-02 -2.712848782539367676e-01 1.351527869701385498e-01 6.555236876010894775e-02 -1.287992000579833984e-01 2.995080947875976562e-01 4.896845668554306030e-02 -1.769669204950332642e-01 -1.467728167772293091e-01 -6.910973787307739258e-02 -1.184583455324172974e-01 2.686256766319274902e-01 1.675237566232681274e-01 1.572348028421401978e-01 1.163626685738563538e-01 2.931945025920867920e-01 -3.202987462282180786e-02 1.918409317731857300e-01 1.724000722169876099e-01 3.930606320500373840e-02 1.553817768581211567e-03 2.558242082595825195e-01 -8.240278065204620361e-02 1.563081890344619751e-01 4.436404630541801453e-02 1.929864883422851562e-01 -3.711518943309783936e-01
2.083736658096313477e-01 4.544714465737342834e-02 7.404939830303192139e-02 1.534430682659149170e-01 6.910336017608642578e-02 3.480908274650573730e-01 -2.669071964919567108e-02 7.299607992172241211e-02 -1.764896214008331299e-01 6.019628047943115234e-02 9.738471359014511108e-02 -1.633342653512954712e-01 1.840758882462978363e-02 -3.518961071968078613e-01 -4.384316504001617432e-02 2.594835162162780762e-01 1.156576946377754211e-01 3.056181035935878754e-02 1.659136414527893066e-01 3.820551335811614990e-01 7.434772700071334839e-02 -5.676474422216415405e-02 1.931322924792766571e-02 4.640551507472991943e-01 -3.465266525745391846e-02 -2.024586200714111328e-01 -5.364618264138698578e-03 -9.701170027256011963e-02 1.785453855991363525e-01 1.264591664075851440e-01 1.313192993402481079e-01 1.122887339442968369e-02
-1.502404510974884033e-01 1.858983337879180908e-01 -5.664733471348881721e-04 3.687529265880584717e-01 3.161738514900207520e-01 -9.039092808961868286e-02 -1.065127775073051453e-01 -1.393781006336212158e-01 -4.267502203583717346e-02 2.384826838970184326e-01 2.404977679252624512e-01 -2.040868103504180908e-01 -9.430359117686748505e-03 -1.711615473031997681e-01 -1.834228336811065674e-01 1.897378414869308472e-01 1.218380406498908997e-01 8.501702547073364258e-02 -1.303095221519470215e-01 2.497046589851379395e-01 2.009612917900085449e-01 -6.619245558977127075e-02 1.877369731664657593e-01 1.818319112062454224e-01 -3.301687836647033691e-01 -1.873898655176162720e-01 -1.324942260980606079e-01 1.295136474072933197e-02 -1.130809560418128967e-01 6.289619486778974533e-03 1.766736432909965515e-02 -1.459432542324066162e-01
-1.200676485896110535e-01 -6.580695509910583496e-02 -2.310613170266151428e-02 -3.345919400453567505e-02 2.188955992460250854e-01 -3.718642890453338623e-02 1.520234495401382446e-01 -8.801866322755813599e-02 -2.398676723241806030e-01 -2.545910514891147614e-02 2.994478940963745117e-01 -2.639577984809875488e-01 2.725583314895629883e-02 -1.927117109298706055e-01 -8.107139170169830322e-02 -1.185686886310577393e-02 9.127971716225147247e-03 2.409586608409881592e-01 -2.289361953735351562e-01 2.858000397682189941e-01 1.081766560673713684e-01 -3.334484249353408813e-02 3.952874243259429932e-01 4.076353833079338074e-02 1.869019269943237305e-01 1.885869055986404419e-01 1.721453815698623657e-01 -1.802343130111694336e-01 1.268624812364578247e-01 1.547059565782546997e-01 2.996018826961517334e-01 -1.093216836452484131e-01
3.728738427162170410e-01 2.317057251930236816e-01 -2.994459122419357300e-02 3.136366605758666992e-01 2.267695963382720947e-01 4.569268971681594849e-02 -2.353427559137344360e-02 4.644478857517242432e-02 4.205795377492904663e-02 -8.371642976999282837e-02 3.460424393415451050e-02 -1.491071879863739014e-01 2.563271224498748779e-01 5.012677609920501709e-02 -3.086705803871154785e-01 4.708733037114143372e-02 6.461205333471298218e-02 3.544240891933441162e-01 5.086912959814071655e-02 -7.350183278322219849e-02 3.425338491797447205e-02 -4.552578926086425781e-02 2.678357064723968506e-01 -4.655189812183380127e-03 3.938680142164230347e-02 -5.858356505632400513e-02 -2.394229471683502197e-01 6.236030161380767822e-02 3.957004100084304810e-02 5.069155618548393250e-02 4.118911027908325195e-01 -3.318134695291519165e-02
2.601617574691772461e-01 -2.827619612216949463e-01 2.160354703664779663e-01 -4.740843549370765686e-02 1.940740942955017090e-01 5.733945965766906738e-02 2.464642524719238281e-01 -1.448446214199066162e-01 3.427413105964660645e-02 -3.536756709218025208e-02 2.293067127466201782e-01 3.755711764097213745e-02 3.496937155723571777e-01 -5.769850313663482666e-02 -8.418019115924835205e-02 -3.387804701924324036e-02 1.119484379887580872e-01 1.626428216695785522e-01 -1.453758180141448975e-01 3.500477969646453857e-02 2.027422040700912476e-01 -1.770646125078201294e-01 -3.506549447774887085e-02 2.547477483749389648e-01 -3.948670327663421631e-01 -1.040112599730491638e-01 1.760491728782653809e-02 -2.206553667783737183e-01 6.298948824405670166e-02 1.165320947766304016e-01 2.367061674594879150e-01 -3.546432033181190491e-02
5.439466331154108047e-03 5.786225199699401855e-02 5.170582234859466553e-02 2.103836983442306519e-01 3.125834763050079346e-01 -1.008291449397802353e-02 -3.765414953231811523e-01 1.151360496878623962e-01 7.217066735029220581e-02 -2.940729558467864990e-01 3.455851674079895020e-01 -5.480902642011642456e-02 2.649650676175951958e-03 -9.647376835346221924e-03 -1.031832620501518250e-01 -1.106002181768417358e-01 3.383509814739227295e-01 2.004123181104660034e-01 9.955607354640960693e-02 2.007440179586410522e-01 3.627214729785919189e-01 1.170244906097650528e-02 4.060504585504531860e-02 -1.002799794077873230e-01 -7.448177784681320190e-02 -1.702370643615722656e-01 1.364268064498901367e-01 1.217205449938774109e-01 8.090858906507492065e-02 1.838727146387100220e-01 -2.334205619990825653e-02 -5.115212872624397278e-02
1.368365436792373657e-01 -1.415078341960906982e-01 2.326884567737579346e-01 1.745470464229583740e-01 4.019621908664703369e-01 1.424304097890853882e-01 8.391481637954711914e-02 -2.105835527181625366e-01 6.483778357505798340e-02 -9.119521826505661011e-02 -2.539790235459804535e-02 -1.377509720623493195e-02 1.071630120277404785e-01 5.713893845677375793e-02 1.028148680925369263e-01 8.661869168281555176e-02 1.649884134531021118e-01 2.169603407382965088e-01 -1.217150837182998657e-01 4.363187029957771301e-02 -2.640316784381866455e-01 -1.523950099945068359e-01 9.708329290151596069e-02 -8.137076348066329956e-02 -3.633468151092529297e-01 -8.800447732210159302e-02 1.854354739189147949e-01 1.193921826779842377e-02 -6.114162877202033997e-02 3.351785242557525635e-01 2.061914354562759399e-01 -2.536313533782958984e-01
-1.877499967813491821e-01 -8.198001235723495483e-02 6.131012365221977234e-02 2.042542248964309692e-01 1.928011924028396606e-01 -5.686267092823982239e-02 -8.764448016881942749e-02 -4.304213225841522217e-01 2.626738324761390686e-02 8.799539506435394287e-02 1.169198378920555115e-01 -1.937949061393737793e-01 -1.480427104979753494e-02 -7.197897136211395264e-02 3.193171322345733643e-02 2.199888378381729126e-01 -4.840289428830146790e-02 2.089802473783493042e-01 7.802890241146087646e-02 2.270227670669555664e-01 3.805518150329589844e-01 -1.450023353099822998e-01 1.273201871663331985e-02 1.569053828716278076e-01 -8.123604208230972290e-02 1.842655986547470093e-01 -2.185073494911193848e-01 1.151386424899101257e-01 -1.362362653017044067e-01 4.633277282118797302e-02 3.302336037158966064e-01 -1.978358179330825806e-01
1.469829976558685303e-01 1.856211200356483459e-02 5.863886326551437378e-03 2.599505484104156494e-01 2.220726199448108673e-02 3.254189789295196533e-01 -2.544615976512432098e-02 1.026839762926101685e-01 9.677713364362716675e-02 1.660536825656890869e-01 5.839525908231735229e-02 -3.833026289939880371e-01 1.545186638832092285e-01 2.463965490460395813e-02 -1.351381279528141022e-02 5.490092933177947998e-02 3.520242273807525635e-01 -1.124745830893516541e-01 3.198244608938694000e-03 -9.790719300508499146e-02 2.529056966304779053e-01 -1.505340170115232468e-02 3.401159644126892090e-01 1.383726596832275391e-01 -8.248632401227951050e-02 2.618139088153839111e-01 -7.378213107585906982e-02 -2.076466083526611328e-01 -2.040206640958786011e-01 1.298097521066665649e-01 2.208966761827468872e-01 -3.933322429656982422e-02
5.634951591491699219e-02 -1.761433184146881104e-01 1.143783330917358398e-01 9.809376299381256104e-02 2.625925242900848389e-01 2.848396599292755127e-01 2.996557950973510742e-01 -5.789751186966896057e-02 3.254126757383346558e-02 6.390776485204696655e-02 6.111279875040054321e-02 5.437011644244194031e-02 8.519088476896286011e-02 -3.886962234973907471e-01 9.619050472974777222e-02 1.964183002710342407e-01 1.128147467970848083e-01 2.551983669400215149e-02 -1.284720003604888916e-01 1.141468361020088196e-01 5.319588631391525269e-02 1.236857101321220398e-01 8.596690744161605835e-02 4.867259860038757324e-01 -3.185800313949584961e-01 -1.198943853378295898e-01 1.914455369114875793e-02 -7.452028989791870117e-02 -4.200167581439018250e-02 -2.525027655065059662e-02 1.416659206151962280e-01 -1.796059608459472656e-01
-2.006926685571670532e-01 1.493563950061798096e-01 3.524366766214370728e-02 3.762210011482238770e-01 2.070835083723068237e-01 -3.997625783085823059e-02 2.489206008613109589e-02 -1.207008436322212219e-01 2.207641452550888062e-01 6.203525140881538391e-02 2.594035863876342773e-01 -7.268772274255752563e-02 5.554933845996856689e-02 -2.998103387653827667e-02 -3.318502008914947510e-01 6.416887789964675903e-02 1.935404390096664429e-01 1.647230982780456543e-02 -1.669612824916839600e-01 1.929075121879577637e-01 2.139771282672882080e-01 -2.412407547235488892e-01 1.096056029200553894e-01 1.503352522850036621e-01 -3.288638889789581299e-01 -2.840509712696075439e-01 -1.591158956289291382e-01 -4.761531576514244080e-02 -4.533746279776096344e-03 6.728243082761764526e-02 8.564318716526031494e-02 -1.478348374366760254e-01
1.004463247954845428e-02 -1.315549612045288086e-01 4.447416588664054871e-02 3.181493878364562988e-01 -1.238531433045864105e-02 2.163844183087348938e-02 -3.535494804382324219e-01 -4.976566135883331299e-02 1.426329463720321655e-01 -1.336237788200378418e-01 2.389359027147293091e-01 -1.003682911396026611e-01 -1.583259999752044678e-01 -1.603266298770904541e-01 -8.167542517185211182e-02 8.230353146791458130e-02 7.052749395370483398e-02 2.378390282392501831e-01 1.345603466033935547e-01 1.514808386564254761e-01 2.798883942887187004e-03 -2.759214341640472412e-01 4.059738814830780029e-01 4.464785382151603699e-02 -1.170190274715423584e-01 -3.209444880485534668e-01 8.544166386127471924e-02 1.326798349618911743e-01 -1.367283705621957779e-02 5.390755459666252136e-02 2.510797977447509766e-01 -1.686403304338455200e-01
2.672529220581054688e-02 -5.477561429142951965e-02 -1.530637592077255249e-01 2.843794822692871094e-01 4.945461750030517578e-01 1.336295306682586670e-01 2.049219906330108643e-01 1.687067002058029175e-01 1.706527173519134521e-01 -7.356861233711242676e-02 -6.104473955929279327e-03 -4.437248408794403076e-01 6.949622929096221924e-02 -2.208233624696731567e-01 2.039020322263240814e-02 -8.196143805980682373e-02 3.069780208170413971e-02 1.286252290010452271e-01 1.077618598937988281e-01 -1.270017474889755249e-01 2.026101201772689819e-01 1.933702975511550903e-01 2.829109132289886475e-01 1.931013725697994232e-02 -1.242234185338020325e-01 1.541038453578948975e-01 -1.016069650650024414e-01 -2.780739031732082367e-02 5.280219763517379761e-02 -3.687215968966484070e-02 2.314408076927065849e-03 -9.162335097789764404e-02
8.531270921230316162e-02 2.345221862196922302e-02 -6.667502969503402710e-02 1.804421097040176392e-01 2.169785052537918091e-01 4.507030546665191650e-02 4.471587538719177246e-01 -2.244455926120281219e-02 3.148578107357025146e-01 -9.171592444181442261e-02 1.966346055269241333e-01 1.910939253866672516e-02 4.257217422127723694e-02 -7.844520360231399536e-02 3.415657877922058105e-01 2.902196347713470459e-02 6.722965091466903687e-02 5.997481942176818848e-02 4.637842252850532532e-02 3.423158824443817139e-02 4.109297096729278564e-01 2.822139859199523926e-01 2.567518875002861023e-02 1.192253753542900085e-01 1.457379311323165894e-01 -1.401882916688919067e-01 -6.007865071296691895e-02 2.951275929808616638e-02 1.969960704445838928e-02 -4.436698555946350098e-02 3.296581804752349854e-01 4.819631204009056091e-02
[truncated: 3,256,574 more chars]
