# Supplementary material for: The Language of Innovation
Source: PLoS One. 2020 Apr 30;15(4):e0230107. doi: 10.1371/journal.pone.0230107 (PMC7194493; doi:10.1371/journal.pone.0230107)
Supplement: S20 File — (GZ) [file pone.0230107.s020.tar.gz › 1998-2002/V2Run_24_VS_4500_embeddings1998-2002ED32.txt]

-1.413461416959762573e-01 4.059092402458190918e-01 -2.751255333423614502e-01 -1.895599216222763062e-01 8.205989003181457520e-02 3.880580365657806396e-01 -6.510636955499649048e-02 -1.166028380393981934e-01 -2.966210059821605682e-02 -4.636444896459579468e-02 -5.855252593755722046e-02 8.133455365896224976e-02 1.597963869571685791e-01 2.918093279004096985e-02 -1.245818212628364563e-01 1.888539344072341919e-01 -1.005832687951624393e-03 -1.136484295129776001e-01 -1.283092647790908813e-01 1.411405354738235474e-01 -1.499899178743362427e-01 4.053198173642158508e-02 4.122508317232131958e-02 2.901722192764282227e-01 1.215663477778434753e-01 4.497277364134788513e-02 3.576893508434295654e-01 1.139211803674697876e-01 1.707677692174911499e-01 2.570675015449523926e-01 1.594927906990051270e-01 -9.162376634776592255e-03
-6.548789795488119125e-03 6.062408685684204102e-01 -7.270634919404983521e-02 3.604533150792121887e-02 8.383631706237792969e-02 1.291405558586120605e-01 1.308036036789417267e-02 -2.706685066223144531e-01 2.498628646135330200e-01 -2.398542612791061401e-01 6.399319320917129517e-02 -8.174874633550643921e-02 1.398320347070693970e-01 7.245721668004989624e-02 4.578639566898345947e-02 1.994258910417556763e-01 3.338290452957153320e-01 -7.379605621099472046e-02 -1.634322404861450195e-01 -1.266385316848754883e-01 -1.495871245861053467e-01 1.455982774496078491e-01 -4.312498122453689575e-02 -2.526627779006958008e-01 6.221342086791992188e-02 -7.651420310139656067e-03 -2.673063986003398895e-02 1.675201058387756348e-01 1.103265285491943359e-01 2.857896871864795685e-02 -1.286273300647735596e-01 1.213086303323507309e-02
-3.816242888569831848e-02 5.642283558845520020e-01 5.296782031655311584e-02 7.654060027562081814e-04 -1.368649899959564209e-01 -1.628254204988479614e-01 -6.040499359369277954e-02 -1.433187276124954224e-01 1.554617434740066528e-01 -1.734752357006072998e-01 3.410160243511199951e-01 1.517875492572784424e-01 -1.286978870630264282e-01 -8.256217837333679199e-02 -8.689306676387786865e-02 2.307271808385848999e-01 1.289122849702835083e-01 -2.514517307281494141e-01 3.152251616120338440e-02 7.021576166152954102e-02 -3.886913135647773743e-02 6.490520201623439789e-03 3.734140098094940186e-02 3.764594495296478271e-01 -1.277813166379928589e-01 -6.435083597898483276e-02 9.622856974601745605e-02 1.124757602810859680e-01 2.050833217799663544e-02 -1.171763762831687927e-01 -1.798522174358367920e-01 -1.042852327227592468e-01
-8.898925781250000000e-02 1.600132584571838379e-01 -1.766277849674224854e-01 1.699251085519790649e-01 6.087975203990936279e-02 1.215061619877815247e-01 -8.782026916742324829e-02 2.943953275680541992e-01 9.707232564687728882e-02 -7.142574340105056763e-02 4.004336148500442505e-02 1.079114824533462524e-01 -3.029297664761543274e-02 1.155916526913642883e-01 -1.092872694134712219e-01 1.482993066310882568e-01 3.711333870887756348e-01 3.171845152974128723e-02 1.996387392282485962e-01 -9.289372712373733521e-02 -2.228578180074691772e-01 1.284400224685668945e-01 8.548158407211303711e-02 1.537788808345794678e-01 2.146950922906398773e-03 1.053236797451972961e-02 1.293262392282485962e-01 3.659195303916931152e-01 -8.217398822307586670e-02 1.438816636800765991e-01 2.621481716632843018e-01 -4.316279292106628418e-01
-3.169172704219818115e-01 4.264900684356689453e-01 -9.696956723928451538e-02 -1.880276352167129517e-01 9.830589592456817627e-02 7.222703844308853149e-02 4.790638014674186707e-02 -2.460320889949798584e-01 1.693179607391357422e-01 -2.640975415706634521e-01 9.087026119232177734e-02 2.548621594905853271e-01 4.193047061562538147e-02 2.384241968393325806e-01 -1.086258329451084137e-02 1.056442260742187500e-01 -1.440468728542327881e-01 -1.669987291097640991e-02 1.244248002767562866e-01 2.096941620111465454e-01 -1.755719631910324097e-01 -2.191374003887176514e-01 -9.058415144681930542e-02 1.468626707792282104e-01 -3.581210225820541382e-02 -3.777336329221725464e-02 6.586854904890060425e-02 2.176573872566223145e-01 1.495446413755416870e-01 2.281704396009445190e-01 -2.435198798775672913e-02 -1.874832510948181152e-01
-3.244146332144737244e-02 3.348076641559600830e-01 -5.595229566097259521e-03 -5.574284493923187256e-02 -1.836054176092147827e-01 1.017221286892890930e-01 2.548603713512420654e-02 -1.410407274961471558e-01 1.399710327386856079e-01 -2.586029767990112305e-01 -1.211651042103767395e-02 3.236378133296966553e-01 -1.329280734062194824e-01 -8.206008374691009521e-02 4.509967938065528870e-02 1.944668889045715332e-01 2.995906770229339600e-01 -3.397300541400909424e-01 1.067035123705863953e-01 4.427204281091690063e-02 -9.850047528743743896e-02 -1.321823000907897949e-01 3.060090355575084686e-02 1.260795593261718750e-01 -1.568318903446197510e-01 -5.494042485952377319e-02 1.547334156930446625e-02 4.543442726135253906e-01 8.233691006898880005e-02 1.605192422866821289e-01 -1.552836387418210506e-03 -1.847886741161346436e-01
-9.496740996837615967e-02 3.634738922119140625e-01 6.440937519073486328e-02 3.112287633121013641e-02 -8.535666763782501221e-02 8.657766878604888916e-02 -1.190945506095886230e-01 -1.910292194224894047e-03 2.495662122964859009e-01 -1.778791397809982300e-01 1.302560269832611084e-01 3.057486712932586670e-01 -1.308067981153726578e-02 3.545753657817840576e-01 1.035175938159227371e-02 2.753419876098632812e-01 3.957511484622955322e-02 -2.047643810510635376e-01 5.154667049646377563e-02 6.381756067276000977e-02 -6.754940748214721680e-02 1.614446491003036499e-01 -1.040220111608505249e-01 2.070119231939315796e-01 -1.056055054068565369e-01 -2.424320429563522339e-01 1.149623170495033264e-01 3.466570377349853516e-01 2.364910989999771118e-01 -1.452193595468997955e-02 1.548887342214584351e-01 2.499946579337120056e-02
-2.150955796241760254e-01 2.688026130199432373e-01 -1.850876063108444214e-01 -1.492757946252822876e-01 -2.596527896821498871e-02 2.769221663475036621e-01 -1.321901679039001465e-01 -1.803797483444213867e-01 1.718515306711196899e-01 -1.086116433143615723e-01 1.898305416107177734e-01 4.749403893947601318e-01 -1.469139903783798218e-01 1.580370813608169556e-01 -2.003286778926849365e-02 2.825259566307067871e-01 1.708125025033950806e-01 -1.656847894191741943e-01 -1.850279606878757477e-02 4.674586281180381775e-02 -9.053705632686614990e-02 -1.987002342939376831e-01 -1.916595548391342163e-01 1.177533939480781555e-01 -2.084090858697891235e-01 9.402388334274291992e-02 1.998638510704040527e-01 9.917328506708145142e-02 4.859945736825466156e-03 4.627905413508415222e-02 -3.629771620035171509e-02 -6.985481828451156616e-02
3.523509800434112549e-01 3.523086011409759521e-01 7.540952414274215698e-02 3.116840682923793793e-02 -6.066409125924110413e-02 1.718789339065551758e-02 -1.982870846986770630e-01 -2.900271415710449219e-01 6.644062697887420654e-02 -3.185679018497467041e-02 1.702995598316192627e-01 1.960251927375793457e-01 -2.306184023618698120e-01 5.657562986016273499e-02 -1.764616928994655609e-02 2.060367614030838013e-01 6.480962783098220825e-02 -3.077041208744049072e-01 3.700533509254455566e-02 1.420547217130661011e-01 -3.056916892528533936e-01 -1.124630570411682129e-01 -1.006992086768150330e-01 7.304216921329498291e-02 -1.013504043221473694e-01 1.201210990548133850e-01 1.492174863815307617e-01 2.864925265312194824e-01 2.455754904076457024e-03 1.727475970983505249e-01 -3.174416348338127136e-02 -2.091723084449768066e-01
3.762128204107284546e-02 2.987990975379943848e-01 1.796642690896987915e-01 -6.224498152732849121e-02 -2.149192541837692261e-01 1.032396778464317322e-01 -3.894739598035812378e-02 -1.568137258291244507e-01 1.916079372167587280e-01 -9.352805465459823608e-02 -6.389942020177841187e-02 4.549938440322875977e-02 3.045640699565410614e-02 -9.513606876134872437e-02 4.173216223716735840e-02 3.407396078109741211e-01 2.283439785242080688e-01 -2.104489803314208984e-01 -2.503561973571777344e-01 -1.331098526716232300e-01 -2.309620976448059082e-01 2.100698500871658325e-01 -1.419882029294967651e-01 1.922500133514404297e-01 1.668130457401275635e-01 -1.813574582338333130e-01 3.269278407096862793e-01 2.653062343597412109e-01 -1.911898255348205566e-01 -7.491359952837228775e-03 -6.166172400116920471e-02 3.062765859067440033e-02
-2.070453763008117676e-01 2.035854607820510864e-01 -2.957648932933807373e-01 1.567542105913162231e-01 7.843206822872161865e-02 2.793114483356475830e-01 8.405136317014694214e-02 2.699864283204078674e-02 7.000098470598459244e-03 5.486713256686925888e-03 5.151114612817764282e-02 7.500876486301422119e-02 1.111419498920440674e-01 8.727177977561950684e-02 1.440015994012355804e-02 8.622660487890243530e-02 6.848706305027008057e-02 -7.863286882638931274e-02 5.924746766686439514e-02 -2.831837628036737442e-03 -3.521207571029663086e-01 1.513321697711944580e-01 -3.386682569980621338e-01 2.050336599349975586e-01 -2.057026140391826630e-02 3.095664978027343750e-01 2.165850810706615448e-02 4.660972058773040771e-01 -6.703383475542068481e-02 1.153929904103279114e-01 1.114169284701347351e-01 -1.161722242832183838e-01
-1.329675167798995972e-01 3.330558240413665771e-01 -1.075104773044586182e-01 6.714171916246414185e-02 1.552889496088027954e-01 2.038109302520751953e-02 -7.851485908031463623e-02 -4.302633553743362427e-02 -2.970531769096851349e-02 -2.337903529405593872e-01 -1.325440779328346252e-02 3.732420206069946289e-01 -1.568498089909553528e-02 1.357693374156951904e-01 1.403726637363433838e-01 3.483078479766845703e-01 1.100803613662719727e-01 -2.963500916957855225e-01 -7.877022027969360352e-02 2.835719287395477295e-02 -7.862898707389831543e-02 -1.154217049479484558e-01 -4.849187657237052917e-02 1.473194956779479980e-01 -1.574322283267974854e-01 -1.227324008941650391e-01 2.676154375076293945e-01 3.392003476619720459e-01 1.788410246372222900e-01 1.752603612840175629e-02 -1.540155112743377686e-01 -1.871073096990585327e-01
-1.028702706098556519e-01 4.641107916831970215e-01 7.434250414371490479e-02 4.435441642999649048e-02 -3.038047626614570618e-02 1.042219176888465881e-01 -8.639267086982727051e-02 -1.072094067931175232e-01 -5.227507278323173523e-02 -1.848392039537429810e-01 2.428539544343948364e-01 2.417344599962234497e-01 -1.109961420297622681e-02 1.015022769570350647e-01 -1.058912649750709534e-02 1.542401313781738281e-01 -7.289592921733856201e-02 -1.025973260402679443e-01 -2.315484918653964996e-03 3.318629786372184753e-02 -6.076322495937347412e-02 -1.743650808930397034e-02 -4.581174254417419434e-02 3.389562070369720459e-01 -2.026772499084472656e-01 -1.360658407211303711e-01 4.065086543560028076e-01 3.424094021320343018e-01 -2.104249745607376099e-01 1.486433148384094238e-01 -1.187712512910366058e-02 -2.468061260879039764e-02
-1.324907224625349045e-02 4.218881726264953613e-01 -1.804376952350139618e-02 4.834651201963424683e-02 -4.457035567611455917e-03 3.324150741100311279e-01 -1.187813952565193176e-01 -7.395990192890167236e-02 1.535238921642303467e-01 -4.676393046975135803e-02 -8.685437589883804321e-02 6.202895939350128174e-02 -2.505446039140224457e-02 7.690130732953548431e-03 8.652973920106887817e-02 2.929869294166564941e-01 1.350009292364120483e-01 -1.219876408576965332e-01 -8.590928465127944946e-02 -4.203373566269874573e-02 4.726787656545639038e-02 1.797749102115631104e-02 -9.030435234308242798e-02 2.400913983583450317e-01 4.298997670412063599e-02 -1.030347794294357300e-01 8.204344660043716431e-02 2.326766550540924072e-01 -2.535147368907928467e-01 2.626525163650512695e-01 -4.861275851726531982e-01 -6.626001000404357910e-02
2.586900629103183746e-02 2.885104417800903320e-01 -7.078012824058532715e-02 -1.423185914754867554e-01 6.853737682104110718e-02 8.929682523012161255e-02 -2.133595943450927734e-01 7.736711762845516205e-03 2.574505507946014404e-01 -2.888757288455963135e-01 1.656883805990219116e-01 1.665334701538085938e-01 2.191148400306701660e-01 -2.335924059152603149e-01 7.847305387258529663e-02 1.795730441808700562e-01 1.446011960506439209e-01 -1.263005137443542480e-01 -2.295987904071807861e-01 -2.390939295291900635e-01 3.286810591816902161e-02 8.583606779575347900e-02 6.588547676801681519e-02 3.244986385107040405e-02 -1.296928673982620239e-01 1.816867738962173462e-01 6.702973693609237671e-02 4.334576427936553955e-01 1.369680278003215790e-02 -4.192684590816497803e-02 -2.655932307243347168e-01 -1.067631468176841736e-01
-3.551560938358306885e-01 2.472632229328155518e-01 -1.805500686168670654e-01 3.494777902960777283e-02 6.521032005548477173e-02 1.241370663046836853e-01 -5.975286941975355148e-03 -3.734317049384117126e-02 2.623745799064636230e-01 -1.479397863149642944e-01 1.511607170104980469e-01 6.269583851099014282e-02 -2.441256307065486908e-02 7.302711904048919678e-02 -2.098689228296279907e-01 -1.240639165043830872e-01 2.489990368485450745e-02 -1.491381824016571045e-01 1.325487792491912842e-01 -1.899979114532470703e-01 -2.694138586521148682e-01 3.447655439376831055e-01 -1.777979880571365356e-01 5.713412538170814514e-02 -8.473759889602661133e-02 2.329914420843124390e-01 -1.004752423614263535e-02 3.551192283630371094e-01 -5.801037326455116272e-02 -3.541193157434463501e-02 -2.012562006711959839e-01 -1.982082724571228027e-01
-3.058163821697235107e-01 2.962153553962707520e-01 -4.604462906718254089e-02 3.017573058605194092e-02 -4.451551288366317749e-02 3.081639669835567474e-02 1.088931187987327576e-01 -1.660241931676864624e-01 2.820261381566524506e-02 -8.867142349481582642e-02 -1.531155500560998917e-02 4.664783775806427002e-01 -3.275566548109054565e-02 2.629726231098175049e-01 8.154980838298797607e-02 2.094608992338180542e-01 -1.282921880483627319e-01 -2.924789488315582275e-01 -5.379949882626533508e-02 9.822704829275608063e-03 -2.198031544685363770e-01 4.835924599319696426e-03 -1.051324009895324707e-01 1.811716556549072266e-01 -6.082100048661231995e-02 -6.197037920355796814e-02 -1.061792075634002686e-01 3.511097729206085205e-01 -1.106034368276596069e-01 4.918796941637992859e-02 -3.832660615444183350e-02 -2.658630609512329102e-01
-2.913539111614227295e-01 3.373844027519226074e-01 -9.765193611383438110e-02 -8.625177294015884399e-02 -1.948466640897095203e-03 6.706876307725906372e-02 4.049686715006828308e-02 -2.875910997390747070e-01 1.396688912063837051e-02 -6.831526011228561401e-02 1.769774556159973145e-01 4.451369643211364746e-01 1.576068401336669922e-01 1.709095984697341919e-01 1.308426447212696075e-02 1.586758196353912354e-01 1.157253906130790710e-01 -9.195729345083236694e-02 8.355025202035903931e-02 -3.903438895940780640e-02 -2.822991907596588135e-01 -1.206576824188232422e-01 5.758237466216087341e-02 2.099851965904235840e-01 -2.485701888799667358e-01 5.653068888932466507e-03 9.979194402694702148e-02 2.147575020790100098e-01 1.643228232860565186e-01 -2.986259758472442627e-03 5.837148055434226990e-02 -2.477895170450210571e-01
2.028010338544845581e-01 4.688872396945953369e-01 6.253743916749954224e-02 -6.724335253238677979e-02 -1.151856500655412674e-02 2.364273183047771454e-02 1.641136556863784790e-01 -9.674455225467681885e-02 -8.185803890228271484e-02 4.148327186703681946e-02 2.579615116119384766e-01 3.639558330178260803e-02 -5.783430486917495728e-02 3.046662732958793640e-02 2.556708455085754395e-01 2.722455561161041260e-01 1.132529005408287048e-01 -7.864469289779663086e-02 1.305924654006958008e-01 -4.800489917397499084e-02 -2.947260737419128418e-01 1.822914034128189087e-01 1.832696497440338135e-01 -1.065324842929840088e-01 -4.617884382605552673e-02 2.220883816480636597e-01 9.387537837028503418e-02 3.041186630725860596e-01 1.874971538782119751e-01 -1.868787109851837158e-01 1.091537922620773315e-01 -1.881496608257293701e-01
-1.241936385631561279e-01 2.967937588691711426e-01 -1.281534582376480103e-01 1.306052953004837036e-01 6.343435496091842651e-02 -1.060258969664573669e-01 -1.066025905311107635e-02 -1.267413198947906494e-01 1.439085453748703003e-01 -3.612699210643768311e-01 2.052392363548278809e-01 3.356765806674957275e-01 -3.937735781073570251e-02 3.233334720134735107e-01 1.255522817373275757e-01 1.942317932844161987e-01 2.423933893442153931e-01 -1.218920722603797913e-01 -9.516981989145278931e-02 1.482957005500793457e-01 -1.219601333141326904e-01 -7.395522203296422958e-03 1.120136398822069168e-02 1.825205385684967041e-01 -1.005984563380479813e-02 -6.714974343776702881e-02 1.465321183204650879e-01 2.959640622138977051e-01 1.360908597707748413e-01 2.624832093715667725e-01 3.519507497549057007e-02 -1.029127314686775208e-01
-2.868742868304252625e-02 3.699131309986114502e-01 4.749309271574020386e-02 1.333233118057250977e-01 2.212981879711151123e-02 9.630256891250610352e-02 -1.019032821059226990e-01 -2.550218999385833740e-01 1.166741847991943359e-01 -2.988426685333251953e-01 -1.995895616710186005e-02 3.585817813873291016e-01 -1.322899311780929565e-01 2.065455913543701172e-01 1.498942226171493530e-01 3.484454452991485596e-01 1.064943149685859680e-01 -1.657747775316238403e-01 1.004818081855773926e-01 7.228852808475494385e-02 -1.616683602333068848e-01 5.826080963015556335e-02 -3.649733215570449829e-02 2.629010975360870361e-01 -1.816299855709075928e-01 3.019700199365615845e-02 9.453635662794113159e-02 1.096639782190322876e-01 8.979390375316143036e-03 1.172303482890129089e-01 -5.027605220675468445e-02 -3.095842301845550537e-01
-1.483532339334487915e-01 2.011558413505554199e-01 -1.915426701307296753e-01 3.125540912151336670e-03 3.679870814085006714e-02 2.982483208179473877e-01 -1.458195000886917114e-01 -5.130362883210182190e-02 8.939921855926513672e-02 3.486412018537521362e-02 -2.237882465124130249e-02 5.356661230325698853e-02 4.371885210275650024e-03 1.398543119430541992e-01 -3.513028323650360107e-01 -4.888726398348808289e-02 2.340954542160034180e-01 3.717976436018943787e-02 8.634663373231887817e-02 1.935050636529922485e-02 -3.285722434520721436e-01 7.271028123795986176e-03 -1.921789348125457764e-01 9.378443658351898193e-02 -1.076396778225898743e-01 1.355896592140197754e-01 2.065735869109630585e-02 5.504479408264160156e-01 -7.246361672878265381e-02 -6.224038451910018921e-02 1.458342075347900391e-01 -2.170963734388351440e-01
-2.017249912023544312e-01 3.086526691913604736e-01 -3.864695429801940918e-01 9.062847495079040527e-02 2.207867503166198730e-01 1.620852500200271606e-01 -1.443958561867475510e-02 8.385499566793441772e-02 2.463061213493347168e-01 -1.213124021887779236e-01 1.116350591182708740e-01 -5.483154952526092529e-02 1.079869121313095093e-01 8.984191715717315674e-02 -1.506099253892898560e-01 -3.247572109103202820e-02 2.098771929740905762e-01 5.100229755043983459e-02 7.658181339502334595e-02 9.629052132368087769e-02 -2.443238496780395508e-01 5.572222173213958740e-02 -1.786801367998123169e-01 3.101601600646972656e-01 -1.502006947994232178e-01 -7.668768614530563354e-02 7.027319073677062988e-02 2.989569902420043945e-01 -1.106358692049980164e-01 -5.101371556520462036e-02 1.104118302464485168e-01 -2.956128418445587158e-01
6.840498745441436768e-02 4.110009968280792236e-01 -3.200457990169525146e-01 1.237324848771095276e-01 -1.251737475395202637e-01 -1.172741223126649857e-02 5.132616311311721802e-02 -6.601163744926452637e-02 7.131747156381607056e-02 -5.073608830571174622e-02 4.857530072331428528e-02 2.119484543800354004e-01 5.608040839433670044e-02 -1.456504464149475098e-01 -1.052961051464080811e-01 2.831773459911346436e-01 3.549489378929138184e-01 -1.427181363105773926e-01 -7.379559427499771118e-02 -1.253490000963211060e-01 1.466571390628814697e-01 1.529784202575683594e-01 -7.758983969688415527e-02 2.063256800174713135e-01 4.443595185875892639e-02 1.364380419254302979e-01 4.315685946494340897e-03 9.030314534902572632e-02 -1.771893799304962158e-01 2.391831427812576294e-01 -3.610993027687072754e-01 -8.066696673631668091e-02
-2.959052100777626038e-03 5.074452757835388184e-01 3.151312004774808884e-03 -5.879938974976539612e-02 -1.418311595916748047e-01 -2.265036255121231079e-01 -2.822772040963172913e-02 9.243397414684295654e-02 5.274852365255355835e-02 -4.231890290975570679e-02 8.569728583097457886e-02 4.509389102458953857e-01 -1.584549844264984131e-01 1.273752599954605103e-01 1.381940394639968872e-02 2.840324342250823975e-01 1.170816868543624878e-01 1.511113047599792480e-01 -2.766424603760242462e-02 1.450901329517364502e-01 -5.309590487740933895e-04 4.809613164979964495e-04 -1.046316102147102356e-01 2.112598121166229248e-01 -2.585508860647678375e-02 1.191055327653884888e-01 1.300715506076812744e-01 3.354874849319458008e-01 2.311571389436721802e-01 -1.326942723244428635e-02 2.145683951675891876e-02 -9.202115237712860107e-02
7.880335301160812378e-02 3.059630692005157471e-01 -1.496359705924987793e-01 -4.895815998315811157e-02 2.203694730997085571e-01 1.648390889167785645e-01 1.785246580839157104e-01 2.273668907582759857e-02 -1.608615666627883911e-01 -1.139466464519500732e-01 6.323090940713882446e-02 -8.824112266302108765e-02 -9.562291949987411499e-02 -1.239212229847908020e-01 2.593142688274383545e-01 4.114156663417816162e-01 -3.371799131855368614e-03 -3.109054267406463623e-01 -3.593511879444122314e-02 -3.664268553256988525e-02 -3.694645762443542480e-01 4.187249764800071716e-02 5.364163219928741455e-02 1.563270986080169678e-01 -3.687493503093719482e-02 -3.523863852024078369e-03 1.660386472940444946e-01 2.066614329814910889e-01 7.473756372928619385e-02 1.986442804336547852e-01 -2.393568903207778931e-01 -1.294101923704147339e-01
2.159182727336883545e-02 2.828418314456939697e-01 -7.577846199274063110e-02 2.250929176807403564e-01 6.574596464633941650e-02 1.941724568605422974e-01 9.707502275705337524e-02 -1.913081705570220947e-01 1.435020267963409424e-01 -2.684553265571594238e-01 1.921828091144561768e-01 3.078141510486602783e-01 -2.191879320889711380e-03 1.826492547988891602e-01 9.623731672763824463e-02 4.009675085544586182e-01 1.757584959268569946e-01 -1.209251061081886292e-01 -7.939041405916213989e-02 9.706485271453857422e-02 -4.730917513370513916e-02 -3.963929042220115662e-02 -4.259386658668518066e-02 1.664018779993057251e-01 -2.485461980104446411e-01 -1.488479971885681152e-01 -1.001606807112693787e-01 2.837159335613250732e-01 -9.121790528297424316e-02 2.537455968558788300e-02 -1.014216020703315735e-01 -2.430430650711059570e-01
-3.456173464655876160e-03 3.141442239284515381e-01 2.074221819639205933e-01 -6.936689466238021851e-02 -2.457857578992843628e-01 2.746680974960327148e-01 -1.461518704891204834e-01 -7.907722145318984985e-02 1.612424999475479126e-01 -1.693383306264877319e-01 -1.962816342711448669e-02 9.129897691309452057e-03 1.173748522996902466e-01 -4.646442458033561707e-02 -1.439291238784790039e-02 3.890541493892669678e-01 1.171176061034202576e-01 5.747607350349426270e-02 -1.260574012994766235e-01 -2.497638314962387085e-01 -1.956785917282104492e-01 2.942641079425811768e-01 1.552474796772003174e-01 2.149783819913864136e-02 -5.808987841010093689e-02 5.560927093029022217e-02 -9.223848581314086914e-02 2.813650965690612793e-01 1.468733102083206177e-01 8.253189176321029663e-02 -2.995010614395141602e-01 -1.019141972064971924e-01
-2.489900775253772736e-02 8.967590518295764923e-03 -2.759403288364410400e-01 5.242286249995231628e-02 3.090240955352783203e-01 1.493156421929597855e-02 -6.565002351999282837e-02 1.546157300472259521e-01 1.268073767423629761e-01 -4.880892857909202576e-02 1.658593565225601196e-01 5.337968468666076660e-02 -3.922598809003829956e-02 1.488148868083953857e-01 -4.884617403149604797e-02 2.153538167476654053e-01 1.012386288493871689e-02 -2.637225203216075897e-02 -1.917860805988311768e-01 1.121139228343963623e-01 -3.543306291103363037e-01 2.422218024730682373e-01 -1.129370629787445068e-01 1.502265334129333496e-01 9.867866337299346924e-02 -2.761306241154670715e-02 -1.994959861040115356e-01 3.397222757339477539e-01 -2.336421161890029907e-01 -1.376496702432632446e-01 7.645589113235473633e-02 -4.005241394042968750e-01
-2.648214101791381836e-01 2.718434631824493408e-01 -1.502574682235717773e-01 9.479315578937530518e-02 -7.637680042535066605e-03 7.705783098936080933e-02 -3.442737758159637451e-01 -4.725692048668861389e-02 4.465227946639060974e-02 -8.185128867626190186e-02 2.805464202538132668e-03 3.443704247474670410e-01 -1.379598826169967651e-01 2.433272302150726318e-01 1.139758303761482239e-01 2.691549360752105713e-01 8.926050364971160889e-02 2.707740757614374161e-03 -4.626870155334472656e-02 3.421778231859207153e-02 -2.938465215265750885e-02 3.067221725359559059e-03 7.388099282979965210e-02 3.378029763698577881e-01 3.386620059609413147e-02 -2.174870520830154419e-01 3.284019231796264648e-01 1.999649256467819214e-01 2.326982170343399048e-01 1.234153881669044495e-01 -9.631843864917755127e-02 -4.301424603909254074e-03
-8.182128518819808960e-02 3.006142079830169678e-01 4.833217244595289230e-03 -1.914613544940948486e-01 -5.258869379758834839e-02 1.068134009838104248e-01 2.691044807434082031e-01 -2.969689667224884033e-01 1.502785235643386841e-01 -5.088472738862037659e-02 2.840598225593566895e-01 3.481455445289611816e-01 -1.197763085365295410e-01 3.671393496915698051e-03 -5.584790557622909546e-02 1.975601911544799805e-01 1.560733746737241745e-02 -1.758132576942443848e-01 2.040027976036071777e-01 -4.151429980993270874e-02 -3.330924361944198608e-02 2.311333864927291870e-01 -9.331609308719635010e-02 7.549192756414413452e-02 -9.072471410036087036e-02 -7.138922065496444702e-02 3.077772855758666992e-01 1.764170527458190918e-01 -5.986667051911354065e-02 1.778848320245742798e-01 -1.550214141607284546e-01 -2.569563686847686768e-01
8.394402265548706055e-02 3.623529076576232910e-01 -1.851843148469924927e-01 3.810324892401695251e-02 1.548481732606887817e-01 -6.465048994868993759e-03 -3.654250204563140869e-01 -4.522869735956192017e-02 2.404142767190933228e-01 2.846832759678363800e-02 3.536868467926979065e-02 3.561975061893463135e-01 -8.064834773540496826e-02 -3.384234756231307983e-02 3.543633967638015747e-02 1.402075886726379395e-01 1.678032428026199341e-01 1.293791085481643677e-01 -4.034125804901123047e-02 1.148915514349937439e-01 -1.156523823738098145e-01 2.027156017720699310e-02 -6.923235952854156494e-02 3.042762279510498047e-01 -2.391490340232849121e-01 -2.363010197877883911e-01 1.849132329225540161e-01 2.813363075256347656e-01 1.607734858989715576e-01 1.334346979856491089e-01 -9.825439751148223877e-02 -2.096038870513439178e-02
5.561227723956108093e-02 1.962197571992874146e-01 -2.893684059381484985e-02 5.309389904141426086e-02 1.255674511194229126e-01 1.117760241031646729e-01 -1.851779595017433167e-02 -2.138991653919219971e-02 4.418053925037384033e-01 -3.201179206371307373e-01 1.932518929243087769e-01 -6.833624094724655151e-02 1.511663645505905151e-01 -2.007068842649459839e-01 6.440282450057566166e-04 2.734114825725555420e-01 -8.472999557852745056e-03 -2.577432096004486084e-01 8.279536850750446320e-03 -2.092209607362747192e-01 -1.499244570732116699e-01 1.643790304660797119e-01 1.038194373250007629e-01 1.218610629439353943e-01 4.885847121477127075e-02 -5.429958179593086243e-02 2.668549716472625732e-01 9.648092091083526611e-02 -1.028752624988555908e-01 2.733050286769866943e-02 -1.577926576137542725e-01 -3.749114573001861572e-01
-8.169638365507125854e-02 3.595021963119506836e-01 -1.115797832608222961e-01 6.843695789575576782e-02 1.516065467149019241e-02 2.329370975494384766e-01 4.541608318686485291e-02 -1.548430174589157104e-01 4.583590850234031677e-02 -7.539664208889007568e-02 -1.977571472525596619e-02 -9.733205288648605347e-02 1.684944182634353638e-01 1.633477807044982910e-01 -2.134635299444198608e-01 2.535610459744930267e-02 1.285029202699661255e-01 -1.831923723220825195e-01 2.412596344947814941e-01 -1.554760187864303589e-01 -3.725720047950744629e-01 2.351391464471817017e-01 -3.244563341140747070e-01 2.481624633073806763e-01 -1.078507080674171448e-01 1.534474790096282959e-01 5.638813972473144531e-02 2.314058691263198853e-01 -2.379482984542846680e-02 6.106799095869064331e-02 6.599941849708557129e-02 -2.313507348299026489e-01
1.261404901742935181e-01 4.057084321975708008e-01 1.508615724742412567e-02 -1.058382540941238403e-01 -2.305261045694351196e-02 -3.716386109590530396e-02 -5.917131900787353516e-02 -8.217252045869827271e-02 1.911090570501983166e-03 1.142265927046537399e-02 -2.339641004800796509e-02 3.146070837974548340e-01 -2.628734894096851349e-02 1.744561493396759033e-01 8.225637674331665039e-02 2.129409015178680420e-01 4.557675421237945557e-01 -2.240405231714248657e-02 -1.653350442647933960e-01 2.971262298524379730e-02 -1.774630397558212280e-01 4.197933152318000793e-02 -4.451812431216239929e-02 2.550743818283081055e-01 -3.637181520462036133e-01 3.891389816999435425e-03 9.935274720191955566e-03 1.231661587953567505e-01 2.804096341133117676e-01 1.696618050336837769e-01 -9.422336518764495850e-02 -1.112960427999496460e-01
-4.214212596416473389e-01 2.337354421615600586e-01 -1.731719821691513062e-01 -1.115525662899017334e-01 1.205112487077713013e-01 1.590426117181777954e-01 -1.495576053857803345e-01 2.718323767185211182e-01 -1.053763274103403091e-02 -1.565690785646438599e-01 -3.659323602914810181e-02 1.298165172338485718e-01 -1.949865184724330902e-02 1.135410964488983154e-01 -1.030738353729248047e-01 7.450982928276062012e-02 1.841835379600524902e-01 7.963118702173233032e-02 -6.228174641728401184e-02 -3.728244826197624207e-02 -3.400996625423431396e-01 1.927717179059982300e-01 5.422175675630569458e-02 1.599120646715164185e-01 7.032332569360733032e-02 -9.637257456779479980e-02 -1.924942284822463989e-01 3.118713498115539551e-01 -1.671881824731826782e-01 -2.732867002487182617e-02 -9.973493218421936035e-02 -3.208216130733489990e-01
-1.014498174190521240e-01 2.320125252008438110e-01 -1.155678555369377136e-01 -1.420110091567039490e-02 3.116710344329476357e-03 1.641822159290313721e-01 3.765762597322463989e-02 -1.591895818710327148e-01 7.976551353931427002e-02 -3.390171229839324951e-01 5.790325812995433807e-03 4.248030185699462891e-01 2.916678972542285919e-02 1.462929099798202515e-01 -7.235199213027954102e-02 2.414637058973312378e-01 4.639188945293426514e-02 -3.425490558147430420e-01 -1.849207282066345215e-01 9.940369427204132080e-02 -7.638836652040481567e-02 5.293105542659759521e-02 -1.558486968278884888e-01 2.985172271728515625e-01 -2.458542287349700928e-01 9.791687130928039551e-02 1.052003353834152222e-02 2.194653451442718506e-01 1.583907753229141235e-01 1.834279298782348633e-01 -9.236456453800201416e-02 -9.918673336505889893e-02
-3.200615048408508301e-01 1.287489980459213257e-01 -2.012225836515426636e-01 5.567497760057449341e-02 2.135667502880096436e-01 1.173038184642791748e-01 -1.194154471158981323e-01 -1.472520530223846436e-01 9.882907569408416748e-02 1.940452605485916138e-01 3.481153689790517092e-04 -2.707164734601974487e-02 1.893264204263687134e-01 2.992264330387115479e-01 2.679807879030704498e-02 1.919718086719512939e-01 2.470271661877632141e-02 -2.734834551811218262e-01 -2.623161673545837402e-01 5.775339156389236450e-02 -1.738652437925338745e-01 4.010492563247680664e-02 -2.749534547328948975e-01 1.241225283592939377e-02 2.333615869283676147e-01 3.094001300632953644e-02 2.104452848434448242e-01 1.551181226968765259e-01 -5.710354447364807129e-02 -2.008185833692550659e-01 -1.974128931760787964e-01 -2.636468112468719482e-01
1.195110157132148743e-01 2.600978612899780273e-01 -2.478531599044799805e-01 -5.509738624095916748e-02 -1.189965084195137024e-01 -1.718368083238601685e-01 -7.352662831544876099e-02 -7.075559347867965698e-02 2.478790432214736938e-01 -2.318576276302337646e-01 1.236088052392005920e-01 -7.898212969303131104e-02 -7.473322004079818726e-02 -1.406342834234237671e-01 1.987564265727996826e-01 1.297295242547988892e-01 2.511165142059326172e-01 -1.889525167644023895e-02 -2.060492634773254395e-01 -9.076139330863952637e-02 -2.281678915023803711e-01 4.160221219062805176e-01 -1.230104714632034302e-01 6.233488023281097412e-02 1.925726830959320068e-01 -7.775427401065826416e-02 1.675295084714889526e-01 2.683248519897460938e-01 2.304241657257080078e-01 1.482987850904464722e-01 6.713975965976715088e-02 -5.467379465699195862e-03
6.368271261453628540e-02 2.191842496395111084e-01 -1.653788536787033081e-01 -2.663289010524749756e-01 -1.745565794408321381e-02 3.066948354244232178e-01 1.008866005577147007e-03 5.258609354496002197e-02 1.740645170211791992e-01 -9.193955920636653900e-04 2.683779001235961914e-01 1.176385208964347839e-01 -1.863548718392848969e-02 -4.228108003735542297e-02 -2.148978263139724731e-01 3.236720263957977295e-01 2.520213127136230469e-01 3.622275963425636292e-02 -3.202197551727294922e-01 -1.415673047304153442e-01 -1.514239162206649780e-01 1.544023156166076660e-01 5.985131487250328064e-02 1.929993033409118652e-01 -6.427258998155593872e-02 1.508210450410842896e-01 2.090361118316650391e-01 3.454417362809181213e-02 -1.463331282138824463e-02 -1.611867994070053101e-01 1.404757350683212280e-01 -3.008973300457000732e-01
-7.803805172443389893e-02 2.823558449745178223e-01 -1.670561432838439941e-01 8.915024250745773315e-02 1.891297101974487305e-01 2.112398594617843628e-01 -6.175172701478004456e-02 2.247671931982040405e-01 4.692124947905540466e-02 8.181065320968627930e-02 7.873091101646423340e-02 -8.440605364739894867e-03 3.723124042153358459e-02 8.535984903573989868e-02 -1.457618027925491333e-01 6.123122200369834900e-02 3.003300428390502930e-01 -4.299842193722724915e-02 1.080642342567443848e-01 -5.521828308701515198e-02 -3.591710329055786133e-01 1.919413655996322632e-01 -9.215502068400382996e-03 3.486682772636413574e-01 -1.612120270729064941e-01 -1.514961943030357361e-02 -6.526677310466766357e-02 4.215996861457824707e-01 -1.125249192118644714e-01 7.503254711627960205e-02 -3.140370175242424011e-02 -2.701750695705413818e-01
-1.558143347501754761e-01 5.386566519737243652e-01 -7.541875541210174561e-02 -1.672436147928237915e-01 9.751136414706707001e-03 -3.316858550533652306e-03 1.305454373359680176e-01 -1.376036405563354492e-01 6.698197126388549805e-02 -1.908606849610805511e-02 2.049938030540943146e-02 -7.512670010328292847e-02 5.094305798411369324e-02 -1.968113332986831665e-01 -1.248940974473953247e-01 2.721772193908691406e-01 -6.066342815756797791e-02 1.573900282382965088e-01 -3.609304130077362061e-01 2.383841387927532196e-02 -2.943667173385620117e-01 -1.613196916878223419e-02 1.349320858716964722e-01 1.322864145040512085e-01 1.658796072006225586e-01 -1.554201263934373856e-02 1.305337250232696533e-01 1.144624948501586914e-01 -4.569998756051063538e-02 -5.663391947746276855e-02 3.495405241847038269e-02 -3.571839630603790283e-01
-1.449580788612365723e-01 2.248221039772033691e-01 -6.319283694028854370e-02 -5.490729585289955139e-02 -5.822996422648429871e-02 -7.323632389307022095e-02 -8.827199786901473999e-02 -9.276527166366577148e-02 1.280741989612579346e-01 -7.958787679672241211e-02 1.475417464971542358e-01 3.396512866020202637e-01 8.451018482446670532e-02 1.604801565408706665e-01 3.136801719665527344e-01 1.762711405754089355e-01 4.022430628538131714e-02 -2.369466572999954224e-01 2.409928888082504272e-01 2.105107307434082031e-01 -1.226826906204223633e-01 3.299322351813316345e-02 -4.955846816301345825e-03 4.027594923973083496e-01 -1.273585297167301178e-02 -1.772897690534591675e-01 2.286193221807479858e-01 3.714608252048492432e-01 4.505430534482002258e-02 8.092775940895080566e-02 2.585214562714099884e-02 -6.652968376874923706e-02
1.307791620492935181e-01 4.997582137584686279e-01 -1.639316976070404053e-01 -9.917382150888442993e-03 -1.071415096521377563e-01 2.991555817425251007e-02 1.907723248004913330e-01 -3.100648149847984314e-02 2.391716241836547852e-01 -3.803508356213569641e-02 1.503138989210128784e-01 1.165916919708251953e-01 -8.832470327615737915e-02 -2.735766470432281494e-01 -1.940803974866867065e-01 1.827615052461624146e-01 -1.608005352318286896e-02 -1.884252429008483887e-01 -2.563158869743347168e-01 -9.840700775384902954e-02 -2.099956423044204712e-01 2.657153010368347168e-01 -2.437156736850738525e-01 1.390329897403717041e-01 5.164165422320365906e-02 -6.303259637206792831e-03 8.150958269834518433e-02 2.745863497257232666e-01 -5.766017362475395203e-02 7.938393205404281616e-02 7.616935670375823975e-02 5.598146095871925354e-02
1.575202196836471558e-01 2.388714998960494995e-01 2.562064826488494873e-01 -1.578591614961624146e-01 1.736190915107727051e-02 7.588603347539901733e-02 1.227038800716400146e-01 -1.034297347068786621e-01 -4.023743420839309692e-02 1.577378213405609131e-01 1.873426586389541626e-01 1.415896415710449219e-01 8.653016388416290283e-02 5.344529449939727783e-02 1.442395597696304321e-01 3.190989494323730469e-01 1.719915568828582764e-01 -2.542081177234649658e-01 2.224545180797576904e-02 1.250876113772392273e-02 -3.016279041767120361e-01 1.091168895363807678e-01 5.515969172120094299e-02 1.226599216461181641e-01 -1.152067258954048157e-01 1.734563559293746948e-01 3.579153418540954590e-01 3.617173135280609131e-01 1.896880418062210083e-01 -6.663597188889980316e-03 -1.361703276634216309e-01 -9.184364229440689087e-02
-1.364464759826660156e-01 1.138455886393785477e-02 -2.438952922821044922e-01 -9.681262820959091187e-02 -1.223019286990165710e-01 3.097666203975677490e-01 -4.599325358867645264e-02 1.602872274816036224e-02 -7.857335358858108521e-02 3.609370440244674683e-02 1.522284597158432007e-01 9.405296295881271362e-02 2.175027318298816681e-02 3.698645532131195068e-01 5.450375005602836609e-02 -2.564627863466739655e-02 1.158999875187873840e-01 -1.020213514566421509e-01 -1.385223567485809326e-01 -9.948921203613281250e-02 -2.235365062952041626e-01 1.775359660387039185e-01 8.985234424471855164e-03 3.405997157096862793e-01 2.949882745742797852e-01 -1.626960337162017822e-01 -2.690206468105316162e-02 2.291952818632125854e-01 -3.379686176776885986e-01 4.128084704279899597e-02 1.285463273525238037e-01 -2.627067267894744873e-01
8.202874660491943359e-02 5.094429850578308105e-01 -1.210491806268692017e-01 -1.847102940082550049e-01 -2.637363672256469727e-01 2.806611545383930206e-02 -2.098427414894104004e-01 1.641110889613628387e-02 1.187365576624870300e-01 -1.386970579624176025e-01 -6.472337245941162109e-02 1.401168853044509888e-01 -5.006537772715091705e-03 -1.841735541820526123e-01 -1.381530016660690308e-01 3.011663854122161865e-01 2.746016718447208405e-02 -1.772021651268005371e-01 -2.072182297706604004e-01 3.111996920779347420e-03 -4.527463391423225403e-02 -1.388210207223892212e-01 -2.600098550319671631e-01 9.147888422012329102e-02 -1.089170016348361969e-02 -1.735096275806427002e-01 2.121781408786773682e-01 2.142344564199447632e-01 1.376976221799850464e-01 -1.421813154593110085e-03 -1.433653682470321655e-01 -1.907248198986053467e-01
-9.184117615222930908e-02 2.936286032199859619e-01 -1.705205738544464111e-01 -2.464542090892791748e-01 8.517751842737197876e-02 -2.303809672594070435e-02 -4.234125837683677673e-02 -2.408137312158942223e-03 5.719657987356185913e-02 -1.954760849475860596e-01 1.457763016223907471e-01 -3.948494326323270798e-03 1.424302756786346436e-01 -1.945517361164093018e-01 -1.494300514459609985e-01 2.689892649650573730e-01 1.748755127191543579e-01 2.223935537040233612e-02 -4.665094316005706787e-01 -1.253413707017898560e-01 -2.289265841245651245e-01 4.738562181591987610e-02 1.147675365209579468e-01 2.444527745246887207e-01 2.228709496557712555e-02 1.223604232072830200e-01 3.248594105243682861e-01 7.094022631645202637e-02 -1.923903264105319977e-02 -6.628956645727157593e-02 2.707681059837341309e-02 -2.585429251194000244e-01
3.383639082312583923e-02 1.768987178802490234e-01 -1.974016278982162476e-01 -2.948330044746398926e-01 8.471918106079101562e-02 3.245189189910888672e-01 -7.580849807709455490e-03 -1.213347464799880981e-01 -9.157673269510269165e-02 -1.511332839727401733e-01 1.760915517807006836e-01 8.520714938640594482e-02 2.261019796133041382e-01 3.754969313740730286e-02 6.610730290412902832e-02 2.411975562572479248e-01 3.230542540550231934e-01 1.530371885746717453e-02 -3.749702572822570801e-01 -3.645693883299827576e-02 -2.902098596096038818e-01 1.017594188451766968e-01 8.348552510142326355e-03 1.864771842956542969e-01 3.021169453859329224e-02 9.504665434360504150e-02 2.289317846298217773e-01 1.166348010301589966e-01 -3.488603979349136353e-02 -1.809995472431182861e-01 1.095897853374481201e-01 -1.786789447069168091e-01
1.399832665920257568e-01 1.543208360671997070e-01 1.952570080757141113e-01 -6.209850683808326721e-02 -3.313280269503593445e-02 1.524497568607330322e-01 4.094411432743072510e-02 -1.380729973316192627e-01 2.259434759616851807e-01 -9.246623516082763672e-02 1.807117164134979248e-01 6.641109287738800049e-02 8.623531460762023926e-02 1.785525083541870117e-01 -6.859290879219770432e-03 2.777309417724609375e-01 1.345745474100112915e-02 1.562027782201766968e-01 -1.219665259122848511e-01 -2.368312142789363861e-02 1.701967120170593262e-01 4.087666571140289307e-01 -9.001282602548599243e-02 4.804243743419647217e-01 8.023661375045776367e-02 1.757019311189651489e-01 -1.631718873977661133e-02 3.604091703891754150e-01 1.822046935558319092e-02 5.103402212262153625e-02 -2.417981065809726715e-02 1.019173040986061096e-01
4.539879038929939270e-02 9.881556034088134766e-02 -3.305448591709136963e-01 -2.100082784891128540e-01 -1.040538772940635681e-01 1.963087916374206543e-01 -1.201758086681365967e-01 -1.497509777545928955e-01 2.213724404573440552e-01 -4.985081776976585388e-02 3.510141670703887939e-01 4.649307951331138611e-02 -7.772365212440490723e-02 5.534068122506141663e-02 -1.299913525581359863e-01 1.547270175069570541e-02 1.434031575918197632e-01 -1.309361010789871216e-01 1.184037476778030396e-01 -1.018171012401580811e-01 -3.055359721183776855e-01 8.454618602991104126e-02 -2.753331661224365234e-01 1.375924199819564819e-01 -5.041169002652168274e-02 7.430627197027206421e-02 2.823210656642913818e-01 1.137583479285240173e-01 9.335575997829437256e-02 2.937240600585937500e-01 -2.673361897468566895e-01 -1.448211073875427246e-01
-1.272018849849700928e-01 2.638533413410186768e-01 2.633408643305301666e-02 -2.022857069969177246e-01 8.469835668802261353e-02 8.089668303728103638e-02 -1.695266962051391602e-01 2.053473331034183502e-02 1.576318219304084778e-02 1.214694529771804810e-01 -2.280893027782440186e-01 -1.038884297013282776e-01 2.079320251941680908e-01 8.213926106691360474e-02 -2.123875916004180908e-01 2.397260814905166626e-01 1.108005419373512268e-01 -5.216301977634429932e-02 7.872731983661651611e-02 -1.022605523467063904e-01 9.053229354321956635e-03 1.727948039770126343e-01 -9.346330165863037109e-02 2.714278101921081543e-01 2.268366515636444092e-01 1.876665055751800537e-01 2.193355411291122437e-01 1.800022125244140625e-01 3.566171526908874512e-01 -1.463055908679962158e-01 -2.594088613986968994e-01 -2.688318192958831787e-01
1.951837539672851562e-02 2.648091614246368408e-01 -1.978457421064376831e-01 1.508093476295471191e-01 8.654467016458511353e-02 -2.936853840947151184e-02 7.097193039953708649e-03 -1.194659918546676636e-01 2.452865988016128540e-01 -3.296232521533966064e-01 -2.147973049432039261e-03 1.683695614337921143e-01 1.311807036399841309e-01 3.147561848163604736e-02 2.760526537895202637e-01 3.332330286502838135e-01 1.095336452126502991e-01 1.379867345094680786e-01 2.252402715384960175e-02 3.893431276082992554e-02 2.111037261784076691e-02 2.482465952634811401e-01 -2.240881472826004028e-01 2.733146250247955322e-01 -1.368386596441268921e-01 7.985558360815048218e-02 2.736856937408447266e-01 1.705409667920321226e-04 -2.773723378777503967e-02 2.141693234443664551e-01 -1.959246397018432617e-01 -1.929658800363540649e-01
-1.070301905274391174e-01 1.320147216320037842e-01 -3.335703536868095398e-02 7.089366763830184937e-02 -4.524908587336540222e-02 -1.960890144109725952e-01 -1.516712009906768799e-01 3.942512348294258118e-02 1.425957232713699341e-01 -1.976680457592010498e-01 -2.475798875093460083e-02 3.223355412483215332e-01 -1.635674536228179932e-01 2.558105885982513428e-01 8.526884950697422028e-03 2.070070952177047729e-01 1.721314042806625366e-01 -2.192730605602264404e-01 7.722369581460952759e-02 2.719097435474395752e-01 -1.657977402210235596e-01 -7.710281759500503540e-03 -9.343374520540237427e-02 3.676760494709014893e-01 -2.537692338228225708e-02 -1.119108200073242188e-01 1.800847798585891724e-01 3.632184565067291260e-01 1.907006502151489258e-01 1.045828312635421753e-02 5.639716610312461853e-02 -2.337275147438049316e-01
-1.079286560416221619e-01 1.543081253767013550e-01 -1.417719423770904541e-01 8.724309504032135010e-02 8.272799849510192871e-02 1.114527061581611633e-01 -1.267201155424118042e-01 2.471416294574737549e-01 1.466893553733825684e-01 -6.219953298568725586e-03 3.445241600275039673e-02 1.462749242782592773e-01 6.182635575532913208e-02 1.764585524797439575e-01 -2.524968087673187256e-01 1.630517393350601196e-01 3.057426810264587402e-01 -5.184974893927574158e-02 2.953163348138332367e-02 7.025953382253646851e-02 -2.934036850929260254e-01 3.094538450241088867e-01 -1.952138394117355347e-01 2.760446667671203613e-01 -1.983892172574996948e-01 7.822968065738677979e-03 1.428399514406919479e-02 3.253934681415557861e-01 -1.334094703197479248e-01 1.504437029361724854e-01 1.475092470645904541e-01 -2.552647590637207031e-01
7.740538567304611206e-02 3.615777790546417236e-01 -9.170724451541900635e-02 -6.214473769068717957e-02 -9.009082615375518799e-02 2.007451653480529785e-01 -6.974467635154724121e-02 -1.825846135616302490e-01 2.439859807491302490e-01 -1.258244365453720093e-01 1.853947490453720093e-01 2.045134752988815308e-01 1.452456712722778320e-01 -2.118143290281295776e-01 1.032897606492042542e-01 3.540970385074615479e-01 1.739869713783264160e-01 2.191712409257888794e-01 -7.890920341014862061e-02 -1.787393689155578613e-01 -1.439886838197708130e-01 1.095915399491786957e-02 -4.431836679577827454e-02 3.466508686542510986e-01 -1.111012622714042664e-01 1.351429373025894165e-01 -8.003933727741241455e-02 2.662719786167144775e-01 6.181835010647773743e-02 -1.155823618173599243e-01 -1.584101915359497070e-01 3.396841511130332947e-02
1.764771528542041779e-02 2.345805317163467407e-01 -1.260007619857788086e-01 -3.633818030357360840e-01 2.246678918600082397e-01 -1.847310811281204224e-01 8.160577714443206787e-02 -2.169258743524551392e-01 5.712303519248962402e-02 -1.376023143529891968e-01 2.022152021527290344e-02 3.768946230411529541e-01 1.283842027187347412e-01 -2.471114993095397949e-01 -2.477809041738510132e-01 -2.141080796718597412e-02 1.366371725453063846e-05 3.719535470008850098e-02 4.047866165637969971e-02 8.651573210954666138e-02 3.454508632421493530e-02 1.668168306350708008e-01 2.939067035913467407e-02 1.466967314481735229e-01 1.328693330287933350e-01 1.849588602781295776e-01 9.202060848474502563e-02 3.830731213092803955e-01 1.523045152425765991e-01 -1.257155090570449829e-01 3.389078006148338318e-02 -2.126633673906326294e-01
2.661154866218566895e-01 2.419838756322860718e-01 -1.800289563834667206e-02 -8.371038734912872314e-02 -1.254233866930007935e-01 1.707695424556732178e-01 2.473515123128890991e-01 -1.712952405214309692e-01 5.748230218887329102e-02 -7.048846036195755005e-02 1.552272588014602661e-01 2.872224152088165283e-01 -2.138540148735046387e-01 2.312476485967636108e-01 2.222550958395004272e-01 3.674177229404449463e-01 8.411409705877304077e-02 -8.365309238433837891e-02 -6.022201851010322571e-02 1.784531623125076294e-01 -2.560524642467498779e-01 -1.554762851446866989e-02 2.807385288178920746e-02 1.675322651863098145e-01 -4.917789623141288757e-02 6.769023835659027100e-02 1.881962865591049194e-01 1.811211556196212769e-01 3.844489902257919312e-02 -5.509645864367485046e-02 -2.904594689607620239e-02 -3.234566748142242432e-01
-5.557985045015811920e-03 2.036754786968231201e-01 -6.083565577864646912e-02 -1.348985135555267334e-01 3.059893250465393066e-01 5.388956516981124878e-02 -6.113047152757644653e-02 -2.835276722908020020e-01 1.065918132662773132e-01 -2.534210681915283203e-01 1.516911983489990234e-01 2.663910984992980957e-01 -2.389821410179138184e-01 8.399917930364608765e-02 6.773984525352716446e-03 4.694202840328216553e-01 1.453109085559844971e-01 -8.170580118894577026e-02 -1.723467856645584106e-01 2.037330567836761475e-01 -1.033502072095870972e-01 9.765787422657012939e-02 5.199880897998809814e-02 1.410478502511978149e-01 -1.544467508792877197e-01 -2.602442204952239990e-01 8.216388523578643799e-02 1.775300949811935425e-01 -1.617303043603897095e-01 2.304650284349918365e-02 1.869156397879123688e-02 5.564370751380920410e-02
-2.659787237644195557e-02 2.158946990966796875e-01 -2.175745218992233276e-01 -2.890966646373271942e-02 3.112972900271415710e-02 -1.992783276364207268e-03 -5.300190672278404236e-02 -1.046762019395828247e-01 3.180788829922676086e-02 -3.361569643020629883e-01 1.372633874416351318e-01 3.231199085712432861e-01 -7.668229937553405762e-02 2.157270014286041260e-01 -4.016246646642684937e-02 3.814264833927154541e-01 4.548988118767738342e-02 -2.164899557828903198e-01 6.400988250970840454e-02 -1.790715008974075317e-01 -6.746897846460342407e-02 -1.135078147053718567e-01 -4.992636293172836304e-02 2.885191440582275391e-01 -2.506408691406250000e-01 -2.080110609531402588e-01 3.335831686854362488e-02 2.447569668292999268e-01 -4.982875287532806396e-02 1.541867852210998535e-01 -8.028776198625564575e-02 -2.547664344310760498e-01
-3.422012329101562500e-01 2.329291403293609619e-01 -3.026422858238220215e-01 -6.442471593618392944e-02 1.513258367776870728e-01 3.708596229553222656e-01 -4.837956652045249939e-02 -1.225659474730491638e-01 9.207215905189514160e-02 -2.485728636384010315e-02 3.302354738116264343e-02 -2.868221327662467957e-02 3.684218972921371460e-02 2.224730551242828369e-01 -7.287075370550155640e-02 4.144144430756568909e-02 3.288344442844390869e-01 -9.356024861335754395e-02 6.769562512636184692e-02 -1.119923144578933716e-01 -2.055515050888061523e-01 -6.442234385758638382e-03 -1.113728433847427368e-01 2.938616275787353516e-01 6.485870480537414551e-02 2.007905095815658569e-01 -1.121695935726165771e-01 3.101295828819274902e-01 2.700096368789672852e-02 2.054580897092819214e-01 1.069977432489395142e-01 -5.894245207309722900e-02
3.771852701902389526e-02 3.992272615432739258e-01 -1.200781087391078472e-03 8.178889751434326172e-03 1.243401244282722473e-01 -1.122586205601692200e-01 1.053823679685592651e-01 -1.554324850440025330e-02 1.924741119146347046e-01 -2.354003936052322388e-01 2.143094986677169800e-01 -5.646057799458503723e-02 2.497335895895957947e-02 -1.065786257386207581e-01 -2.091784179210662842e-01 3.018055558204650879e-01 6.133667752146720886e-02 -1.191488653421401978e-01 -1.631348580121994019e-01 -5.125912651419639587e-02 -2.299685627222061157e-01 -1.474739462137222290e-01 1.963154524564743042e-01 1.199766173958778381e-01 -3.518797084689140320e-02 -4.193768277764320374e-02 1.319434940814971924e-01 3.905989527702331543e-01 -6.391053646802902222e-02 2.395191341638565063e-01 -7.778770476579666138e-02 3.099526762962341309e-01
-2.051224857568740845e-01 4.340858757495880127e-01 -1.456694304943084717e-01 2.137890756130218506e-01 -8.095050603151321411e-02 1.484450101852416992e-01 4.657830297946929932e-02 -1.676528006792068481e-01 5.294104665517807007e-02 1.847812533378601074e-02 -7.868152111768722534e-02 1.308534890413284302e-01 -2.899667322635650635e-01 5.961589515209197998e-02 1.064875721931457520e-02 1.585868895053863525e-01 -9.263211488723754883e-02 9.841369092464447021e-02 1.951151490211486816e-01 1.738190352916717529e-01 -9.735304862260818481e-02 -9.164518676698207855e-03 -5.416386760771274567e-03 1.511530727148056030e-01 -2.290090173482894897e-01 -2.873891890048980713e-01 1.780399233102798462e-01 3.728256523609161377e-01 -5.892337858676910400e-02 -2.007640749216079712e-01 -4.047732800245285034e-02 -1.849557757377624512e-01
-1.944870501756668091e-01 4.342885315418243408e-01 -6.382808834314346313e-02 -3.142530098557472229e-02 -1.346162259578704834e-01 -6.361727416515350342e-02 -1.590295881032943726e-01 -6.779818236827850342e-02 -2.140044420957565308e-01 -7.990431040525436401e-02 1.309610009193420410e-01 1.052820235490798950e-01 -2.791909687221050262e-02 7.347512245178222656e-02 -2.267517847940325737e-03 6.053565070033073425e-02 2.127865403890609741e-01 6.182877719402313232e-02 2.245392352342605591e-01 5.628117825835943222e-03 -4.044643044471740723e-01 1.175578311085700989e-01 -2.002955973148345947e-01 -4.215105995535850525e-02 -2.740572690963745117e-01 2.385864965617656708e-03 3.104618787765502930e-01 2.736347615718841553e-01 -1.463431566953659058e-01 -9.704210609197616577e-02 -9.473289549350738525e-02 -1.454143524169921875e-01
-2.169079333543777466e-01 2.848958373069763184e-01 -3.067479431629180908e-01 1.547010987997055054e-01 -1.074117422103881836e-01 2.992202341556549072e-01 -2.050995379686355591e-01 -5.985223129391670227e-02 -8.908551186323165894e-03 -1.639667153358459473e-01 1.318015754222869873e-01 -5.315823107957839966e-02 1.918132752180099487e-01 1.974728144705295563e-02 -1.474030762910842896e-01 -2.815427258610725403e-02 2.366147488355636597e-01 2.001807652413845062e-02 2.494870871305465698e-02 -1.666618138551712036e-02 -3.759597837924957275e-01 9.207575023174285889e-02 -1.658059209585189819e-01 1.768259257078170776e-01 9.360456466674804688e-02 -3.815739601850509644e-02 3.313147649168968201e-02 4.453063011169433594e-01 -7.732535153627395630e-02 -3.689939528703689575e-02 6.992539763450622559e-02 -1.116344854235649109e-01
-4.875955358147621155e-02 2.009404152631759644e-01 -6.739550828933715820e-02 1.231141909956932068e-01 -1.355854719877243042e-01 4.185732081532478333e-02 -1.438379883766174316e-01 -6.924133747816085815e-02 1.305041611194610596e-01 -3.742636442184448242e-01 1.126158833503723145e-01 3.058304786682128906e-01 2.558612450957298279e-02 3.307612538337707520e-01 5.804446339607238770e-02 3.789719343185424805e-01 1.728428602218627930e-01 -2.144294530153274536e-01 -1.547703891992568970e-01 2.615593001246452332e-02 -2.429567975923418999e-03 2.276577800512313843e-02 3.462701663374900818e-02 5.080350860953330994e-02 -3.359627127647399902e-01 4.152322560548782349e-02 1.480329334735870361e-01 2.399360388517379761e-01 -6.116188690066337585e-02 1.360765993595123291e-01 -9.086362272500991821e-02 -2.053588628768920898e-01
-1.064744591712951660e-01 3.311668634414672852e-01 -1.610890179872512817e-01 1.058289408683776855e-01 6.060712039470672607e-02 1.900839358568191528e-01 -3.572948649525642395e-02 2.287625223398208618e-01 9.760954231023788452e-02 9.590815007686614990e-02 6.236115843057632446e-02 2.049296796321868896e-01 1.399028897285461426e-01 1.706328243017196655e-01 -2.046390026807785034e-01 1.138504296541213989e-01 3.296902179718017578e-01 -8.023023605346679688e-02 2.250031195580959320e-02 8.388649439439177513e-04 -2.440182119607925415e-01 2.890965044498443604e-01 -1.852552741765975952e-01 2.787317633628845215e-01 -6.687580794095993042e-02 -7.010047882795333862e-02 -1.105784345418214798e-02 3.505379259586334229e-01 -8.598724007606506348e-02 -2.037150086835026741e-03 1.867877691984176636e-01 -1.866668611764907837e-01
1.357936859130859375e-01 2.231447547674179077e-01 -1.710140518844127655e-02 -4.367934539914131165e-02 -2.415195107460021973e-01 6.764785945415496826e-02 -1.827303767204284668e-01 -8.304496109485626221e-02 2.371391952037811279e-01 -1.155496537685394287e-01 -5.091786757111549377e-02 4.442167654633522034e-02 -3.341923281550407410e-02 -1.170954108238220215e-02 1.018182039260864258e-01 3.799601197242736816e-01 2.394422888755798340e-02 3.233760893344879150e-01 7.295970804989337921e-03 3.829755261540412903e-02 -7.889935374259948730e-02 -1.464840862900018692e-02 -1.530654132366180420e-01 1.205943152308464050e-01 -2.847426831722259521e-01 1.229799017310142517e-01 -1.843860745429992676e-01 4.865495264530181885e-01 5.379240587353706360e-02 9.376767277717590332e-02 -1.257489342242479324e-02 -2.576354742050170898e-01
-1.199075579643249512e-02 2.241026312112808228e-01 -2.919037938117980957e-01 6.932925432920455933e-02 8.698126673698425293e-02 -1.498118415474891663e-02 -9.201403707265853882e-03 3.074052631855010986e-01 1.497344970703125000e-01 2.315410412847995758e-02 4.277045838534832001e-03 1.421658545732498169e-01 1.046360507607460022e-01 9.796037524938583374e-02 -2.623775601387023926e-01 2.327184006571769714e-02 2.692035138607025146e-01 -3.868800401687622070e-02 1.371746510267257690e-01 6.716710329055786133e-02 -2.996362745761871338e-01 2.856175601482391357e-01 -5.521047860383987427e-02 3.558376431465148926e-01 -7.104068249464035034e-02 -6.726703792810440063e-02 3.939349576830863953e-02 3.776857852935791016e-01 -1.721353083848953247e-02 1.654523611068725586e-01 4.199343919754028320e-02 -2.064095437526702881e-01
9.251805953681468964e-03 3.523324728012084961e-01 -1.824082881212234497e-01 -1.937996596097946167e-01 8.930866420269012451e-02 2.464165240526199341e-01 -6.068326905369758606e-02 2.327198721468448639e-02 2.552794851362705231e-02 -1.197024136781692505e-01 2.058717310428619385e-01 6.608407478779554367e-03 3.507676720619201660e-02 -1.160791814327239990e-01 -1.794894486665725708e-01 2.890159189701080322e-01 2.289974093437194824e-01 -7.307303138077259064e-03 -4.104336500167846680e-01 -1.480928212404251099e-01 -2.326378822326660156e-01 -4.321403428912162781e-02 3.747704997658729553e-02 1.664783358573913574e-01 1.384244263172149658e-01 2.055927067995071411e-01 1.303735226392745972e-01 1.277253925800323486e-01 -8.904130756855010986e-02 5.284267943352460861e-03 1.632998287677764893e-01 -2.946415543556213379e-01
-9.613452851772308350e-02 2.380196750164031982e-01 -2.326623797416687012e-01 2.497487664222717285e-01 8.584459871053695679e-02 5.561264604330062866e-02 -4.234813526272773743e-02 2.876838147640228271e-01 8.524958789348602295e-02 1.514777634292840958e-02 -3.751230193302035332e-03 8.232143521308898926e-02 1.421333998441696167e-01 1.208539530634880066e-01 -2.774947583675384521e-01 6.059522181749343872e-02 2.810849547386169434e-01 -4.811337590217590332e-02 3.185888007283210754e-02 1.484331488609313965e-02 -2.393518686294555664e-01 2.179996371269226074e-01 -2.143428847193717957e-02 2.342906892299652100e-01 -5.825405195355415344e-02 -1.118527278304100037e-01 7.156632840633392334e-02 4.676949679851531982e-01 -1.848428845405578613e-01 1.087298244237899780e-01 1.801668293774127960e-02 -2.529989480972290039e-01
-2.442837804555892944e-01 2.944526076316833496e-01 -1.481903642416000366e-01 1.586432754993438721e-02 9.921611845493316650e-02 2.131730616092681885e-01 8.256962755694985390e-04 3.137218207120895386e-02 4.115325585007667542e-02 -6.656429171562194824e-02 1.213418915867805481e-01 1.244994229637086391e-03 2.078959643840789795e-01 1.928917169570922852e-01 -2.076922357082366943e-01 -5.158069357275962830e-02 3.067816197872161865e-01 -4.061189666390419006e-02 3.989625722169876099e-02 5.354468524456024170e-02 -1.747295856475830078e-01 1.068855375051498413e-01 -2.544931471347808838e-01 1.969568878412246704e-01 -1.129310876131057739e-01 1.433218717575073242e-01 2.089998126029968262e-01 4.745307564735412598e-01 -4.028823971748352051e-02 1.067108809947967529e-01 1.456415951251983643e-01 -2.143631279468536377e-01
-1.309180706739425659e-01 3.761445879936218262e-01 -2.014697343111038208e-01 -4.312244057655334473e-02 2.937698364257812500e-01 8.916728198528289795e-02 -1.507477909326553345e-01 1.920307874679565430e-01 1.771508902311325073e-02 7.650475949048995972e-02 7.919036597013473511e-02 -6.047971174120903015e-02 1.537069976329803467e-01 7.825396955013275146e-02 -1.730374544858932495e-01 1.146190762519836426e-01 1.528922170400619507e-01 7.005217671394348145e-02 -7.200269401073455811e-02 3.999779932200908661e-03 -4.148181378841400146e-01 1.444074064493179321e-01 -1.265839934349060059e-01 1.564431488513946533e-01 5.812844634056091309e-02 -1.106350645422935486e-01 -5.163225531578063965e-02 3.729041218757629395e-01 -1.526657789945602417e-01 1.071278825402259827e-01 2.470545023679733276e-01 -1.899428367614746094e-01
-1.065622791647911072e-01 1.725100278854370117e-01 -2.818468511104583740e-01 1.022765263915061951e-01 7.415931671857833862e-02 4.344425201416015625e-01 -1.279791444540023804e-01 -1.531146350316703320e-03 2.924009785056114197e-02 1.783560402691364288e-02 1.290602236986160278e-01 -5.684010684490203857e-02 1.348197013139724731e-01 1.884250491857528687e-01 -3.136628568172454834e-01 9.229584038257598877e-02 2.034738063812255859e-01 -1.588615328073501587e-01 2.956940419971942902e-02 -9.195475280284881592e-02 -2.292120456695556641e-01 1.126907765865325928e-02 -1.010751351714134216e-01 5.580532923340797424e-02 -7.233500014990568161e-03 9.088888764381408691e-02 -1.719144731760025024e-01 4.860090315341949463e-01 -6.376835703849792480e-02 1.888170540332794189e-01 4.528677836060523987e-02 -1.375361382961273193e-01
-3.520907759666442871e-01 1.650614291429519653e-01 -5.832064896821975708e-03 -1.344274356961250305e-02 -2.652478218078613281e-02 2.510235607624053955e-01 2.730604633688926697e-02 -1.003524586558341980e-01 6.006059050559997559e-02 -1.733908951282501221e-01 3.990340977907180786e-02 3.378472030162811279e-01 2.269646227359771729e-01 1.929597556591033936e-01 -1.143077239394187927e-01 1.529727280139923096e-01 6.919069588184356689e-02 -1.158482506871223450e-01 5.432383716106414795e-02 1.007908657193183899e-01 -2.954317033290863037e-01 -1.341719925403594971e-01 -2.225751876831054688e-01 1.496416777372360229e-01 -1.746314167976379395e-01 2.668957458809018135e-03 2.682997584342956543e-01 3.115007877349853516e-01 -9.964848309755325317e-02 1.312370300292968750e-01 -2.448558211326599121e-01 -6.527630984783172607e-02
1.430132389068603516e-01 5.715510845184326172e-01 -2.104824483394622803e-01 9.664511680603027344e-02 -1.539212912321090698e-01 1.710410267114639282e-01 -6.197289004921913147e-02 9.643897414207458496e-03 -4.815150424838066101e-02 4.051658138632774353e-02 -4.366157576441764832e-02 2.375844568014144897e-01 3.931133449077606201e-02 -2.162225693464279175e-01 3.152729943394660950e-02 2.536222934722900391e-01 -1.064930036664009094e-01 -2.864584922790527344e-01 -1.296450793743133545e-01 4.102625697851181030e-02 4.814893752336502075e-02 4.863331466913223267e-02 -2.555769085884094238e-01 2.573285698890686035e-01 -3.995220363140106201e-02 -1.192030832171440125e-01 6.497640162706375122e-02 2.232758402824401855e-01 4.496144130825996399e-02 1.260530576109886169e-02 -1.977311372756958008e-01 -8.458872139453887939e-02
-2.066393569111824036e-02 3.996085822582244873e-01 -7.973776757717132568e-02 -2.389676496386528015e-02 -2.396481484174728394e-01 2.033873647451400757e-01 -5.137038975954055786e-02 -1.076078489422798157e-01 -5.764302983880043030e-02 -1.818684935569763184e-01 9.417428076267242432e-02 2.112905234098434448e-01 -2.070650011301040649e-01 2.738063223659992218e-02 -3.579591959714889526e-02 3.445454835891723633e-01 9.544106572866439819e-02 -2.184516042470932007e-01 2.575444243848323822e-02 1.959009766578674316e-01 -6.111942231655120850e-02 -7.049596868455410004e-03 -1.481012701988220215e-01 1.184992417693138123e-01 -5.915043875575065613e-02 -3.395083844661712646e-01 1.317400336265563965e-01 1.635893732309341431e-01 9.189027547836303711e-02 9.759130328893661499e-02 -1.984281837940216064e-01 -3.324989974498748779e-01
2.951572537422180176e-01 2.550990581512451172e-01 -5.869946908205747604e-03 1.382371527142822742e-03 1.749497205018997192e-01 2.259908467531204224e-01 2.905659377574920654e-01 -9.555463492870330811e-02 1.393659561872482300e-01 4.516310989856719971e-02 9.756184369325637817e-02 2.418489567935466766e-02 -2.741569280624389648e-01 -2.529489435255527496e-02 -2.585694789886474609e-01 3.002742230892181396e-01 1.035114377737045288e-02 -1.277902871370315552e-01 -1.687065958976745605e-01 -1.451939195394515991e-01 -2.698685824871063232e-01 2.397858910262584686e-02 -2.286088280379772186e-02 9.453601390123367310e-02 -3.804082795977592468e-02 7.373508810997009277e-02 -4.473061114549636841e-02 3.787034749984741211e-01 -7.318781316280364990e-02 -1.166447252035140991e-01 -2.215227633714675903e-01 -1.973850280046463013e-01
-1.534890532493591309e-01 2.478740066289901733e-01 -2.841979265213012695e-01 2.631515078246593475e-02 -3.089941740036010742e-01 1.063026785850524902e-01 5.142356455326080322e-02 -1.968343555927276611e-01 2.116857618093490601e-01 2.029971964657306671e-02 2.601217627525329590e-01 1.256696581840515137e-01 -2.985320389270782471e-01 6.702656298875808716e-02 1.152615174651145935e-01 3.280668854713439941e-01 -1.369491070508956909e-01 -8.979728072881698608e-02 -4.633123800158500671e-02 -4.849505051970481873e-02 -1.604597568511962891e-01 1.203403174877166748e-01 2.479294314980506897e-03 -1.073707714676856995e-01 -3.868070663884282112e-03 1.273492127656936646e-01 2.469668686389923096e-01 1.693163216114044189e-01 -1.979295164346694946e-01 2.605172991752624512e-01 -1.917245537042617798e-01 -9.689556807279586792e-02
2.547140046954154968e-02 3.414061069488525391e-01 -1.666110754013061523e-01 -3.940443098545074463e-01 7.702156156301498413e-02 1.878135353326797485e-01 -9.903863072395324707e-02 -2.086645662784576416e-01 -2.139587886631488800e-02 -1.423493027687072754e-01 -3.709928691387176514e-02 1.761704832315444946e-01 -1.707508713006973267e-01 -5.945910885930061340e-02 3.227937594056129456e-02 2.930802702903747559e-01 8.937439322471618652e-02 -4.656587541103363037e-02 -1.007914766669273376e-01 -6.278724223375320435e-02 -1.516706310212612152e-02 1.922975033521652222e-01 -3.516499400138854980e-01 8.849635720252990723e-02 6.011318042874336243e-02 1.242849081754684448e-01 1.810307502746582031e-01 2.571219205856323242e-01 -1.864410042762756348e-01 -3.152870014309883118e-02 -2.772171199321746826e-01 9.455968439579010010e-02
2.019552737474441528e-01 3.876776099205017090e-01 1.839152425527572632e-01 -1.730009615421295166e-01 2.620852589607238770e-01 2.213243395090103149e-02 9.846882522106170654e-02 -1.176398023962974548e-01 2.434597462415695190e-01 -1.257756799459457397e-01 1.413380652666091919e-01 7.113233208656311035e-02 1.655584871768951416e-01 -2.094982890412211418e-03 -1.801516115665435791e-01 3.170469105243682861e-01 1.070570945739746094e-01 2.414660714566707611e-02 5.162153020501136780e-02 -1.502773165702819824e-01 -9.085657447576522827e-02 9.134284406900405884e-02 9.474319964647293091e-02 8.085285872220993042e-02 -1.923717856407165527e-01 -5.431347712874412537e-02 1.250124424695968628e-01 3.987247347831726074e-01 -1.816896796226501465e-01 3.366476623341441154e-03 -8.282501250505447388e-02 2.609279453754425049e-01
-2.370364069938659668e-01 3.327139914035797119e-01 -1.988024115562438965e-01 -1.097890883684158325e-01 -1.388377393595874310e-03 -2.162989228963851929e-02 -1.374178379774093628e-01 -7.300516217947006226e-02 1.013309285044670105e-01 8.043149113655090332e-02 -3.542263060808181763e-02 -4.480114206671714783e-02 -1.904031038284301758e-01 2.073348164558410645e-01 -1.524089425802230835e-01 3.407041728496551514e-01 5.518366768956184387e-02 -1.147664040327072144e-01 1.679917424917221069e-01 1.354228258132934570e-01 2.275164872407913208e-01 3.281377553939819336e-01 4.854395240545272827e-02 6.519335508346557617e-02 -2.689180076122283936e-01 1.970417201519012451e-01 2.976053655147552490e-01 9.496498852968215942e-02 1.839340478181838989e-01 1.848825514316558838e-01 4.265842959284782410e-03 -1.128040179610252380e-01
-1.298277825117111206e-01 2.772485613822937012e-01 -2.733241319656372070e-01 4.476593062281608582e-02 1.933261603116989136e-01 2.211200296878814697e-01 -1.287926733493804932e-01 3.227204382419586182e-01 1.025274023413658142e-01 -3.844455350190401077e-03 3.712876932695508003e-03 9.441307932138442993e-02 1.479683816432952881e-01 8.895703405141830444e-02 -2.076455056667327881e-01 3.591253235936164856e-02 1.264094561338424683e-01 4.415024071931838989e-02 9.912779927253723145e-02 -2.212020196020603180e-02 -3.628064393997192383e-01 1.119956970214843750e-01 -1.248894184827804565e-01 2.312005609273910522e-01 -1.148038059473037720e-01 -4.610401019454002380e-02 1.546911597251892090e-01 4.148648679256439209e-01 -9.087851643562316895e-02 6.416685879230499268e-03 -1.415048446506261826e-02 -2.599603235721588135e-01
-2.523336112499237061e-01 3.616343438625335693e-01 -3.432461321353912354e-01 1.196333467960357666e-01 -1.469844486564397812e-02 2.809203863143920898e-01 -5.379136279225349426e-02 1.497893929481506348e-01 1.478429287672042847e-01 -8.247624337673187256e-02 2.485671639442443848e-02 -8.381799608469009399e-02 -4.033462703227996826e-02 1.782191395759582520e-01 -2.020921111106872559e-01 2.495690062642097473e-02 1.598996520042419434e-01 -3.208157047629356384e-02 1.891175359487533569e-01 1.781190782785415649e-01 -2.072796970605850220e-01 1.587952524423599243e-01 -1.984302997589111328e-01 5.938491597771644592e-02 -5.892556160688400269e-02 -1.492984360083937645e-03 8.113450370728969574e-03 4.064758718013763428e-01 2.003710344433784485e-02 2.295890264213085175e-02 1.699506044387817383e-01 -2.324945479631423950e-01
-4.352178797125816345e-02 1.560113430023193359e-01 -9.563668072223663330e-02 -6.021201238036155701e-02 3.447514772415161133e-01 1.273420453071594238e-01 -2.506141364574432373e-01 1.671034246683120728e-01 5.966431275010108948e-02 -9.143672138452529907e-02 2.198295146226882935e-01 2.208923548460006714e-01 -8.403948694467544556e-02 1.488550007343292236e-01 -1.677657663822174072e-01 9.733178466558456421e-02 6.697864830493927002e-02 -2.149055749177932739e-01 -1.709319502115249634e-01 1.163378804922103882e-01 -2.645026743412017822e-01 3.465983569622039795e-01 7.556606084108352661e-02 1.318522542715072632e-01 1.658643782138824463e-01 -9.820197522640228271e-02 -3.875670209527015686e-02 3.136632740497589111e-01 -8.169107139110565186e-02 2.383395284414291382e-02 1.781415790319442749e-01 -2.769266664981842041e-01
4.244376346468925476e-02 1.827306598424911499e-01 -1.334105134010314941e-01 -2.568404562771320343e-02 1.554012745618820190e-01 2.080240249633789062e-01 -2.328266948461532593e-01 2.383438348770141602e-01 1.797752082347869873e-01 5.607159109786152840e-04 6.641809828579425812e-03 6.809809803962707520e-02 -1.000229455530643463e-02 7.093087583780288696e-02 -1.693492829799652100e-01 1.081741452217102051e-01 2.141097635030746460e-01 3.953707963228225708e-02 1.359371244907379150e-01 1.213017478585243225e-01 -3.784672915935516357e-01 1.339776068925857544e-01 -7.218819856643676758e-02 3.673581480979919434e-01 3.545458987355232239e-02 -1.032979935407638550e-01 -1.155491992831230164e-01 3.534396588802337646e-01 -9.520572423934936523e-02 1.623594574630260468e-02 8.142443001270294189e-02 -3.705284297466278076e-01
-5.697705969214439392e-02 3.552117049694061279e-01 -1.734389662742614746e-01 -1.120360661298036575e-02 -3.358805924654006958e-02 -2.409912794828414917e-01 -1.170191243290901184e-01 -8.449967950582504272e-02 1.953003108501434326e-01 3.100180998444557190e-03 -3.729253634810447693e-02 -2.193368598818778992e-02 1.977634429931640625e-01 -4.603624343872070312e-02 2.946574985980987549e-02 4.472797513008117676e-01 1.366872340440750122e-01 -5.776433274149894714e-02 -9.137791395187377930e-02 -2.927920222282409668e-02 -5.626956000924110413e-02 2.728891670703887939e-01 9.303864836692810059e-02 4.324664175510406494e-02 3.169864118099212646e-01 1.701242476701736450e-01 1.902479678392410278e-01 -2.998145855963230133e-02 -3.349203169345855713e-01 8.635943522676825523e-04 -2.620864510536193848e-01 -1.067064628005027771e-01
-7.199786603450775146e-02 3.541651070117950439e-01 1.015475988388061523e-01 -8.562310039997100830e-02 -2.433286979794502258e-02 -1.783203147351741791e-02 -2.455652691423892975e-02 -1.599110215902328491e-01 2.340876907110214233e-01 -1.560510396957397461e-01 4.226971417665481567e-02 2.244897335767745972e-01 -2.167205959558486938e-01 2.392642498016357422e-01 4.799482226371765137e-02 4.309555292129516602e-01 1.077838763594627380e-01 1.698291897773742676e-01 -1.201851516962051392e-01 -1.933551877737045288e-01 -2.548181414604187012e-01 -1.637265235185623169e-01 8.014911413192749023e-02 1.611309200525283813e-01 -1.876578181982040405e-01 -9.404315799474716187e-02 1.415752526372671127e-02 2.272329032421112061e-01 -4.572225268930196762e-03 3.444999828934669495e-02 -2.747657597064971924e-01 -1.098570078611373901e-01
-3.712882399559020996e-01 2.134401649236679077e-01 -4.848318174481391907e-02 -1.546998620033264160e-01 -5.587083753198385239e-03 -5.706338584423065186e-02 -1.558099836111068726e-01 3.349289670586585999e-02 9.875996410846710205e-02 -4.091220349073410034e-02 1.090812385082244873e-01 2.918175607919692993e-02 9.021005034446716309e-02 -2.187343537807464600e-01 -5.936137214303016663e-02 7.224380224943161011e-02 -3.242819756269454956e-02 -8.441417664289474487e-02 2.073006629943847656e-01 2.203644961118698120e-01 -4.590534865856170654e-01 1.141091212630271912e-01 1.835236996412277222e-01 1.125663369894027710e-01 4.295813664793968201e-02 -1.025606542825698853e-01 3.277909755706787109e-01 3.579007685184478760e-01 -2.050440311431884766e-01 6.144380941987037659e-02 4.302911087870597839e-02 -8.560425043106079102e-02
-8.207106590270996094e-02 2.832289338111877441e-01 -3.296602889895439148e-02 7.901852019131183624e-03 3.215648233890533447e-01 -6.650500744581222534e-02 6.379804015159606934e-02 2.107103355228900909e-02 2.247831225395202637e-01 -3.198763430118560791e-01 2.387009561061859131e-01 -1.545003801584243774e-01 1.585111171007156372e-01 2.077777534723281860e-01 9.812416881322860718e-02 2.792055308818817139e-01 2.972891554236412048e-02 2.896625101566314697e-01 -1.554589271545410156e-01 3.711178526282310486e-02 5.017895624041557312e-02 3.087247014045715332e-01 8.402775973081588745e-02 1.900446116924285889e-01 2.107603251934051514e-01 3.414594009518623352e-02 -4.428758472204208374e-02 2.162164449691772461e-01 9.055652469396591187e-02 7.615154236555099487e-02 -1.875279843807220459e-01 -1.231856569647789001e-01
5.325095262378454208e-04 4.015447497367858887e-01 -2.032205164432525635e-01 1.273896917700767517e-02 2.246938496828079224e-01 -1.543327718973159790e-01 4.990903660655021667e-02 -9.664843976497650146e-02 -1.160738803446292877e-02 -1.660951972007751465e-01 1.126022562384605408e-01 4.228761494159698486e-01 -1.008143499493598938e-01 3.306800127029418945e-01 5.602517724037170410e-02 2.347110658884048462e-01 5.527237226488068700e-05 -1.333388537168502808e-01 3.969688713550567627e-02 -6.232890859246253967e-02 -1.011431589722633362e-01 4.580171033740043640e-02 -7.052318006753921509e-02 2.957208752632141113e-01 -2.584056854248046875e-01 7.998107001185417175e-03 4.652759525924921036e-03 3.071770071983337402e-01 2.680339477956295013e-02 1.097800657153129578e-01 -1.070586666464805603e-01 -2.749061957001686096e-02
6.045693159103393555e-02 4.043435454368591309e-01 -1.206408888101577759e-01 -3.661150634288787842e-01 -2.294320017099380493e-01 -4.314735531806945801e-02 -2.215724289417266846e-01 -1.858795583248138428e-01 1.046598628163337708e-01 -2.596503794193267822e-01 1.259818300604820251e-02 1.513295173645019531e-01 1.085649058222770691e-01 -2.522838301956653595e-02 1.342575252056121826e-01 4.058833420276641846e-01 1.661479622125625610e-01 9.813819080591201782e-02 -1.620635204017162323e-02 -3.709033876657485962e-02 1.857215762138366699e-01 3.968245815485715866e-03 6.149090081453323364e-02 1.944782584905624390e-01 -4.003949090838432312e-02 1.533270068466663361e-02 -1.027279496192932129e-01 1.267407983541488647e-01 2.081628888845443726e-01 1.647754460573196411e-01 3.968077898025512695e-02 -1.843699663877487183e-01
-1.963015496730804443e-01 3.141564726829528809e-01 7.615903764963150024e-02 1.358006149530410767e-01 -9.921757876873016357e-02 -9.831951558589935303e-02 -2.115748226642608643e-01 -1.278932243585586548e-01 1.717235594987869263e-01 2.689240500330924988e-02 -7.748091220855712891e-02 4.288755953311920166e-01 -2.728006802499294281e-02 2.201566547155380249e-01 -3.629751130938529968e-02 2.812944352626800537e-01 2.179944217205047607e-01 -6.459033489227294922e-02 1.201104186475276947e-02 4.758493602275848389e-02 -1.586118340492248535e-01 -6.078713759779930115e-02 2.297469042241573334e-02 2.746071815490722656e-01 3.857336938381195068e-02 -1.375058293342590332e-01 2.133794277906417847e-01 3.913507461547851562e-01 7.848830521106719971e-02 1.522551327943801880e-01 2.761384472250938416e-02 3.556092036888003349e-03
-1.868523210287094116e-01 2.506196498870849609e-01 -1.095291376113891602e-01 8.839514106512069702e-02 1.420795023441314697e-01 1.503392755985260010e-01 -1.418537050485610962e-01 2.546213865280151367e-01 1.471159905195236206e-01 6.592718511819839478e-02 -1.643086085096001625e-03 2.776344679296016693e-02 8.357509505003690720e-04 1.276497840881347656e-01 -1.762840300798416138e-01 1.711129397153854370e-01 2.283443808555603027e-01 1.060504540801048279e-01 1.673836559057235718e-01 1.456441171467304230e-02 -1.820533871650695801e-01 2.817433178424835205e-01 -2.263318188488483429e-02 3.272902369499206543e-01 3.931125625967979431e-02 -1.302088052034378052e-01 1.165003702044487000e-02 4.259867966175079346e-01 -1.821244657039642334e-01 2.081103026866912842e-01 9.648245573043823242e-02 -2.316231727600097656e-01
-1.604033559560775757e-01 7.808572798967361450e-02 -2.565971016883850098e-01 -3.847065567970275879e-01 -1.799316555261611938e-01 -3.268180787563323975e-02 3.135533072054386139e-03 -2.408744841814041138e-01 9.099637717008590698e-02 -1.760013960301876068e-02 1.560110747814178467e-01 -6.681457161903381348e-02 -1.088253501802682877e-02 -1.410777587443590164e-02 -1.095457896590232849e-01 5.047355294227600098e-01 8.431312441825866699e-02 9.661499410867691040e-03 -2.886610627174377441e-01 -1.929500401020050049e-01 -1.972122341394424438e-01 2.702870219945907593e-02 1.372377127408981323e-01 6.967802345752716064e-02 -3.241597414016723633e-01 8.312109857797622681e-02 -7.256649405462667346e-05 1.696589291095733643e-01 -9.563656896352767944e-02 -4.304147884249687195e-02 -4.560740292072296143e-02 -1.160506010055541992e-01
-1.077524349093437195e-01 1.195948198437690735e-01 1.215433254837989807e-01 8.205878734588623047e-02 1.634687036275863647e-01 -2.808625064790248871e-02 1.498652505688369274e-03 2.014393061399459839e-01 9.160981327295303345e-02 -3.479969874024391174e-02 2.681308612227439880e-02 -1.497176140546798706e-01 8.713628631085157394e-04 2.980147302150726318e-01 -1.842313110828399658e-01 3.944886326789855957e-01 3.615160882472991943e-01 -9.385759383440017700e-02 -1.181746795773506165e-01 4.218161478638648987e-02 -1.618099957704544067e-01 -1.496762782335281372e-02 -9.270913898944854736e-02 1.556410789489746094e-01 -3.468818590044975281e-02 2.858676910400390625e-01 1.864778250455856323e-01 4.216583669185638428e-01 -2.599354274570941925e-02 -2.360609173774719238e-02 -1.436889469623565674e-01 -2.037876248359680176e-01
-2.169306576251983643e-01 3.311735391616821289e-01 -3.378585726022720337e-02 -1.450983583927154541e-01 -1.427563726902008057e-01 2.445252835750579834e-01 -2.343826368451118469e-02 -2.102685123682022095e-01 6.840262562036514282e-02 -1.193116977810859680e-02 3.945509195327758789e-01 2.194222360849380493e-01 -1.232498213648796082e-01 8.819710463285446167e-02 -8.046297729015350342e-02 2.715405225753784180e-01 -1.796328276395797729e-02 -1.074255481362342834e-01 2.372181862592697144e-01 3.568373213056474924e-04 -1.609130203723907471e-01 1.553865075111389160e-01 -6.759066134691238403e-02 3.859045729041099548e-02 -6.941587477922439575e-02 -1.127011403441429138e-01 7.579208910465240479e-02 1.887354850769042969e-01 4.857372492551803589e-02 2.990217506885528564e-01 -3.217412233352661133e-01 -7.689353823661804199e-02
-5.462162196636199951e-02 1.124025732278823853e-01 -1.872984021902084351e-01 1.473991870880126953e-01 9.539052844047546387e-02 9.805339574813842773e-02 -7.426154613494873047e-02 3.114111423492431641e-01 7.886033505201339722e-02 9.810940921306610107e-02 1.568165048956871033e-02 1.224008277058601379e-01 9.722200036048889160e-02 2.035659253597259521e-01 -1.410197764635086060e-01 8.277039229869842529e-02 3.097076714038848877e-01 -1.600489579141139984e-02 6.201455742120742798e-02 3.841657564043998718e-02 -3.320318460464477539e-01 2.452145963907241821e-01 2.710621803998947144e-02 4.000712931156158447e-01 -3.548359125852584839e-02 -1.261654961854219437e-02 1.024513691663742065e-02 3.609330058097839355e-01 -6.185641512274742126e-03 2.213316410779953003e-01 2.970510628074407578e-03 -2.901276350021362305e-01
-1.179704889655113220e-01 2.495146542787551880e-01 -2.166142910718917847e-01 2.619241364300251007e-02 1.707448065280914307e-01 1.473954617977142334e-01 -1.242113560438156128e-01 2.755263149738311768e-01 9.827090799808502197e-02 -2.587924897670745850e-02 2.465088386088609695e-03 1.345168948173522949e-01 1.388102918863296509e-01 1.177925989031791687e-01 -1.704862862825393677e-01 8.294173330068588257e-02 2.219525724649429321e-01 -5.835198611021041870e-02 2.297914624214172363e-01 -7.236030697822570801e-02 -2.563162744045257568e-01 1.692184656858444214e-01 -6.271860748529434204e-02 3.659081161022186279e-01 -8.512093871831893921e-02 2.271502651274204254e-02 -2.250800095498561859e-02 4.407876729965209961e-01 -1.312779337167739868e-01 7.532128691673278809e-02 1.441504657268524170e-01 -2.176401913166046143e-01
-6.753599643707275391e-02 9.073735773563385010e-02 5.361496284604072571e-02 -2.339629232883453369e-01 -1.551666297018527985e-02 1.579578369855880737e-01 -3.644379973411560059e-02 -1.431149244308471680e-01 -3.430978953838348389e-02 -1.525197178125381470e-01 1.739566922187805176e-01 2.169842459261417389e-02 1.834944635629653931e-01 -3.621343523263931274e-02 -3.263310194015502930e-01 2.493712902069091797e-01 1.743007749319076538e-01 1.033698543906211853e-01 -4.817691445350646973e-01 1.184685714542865753e-02 -2.102885395288467407e-01 -5.431606434285640717e-03 1.440421193838119507e-01 2.055382579565048218e-01 4.836465045809745789e-02 1.285198777914047241e-01 3.440390154719352722e-02 2.746983170509338379e-01 -1.567356735467910767e-01 -6.012291088700294495e-02 5.738065764307975769e-02 -3.409318029880523682e-01
4.135787487030029297e-02 2.949000895023345947e-01 -1.440840065479278564e-01 -2.003427147865295410e-01 1.616263687610626221e-01 2.992617785930633545e-01 4.206373915076255798e-02 1.918051540851593018e-01 6.211314722895622253e-02 -1.641597226262092590e-02 1.027479860931634903e-02 5.675808712840080261e-02 1.403045952320098877e-01 -1.027614027261734009e-01 -1.023291051387786865e-01 4.382866322994232178e-01 -3.695943858474493027e-03 -1.405972242355346680e-01 -2.844952642917633057e-01 1.525571793317794800e-01 -6.417152285575866699e-02 9.726334363222122192e-02 2.262023277580738068e-02 2.373493276536464691e-02 2.038971930742263794e-01 -1.694093346595764160e-01 1.210187673568725586e-01 2.386830300092697144e-01 5.124918743968009949e-02 -3.582399189472198486e-01 -1.233905032277107239e-01 -1.708759218454360962e-01
1.541398912668228149e-01 2.697159349918365479e-01 -9.643558412790298462e-02 -1.296310275793075562e-01 5.003225430846214294e-02 -2.120244055986404419e-01 -3.812624514102935791e-02 -1.579298973083496094e-01 1.717519611120223999e-01 1.058684363961219788e-01 3.553635254502296448e-02 4.428065195679664612e-02 -1.233526412397623062e-02 2.103281170129776001e-01 -2.403873354196548462e-01 2.541741132736206055e-01 1.464954763650894165e-01 6.874521821737289429e-02 -1.097834780812263489e-01 -2.486979812383651733e-01 -1.455597132444381714e-01 -8.509064093232154846e-03 1.916985213756561279e-01 2.612611651420593262e-01 4.655808210372924805e-02 -3.331200405955314636e-02 1.994942128658294678e-02 -1.069386526942253113e-01 -1.845018565654754639e-01 3.197927474975585938e-01 -1.766972392797470093e-01 -4.287528693675994873e-01
-1.169767305254936218e-01 1.754442602396011353e-01 -2.263747304677963257e-01 5.139046162366867065e-02 1.191301718354225159e-01 4.601915553212165833e-02 1.190836192108690739e-03 2.497555613517761230e-01 1.371782571077346802e-01 4.406665638089179993e-02 -1.826430670917034149e-02 -6.579332053661346436e-03 2.739747986197471619e-03 1.499863862991333008e-01 -1.879745721817016602e-01 1.072193756699562073e-01 3.424169719219207764e-01 -2.988106757402420044e-02 4.217598959803581238e-02 -1.246630400419235229e-02 -2.797700166702270508e-01 2.492770850658416748e-01 -6.965247541666030884e-02 3.246173560619354248e-01 -1.298753321170806885e-01 -8.043047040700912476e-02 1.228766143321990967e-02 4.406563639640808105e-01 -9.033148735761642456e-02 6.282025575637817383e-02 1.459427922964096069e-01 -3.327220082283020020e-01
-1.393906623125076294e-01 2.686904966831207275e-01 -3.033096194267272949e-01 -1.081974282860755920e-01 -2.984406054019927979e-02 1.807097643613815308e-01 -6.548576802015304565e-02 -1.160258725285530090e-01 2.138393074274063110e-01 -2.844871021807193756e-02 2.128118127584457397e-01 -2.826016210019588470e-02 -1.755565218627452850e-02 3.402320146560668945e-01 -1.960159987211227417e-01 6.799789518117904663e-02 8.253403007984161377e-03 -8.449514955282211304e-02 -9.213846176862716675e-02 -4.218619316816329956e-02 -9.418594837188720703e-02 -6.137280911207199097e-02 -1.061154976487159729e-01 8.611058443784713745e-02 3.929704129695892334e-01 4.144551604986190796e-02 -1.024577990174293518e-01 2.861930429935455322e-01 4.383682608604431152e-01 -9.118621051311492920e-02 6.120831519365310669e-02 8.570621721446514130e-03
-7.354495674371719360e-02 -4.377114400267601013e-02 -1.619080603122711182e-01 -1.096571460366249084e-01 -1.284008193761110306e-02 2.034595459699630737e-01 -1.232320144772529602e-01 -1.138182505965232849e-01 7.385236769914627075e-02 6.158403586596250534e-03 2.862922251224517822e-01 2.506835944950580597e-02 6.530082225799560547e-02 1.659042090177536011e-01 -1.156071648001670837e-01 2.152436226606369019e-01 3.143926560878753662e-01 6.416107714176177979e-02 1.066275984048843384e-01 -1.513983011245727539e-01 -1.352422982454299927e-01 2.829017341136932373e-01 -4.234974980354309082e-01 2.023565769195556641e-02 -4.761185497045516968e-02 6.369227916002273560e-02 2.844603955745697021e-01 2.965288162231445312e-01 6.739956140518188477e-02 4.532744735479354858e-02 -2.722949087619781494e-01 -1.841783225536346436e-01
-3.511517345905303955e-01 1.784723550081253052e-01 -2.339158654212951660e-01 -4.992715548723936081e-03 1.249276399612426758e-01 1.551440060138702393e-01 -1.961829662322998047e-01 2.086134254932403564e-01 5.162453278899192810e-02 2.553804963827133179e-02 2.208958007395267487e-02 -8.929504081606864929e-03 1.721899062395095825e-01 3.001532517373561859e-02 3.783705411478877068e-03 6.215509399771690369e-02 8.636376261711120605e-02 -1.290946900844573975e-01 7.514850050210952759e-02 -7.705982774496078491e-02 -3.197467029094696045e-01 6.851336359977722168e-02 -1.081919223070144653e-01 1.752716600894927979e-01 -3.187340125441551208e-02 -1.452951133251190186e-01 7.165073603391647339e-02 4.568130671977996826e-01 -3.216590359807014465e-02 2.026028372347354889e-02 1.425511091947555542e-01 -4.328162372112274170e-01
-2.187274247407913208e-01 1.926003396511077881e-01 -3.544034957885742188e-01 8.195175230503082275e-02 1.062992587685585022e-01 3.173573911190032959e-01 1.798763312399387360e-02 -1.754242926836013794e-02 7.937739789485931396e-02 -7.518598437309265137e-02 -6.090509518980979919e-02 -2.657540887594223022e-02 1.924924254417419434e-01 1.260403990745544434e-01 -3.353139162063598633e-01 2.310273237526416779e-02 1.603616774082183838e-01 -1.435959246009588242e-02 1.745627671480178833e-01 -6.324189156293869019e-02 -1.928655207157135010e-01 1.051140129566192627e-01 -1.477930247783660889e-01 2.358500361442565918e-01 -7.111460715532302856e-02 7.106997817754745483e-02 6.805989146232604980e-02 4.399900138378143311e-01 -1.176993101835250854e-01 7.989179342985153198e-02 2.069084346294403076e-01 -1.741677969694137573e-01
-3.129036128520965576e-01 2.966820895671844482e-01 -2.811163365840911865e-01 1.347838249057531357e-02 -9.154044836759567261e-02 -5.098964553326368332e-03 1.222331970930099487e-01 -3.049803078174591064e-01 -1.040287092328071594e-01 8.361576125025749207e-03 3.218378722667694092e-01 9.010939300060272217e-02 -2.428745180368423462e-01 -8.401495963335037231e-02 1.561880409717559814e-01 1.052147969603538513e-01 2.227070778608322144e-01 1.999393552541732788e-01 -9.662670642137527466e-02 6.163214519619941711e-02 -5.911991000175476074e-02 3.196615874767303467e-01 8.466287516057491302e-03 1.394405066967010498e-01 -8.122623711824417114e-02 3.204782307147979736e-02 1.490891724824905396e-01 3.074880242347717285e-01 1.024685204029083252e-01 -1.392692029476165771e-01 9.908690303564071655e-02 4.880778118968009949e-02
8.191942423582077026e-02 2.496397495269775391e-01 -3.943693637847900391e-01 6.639718264341354370e-02 -7.423699647188186646e-02 -1.453979909420013428e-01 -2.280452698469161987e-01 -1.387368142604827881e-01 2.119159698486328125e-01 -4.105470776557922363e-01 1.133930236101150513e-01 1.131626740097999573e-01 -5.031286180019378662e-02 -8.039545267820358276e-03 9.202206134796142578e-02 1.675078272819519043e-01 -1.053984761238098145e-01 -4.597282782196998596e-02 -1.093231663107872009e-01 1.763236224651336670e-01 -2.593046724796295166e-01 6.750540342181921005e-03 -1.991829425096511841e-01 3.252084255218505859e-01 1.035724952816963196e-01 -1.068878248333930969e-01 1.778758466243743896e-01 2.012690156698226929e-01 2.064047008752822876e-02 -8.320366591215133667e-02 -1.086109131574630737e-01 1.116064861416816711e-01
-4.912179708480834961e-02 3.762496113777160645e-01 -2.460599690675735474e-01 -1.934411972761154175e-01 3.495000302791595459e-02 -1.444848775863647461e-01 -9.728264063596725464e-02 -1.775928586721420288e-02 2.028194963932037354e-01 5.229387315921485424e-04 5.753682926297187805e-02 -1.398696899414062500e-01 6.658083200454711914e-02 -9.001035988330841064e-02 -1.324370801448822021e-01 3.466314077377319336e-01 4.514246433973312378e-02 4.233650863170623779e-02 -1.384294778108596802e-01 1.087365746498107910e-01 -1.823207885026931763e-01 1.968433707952499390e-01 -1.096571562811732292e-03 -6.529456377029418945e-02 8.468139916658401489e-02 -1.424101181328296661e-03 -8.116264827549457550e-03 6.395513191819190979e-03 -3.708121776580810547e-01 1.041791588068008423e-02 -4.514591097831726074e-01 -2.284057885408401489e-01
7.245885580778121948e-02 5.099539160728454590e-01 -1.401853710412979126e-01 -5.107374861836433411e-02 -1.346909701824188232e-01 1.341505795717239380e-01 -1.190881580114364624e-01 2.200167253613471985e-02 9.317106567323207855e-03 -4.774998128414154053e-02 3.861985802650451660e-01 1.550425589084625244e-01 -1.098961010575294495e-01 -1.958225071430206299e-01 -1.401511579751968384e-01 2.279980182647705078e-01 2.304277569055557251e-01 -2.367044091224670410e-01 2.605045773088932037e-02 -6.169393286108970642e-02 -8.157392591238021851e-02 1.904182322323322296e-02 -4.714027792215347290e-02 2.389679402112960815e-01 -1.881601661443710327e-01 -2.646507024765014648e-01 6.848838925361633301e-02 2.232461571693420410e-01 -5.946566164493560791e-02 1.057111546397209167e-01 -1.028108783066272736e-02 -9.634739160537719727e-02
-4.851651936769485474e-02 2.110626250505447388e-01 -6.663521379232406616e-02 1.477757394313812256e-01 -1.421634200960397720e-02 -7.367501500993967056e-03 -7.488109171390533447e-02 -2.618488073348999023e-01 6.053100898861885071e-02 2.018461376428604126e-02 8.968978375196456909e-02 4.861896336078643799e-01 2.382070012390613556e-02 2.879566550254821777e-01 5.980700254440307617e-03 2.780610322952270508e-01 1.475396938621997833e-02 -5.783181637525558472e-02 1.715129017829895020e-01 1.282037198543548584e-01 -1.121598556637763977e-01 1.130335684865713120e-02 -8.299350738525390625e-02 3.235690295696258545e-01 1.409486532211303711e-01 -1.893986612558364868e-01 2.753303945064544678e-01 3.316158652305603027e-01 4.133602604269981384e-02 1.054752171039581299e-01 1.001703441143035889e-01 -7.047606259584426880e-02
-9.396845102310180664e-02 1.920560151338577271e-01 1.051274538040161133e-01 -1.707912087440490723e-01 -6.497155874967575073e-02 1.101309880614280701e-01 5.199310928583145142e-02 -6.567604094743728638e-02 1.322998106479644775e-01 -1.654693335294723511e-01 3.924707695841789246e-02 2.313678115606307983e-01 -7.294147461652755737e-02 2.677212096750736237e-02 -1.177553683519363403e-01 2.613014280796051025e-01 1.067132949829101562e-01 3.790639108046889305e-03 -5.423321574926376343e-02 -6.464575976133346558e-02 -4.342187345027923584e-01 -8.508199453353881836e-02 1.056445017457008362e-01 3.767515420913696289e-01 -9.529667347669601440e-02 -2.274345308542251587e-01 -1.307190209627151489e-01 1.934075504541397095e-01 1.101060584187507629e-01 -9.018245339393615723e-02 -3.952310681343078613e-01 -2.082885801792144775e-01
-1.082054898142814636e-01 2.384922057390213013e-01 -3.354960381984710693e-01 -3.390364646911621094e-01 -4.326646775007247925e-02 3.253978490829467773e-01 -1.338074505329132080e-01 -3.704526461660861969e-03 5.570916458964347839e-02 -1.781138181686401367e-01 4.798674583435058594e-02 -1.683124601840972900e-01 1.378501504659652710e-01 -1.370717138051986694e-01 1.016856506466865540e-01 1.550876796245574951e-01 2.206998616456985474e-01 -3.175536543130874634e-02 7.708701491355895996e-02 2.621214464306831360e-02 -5.722305178642272949e-02 2.027155905961990356e-01 2.615349888801574707e-01 1.788287311792373657e-01 2.996372580528259277e-01 8.038596063852310181e-02 2.353427559137344360e-01 4.570639878511428833e-02 4.213950037956237793e-02 -1.945866346359252930e-01 -2.066448330879211426e-01 -5.862231925129890442e-02
-9.545335918664932251e-02 2.293980121612548828e-01 -1.275978237390518188e-01 4.671773314476013184e-02 1.373662706464529037e-02 8.137233555316925049e-02 1.330338269472122192e-01 -1.918458491563796997e-01 7.250817865133285522e-02 -1.371910721063613892e-01 3.006931841373443604e-01 3.117945194244384766e-01 -1.022069081664085388e-01 3.942934051156044006e-02 9.337514638900756836e-02 2.814052104949951172e-01 -4.235643148422241211e-02 -6.193370372056961060e-02 1.697117388248443604e-01 1.101703289896249771e-02 -1.895905733108520508e-01 9.266494214534759521e-02 -1.873730123043060303e-01 1.995112448930740356e-01 -2.161949425935745239e-01 -7.734705507755279541e-02 1.958254724740982056e-01 2.134943902492523193e-01 -7.984936982393264771e-02 3.034070134162902832e-01 -2.280181795358657837e-01 -3.252634406089782715e-01
-1.648586690425872803e-01 1.507718116044998169e-01 -8.455952256917953491e-02 -1.040627807378768921e-01 -1.055793985724449158e-01 2.248568683862686157e-01 1.526067256927490234e-01 2.369234897196292877e-02 2.081723809242248535e-01 -1.119364276528358459e-01 2.594555914402008057e-01 -1.931689381599426270e-01 4.377902299165725708e-02 -1.141511090099811554e-02 -1.793281883001327515e-01 4.642320871353149414e-01 2.159760743379592896e-01 -7.364186644554138184e-02 -2.514044940471649170e-01 -3.266994655132293701e-02 -1.330371201038360596e-01 7.038731873035430908e-02 -1.804246008396148682e-01 1.043917834758758545e-01 1.238301172852516174e-01 -3.624908626079559326e-02 1.666332036256790161e-01 1.587575376033782959e-01 1.906596682965755463e-02 4.389072954654693604e-02 2.800475805997848511e-02 -4.256779849529266357e-01
-2.552457153797149658e-01 2.183264046907424927e-01 -1.912177056074142456e-01 2.865211479365825653e-02 -1.869780272245407104e-01 2.288659512996673584e-01 6.525638699531555176e-02 -2.027215957641601562e-01 -4.944283142685890198e-02 -1.934998929500579834e-01 2.790844254195690155e-02 4.153727591037750244e-01 -1.850600540637969971e-01 -2.574760094285011292e-02 -2.097361087799072266e-01 1.916119158267974854e-01 3.115763142704963684e-02 -1.910031959414482117e-02 1.418935656547546387e-01 7.510945666581392288e-03 -2.772987820208072662e-02 1.299300193786621094e-01 4.782550781965255737e-02 2.128366678953170776e-01 -6.677313894033432007e-02 -2.433328777551651001e-01 2.396060377359390259e-01 3.701167404651641846e-01 1.857367008924484253e-01 -9.280955791473388672e-02 -1.262466702610254288e-02 -1.367839612066745758e-02
-1.390008628368377686e-01 3.631851673126220703e-01 -5.842667445540428162e-02 -3.496860265731811523e-01 1.173135563731193542e-01 -4.376687481999397278e-02 1.929498650133609772e-02 1.685104332864284515e-02 -1.362153738737106323e-01 -1.856350153684616089e-02 4.742493852972984314e-02 1.465755999088287354e-01 1.531867235898971558e-01 1.658078283071517944e-01 -2.838896214962005615e-01 4.222933202981948853e-02 1.504062265157699585e-01 -5.152561888098716736e-02 -2.885147631168365479e-01 -1.800803542137145996e-01 -1.101403832435607910e-01 1.727895289659500122e-01 1.750283241271972656e-01 7.847994565963745117e-02 1.573640257120132446e-01 -1.564021408557891846e-01 -5.930678918957710266e-02 6.068404018878936768e-02 -5.591424182057380676e-02 2.569441497325897217e-01 -1.885185986757278442e-01 -3.872216343879699707e-01
-1.783997565507888794e-01 2.109700590372085571e-01 -1.414969265460968018e-01 5.045559257268905640e-02 2.396200448274612427e-01 1.649332940578460693e-01 -2.859105765819549561e-01 1.830666810274124146e-01 1.338885426521301270e-01 1.216984316706657410e-01 -4.805435985326766968e-02 6.515181809663772583e-02 -6.608764640986919403e-03 9.893701225519180298e-02 7.354603707790374756e-02 -6.334505230188369751e-02 1.683205366134643555e-01 -3.834142815321683884e-03 -9.570319950580596924e-02 1.110601648688316345e-01 -2.393699586391448975e-01 1.680174842476844788e-02 8.462844789028167725e-02 2.876579165458679199e-01 2.085655331611633301e-01 -5.212782323360443115e-02 -6.438232213258743286e-02 4.889747202396392822e-01 -1.080057993531227112e-01 8.508937805891036987e-02 1.708509325981140137e-01 -3.283159732818603516e-01
2.235301882028579712e-01 4.146205186843872070e-01 7.694669812917709351e-02 7.931433618068695068e-02 5.411057174205780029e-02 -4.335762187838554382e-02 -2.673915028572082520e-02 1.303822733461856842e-02 1.611486673355102539e-01 -2.314401715993881226e-01 -1.660215109586715698e-01 4.103820398449897766e-02 1.025973409414291382e-01 -1.481148451566696167e-01 -1.742232777178287506e-02 3.377356231212615967e-01 2.541859447956085205e-01 -8.450561761856079102e-02 -1.414135545492172241e-01 2.008650824427604675e-02 -7.924246788024902344e-02 1.346854958683252335e-02 -2.204004228115081787e-01 1.502382308244705200e-01 1.807428598403930664e-01 1.067051962018013000e-01 1.366805434226989746e-01 3.289554417133331299e-01 -3.027216196060180664e-01 1.124782562255859375e-01 -1.261939257383346558e-01 -2.089983075857162476e-01
-2.030341178178787231e-01 1.212156116962432861e-01 -2.415543347597122192e-01 -3.673965483903884888e-02 -1.558295935392379761e-01 1.949079930782318115e-01 3.838876262307167053e-02 -3.568245172500610352e-01 1.507538110017776489e-01 -2.162330597639083862e-01 -4.624753445386886597e-02 2.937363684177398682e-01 1.512575298547744751e-01 1.272826045751571655e-01 3.319373428821563721e-01 3.356315791606903076e-01 -1.452548312954604626e-03 -2.238235175609588623e-01 5.075484141707420349e-02 -1.025863140821456909e-01 -2.296156734228134155e-01 2.351622097194194794e-02 1.600708812475204468e-02 4.227487836033105850e-03 -1.568702608346939087e-01 1.915969140827655792e-02 1.594342738389968872e-01 2.893915772438049316e-01 -5.721022188663482666e-02 -9.191256761550903320e-02 -1.023183837532997131e-01 2.050815895199775696e-02
-3.507533967494964600e-01 3.258184790611267090e-01 -2.228558510541915894e-01 -3.487523272633552551e-02 -4.702041670680046082e-02 2.880498766899108887e-01 -4.836526885628700256e-02 9.020776301622390747e-02 1.174495741724967957e-01 -4.411042481660842896e-02 3.110259957611560822e-02 7.075264304876327515e-02 8.416708558797836304e-02 -1.257950160652399063e-02 -2.608490884304046631e-01 -6.782058626413345337e-02 2.897869348526000977e-01 1.616874942556023598e-04 1.210482977330684662e-02 6.459274888038635254e-02 -1.924899667501449585e-01 2.037782818078994751e-01 -1.951915025711059570e-01 2.414428889751434326e-01 2.683644741773605347e-02 4.564385488629341125e-02 1.561224013566970825e-01 4.247716367244720459e-01 -7.846163585782051086e-03 8.839874714612960815e-02 1.460590511560440063e-01 -1.502994000911712646e-01
-4.339503496885299683e-02 3.662553131580352783e-01 -1.630988270044326782e-01 -2.731537912040948868e-03 5.257613211870193481e-02 -1.449558138847351074e-01 6.733759492635726929e-02 -8.872304856777191162e-02 5.700891092419624329e-02 -1.993580758571624756e-01 7.903137058019638062e-02 2.308633625507354736e-01 -1.538627892732620239e-01 2.782843634486198425e-02 -8.109118789434432983e-02 3.840617835521697998e-01 2.910812757909297943e-02 -2.874647378921508789e-01 -1.401175111532211304e-01 1.405071020126342773e-01 -1.342295855283737183e-01 7.526689767837524414e-02 1.420755088329315186e-01 2.286039106547832489e-02 -2.141249179840087891e-01 -3.281683325767517090e-01 -1.737140677869319916e-02 3.562340140342712402e-01 -2.554349601268768311e-01 8.167305588722229004e-02 -6.508775986731052399e-03 1.266680564731359482e-02
-1.341462433338165283e-01 2.314395159482955933e-01 4.302655812352895737e-03 -1.236907690763473511e-01 6.575811188668012619e-03 -1.576488167047500610e-01 1.296274513006210327e-01 -1.060799583792686462e-01 2.206206619739532471e-01 -1.193481832742691040e-01 1.771882921457290649e-02 3.812991976737976074e-01 -3.679960593581199646e-02 2.345165908336639404e-01 1.180638372898101807e-01 2.672040760517120361e-01 1.250447481870651245e-01 1.492877900600433350e-01 1.509682741016149521e-02 -8.261250704526901245e-02 -2.144365012645721436e-01 -1.562037765979766846e-01 1.280392855405807495e-01 1.397623717784881592e-01 -1.276408880949020386e-01 -1.794997155666351318e-01 8.806011080741882324e-02 3.682422637939453125e-01 -3.818845748901367188e-02 8.884730935096740723e-02 -2.857772409915924072e-01 -2.751074731349945068e-01
8.068216592073440552e-02 1.143492907285690308e-01 -1.954434998333454132e-02 -1.789484173059463501e-01 9.517189115285873413e-02 7.343352586030960083e-02 -1.249481439590454102e-01 -3.811699151992797852e-02 9.096122533082962036e-02 -1.073624566197395325e-01 2.694756090641021729e-01 4.373111948370933533e-02 3.471761196851730347e-02 1.272669583559036255e-01 2.476508766412734985e-01 2.890391051769256592e-01 -9.092757850885391235e-02 2.540713548660278320e-01 -3.446150124073028564e-01 -3.023874573409557343e-02 4.270333051681518555e-02 3.614748716354370117e-01 -5.492457374930381775e-02 3.210831284523010254e-01 -2.868108823895454407e-02 -1.212049126625061035e-01 1.709788292646408081e-01 2.662253975868225098e-01 1.042384728789329529e-01 1.275375634431838989e-01 -1.890484988689422607e-01 -2.242799550294876099e-01
-1.590361148118972778e-01 1.563317775726318359e-01 6.014945358037948608e-02 -2.095722854137420654e-01 1.408874243497848511e-01 9.897253476083278656e-03 -4.546418413519859314e-02 -2.437268793582916260e-01 -4.835340380668640137e-02 -1.388383656740188599e-01 1.076285988092422485e-01 3.212272226810455322e-01 -1.621797308325767517e-02 3.733981847763061523e-01 8.302626013755798340e-02 2.806208431720733643e-01 -5.507675185799598694e-02 -2.729892171919345856e-02 1.330632269382476807e-01 -1.015125215053558350e-02 -3.757062852382659912e-01 -8.062244951725006104e-02 1.465212404727935791e-01 1.669176071882247925e-01 -1.235801726579666138e-01 -4.259523749351501465e-02 1.948521845042705536e-02 4.643259048461914062e-01 3.261291608214378357e-02 2.387521229684352875e-02 -3.479396179318428040e-02 -7.152067124843597412e-02
-5.374613776803016663e-02 2.400516569614410400e-01 -2.335147410631179810e-01 -2.079475075006484985e-01 1.620986759662628174e-01 -9.067892283201217651e-02 -1.548464596271514893e-01 9.617140889167785645e-02 2.304393947124481201e-01 6.474220752716064453e-02 2.327263355255126953e-01 -1.333299875259399414e-01 8.212537318468093872e-02 1.030270978808403015e-01 -2.908661067485809326e-01 3.178229033946990967e-01 1.700994819402694702e-01 -1.520829647779464722e-01 1.108990982174873352e-01 -2.835620045661926270e-01 -8.851759880781173706e-02 -1.636932976543903351e-02 -2.828937470912933350e-01 9.677792340517044067e-02 1.196717843413352966e-01 1.722320467233657837e-01 2.714841961860656738e-01 2.116850167512893677e-01 1.382309943437576294e-01 1.055018007755279541e-01 -7.564777135848999023e-02 3.250251710414886475e-02
-3.039160557091236115e-02 8.671307563781738281e-02 -2.653614878654479980e-01 -3.011745810508728027e-01 3.577169775962829590e-01 1.265441030263900757e-01 7.544801384210586548e-02 -1.876002550125122070e-02 3.410539329051971436e-01 8.532207459211349487e-02 1.216270625591278076e-01 4.335015267133712769e-02 1.571561247110366821e-01 -1.680744737386703491e-01 -8.140079677104949951e-02 3.036176264286041260e-01 3.356112837791442871e-01 -6.950823217630386353e-02 -1.708954423666000366e-01 -1.549700945615768433e-01 -6.670016795396804810e-03 9.183983504772186279e-02 8.970477432012557983e-02 1.128643304109573364e-01 2.505530714988708496e-01 9.199246764183044434e-02 1.378846913576126099e-01 1.801564693450927734e-01 -4.444417729973793030e-02 -1.294751884415745735e-03 9.212534129619598389e-02 -2.350836992263793945e-01
-5.629030615091323853e-02 3.120755553245544434e-01 -1.341295242309570312e-01 -2.099588364362716675e-01 1.500896215438842773e-01 2.176564186811447144e-01 3.122104145586490631e-02 1.913417428731918335e-01 1.267022639513015747e-01 1.014120131731033325e-01 -6.580094993114471436e-02 7.554432749748229980e-02 9.824046492576599121e-02 -1.814593672752380371e-01 -1.569146215915679932e-01 4.765520989894866943e-01 -1.657952815294265747e-01 4.788810014724731445e-02 -9.380624443292617798e-02 -9.576353244483470917e-03 -1.681519597768783569e-01 7.893688976764678955e-02 4.015860706567764282e-02 -1.795059144496917725e-01 1.543246954679489136e-01 -7.463488727807998657e-02 2.014583498239517212e-01 3.466744124889373779e-01 9.308645129203796387e-02 -3.352880850434303284e-02 -1.738676428794860840e-01 -2.490254193544387817e-01
1.701771281659603119e-02 6.640732884407043457e-01 1.184684410691261292e-02 -1.237838640809059143e-01 -1.033612787723541260e-01 2.845347626134753227e-03 -5.179691687226295471e-02 -5.697266757488250732e-02 2.018522471189498901e-01 2.182531207799911499e-01 1.090913489460945129e-01 -1.741402782499790192e-02 -2.312089800834655762e-01 6.224483996629714966e-02 1.068010106682777405e-01 1.134546920657157898e-01 1.943591237068176270e-02 -1.308933049440383911e-01 -1.619181483983993530e-01 1.615078002214431763e-01 3.236129879951477051e-02 4.391926154494285583e-02 1.843495815992355347e-01 1.463943719863891602e-01 -2.081555426120758057e-01 -1.280951648950576782e-01 9.917268902063369751e-02 1.201997548341751099e-01 3.439820930361747742e-02 2.738912105560302734e-01 -4.826137050986289978e-02 -2.317025959491729736e-01
1.613159924745559692e-01 2.388925701379776001e-01 -2.534321546554565430e-01 -4.248372465372085571e-02 -7.462588697671890259e-02 1.587782055139541626e-01 -2.729639112949371338e-01 -1.401249170303344727e-01 2.861412167549133301e-01 -3.109188973903656006e-01 1.407796517014503479e-02 -2.222478576004505157e-02 -3.774951100349426270e-01 -4.665912687778472900e-02 8.940332382917404175e-02 2.939352095127105713e-01 1.260872930288314819e-01 -5.407589673995971680e-02 5.895753204822540283e-02 -6.020978465676307678e-02 -1.487632542848587036e-01 2.261013686656951904e-01 -1.339221000671386719e-01 1.946607679128646851e-01 1.466213315725326538e-01 4.352954402565956116e-02 -7.585361599922180176e-02 1.541375368833541870e-01 -2.346210628747940063e-01 1.343577057123184204e-01 -1.590878218412399292e-01 -3.639211878180503845e-02
1.616175919771194458e-01 4.957059025764465332e-01 -3.888816386461257935e-02 -9.713904559612274170e-02 -8.399477601051330566e-02 1.744618266820907593e-02 1.853263825178146362e-01 9.124421328306198120e-02 -6.256703287363052368e-02 -3.006012141704559326e-01 -1.731379926204681396e-01 -2.268369123339653015e-02 9.117995947599411011e-02 -9.692839533090591431e-02 -1.261710077524185181e-01 2.108214944601058960e-01 2.020257413387298584e-01 -1.314138025045394897e-01 -1.185825392603874207e-01 -1.443629115819931030e-01 9.493646770715713501e-02 1.176928803324699402e-01 -6.964479386806488037e-02 1.891043186187744141e-01 2.050771266222000122e-01 3.085843287408351898e-02 3.240632116794586182e-01 3.152819871902465820e-01 -5.297357961535453796e-02 -2.427953109145164490e-02 -2.248512059450149536e-01 -8.056955784559249878e-02
-2.044218331575393677e-01 1.819385439157485962e-01 -2.446938455104827881e-01 4.472962021827697754e-02 -1.777652651071548462e-02 3.928241133689880371e-01 -1.259579211473464966e-01 -8.473362773656845093e-02 1.734937727451324463e-01 2.475952357053756714e-01 1.802396327257156372e-01 -4.780649766325950623e-02 5.528580397367477417e-02 1.859367638826370239e-01 -1.728395223617553711e-01 2.331550046801567078e-02 2.388868778944015503e-01 -2.119016200304031372e-01 -7.701948285102844238e-02 -2.468133345246315002e-02 -1.701921373605728149e-01 7.741636037826538086e-02 -2.453217357397079468e-01 2.881478071212768555e-01 -4.186666104942560196e-03 2.173160314559936523e-01 -1.400430202484130859e-01 2.863174080848693848e-01 -4.515444859862327576e-02 6.742828339338302612e-02 1.082451865077018738e-01 -1.937108486890792847e-01
-4.429296404123306274e-02 2.038630694150924683e-01 -7.821284234523773193e-02 -3.525424003601074219e-02 -7.346887886524200439e-02 -3.254844248294830322e-02 -2.810955643653869629e-01 -8.705851435661315918e-02 1.816624104976654053e-01 -2.474354654550552368e-01 7.165747135877609253e-02 3.143535554409027100e-01 8.674159646034240723e-03 -1.126375049352645874e-01 -1.045548915863037109e-01 1.922640949487686157e-01 3.912002965807914734e-02 3.915216624736785889e-01 9.601130336523056030e-02 -1.716897189617156982e-01 -1.121293008327484131e-02 -1.738579571247100830e-02 1.157363206148147583e-01 3.642222881317138672e-01 4.316221550107002258e-02 -1.592116802930831909e-01 2.200774401426315308e-01 3.684132397174835205e-01 7.989226840436458588e-03 1.327600628137588501e-01 -1.033577769994735718e-01 -1.322398185729980469e-01
2.000973373651504517e-02 2.578739523887634277e-01 -1.835763901472091675e-01 -5.070877447724342346e-02 5.518534407019615173e-02 5.873621255159378052e-02 -6.384737044572830200e-02 -2.192610204219818115e-01 2.117173075675964355e-01 -3.876600265502929688e-01 3.345306217670440674e-02 7.268112152814865112e-02 1.348089724779129028e-01 2.493358254432678223e-01 -3.737425059080123901e-02 1.537034660577774048e-01 2.935742437839508057e-01 -3.702647686004638672e-01 -9.680692851543426514e-02 -3.483229130506515503e-02 5.654429644346237183e-02 4.409164935350418091e-02 8.034437894821166992e-02 2.051162570714950562e-01 -4.923067986965179443e-02 -1.789269596338272095e-01 7.840079069137573242e-02 9.568505734205245972e-02 -2.552257776260375977e-01 -1.604248210787773132e-02 -3.470824360847473145e-01 -9.039769321680068970e-02
-1.107700765132904053e-01 3.112333118915557861e-01 -4.526402801275253296e-02 1.809130609035491943e-01 1.959210187196731567e-01 7.681628316640853882e-02 -2.566650509834289551e-01 -2.846467681229114532e-02 2.566173970699310303e-01 -3.169953525066375732e-01 5.801115930080413818e-02 3.177370429039001465e-01 -2.127233892679214478e-01 1.611402928829193115e-01 9.104698896408081055e-02 9.976942837238311768e-02 1.220811679959297180e-01 -1.411996036767959595e-01 -1.946644671261310577e-02 2.287695184350013733e-02 1.117452979087829590e-01 2.088311463594436646e-01 6.328747421503067017e-02 2.673538327217102051e-01 -8.232568204402923584e-02 3.275808691978454590e-02 1.917436569929122925e-01 4.124282896518707275e-01 4.907092545181512833e-03 -4.615239053964614868e-02 -2.770582027733325958e-02 -5.605173297226428986e-03
1.337071061134338379e-01 4.038860499858856201e-01 -2.147950679063796997e-01 7.103994488716125488e-02 1.686628460884094238e-01 -1.450457721948623657e-01 -2.112534344196319580e-01 -8.820038288831710815e-02 1.513119488954544067e-01 -2.513929009437561035e-01 9.550799429416656494e-02 4.212734997272491455e-01 -1.194281727075576782e-01 1.955361962318420410e-01 8.613920211791992188e-02 1.284779906272888184e-01 1.236490011215209961e-01 -2.234650701284408569e-01 -1.104820221662521362e-01 4.373604431748390198e-02 -9.596425225026905537e-04 1.818338632583618164e-01 -5.002160742878913879e-02 1.261439174413681030e-01 -2.705837041139602661e-02 -7.136616110801696777e-02 2.384612858295440674e-01 3.114947378635406494e-01 5.535340309143066406e-02 -2.937867864966392517e-02 1.494637876749038696e-01 1.796451979316771030e-03
-1.573341190814971924e-01 2.506469190120697021e-01 1.865471154451370239e-01 -1.836711317300796509e-01 7.305568456649780273e-02 -1.496429555118083954e-02 -4.257766529917716980e-02 -1.863343715667724609e-01 1.900338567793369293e-02 -2.069933153688907623e-02 1.126391440629959106e-01 -4.558882862329483032e-02 1.912136226892471313e-01 2.042283564805984497e-01 -1.720849722623825073e-01 4.113008677959442139e-01 -6.164418533444404602e-02 2.013556063175201416e-01 -7.727573812007904053e-02 1.475505530834197998e-02 1.167077869176864624e-01 2.001257538795471191e-01 -1.375744789838790894e-01 3.238490819931030273e-01 -2.496076934039592743e-02 3.243847787380218506e-01 1.934099644422531128e-01 2.936970591545104980e-01 -5.581621825695037842e-02 -1.687248498201370239e-01 -9.640822559595108032e-02 1.038380190730094910e-01
6.262796930968761444e-03 5.098899006843566895e-01 -1.463968753814697266e-01 -2.258543670177459717e-01 -2.163175344467163086e-01 -6.760209798812866211e-02 1.979951187968254089e-02 -1.128635630011558533e-01 2.113179862499237061e-01 -6.857180595397949219e-02 -2.423940226435661316e-03 6.528028100728988647e-02 -2.183586657047271729e-01 -1.249148696660995483e-01 -3.980689123272895813e-02 3.531894683837890625e-01 -1.672618091106414795e-01 -1.504401564598083496e-01 1.286077604163438082e-04 1.322538107633590698e-01 -1.813051849603652954e-01 1.981454640626907349e-01 -1.952376067638397217e-01 1.852237135171890259e-01 5.620276555418968201e-02 -1.133466660976409912e-01 2.356636822223663330e-01 7.044871151447296143e-02 -1.066521108150482178e-01 2.353354990482330322e-01 5.769255757331848145e-02 2.344839274883270264e-02
1.152174919843673706e-01 3.222447037696838379e-01 -2.415667772293090820e-01 -1.997139304876327515e-01 -2.940321862697601318e-01 -2.982858009636402130e-02 5.709149315953254700e-02 -8.965706825256347656e-02 3.488727807998657227e-01 1.649853736162185669e-01 3.602240681648254395e-01 9.027521312236785889e-02 -1.896346658468246460e-01 -4.270610585808753967e-02 -2.161110751330852509e-02 8.792942017316818237e-02 9.274007380008697510e-02 -1.025865226984024048e-01 -1.676988154649734497e-01 2.220840007066726685e-01 -1.184802949428558350e-01 2.030222564935684204e-01 -1.156014762818813324e-02 1.023625731468200684e-01 -1.335930079221725464e-01 2.024647110374644399e-04 2.550970017910003662e-01 2.020060122013092041e-01 -2.328584045171737671e-01 9.088557958602905273e-02 3.359740972518920898e-02 5.828500911593437195e-02
-3.969968259334564209e-01 1.253881305456161499e-01 -2.631093859672546387e-01 -1.411520093679428101e-01 5.073368549346923828e-02 -1.311432197690010071e-02 -1.200548652559518814e-02 1.090317070484161377e-01 -4.410489276051521301e-02 -1.770656108856201172e-01 8.676482737064361572e-02 -4.362491890788078308e-02 1.313066184520721436e-01 -2.327973842620849609e-01 -2.553524449467658997e-02 7.963311672210693359e-02 2.319256961345672607e-01 -1.082061901688575745e-01 -1.270867437124252319e-01 1.847039908170700073e-01 -3.765676319599151611e-01 3.778041899204254150e-01 -4.005046933889389038e-02 -8.261093497276306152e-02 1.112286187708377838e-02 -9.820853173732757568e-02 2.273933589458465576e-01 2.520633935928344727e-01 -3.696228191256523132e-02 6.208103150129318237e-02 -4.757016152143478394e-02 -2.456760406494140625e-01
4.123464971780776978e-02 1.645377874374389648e-01 2.722698263823986053e-02 -6.366010755300521851e-02 4.491879045963287354e-01 2.747213840484619141e-01 -7.537110149860382080e-02 3.173817321658134460e-02 4.881593957543373108e-02 -9.975744783878326416e-02 1.297766566276550293e-01 4.173300787806510925e-02 -1.727043837308883667e-01 2.264400869607925415e-01 -1.167498901486396790e-01 2.332665473222732544e-01 1.085059046745300293e-01 -1.756828427314758301e-01 -4.516767337918281555e-02 3.238848969340324402e-02 -3.034979104995727539e-01 2.575800716876983643e-01 1.285439282655715942e-01 1.878783404827117920e-01 -7.414102088660001755e-03 -8.369283378124237061e-02 -1.108606755733489990e-01 2.573072314262390137e-01 -1.931802034378051758e-01 -4.997421801090240479e-02 1.813447624444961548e-01 -2.969402074813842773e-01
-4.117711782455444336e-01 3.480248749256134033e-01 -4.506160318851470947e-02 -9.158544242382049561e-02 -1.980596221983432770e-02 -1.151698604226112366e-01 -4.466352611780166626e-02 -8.824273943901062012e-02 1.314084082841873169e-01 4.853553697466850281e-02 -3.971277177333831787e-02 -7.351075857877731323e-02 -3.433738276362419128e-02 1.020687744021415710e-01 -1.943334788084030151e-01 3.407512903213500977e-01 1.033397838473320007e-01 -7.104437053203582764e-02 3.286877274513244629e-02 1.008957326412200928e-01 8.420949429273605347e-02 3.436841368675231934e-01 2.210539393126964569e-02 8.587599545717239380e-02 -3.680977970361709595e-02 2.520980834960937500e-01 -6.645898520946502686e-02 1.363338828086853027e-01 3.590129613876342773e-01 -2.333693802356719971e-01 -2.024162262678146362e-01 -1.053177565336227417e-01
9.607652574777603149e-02 1.786940395832061768e-01 5.245762318372726440e-02 -2.110154181718826294e-01 -1.920508593320846558e-02 -4.560425505042076111e-02 -1.114334389567375183e-01 -2.092184126377105713e-01 4.138645827770233154e-01 -1.788081973791122437e-01 1.437211316078901291e-02 -1.056731399148702621e-02 -9.153301268815994263e-02 2.229091674089431763e-01 1.018507033586502075e-02 1.269365102052688599e-01 6.161107495427131653e-02 4.322023689746856689e-02 -1.396594196557998657e-01 2.952657341957092285e-01 2.464046925306320190e-01 1.248019114136695862e-01 -1.885710097849369049e-02 3.837957978248596191e-01 -5.811130255460739136e-02 -1.291135102510452271e-01 2.066500335931777954e-01 2.567638754844665527e-01 1.362107694149017334e-01 4.221159964799880981e-02 -1.911044865846633911e-01 -2.307176440954208374e-01
-2.527993917465209961e-01 2.729296386241912842e-01 -6.856758892536163330e-02 -3.862915635108947754e-01 8.693630248308181763e-02 1.069650426506996155e-01 -5.890683084726333618e-02 -1.907370835542678833e-01 -6.873821467161178589e-02 6.657407432794570923e-02 -3.709579259157180786e-02 2.917622402310371399e-02 -1.756906658411026001e-01 -2.908512353897094727e-01 -2.159652709960937500e-01 2.639929950237274170e-01 9.489637799561023712e-03 1.688230186700820923e-01 -1.567524373531341553e-01 -7.182912528514862061e-02 -2.031011581420898438e-01 1.141032725572586060e-01 1.668307334184646606e-01 2.620120048522949219e-01 1.694789677858352661e-01 8.502463251352310181e-02 9.033648669719696045e-02 1.168742701411247253e-01 9.305565804243087769e-02 1.749859452247619629e-01 -2.125916443765163422e-02 -3.147559762001037598e-01
2.123253345489501953e-01 2.322925031185150146e-01 -7.542882859706878662e-02 -2.380368858575820923e-01 -2.553567290306091309e-01 4.920254647731781006e-02 3.257492557168006897e-02 9.217812120914459229e-02 3.812234401702880859e-01 -1.447136849164962769e-01 1.168744713068008423e-01 7.259084843099117279e-03 -2.244806885719299316e-01 -1.329391300678253174e-01 5.441267509013414383e-03 1.631199866533279419e-01 2.505650185048580170e-02 -2.133621722459793091e-01 7.895359396934509277e-02 9.928876906633377075e-02 -1.678075641393661499e-01 1.317291259765625000e-01 2.304728887975215912e-02 6.755011528730392456e-02 -1.116460710763931274e-01 1.132260933518409729e-01 3.471065163612365723e-01 4.758384227752685547e-01 -8.769641863182187080e-04 3.572922199964523315e-02 -1.402134913951158524e-02 1.482947263866662979e-02
2.973234951496124268e-01 4.207960963249206543e-01 -6.146705150604248047e-02 -1.267362385988235474e-02 -2.335832715034484863e-01 7.051113992929458618e-02 -5.915535241365432739e-02 -1.424337774515151978e-01 1.821969300508499146e-01 9.008650667965412140e-03 2.270557433366775513e-01 4.255898296833038330e-03 3.829337060451507568e-01 -6.099181249737739563e-02 -9.941116720438003540e-02 2.316883951425552368e-01 5.749630182981491089e-02 -1.468749940395355225e-01 3.267622552812099457e-03 -1.150732040405273438e-01 -1.235652044415473938e-01 2.862822264432907104e-02 -1.322273612022399902e-01 4.138415306806564331e-02 2.918629348278045654e-01 -2.096016854047775269e-01 1.123456098139286041e-02 3.532039821147918701e-01 -1.145790517330169678e-01 4.425764828920364380e-02 -7.656804472208023071e-02 -1.183394622057676315e-02
9.057100117206573486e-02 2.714487314224243164e-01 -2.567104101181030273e-01 4.897266998887062073e-02 1.464956700801849365e-01 -8.510112762451171875e-02 -1.466477811336517334e-01 -1.938022226095199585e-01 -8.402407914400100708e-02 -3.072826191782951355e-02 -1.070700958371162415e-01 -2.058620452880859375e-01 1.639859527349472046e-01 1.618656218051910400e-01 3.337286040186882019e-02 3.875033855438232422e-01 -3.870061784982681274e-02 -2.410670965909957886e-01 7.168035954236984253e-02 1.041689217090606689e-01 1.779825426638126373e-02 2.709542512893676758e-01 -2.269299030303955078e-01 -2.193365991115570068e-01 -2.205637395381927490e-01 -1.315719038248062134e-01 1.409116089344024658e-01 3.731850981712341309e-01 6.023031473159790039e-02 -3.381106629967689514e-02 1.163484975695610046e-01 -5.919797718524932861e-02
1.141176745295524597e-01 1.970195025205612183e-01 -2.585280537605285645e-01 -3.061799108982086182e-01 -8.101145923137664795e-02 2.895354330539703369e-01 -4.366088807582855225e-01 -5.965858325362205505e-02 2.834970653057098389e-01 2.149608284235000610e-01 1.414080411195755005e-01 -6.211797520518302917e-02 1.459296196699142456e-01 -7.845804095268249512e-03 -1.694397330284118652e-01 1.552906781435012817e-01 2.400990203022956848e-02 -1.629776135087013245e-02 -1.654966734349727631e-03 2.461154758930206299e-01 -8.022719621658325195e-02 1.615756452083587646e-01 2.868603169918060303e-01 8.047936484217643738e-03 -7.355072349309921265e-02 -1.416221261024475098e-01 -4.429416358470916748e-02 2.478575706481933594e-01 -6.132844090461730957e-02 4.589583724737167358e-02 -7.788882404565811157e-02 -3.565849363803863525e-02
4.829418659210205078e-02 1.830854713916778564e-01 -1.073880940675735474e-01 -2.911598384380340576e-01 1.641670316457748413e-01 -1.129242256283760071e-01 -1.469430327415466309e-01 1.809836477041244507e-01 1.404275298118591309e-01 -1.499291211366653442e-01 1.113635823130607605e-01 -3.038616776466369629e-01 -1.015664637088775635e-01 1.642017662525177002e-01 -2.081721127033233643e-01 3.244073688983917236e-01 1.522340029478073120e-01 -1.341868489980697632e-01 9.205430746078491211e-02 6.957714259624481201e-02 -3.247181326150894165e-02 1.673771739006042480e-01 1.332656759768724442e-02 3.332780301570892334e-01 1.387342959642410278e-01 3.174347579479217529e-01 5.999707803130149841e-02 2.850408852100372314e-01 4.430238157510757446e-02 -4.961438104510307312e-02 -1.373134255409240723e-01 -1.343436688184738159e-01
-5.702199414372444153e-02 1.802784949541091919e-01 6.797929108142852783e-02 1.159097477793693542e-01 3.086534142494201660e-01 1.973801851272583008e-01 -2.215251028537750244e-01 -1.896900683641433716e-02 3.602929115295410156e-01 -1.741490140557289124e-02 1.025608927011489868e-01 3.146156966686248779e-01 1.191195324063301086e-01 8.947624266147613525e-02 -1.779015064239501953e-01 2.916596531867980957e-01 1.638428866863250732e-01 -7.553046196699142456e-02 -6.271363049745559692e-02 1.564987897872924805e-01 -2.862406075000762939e-01 -1.968202926218509674e-02 -1.253083795309066772e-01 1.400132924318313599e-01 2.488813698291778564e-01 1.206354647874832153e-01 -7.627865672111511230e-02 7.113094627857208252e-02 -1.862533688545227051e-01 -1.112640369683504105e-02 1.012914702296257019e-01 -2.701092660427093506e-01
-1.219282746315002441e-01 2.607835233211517334e-01 -3.632202744483947754e-01 2.196653187274932861e-02 3.766490891575813293e-02 4.170707166194915771e-01 8.724613487720489502e-02 4.816814139485359192e-02 1.426124572753906250e-01 -1.439679116010665894e-01 9.913457930088043213e-02 -4.195651039481163025e-02 3.074418939650058746e-02 2.640981078147888184e-01 -2.162055969238281250e-01 1.437944918870925903e-01 1.878018528223037720e-01 -1.260116547346115112e-01 5.118534341454505920e-02 -1.368393301963806152e-01 -2.071446180343627930e-01 2.626609802246093750e-01 -2.831561267375946045e-01 1.669742017984390259e-01 -1.594473719596862793e-01 4.725896567106246948e-02 -5.044563487172126770e-02 2.929218113422393799e-01 -2.128033898770809174e-03 9.415639564394950867e-03 7.530532311648130417e-03 -6.492038257420063019e-03
-8.726391941308975220e-02 2.284157872200012207e-01 -1.884532272815704346e-01 1.411174982786178589e-01 4.799447581171989441e-02 1.592512875795364380e-01 -1.103531569242477417e-01 2.811263501644134521e-01 2.036274671554565430e-01 3.094446100294589996e-02 2.283507399260997772e-02 5.740452557802200317e-02 1.957937330007553101e-01 5.891215056180953979e-02 -1.607491821050643921e-01 6.961230933666229248e-02 2.783172726631164551e-01 -1.244233455508947372e-02 1.379510760307312012e-01 -3.361775726079940796e-02 -2.792477905750274658e-01 2.946242094039916992e-01 4.183170944452285767e-02 2.435761094093322754e-01 -3.901472315192222595e-02 -1.179719120264053345e-01 5.347220972180366516e-02 4.609728753566741943e-01 -1.397010087966918945e-01 1.459593474864959717e-01 3.755184635519981384e-02 -2.247544974088668823e-01
-1.989674568176269531e-01 1.490286886692047119e-01 -1.620900630950927734e-01 3.785430267453193665e-02 -1.333368569612503052e-01 -5.916907638311386108e-02 -5.135191231966018677e-02 -3.761267364025115967e-01 5.686599388718605042e-02 -6.221143901348114014e-02 -4.264397174119949341e-02 9.246169030666351318e-02 -8.022274821996688843e-02 3.770790249109268188e-02 2.335093468427658081e-01 3.841627240180969238e-01 2.029697597026824951e-01 2.580081820487976074e-01 -2.391471713781356812e-01 2.151364088058471680e-01 1.317429170012474060e-02 1.459417045116424561e-01 -1.038046777248382568e-01 2.359383106231689453e-01 -2.924479544162750244e-01 -4.782903939485549927e-03 1.293822079896926880e-01 2.757669389247894287e-01 1.668186634778976440e-01 1.723974384367465973e-02 4.616733267903327942e-02 -9.961790591478347778e-02
-5.487100407481193542e-02 2.441891282796859741e-01 -3.459171578288078308e-02 1.187545806169509888e-01 -1.616528443992137909e-02 -1.017491798847913742e-02 -2.538231015205383301e-01 1.276820711791515350e-02 8.503635227680206299e-02 -2.881051301956176758e-01 1.997471041977405548e-02 1.372209787368774414e-01 -1.329123377799987793e-01 1.086998507380485535e-01 1.836531907320022583e-01 4.564803540706634521e-01 2.249974757432937622e-01 -1.261304877698421478e-02 1.261637806892395020e-01 1.132520884275436401e-01 -1.694886535406112671e-01 -2.844725362956523895e-02 -1.454829275608062744e-01 2.267938554286956787e-01 8.917585015296936035e-02 2.088375203311443329e-02 1.777490824460983276e-01 4.326846301555633545e-01 8.928357809782028198e-02 8.629643172025680542e-02 2.223408073186874390e-01 4.840631037950515747e-02
2.909743599593639374e-02 4.134478867053985596e-01 -1.141922473907470703e-01 -2.463623732328414917e-01 -1.308688968420028687e-01 2.815771102905273438e-02 1.328150648623704910e-02 -1.295675290748476982e-03 2.652959227561950684e-01 -2.179219387471675873e-03 -1.577554494142532349e-01 9.066280722618103027e-02 -1.911433786153793335e-01 -1.878969138488173485e-03 1.321056634187698364e-01 1.898082643747329712e-01 2.645510733127593994e-01 -2.822002209722995758e-02 -1.824060827493667603e-01 -1.301006376743316650e-01 -1.186230331659317017e-01 -8.844012767076492310e-02 -1.258301585912704468e-01 1.604925543069839478e-01 1.287554204463958740e-01 2.548633217811584473e-01 2.080434560775756836e-01 3.716939091682434082e-01 -2.406220734119415283e-01 2.779993042349815369e-02 -1.497513353824615479e-01 1.197320893406867981e-01
-1.547529697418212891e-01 1.950801610946655273e-01 -2.396289408206939697e-01 -7.851606607437133789e-02 6.266856938600540161e-02 -2.745712548494338989e-02 -5.299206823110580444e-03 -1.841011941432952881e-01 1.891798079013824463e-01 -1.232955083250999451e-01 -1.292594820261001587e-01 -3.343782201409339905e-02 -1.847047805786132812e-01 2.241245210170745850e-01 -8.378397673368453979e-02 3.029071986675262451e-01 1.074806153774261475e-01 -5.929923802614212036e-02 2.269035577774047852e-01 -1.219102367758750916e-02 1.567754596471786499e-01 3.165934085845947266e-01 4.612202197313308716e-02 8.016493171453475952e-02 -2.339683473110198975e-01 6.402563303709030151e-02 3.134912550449371338e-01 2.023894190788269043e-01 3.605758845806121826e-01 7.994385063648223877e-02 -1.794919073581695557e-01 -1.307700574398040771e-01
-4.213395714759826660e-02 1.512216031551361084e-01 3.545277519151568413e-03 1.225009635090827942e-01 -9.904014319181442261e-02 1.613570936024188995e-02 -2.365823239088058472e-01 -1.091543063521385193e-01 1.297774314880371094e-01 -1.199125573039054871e-01 3.924323245882987976e-02 4.594356119632720947e-01 -1.410965025424957275e-01 1.344615519046783447e-01 1.608649268746376038e-02 3.002041280269622803e-01 1.156367361545562744e-01 2.728652209043502808e-02 -5.372656742110848427e-04 1.618035435676574707e-01 -2.043974697589874268e-01 4.765291884541511536e-02 -2.446183189749717712e-02 3.794908523559570312e-01 4.618374165147542953e-03 -1.683372408151626587e-01 2.023602128028869629e-01 4.231718182563781738e-01 1.160578802227973938e-01 6.795538961887359619e-02 -1.097203493118286133e-01 -5.200285837054252625e-02
1.603970676660537720e-01 3.863904476165771484e-01 -3.393418490886688232e-01 1.794060766696929932e-01 6.549592316150665283e-02 -4.272640508133918047e-04 -3.394112884998321533e-01 1.801098883152008057e-02 1.182672604918479919e-01 -2.371527850627899170e-01 1.636393219232559204e-01 3.210184276103973389e-01 -1.611067950725555420e-01 1.547212898731231689e-01 9.694406762719154358e-03 1.151308119297027588e-01 -2.972766384482383728e-02 7.653735578060150146e-02 -1.802718341350555420e-01 1.969741880893707275e-01 -7.824396342039108276e-02 1.310828924179077148e-01 1.008150577545166016e-01 5.430191382765769958e-02 -1.002919748425483704e-01 -9.124806523323059082e-02 8.648016303777694702e-02 3.481034636497497559e-01 1.197574809193611145e-01 -1.242906972765922546e-01 -1.950222440063953400e-02 5.341870710253715515e-02
-9.919958189129829407e-03 3.578100204467773438e-01 -8.076729625463485718e-02 -4.130850359797477722e-02 -6.903141736984252930e-02 -1.269263774156570435e-01 -1.669688820838928223e-01 -3.552641570568084717e-01 -8.596519939601421356e-03 -6.802120059728622437e-02 5.663011223077774048e-02 2.153939306735992432e-01 -1.097493246197700500e-01 3.281205296516418457e-01 3.045207560062408447e-01 1.572028398513793945e-01 2.050752984359860420e-03 -5.684030055999755859e-02 4.141270648688077927e-03 1.050098836421966553e-01 4.514893516898155212e-02 6.969667226076126099e-02 -1.822976469993591309e-01 1.056719049811363220e-01 -1.278388351202011108e-01 -6.376695632934570312e-02 2.440303862094879150e-01 4.893012642860412598e-01 1.693872362375259399e-02 6.215895339846611023e-02 6.413944065570831299e-04 -9.011224657297134399e-02
-1.310892850160598755e-01 1.948078572750091553e-01 -1.838398426771163940e-01 -9.243877232074737549e-02 3.471794724464416504e-02 1.028016060590744019e-01 -1.282728761434555054e-01 -2.694240808486938477e-01 2.193890810012817383e-01 2.531338036060333252e-01 2.405746579170227051e-01 -8.854119223542511463e-04 -2.695171721279621124e-02 2.162814736366271973e-01 -2.407210916280746460e-01 1.825585812330245972e-01 1.186146512627601624e-01 -4.624385014176368713e-02 2.389187812805175781e-01 -3.011946678161621094e-01 -2.509047091007232666e-01 2.023031264543533325e-01 -1.710427105426788330e-01 3.501916304230690002e-02 -8.575630187988281250e-02 1.878953874111175537e-01 2.785030007362365723e-01 5.536208674311637878e-02 -8.122151345014572144e-02 9.941941499710083008e-02 -1.658683568239212036e-01 -1.649000495672225952e-01
-5.464507639408111572e-02 2.410754263401031494e-01 -2.029624283313751221e-01 -7.661825418472290039e-02 1.020387113094329834e-01 -7.663755118846893311e-02 1.496862918138504028e-01 -2.814858257770538330e-01 -2.937434986233711243e-02 -2.146456539630889893e-01 2.202628739178180695e-02 3.135707974433898926e-01 9.580966085195541382e-02 2.668789327144622803e-01 1.545827463269233704e-02 2.342350780963897705e-01 6.867089122533798218e-02 -1.036683022975921631e-01 1.464593857526779175e-01 6.991830188781023026e-03 -4.160756170749664307e-01 -1.729924976825714111e-01 -1.590725481510162354e-01 1.621445566415786743e-01 -8.803503215312957764e-02 9.113175794482231140e-03 -6.076308898627758026e-03 4.162765741348266602e-01 -9.792425483465194702e-02 5.863277986645698547e-02 3.544173017144203186e-02 -7.489302754402160645e-02
1.667655706405639648e-01 2.213339507579803467e-01 -1.562069803476333618e-01 1.988363265991210938e-02 1.421241909265518188e-01 -1.195631623268127441e-01 -8.525108546018600464e-02 -1.817858517169952393e-01 1.183268576860427856e-01 1.895866170525550842e-02 2.893818616867065430e-01 -4.068698361515998840e-02 2.271854430437088013e-01 -1.791011355817317963e-02 2.855392731726169586e-02 4.133321642875671387e-01 1.921923458576202393e-01 8.047550916671752930e-02 5.892691016197204590e-02 2.118632346391677856e-01 -1.290584951639175415e-01 -3.817636892199516296e-02 2.733312547206878662e-01 -1.139836981892585754e-01 -4.306150972843170166e-02 2.642318904399871826e-01 1.162765696644783020e-01 4.021075665950775146e-01 -9.349744021892547607e-02 8.223456144332885742e-02 1.861202418804168701e-01 7.502319663763046265e-02
1.355872452259063721e-01 2.835181355476379395e-01 1.583408564329147339e-02 -2.284139767289161682e-02 2.620024792850017548e-02 1.015642657876014709e-01 -1.392565518617630005e-01 -2.897739410400390625e-01 4.765311256051063538e-02 -7.478804141283035278e-02 -3.323212265968322754e-02 1.177367269992828369e-01 -4.004530236124992371e-02 -9.047308564186096191e-02 -1.128612831234931946e-01 4.437940418720245361e-01 1.626149378716945648e-02 -4.176507238298654556e-03 -1.940423697233200073e-01 1.188668832182884216e-01 3.168606460094451904e-01 5.609347298741340637e-02 3.992595374584197998e-01 -5.432340502738952637e-02 -3.531406447291374207e-02 1.666585803031921387e-01 1.587230563163757324e-01 1.442474722862243652e-01 -8.388449251651763916e-02 9.758695214986801147e-02 1.418669521808624268e-01 -3.378008008003234863e-01
-1.450316458940505981e-01 3.022462427616119385e-01 -1.954735368490219116e-01 1.102104932069778442e-01 5.885966867208480835e-02 5.677640810608863831e-02 -9.468471631407737732e-03 3.245872259140014648e-01 1.877388656139373779e-01 1.359474509954452515e-01 -3.028047829866409302e-02 5.100715905427932739e-02 2.876639179885387421e-02 2.017373740673065186e-01 -1.108010187745094299e-01 1.161669790744781494e-01 3.118610978126525879e-01 -2.498363517224788666e-02 7.706592231988906860e-02 -4.180257022380828857e-02 -2.697169780731201172e-01 2.981895506381988525e-01 -1.265265494585037231e-01 2.084578722715377808e-01 -7.987152785062789917e-02 -1.356694996356964111e-01 -1.140391454100608826e-02 4.137120544910430908e-01 -3.515420854091644287e-02 -2.720552030950784683e-03 9.592915326356887817e-02 -2.595450878143310547e-01
-1.220412179827690125e-01 2.596521377563476562e-01 -6.027257815003395081e-02 -1.079322248697280884e-01 1.005082055926322937e-01 9.126351773738861084e-02 1.564471982419490814e-02 -1.784257739782333374e-01 -1.043409928679466248e-01 -1.125165224075317383e-01 -2.561466302722692490e-03 -1.104754805564880371e-01 -1.807000115513801575e-02 -1.591818183660507202e-01 -1.431762278079986572e-01 9.162181615829467773e-02 1.335674822330474854e-01 -9.022944420576095581e-02 6.140522658824920654e-02 -1.185882538557052612e-01 -4.254803359508514404e-01 4.300691783428192139e-01 1.360492110252380371e-01 3.286023736000061035e-01 1.059880182147026062e-01 -2.621609866619110107e-01 1.237608715891838074e-01 7.556859403848648071e-02 6.055460497736930847e-02 -6.661870330572128296e-02 1.331710815429687500e-01 -3.137663602828979492e-01
-6.777789443731307983e-02 5.317496061325073242e-01 -1.813283562660217285e-02 -2.920418083667755127e-01 7.541519403457641602e-02 9.465911239385604858e-02 -8.518934249877929688e-02 -3.852460533380508423e-02 6.384003162384033203e-02 -2.844246476888656616e-02 7.223044987767934799e-03 -6.602021399885416031e-03 3.451933264732360840e-01 -2.212792336940765381e-01 -3.390576457604765892e-03 2.895615398883819580e-01 -1.333565711975097656e-01 1.719049811363220215e-01 -2.983188927173614502e-01 2.989971451461315155e-02 -1.451142877340316772e-01 4.551282152533531189e-02 2.164729684591293335e-01 1.217031404376029968e-01 1.839700154960155487e-02 3.310260549187660217e-02 4.184067621827125549e-02 1.613656431436538696e-01 -4.246143624186515808e-02 6.943885236978530884e-02 -1.430327445268630981e-01 -2.614373266696929932e-01
-2.123810201883316040e-01 1.733257472515106201e-01 1.039081960916519165e-01 -2.153618186712265015e-01 -4.576376080513000488e-02 2.795784175395965576e-01 5.390502884984016418e-02 1.887576580047607422e-01 7.777328044176101685e-02 7.634726166725158691e-02 9.818179905414581299e-02 9.458558261394500732e-02 -5.030549317598342896e-02 -1.962295323610305786e-01 -4.698326066136360168e-02 4.373936951160430908e-01 1.760369390249252319e-01 -2.613417804241180420e-01 -2.843696177005767822e-01 -1.060364618897438049e-01 -1.250076591968536377e-01 1.892814636230468750e-01 1.119916662573814392e-01 9.297637641429901123e-02 8.991526067256927490e-02 9.759579598903656006e-02 -5.731610953807830811e-02 3.349155187606811523e-01 6.337098032236099243e-02 -6.630617193877696991e-03 1.518590003252029419e-01 -2.442059367895126343e-01
-5.045847594738006592e-02 1.865926086902618408e-01 -1.822872459888458252e-01 -1.402357518672943115e-01 6.925521045923233032e-02 1.720273792743682861e-01 -3.205528855323791504e-02 -4.639134742319583893e-03 1.561302840709686279e-01 -3.577157109975814819e-02 4.296472966670989990e-01 1.634490117430686951e-02 1.400396525859832764e-01 -5.352714285254478455e-02 -7.616466283798217773e-02 3.083430230617523193e-01 1.637491583824157715e-01 3.606520965695381165e-02 -3.201151490211486816e-01 -4.962588474154472351e-02 -3.454044163227081299e-01 7.757827639579772949e-02 -3.588601201772689819e-02 1.784112751483917236e-01 1.318694651126861572e-01 1.380570083856582642e-01 2.102488875389099121e-01 1.353072077035903931e-01 4.934598691761493683e-03 -1.323209851980209351e-01 2.195445448160171509e-01 -2.902479171752929688e-01
6.575670093297958374e-02 2.427476495504379272e-01 -2.071859985589981079e-01 -1.734775602817535400e-01 1.268964707851409912e-01 -7.599990069866180420e-02 4.467852041125297546e-02 -2.816635072231292725e-01 1.380729824304580688e-01 -1.937345415353775024e-02 -5.952698644250631332e-03 -1.264558583498001099e-01 5.915845558047294617e-02 -4.645527899265289307e-02 1.138410717248916626e-02 3.055467903614044189e-01 1.719195693731307983e-01 -5.969844758510589600e-02 1.578582674264907837e-01 4.769603610038757324e-01 -3.357720002532005310e-02 -6.439898163080215454e-02 2.345691025257110596e-01 2.806498706340789795e-01 -2.132510989904403687e-01 1.300713419914245605e-01 7.434521615505218506e-02 1.651258617639541626e-01 4.842431843280792236e-02 2.424167096614837646e-01 2.093322388827800751e-02 -2.111349403858184814e-01
-1.218397170305252075e-02 3.561212420463562012e-01 5.395624786615371704e-02 -1.479138880968093872e-01 3.440200537443161011e-02 1.991239190101623535e-01 1.633454859256744385e-01 -1.134329289197921753e-01 1.197631731629371643e-01 -8.985998481512069702e-02 2.407736927270889282e-01 2.855000793933868408e-01 -3.296716809272766113e-01 -7.817152887582778931e-02 -9.501211345195770264e-02 1.191226094961166382e-01 8.830758184194564819e-02 -1.659162491559982300e-01 1.250279247760772705e-01 1.037735790014266968e-01 -1.036124527454376221e-01 1.308183372020721436e-01 -1.653614267706871033e-02 5.155295878648757935e-02 -6.713150441646575928e-02 8.526033163070678711e-02 3.222098052501678467e-01 3.869901001453399658e-01 -8.105739951133728027e-02 1.269886344671249390e-01 -1.880762875080108643e-01 -2.280609607696533203e-01
-4.898479580879211426e-02 5.126819014549255371e-01 -6.370905041694641113e-02 -3.606439232826232910e-01 5.138953775167465210e-02 4.229695722460746765e-02 1.937788911163806915e-02 -1.289085298776626587e-01 1.381992846727371216e-01 5.478440970182418823e-02 -1.042543798685073853e-01 3.954898938536643982e-02 -2.771719358861446381e-02 -2.742020189762115479e-01 -1.704612970352172852e-01 2.462444156408309937e-01 3.955685347318649292e-02 1.629790216684341431e-01 -2.889736294746398926e-01 1.514591183513402939e-02 -2.526502311229705811e-01 3.035015240311622620e-02 -2.000479772686958313e-02 1.580747216939926147e-01 1.063740178942680359e-01 -8.769067376852035522e-02 2.202079296112060547e-01 9.331059455871582031e-02 3.770662099123001099e-02 7.465194165706634521e-02 -1.494069397449493408e-01 -2.674073278903961182e-01
2.068684995174407959e-01 8.320261538028717041e-02 -2.926487326622009277e-01 -1.430103778839111328e-01 -3.774077892303466797e-01 2.493756636977195740e-02 -1.428944319486618042e-01 -1.869577765464782715e-01 6.842660903930664062e-02 -7.837366312742233276e-02 -3.637981414794921875e-02 1.185454502701759338e-01 1.388190686702728271e-01 -1.210185512900352478e-01 -3.073951601982116699e-02 2.601546645164489746e-01 1.119487434625625610e-01 2.378578633069992065e-01 -7.991056889295578003e-02 6.846790015697479248e-02 -3.586676344275474548e-02 9.289724379777908325e-02 -6.573409587144851685e-02 7.433568686246871948e-02 -1.162241771817207336e-01 -3.689869120717048645e-02 -1.605125889182090759e-02 4.225493371486663818e-01 2.729254662990570068e-01 -2.224641293287277222e-01 -5.518183484673500061e-02 -3.104351460933685303e-01
-1.679477840662002563e-01 2.522515654563903809e-01 -6.230634171515703201e-03 -1.625744402408599854e-01 -1.178095936775207520e-01 1.056382879614830017e-01 2.022227644920349121e-02 2.445210702717304230e-04 4.359502717852592468e-02 -1.591958850622177124e-01 9.833467751741409302e-02 2.122750878334045410e-01 1.762624830007553101e-01 -4.337090998888015747e-02 -1.610350906848907471e-01 3.534187078475952148e-01 4.871233925223350525e-02 4.554275423288345337e-02 -3.636841773986816406e-01 -2.056659162044525146e-01 -2.711176872253417969e-01 2.043877728283405304e-02 1.447099149227142334e-01 2.560383677482604980e-01 6.963103264570236206e-02 1.805618107318878174e-01 9.015845507383346558e-02 1.868947148323059082e-01 -1.385845988988876343e-01 -2.371999174356460571e-01 1.993505954742431641e-01 -2.352336198091506958e-01
-1.205168012529611588e-02 3.919771015644073486e-01 -1.652917265892028809e-01 -3.261850401759147644e-02 1.160067394375801086e-01 2.909943088889122009e-02 1.372869592159986496e-03 1.476850807666778564e-01 1.140137687325477600e-01 1.805818974971771240e-01 -2.296635182574391365e-03 2.789830043911933899e-02 2.019528858363628387e-02 -1.476470381021499634e-01 -1.131778433918952942e-01 6.486613750457763672e-01 -1.167533844709396362e-01 -6.228050589561462402e-02 1.432564295828342438e-02 -1.114765480160713196e-01 -1.264657825231552124e-01 -8.736184239387512207e-02 6.465810537338256836e-02 -8.731587976217269897e-02 2.425217181444168091e-01 2.376863267272710800e-03 1.195313483476638794e-01 2.430061995983123779e-01 4.582802578806877136e-02 4.499981924891471863e-02 -1.333908736705780029e-01 -2.447080314159393311e-01
7.686710357666015625e-02 3.622978031635284424e-01 -4.613434895873069763e-02 6.256719678640365601e-02 -3.308766335248947144e-02 9.546499699354171753e-03 -4.948744177818298340e-02 -1.617653071880340576e-01 3.205420970916748047e-01 2.207073196768760681e-02 2.346045225858688354e-01 1.640969961881637573e-01 2.223415523767471313e-01 -1.471958775073289871e-02 -2.987709045410156250e-01 3.229418694972991943e-01 8.606398105621337891e-02 -4.829372838139533997e-02 3.744393587112426758e-02 6.062667071819305420e-02 7.923830300569534302e-02 9.298478811979293823e-02 -2.025292366743087769e-01 -8.730727247893810272e-03 2.053641825914382935e-01 1.436991840600967407e-01 2.075559049844741821e-01 1.479240357875823975e-01 -8.186333626508712769e-02 4.127384424209594727e-01 -1.509531736373901367e-01 -1.067405473440885544e-02
-1.909605711698532104e-01 1.089387610554695129e-01 -4.955610632896423340e-02 -1.974041610956192017e-01 1.878670603036880493e-01 6.439417600631713867e-02 -2.417876869440078735e-01 -7.313822954893112183e-02 2.353295385837554932e-01 4.749125242233276367e-02 1.357790231704711914e-01 -2.022632807493209839e-01 -1.486635208129882812e-01 3.760426864027976990e-02 -2.551520168781280518e-01 1.027035713195800781e-01 1.836684644222259521e-01 1.003270894289016724e-01 -5.577760189771652222e-02 -6.524743884801864624e-02 -1.338890492916107178e-01 2.449409067630767822e-01 -2.293640524148941040e-01 2.399088889360427856e-01 3.401589393615722656e-01 2.114191651344299316e-01 1.326326131820678711e-01 3.175978362560272217e-01 1.699914336204528809e-01 6.515772640705108643e-02 3.963797353208065033e-03 -1.989094316959381104e-01
4.198993090540170670e-03 2.110384851694107056e-01 -2.054702490568161011e-01 8.899923413991928101e-02 1.279049515724182129e-01 1.812257915735244751e-01 -6.983091682195663452e-02 -1.841515153646469116e-01 -2.944166027009487152e-02 -4.593433737754821777e-01 5.433174967765808105e-02 2.837774753570556641e-01 1.390439644455909729e-02 1.470951288938522339e-01 -5.382819473743438721e-02 3.214850127696990967e-01 1.238180845975875854e-01 -1.027626544237136841e-01 1.356186717748641968e-01 8.899383246898651123e-02 -2.157808542251586914e-01 9.410104155540466309e-02 -1.111007556319236755e-01 1.230997517704963684e-01 -2.507819831371307373e-01 -1.748835295438766479e-01 1.099939122796058655e-01 2.051659971475601196e-01 1.223170757293701172e-01 2.284120321273803711e-01 -1.539950370788574219e-01 -1.423310339450836182e-01
2.329590022563934326e-01 1.114188730716705322e-01 -2.617463171482086182e-01 -1.188357546925544739e-01 8.332858234643936157e-02 -7.067606598138809204e-02 7.930476963520050049e-02 -2.382802069187164307e-01 2.835016250610351562e-01 -1.611180417239665985e-02 1.989960074424743652e-01 2.270467728376388550e-01 -6.676804274320602417e-02 3.215732797980308533e-02 3.943113982677459717e-02 4.095059335231781006e-01 1.512292679399251938e-02 -7.522462308406829834e-02 -2.186776883900165558e-02 2.054958641529083252e-01 -4.618915915489196777e-02 -5.681490153074264526e-02 1.147284433245658875e-01 1.918307691812515259e-01 -4.238575994968414307e-01 -4.600183293223381042e-02 2.055131271481513977e-02 2.790096402168273926e-01 -2.414660900831222534e-01 -1.368171535432338715e-02 7.216856628656387329e-02 -3.865705430507659912e-02
3.909211233258247375e-02 4.385056719183921814e-02 -1.605371534824371338e-01 -2.524818778038024902e-01 3.457058072090148926e-01 -1.242821812629699707e-01 -2.156772762537002563e-01 -2.883734405040740967e-01 9.608971327543258667e-02 -2.514053881168365479e-01 -5.725019797682762146e-02 -4.066375643014907837e-02 2.684933245182037354e-01 1.496376395225524902e-01 4.269013181328773499e-02 1.869669854640960693e-01 2.367119938135147095e-01 3.000625595450401306e-02 5.022335052490234375e-02 1.343646049499511719e-01 -1.328721791505813599e-01 -2.843739092350006104e-02 1.319618225097656250e-01 2.302494272589683533e-02 -2.227489203214645386e-01 3.246517181396484375e-01 -1.187422405928373337e-02 2.261726856231689453e-01 1.433534026145935059e-01 9.708891808986663818e-02 4.966999217867851257e-02 -2.847727537155151367e-01
1.581007838249206543e-01 2.636625468730926514e-01 -2.668514251708984375e-01 2.146685570478439331e-01 5.082108825445175171e-02 1.443365067243576050e-01 -2.200317531824111938e-01 -1.260744333267211914e-01 6.714324653148651123e-02 -3.565440475940704346e-01 1.501915007829666138e-01 3.464214503765106201e-01 -1.358222812414169312e-01 1.198087483644485474e-01 -8.843699097633361816e-02 1.119038015604019165e-01 1.782602518796920776e-01 -1.605829298496246338e-01 -1.320956796407699585e-01 3.077499195933341980e-02 1.491557210683822632e-01 1.522478610277175903e-01 -1.822192454710602760e-03 2.970803380012512207e-01 8.224961906671524048e-02 -1.757046431303024292e-01 -3.114450350403785706e-02 3.478857278823852539e-01 9.447534568607807159e-03 -5.317096784710884094e-02 -2.931554801762104034e-03 3.038387745618820190e-02
1.884374581277370453e-02 4.401903748512268066e-01 -1.573526710271835327e-01 1.097517162561416626e-01 1.351826786994934082e-01 1.019169315695762634e-01 4.025613144040107727e-02 2.915348112583160400e-01 2.247606515884399414e-01 4.554002732038497925e-02 -2.889956235885620117e-01 8.243799954652786255e-02 1.114138066768646240e-01 1.721976399421691895e-01 -6.415788829326629639e-02 1.065089851617813110e-01 2.562703192234039307e-01 -1.102696731686592102e-01 -4.532343149185180664e-02 -1.015826016664505005e-01 -1.615897119045257568e-01 1.570198237895965576e-01 7.566419243812561035e-02 3.030543923377990723e-01 -1.125481873750686646e-01 5.403852090239524841e-02 1.826576888561248779e-01 3.102961182594299316e-01 -9.693318605422973633e-02 1.154258847236633301e-01 1.088703200221061707e-01 -1.871333569288253784e-01
-2.096470445394515991e-01 3.489859998226165771e-01 -1.361798197031021118e-01 -1.897587180137634277e-01 -2.539287805557250977e-01 1.873726025223731995e-02 -1.556761115789413452e-01 -1.881053447723388672e-01 4.236067235469818115e-01 -1.306151598691940308e-01 1.567540690302848816e-02 -5.032274872064590454e-02 -4.895612597465515137e-02 -1.280539631843566895e-01 1.066020056605339050e-01 2.752490341663360596e-01 -1.047992780804634094e-01 -1.656711474061012268e-02 -8.686143159866333008e-02 1.796417236328125000e-01 -4.256401956081390381e-01 6.400454789400100708e-02 1.223350390791893005e-01 1.531171984970569611e-02 1.249471232295036316e-01 8.135080337524414062e-02 -3.622840344905853271e-02 4.641855135560035706e-02 -1.726600714027881622e-02 2.535868287086486816e-01 -8.315849304199218750e-02 -3.599932044744491577e-02
1.333177238702774048e-01 1.803193539381027222e-01 3.935381025075912476e-02 -1.048833690583705902e-02 -2.519950643181800842e-02 2.820899188518524170e-01 2.365998327732086182e-01 1.420675963163375854e-01 2.447920292615890503e-01 -2.777188271284103394e-02 2.263024002313613892e-01 9.171818196773529053e-02 -1.353439539670944214e-01 -1.358250714838504791e-02 -8.020369708538055420e-02 1.552725285291671753e-01 2.138731628656387329e-02 7.556290831416845322e-03 -2.488372474908828735e-01 1.591364890336990356e-01 -4.000358581542968750e-01 1.597247831523418427e-02 5.046651139855384827e-02 1.536548137664794922e-01 2.537137866020202637e-01 8.587887138128280640e-02 7.656011730432510376e-02 4.573154151439666748e-01 -6.065578386187553406e-02 -8.004317432641983032e-02 -1.269267052412033081e-01 -1.875512450933456421e-01
-6.152517348527908325e-02 1.003822460770606995e-01 -3.312011659145355225e-01 -2.120211422443389893e-01 -1.169611290097236633e-01 1.407963130623102188e-02 -1.864330284297466278e-02 -1.569566428661346436e-01 -1.218270510435104370e-01 -2.981738559901714325e-02 1.348544508218765259e-01 2.875170856714248657e-02 2.349951118230819702e-01 -2.074111998081207275e-01 -3.129349946975708008e-01 4.004494547843933105e-01 4.281608760356903076e-02 6.425100564956665039e-02 -3.295699059963226318e-01 -2.103973329067230225e-01 -2.977209389209747314e-01 3.695208579301834106e-02 7.095397263765335083e-02 1.559372395277023315e-01 3.019382990896701813e-02 5.165228620171546936e-02 1.628100723028182983e-01 1.766531765460968018e-01 -6.257568020373582840e-03 3.873082250356674194e-02 7.000657916069030762e-02 -2.354230731725692749e-01
-2.914835810661315918e-01 2.714712619781494141e-01 -7.387518882751464844e-02 2.476495206356048584e-01 -1.584669947624206543e-01 -1.352816969156265259e-01 2.446825616061687469e-02 -3.919949829578399658e-01 -4.068383574485778809e-02 -1.065340563654899597e-01 3.072273358702659607e-02 -1.154533326625823975e-01 -1.073021516203880310e-01 -2.113965107128024101e-03 -2.050598710775375366e-02 2.151497602462768555e-01 1.187013983726501465e-01 7.325746864080429077e-02 -1.030328050255775452e-01 4.971477016806602478e-02 1.836580187082290649e-01 1.887664496898651123e-01 2.099766284227371216e-01 1.216603443026542664e-01 -3.234318271279335022e-02 -2.174959518015384674e-02 -1.253419220447540283e-01 3.613312244415283203e-01 -1.546264439821243286e-01 2.916894294321537018e-02 1.449424028396606445e-01 -3.701594769954681396e-01
-1.504687815904617310e-01 2.879347205162048340e-01 -1.167584657669067383e-01 -1.131657063961029053e-01 1.022938936948776245e-01 -4.355409648269414902e-03 -1.043309271335601807e-02 -1.651341319084167480e-01 -7.006556540727615356e-02 -1.233138367533683777e-01 4.811825603246688843e-02 2.723216116428375244e-01 -9.309527277946472168e-02 2.570113241672515869e-01 7.514081895351409912e-02 3.908070921897888184e-01 2.466389164328575134e-02 3.946043923497200012e-02 9.684886038303375244e-02 -2.169803082942962646e-01 -2.435015439987182617e-01 -2.561990320682525635e-01 1.165008451789617538e-02 2.922371923923492432e-01 -9.892827272415161133e-02 2.516794018447399139e-03 -1.519499570131301880e-01 3.476648032665252686e-01 2.858591824769973755e-02 2.474173307418823242e-01 -1.144374310970306396e-01 -4.988817498087882996e-02
2.948037534952163696e-02 2.631266415119171143e-01 5.290723592042922974e-02 -5.460073053836822510e-02 1.372407972812652588e-01 6.240613386034965515e-02 9.431409090757369995e-02 -1.551042497158050537e-01 3.699064850807189941e-01 2.827749252319335938e-01 -2.711868099868297577e-02 6.937538832426071167e-02 2.245460636913776398e-02 -1.773330867290496826e-01 -1.764094829559326172e-02 2.724214494228363037e-01 1.482879668474197388e-01 7.478975504636764526e-02 -3.708650171756744385e-01 3.578743711113929749e-02 -3.905156552791595459e-01 6.255918741226196289e-02 -3.236217051744461060e-02 2.436384707689285278e-01 -3.773173317313194275e-02 -9.782755374908447266e-02 4.562249407172203064e-02 1.015239506959915161e-01 9.002585709095001221e-02 1.172934919595718384e-01 -1.082477271556854248e-01 -3.153190016746520996e-01
-2.752225473523139954e-02 1.754004955291748047e-01 -1.187971383333206177e-01 1.339549571275711060e-01 7.011730968952178955e-02 1.146725043654441833e-01 -2.080034464597702026e-03 -1.492578834295272827e-01 -2.051205933094024658e-02 1.479761451482772827e-01 1.590918153524398804e-01 1.886420547962188721e-01 2.534721791744232178e-01 1.607955843210220337e-01 -3.741262853145599365e-01 2.408567219972610474e-01 1.955219805240631104e-01 -1.087618712335824966e-02 1.511819213628768921e-01 2.055807709693908691e-01 8.026892691850662231e-02 1.708348095417022705e-01 1.935594528913497925e-01 1.652918159961700439e-01 -3.656853437423706055e-01 -1.817036536522209644e-03 1.227003559470176697e-01 3.285571038722991943e-01 1.741406023502349854e-01 -1.543476134538650513e-01 -9.871994704008102417e-02 -1.623526401817798615e-02
-4.404942318797111511e-02 2.004085630178451538e-01 -1.020413413643836975e-01 -4.182153046131134033e-01 1.387380957603454590e-01 -3.315794095396995544e-02 -3.681794926524162292e-02 1.237383037805557251e-01 1.537991687655448914e-02 9.523044526576995850e-02 3.752957098186016083e-03 -2.186274975538253784e-01 -1.059210300445556641e-01 -5.967367067933082581e-02 -1.121169552206993103e-01 4.208179712295532227e-01 2.326646298170089722e-01 -4.653535783290863037e-02 7.776427548378705978e-03 1.018180884420871735e-02 -6.395079940557479858e-02 2.027039527893066406e-01 -1.390904933214187622e-01 2.833307683467864990e-01 2.921867668628692627e-01 1.332654356956481934e-01 1.293126773089170456e-02 2.821189463138580322e-01 1.706611365079879761e-01 -2.391458861529827118e-02 -1.778195500373840332e-01 -1.689315587282180786e-01
-7.597643136978149414e-02 3.249361515045166016e-01 -3.608663082122802734e-01 -2.926808595657348633e-01 -1.274361610412597656e-01 -6.924508512020111084e-02 1.289358288049697876e-01 -9.108108282089233398e-02 1.887835375964641571e-02 -1.174841225147247314e-01 -1.138150319457054138e-01 -1.650617420673370361e-01 -4.834261909127235413e-02 3.696038946509361267e-02 2.204749137163162231e-01 2.380809485912322998e-01 7.676464319229125977e-02 -1.005168482661247253e-01 -8.921139687299728394e-02 -1.822240054607391357e-01 -4.174692928791046143e-02 7.294209301471710205e-02 -1.964935362339019775e-01 1.853304356336593628e-01 -4.852914810180664062e-02 -1.919776797294616699e-01 1.482420712709426880e-01 4.289064407348632812e-01 -1.857079118490219116e-01 -1.064689829945564270e-01 1.501727402210235596e-01 -1.128995195031166077e-01
4.195146635174751282e-02 3.710192739963531494e-01 -6.183050200343132019e-02 -1.398359537124633789e-01 -4.123415425419807434e-02 6.109913811087608337e-02 -3.078952897340059280e-03 -2.229397371411323547e-02 2.221174687147140503e-01 -7.017508149147033691e-02 1.297592818737030029e-01 -6.675397604703903198e-02 -2.829232625663280487e-02 -2.870222032070159912e-01 -1.128666102886199951e-01 2.655467092990875244e-01 8.291772007942199707e-02 -7.544177025556564331e-02 -2.901553213596343994e-01 -1.543572992086410522e-01 -2.136903256177902222e-01 4.117152392864227295e-01 -1.477006822824478149e-01 7.981245219707489014e-02 1.412304788827896118e-01 -1.570583581924438477e-01 1.889796406030654907e-01 3.159449696540832520e-01 -1.971240341663360596e-01 2.938786894083023071e-02 1.407609786838293076e-02 -7.258194684982299805e-02
-3.323419019579887390e-02 8.057592064142227173e-02 -2.486790418624877930e-01 -1.410726457834243774e-01 1.107681170105934143e-02 -1.038300916552543640e-01 -1.536955535411834717e-01 -1.138005778193473816e-01 4.818247258663177490e-01 1.696763932704925537e-01 -8.151144720613956451e-03 2.466278970241546631e-01 -6.822690367698669434e-02 6.982722878456115723e-02 -2.355532906949520111e-02 4.259206354618072510e-01 6.773336976766586304e-02 -2.522760927677154541e-01 -2.554036490619182587e-02 -6.605571508407592773e-02 -2.279384732246398926e-01 -2.402176335453987122e-02 -1.797078847885131836e-01 -8.999018371105194092e-02 2.318590432405471802e-01 2.675922214984893799e-02 -1.486020982265472412e-01 1.043944209814071655e-01 -3.418155387043952942e-02 1.182414367794990540e-01 -1.127945706248283386e-01 -2.614436447620391846e-01
-1.089258939027786255e-01 1.006990522146224976e-01 3.624103218317031860e-02 -4.113167524337768555e-01 -2.597211301326751709e-01 6.782013177871704102e-02 -1.502545922994613647e-01 -5.175084620714187622e-02 -5.413306877017021179e-02 1.827345192432403564e-01 -1.673775538802146912e-02 -4.457253217697143555e-02 6.091994419693946838e-02 -7.127994298934936523e-02 1.658786386251449585e-01 3.639593422412872314e-01 9.515599161386489868e-02 -1.036427021026611328e-01 6.428924389183521271e-03 -7.261370867490768433e-02 6.707385182380676270e-02 8.965566754341125488e-02 1.129516214132308960e-02 -1.964819431304931641e-02 1.393256485462188721e-01 1.821110993623733521e-01 2.061363160610198975e-01 2.596607804298400879e-01 -2.407819032669067383e-01 2.818032503128051758e-01 -1.295112669467926025e-01 -3.847236335277557373e-01
8.905775099992752075e-02 2.334801554679870605e-01 -2.677997648715972900e-01 2.073315829038619995e-01 -1.464648246765136719e-01 -5.011022090911865234e-02 -1.721725761890411377e-01 1.371069159358739853e-02 4.842550680041313171e-02 -3.230579495429992676e-01 1.233388707041740417e-01 1.501772850751876831e-01 -1.298894584178924561e-01 1.367730349302291870e-01 2.496019005775451660e-02 3.053190708160400391e-01 8.455411344766616821e-02 -7.062349468469619751e-02 -5.963190272450447083e-02 1.721427887678146362e-01 -2.517154514789581299e-01 3.252140432596206665e-02 -1.365211457014083862e-01 4.027443826198577881e-01 -4.483281518332660198e-04 8.517374843358993530e-02 2.390883862972259521e-01 3.078738451004028320e-01 3.435268625617027283e-02 -5.936023220419883728e-02 4.675607755780220032e-02 1.961638480424880981e-01
-1.546661853790283203e-01 8.345190435647964478e-02 -1.873640865087509155e-01 -2.370787411928176880e-01 -8.970770984888076782e-02 1.588693633675575256e-02 -2.775350771844387054e-02 -1.780875325202941895e-01 -7.601490616798400879e-02 -5.243452638387680054e-02 1.933242082595825195e-01 3.093600086867809296e-02 1.416714191436767578e-01 -2.111894041299819946e-01 -2.570362389087677002e-01 4.774756729602813721e-01 4.258257802575826645e-03 9.694230556488037109e-02 -1.519705504179000854e-01 -2.677234113216400146e-01 -2.431037425994873047e-01 -1.214850414544343948e-02 2.345393598079681396e-01 2.168078571557998657e-01 -1.166736707091331482e-01 1.276191174983978271e-01 1.365731805562973022e-01 2.155594825744628906e-01 1.323549300432205200e-01 1.260138154029846191e-01 1.637484431266784668e-01 -1.037278100848197937e-01
-8.697023987770080566e-02 2.252103686332702637e-01 -8.911392092704772949e-02 6.305118650197982788e-02 1.591676771640777588e-01 1.338843405246734619e-01 -1.604095846414566040e-01 1.540849334560334682e-03 9.661316126585006714e-02 -1.545927673578262329e-01 3.281064033508300781e-01 3.322408199310302734e-01 -2.496056854724884033e-01 1.628838852047920227e-02 2.999383211135864258e-02 3.163882791996002197e-01 4.827149957418441772e-02 -3.434940576553344727e-01 1.097140014171600342e-01 1.190589889883995056e-01 3.891657339408993721e-03 2.970169484615325928e-01 1.868852227926254272e-01 3.004904463887214661e-02 -1.532990783452987671e-01 -2.024313956499099731e-01 2.855873294174671173e-02 2.886970937252044678e-01 2.563029713928699493e-02 8.226172626018524170e-02 -7.946050167083740234e-02 -1.139919683337211609e-01
1.667928248643875122e-01 4.043230414390563965e-01 -1.444751173257827759e-01 -1.178707107901573181e-01 -8.285385370254516602e-02 2.226165309548377991e-02 -1.765546351671218872e-01 -1.983888745307922363e-01 2.179390639066696167e-01 1.145870015025138855e-01 -9.929068386554718018e-02 -8.639889769256114960e-03 3.665318340063095093e-02 2.150429934263229370e-01 3.892144858837127686e-01 2.398687601089477539e-01 1.759254783391952515e-01 -1.698330640792846680e-01 -6.203893944621086121e-02 2.149053961038589478e-01 6.090666726231575012e-02 2.123052328824996948e-01 -2.483929134905338287e-02 2.257135957479476929e-01 -1.773735582828521729e-01 8.099800348281860352e-02 3.240714222192764282e-02 1.471161544322967529e-01 -8.884764462709426880e-02 -1.621449738740921021e-01 -2.068637013435363770e-01 -1.449416428804397583e-01
-1.260696947574615479e-01 2.649042382836341858e-02 -4.012827873229980469e-01 -4.650707915425300598e-02 6.123776361346244812e-02 2.575168609619140625e-01 4.474603012204170227e-02 -3.949032723903656006e-02 8.833195269107818604e-02 -1.122189983725547791e-01 -3.754468634724617004e-02 -5.409515462815761566e-03 -2.019492164254188538e-02 -5.818732455372810364e-02 -2.077921032905578613e-01 1.993328779935836792e-01 5.952768027782440186e-02 -1.134398113936185837e-02 -4.684359207749366760e-02 -1.385095268487930298e-01 -2.456620149314403534e-02 -4.588487558066844940e-03 2.265942841768264771e-01 3.886877372860908508e-02 2.640696465969085693e-01 1.526536792516708374e-01 3.453248064033687115e-04 4.518385231494903564e-01 8.165887743234634399e-02 -3.517661988735198975e-01 -2.183895558118820190e-01 -2.902080714702606201e-01
1.711484938859939575e-01 2.974673807621002197e-01 3.255290538072586060e-02 -2.844900786876678467e-01 -1.807164251804351807e-01 -2.049499601125717163e-01 -5.646181106567382812e-02 -1.731488406658172607e-01 9.293004870414733887e-02 -5.960776656866073608e-02 1.605396270751953125e-01 2.480528950691223145e-01 9.895067662000656128e-02 -7.709315419197082520e-02 8.249991387128829956e-02 2.508369684219360352e-01 2.176502943038940430e-01 7.453301548957824707e-02 -1.686090826988220215e-01 -6.882864981889724731e-02 3.891533613204956055e-02 1.196327898651361465e-02 1.359445601701736450e-01 2.402527481317520142e-01 -6.966892629861831665e-02 2.553423307836055756e-02 4.049554467201232910e-02 3.194408714771270752e-01 3.221706151962280273e-01 3.203465044498443604e-01 -5.726115405559539795e-02 -1.568681299686431885e-01
-2.059037536382675171e-01 -7.710106670856475830e-03 -2.590049803256988525e-01 9.460451453924179077e-02 1.067747250199317932e-01 -6.465232372283935547e-02 -2.355065494775772095e-01 -2.246717065572738647e-01 5.405166745185852051e-02 3.320215642452239990e-02 9.718645364046096802e-02 2.315828390419483185e-02 2.590314745903015137e-01 3.304000943899154663e-02 -2.692676782608032227e-01 1.684845685958862305e-01 2.147087641060352325e-02 -3.254431188106536865e-01 -1.264972239732742310e-01 -2.063960023224353790e-02 -2.625494301319122314e-01 3.838367387652397156e-02 -2.266034036874771118e-01 3.241608142852783203e-01 2.776657044887542725e-01 7.271641492843627930e-02 -2.463169768452644348e-02 2.964889705181121826e-01 2.280397862195968628e-01 -4.576938599348068237e-02 -4.283149912953376770e-02 -2.088761888444423676e-02
-5.569186434149742126e-02 1.828772574663162231e-01 -4.311403632164001465e-01 -2.819949984550476074e-01 2.508348785340785980e-02 3.814038261771202087e-02 9.288566559553146362e-02 -1.178593561053276062e-01 -5.199103150516748428e-03 -2.387923449277877808e-01 2.489041835069656372e-01 -1.106500567402690649e-04 6.519992649555206299e-02 -1.368604898452758789e-01 -2.334058284759521484e-01 4.573570489883422852e-01 -9.112523496150970459e-02 8.595091849565505981e-02 -9.536049515008926392e-02 -1.488562226295471191e-01 -1.970799416303634644e-01 1.239351481199264526e-01 -3.838961198925971985e-02 -1.217415183782577515e-01 -2.117491960525512695e-01 3.455486893653869629e-02 7.996715605258941650e-02 1.916452050209045410e-01 2.781554497778415680e-02 2.154939621686935425e-01 5.805876851081848145e-02 -1.031313389539718628e-01
-3.736143410205841064e-01 3.222278654575347900e-01 -1.881976574659347534e-01 2.158053964376449585e-02 -4.867155570536851883e-03 1.709153652191162109e-01 -3.150522336363792419e-02 -1.743455529212951660e-01 1.742902398109436035e-01 1.825129389762878418e-01 2.365551441907882690e-01 -1.442352533340454102e-01 1.029625460505485535e-01 1.041878461837768555e-01 -2.640588879585266113e-01 6.193467974662780762e-02 1.193445399403572083e-01 -1.250012814998626709e-01 9.041198343038558960e-02 -2.758052945137023926e-01 -2.154238224029541016e-01 -4.344269260764122009e-02 -2.254506796598434448e-01 1.064430251717567444e-01 3.332290798425674438e-02 8.563539385795593262e-02 1.673596203327178955e-01 3.596149981021881104e-01 8.656771481037139893e-02 7.621680945158004761e-02 -1.148506253957748413e-01 -8.814450353384017944e-02
-3.433588659390807152e-03 2.160709500312805176e-01 -1.444699764251708984e-01 -2.206321656703948975e-01 -3.466811263933777809e-03 -1.550264004617929459e-02 -4.451224580407142639e-02 -2.310191839933395386e-01 9.891250729560852051e-02 -1.483193933963775635e-01 -6.738785654306411743e-02 1.228101029992103577e-01 1.193911656737327576e-01 -1.831911504268646240e-01 1.691627874970436096e-02 -1.625784933567047119e-01 -2.525106370449066162e-01 2.440545149147510529e-02 -7.251244038343429565e-02 3.449001908302307129e-02 3.207292407751083374e-02 6.683284789323806763e-02 1.889708787202835083e-01 2.000550627708435059e-01 2.379963546991348267e-01 2.826352789998054504e-02 5.346471071243286133e-02 5.096794366836547852e-01 3.807493671774864197e-02 -6.148439645767211914e-02 -8.340798318386077881e-02 -4.668181538581848145e-01
-1.313354521989822388e-01 2.354609221220016479e-01 -2.369158118963241577e-01 1.383447051048278809e-01 1.008309200406074524e-01 1.597523093223571777e-01 -8.304121904075145721e-03 2.847752869129180908e-01 3.038498759269714355e-02 -5.723925679922103882e-02 5.057371035218238831e-02 3.661521896719932556e-02 1.449066847562789917e-01 8.199296891689300537e-02 -2.446131259202957153e-01 9.062513709068298340e-02 3.268648087978363037e-01 2.554427459836006165e-02 1.501460373401641846e-01 3.519482538104057312e-02 -3.374930322170257568e-01 2.592545449733734131e-01 -5.188642535358667374e-03 2.808047235012054443e-01 -7.870411872863769531e-02 -7.842491567134857178e-02 6.298287957906723022e-02 4.331526756286621094e-01 -1.139695476740598679e-02 7.840552181005477905e-02 4.487173259258270264e-02 -1.668171733617782593e-01
-2.797698974609375000e-01 1.248923093080520630e-01 -1.454686969518661499e-01 -1.410149186849594116e-01 -2.155748009681701660e-02 5.265324190258979797e-02 8.348095230758190155e-03 -1.750651001930236816e-01 1.441280394792556763e-01 -6.752853095531463623e-02 2.691566646099090576e-01 -1.354111824184656143e-03 1.592295914888381958e-01 -1.660929061472415924e-02 -1.617580503225326538e-01 2.173901945352554321e-01 2.429837733507156372e-01 -2.249630540609359741e-02 5.770126730203628540e-02 3.022407293319702148e-01 -1.682366132736206055e-01 1.148918177932500839e-02 -1.423987299203872681e-01 5.749479308724403381e-02 -2.174538373947143555e-01 -8.609462529420852661e-02 2.001853846013545990e-02 1.778813451528549194e-01 -3.357068598270416260e-01 -4.880494624376296997e-02 -4.685546457767486572e-01 -8.176467567682266235e-02
1.663755774497985840e-01 1.022335514426231384e-01 -1.613464057445526123e-01 -3.836163282394409180e-01 1.410318315029144287e-01 2.090256512165069580e-01 -2.822162210941314697e-01 1.062410846352577209e-01 1.586469560861587524e-01 -1.559800356626510620e-01 1.756555587053298950e-01 7.907188683748245239e-02 1.027686297893524170e-01 -9.038603305816650391e-02 9.006404317915439606e-03 3.246152698993682861e-01 1.373852044343948364e-01 1.240107975900173187e-02 -2.366420775651931763e-01 -3.055323846638202667e-02 -2.832242846488952637e-01 1.026035025715827942e-01 -4.605018347501754761e-02 1.465602666139602661e-01 7.032456248998641968e-02 1.855238713324069977e-02 3.673158213496208191e-02 1.388512998819351196e-01 -6.143819913268089294e-02 -8.180688321590423584e-02 2.734661698341369629e-01 -3.491282165050506592e-01
-6.865545362234115601e-02 3.937952220439910889e-01 -9.990156441926956177e-02 -2.516028285026550293e-01 1.146937906742095947e-01 1.110505610704421997e-01 3.143759444355964661e-02 1.747125200927257538e-02 4.885503277182579041e-02 9.594214707612991333e-02 1.637804806232452393e-01 3.380733728408813477e-02 7.682919502258300781e-02 -2.616788446903228760e-01 -1.972754448652267456e-01 4.265516102313995361e-01 1.614336967468261719e-01 5.145070701837539673e-02 -3.597587645053863525e-01 -3.996608033776283264e-02 -2.607921659946441650e-01 9.573634713888168335e-02 -1.853619329631328583e-02 1.123522408306598663e-02 1.173897385597229004e-01 -1.609400659799575806e-02 2.288915514945983887e-01 1.401654481887817383e-01 -7.819189876317977905e-02 -3.173681721091270447e-02 -1.187787055969238281e-01 -2.462919652462005615e-01
-4.212476015090942383e-01 3.566609025001525879e-01 -1.509755402803421021e-01 -6.643958389759063721e-02 1.865975707769393921e-01 -1.025013849139213562e-01 -2.792357206344604492e-01 -1.730715185403823853e-01 4.331279173493385315e-02 -1.905492544174194336e-01 -7.894387096166610718e-02 -3.892621025443077087e-02 -1.085488572716712952e-01 -1.652759015560150146e-01 -2.942819893360137939e-01 8.384705334901809692e-02 1.929064840078353882e-01 -5.314729735255241394e-02 -1.783860325813293457e-01 8.444729447364807129e-02 -3.084381520748138428e-01 1.160244047641754150e-01 1.092084795236587524e-01 1.477753221988677979e-01 -3.613443812355399132e-03 -1.765574514865875244e-01 8.854445070028305054e-02 -6.475846469402313232e-02 4.699869023170322180e-04 1.222927644848823547e-01 1.093092411756515503e-01 -2.115342915058135986e-01
-3.380475640296936035e-01 3.235200047492980957e-01 -6.640642136335372925e-02 -3.723940551280975342e-01 -1.779393851757049561e-01 -1.100452095270156860e-01 -7.599671185016632080e-02 -6.616289168596267700e-02 1.093186587095260620e-01 9.384374320507049561e-02 5.900412052869796753e-02 1.304028183221817017e-01 -8.559049665927886963e-02 1.120268739759922028e-02 -2.211126983165740967e-01 9.030045568943023682e-02 3.451483249664306641e-01 -1.242262050509452820e-01 2.795217745006084442e-02 1.575438492000102997e-02 -3.960824608802795410e-01 1.255752146244049072e-01 -1.934034936130046844e-02 -1.036014333367347717e-01 -1.360583156347274780e-01 -1.784936785697937012e-01 1.800643801689147949e-01 8.332896977663040161e-02 -2.564892545342445374e-02 1.463914960622787476e-01 3.339608013629913330e-02 -2.145160138607025146e-01
7.374488562345504761e-02 3.594667017459869385e-01 5.553681403398513794e-02 6.465637683868408203e-02 -3.865576162934303284e-02 2.558066546916961670e-01 1.386879831552505493e-01 -5.301552265882492065e-02 6.975297583267092705e-04 -1.551304711028933525e-03 1.249247118830680847e-01 2.958095669746398926e-01 -2.178172916173934937e-01 1.072045043110847473e-01 4.020705074071884155e-02 4.128186702728271484e-01 -6.056039407849311829e-02 -2.632253766059875488e-01 -1.097617745399475098e-01 1.643249392509460449e-01 -1.520834416151046753e-01 -1.073775291442871094e-01 1.682814955711364746e-01 1.187181398272514343e-01 -1.059608235955238342e-01 5.457644909620285034e-02 4.323639720678329468e-02 3.171668946743011475e-01 1.387064903974533081e-01 8.701928704977035522e-02 -1.911550760269165039e-01 -2.567468881607055664e-01
-2.828416228294372559e-01 4.441786110401153564e-01 -9.353215992450714111e-02 -3.327574729919433594e-01 2.823953926563262939e-01 -1.423215121030807495e-01 -7.619377225637435913e-02 3.275506664067506790e-03 1.263304427266120911e-02 3.511754050850868225e-02 -2.910242788493633270e-02 1.075113937258720398e-01 -1.672300994396209717e-01 1.259883791208267212e-01 2.371405996382236481e-02 1.637127399444580078e-01 1.521712839603424072e-01 -1.635830849409103394e-02 2.733768522739410400e-02 -9.784513711929321289e-02 -1.114865466952323914e-01 6.777872145175933838e-02 -2.337374687194824219e-01 2.240806967020034790e-01 2.667461633682250977e-01 1.899923235177993774e-01 -8.636736869812011719e-02 6.994576007127761841e-02 7.823291420936584473e-02 -1.605105549097061157e-01 1.183381378650665283e-01 -3.021692335605621338e-01
-9.112838655710220337e-02 3.025683760643005371e-01 -2.890905439853668213e-01 -8.003649860620498657e-02 1.756169497966766357e-01 2.717550396919250488e-01 -6.990639865398406982e-02 6.383417546749114990e-02 -1.435855478048324585e-01 2.532950043678283691e-01 -1.574174501001834869e-02 1.826745420694351196e-01 -9.650880098342895508e-02 5.162909626960754395e-02 -1.757285743951797485e-01 2.782710492610931396e-01 3.155850172042846680e-01 -1.061261668801307678e-01 -1.331989020109176636e-01 -9.987550787627696991e-03 -4.536119755357503891e-03 1.053666844964027405e-01 -2.087118327617645264e-01 1.058202832937240601e-01 2.843147516250610352e-01 -2.049822174012660980e-02 1.742204464972019196e-02 1.986195296049118042e-01 -1.958415806293487549e-01 -1.312656998634338379e-01 2.318234890699386597e-01 -1.814180612564086914e-01
1.666175425052642822e-01 4.828239604830741882e-02 2.240856140851974487e-01 5.400636047124862671e-02 -1.007305979728698730e-01 7.927763462066650391e-02 -2.022838965058326721e-02 -1.937144115800037980e-04 1.237749159336090088e-01 -9.662855416536331177e-02 1.500601321458816528e-01 -1.988170295953750610e-01 1.492519378662109375e-01 5.406236276030540466e-02 -3.512722849845886230e-01 3.472021222114562988e-01 1.766153126955032349e-01 1.705078221857547760e-02 -1.080939769744873047e-01 1.073674485087394714e-02 -5.256097391247749329e-02 3.158499002456665039e-01 -8.748635649681091309e-03 1.729747951030731201e-01 1.337109506130218506e-01 -2.583981957286596298e-03 3.265788853168487549e-01 2.546944320201873779e-01 -5.759185180068016052e-02 6.181521806865930557e-03 1.150648593902587891e-01 -4.028453826904296875e-01
7.802934944629669189e-02 4.850303232669830322e-01 -1.514087319374084473e-01 -1.355826258659362793e-01 -1.225616037845611572e-01 6.653520464897155762e-02 -5.334869027137756348e-02 -1.001781299710273743e-01 1.701069176197052002e-01 -1.153410673141479492e-01 2.341628633439540863e-02 8.175526745617389679e-03 -9.583745896816253662e-02 -2.693321108818054199e-01 8.279819786548614502e-02 1.733532845973968506e-01 -1.210204586386680603e-01 -2.219577133655548096e-01 -1.341812312602996826e-01 6.725206971168518066e-02 -1.157677024602890015e-01 9.902910143136978149e-02 -2.367200106382369995e-01 2.888758182525634766e-01 -1.330536007881164551e-01 -2.670640349388122559e-01 1.673205196857452393e-01 2.563446164131164551e-01 -5.176793411374092102e-02 1.079271435737609863e-01 -2.081203833222389221e-02 -2.773145139217376709e-01
2.216780185699462891e-01 9.413827210664749146e-02 -2.868237495422363281e-01 -3.247143328189849854e-01 1.676454246044158936e-01 -1.223781108856201172e-01 -3.029126115143299103e-02 2.853989228606224060e-02 -1.849979460239410400e-01 1.019333377480506897e-01 -1.412482857704162598e-01 1.673334538936614990e-01 1.758669130504131317e-02 3.456161618232727051e-01 -1.716228872537612915e-01 2.081013619899749756e-01 7.343831658363342285e-02 -5.954086035490036011e-02 -1.736814826726913452e-01 -2.011004090309143066e-02 -4.461723566055297852e-01 2.231067791581153870e-02 2.555055171251296997e-02 -1.113635972142219543e-01 9.325601160526275635e-02 -6.572144478559494019e-02 1.349097043275833130e-01 2.281808853149414062e-01 -1.680496037006378174e-01 9.879010915756225586e-02 -8.020247519016265869e-02 -2.110537588596343994e-01
-1.806792318820953369e-01 3.516174256801605225e-01 -2.853799462318420410e-01 1.510508474893867970e-03 -1.392877995967864990e-01 7.436694949865341187e-02 2.094091922044754028e-01 -2.743946313858032227e-01 -9.989456832408905029e-02 8.798316121101379395e-03 -6.987046450376510620e-02 3.736139833927154541e-01 -1.609438210725784302e-01 -5.588681623339653015e-02 -2.221351116895675659e-01 1.175804436206817627e-01 -5.451790988445281982e-02 -1.468807607889175415e-01 1.210821047425270081e-01 1.733428686857223511e-01 -2.533544600009918213e-01 5.619344860315322876e-02 1.286354102194309235e-02 2.236712723970413208e-01 -7.522291690111160278e-02 -1.624015122652053833e-01 1.049890965223312378e-01 3.322023153305053711e-01 1.166619807481765747e-01 1.303609609603881836e-01 2.313630469143390656e-02 1.142997480928897858e-02
8.677903562784194946e-03 3.705211579799652100e-01 -2.667976617813110352e-01 -2.110942900180816650e-01 -1.833123415708541870e-01 2.260258793830871582e-02 -1.195289269089698792e-01 1.072346791625022888e-01 2.798545360565185547e-01 -2.195857316255569458e-01 -7.612328231334686279e-02 5.754591897130012512e-02 -1.795089393854141235e-01 2.502107061445713043e-02 -1.061827060766518116e-03 2.802751064300537109e-01 2.092331647872924805e-02 -5.009461939334869385e-02 9.586898237466812134e-02 1.258321255445480347e-01 -3.082368671894073486e-01 3.204475045204162598e-01 -2.150103896856307983e-01 1.363068968057632446e-01 1.424973756074905396e-01 1.905340701341629028e-02 7.651427388191223145e-02 1.624036431312561035e-01 -4.561577737331390381e-02 1.739672571420669556e-01 -1.538273543119430542e-01 2.014080286026000977e-01
-1.614275425672531128e-01 2.746673524379730225e-01 -1.477607637643814087e-01 -1.784279048442840576e-01 1.087945848703384399e-01 -1.189978867769241333e-01 -2.261334657669067383e-01 -4.231065884232521057e-02 7.160115242004394531e-02 9.636683762073516846e-02 6.873273849487304688e-02 1.901286989450454712e-01 2.459855228662490845e-01 6.412407755851745605e-02 -3.209634870290756226e-02 1.308257281780242920e-01 2.739566862583160400e-01 -1.118668988347053528e-01 3.617464751005172729e-02 -3.761247172951698303e-02 -3.077716231346130371e-01 1.290560234338045120e-02 -3.013522326946258545e-01 9.447624534368515015e-02 4.154234230518341064e-01 -1.700778603553771973e-01 7.746304571628570557e-02 9.609130769968032837e-02 -1.335179954767227173e-01 7.340382784605026245e-02 3.153523802757263184e-02 -3.193553686141967773e-01
-7.952503114938735962e-02 1.684185713529586792e-01 -9.382576495409011841e-02 -1.357218176126480103e-01 -1.769571155309677124e-01 -3.968340158462524414e-02 -2.468564733862876892e-02 -2.666301727294921875e-01 -5.593489110469818115e-02 8.797055482864379883e-02 2.552632093429565430e-01 -1.811223849654197693e-02 1.163232922554016113e-01 2.573328018188476562e-01 3.523467853665351868e-02 1.519756913185119629e-01 2.236267179250717163e-02 1.362174004316329956e-01 1.459747701883316040e-01 -2.053974121809005737e-01 2.876922301948070526e-02 -1.650795340538024902e-02 2.979345917701721191e-01 3.841400742530822754e-01 -1.440981179475784302e-01 3.745806869119405746e-03 1.144919767975807190e-01 4.908743202686309814e-01 1.685147732496261597e-01 7.540617138147354126e-02 6.402049213647842407e-02 -1.415848433971405029e-01
-3.239507079124450684e-01 4.041645228862762451e-01 -5.967709049582481384e-02 -3.029550909996032715e-01 -4.956900700926780701e-02 -4.476274829357862473e-03 -1.206791102886199951e-01 -1.640579253435134888e-01 1.400589793920516968e-01 2.208681702613830566e-01 1.762139201164245605e-01 1.274191141128540039e-01 2.853669226169586182e-02 -1.108429953455924988e-02 7.863645255565643311e-02 5.674866214394569397e-02 1.961086988449096680e-01 -1.939697414636611938e-01 -7.103742659091949463e-02 1.858369857072830200e-01 -3.289402425289154053e-01 2.932553887367248535e-01 -2.254298031330108643e-01 -1.077733486890792847e-01 -1.543041616678237915e-01 -1.590140908956527710e-01 1.861333101987838745e-01 8.803363889455795288e-02 -3.441011160612106323e-02 -1.562382746487855911e-02 -3.316765651106834412e-03 -3.394173458218574524e-02
2.852799557149410248e-02 2.118448615074157715e-01 -2.499345391988754272e-01 -1.259386390447616577e-01 -3.242917358875274658e-01 2.124370634555816650e-02 -6.159636005759239197e-02 2.119260840117931366e-02 3.079828023910522461e-01 -1.115280389785766602e-01 -1.268882453441619873e-01 6.161078438162803650e-02 1.103155165910720825e-01 -2.348697185516357422e-02 2.388163805007934570e-01 3.396084308624267578e-01 1.752992868423461914e-01 2.854246497154235840e-01 2.599651180207729340e-02 5.386782437562942505e-02 -1.465114653110504150e-01 1.795341670513153076e-01 -3.689019754528999329e-02 1.744203567504882812e-01 -1.282658725976943970e-01 5.887373350560665131e-03 -1.193783953785896301e-01 3.338046371936798096e-01 1.565915644168853760e-01 -4.624648019671440125e-03 -1.157735586166381836e-01 -2.692178487777709961e-01
1.006290093064308167e-01 1.203955784440040588e-01 -3.197785615921020508e-01 -2.991910874843597412e-01 5.230190977454185486e-02 -4.635841771960258484e-02 6.290739774703979492e-02 -2.428551912307739258e-01 1.008519828319549561e-01 -1.742221564054489136e-01 -1.249330490827560425e-01 -5.463692545890808105e-02 1.671459823846817017e-01 4.802267067134380341e-03 1.710248589515686035e-01 4.032135307788848877e-01 3.443251550197601318e-01 6.125011667609214783e-02 1.432995647192001343e-01 2.658424377441406250e-01 -8.807129412889480591e-02 -2.336777932941913605e-02 2.639417052268981934e-01 1.830956339836120605e-01 -3.830032423138618469e-02 -4.422605782747268677e-02 1.597393751144409180e-01 1.545353531837463379e-01 4.766533523797988892e-02 1.424930691719055176e-01 1.845849603414535522e-01 -4.895162209868431091e-02
2.031814455986022949e-01 2.496749013662338257e-01 -1.872793883085250854e-01 1.088770553469657898e-01 2.581493556499481201e-01 2.919364869594573975e-01 8.194774389266967773e-02 1.132712811231613159e-01 -1.220043599605560303e-01 1.453579366207122803e-01 -8.234256505966186523e-02 1.387825906276702881e-01 5.926967784762382507e-02 7.751614600419998169e-02 -1.745183318853378296e-01 3.371583223342895508e-01 3.814888298511505127e-01 -1.351399272680282593e-01 1.120961606502532959e-01 -2.630064450204372406e-02 -2.002774551510810852e-02 2.170628160238265991e-01 -2.009786516427993774e-01 2.087422758340835571e-01 1.793161183595657349e-01 -5.527003109455108643e-02 1.707018935121595860e-03 2.419111132621765137e-01 -1.151968166232109070e-01 -1.107517257332801819e-02 1.442720592021942139e-01 -1.607851237058639526e-01
2.973717451095581055e-01 1.843729913234710693e-01 9.305405430495738983e-03 -1.402353644371032715e-01 -5.363855883479118347e-02 5.634510517120361328e-02 1.066462621092796326e-01 -3.611906617879867554e-02 -1.586724817752838135e-01 -1.267967522144317627e-01 2.711251378059387207e-01 2.529790997505187988e-01 -4.547746852040290833e-02 1.300462186336517334e-01 -1.371007412672042847e-02 3.131702840328216553e-01 -5.315871164202690125e-02 -2.863976657390594482e-01 7.243614643812179565e-02 -3.227385925129055977e-03 -2.166133671998977661e-01 1.558856815099716187e-01 3.608907163143157959e-01 7.818168401718139648e-02 6.394770741462707520e-02 2.556072473526000977e-01 2.024198919534683228e-01 2.532196938991546631e-01 2.225588634610176086e-02 9.716528654098510742e-02 -1.566723287105560303e-01 -1.908004134893417358e-01
-2.522535622119903564e-01 1.866285055875778198e-01 2.600026130676269531e-02 7.691448926925659180e-02 -8.837271481752395630e-02 -1.740854382514953613e-01 -2.899277210235595703e-02 -2.932634353637695312e-01 1.018837466835975647e-01 -1.014798432588577271e-01 1.248958483338356018e-01 8.712857216596603394e-02 -1.705952584743499756e-01 2.168407738208770752e-01 1.022858321666717529e-01 2.951262705028057098e-02 -1.479022204875946045e-01 -1.600120514631271362e-01 4.137064516544342041e-02 4.666561633348464966e-02 -9.140787646174430847e-03 1.378536075353622437e-01 -6.785476952791213989e-02 2.736514508724212646e-01 -1.762049272656440735e-02 -1.125929802656173706e-01 2.616307735443115234e-01 5.829178094863891602e-01 4.240535944700241089e-02 6.363491714000701904e-02 -1.180736720561981201e-01 -2.183951586484909058e-01
-9.935309737920761108e-02 4.201577603816986084e-01 2.298002503812313080e-02 -1.488591730594635010e-01 1.525423210114240646e-02 1.939393579959869385e-01 1.164750829339027405e-01 -2.076419889926910400e-01 3.828240558505058289e-02 3.682401776313781738e-02 2.493138760328292847e-01 3.192880153656005859e-01 -2.811698615550994873e-01 -1.058056354522705078e-01 6.852770596742630005e-02 2.089270055294036865e-01 1.162296682596206665e-01 -1.902623921632766724e-01 1.420061439275741577e-01 1.194445267319679260e-01 -1.880122572183609009e-01 1.514717042446136475e-01 -2.889268472790718079e-02 1.265912652015686035e-01 -1.372660398483276367e-01 8.082291111350059509e-03 1.955000013113021851e-01 2.919191718101501465e-01 -8.637860417366027832e-02 1.760755330324172974e-01 -1.018861308693885803e-01 -2.009419947862625122e-01
-3.720754384994506836e-02 2.829318046569824219e-01 6.194866448640823364e-02 -1.642456054687500000e-01 2.502299249172210693e-01 -1.900185942649841309e-01 -2.238595783710479736e-01 -2.314570993185043335e-01 1.880042254924774170e-01 1.307269632816314697e-01 -8.049210906028747559e-02 1.215372905135154724e-01 2.813005447387695312e-01 -1.171479374170303345e-01 -9.403890371322631836e-02 1.623194366693496704e-01 -2.826276794075965881e-02 -1.047488972544670105e-01 9.810708463191986084e-02 8.662887848913669586e-03 1.048388332128524780e-01 -3.233911842107772827e-02 -7.981021702289581299e-02 1.418730765581130981e-01 -1.217279806733131409e-01 1.901153773069381714e-01 1.127818524837493896e-01 3.027598261833190918e-01 2.820666730403900146e-01 -6.226760894060134888e-02 -1.835287665016949177e-03 -4.299075007438659668e-01
1.541250105947256088e-02 1.984937340021133423e-01 -1.808716207742691040e-01 -3.988842964172363281e-01 2.300680847838521004e-03 1.092280820012092590e-01 -4.057558625936508179e-02 -1.670943945646286011e-01 2.552814222872257233e-02 5.989233031868934631e-02 -9.422975778579711914e-02 4.753550514578819275e-02 -5.228145793080329895e-02 -2.226030677556991577e-01 -1.475155949592590332e-01 1.669496595859527588e-01 -2.334909588098526001e-01 -2.140501327812671661e-02 -8.877705782651901245e-02 2.542465738952159882e-02 -7.932697236537933350e-02 -3.982646390795707703e-02 1.853338330984115601e-01 1.493419259786605835e-01 1.467967778444290161e-01 5.391118302941322327e-02 -1.333600878715515137e-01 4.674643874168395996e-01 4.664299543946981430e-03 -2.503472864627838135e-01 -1.747591793537139893e-01 -3.573597669601440430e-01
-1.200176328420639038e-01 2.167478352785110474e-01 -2.547934353351593018e-01 -4.675578325986862183e-02 7.602591812610626221e-02 1.395090073347091675e-01 -2.810917794704437256e-02 -3.053553700447082520e-01 -7.352308928966522217e-02 1.123808100819587708e-01 -1.425622124224901199e-02 -4.045602679252624512e-02 -5.640941858291625977e-02 1.550359129905700684e-01 -1.910126060247421265e-01 3.264483809471130371e-01 -4.542345646768808365e-03 -4.533842951059341431e-02 1.004985570907592773e-01 2.246660888195037842e-01 2.585306167602539062e-01 1.776428520679473877e-01 6.495063006877899170e-02 3.160816729068756104e-01 -1.558788269758224487e-01 -3.482333943247795105e-02 3.880116045475006104e-01 1.813623309135437012e-01 2.257718443870544434e-01 -1.110986098647117615e-01 -1.547209918498992920e-01 -2.655558660626411438e-02
-2.751803696155548096e-01 7.576663047075271606e-02 -3.418308198451995850e-01 5.782669037580490112e-02 1.062925085425376892e-01 -6.142863258719444275e-02 1.581890583038330078e-01 -1.630390137434005737e-01 1.089622825384140015e-01 1.536287665367126465e-01 1.580418050289154053e-01 -8.036131970584392548e-03 -6.699708849191665649e-02 1.421687100082635880e-02 1.382914781570434570e-01 3.338730335235595703e-01 -9.883177280426025391e-02 2.396663129329681396e-01 -2.936663627624511719e-01 -2.428111061453819275e-02 1.421619504690170288e-01 8.108574897050857544e-02 1.593076288700103760e-01 1.290200054645538330e-01 -6.402612477540969849e-02 4.677772149443626404e-02 9.944598376750946045e-02 5.119654536247253418e-01 2.638241089880466461e-02 8.350060135126113892e-02 1.884815655648708344e-02 -1.634221673011779785e-01
-2.224413752555847168e-01 2.091041654348373413e-01 -6.477499753236770630e-02 -1.296725720167160034e-01 -2.599928975105285645e-01 1.169243827462196350e-01 -1.520660072565078735e-01 -3.405506014823913574e-01 -2.234341949224472046e-01 -2.752186059951782227e-01 1.225211173295974731e-01 2.529837489128112793e-01 -2.087199091911315918e-01 -1.571337133646011353e-02 1.716655679047107697e-02 2.808880209922790527e-01 6.613903492689132690e-02 -1.394366621971130371e-01 -6.307063996791839600e-02 1.701732873916625977e-01 -2.452120482921600342e-01 -1.110471040010452271e-01 -4.788845032453536987e-02 2.804298400878906250e-01 -9.776968508958816528e-02 4.466933757066726685e-02 -8.373445272445678711e-02 2.204983681440353394e-01 -1.389804482460021973e-02 9.027753025293350220e-02 -1.196455880999565125e-01 -1.942735612392425537e-01
-1.611974686384201050e-01 2.574116885662078857e-01 -3.693703413009643555e-01 1.254464033991098404e-02 -1.055798158049583435e-01 1.104759983718395233e-02 -1.258392632007598877e-01 -6.043693423271179199e-02 -6.406778097152709961e-02 6.670222431421279907e-02 1.820993125438690186e-01 2.933118939399719238e-01 -1.748461425304412842e-01 -1.670641303062438965e-01 -5.324553698301315308e-02 1.608731746673583984e-01 4.455782473087310791e-03 1.609046310186386108e-01 1.975367665290832520e-01 7.405062019824981689e-02 -9.359315782785415649e-02 2.748551368713378906e-01 4.169416427612304688e-02 2.864364683628082275e-01 -2.631474286317825317e-02 -9.601666778326034546e-02 2.336463183164596558e-01 1.973185241222381592e-01 -1.353424489498138428e-01 -4.505688697099685669e-02 -3.989802300930023193e-01 -6.315919011831283569e-02
-2.175732553005218506e-01 3.729391992092132568e-01 -2.173726633191108704e-02 -3.485438600182533264e-02 -6.829621642827987671e-02 2.834284305572509766e-01 2.074152529239654541e-01 -2.336148917675018311e-01 -1.314339041709899902e-02 -1.144107505679130554e-01 1.619073897600173950e-01 3.620477616786956787e-01 -1.748023182153701782e-01 -1.230589896440505981e-01 -2.534623816609382629e-02 3.186279237270355225e-01 6.877327710390090942e-02 -1.022314429283142090e-01 1.869545727968215942e-01 2.318970263004302979e-01 -2.042623758316040039e-01 7.157243043184280396e-02 -9.289716184139251709e-02 1.646532416343688965e-01 -2.904694527387619019e-02 -4.509012773633003235e-02 1.875833868980407715e-01 2.190877944231033325e-01 -1.223026192747056484e-03 1.104591786861419678e-01 -2.515691146254539490e-02 -1.596311032772064209e-01
-1.559142321348190308e-01 1.013943478465080261e-01 -1.154903769493103027e-01 -2.983450591564178467e-01 4.034267738461494446e-02 7.504820078611373901e-02 9.930025786161422729e-03 8.841372095048427582e-03 1.118487417697906494e-01 -2.237763814628124237e-02 3.668225705623626709e-01 2.492745220661163330e-02 8.305437117815017700e-02 -6.458434462547302246e-02 -5.823256075382232666e-02 2.420944869518280029e-01 4.677870869636535645e-02 8.515053987503051758e-02 -3.603045046329498291e-01 -1.417871415615081787e-01 -2.018107771873474121e-01 2.451039403676986694e-01 7.850098423659801483e-03 2.970527112483978271e-01 4.371818155050277710e-02 1.462688595056533813e-01 1.888987869024276733e-01 8.289758116006851196e-02 2.431436330080032349e-01 2.939144149422645569e-02 9.396788477897644043e-02 -3.888755738735198975e-01
-3.384242579340934753e-02 4.723030626773834229e-01 -1.605816334486007690e-01 -2.400893718004226685e-01 2.277715951204299927e-01 -9.511453658342361450e-02 6.350838392972946167e-02 -1.046289578080177307e-01 -4.401857778429985046e-02 7.213947921991348267e-02 -3.481939807534217834e-02 1.560320258140563965e-01 7.886615395545959473e-02 2.938924133777618408e-01 -2.490664571523666382e-01 7.004769891500473022e-02 9.505112469196319580e-02 1.044589653611183167e-01 -2.284864187240600586e-01 -2.197402864694595337e-01 -2.299788743257522583e-01 3.295525163412094116e-02 1.683206707239151001e-01 1.522336900234222412e-01 1.771972924470901489e-01 -1.021751761436462402e-01 1.101928502321243286e-01 9.430491179227828979e-02 -9.512044489383697510e-02 1.403464525938034058e-01 -7.087337970733642578e-02 -3.188264071941375732e-01
-2.411628663539886475e-01 -8.183627389371395111e-03 -2.671392560005187988e-01 -1.241674795746803284e-01 1.102447733283042908e-01 3.155649900436401367e-01 -5.774446576833724976e-02 -2.435042411088943481e-01 1.637426614761352539e-01 1.000136360526084900e-01 -1.399964932352304459e-02 -1.337518077343702316e-02 1.169426292181015015e-01 3.167904317378997803e-01 -1.843312978744506836e-01 1.416727751493453979e-01 1.017425805330276489e-01 -1.827132105827331543e-01 -1.746278852224349976e-01 -1.413314789533615112e-01 -2.934869378805160522e-02 5.892053246498107910e-02 -3.909766674041748047e-02 2.115536332130432129e-01 3.785057067871093750e-01 6.938301771879196167e-02 5.282492563128471375e-02 3.305370211601257324e-01 2.413683235645294189e-01 1.548000890761613846e-02 -1.063062772154808044e-01 -2.473337575793266296e-02
-8.918678760528564453e-02 1.710609644651412964e-01 -3.744722008705139160e-01 -2.486508339643478394e-01 -1.750653050839900970e-02 -3.944563865661621094e-02 2.565796952694654465e-03 -1.660231500864028931e-01 4.476416856050491333e-02 1.574866175651550293e-01 -9.000225365161895752e-02 7.925634086132049561e-02 1.156274601817131042e-01 -1.706488430500030518e-01 -6.516961753368377686e-02 3.729379475116729736e-01 -7.641437649726867676e-02 1.012375280261039734e-01 -8.209939301013946533e-02 -2.171348482370376587e-01 -3.980008661746978760e-01 1.762994974851608276e-01 1.320846080780029297e-01 1.410359293222427368e-01 -2.509197294712066650e-01 -3.800485655665397644e-02 -3.248049318790435791e-02 1.259466409683227539e-01 1.179616451263427734e-01 1.977192610502243042e-01 -7.640536874532699585e-02 -2.594575583934783936e-01
-1.551730036735534668e-01 4.414859786629676819e-02 7.483135443180799484e-03 -1.201736032962799072e-01 -7.682049646973609924e-03 2.197980880737304688e-01 2.389823831617832184e-02 -2.543274462223052979e-01 4.752079248428344727e-01 2.035389095544815063e-01 1.007326245307922363e-01 1.130068600177764893e-01 8.649862557649612427e-02 -3.512883186340332031e-02 -1.415310651063919067e-01 2.608864307403564453e-01 3.272545039653778076e-01 -1.030395701527595520e-01 -6.077728420495986938e-02 -2.855160534381866455e-01 -1.171014644205570221e-02 2.945293486118316650e-01 2.165762186050415039e-01 -4.227646440267562866e-02 -2.206736989319324493e-02 5.649982020258903503e-02 -3.192650526762008667e-02 2.514723837375640869e-01 -2.184705436229705811e-01 -1.055806037038564682e-02 -5.852830037474632263e-02 -3.416819125413894653e-02
1.172372698783874512e-01 3.476835191249847412e-01 -1.644299328327178955e-01 4.355871304869651794e-02 7.354744523763656616e-02 5.672261491417884827e-02 -3.774418830871582031e-01 -6.950231734663248062e-03 1.580088287591934204e-01 -2.975168526172637939e-01 3.014254197478294373e-02 2.611600756645202637e-01 -1.554627567529678345e-01 2.590279579162597656e-01 -6.082112900912761688e-03 1.843595504760742188e-01 1.516535580158233643e-01 -9.508051723241806030e-02 -4.953143000602722168e-02 3.110723793506622314e-01 -3.374437615275382996e-02 4.317246749997138977e-02 -2.068618685007095337e-02 1.664521396160125732e-01 -3.271129354834556580e-02 -5.288077890872955322e-02 -1.256339438259601593e-02 4.111658334732055664e-01 -8.742310106754302979e-02 3.574603050947189331e-02 -1.338308900594711304e-01 1.229056641459465027e-01
6.427470594644546509e-02 3.452823460102081299e-01 -1.159135717898607254e-02 -1.318870186805725098e-01 8.141124248504638672e-02 3.871135711669921875e-01 -4.198460280895233154e-02 9.063908457756042480e-02 1.148256883025169373e-01 -2.336701005697250366e-01 7.801313698291778564e-02 6.787910126149654388e-03 5.750604346394538879e-02 -8.180404454469680786e-02 -1.839088797569274902e-01 4.930091500282287598e-01 2.527762949466705322e-01 7.140511274337768555e-02 -1.633094549179077148e-01 -2.058700472116470337e-01 -4.874587431550025940e-02 -6.464280933141708374e-02 -1.124231889843940735e-02 1.679989695549011230e-01 -1.344299875199794769e-02 1.890239864587783813e-01 -3.807412087917327881e-02 2.425127774477005005e-01 1.758289784193038940e-01 -8.433533459901809692e-02 1.363355517387390137e-01 -7.822345942258834839e-02
-2.605151012539863586e-02 1.027873484417796135e-03 -7.159493118524551392e-02 -1.786443740129470825e-01 -3.397163003683090210e-02 -2.179550826549530029e-01 -1.983393132686614990e-01 -2.975449264049530029e-01 8.874285966157913208e-02 -8.757645636796951294e-02 -1.298733949661254883e-01 8.548912405967712402e-02 1.964626014232635498e-01 1.152130141854286194e-01 -3.193436264991760254e-01 2.121120840311050415e-01 1.215980201959609985e-01 -1.615699678659439087e-01 -1.027511730790138245e-01 -1.025352403521537781e-01 -3.470468521118164062e-02 -1.256740540266036987e-01 -1.379113942384719849e-01 -1.310170143842697144e-01 1.678638011217117310e-01 -5.264857038855552673e-02 -7.569140195846557617e-02 5.100949406623840332e-01 2.920651063323020935e-02 -1.528716534376144409e-01 2.725012972950935364e-02 -3.319635093212127686e-01
-1.193104013800621033e-01 6.325820833444595337e-02 -1.877931505441665649e-01 -1.273566577583551407e-02 5.069943610578775406e-03 7.915081083774566650e-02 9.413579106330871582e-02 -1.510894298553466797e-01 -7.938517630100250244e-02 2.212914377450942993e-01 -1.815356686711311340e-02 3.740923851728439331e-02 7.489697635173797607e-02 1.244707554578781128e-01 -1.220036298036575317e-01 3.346165120601654053e-01 3.770458325743675232e-02 -6.017175689339637756e-02 5.527900997549295425e-03 1.751949042081832886e-01 5.622252821922302246e-02 3.514260649681091309e-01 1.004745513200759888e-01 4.101045727729797363e-01 -2.038200497627258301e-01 -4.116809368133544922e-02 4.147936999797821045e-01 2.833621501922607422e-01 1.298565268516540527e-01 -5.600930005311965942e-02 -2.170171886682510376e-01 -2.890159608796238899e-03
-7.532800734043121338e-02 2.273980379104614258e-01 -3.063021898269653320e-01 1.649238914251327515e-01 1.072944104671478271e-01 6.272778846323490143e-03 -3.136363625526428223e-02 2.740262746810913086e-01 2.163258939981460571e-02 -7.160711102187633514e-03 -5.127755925059318542e-02 2.728808671236038208e-03 1.492052339017391205e-03 1.131759732961654663e-01 -3.571526706218719482e-02 5.044163018465042114e-02 3.553374707698822021e-01 -4.462330788373947144e-02 -5.165560171008110046e-03 -9.576958417892456055e-02 -2.937034368515014648e-01 2.376563251018524170e-01 -7.190994173288345337e-02 3.018377721309661865e-01 -9.254692494869232178e-02 -6.185646727681159973e-02 9.432292729616165161e-02 5.023406147956848145e-01 4.036233760416507721e-03 9.743276238441467285e-02 -2.026297338306903839e-02 -2.327111512422561646e-01
1.686376035213470459e-01 3.499964773654937744e-01 -1.547921001911163330e-01 -1.860087513923645020e-01 -2.845297455787658691e-01 2.905999422073364258e-01 2.923958189785480499e-02 7.462212443351745605e-02 1.381611824035644531e-01 1.361894011497497559e-01 2.054504752159118652e-01 9.499868750572204590e-02 -2.394796162843704224e-01 1.834867596626281738e-01 6.553809344768524170e-02 2.309068143367767334e-01 8.380816131830215454e-02 -2.900430262088775635e-01 1.889941841363906860e-02 -3.336592391133308411e-02 -2.557660937309265137e-01 -6.260967254638671875e-02 1.091303452849388123e-01 1.032084226608276367e-01 -1.816541999578475952e-01 -5.586288496851921082e-02 2.514514625072479248e-01 1.404151320457458496e-01 -5.025221407413482666e-02 6.834561377763748169e-02 -1.598844528198242188e-01 -2.117397189140319824e-01
-1.136867478489875793e-01 9.000041335821151733e-02 -9.563892334699630737e-02 3.325982019305229187e-02 -3.973316773772239685e-02 -2.325854497030377388e-03 -5.410538986325263977e-02 -1.804562211036682129e-01 -8.484460413455963135e-02 -1.228820830583572388e-01 1.896461844444274902e-01 4.931850433349609375e-01 2.309893630445003510e-02 -6.427092850208282471e-02 -1.172550618648529053e-01 4.458561837673187256e-01 3.156636655330657959e-02 -1.392583101987838745e-01 1.431977748870849609e-01 2.627648413181304932e-01 -6.815791130065917969e-02 6.868737936019897461e-02 -1.492552310228347778e-01 5.019716173410415649e-02 -9.359668940305709839e-02 -1.892433166503906250e-01 1.455018073320388794e-01 3.047027885913848877e-01 1.077440977096557617e-01 2.135788947343826294e-01 -3.274399787187576294e-02 -2.279565483331680298e-01
1.074898540973663330e-01 3.613663911819458008e-01 -1.896338909864425659e-01 -1.802600771188735962e-01 -9.861811250448226929e-02 1.213308125734329224e-01 -2.203583866357803345e-01 -1.938871443271636963e-01 7.357781380414962769e-02 -2.096560001373291016e-01 -8.887399733066558838e-02 3.430917486548423767e-02 5.363853648304939270e-02 -9.418775141239166260e-02 8.919971436262130737e-02 3.203006088733673096e-01 3.291612565517425537e-01 9.877970814704895020e-02 -1.042160838842391968e-01 -1.957206577062606812e-01 -8.179226517677307129e-02 -1.600026786327362061e-01 -2.461549080908298492e-02 3.322571218013763428e-01 -9.975520521402359009e-02 9.534228593111038208e-02 1.567557305097579956e-01 2.240740954875946045e-01 -7.510370016098022461e-02 1.701808869838714600e-01 -2.425569444894790649e-01 -1.562019716948270798e-02
2.571077048778533936e-01 3.238368332386016846e-01 -9.755395352840423584e-02 -3.470421135425567627e-01 -6.488286424428224564e-03 -1.973815858364105225e-01 6.640943884849548340e-02 -2.626118957996368408e-01 1.074433550238609314e-01 -1.109093576669692993e-01 1.438277810811996460e-01 2.121496349573135376e-01 -1.054345965385437012e-01 1.003645956516265869e-01 -6.995377689599990845e-02 3.657116591930389404e-01 2.339467853307723999e-01 6.303413212299346924e-02 -1.713034510612487793e-01 1.886297762393951416e-02 4.412040114402770996e-03 4.220205172896385193e-02 2.783174812793731689e-01 1.282905042171478271e-01 -1.405360251665115356e-01 -1.624287217855453491e-01 -1.409031897783279419e-01 2.567741274833679199e-01 2.857660129666328430e-02 -1.377721577882766724e-01 -3.852355107665061951e-02 1.043172742356546223e-04
3.389488533139228821e-02 1.828107833862304688e-01 -2.366032004356384277e-01 -9.286044538021087646e-02 4.691296070814132690e-02 -3.991178050637245178e-02 5.462405085563659668e-02 -3.290163874626159668e-01 1.182139962911605835e-01 4.157128557562828064e-02 3.202217817306518555e-02 -1.066009998321533203e-01 1.953183859586715698e-01 1.507842689752578735e-01 3.297286108136177063e-02 5.269464850425720215e-01 1.489563137292861938e-01 1.301425397396087646e-01 -1.323021054267883301e-01 1.001890003681182861e-01 -2.516541816294193268e-02 1.890091300010681152e-01 1.143489480018615723e-01 -2.901528775691986084e-01 -9.267545491456985474e-02 1.715869456529617310e-01 -5.235767364501953125e-02 1.649519801139831543e-01 3.539049625396728516e-02 -8.784205466508865356e-02 1.540592014789581299e-01 -3.421813547611236572e-01
1.596570760011672974e-01 7.292940467596054077e-02 -2.009376436471939087e-01 1.317133307456970215e-01 -2.467035800218582153e-01 8.893568813800811768e-02 -5.344148725271224976e-02 -3.309866487979888916e-01 6.428719311952590942e-02 -2.544293701648712158e-01 1.597828865051269531e-01 -1.077253073453903198e-01 -5.205491930246353149e-02 5.580300930887460709e-03 5.428310483694076538e-02 3.712798058986663818e-01 2.529034018516540527e-01 -5.006743967533111572e-02 2.299001961946487427e-01 2.007053345441818237e-01 -7.278691232204437256e-02 2.055817693471908569e-01 3.125124424695968628e-02 -4.441151395440101624e-02 -6.536293774843215942e-02 -9.893241524696350098e-02 2.918730378150939941e-01 3.529521524906158447e-01 -1.107652783393859863e-01 6.666158884763717651e-02 -1.476257145404815674e-01 -9.111452847719192505e-02
-2.995402552187442780e-02 3.180448710918426514e-01 -1.394257545471191406e-01 -2.282053381204605103e-01 4.374619573354721069e-02 4.073532298207283020e-03 1.199666410684585571e-01 -8.126106113195419312e-02 -1.496694888919591904e-02 7.161710411310195923e-03 -7.904591038823127747e-03 7.927774637937545776e-02 1.937220096588134766e-01 2.112503796815872192e-01 -3.663474917411804199e-01 2.578694820404052734e-01 -5.686531588435173035e-02 1.204171180725097656e-01 -4.319442510604858398e-01 -2.682088613510131836e-01 -1.674800217151641846e-01 1.364421844482421875e-01 2.333679050207138062e-02 1.421472616493701935e-02 4.781430587172508240e-02 -8.773739635944366455e-02 6.408793479204177856e-02 2.221763581037521362e-01 -2.380719482898712158e-01 1.465095430612564087e-01 9.824722260236740112e-02 -1.977739632129669189e-01
-7.034882158041000366e-02 1.930851042270660400e-01 -1.567995995283126831e-01 7.366205751895904541e-02 3.788214549422264099e-02 7.412970811128616333e-02 -8.584716916084289551e-02 3.247210085391998291e-01 1.913477927446365356e-01 -7.006749510765075684e-02 8.364534378051757812e-02 -2.137618213891983032e-01 -9.768394380807876587e-02 1.646749079227447510e-01 -3.476472944021224976e-02 2.595348656177520752e-01 2.989030182361602783e-01 -4.159786999225616455e-01 -3.138664960861206055e-01 -7.391268014907836914e-02 -1.197741255164146423e-01 1.050601825118064880e-01 6.768580526113510132e-02 1.307923644781112671e-01 1.672783792018890381e-01 4.975285381078720093e-02 7.667176425457000732e-02 3.177659213542938232e-01 -7.861950248479843140e-02 -1.114558503031730652e-01 5.478444695472717285e-02 -1.903370171785354614e-01
-3.290601670742034912e-01 1.894101947546005249e-01 -3.146212175488471985e-02 -5.365674942731857300e-02 -3.330142796039581299e-02 -1.512595266103744507e-01 4.436495155096054077e-02 -3.537335395812988281e-01 -8.496163040399551392e-02 1.199171766638755798e-01 2.849654480814933777e-02 1.180929243564605713e-01 3.826107084751129150e-02 -8.297641575336456299e-02 9.358711540699005127e-02 1.871061772108078003e-01 2.014799416065216064e-01 -8.637616783380508423e-02 2.978990599513053894e-02 -3.615067899227142334e-02 2.962169796228408813e-02 2.639884352684020996e-01 1.648119240999221802e-01 1.681166589260101318e-01 -7.485792785882949829e-02 3.561661392450332642e-02 -1.639833003282546997e-01 3.217994868755340576e-01 -1.428450047969818115e-01 2.372174113988876343e-01 2.780627012252807617e-01 -3.806062340736389160e-01
1.705009192228317261e-01 2.499035745859146118e-01 -2.749067842960357666e-01 -1.896882802248001099e-01 7.361995056271553040e-03 -3.702449612319469452e-03 -9.832304716110229492e-02 -1.787515580654144287e-01 1.725457757711410522e-01 -8.919083327054977417e-02 -1.231546923518180847e-01 -1.098920479416847229e-01 1.272134333848953247e-01 -1.329266875982284546e-01 -1.435795724391937256e-01 3.251838088035583496e-01 2.697766125202178955e-01 9.109584242105484009e-02 2.813169658184051514e-01 2.738813757896423340e-01 -1.845700666308403015e-02 -3.025177167728543282e-03 1.068103015422821045e-01 3.629965186119079590e-01 -1.839450001716613770e-01 -5.833600461483001709e-02 1.916275918483734131e-01 2.808560617268085480e-02 -8.957915008068084717e-02 5.593003588728606701e-04 1.650156676769256592e-01 -2.032133042812347412e-01
6.820385903120040894e-02 4.354481101036071777e-01 -4.852791503071784973e-02 -2.000314146280288696e-01 -3.060151450335979462e-02 2.835419401526451111e-02 2.275493890047073364e-01 -1.281042695045471191e-01 -9.178242832422256470e-02 1.513895392417907715e-01 -9.136811643838882446e-02 1.816963106393814087e-01 1.659609004855155945e-02 2.358673363924026489e-01 -3.181360065937042236e-01 1.904651075601577759e-01 1.048206984996795654e-01 6.248369067907333374e-02 -9.934097528457641602e-02 -1.532290726900100708e-01 -1.518636792898178101e-01 2.416652143001556396e-01 2.312254905700683594e-01 1.819889396429061890e-01 1.711428612470626831e-01 -2.371660023927688599e-01 5.697949975728988647e-02 6.282622367143630981e-02 -6.517069041728973389e-02 1.258803158998489380e-01 4.579639935400336981e-04 -3.134025931358337402e-01
8.216212689876556396e-02 2.219135165214538574e-01 -2.960522286593914032e-02 -7.207369804382324219e-02 -2.248416841030120850e-01 1.082132309675216675e-01 -2.159017920494079590e-01 -2.815398871898651123e-01 9.969751536846160889e-02 1.720228493213653564e-01 2.622135449200868607e-03 -2.784912940114736557e-03 -2.710772752761840820e-01 -9.116290509700775146e-02 -1.206336170434951782e-01 3.033108115196228027e-01 3.901747465133666992e-01 -6.059629097580909729e-02 6.786502897739410400e-02 1.523786634206771851e-01 -1.367444396018981934e-01 2.625924944877624512e-01 1.360721886157989502e-01 -1.038588676601648331e-02 -7.481379806995391846e-02 2.400988042354583740e-01 -1.325501501560211182e-01 1.683084070682525635e-01 -9.549072384834289551e-02 -1.344612538814544678e-01 -3.045668005943298340e-01 5.281353369355201721e-02
3.022041730582714081e-02 3.388231694698333740e-01 -9.543175995349884033e-02 -8.699817210435867310e-02 -1.585568636655807495e-01 -4.827866330742835999e-02 8.479551970958709717e-02 -1.116335242986679077e-01 1.966599375009536743e-01 -1.484544277191162109e-01 5.348122864961624146e-02 2.264197915792465210e-01 -9.510984271764755249e-02 8.441805839538574219e-02 1.084403917193412781e-01 2.554717063903808594e-01 3.677003830671310425e-02 8.461310714483261108e-02 1.355075389146804810e-01 -1.970056816935539246e-02 -4.331457018852233887e-01 -3.992275521159172058e-02 1.187405288219451904e-01 2.065225690603256226e-01 -2.509312927722930908e-01 -2.235058099031448364e-01 -5.735466722398996353e-03 2.866122722625732422e-01 -7.101115584373474121e-02 -5.915843066759407520e-04 -3.491871058940887451e-01 -1.309642642736434937e-01
-2.836623787879943848e-01 3.121964931488037109e-01 -2.329011112451553345e-01 -3.795120865106582642e-02 1.556108891963958740e-01 -4.148311913013458252e-02 -2.515356540679931641e-01 -2.190700173377990723e-01 -1.676951944828033447e-01 1.603686809539794922e-01 4.038866609334945679e-02 -1.469019204378128052e-01 8.775003254413604736e-02 -2.156470902264118195e-02 2.170807570219039917e-01 3.491947948932647705e-01 6.562937516719102859e-03 4.195678979158401489e-02 -9.535252302885055542e-02 6.536054611206054688e-02 1.647297739982604980e-01 -4.648974537849426270e-02 -1.040009111166000366e-01 1.749663949012756348e-01 -2.773106098175048828e-01 1.099565103650093079e-01 4.657550156116485596e-02 3.455092608928680420e-01 1.663108319044113159e-01 2.006263658404350281e-02 1.533970087766647339e-01 -1.639716476202011108e-01
-2.742196917533874512e-01 3.822362124919891357e-01 -2.774984389543533325e-02 -1.968256384134292603e-02 1.528347283601760864e-01 6.941701285541057587e-03 -2.027434259653091431e-01 -1.754828393459320068e-01 6.221926584839820862e-02 -3.519047424197196960e-02 3.373155891895294189e-01 3.876467049121856689e-01 -4.737878963351249695e-02 1.290998160839080811e-01 -8.924869820475578308e-03 1.107716858386993408e-01 1.385838985443115234e-01 -1.316171735525131226e-01 -2.471088171005249023e-01 1.644956916570663452e-01 -1.181123927235603333e-01 1.461456436663866043e-02 3.647533059120178223e-02 2.617391347885131836e-01 -2.991485409438610077e-02 -2.596539258956909180e-01 1.838242560625076294e-01 2.612311840057373047e-01 -2.006431296467781067e-02 -2.470679953694343567e-02 4.224457964301109314e-02 3.859197255223989487e-03
-2.690590620040893555e-01 4.789807796478271484e-01 -5.072030052542686462e-02 -8.612611144781112671e-02 3.733199462294578552e-02 1.204752996563911438e-01 -5.690406262874603271e-02 -1.593548357486724854e-01 -3.131765499711036682e-02 5.714213103055953979e-02 3.105583190917968750e-01 1.463255882263183594e-01 -6.944961100816726685e-02 -1.104967594146728516e-01 1.224351599812507629e-01 1.929073408246040344e-02 2.285871803760528564e-01 -1.482426673173904419e-01 1.231249868869781494e-01 6.929149478673934937e-02 -1.473849862813949585e-01 -6.724023073911666870e-02 -5.214592814445495605e-02 -1.624128520488739014e-01 -4.320284351706504822e-02 2.899727411568164825e-02 2.068291157484054565e-01 2.788402736186981201e-01 -3.314737677574157715e-01 9.094624966382980347e-02 -9.063828736543655396e-02 -3.000446557998657227e-01
-3.102842718362808228e-03 3.849931061267852783e-01 -7.723259180784225464e-02 -1.393426507711410522e-01 1.376309394836425781e-01 8.206830918788909912e-02 4.250498488545417786e-02 -9.009329974651336670e-02 -3.786865249276161194e-02 1.241251900792121887e-01 7.086545228958129883e-02 1.676916033029556274e-01 1.432252079248428345e-01 2.308910153806209564e-02 -3.579856455326080322e-01 9.256689250469207764e-02 6.208535283803939819e-02 2.046834528446197510e-01 -4.389579892158508301e-01 -1.143512502312660217e-01 -2.669797539710998535e-01 1.578115075826644897e-01 5.343613773584365845e-02 1.781214773654937744e-01 2.121442854404449463e-01 1.353060733526945114e-02 1.069557964801788330e-01 1.047086045145988464e-01 -1.117098182439804077e-01 2.196847349405288696e-01 -6.916765868663787842e-02 -2.600846588611602783e-01
-1.695178151130676270e-01 2.621338069438934326e-01 -1.540831625461578369e-01 6.862967461347579956e-02 1.140528842806816101e-01 9.982084482908248901e-02 1.423599757254123688e-02 2.545617520809173584e-01 8.117423206567764282e-02 1.064569428563117981e-01 3.632562607526779175e-02 1.297592520713806152e-01 4.335609823465347290e-02 2.160854041576385498e-01 -5.616299435496330261e-02 3.194692730903625488e-02 3.459637165069580078e-01 -9.007510542869567871e-02 1.150293722748756409e-01 9.601213783025741577e-02 -2.529255747795104980e-01 3.966500163078308105e-01 -2.127842232584953308e-02 2.608572840690612793e-01 -2.058301493525505066e-02 -1.050530001521110535e-01 8.450627326965332031e-02 3.711883723735809326e-01 -1.313181072473526001e-01 1.034135371446609497e-01 8.678904920816421509e-02 -2.557047903537750244e-01
-4.909679293632507324e-02 2.789997458457946777e-01 8.291424810886383057e-02 -1.236695125699043274e-01 -2.829499915242195129e-02 -2.771447878330945969e-03 2.130169421434402466e-01 -2.313500493764877319e-01 1.273038387298583984e-01 2.219353429973125458e-02 -1.151310652494430542e-02 1.060940846800804138e-01 -1.425755321979522705e-01 5.586757883429527283e-02 -1.412644982337951660e-01 1.944524645805358887e-01 1.533769369125366211e-01 6.706595420837402344e-02 -2.460238933563232422e-01 -1.727558076381683350e-01 -4.436339735984802246e-01 5.357219371944665909e-03 6.087003648281097412e-02 2.255584001541137695e-01 3.322616964578628540e-02 -2.705623209476470947e-01 1.639685221016407013e-02 3.045844435691833496e-01 6.101964414119720459e-02 1.597653776407241821e-01 -1.959064900875091553e-01 -2.894412279129028320e-01
1.100815162062644958e-01 4.004793763160705566e-01 -2.560594677925109863e-01 2.213074266910552979e-02 6.440284103155136108e-02 1.877818554639816284e-01 -7.116099447011947632e-02 -1.602503210306167603e-01 1.441170275211334229e-01 -3.156539201736450195e-01 -1.159547939896583557e-01 3.352450430393218994e-01 1.166451275348663330e-01 1.685239970684051514e-01 -1.688266992568969727e-01 3.557206690311431885e-01 2.332731634378433228e-01 -2.159410417079925537e-01 -1.413936018943786621e-01 6.086787208914756775e-02 1.570230126380920410e-01 -6.060953810811042786e-02 -3.106586821377277374e-02 1.352915316820144653e-01 -1.162884533405303955e-01 -1.207649558782577515e-01 -1.991005800664424896e-02 1.197150498628616333e-01 -1.099543944001197815e-01 5.130361393094062805e-02 -1.343477070331573486e-01 7.146388757973909378e-03
6.512867659330368042e-02 3.208945095539093018e-01 -3.582528531551361084e-01 -8.204036392271518707e-03 -1.265168339014053345e-01 -6.496736314147710800e-03 -7.146602869033813477e-02 -1.544222235679626465e-01 1.898501999676227570e-02 -1.697259843349456787e-01 2.806531451642513275e-02 1.154449060559272766e-01 -5.421352759003639221e-02 9.546189755201339722e-02 2.376661896705627441e-01 3.627178966999053955e-01 2.950714826583862305e-01 -7.437412440776824951e-02 1.221974566578865051e-02 1.844676136970520020e-01 1.502812951803207397e-01 -6.412379443645477295e-02 -6.512389332056045532e-02 1.463902443647384644e-01 3.500953689217567444e-02 -1.196353733539581299e-01 1.345683038234710693e-01 3.146962225437164307e-01 -9.871791303157806396e-02 3.589519858360290527e-02 -3.903563618659973145e-01 -2.737917378544807434e-02
5.694908276200294495e-02 4.335475862026214600e-01 -2.507357895374298096e-01 8.513928949832916260e-02 -5.166145786643028259e-02 -2.077535539865493774e-02 -2.732433676719665527e-01 1.088654696941375732e-01 1.698664873838424683e-01 3.966519981622695923e-02 8.792139589786529541e-02 2.954546511173248291e-01 -1.197753697633743286e-01 9.112304449081420898e-02 1.247331425547599792e-01 3.417590856552124023e-01 3.190038502216339111e-01 -3.505589067935943604e-02 2.691117813810706139e-03 1.159889623522758484e-01 5.578498169779777527e-02 1.869736313819885254e-01 4.818748682737350464e-02 9.182375669479370117e-02 4.181065782904624939e-02 -1.444487422704696655e-01 -1.156589132733643055e-03 2.010380476713180542e-01 -1.042084842920303345e-01 -9.058520197868347168e-02 -3.449662923812866211e-01 4.719513654708862305e-02
-9.328433871269226074e-02 2.757190763950347900e-01 -2.645745277404785156e-01 1.803361028432846069e-01 1.109534353017807007e-01 1.220724061131477356e-01 -1.947755068540573120e-01 2.892065048217773438e-01 1.994752138853073120e-02 4.456479847431182861e-02 2.926939725875854492e-02 8.032865077257156372e-02 1.351694017648696899e-01 9.236256778240203857e-02 -1.376224607229232788e-01 8.133509755134582520e-02 3.311956524848937988e-01 1.055396422743797302e-01 3.234522044658660889e-02 2.732340805232524872e-02 -2.487504482269287109e-01 2.139637023210525513e-01 6.358101218938827515e-02 3.142612278461456299e-01 -7.614089548587799072e-02 -1.787041872739791870e-01 1.165624707937240601e-02 4.083456993103027344e-01 -1.277587860822677612e-01 1.344823986291885376e-01 6.971555203199386597e-02 -1.579586565494537354e-01
4.974160343408584595e-02 9.781241416931152344e-02 -9.570115059614181519e-02 1.888613402843475342e-02 2.522214055061340332e-01 2.614325881004333496e-01 -2.872592210769653320e-01 1.047908514738082886e-01 3.004903197288513184e-01 -3.418212756514549255e-02 -8.094197139143943787e-03 9.698655456304550171e-02 -6.622286140918731689e-02 2.240151911973953247e-01 -1.317031830549240112e-01 3.116011917591094971e-01 2.440487444400787354e-01 -1.741240918636322021e-01 -1.628002971410751343e-01 1.634499430656433105e-01 -2.194369435310363770e-01 3.628650680184364319e-02 8.618138730525970459e-02 -8.126592636108398438e-02 2.119317650794982910e-01 7.974749058485031128e-02 -1.566609293222427368e-01 1.410629004240036011e-01 -6.928501278162002563e-02 1.322191115468740463e-02 7.294990122318267822e-03 -4.191578924655914307e-01
2.575151920318603516e-01 3.908912539482116699e-01 -1.015843227505683899e-01 -1.584502756595611572e-01 -3.607117012143135071e-02 2.298344373703002930e-01 -1.111405044794082642e-01 -1.059963088482618332e-02 1.394956111907958984e-01 2.558135427534580231e-02 -5.330830067396163940e-02 3.816255927085876465e-02 6.953364610671997070e-02 6.452494114637374878e-02 2.109033018350601196e-01 2.965663969516754150e-01 3.119785189628601074e-01 -2.265721857547760010e-01 4.223425686359405518e-02 2.236080169677734375e-01 2.956997454166412354e-01 1.704958081245422363e-01 -1.708629541099071503e-02 2.263505607843399048e-01 -8.479221910238265991e-02 -6.298989802598953247e-02 2.391969598829746246e-02 2.394548356533050537e-01 9.465216100215911865e-02 1.430436372756958008e-01 -1.921115815639495850e-01 -9.567365050315856934e-02
6.312649697065353394e-03 3.785915672779083252e-01 -1.127783060073852539e-01 -1.636215746402740479e-01 8.844655007123947144e-02 4.463171660900115967e-01 -8.095437288284301758e-02 -4.809052869677543640e-02 1.161619722843170166e-01 -1.983787566423416138e-01 1.295481920242309570e-01 -7.986069470643997192e-02 7.249335199594497681e-02 3.718994790688157082e-03 1.674594730138778687e-02 3.412880599498748779e-01 1.489613950252532959e-01 -2.547476068139076233e-02 -3.279474079608917236e-01 -2.476475834846496582e-01 -6.479988992214202881e-02 4.833838436752557755e-03 9.069512039422988892e-02 1.927462816238403320e-01 -1.331453770399093628e-01 1.120311543345451355e-01 -5.247917491942644119e-03 1.635156869888305664e-01 -1.048593316227197647e-02 -2.183220386505126953e-01 8.360680192708969116e-02 -2.238070368766784668e-01
2.527151405811309814e-01 4.242286086082458496e-01 -8.559091016650199890e-03 4.048431664705276489e-02 -5.838844925165176392e-02 1.234430372714996338e-01 -1.216743513941764832e-01 1.315392255783081055e-01 -1.222890689969062805e-01 -1.748184859752655029e-01 5.805642157793045044e-02 -2.342492341995239258e-02 6.268122792243957520e-02 -8.883316069841384888e-02 -1.886525005102157593e-01 1.904433518648147583e-01 5.043192952871322632e-02 -1.805788576602935791e-01 -6.346730887889862061e-02 -2.055577933788299561e-01 -9.914250671863555908e-02 6.601555645465850830e-02 -2.715255618095397949e-01 7.765786349773406982e-02 1.610606908798217773e-01 7.359695434570312500e-02 -4.084322601556777954e-02 4.381866157054901123e-01 -3.118476569652557373e-01 1.337902341037988663e-02 -1.770132482051849365e-01 -2.034983634948730469e-01
4.473599046468734741e-02 2.906956672668457031e-01 -1.156892552971839905e-01 2.193050831556320190e-01 -1.348140239715576172e-01 1.008677631616592407e-01 2.369944192469120026e-02 -3.400986194610595703e-01 1.968312412500381470e-01 -3.621519776061177254e-03 1.268608719110488892e-01 2.576823532581329346e-01 1.538119167089462280e-01 3.143728077411651611e-01 -1.579505950212478638e-01 1.481584012508392334e-01 -1.999889761209487915e-01 1.252333540469408035e-02 -7.033060491085052490e-02 -1.215096935629844666e-01 -2.705698013305664062e-01 -7.587731233797967434e-04 2.780978977680206299e-01 9.709370881319046021e-02 -1.944847218692302704e-02 2.467575222253799438e-01 -7.742703706026077271e-02 1.163164153695106506e-01 -1.815217733383178711e-01 9.737614542245864868e-02 -2.411664724349975586e-01 -1.248115524649620056e-01
-5.795783922076225281e-02 4.343837499618530273e-01 -7.522933930158615112e-02 -2.373887449502944946e-01 -8.426889032125473022e-02 -9.225068241357803345e-02 5.493872240185737610e-02 -6.975268572568893433e-02 4.642101004719734192e-03 1.277431994676589966e-01 -8.217914402484893799e-02 9.419241547584533691e-02 1.960745453834533691e-02 3.242007493972778320e-01 -2.894984185695648193e-01 2.672770619392395020e-01 3.369369357824325562e-02 8.552984148263931274e-02 -2.284778356552124023e-01 -2.875921726226806641e-01 -2.646532058715820312e-01 3.441533446311950684e-02 1.877936422824859619e-01 4.842875152826309204e-02 5.217087268829345703e-02 -1.923603713512420654e-01 -2.333309687674045563e-02 2.039749175310134888e-01 1.420871005393564701e-03 -3.452764824032783508e-02 -1.545065790414810181e-01 -2.657083272933959961e-01
7.235203683376312256e-02 5.786093473434448242e-01 1.330536603927612305e-01 -1.780681163072586060e-01 -1.716769635677337646e-01 8.735326677560806274e-02 -1.661593094468116760e-02 -9.190471470355987549e-02 2.648058831691741943e-01 -4.269094765186309814e-02 3.097486682236194611e-02 -4.743731394410133362e-02 2.749265432357788086e-01 -1.070358008146286011e-01 -1.444993168115615845e-01 1.375652104616165161e-01 -1.093550696969032288e-01 -1.219514682888984680e-01 3.147664293646812439e-02 1.323819309473037720e-01 4.472013562917709351e-02 1.754402182996273041e-02 -8.289732784032821655e-02 3.742504119873046875e-02 7.680443674325942993e-02 -1.994490921497344971e-01 8.765773475170135498e-02 4.329076707363128662e-01 -1.322499811649322510e-01 -2.047311365604400635e-01 -3.019110672175884247e-02 -7.565629482269287109e-02
4.362395033240318298e-02 2.737999260425567627e-01 -2.630679607391357422e-01 -3.052160739898681641e-01 2.684387005865573883e-02 -9.291257709264755249e-03 1.455950140953063965e-01 -3.952755630016326904e-01 2.076837420463562012e-01 3.525805100798606873e-02 4.299465194344520569e-02 -5.388234928250312805e-02 1.821727901697158813e-01 -1.435907781124114990e-01 7.153938710689544678e-02 -1.150503233075141907e-01 -1.065451055765151978e-01 7.512857019901275635e-02 9.121163934469223022e-02 -1.131995171308517456e-01 -1.336580663919448853e-01 3.048516437411308289e-02 1.592696011066436768e-01 3.559508323669433594e-01 6.468261126428842545e-03 -1.036418229341506958e-01 5.384404212236404419e-02 3.460397124290466309e-01 8.584365248680114746e-02 -9.019503742456436157e-02 1.009094640612602234e-01 -3.051712810993194580e-01
-7.662831246852874756e-02 2.052652835845947266e-01 -8.630286902189254761e-02 -7.543587684631347656e-02 2.147737517952919006e-02 2.554121017456054688e-01 -4.960141330957412720e-02 -3.919227421283721924e-02 2.918232083320617676e-01 -9.344521164894104004e-02 3.695513010025024414e-01 9.307684004306793213e-02 1.191079267300665379e-03 -9.699878096580505371e-02 -2.301038652658462524e-01 3.136864602565765381e-01 1.403773874044418335e-01 2.614335902035236359e-02 -3.677956461906433105e-01 -9.362676739692687988e-02 -1.348114907741546631e-01 1.792685315012931824e-02 -1.194616034626960754e-02 1.526717245578765869e-01 1.358500570058822632e-01 -4.229778423905372620e-02 2.049164175987243652e-01 9.230271726846694946e-02 -7.270744536072015762e-03 -1.000770702958106995e-01 1.917577385902404785e-01 -3.811969161033630371e-01
-1.964789815247058868e-02 2.144779115915298462e-01 8.274427801370620728e-02 -3.649095892906188965e-01 -2.884818911552429199e-01 1.472074687480926514e-01 -2.251844853162765503e-01 -7.689686492085456848e-03 6.699883937835693359e-02 2.684677839279174805e-01 6.898944824934005737e-02 3.708673641085624695e-02 2.747240364551544189e-01 1.273533999919891357e-01 6.123538315296173096e-02 1.505678743124008179e-01 1.692979931831359863e-01 -4.907805472612380981e-02 -7.554035633802413940e-02 1.254222542047500610e-01 -2.384066954255104065e-02 -9.149235486984252930e-02 5.879997462034225464e-02 5.837664008140563965e-02 1.403500586748123169e-01 5.829177051782608032e-02 2.621225118637084961e-01 2.112488150596618652e-01 -6.989827752113342285e-02 3.131297826766967773e-01 -1.606337428092956543e-01 -3.516471982002258301e-01
-1.326657235622406006e-01 2.450573444366455078e-01 -3.501467704772949219e-01 -4.199358820915222168e-01 6.960097700357437134e-02 1.133601069450378418e-01 -1.982844620943069458e-02 -2.240668982267379761e-01 1.077575087547302246e-01 -9.161854535341262817e-02 -9.917362779378890991e-02 5.356091633439064026e-02 6.021108478307723999e-03 -2.204887121915817261e-01 -1.901532411575317383e-01 5.306735262274742126e-02 -2.332604825496673584e-01 4.836318083107471466e-03 -1.093820706009864807e-01 -1.284981667995452881e-01 2.617711201310157776e-02 9.977630525827407837e-02 2.070520222187042236e-01 2.256908118724822998e-01 1.775903999805450439e-01 5.847907438874244690e-02 -1.900558243505656719e-03 3.124172091484069824e-01 4.730625450611114502e-02 -1.525179445743560791e-01 -1.045409515500068665e-01 -2.800286114215850830e-01
-6.599782407283782959e-02 5.052298903465270996e-01 1.521196216344833374e-01 -8.153334259986877441e-02 -1.444953233003616333e-01 5.178676545619964600e-02 -1.082917526364326477e-01 -5.806015059351921082e-02 1.508353650569915771e-01 -7.199577987194061279e-03 1.539121270179748535e-01 1.241812109947204590e-01 -2.471578717231750488e-01 7.988685369491577148e-02 9.493375569581985474e-02 1.845413297414779663e-01 -9.113131463527679443e-02 -2.315689176321029663e-01 -1.449775695800781250e-01 1.334353983402252197e-01 5.666876956820487976e-02 8.690895885229110718e-02 9.701400995254516602e-02 2.077366858720779419e-01 -2.327385395765304565e-01 -4.015779122710227966e-02 1.782938838005065918e-01 2.640139460563659668e-01 -1.598621606826782227e-01 1.856300383806228638e-01 -1.439421176910400391e-01 -3.120916485786437988e-01
-2.879905104637145996e-01 1.090913787484169006e-01 -2.483629435300827026e-01 1.332045197486877441e-01 -1.598196178674697876e-01 1.159116625785827637e-01 -6.482492387294769287e-02 -1.194506362080574036e-01 1.220639571547508240e-01 -7.285021245479583740e-02 1.848883330821990967e-01 2.204221934080123901e-01 -2.435611635446548462e-01 3.536960855126380920e-02 -2.184239774942398071e-01 7.456784695386886597e-02 2.730668522417545319e-02 1.846583485603332520e-01 -2.164376154541969299e-02 -1.974740996956825256e-03 -9.697527624666690826e-03 9.107431769371032715e-02 8.976612240076065063e-02 1.414580196142196655e-01 -6.059935316443443298e-02 -2.584154009819030762e-01 2.983111143112182617e-01 3.913793563842773438e-01 -3.587147593498229980e-02 -6.383127719163894653e-02 -3.740685284137725830e-01 -1.475989818572998047e-01
1.418486516922712326e-02 1.155813038349151611e-01 -9.539663791656494141e-02 -1.925612837076187134e-01 4.298302531242370605e-01 7.795240730047225952e-02 -4.622628539800643921e-02 4.324868693947792053e-02 1.831747144460678101e-01 -5.727682262659072876e-02 3.058536946773529053e-01 1.000802144408226013e-01 2.395969815552234650e-02 1.739338040351867676e-03 -1.140885353088378906e-01 6.640022248029708862e-02 1.170114353299140930e-01 -1.669956743717193604e-01 -1.381219327449798584e-01 1.049415022134780884e-01 -3.624566495418548584e-01 1.199586614966392517e-01 1.184088066220283508e-01 3.162490725517272949e-01 9.144405275583267212e-02 -3.479883307591080666e-03 -1.548701524734497070e-01 3.028367459774017334e-01 -1.306404322385787964e-01 -2.443317510187625885e-02 1.081645265221595764e-01 -3.195652365684509277e-01
4.145984724164009094e-02 3.823699355125427246e-01 -3.291609883308410645e-01 -1.544238477945327759e-01 -3.631370365619659424e-01 -1.443331092596054077e-01 3.153268247842788696e-02 -1.199886798858642578e-01 4.117813706398010254e-02 -2.533761039376258850e-02 -1.030965968966484070e-01 -4.781566676683723927e-04 -1.773008257150650024e-01 -1.304125189781188965e-01 -5.335253849625587463e-02 2.747042477130889893e-01 3.013034909963607788e-02 -2.805226109921932220e-02 -1.234176978468894958e-01 -1.261366307735443115e-01 -1.725422590970993042e-01 1.075726449489593506e-01 -3.282156288623809814e-01 2.209098339080810547e-01 -4.073453322052955627e-02 -5.220607295632362366e-02 1.930336803197860718e-01 2.071859389543533325e-01 -8.887351304292678833e-02 -1.757343411445617676e-01 5.836024880409240723e-03 -2.407809644937515259e-01
-6.612080335617065430e-02 3.484228551387786865e-01 -9.410137683153152466e-02 -3.817221894860267639e-02 8.424115180969238281e-02 8.529730141162872314e-02 3.815011307597160339e-02 6.098106876015663147e-02 2.557664811611175537e-01 1.640718281269073486e-01 3.151509910821914673e-02 5.005155224353075027e-03 8.140110969543457031e-02 -9.938098490238189697e-02 -6.231728941202163696e-03 5.632199645042419434e-01 -1.490839868783950806e-01 -2.994119934737682343e-02 -1.072775423526763916e-01 -7.861148566007614136e-02 -1.933879256248474121e-01 1.421679854393005371e-01 -1.013356447219848633e-02 -1.159502640366554260e-01 3.610345423221588135e-01 -9.769070148468017578e-02 1.225846037268638611e-01 2.864550352096557617e-01 1.919016242027282715e-03 5.990428104996681213e-02 -1.769890338182449341e-01 -1.827561408281326294e-01
-9.816593676805496216e-02 1.172091215848922729e-01 -2.027082145214080811e-01 -4.022930264472961426e-01 6.417271494865417480e-02 4.989347606897354126e-02 -9.729443490505218506e-02 -1.505251675844192505e-01 -2.587233483791351318e-02 -1.331569440662860870e-02 -1.200405731797218323e-01 1.168525293469429016e-01 1.074819862842559814e-01 -3.113700151443481445e-01 -1.564247906208038330e-02 8.303634077310562134e-02 -2.416181266307830811e-01 -2.354384958744049072e-01 -2.690910995006561279e-01 1.372955739498138428e-01 -1.191477626562118530e-01 7.526360452175140381e-02 -2.239000983536243439e-02 2.568314969539642334e-01 2.086807042360305786e-01 3.354489803314208984e-03 6.575212348252534866e-03 3.878127932548522949e-01 1.598987728357315063e-01 1.216090936213731766e-02 7.920549064874649048e-02 -2.702300846576690674e-01
3.430472910404205322e-01 4.276198148727416992e-02 -4.894997924566268921e-02 -1.190032139420509338e-01 1.329024285078048706e-01 4.683652520179748535e-02 1.084235459566116333e-01 1.119025275111198425e-01 5.296330526471138000e-02 2.505197934806346893e-02 3.038044273853302002e-01 1.871936470270156860e-01 1.351911276578903198e-01 3.407685086131095886e-02 6.576450914144515991e-02 3.068397045135498047e-01 -1.680671609938144684e-02 -1.224586293101310730e-01 -1.152254715561866760e-01 -4.343481734395027161e-03 -2.998445332050323486e-01 8.754879236221313477e-02 -1.250877529382705688e-01 4.664914309978485107e-02 1.080479249358177185e-01 3.303368687629699707e-01 2.117568552494049072e-01 3.191742599010467529e-01 6.667996291071176529e-03 4.411023110151290894e-02 -1.434499211609363556e-02 -3.967843949794769287e-01
6.697168201208114624e-02 3.333429098129272461e-01 -9.571885317564010620e-02 -1.930142045021057129e-01 1.597344726324081421e-01 3.695868253707885742e-01 1.606781929731369019e-01 1.145910993218421936e-01 6.466513872146606445e-02 9.143377095460891724e-02 7.331139594316482544e-02 7.773263007402420044e-02 1.900750398635864258e-01 -1.136112287640571594e-01 -8.666376583278179169e-03 4.285114109516143799e-01 2.237230166792869568e-02 -3.495175018906593323e-02 -1.787563860416412354e-01 1.337601393461227417e-01 -1.716375946998596191e-01 5.721689388155937195e-02 -1.139507070183753967e-01 9.760942310094833374e-02 2.498354762792587280e-01 -1.309906840324401855e-01 1.187716573476791382e-01 3.013376891613006592e-01 -6.033287197351455688e-02 -2.236491292715072632e-01 -2.906272560358047485e-02 -1.855434775352478027e-01
9.029138833284378052e-02 2.390433698892593384e-01 -2.864439785480499268e-01 2.142555825412273407e-02 -1.121982093900442123e-02 2.392144203186035156e-01 9.305699169635772705e-02 3.441921472549438477e-01 1.609564870595932007e-01 -9.788150899112224579e-03 -2.654341757297515869e-01 2.824796363711357117e-02 3.789506852626800537e-02 1.300141960382461548e-01 -7.134227454662322998e-02 1.409766972064971924e-01 3.152111470699310303e-01 -1.052394434809684753e-01 -1.064752861857414246e-01 -1.269250810146331787e-01 -1.522438973188400269e-01 2.638849020004272461e-01 2.727609872817993164e-02 2.918318212032318115e-01 -2.541671041399240494e-03 -6.305367569439113140e-04 1.717280894517898560e-01 3.490660786628723145e-01 -1.119995489716529846e-01 4.739168658852577209e-02 1.263810694217681885e-02 -2.103839963674545288e-01
-3.833452761173248291e-01 1.798718124628067017e-01 -2.904356084764003754e-02 -8.242271840572357178e-02 1.634263247251510620e-01 -1.212956458330154419e-01 -1.092055588960647583e-01 -1.411828100681304932e-01 8.115444332361221313e-02 5.110791698098182678e-02 -2.446732856333255768e-02 2.975456183776259422e-03 3.250558972358703613e-01 6.948541104793548584e-02 -1.022634580731391907e-01 5.683884397149085999e-02 1.959583312273025513e-01 -1.562579870223999023e-01 1.521584242582321167e-01 1.406803280115127563e-01 -4.783247709274291992e-01 2.853208184242248535e-01 -1.048195548355579376e-02 1.131361573934555054e-01 -3.447255492210388184e-02 -4.856060445308685303e-02 2.928404211997985840e-01 2.647834271192550659e-02 -7.323080301284790039e-02 -1.278531551361083984e-01 -5.247867852449417114e-02 -2.499098181724548340e-01
-2.491095811128616333e-01 2.275210767984390259e-01 -3.305299282073974609e-01 -1.014088019728660583e-01 1.760645657777786255e-01 -2.079277485609054565e-02 -1.218083724379539490e-01 1.899540126323699951e-01 4.452307708561420441e-03 -7.357905805110931396e-02 -6.876583211123943329e-03 -5.127047374844551086e-02 7.783484458923339844e-02 3.664133371785283089e-03 -7.148259878158569336e-02 1.375637203454971313e-02 2.566370069980621338e-01 -8.270993083715438843e-02 6.212365254759788513e-02 1.254537850618362427e-01 -3.154052793979644775e-01 2.166838198900222778e-01 1.018028147518634796e-02 1.991567760705947876e-01 2.470304071903228760e-01 -1.506901979446411133e-01 -9.351406991481781006e-02 3.995155692100524902e-01 -1.692038923501968384e-01 5.065623298287391663e-02 5.159335210919380188e-02 -3.168053328990936279e-01
-3.405289351940155029e-02 1.337481141090393066e-01 -2.294058501720428467e-01 -3.578143194317817688e-02 3.667918741703033447e-01 1.350094527006149292e-01 -1.615348309278488159e-01 4.035758972167968750e-02 3.707331717014312744e-01 1.108416244387626648e-01 3.006911836564540863e-02 2.339070439338684082e-01 -2.760770265012979507e-03 1.226550936698913574e-01 -1.870438456535339355e-01 3.471124470233917236e-01 1.361720114946365356e-01 -1.714481264352798462e-01 -1.417994201183319092e-01 1.203325986862182617e-01 -2.522432208061218262e-01 4.734554514288902283e-02 1.050613913685083389e-02 -9.952764213085174561e-02 1.701750904321670532e-01 4.938364401459693909e-02 -2.362516820430755615e-01 6.777938455343246460e-02 5.821733269840478897e-03 1.495099961757659912e-01 1.544461250305175781e-01 -2.724555730819702148e-01
1.282553225755691528e-01 6.731201708316802979e-02 -7.574927061796188354e-02 -5.095242336392402649e-02 -4.713039845228195190e-02 9.450305998325347900e-02 1.568352580070495605e-01 -1.451071947813034058e-01 7.123996317386627197e-02 -1.695922017097473145e-01 1.193696111440658569e-01 5.187379941344261169e-02 -5.982094630599021912e-02 -1.842323504388332367e-02 -7.099072635173797607e-02 5.913496613502502441e-01 2.507334351539611816e-01 -1.346801221370697021e-01 -2.943669632077217102e-02 8.942746371030807495e-02 -9.342766553163528442e-02 1.907165497541427612e-01 2.441209703683853149e-01 7.852765172719955444e-02 -2.419928014278411865e-01 -2.504560537636280060e-02 -1.056440770626068115e-01 3.513377606868743896e-01 -2.753301560878753662e-01 -3.962205722928047180e-03 -4.257636610418558121e-03 1.846377998590469360e-01
-3.416197597980499268e-01 1.808616667985916138e-01 -1.641164720058441162e-02 -8.145748078823089600e-02 1.082500591874122620e-01 -1.408651769161224365e-01 -1.564144939184188843e-01 -2.537852153182029724e-02 2.556290011852979660e-03 -5.900703743100166321e-02 5.405867844820022583e-02 5.831094086170196533e-02 2.456711828708648682e-01 -1.559745669364929199e-01 -3.298843801021575928e-01 1.884159892797470093e-01 3.018284142017364502e-01 -1.172969341278076172e-01 7.084956765174865723e-02 7.693713903427124023e-02 -3.533930480480194092e-01 2.618049383163452148e-01 1.043146327137947083e-01 -5.395811423659324646e-02 -4.886954650282859802e-02 -1.945483982563018799e-01 2.752499282360076904e-01 2.236197888851165771e-01 -1.679278314113616943e-01 1.261523067951202393e-01 -7.055526226758956909e-02 -1.003737822175025940e-01
-2.471203804016113281e-01 3.459360003471374512e-01 -6.474104523658752441e-02 -1.673990637063980103e-01 2.430995851755142212e-01 -9.274291992187500000e-02 -1.803741604089736938e-01 -1.668776571750640869e-02 -4.143082723021507263e-02 -2.228108607232570648e-02 1.885283291339874268e-01 -2.908866107463836670e-01 1.412049084901809692e-01 3.587659001350402832e-01 4.578351799864321947e-04 1.505378335714340210e-01 1.161427497863769531e-01 -6.898959167301654816e-03 -1.579955369234085083e-01 -6.858261674642562866e-02 2.169736102223396301e-02 2.247459441423416138e-01 9.249205887317657471e-02 2.282076627016067505e-01 6.063942238688468933e-02 2.772022783756256104e-01 2.580817639827728271e-01 2.456766664981842041e-01 1.218576356768608093e-01 -1.657226681709289551e-02 -5.873104184865951538e-02 1.094388887286186218e-01
-1.767735332250595093e-01 8.223263174295425415e-02 -6.302884966135025024e-02 -2.293919920921325684e-01 1.807310581207275391e-01 8.391671627759933472e-02 -2.491527497768402100e-01 -1.975340545177459717e-01 1.588986515998840332e-01 3.655569255352020264e-02 -2.144615650177001953e-01 4.486770927906036377e-02 6.786035746335983276e-02 1.385618466883897781e-02 3.774378448724746704e-02 2.554138004779815674e-01 8.486283570528030396e-02 -2.161187380552291870e-01 3.374716639518737793e-02 6.258524954319000244e-02 -7.060696184635162354e-02 2.310073375701904297e-01 -7.116102427244186401e-02 2.183936834335327148e-01 1.793145537376403809e-01 2.835809886455535889e-01 2.823997735977172852e-01 9.133749455213546753e-02 4.435053765773773193e-01 7.848616689443588257e-02 -9.074503555893898010e-03 -2.118149995803833008e-01
-7.299497723579406738e-02 1.431093513965606689e-01 -2.505089640617370605e-01 1.822160184383392334e-01 -3.298609331250190735e-02 -1.571416109800338745e-02 4.732605814933776855e-02 -2.194354534149169922e-01 -6.141585484147071838e-02 -5.615236982703208923e-02 7.260213792324066162e-02 -1.562477499246597290e-01 -3.808874264359474182e-02 3.337530493736267090e-01 -1.043854877352714539e-01 2.622208893299102783e-01 2.694507837295532227e-01 -4.472635686397552490e-02 6.562594324350357056e-03 2.249678820371627808e-01 -8.778484165668487549e-02 3.501500189304351807e-01 1.630270779132843018e-01 -3.337658569216728210e-02 -2.279905527830123901e-01 -2.347962707281112671e-01 1.919783800840377808e-01 3.861691653728485107e-01 7.913520187139511108e-02 1.030763536691665649e-01 -6.054437905550003052e-02 2.225144207477569580e-02
-1.856425404548645020e-01 1.718712896108627319e-01 -1.789217442274093628e-01 2.740638889372348785e-02 3.095363639295101166e-02 -2.303511090576648712e-02 -4.793907701969146729e-02 -2.227054834365844727e-01 2.663851901888847351e-02 -2.214817702770233154e-02 5.008129402995109558e-02 -3.847972303628921509e-02 -5.283531174063682556e-02 -2.926650047302246094e-01 -7.073158025741577148e-02 2.851283252239227295e-01 -1.079111471772193909e-01 2.864364087581634521e-01 -3.370204269886016846e-01 -7.633601874113082886e-02 2.845490351319313049e-02 7.514113187789916992e-02 1.229205355048179626e-01 1.723359674215316772e-01 -3.990378975868225098e-02 -1.222801655530929565e-01 7.688864320516586304e-02 5.376163125038146973e-01 1.203038915991783142e-01 1.540911346673965454e-01 4.042919725179672241e-02 -2.328277230262756348e-01
-3.320124000310897827e-02 2.820252180099487305e-01 -9.899611026048660278e-02 2.649986147880554199e-01 1.398475617170333862e-01 -4.449231550097465515e-02 6.713338941335678101e-02 -5.128223448991775513e-03 8.219982683658599854e-02 2.023918032646179199e-01 3.044656291604042053e-02 -3.600729629397392273e-02 1.006463542580604553e-01 8.353246003389358521e-02 -1.397348791360855103e-01 2.515304386615753174e-01 6.453449279069900513e-02 3.147332370281219482e-02 -6.345391273498535156e-02 2.970384061336517334e-01 1.855197995901107788e-01 2.183282226324081421e-01 3.881002068519592285e-01 2.325115650892257690e-01 -1.634797751903533936e-01 1.270017623901367188e-01 3.133907318115234375e-01 3.177985250949859619e-01 1.436706483364105225e-01 -1.911968574859201908e-03 1.422716304659843445e-02 -1.277798712253570557e-01
7.137432694435119629e-02 4.100367724895477295e-01 -2.987061738967895508e-01 -6.625052541494369507e-02 -1.713415980339050293e-01 5.034140497446060181e-02 -3.085583150386810303e-01 -1.695508323609828949e-02 1.454319357872009277e-01 3.981198966503143311e-01 1.802155077457427979e-01 9.732860140502452850e-03 1.760987043380737305e-01 5.351782217621803284e-02 7.334761321544647217e-02 2.347030192613601685e-01 -1.322952359914779663e-01 8.049546182155609131e-02 6.816410273313522339e-02 9.994842857122421265e-02 -9.453469514846801758e-02 1.133056730031967163e-01 2.862077653408050537e-01 5.150670185685157776e-02 4.873362183570861816e-02 6.908154487609863281e-02 1.404963284730911255e-01 2.352949082851409912e-01 -1.963282972574234009e-01 -1.786539703607559204e-01 3.478198486845940351e-04 3.921622037887573242e-02
-2.740480303764343262e-01 2.578878700733184814e-01 -2.694059014320373535e-01 1.540559530258178711e-01 -1.636855155229568481e-01 8.685833960771560669e-02 -9.726396761834621429e-03 -1.781197339296340942e-01 5.840836837887763977e-02 -5.651892721652984619e-02 -6.483566015958786011e-02 3.802289068698883057e-01 -1.976441442966461182e-01 1.283795833587646484e-01 -2.575879357755184174e-02 1.155648902058601379e-01 3.237513825297355652e-02 -4.190032184123992920e-02 1.672720909118652344e-01 1.723892092704772949e-01 -1.144808158278465271e-01 1.567207276821136475e-01 1.479166895151138306e-01 2.750880420207977295e-01 1.209375709295272827e-01 -2.685865461826324463e-01 1.048525124788284302e-01 3.457497358322143555e-01 7.897405326366424561e-02 -1.148017123341560364e-01 -1.824112683534622192e-01 7.252480834722518921e-02
-1.649460196495056152e-01 2.805789709091186523e-01 -2.939350903034210205e-01 -1.462666839361190796e-01 -1.901350170373916626e-02 1.656350940465927124e-01 -1.860872209072113037e-01 1.782870478928089142e-02 7.636115700006484985e-02 1.485483497381210327e-01 2.777352035045623779e-01 1.299005299806594849e-01 1.028479188680648804e-01 2.445928156375885010e-01 -1.126966029405593872e-01 1.882004737854003906e-02 1.510984599590301514e-01 -9.356775134801864624e-02 -9.899082034826278687e-02 -1.234088093042373657e-01 -3.945436328649520874e-02 1.692995280027389526e-01 -6.920091062784194946e-02 1.861950755119323730e-01 1.776899546384811401e-01 4.259747639298439026e-02 -1.499786674976348877e-01 -8.987211436033248901e-02 -9.042077511548995972e-02 2.257851660251617432e-01 8.002073317766189575e-02 -5.122101306915283203e-01
-2.119414974004030228e-03 3.306714296340942383e-01 -1.317093987017869949e-02 -2.928182184696197510e-01 1.504557430744171143e-01 1.507502794265747070e-01 8.662313967943191528e-02 6.479514390230178833e-02 6.915485858917236328e-02 4.422367364168167114e-02 4.046241566538810730e-02 7.703626155853271484e-02 6.095822155475616455e-02 -1.083531305193901062e-01 -1.713755726814270020e-02 4.696571528911590576e-01 -1.721275746822357178e-01 5.615234002470970154e-02 -2.482677847146987915e-01 1.384007185697555542e-01 -1.412515193223953247e-01 7.379076629877090454e-02 2.417568303644657135e-02 1.861216966062784195e-03 3.381198048591613770e-01 -9.199859946966171265e-02 8.214789628982543945e-02 3.968860208988189697e-01 4.241786152124404907e-02 -3.132491558790206909e-02 -2.162902355194091797e-01 -1.444245576858520508e-01
-9.827278554439544678e-02 2.647182643413543701e-01 -9.237403050065040588e-03 1.507362574338912964e-01 9.479993022978305817e-03 -1.843974590301513672e-01 -7.149014621973037720e-02 -1.330826580524444580e-01 1.998352110385894775e-01 -7.862183265388011932e-03 -5.907450336962938309e-03 4.481722414493560791e-01 2.124228700995445251e-02 3.465444147586822510e-01 1.025995984673500061e-01 2.647481262683868408e-01 7.992452010512351990e-03 -1.256479769945144653e-01 4.142569750547409058e-02 2.809735015034675598e-02 -1.613489240407943726e-01 2.954692393541336060e-02 4.864320904016494751e-02 2.875753343105316162e-01 5.129899829626083374e-02 -1.248267143964767456e-01 3.118640482425689697e-01 3.504301607608795166e-01 8.324817568063735962e-02 9.618131071329116821e-02 1.017703860998153687e-01 -5.790547281503677368e-02
6.336223334074020386e-02 4.234040975570678711e-01 6.748582702130079269e-03 -3.438526690006256104e-01 -5.538691580295562744e-02 2.579147554934024811e-02 -2.484661042690277100e-01 -1.839366704225540161e-01 1.445686370134353638e-01 -7.133448123931884766e-02 5.165874958038330078e-02 2.331197112798690796e-01 5.019124597311019897e-02 -2.439305633306503296e-01 2.555004954338073730e-01 2.054269164800643921e-01 1.654183566570281982e-01 2.092825025320053101e-01 -9.456603229045867920e-02 -1.050755903124809265e-01 -8.243630826473236084e-02 1.198851540684700012e-01 1.730223447084426880e-01 1.914546638727188110e-01 6.623936444520950317e-02 -1.051099970936775208e-01 1.256895363330841064e-01 2.520684003829956055e-01 9.464593231678009033e-02 -2.237333357334136963e-01 -3.082415461540222168e-02 -1.139571964740753174e-01
-1.639901250600814819e-01 3.080708682537078857e-01 4.993663355708122253e-02 -2.288741022348403931e-01 -2.281695231795310974e-02 -3.630498051643371582e-02 1.129310503602027893e-01 -2.464768886566162109e-01 -2.400878071784973145e-01 -2.330819964408874512e-01 2.066007703542709351e-01 2.474116533994674683e-01 -1.263052225112915039e-01 2.638562023639678955e-01 9.537259489297866821e-02 2.005945593118667603e-01 1.448783278465270996e-01 2.508068084716796875e-02 7.265615463256835938e-02 4.218463972210884094e-02 -1.977398693561553955e-01 -1.424995809793472290e-01 1.737134903669357300e-02 2.732993960380554199e-01 2.141023986041545868e-02 -6.160606071352958679e-02 -3.009105660021305084e-02 3.699884116649627686e-01 -9.920178353786468506e-02 -2.090509794652462006e-02 -1.193608418107032776e-01 -2.599079608917236328e-01
-6.034629046916961670e-02 1.432286053895950317e-01 -4.136399626731872559e-01 1.852413453161716461e-02 2.479100413620471954e-02 1.503470838069915771e-01 -1.594681143760681152e-01 5.492117628455162048e-02 1.083996444940567017e-01 5.647401884198188782e-02 -1.146006137132644653e-01 -1.003650426864624023e-01 -1.187336817383766174e-01 2.528231143951416016e-01 -1.497317403554916382e-01 2.861756384372711182e-01 -5.472647026181221008e-02 -2.148925960063934326e-01 7.804564386606216431e-02 2.603113949298858643e-01 1.030633300542831421e-01 3.266595304012298584e-01 2.002399414777755737e-01 5.416016653180122375e-02 -2.477199733257293701e-01 5.819459632039070129e-02 -5.435523390769958496e-02 1.021312996745109558e-01 1.376324295997619629e-01 -8.863125741481781006e-02 -7.841143012046813965e-02 -3.712000250816345215e-01
-3.342855572700500488e-01 1.823013275861740112e-01 -2.115902751684188843e-01 -2.413318008184432983e-01 -1.528274267911911011e-01 1.378946285694837570e-02 -3.373998999595642090e-01 -5.660782754421234131e-02 8.047244697809219360e-02 -9.321400523185729980e-02 -1.791350990533828735e-01 1.038861181586980820e-02 8.007588982582092285e-02 2.071410566568374634e-01 -2.725148200988769531e-01 1.355057805776596069e-01 -1.984237320721149445e-02 -1.612809598445892334e-01 6.081480532884597778e-02 8.926672488451004028e-02 7.773502171039581299e-02 3.567565977573394775e-01 -6.463889032602310181e-03 1.196092814207077026e-01 -1.626787632703781128e-01 9.879803657531738281e-02 8.914483338594436646e-02 1.883195340633392334e-01 3.175704181194305420e-01 -2.150459736585617065e-01 6.094061210751533508e-02 -7.698239386081695557e-02
-6.884941458702087402e-02 3.567723631858825684e-01 -4.504652023315429688e-01 -1.354992240667343140e-01 -4.015517830848693848e-01 9.582369588315486908e-03 -7.042638212442398071e-02 -1.625833846628665924e-02 -1.355472835712134838e-03 -1.589604318141937256e-01 3.416773304343223572e-02 -1.014897897839546204e-01 -1.648427098989486694e-01 -2.325025759637355804e-02 7.640267908573150635e-02 2.578269243240356445e-01 5.418857187032699585e-02 -1.826899498701095581e-01 -1.545144617557525635e-01 -9.082300961017608643e-02 1.588094048202037811e-02 -8.528830856084823608e-02 -1.793819069862365723e-01 2.208635210990905762e-01 7.822594791650772095e-02 -1.627135574817657471e-01 1.064059138298034668e-01 2.626650631427764893e-01 -1.204276978969573975e-01 -1.072403043508529663e-02 1.531928926706314087e-01 -1.882935315370559692e-01
-1.253022104501724243e-01 3.428446948528289795e-01 -1.157321110367774963e-01 -1.384016498923301697e-02 1.378454715013504028e-01 4.240686446428298950e-02 7.249018643051385880e-03 -1.075608953833580017e-01 2.145392894744873047e-01 -2.911822497844696045e-01 -1.719177663326263428e-01 1.850887537002563477e-01 8.596213161945343018e-02 1.524110585451126099e-01 -5.756494030356407166e-02 3.253718614578247070e-01 3.042821586132049561e-01 -2.613923251628875732e-01 -2.060203403234481812e-01 8.479031175374984741e-02 3.627948090434074402e-02 -5.051844567060470581e-02 -3.061117604374885559e-03 1.619124561548233032e-01 -2.138510495424270630e-01 -3.528650104999542236e-02 1.500164568424224854e-01 1.489032059907913208e-01 -1.505341380834579468e-01 -5.747273564338684082e-02 -3.394327163696289062e-01 -1.133564636111259460e-01
-9.050314128398895264e-02 3.305563926696777344e-01 -7.922015152871608734e-03 -7.372365146875381470e-02 -3.570942580699920654e-02 -1.641287803649902344e-01 -2.305244058370590210e-01 -1.548289805650711060e-01 -6.108351517468690872e-03 -1.091824322938919067e-01 1.363840252161026001e-01 4.854815304279327393e-01 -5.535133555531501770e-02 -2.257581427693367004e-02 -2.216101884841918945e-01 3.190223872661590576e-01 1.771018803119659424e-01 -1.891876608133316040e-01 2.092516981065273285e-02 2.241550385951995850e-01 -1.424903422594070435e-01 -1.891929954290390015e-01 1.606754958629608154e-02 1.041886433959007263e-01 -1.672067642211914062e-01 -1.560374796390533447e-01 -3.380545880645513535e-03 3.130307793617248535e-01 3.412885963916778564e-02 5.697018653154373169e-02 7.297300733625888824e-03 -1.057619452476501465e-01
-4.198103398084640503e-02 -9.935204616340342909e-06 -1.873618513345718384e-01 -9.054594486951828003e-02 1.025010719895362854e-01 4.231823608279228210e-02 -5.273973569273948669e-02 -1.953293532133102417e-01 2.335573434829711914e-01 9.839994460344314575e-02 9.441286325454711914e-02 -1.112296208739280701e-01 1.177277043461799622e-01 2.842666506767272949e-01 2.682322822511196136e-02 2.430197000503540039e-01 2.280502468347549438e-01 9.942072629928588867e-02 -1.567065119743347168e-01 1.861767023801803589e-01 1.768276691436767578e-01 2.826105654239654541e-01 -4.857268556952476501e-02 3.948823213577270508e-01 -2.686748802661895752e-01 5.576600506901741028e-02 2.888511419296264648e-01 2.233580797910690308e-01 1.724435091018676758e-01 1.041045561432838440e-01 -1.468949615955352783e-01 2.070825546979904175e-02
-1.485660523176193237e-01 1.991496235132217407e-01 -8.830588310956954956e-02 -3.086929619312286377e-01 1.010122373700141907e-01 -1.631447225809097290e-01 -1.641667634248733521e-02 2.166974842548370361e-01 5.184815451502799988e-02 -9.535286575555801392e-02 1.254219114780426025e-01 -2.306899279356002808e-01 1.741222850978374481e-02 2.649623714387416840e-02 -1.865915060043334961e-01 3.640255331993103027e-01 1.670675277709960938e-01 -1.537739932537078857e-01 -5.342324078083038330e-02 1.639695614576339722e-01 6.189780775457620621e-03 2.546378970146179199e-01 -9.697967022657394409e-02 2.184705585241317749e-01 2.317187190055847168e-01 2.315102964639663696e-01 1.439653187990188599e-01 3.506749570369720459e-01 1.206439137458801270e-01 -8.300494402647018433e-02 -1.299515366554260254e-01 -9.712401032447814941e-02
-1.593303978443145752e-01 2.606659233570098877e-01 -2.182634770870208740e-01 -2.246350646018981934e-01 3.239750266075134277e-01 -2.335149981081485748e-02 -4.135691523551940918e-01 -2.292653173208236694e-01 1.176341101527214050e-01 5.581131204962730408e-02 8.696275204420089722e-02 6.860009580850601196e-02 1.070732399821281433e-01 3.713048249483108521e-02 1.696583777666091919e-01 2.636291384696960449e-01 2.234233170747756958e-01 -3.092157281935214996e-02 1.071060374379158020e-01 -1.484945230185985565e-02 1.975566893815994263e-01 -5.584562569856643677e-02 -1.278391033411026001e-01 1.686383783817291260e-01 -3.256925940513610840e-02 -2.052104659378528595e-02 1.444959938526153564e-01 1.327707767486572266e-01 1.572869718074798584e-01 7.355124107562005520e-04 1.426274180412292480e-01 -3.233330249786376953e-01
-3.088418953120708466e-02 3.669134080410003662e-01 2.638087607920169830e-02 -2.799090929329395294e-02 -3.551572188735008240e-02 2.589541077613830566e-01 2.248530741780996323e-03 -1.745743006467819214e-01 3.289436995983123779e-01 -8.033086359500885010e-02 2.004857063293457031e-01 1.152683869004249573e-01 6.347554177045822144e-02 -4.075042903423309326e-02 -1.492362916469573975e-01 4.538963735103607178e-01 4.675507918000221252e-02 -2.682954967021942139e-01 5.867921933531761169e-02 -1.477466374635696411e-01 -1.988601982593536377e-01 2.217472195625305176e-01 -9.804500639438629150e-02 -7.032154500484466553e-02 -4.180279094725847244e-03 -1.432849466800689697e-02 1.323812007904052734e-01 6.917481124401092529e-02 -1.929151453077793121e-02 2.869893312454223633e-01 -1.936347633600234985e-01 -1.286143809556961060e-01
1.150858625769615173e-01 2.856808900833129883e-01 -2.397659122943878174e-01 1.077091172337532043e-01 4.871152341365814209e-02 1.023448258638381958e-01 2.125284634530544281e-02 4.116074144840240479e-01 7.662717998027801514e-02 -8.019466698169708252e-02 -1.438856720924377441e-01 -4.587595164775848389e-02 2.517794072628021240e-02 5.203717574477195740e-02 -9.813913702964782715e-02 1.754955351352691650e-01 2.906170487403869629e-01 -1.611534804105758667e-01 -2.966878376901149750e-02 6.029188260436058044e-02 -2.553026974201202393e-01 1.583873182535171509e-01 3.997956519015133381e-04 3.095547258853912354e-01 4.746142402291297913e-02 1.592608094215393066e-01 1.291580349206924438e-01 2.715334892272949219e-01 -1.716188043355941772e-01 -8.409745991230010986e-02 -1.223722100257873535e-01 -3.223154246807098389e-01
-4.120117127895355225e-01 3.065286763012409210e-02 -2.368842512369155884e-01 -2.482799738645553589e-01 -2.511495538055896759e-02 1.530500203371047974e-01 -5.075483396649360657e-02 1.085445508360862732e-01 1.053697243332862854e-01 -7.058112323284149170e-02 1.384498178958892822e-01 -1.011434495449066162e-01 1.103527620434761047e-01 -2.989306747913360596e-01 -2.678695023059844971e-01 2.965161204338073730e-01 1.209261119365692139e-01 -1.607609912753105164e-02 1.098707318305969238e-01 1.288657486438751221e-01 -2.840622067451477051e-01 2.753748297691345215e-01 -6.895154714584350586e-02 9.946173429489135742e-02 9.129057079553604126e-02 -3.918259590864181519e-02 1.721671223640441895e-02 2.707162201404571533e-01 -1.622879654169082642e-01 3.969408571720123291e-02 4.247115179896354675e-02 -1.963209509849548340e-01
7.068774849176406860e-02 3.574133813381195068e-01 -1.494385004043579102e-01 1.860422827303409576e-02 6.156437844038009644e-02 1.797010004520416260e-01 -1.741164922714233398e-02 -1.068664640188217163e-01 3.691269755363464355e-01 -3.022198379039764404e-01 -7.420744001865386963e-02 9.856900572776794434e-02 3.182841464877128601e-03 2.807872295379638672e-01 -1.519048362970352173e-01 2.737372219562530518e-01 2.150051444768905640e-01 -2.369680404663085938e-01 -1.059318333864212036e-01 -1.298384461551904678e-02 1.912091225385665894e-01 6.621083617210388184e-02 -8.890637010335922241e-02 1.107000708580017090e-01 -2.998169064521789551e-01 9.498215466737747192e-02 1.894282549619674683e-02 1.979368627071380615e-01 -1.070413067936897278e-01 2.945198677480220795e-02 -2.139552831649780273e-01 -7.533375918865203857e-02
4.349268600344657898e-02 3.444066047668457031e-01 -1.837504208087921143e-01 -1.239359080791473389e-01 -2.633171975612640381e-01 2.348457276821136475e-02 1.028624549508094788e-02 -2.243502885103225708e-01 8.789134025573730469e-02 8.615361154079437256e-02 3.498993515968322754e-01 3.783776611089706421e-02 -1.690564900636672974e-01 8.073063939809799194e-02 1.394294500350952148e-01 5.619034543633460999e-02 -4.900482296943664551e-02 -2.638702094554901123e-01 -1.989802718162536621e-01 2.617690898478031158e-02 5.793485045433044434e-02 1.900058537721633911e-01 -9.404181689023971558e-02 3.194264471530914307e-01 -1.835912466049194336e-01 -1.366410553455352783e-01 1.487015485763549805e-01 1.566086262464523315e-01 -1.078104823827743530e-01 1.680482923984527588e-01 -1.087116375565528870e-01 -3.162252008914947510e-01
-7.606460154056549072e-02 1.273135542869567871e-01 -9.590400755405426025e-02 -2.211872339248657227e-01 -2.902737855911254883e-01 1.073532551527023315e-01 -1.058821156620979309e-01 8.425729721784591675e-02 3.460185229778289795e-01 -1.708379983901977539e-01 5.813383683562278748e-02 9.255383908748626709e-02 9.073667973279953003e-02 -5.351013969630002975e-03 2.042815536260604858e-01 2.008940428495407104e-01 2.312205582857131958e-01 2.212193161249160767e-01 -9.862585365772247314e-02 -3.530554100871086121e-02 -1.842136383056640625e-01 2.340881526470184326e-02 7.523421198129653931e-02 1.005514562129974365e-01 -2.122005373239517212e-01 8.378343656659126282e-03 2.870141342282295227e-02 4.018941223621368408e-01 2.435090094804763794e-01 1.125523820519447327e-01 -1.358978152275085449e-01 -3.050839006900787354e-01
-1.553613576106727123e-03 2.865425348281860352e-01 -3.094959631562232971e-02 -3.454699516296386719e-01 2.785495519638061523e-01 -1.570149809122085571e-01 -2.841714918613433838e-01 -3.234740495681762695e-01 1.711805164813995361e-01 7.495548576116561890e-02 -1.133615076541900635e-01 1.008330732583999634e-01 4.433494061231613159e-02 3.808828443288803101e-02 3.904717788100242615e-02 1.717602610588073730e-01 1.618616431951522827e-01 -2.912046620622277260e-03 7.547663897275924683e-02 -1.207532826811075211e-02 5.022753030061721802e-02 -8.583018183708190918e-02 -9.651226550340652466e-02 1.949341893196105957e-01 1.346149891614913940e-01 1.149471402168273926e-01 2.722549438476562500e-01 7.982917875051498413e-02 2.100365012884140015e-01 -5.853331089019775391e-02 -1.153279691934585571e-01 -3.945175409317016602e-01
5.085458979010581970e-02 2.013559192419052124e-01 -8.752633631229400635e-02 -1.891975700855255127e-01 -3.840515762567520142e-02 1.035220250487327576e-01 -8.440826833248138428e-02 -1.856442242860794067e-01 1.050066500902175903e-01 -1.867109388113021851e-01 2.504964470863342285e-01 -6.547058373689651489e-02 4.566751122474670410e-01 -1.283355951309204102e-01 -7.061209529638290405e-02 2.380174249410629272e-01 3.527991473674774170e-01 5.470691621303558350e-02 1.078950315713882446e-01 2.893195301294326782e-02 -1.545829921960830688e-01 1.154658347368240356e-01 2.428503036499023438e-01 1.533377021551132202e-01 -1.125052943825721741e-01 -1.568450480699539185e-01 5.485645309090614319e-02 1.718896627426147461e-01 -1.593136191368103027e-01 -9.942514449357986450e-02 -3.087020516395568848e-01 4.285664763301610947e-03
-5.525511875748634338e-02 3.620229363441467285e-01 3.636878728866577148e-02 -1.188401877880096436e-01 -2.357180118560791016e-01 2.088850885629653931e-01 -2.782236635684967041e-01 -1.270495653152465820e-01 1.955638676881790161e-01 1.359759457409381866e-02 8.470427244901657104e-02 -4.217213019728660583e-02 2.994633615016937256e-01 -1.915065571665763855e-02 3.728338330984115601e-02 1.309634149074554443e-01 3.279527127742767334e-01 1.513649076223373413e-01 -6.074594706296920776e-02 2.171182632446289062e-01 -6.749615818262100220e-02 6.565249711275100708e-02 1.621344685554504395e-01 1.821742057800292969e-01 -2.555622458457946777e-01 -8.371843397617340088e-02 -1.102476939558982849e-01 2.251057326793670654e-01 -1.563653498888015747e-01 -1.169606894254684448e-01 -1.853749305009841919e-01 -2.108252793550491333e-01
-2.039670795202255249e-01 2.572043985128402710e-02 -4.322804808616638184e-01 2.582287788391113281e-01 2.690963819622993469e-02 -1.720094680786132812e-01 8.962134271860122681e-02 -3.622966110706329346e-01 5.116361752152442932e-02 -9.293489856645464897e-04 -1.342371404170989990e-01 1.431185752153396606e-01 4.487527161836624146e-02 1.003949344158172607e-01 -8.992283791303634644e-02 1.536835730075836182e-01 -1.103210449218750000e-02 3.348960354924201965e-02 -1.592462956905364990e-01 2.496742159128189087e-01 -6.476431339979171753e-02 9.831055253744125366e-02 2.766288816928863525e-02 1.242997869849205017e-01 -1.784470677375793457e-01 9.379106760025024414e-02 6.018292903900146484e-02 4.703979790210723877e-01 2.328978627920150757e-01 -6.356139481067657471e-02 6.941226869821548462e-02 -4.489582404494285583e-02
-1.502488702535629272e-01 1.541377902030944824e-01 -8.365340530872344971e-02 -8.022543787956237793e-02 9.835105389356613159e-02 -6.713243573904037476e-02 -2.729098200798034668e-01 -3.074636459350585938e-01 6.572709977626800537e-02 -2.451968565583229065e-02 8.133791387081146240e-02 6.199820712208747864e-02 1.297953426837921143e-01 4.196035861968994141e-02 2.376415133476257324e-01 1.001448631286621094e-01 1.236967742443084717e-01 -3.528066873550415039e-01 3.366734832525253296e-02 -1.091997139155864716e-02 1.574871838092803955e-01 -2.995736151933670044e-02 -1.525982767343521118e-01 2.781843245029449463e-01 -1.188297495245933533e-01 2.196789830923080444e-01 2.135692238807678223e-01 2.243391871452331543e-01 4.963301494717597961e-02 -1.333679556846618652e-01 -1.087467148900032043e-01 -4.458188414573669434e-01
1.104306727647781372e-01 2.753227949142456055e-01 -2.489158362150192261e-01 -1.848547011613845825e-01 -1.343340147286653519e-02 1.197078749537467957e-01 1.795344501733779907e-01 -4.023672342300415039e-01 2.447316348552703857e-01 7.300847768783569336e-02 -8.272168040275573730e-02 4.098180532455444336e-01 1.674934476613998413e-01 3.294893801212310791e-01 -1.096397191286087036e-01 3.374335542321205139e-02 -1.782065778970718384e-01 -2.097162045538425446e-02 -3.475787863135337830e-02 -1.370711028575897217e-01 -8.105467259883880615e-02 -9.396047890186309814e-02 -3.035058453679084778e-02 1.544810086488723755e-01 -1.814063936471939087e-01 1.470510940998792648e-02 1.006020307540893555e-01 1.919806748628616333e-01 -6.663180142641067505e-02 -1.070208400487899780e-01 -1.696909666061401367e-01 1.634716615080833435e-02
6.195100024342536926e-02 2.505650222301483154e-01 -2.978205084800720215e-01 -1.853192299604415894e-01 1.566345244646072388e-02 2.066627591848373413e-01 -1.719103604555130005e-01 1.800314784049987793e-01 1.121743544936180115e-01 -3.683573603630065918e-01 7.280840724706649780e-02 3.172068893909454346e-01 1.645399071276187897e-02 1.521838754415512085e-01 -1.250138878822326660e-01 7.266625761985778809e-02 2.021276801824569702e-01 -1.628656983375549316e-01 -1.067606732249259949e-01 2.816297300159931183e-02 1.312168389558792114e-01 -1.088242232799530029e-02 7.811763137578964233e-02 1.448398977518081665e-01 -8.459254354238510132e-02 -2.691680192947387695e-01 6.992335617542266846e-02 3.915913999080657959e-01 -3.270725160837173462e-02 -8.788836747407913208e-02 -1.504345983266830444e-01 1.167666837573051453e-01
3.409224376082420349e-02 1.992197632789611816e-01 -3.049939870834350586e-01 1.867489889264106750e-02 -1.738061606884002686e-01 7.230003923177719116e-02 -4.168483316898345947e-01 1.382407825440168381e-02 6.772495061159133911e-02 -4.066415429115295410e-01 8.549890480935573578e-03 7.928632944822311401e-02 -2.464304268360137939e-01 4.754745960235595703e-02 4.945884644985198975e-02 1.558784991502761841e-01 2.118984237313270569e-02 -6.624545902013778687e-02 -3.580838069319725037e-02 7.951945811510086060e-02 -3.043728768825531006e-01 2.002831846475601196e-01 -1.762082278728485107e-01 2.617438733577728271e-01 1.613477468490600586e-01 -3.932539373636245728e-02 2.392599731683731079e-01 1.614430248737335205e-01 1.651637703180313110e-01 3.349301591515541077e-02 -5.898227170109748840e-02 5.316218733787536621e-02
-4.266890883445739746e-02 2.946865558624267578e-01 -5.013617500662803650e-02 -7.641440629959106445e-02 -3.576210886240005493e-02 4.480953887104988098e-02 1.421751230955123901e-01 -2.603989839553833008e-01 5.377360060811042786e-02 -3.752236068248748779e-02 -7.143503171391785145e-04 2.965397536754608154e-01 -4.498939216136932373e-02 2.150433361530303955e-01 -9.669928252696990967e-02 1.923963427543640137e-01 9.941790252923965454e-02 -7.406961172819137573e-02 1.385943889617919922e-01 -2.823008224368095398e-02 -3.601991236209869385e-01 -3.930113911628723145e-01 3.904468566179275513e-02 1.384177207946777344e-01 -8.864172548055648804e-02 -3.680358454585075378e-02 3.959342837333679199e-02 4.961064755916595459e-01 1.117774518206715584e-03 -6.591009907424449921e-03 -6.275052577257156372e-02 -1.538282632827758789e-01
-1.833775267004966736e-02 3.985403478145599365e-01 -9.458097070455551147e-02 -1.749325245618820190e-01 2.756379544734954834e-01 2.799146771430969238e-01 1.274507343769073486e-01 1.274025440216064453e-01 3.502470627427101135e-02 6.932269781827926636e-02 2.041423618793487549e-01 -2.011007163673639297e-03 8.022516220808029175e-02 -1.170695424079895020e-01 -4.128062725067138672e-02 3.521108031272888184e-01 -1.564569398760795593e-02 -7.443796843290328979e-02 -2.159131169319152832e-01 7.049011439085006714e-02 -1.442774087190628052e-01 4.061346873641014099e-03 -7.398070394992828369e-02 4.916917532682418823e-02 1.952739953994750977e-01 -4.401329904794692993e-02 -4.618396610021591187e-02 4.106185436248779297e-01 -3.967371210455894470e-02 -2.779329717159271240e-01 -5.668520554900169373e-02 -2.049408257007598877e-01
7.975961267948150635e-02 3.279155790805816650e-01 1.445274450816214085e-03 -2.089984714984893799e-01 9.128084033727645874e-02 1.696627438068389893e-01 -7.208450138568878174e-02 4.860571026802062988e-02 1.920114755630493164e-01 -1.690038144588470459e-01 2.372657805681228638e-01 -1.176188960671424866e-01 2.135530561208724976e-01 -1.053685173392295837e-01 9.342350810766220093e-02 2.719638645648956299e-01 1.678341478109359741e-01 2.302304208278656006e-01 -3.532386422157287598e-01 2.308409474790096283e-02 -8.334994316101074219e-02 7.256526499986648560e-02 -5.434481054544448853e-02 2.141903787851333618e-01 7.554914057254791260e-02 2.118918746709823608e-01 1.330873370170593262e-01 2.721380293369293213e-01 -5.497853085398674011e-02 -9.885388612747192383e-02 -1.577833741903305054e-01 -2.742177546024322510e-01
-1.671498566865921021e-01 5.377120971679687500e-01 -8.453647047281265259e-02 -1.151786744594573975e-02 1.018810570240020752e-01 -1.326249092817306519e-01 -2.340185642242431641e-01 -2.179042100906372070e-01 -9.801343828439712524e-02 -1.231144443154335022e-01 2.380150109529495239e-01 3.456362783908843994e-01 4.085543379187583923e-02 9.065087139606475830e-02 -3.370765224099159241e-02 1.783490329980850220e-01 -4.853933304548263550e-02 -1.585338413715362549e-01 -1.427664905786514282e-01 4.436342790722846985e-02 -7.810045778751373291e-02 1.202924400568008423e-01 7.150665670633316040e-02 2.501290738582611084e-01 -1.522680521011352539e-01 -2.645339071750640869e-01 5.179178714752197266e-02 2.294519394636154175e-01 3.833756595849990845e-02 3.604345023632049561e-03 1.064711660146713257e-01 4.817125573754310608e-02
-3.330844268202781677e-02 3.268671333789825439e-01 -3.722662478685379028e-02 -5.464223399758338928e-02 9.175200015306472778e-02 -1.547590792179107666e-01 -5.598362535238265991e-02 -3.200213909149169922e-01 -1.581184938549995422e-02 5.912344902753829956e-02 2.101081162691116333e-01 -2.868692390620708466e-02 -1.424865424633026123e-01 8.604899793863296509e-02 1.871322095394134521e-01 6.274554133415222168e-02 5.474212393164634705e-02 3.465005755424499512e-02 6.098703667521476746e-02 1.494860835373401642e-02 -2.415576577186584473e-01 8.303391933441162109e-02 -3.170109540224075317e-02 2.626669704914093018e-01 -1.073533445596694946e-01 -2.736773788928985596e-01 1.378072351217269897e-01 5.038254261016845703e-01 9.168306738138198853e-02 5.001467838883399963e-02 -3.472307026386260986e-01 -1.639385521411895752e-02
-1.419503986835479736e-01 1.061144471168518066e-01 -1.921830773353576660e-01 1.065459251403808594e-01 -2.742021083831787109e-01 1.129271015524864197e-01 9.716443717479705811e-02 -1.492765545845031738e-01 3.159771561622619629e-01 -1.159777641296386719e-01 2.265213578939437866e-01 2.445818297564983368e-02 3.638966009020805359e-02 -3.883442655205726624e-02 -1.443705111742019653e-01 3.080550432205200195e-01 -6.741564255207777023e-03 -9.870009869337081909e-02 2.137010544538497925e-01 7.357151061296463013e-02 -9.061140567064285278e-02 9.803119301795959473e-02 1.461709737777709961e-01 -9.597535431385040283e-02 -9.409189969301223755e-02 6.209320574998855591e-02 3.424208760261535645e-01 3.385522365570068359e-01 -3.928134217858314514e-03 3.313320875167846680e-01 -2.183270603418350220e-01 -7.454325258731842041e-02
7.657498866319656372e-02 2.004925757646560669e-01 1.675421185791492462e-02 -1.043528839945793152e-01 1.256254613399505615e-01 -3.806357830762863159e-02 1.511821895837783813e-02 9.008613973855972290e-02 6.674133241176605225e-02 -1.124001219868659973e-01 1.596581637859344482e-01 -3.445473611354827881e-01 9.991446882486343384e-02 2.749035060405731201e-01 -1.475339978933334351e-01 2.865933775901794434e-01 3.052987456321716309e-01 -2.776524126529693604e-01 -1.361939758062362671e-01 1.689415983855724335e-02 -1.352179050445556641e-01 2.502552866935729980e-01 -2.083764644339680672e-03 2.392463237047195435e-01 2.090054750442504883e-02 2.280554026365280151e-01 7.483989745378494263e-02 3.477869629859924316e-01 -6.766641885042190552e-02 -8.692885190248489380e-02 3.745091333985328674e-02 -2.159109711647033691e-01
-1.793903261423110962e-01 2.126111537218093872e-01 -1.106212958693504333e-01 -1.272032558917999268e-01 2.291639149188995361e-01 8.428428322076797485e-02 -2.003640681505203247e-01 -1.638085246086120605e-01 2.684465236961841583e-02 -5.192828550934791565e-02 -7.587492465972900391e-02 -9.797172993421554565e-02 -2.925852835178375244e-01 -1.129365190863609314e-01 -1.039571613073348999e-01 3.214987814426422119e-01 1.381777971982955933e-01 1.709348261356353760e-01 -1.690823882818222046e-01 -7.226648926734924316e-02 -2.506597638130187988e-01 1.861367672681808472e-01 2.404289245605468750e-01 2.633878886699676514e-01 2.721633911132812500e-01 7.902839034795761108e-02 1.470445990562438965e-01 9.884445369243621826e-02 1.829077452421188354e-01 4.470263049006462097e-02 8.194714039564132690e-02 -2.750236093997955322e-01
-7.680836319923400879e-02 2.024201750755310059e-01 -1.178356558084487915e-01 -5.205001682043075562e-02 8.564357459545135498e-02 -6.029639765620231628e-02 -2.203404158353805542e-01 -2.476742118597030640e-02 -1.502313651144504547e-02 -3.109304606914520264e-01 2.308126389980316162e-01 3.637583255767822266e-01 -1.798825860023498535e-01 -1.447483431547880173e-02 -2.239756286144256592e-01 3.833173811435699463e-01 1.114576123654842377e-03 -1.319251209497451782e-01 -2.857737429440021515e-02 2.566882371902465820e-01 -4.183759912848472595e-03 4.002241045236587524e-02 -6.627791374921798706e-02 2.505956590175628662e-01 -1.537488996982574463e-01 -1.009589433670043945e-01 7.108959555625915527e-02 3.678895533084869385e-01 -2.065456099808216095e-02 1.879572123289108276e-01 6.140796467661857605e-03 3.597518801689147949e-02
-9.195075184106826782e-02 3.822971284389495850e-01 -4.688521027565002441e-01 -1.414091978222131729e-02 -2.535038590431213379e-01 -8.719532191753387451e-02 1.159820333123207092e-01 -1.455100774765014648e-01 1.754905562847852707e-03 9.660109877586364746e-02 -4.496584180742502213e-03 -7.279799133539199829e-02 -2.679125964641571045e-01 -3.848862275481224060e-02 -3.369823843240737915e-02 2.555851340293884277e-01 1.296789012849330902e-02 1.200116351246833801e-01 -1.099838614463806152e-01 9.334721416234970093e-02 1.040496304631233215e-01 9.421587735414505005e-02 -1.658842414617538452e-01 2.878504693508148193e-01 -1.665550917387008667e-01 -1.178896874189376831e-01 6.995771825313568115e-02 3.807317614555358887e-01 1.241431292146444321e-02 4.666727036237716675e-02 5.489965155720710754e-02 4.703370109200477600e-02
-1.393682360649108887e-01 1.757278293371200562e-01 -1.938119679689407349e-01 8.777586370706558228e-02 -2.137638032436370850e-01 -5.372942984104156494e-02 5.912671238183975220e-02 -2.739555537700653076e-01 1.554704755544662476e-01 -1.032275781035423279e-01 8.557436615228652954e-02 -8.052497357130050659e-02 -4.159338027238845825e-02 4.980378597974777222e-02 -1.035130172967910767e-01 3.867269754409790039e-01 7.514011859893798828e-02 3.083528764545917511e-02 1.798285543918609619e-01 2.919043600559234619e-01 -1.381594389677047729e-01 6.475425511598587036e-02 3.805704042315483093e-02 -9.265282750129699707e-02 -2.147826105356216431e-01 1.159904748201370239e-01 2.781449258327484131e-01 2.706770598888397217e-01 -1.388722509145736694e-01 1.911474764347076416e-01 -3.494718372821807861e-01 -1.362168937921524048e-01
-1.911988258361816406e-01 6.177828088402748108e-02 -2.954014539718627930e-01 -3.356873989105224609e-02 1.381795853376388550e-01 1.040804162621498108e-01 -2.063618302345275879e-01 1.015899479389190674e-01 -3.303877264261245728e-02 -1.379326637834310532e-02 8.892447501420974731e-02 -5.646027252078056335e-02 1.571529209613800049e-01 3.121242225170135498e-01 -1.796156540513038635e-02 -9.334702976047992706e-03 -4.306407645344734192e-02 -2.258902490139007568e-01 -1.444716006517410278e-01 -1.101059988141059875e-01 -1.965801715850830078e-01 2.791852951049804688e-01 9.387627243995666504e-02 2.373360991477966309e-01 2.038356512784957886e-01 -8.360811322927474976e-02 -8.901346474885940552e-02 3.105252981185913086e-01 -4.754538461565971375e-02 2.616835236549377441e-01 1.117942184209823608e-01 -3.869999647140502930e-01
7.506560534238815308e-02 2.602918148040771484e-01 -3.381463885307312012e-01 3.805919783189892769e-03 -3.927630558609962463e-02 2.801060974597930908e-01 -9.480701386928558350e-02 -7.126978784799575806e-02 1.951074153184890747e-01 -2.762328386306762695e-01 -1.685759518295526505e-03 3.601731956005096436e-01 1.308342814445495605e-01 3.735414892435073853e-02 -3.724885731935501099e-02 2.345636934041976929e-01 2.493804097175598145e-01 -2.254399210214614868e-01 -2.611428871750831604e-02 2.298906445503234863e-01 1.053530424833297729e-01 -1.869782991707324982e-02 -2.339183539152145386e-02 1.519616395235061646e-01 -9.425278007984161377e-02 -8.502535521984100342e-02 1.141521260142326355e-01 1.357502192258834839e-01 9.844613075256347656e-02 -7.510921359062194824e-02 -3.638582825660705566e-01 -4.727799817919731140e-02
1.844446174800395966e-02 2.657780647277832031e-01 6.050526350736618042e-02 -2.643052041530609131e-01 -5.903412401676177979e-02 3.022553585469722748e-02 -1.914324611425399780e-01 -5.768234282732009888e-02 1.948430389165878296e-01 5.849855020642280579e-03 3.998902142047882080e-01 -2.741910144686698914e-02 3.689385056495666504e-01 -1.097470074892044067e-01 -2.733808159828186035e-01 1.635987907648086548e-01 2.780871689319610596e-01 1.386124640703201294e-01 5.182103812694549561e-02 1.724634021520614624e-01 -1.080589890480041504e-01 2.633902244269847870e-02 2.334484755992889404e-01 1.288811415433883667e-01 -9.530951501801609993e-04 -6.610163301229476929e-02 9.250579029321670532e-02 2.705585956573486328e-01 -4.978841915726661682e-02 -1.123902127146720886e-01 -2.189483940601348877e-01 3.428490087389945984e-02
-1.402206271886825562e-01 4.033293426036834717e-01 -1.601022928953170776e-01 -5.982405692338943481e-02 9.878393262624740601e-02 1.174097284674644470e-01 -1.832615137100219727e-01 1.234309524297714233e-01 2.692725658416748047e-01 5.114570260047912598e-02 1.820695102214813232e-01 -3.126109763979911804e-02 -7.113325595855712891e-02 1.083140075206756592e-01 -2.166227102279663086e-01 2.255062907934188843e-01 1.328646242618560791e-01 2.911895811557769775e-01 -8.362133055925369263e-02 -1.086629740893840790e-02 1.844925582408905029e-01 9.849520772695541382e-02 -1.637976169586181641e-01 2.018652409315109253e-01 3.286268115043640137e-01 2.533978223800659180e-01 8.678102493286132812e-02 1.732086092233657837e-01 -4.216741770505905151e-02 -8.602049201726913452e-02 -1.912281215190887451e-01 -1.261397004127502441e-01
-2.770478427410125732e-01 2.178731709718704224e-01 -1.080950349569320679e-01 6.675323843955993652e-02 -1.270328015089035034e-01 9.327963739633560181e-02 -1.090901866555213928e-01 -3.984477221965789795e-01 1.659259051084518433e-01 -4.760674759745597839e-02 7.255968451499938965e-02 2.117302864789962769e-01 1.439376324415206909e-01 1.465661078691482544e-01 2.086809575557708740e-01 2.460661977529525757e-01 -7.925348728895187378e-02 -2.261182218790054321e-01 -9.603584557771682739e-02 1.380226612091064453e-01 -4.668579995632171631e-02 1.850236952304840088e-02 -1.910870522260665894e-01 2.170285135507583618e-01 -2.625701427459716797e-01 1.825268417596817017e-01 2.789769470691680908e-01 1.574458479881286621e-01 1.895934790372848511e-01 -2.571088448166847229e-02 -1.459388285875320435e-01 -5.783224850893020630e-02
6.905673444271087646e-02 2.561038434505462646e-01 -5.031941458582878113e-02 -5.834259558469057083e-03 2.566138096153736115e-02 2.013584822416305542e-01 2.268824875354766846e-01 7.175940275192260742e-02 6.306069344282150269e-02 2.295785211026668549e-02 1.776767969131469727e-01 -3.337274119257926941e-02 -7.211754564195871353e-03 -2.115055732429027557e-02 -2.711238265037536621e-01 2.823840975761413574e-01 3.322561457753181458e-02 -3.121463656425476074e-01 -1.168368905782699585e-01 -7.656759023666381836e-02 -2.925932407379150391e-01 2.513614892959594727e-01 1.504580676555633545e-01 1.580135710537433624e-02 1.210897415876388550e-01 -2.645319104194641113e-01 1.297083348035812378e-01 1.714330464601516724e-01 -2.137837111949920654e-01 4.824004694819450378e-02 -3.189291357994079590e-01 -2.607283592224121094e-01
-4.381067305803298950e-02 1.687146127223968506e-01 -3.478058427572250366e-02 -6.357815861701965332e-02 -4.367573186755180359e-03 3.205150365829467773e-01 7.896704226732254028e-02 4.272670298814773560e-02 2.241489142179489136e-01 -1.751099228858947754e-01 1.724740564823150635e-01 -1.885792315006256104e-01 1.137357503175735474e-01 9.343509376049041748e-02 -2.698495388031005859e-01 4.514058828353881836e-01 1.517985761165618896e-01 -4.595713689923286438e-02 -2.055880874395370483e-01 1.302914228290319443e-02 -8.933249115943908691e-02 8.892600238323211670e-02 -4.910883307456970215e-02 1.377075910568237305e-01 1.546789705753326416e-01 8.481916971504688263e-03 2.059008330106735229e-01 6.182686984539031982e-02 -4.908705013804137707e-04 -1.392201185226440430e-01 1.872913390398025513e-01 -4.237405359745025635e-01
-4.308351129293441772e-02 2.000455856323242188e-01 -2.419543266296386719e-01 -1.130450665950775146e-01 -1.905783265829086304e-01 3.592228144407272339e-02 -1.427965611219406128e-01 -1.269195526838302612e-01 6.157666444778442383e-02 2.070623487234115601e-01 -4.912000522017478943e-02 5.226132273674011230e-02 -4.506238177418708801e-02 4.104613661766052246e-01 -1.223245635628700256e-01 3.034351468086242676e-01 1.569702476263046265e-01 5.396625027060508728e-02 1.203396022319793701e-01 5.007513985037803650e-02 5.706767365336418152e-02 -7.716868817806243896e-02 -1.155689731240272522e-02 2.267319411039352417e-01 4.052605628967285156e-01 2.637151181697845459e-01 7.635766267776489258e-02 3.001456856727600098e-01 1.986104398965835571e-01 -2.157085575163364410e-02 -4.141233861446380615e-02 8.196883648633956909e-02
-1.157388687133789062e-01 2.317373603582382202e-01 -7.827465981245040894e-02 -2.992589771747589111e-01 6.299851229414343834e-04 -1.289526969194412231e-01 -4.121783673763275146e-01 -3.065549433231353760e-01 -2.143222838640213013e-01 1.844494640827178955e-01 1.522518992424011230e-01 4.579595848917961121e-02 9.249019622802734375e-02 2.883895039558410645e-01 1.886672675609588623e-01 1.165578886866569519e-01 4.634457454085350037e-02 -3.059577345848083496e-01 -1.342439502477645874e-01 1.711551286280155182e-02 -2.659070119261741638e-02 9.312759339809417725e-02 -8.707647025585174561e-02 7.654919475317001343e-02 3.497306257486343384e-02 1.637839227914810181e-01 2.014390006661415100e-02 3.705268502235412598e-01 1.027873530983924866e-02 1.123812142759561539e-02 -7.333095371723175049e-02 -4.835132136940956116e-02
-7.553126197308301926e-03 1.184042319655418396e-01 -3.449962735176086426e-01 1.542057693004608154e-01 -2.905510365962982178e-01 1.497288346290588379e-01 1.280301809310913086e-01 -1.901773512363433838e-01 4.647658765316009521e-02 -1.344092190265655518e-01 -1.013205647468566895e-01 -9.965275973081588745e-02 1.688541769981384277e-01 2.301491200923919678e-01 -8.857844024896621704e-02 1.168644875288009644e-01 1.054189354181289673e-01 8.213149756193161011e-02 3.991752490401268005e-02 4.061112403869628906e-01 -3.984639048576354980e-02 3.917278349399566650e-02 1.659946888685226440e-01 1.182366013526916504e-01 -1.350830346345901489e-01 5.256197601556777954e-02 3.215076625347137451e-01 3.649116158485412598e-01 -1.180393770337104797e-01 -1.430355310440063477e-01 1.053796485066413879e-01 -9.081570059061050415e-02
-2.047693729400634766e-01 1.300131529569625854e-01 -3.168733716011047363e-01 -2.945550084114074707e-01 -5.500388890504837036e-02 -5.264594033360481262e-02 7.561391592025756836e-02 -1.610515415668487549e-01 1.051513571292161942e-02 -1.635350473225116730e-02 1.346193552017211914e-01 1.141221029683947563e-03 1.326937377452850342e-01 -2.282840013504028320e-01 -1.005104780197143555e-01 5.053198933601379395e-01 -7.492264732718467712e-03 5.420106276869773865e-02 -2.484201192855834961e-01 -1.413297653198242188e-01 -1.020877361297607422e-01 -8.170250058174133301e-02 1.808223873376846313e-01 1.430651247501373291e-01 -1.721371561288833618e-01 7.322668284177780151e-02 1.699643433094024658e-01 1.395030021667480469e-01 1.164245381951332092e-01 2.336034327745437622e-01 1.175798773765563965e-01 -2.064812928438186646e-01
1.517846882343292236e-01 3.454510271549224854e-01 -2.223208993673324585e-01 4.358810931444168091e-02 1.226228997111320496e-01 2.652018964290618896e-01 1.051675230264663696e-01 2.430310994386672974e-01 2.554958313703536987e-02 -8.573080599308013916e-02 -2.447779327630996704e-01 -1.698482781648635864e-02 7.187882810831069946e-02 2.193305194377899170e-01 7.891224697232246399e-03 1.489527821540832520e-01 3.290110826492309570e-01 -1.311823129653930664e-01 -2.303630113601684570e-02 -8.557167649269104004e-02 -2.149612009525299072e-01 2.017843276262283325e-01 1.749444566667079926e-02 2.186264097690582275e-01 -6.379923969507217407e-02 -5.985888838768005371e-02 2.056723386049270630e-01 2.844587564468383789e-01 -2.826104164123535156e-01 7.039849646389484406e-03 2.567953802645206451e-02 -1.651932895183563232e-01
1.898497110232710838e-03 3.141196668148040771e-01 -1.837828457355499268e-01 -2.032455354928970337e-01 2.978586032986640930e-02 -2.800484001636505127e-01 -1.383686661720275879e-01 -2.173498086631298065e-02 4.158568084239959717e-01 6.692246347665786743e-02 -1.951861195266246796e-03 1.587278954684734344e-02 2.350045591592788696e-01 4.554186016321182251e-02 -3.478743601590394974e-03 1.784274727106094360e-01 1.956871896982192993e-01 -5.427750572562217712e-02 5.141783133149147034e-02 4.477420821785926819e-02 -5.392288789153099060e-02 2.381515353918075562e-01 -5.309084057807922363e-02 7.127805799245834351e-02 2.581753432750701904e-01 1.949766874313354492e-01 2.672837674617767334e-01 1.274479646235704422e-02 -5.378586798906326294e-02 2.756812274456024170e-01 -2.491943240165710449e-01 -1.726599633693695068e-01
1.327932775020599365e-01 1.029848679900169373e-02 -2.835400104522705078e-01 6.143063306808471680e-02 -3.517597615718841553e-01 -1.647041551768779755e-02 3.000442311167716980e-02 -2.519393265247344971e-01 1.799808144569396973e-01 -1.731137633323669434e-01 -2.360458523035049438e-01 5.960238724946975708e-02 1.414382606744766235e-01 5.980315618216991425e-03 -1.322194784879684448e-01 1.792377978563308716e-01 6.440700590610504150e-02 2.639254629611968994e-01 -1.635331064462661743e-01 1.530325412750244141e-01 -3.036614060401916504e-01 2.094770222902297974e-01 -2.194786667823791504e-01 -2.658855402842164040e-03 -3.529265895485877991e-02 5.946419015526771545e-02 -1.280864775180816650e-01 3.190989792346954346e-01 4.293196648359298706e-02 -2.673961780965328217e-02 -1.124282777309417725e-01 -2.683007717132568359e-01
2.205761149525642395e-02 3.908730745315551758e-01 -1.340854316949844360e-01 -3.231199979782104492e-01 -1.657444983720779419e-01 -4.386151209473609924e-02 5.994001403450965881e-02 -1.500318497419357300e-01 2.892362177371978760e-01 -1.902430355548858643e-01 2.079869657754898071e-01 2.212352678179740906e-02 -1.045668274164199829e-01 -2.406278699636459351e-01 -1.380384564399719238e-01 2.610470950603485107e-01 -3.027350269258022308e-02 -2.665471434593200684e-01 -1.751725226640701294e-01 -4.735030978918075562e-02 -1.682502180337905884e-01 2.000166624784469604e-01 -8.667397499084472656e-02 1.870623975992202759e-02 2.351816371083259583e-02 -6.107463687658309937e-02 6.524875015020370483e-02 3.338619172573089600e-01 -4.972081631422042847e-02 1.707597970962524414e-01 1.148855686187744141e-01 5.755219236016273499e-02
-1.030333936214447021e-01 1.437837183475494385e-01 1.384015083312988281e-01 -2.486790269613265991e-01 -1.815284788608551025e-01 -4.948228225111961365e-02 1.098252832889556885e-01 -4.140782952308654785e-01 -1.347192078828811646e-01 -2.562240958213806152e-01 4.177268967032432556e-02 2.200226187705993652e-01 -2.618106082081794739e-02 1.271929144859313965e-01 8.077330887317657471e-02 2.885590493679046631e-01 3.288557231426239014e-01 4.096758365631103516e-02 1.647930219769477844e-02 -8.055728673934936523e-02 -2.895467877388000488e-01 -4.827134683728218079e-02 5.440069362521171570e-02 2.939588129520416260e-01 5.650423467159271240e-02 1.379415690898895264e-01 1.994729973375797272e-03 2.574656307697296143e-01 -7.792769372463226318e-02 2.122634463012218475e-02 -1.702659726142883301e-01 -1.096837073564529419e-01
-7.178176939487457275e-02 2.102502882480621338e-01 -7.360334694385528564e-02 1.406225282698869705e-02 2.842985987663269043e-01 3.455756604671478271e-01 -1.231740191578865051e-01 -1.615754067897796631e-01 2.758496813476085663e-02 -1.909818616695702076e-03 -3.238020464777946472e-02 4.901112243533134460e-02 -2.229786217212677002e-01 -6.220616772770881653e-02 8.753960137255489826e-04 4.259004890918731689e-01 9.524697810411453247e-02 1.057438552379608154e-01 -1.619660258293151855e-01 -1.645502820611000061e-02 -2.329262197017669678e-01 3.600536584854125977e-01 3.610273823142051697e-03 1.717005819082260132e-01 2.092044353485107422e-01 8.326316624879837036e-02 4.188166186213493347e-02 4.552250728011131287e-02 -9.833716787397861481e-03 1.035665720701217651e-02 2.539007365703582764e-01 -2.914862334728240967e-01
1.594093292951583862e-01 2.101027667522430420e-01 -2.099289149045944214e-01 2.090228348970413208e-02 1.709393262863159180e-01 5.729451077058911324e-04 9.110020101070404053e-02 -3.972705304622650146e-01 -2.730288803577423096e-01 1.101358458399772644e-01 9.801673144102096558e-02 1.181671842932701111e-01 1.553572714328765869e-01 -3.021937608718872070e-02 -9.812955744564533234e-03 -5.698963254690170288e-02 1.690594106912612915e-01 -1.531747728586196899e-01 -2.452907115221023560e-01 -2.031264305114746094e-01 -4.734365269541740417e-02 1.284374743700027466e-01 -5.093742627650499344e-03 3.015767037868499756e-01 1.549769043922424316e-01 9.572122991085052490e-02 1.157557368278503418e-01 3.863600194454193115e-01 -4.399209842085838318e-02 -2.627416849136352539e-01 -1.130339596420526505e-02 -1.477246135473251343e-01
1.026485934853553772e-01 1.647863239049911499e-01 -1.488245725631713867e-01 2.058671787381172180e-02 -3.012323975563049316e-01 1.376559734344482422e-01 -1.549596488475799561e-01 -3.345795720815658569e-02 5.054408311843872070e-01 -2.151389867067337036e-01 7.636813074350357056e-02 1.166018322110176086e-01 1.601149588823318481e-01 1.918660551309585571e-01 1.415937095880508423e-01 2.583531737327575684e-01 1.713310480117797852e-01 8.557472378015518188e-02 2.425872720777988434e-02 -8.479830622673034668e-02 -1.522226072847843170e-02 1.741911321878433228e-01 -1.050717607140541077e-01 1.111223623156547546e-01 -1.795827597379684448e-01 1.246004104614257812e-01 5.434323474764823914e-02 2.168551981449127197e-01 -3.686859458684921265e-02 -5.323139950633049011e-03 -2.219271957874298096e-01 -2.960969805717468262e-01
-2.146247923374176025e-01 2.701284587383270264e-01 8.232411928474903107e-03 1.019975617527961731e-01 -1.002205815166234970e-02 -1.627441197633743286e-01 -8.012453466653823853e-02 -6.228297203779220581e-02 1.781283468008041382e-01 -3.486164659261703491e-02 -6.855661422014236450e-02 4.244210720062255859e-01 1.074398085474967957e-01 2.485641986131668091e-01 2.429062686860561371e-02 3.727877736091613770e-01 8.208930492401123047e-02 -6.062169373035430908e-02 4.522845521569252014e-02 9.590819478034973145e-02 -1.364209651947021484e-01 -2.881063148379325867e-03 -3.402300411835312843e-03 3.592434227466583252e-01 -1.170652173459529877e-02 -9.522736072540283203e-02 2.677111327648162842e-01 3.240269720554351807e-01 1.366861760616302490e-01 9.924688935279846191e-02 1.385581046342849731e-01 -5.958380643278360367e-04
-2.735749185085296631e-01 6.955949217081069946e-02 -2.131550386548042297e-02 -1.993634998798370361e-01 2.801390290260314941e-01 9.153890609741210938e-02 -2.248987406492233276e-01 -2.258089929819107056e-01 3.322710841894149780e-02 -1.150800846517086029e-02 7.678479421883821487e-03 -2.264090031385421753e-01 -1.079754158854484558e-02 -7.721282541751861572e-02 -4.732042551040649414e-02 3.475143015384674072e-01 1.312839984893798828e-01 3.353147068992257118e-03 5.405511334538459778e-02 -3.041284857317805290e-03 -1.927169561386108398e-01 1.889033913612365723e-01 7.482726871967315674e-02 1.573630869388580322e-01 2.688383460044860840e-01 1.913699209690093994e-01 1.647209674119949341e-01 1.365867257118225098e-01 3.711924850940704346e-01 6.047963723540306091e-02 -9.631261974573135376e-02 -2.851032018661499023e-01
1.379926316440105438e-02 4.227476119995117188e-01 -1.520090550184249878e-01 1.638288497924804688e-01 1.305683553218841553e-01 -9.608402848243713379e-02 -2.394405752420425415e-01 1.836615800857543945e-02 2.543064653873443604e-01 -1.990055441856384277e-01 7.449129968881607056e-02 4.779679775238037109e-01 -8.092411607503890991e-02 2.368170320987701416e-01 -7.177382707595825195e-02 3.680735081434249878e-02 4.251000657677650452e-02 1.964373700320720673e-02 -3.079699724912643433e-02 1.124074012041091919e-01 -6.352455355226993561e-03 2.122408896684646606e-01 1.915192902088165283e-01 2.015937566757202148e-01 9.125367552042007446e-02 2.968543209135532379e-02 1.148305311799049377e-01 2.918141186237335205e-01 3.091125376522541046e-02 1.233458295464515686e-01 3.612170740962028503e-02 1.287472844123840332e-01
-8.283147960901260376e-02 2.424010038375854492e-01 -1.917464733123779297e-01 -1.481180489063262939e-01 -4.198844730854034424e-01 1.267358362674713135e-01 1.284413039684295654e-01 -2.843615598976612091e-02 2.812595665454864502e-01 -8.476359397172927856e-02 -1.147378515452146530e-02 6.616506725549697876e-02 3.458475470542907715e-01 -2.386191859841346741e-02 6.330824643373489380e-02 2.246947735548019409e-01 2.274352610111236572e-01 2.141271084547042847e-01 1.415576413273811340e-02 -3.326190263032913208e-02 -1.571663320064544678e-01 1.557305008172988892e-01 5.723464861512184143e-02 7.217198144644498825e-03 -2.099285274744033813e-01 1.321648657321929932e-01 1.424635387957096100e-02 2.705485224723815918e-01 2.193612158298492432e-01 2.940888516604900360e-02 -6.081452593207359314e-02 -2.484808713197708130e-01
-2.768847942352294922e-01 2.851202487945556641e-01 -2.151644229888916016e-01 -1.577443629503250122e-01 1.365391612052917480e-01 -3.073686063289642334e-01 -3.481927141547203064e-02 -6.566002964973449707e-02 -9.476973675191402435e-03 2.425074949860572815e-02 7.443676143884658813e-02 4.202054068446159363e-02 2.255135178565979004e-01 1.876481920480728149e-01 -1.598605513572692871e-01 4.149507265537977219e-03 2.251533567905426025e-01 -6.711986381560564041e-03 1.885153800249099731e-01 9.433818608522415161e-02 -5.044820308685302734e-01 2.082195281982421875e-01 2.277016406878829002e-03 -2.241449430584907532e-02 -1.195175349712371826e-01 -8.246960490942001343e-02 2.067179530858993530e-01 1.934021860361099243e-01 -1.147940102964639664e-02 -8.876763167791068554e-04 7.862301543354988098e-03 -1.940008103847503662e-01
-3.931272402405738831e-02 -2.250172570347785950e-02 -8.417657762765884399e-02 1.307604610919952393e-01 -1.038871929049491882e-01 -3.488217294216156006e-02 -2.922512292861938477e-01 -1.873911619186401367e-01 -5.045942962169647217e-02 -1.205548420548439026e-01 -1.587887480854988098e-02 2.130763530731201172e-01 -1.058390364050865173e-02 9.321958571672439575e-02 -3.680421039462089539e-02 1.919576674699783325e-01 4.589922726154327393e-02 -1.497738659381866455e-01 3.208152651786804199e-01 -3.531533107161521912e-02 -7.670630514621734619e-02 3.060742914676666260e-01 -4.283624887466430664e-02 -3.041040385141968727e-03 -7.313652336597442627e-02 3.263189196586608887e-01 2.944670915603637695e-01 4.011681079864501953e-01 -1.371675580739974976e-01 -1.626974940299987793e-01 -2.153627872467041016e-01 -2.241131961345672607e-01
-2.323676645755767822e-01 9.524308145046234131e-03 -5.041093751788139343e-02 -1.886611245572566986e-02 3.289653360843658447e-01 6.795465201139450073e-02 -2.822466194629669189e-01 -3.980083763599395752e-01 1.408956795930862427e-01 1.684196293354034424e-01 -1.339756883680820465e-02 -5.983662977814674377e-02 1.116505116224288940e-01 2.582100927829742432e-01 -1.084720268845558167e-01 2.627915441989898682e-01 -1.086133047938346863e-01 -1.301462054252624512e-01 8.792420849204063416e-03 5.269173532724380493e-02 -2.891685068607330322e-01 2.897725068032741547e-02 1.465722620487213135e-01 1.460179090499877930e-01 2.082412987947463989e-01 1.131020188331604004e-01 9.633200615644454956e-02 2.363993227481842041e-01 2.872189879417419434e-01 1.110394969582557678e-01 -5.744489841163158417e-03 -7.167286425828933716e-02
-8.716482669115066528e-02 2.559295296669006348e-01 -4.071194231510162354e-01 -9.316225349903106689e-02 6.634410470724105835e-02 1.015214473009109497e-01 -7.473964244127273560e-02 -4.342228919267654419e-02 1.897801309823989868e-01 -1.007320135831832886e-01 -1.809599399566650391e-01 -1.250407546758651733e-01 -5.753340944647789001e-02 -1.355196535587310791e-01 -7.163576036691665649e-02 2.811976969242095947e-01 3.143008649349212646e-01 -1.719488017261028290e-02 1.932766474783420563e-02 -3.347294405102729797e-02 -2.619179338216781616e-02 1.699193716049194336e-01 -1.191338896751403809e-01 2.037390768527984619e-01 2.898388504981994629e-01 7.086228579282760620e-02 6.638412177562713623e-02 1.959149986505508423e-01 -2.585126459598541260e-01 1.049545928835868835e-01 -3.593457937240600586e-01 7.242697477340698242e-02
-2.890706062316894531e-01 2.685097157955169678e-01 -4.882793873548507690e-02 7.243216782808303833e-02 -4.757187142968177795e-02 2.384562194347381592e-01 -4.432145506143569946e-02 2.290855944156646729e-01 -4.713029786944389343e-02 5.174713954329490662e-02 1.536153554916381836e-01 -7.915545254945755005e-03 1.276280544698238373e-02 7.372395694255828857e-02 -8.109967410564422607e-02 3.825855553150177002e-01 1.761911213397979736e-01 -1.710200333036482334e-03 -3.548136949539184570e-01 -2.998477518558502197e-01 -2.871427834033966064e-01 1.760579086840152740e-02 1.305941492319107056e-01 1.657090932130813599e-01 1.574619114398956299e-01 1.297568529844284058e-01 2.044180780649185181e-01 2.205710262060165405e-01 -1.052046865224838257e-01 -6.745797395706176758e-02 6.483981013298034668e-02 -1.000974476337432861e-01
-6.147171184420585632e-02 2.995949387550354004e-01 -9.909397363662719727e-02 -3.826322257518768311e-01 4.300229623913764954e-02 2.828652262687683105e-01 1.610738411545753479e-02 -1.621062904596328735e-01 1.007527858018875122e-01 -2.333144843578338623e-01 2.661393582820892334e-01 7.465892285108566284e-02 1.217693313956260681e-01 -3.531307354569435120e-02 -1.078480780124664307e-01 2.958142459392547607e-01 1.759820133447647095e-01 1.051474139094352722e-01 -2.341786772012710571e-01 -1.047242507338523865e-01 -1.333381533622741699e-01 8.559580892324447632e-02 1.085336729884147644e-01 2.407257109880447388e-01 -3.814889118075370789e-02 2.469722181558609009e-01 1.098641008138656616e-01 4.780046641826629639e-02 -4.137762635946273804e-02 -1.743602901697158813e-01 2.050384730100631714e-01 -1.789066344499588013e-01
-5.417344719171524048e-02 2.533351480960845947e-01 -2.801814377307891846e-01 -3.831350505352020264e-01 8.826250582933425903e-02 2.527725100517272949e-01 -7.044374942779541016e-02 2.038120990619063377e-03 7.953945547342300415e-02 -1.004052013158798218e-01 9.881779551506042480e-02 -6.893784552812576294e-02 8.379998803138732910e-02 -1.784714460372924805e-01 3.297701105475425720e-02 3.682613372802734375e-01 1.018813177943229675e-01 3.690180182456970215e-02 -8.696430921554565430e-02 1.063182428479194641e-01 -7.633756846189498901e-02 1.253339797258377075e-01 8.175946772098541260e-02 -8.427404612302780151e-02 3.410473763942718506e-01 1.473726034164428711e-01 -4.113160073757171631e-02 2.231282293796539307e-01 -2.480614744126796722e-02 -1.632858663797378540e-01 -2.650900185108184814e-01 -2.672961056232452393e-01
1.527067273855209351e-02 1.428814381361007690e-01 -2.339835166931152344e-01 -8.342574536800384521e-02 1.340790241956710815e-01 1.493273526430130005e-01 -9.048315882682800293e-02 -1.206368952989578247e-01 1.499932110309600830e-01 8.618191629648208618e-02 6.219660863280296326e-02 -1.073061153292655945e-01 4.093885794281959534e-02 1.423158943653106689e-01 -3.101304359734058380e-02 1.880853921175003052e-01 1.306901723146438599e-01 7.578022032976150513e-02 -1.017165253870189190e-03 2.653280794620513916e-01 2.397123873233795166e-01 3.282665610313415527e-01 1.330081671476364136e-01 3.761025071144104004e-01 -2.674521207809448242e-01 6.122283637523651123e-02 2.381791174411773682e-01 3.724492788314819336e-01 2.237910777330398560e-01 -8.851524442434310913e-02 -6.524839997291564941e-02 -2.370629459619522095e-02
1.218365803360939026e-01 2.965843081474304199e-01 -1.870234012603759766e-01 8.673896640539169312e-02 1.315004378557205200e-02 -1.303391158580780029e-02 -2.323389500379562378e-01 1.188099663704633713e-02 -1.367356511764228344e-03 -1.580079495906829834e-01 1.276717483997344971e-01 3.032493293285369873e-01 3.588110953569412231e-02 -4.142621904611587524e-02 -1.004467010498046875e-01 2.401897311210632324e-01 2.202385962009429932e-01 3.142497967928647995e-03 -3.917657211422920227e-02 2.664058804512023926e-01 6.590409576892852783e-02 1.702332198619842529e-01 -2.073059417307376862e-02 2.092139571905136108e-01 1.537788510322570801e-01 -9.547098726034164429e-02 8.747230470180511475e-02 3.142649829387664795e-01 6.436568498611450195e-02 7.198532670736312866e-02 -4.935247004032135010e-01 7.484172284603118896e-02
7.010763045400381088e-03 2.498226016759872437e-01 -3.215367719531059265e-02 -1.429297626018524170e-01 -8.915147744119167328e-03 -9.080079197883605957e-02 1.238109618425369263e-01 -1.935096979141235352e-01 -1.002599373459815979e-01 2.366524189710617065e-01 -8.170833438634872437e-02 2.786530256271362305e-01 2.916966080665588379e-01 1.669616401195526123e-01 -2.292506396770477295e-01 5.287532135844230652e-02 -1.297646667808294296e-02 7.706300169229507446e-02 -6.401997059583663940e-02 -2.684319159016013145e-03 -4.525538384914398193e-01 2.417761385440826416e-01 1.696770042181015015e-01 3.210885524749755859e-01 1.820064485073089600e-01 -1.214301139116287231e-01 -3.303275257349014282e-02 1.257187575101852417e-01 -1.455706506967544556e-01 1.037494745105504990e-02 -6.203391775488853455e-02 -2.024998515844345093e-01
1.862769424915313721e-01 1.674121171236038208e-01 -2.949159443378448486e-01 -2.679818868637084961e-01 1.278449445962905884e-01 -1.876775361597537994e-02 -2.538654208183288574e-02 -1.240490972995758057e-01 1.606473326683044434e-01 -1.347866058349609375e-01 -4.569317027926445007e-02 -2.049330174922943115e-01 1.925753802061080933e-02 2.655823156237602234e-02 -2.429095841944217682e-02 2.849472463130950928e-01 3.149070143699645996e-01 1.617934368550777435e-02 1.907104402780532837e-01 3.362770974636077881e-01 -6.589879840612411499e-02 -1.487398594617843628e-01 2.169860005378723145e-01 2.839189171791076660e-01 -2.422678619623184204e-01 -1.286845505237579346e-01 9.746837615966796875e-02 1.729798913002014160e-01 -2.944818930700421333e-03 1.210859119892120361e-01 -3.494856134057044983e-02 -2.030421495437622070e-01
2.329356223344802856e-01 1.341985762119293213e-01 -1.152765154838562012e-01 3.630796447396278381e-02 -1.237944588065147400e-01 1.583848148584365845e-01 3.394322395324707031e-01 -1.210066825151443481e-01 3.760375455021858215e-02 -1.201318129897117615e-01 -1.107995398342609406e-03 1.838169097900390625e-01 -1.024827510118484497e-01 4.567193984985351562e-02 -2.248348668217658997e-03 3.300315737724304199e-01 4.479150287806987762e-03 -2.980262041091918945e-01 4.614482447504997253e-02 5.812781304121017456e-02 -3.818857371807098389e-01 1.049943491816520691e-01 2.541347444057464600e-01 2.626326084136962891e-01 9.405532479286193848e-02 1.357523202896118164e-01 -9.613378345966339111e-02 2.663444280624389648e-01 3.520118817687034607e-02 1.368857175111770630e-01 -1.288056671619415283e-01 -2.071579247713088989e-01
-1.514191031455993652e-01 1.607212573289871216e-01 -1.841694116592407227e-02 -1.689973473548889160e-01 -2.701259851455688477e-01 -1.460233330726623535e-01 -2.864409685134887695e-01 5.065823718905448914e-02 1.210518851876258850e-01 1.993951648473739624e-01 1.253049373626708984e-01 4.078574776649475098e-01 -1.346021145582199097e-01 -2.390767186880111694e-01 -3.237313032150268555e-02 2.797118127346038818e-01 2.768103182315826416e-01 -5.543408542871475220e-02 -5.168723315000534058e-02 1.780875325202941895e-01 6.347778718918561935e-03 1.302231550216674805e-01 6.468191742897033691e-02 1.885629594326019287e-01 -1.255188435316085815e-01 -9.421677142381668091e-02 8.403250575065612793e-02 2.896422445774078369e-01 4.440207406878471375e-02 1.161295548081398010e-01 4.541783779859542847e-02 -2.201933413743972778e-01
1.695769578218460083e-01 2.443270683288574219e-01 -1.203109882771968842e-02 -8.940860629081726074e-02 1.649512797594070435e-01 -8.752755820751190186e-03 -3.099394142627716064e-01 -5.211368799209594727e-01 -1.654050499200820923e-02 -2.721883356571197510e-02 -1.156468782573938370e-02 2.450103871524333954e-02 2.567263878881931305e-02 -1.535973995923995972e-01 -2.466466650366783142e-02 1.608873903751373291e-02 1.047408804297447205e-01 5.959980562329292297e-02 -1.831927150487899780e-01 9.641318768262863159e-02 -1.489969193935394287e-01 -1.607379168272018433e-01 -3.631374612450599670e-02 1.320188045501708984e-01 2.133292108774185181e-01 2.522717118263244629e-01 3.765647858381271362e-02 4.665415883064270020e-01 4.701140522956848145e-02 -1.831584796309471130e-02 -1.417419910430908203e-01 -8.113463222980499268e-02
-1.936067789793014526e-01 2.750901877880096436e-01 -1.509469747543334961e-01 1.152065098285675049e-01 1.227497356012463570e-03 -3.416609764099121094e-02 2.694983184337615967e-01 -2.754184901714324951e-01 5.000154674053192139e-02 1.282604411244392395e-02 3.488003462553024292e-02 -5.544884502887725830e-02 1.648591905832290649e-01 -5.395428463816642761e-02 1.277658939361572266e-01 1.849580705165863037e-01 1.514395028352737427e-01 4.101320207118988037e-01 -8.100178092718124390e-02 -7.109553366899490356e-02 3.418268635869026184e-02 2.712655439972877502e-02 1.586880385875701904e-01 2.416203171014785767e-01 -1.342525146901607513e-02 2.194233052432537079e-02 1.452188044786453247e-01 4.736063182353973389e-01 1.661666184663772583e-01 7.865042984485626221e-02 7.106262492015957832e-04 -2.132514119148254395e-01
-1.048771291971206665e-01 1.296734362840652466e-01 -1.626060307025909424e-01 4.455707222223281860e-02 1.468769460916519165e-01 3.075360655784606934e-01 5.703351646661758423e-02 1.676874980330467224e-02 4.049125611782073975e-01 -7.200463116168975830e-02 1.388344317674636841e-01 -4.810319468379020691e-02 1.071078609675168991e-02 -6.979961693286895752e-02 -2.940229475498199463e-01 3.724673986434936523e-01 1.125284731388092041e-01 -1.880825012922286987e-01 -2.418758571147918701e-01 1.910848892293870449e-03 -6.904999166727066040e-02 9.977430850267410278e-02 -1.385753452777862549e-01 1.315048933029174805e-01 1.689359247684478760e-01 -1.224077343940734863e-01 2.036027163267135620e-01 4.569236934185028076e-02 -5.005054175853729248e-02 -5.280090868473052979e-02 1.225972771644592285e-01 -3.715180754661560059e-01
-4.690964221954345703e-01 2.696945071220397949e-01 -4.811047762632369995e-02 -2.237002402544021606e-01 1.223414316773414612e-01 -5.407353490591049194e-02 -2.497872412204742432e-01 -8.545917458832263947e-03 2.070649415254592896e-01 -1.851097345352172852e-01 9.199759364128112793e-02 2.587565407156944275e-02 -3.157950565218925476e-02 -1.191178429871797562e-02 1.879316866397857666e-01 5.468063056468963623e-02 3.080906569957733154e-01 1.215237975120544434e-01 -3.828467056155204773e-02 1.395211517810821533e-01 -2.115674018859863281e-01 1.291378438472747803e-01 -9.809237718582153320e-02 1.228340119123458862e-01 -1.351581662893295288e-01 -1.766698211431503296e-01 1.037665605545043945e-01 5.488119646906852722e-02 -9.489062428474426270e-02 1.078551486134529114e-01 -1.009920164942741394e-01 -3.713673949241638184e-01
1.364644318819046021e-01 2.806337475776672363e-01 -1.942579299211502075e-01 -5.471204966306686401e-02 -4.370506107807159424e-02 1.889650225639343262e-01 1.263506617397069931e-02 2.849578559398651123e-01 1.479962468147277832e-01 8.177332580089569092e-02 -2.427381575107574463e-01 1.151711940765380859e-01 -5.980935320258140564e-02 1.102709770202636719e-01 -1.900840103626251221e-01 -9.274989366531372070e-03 3.949161469936370850e-01 -1.835745722055435181e-01 -5.296213552355766296e-02 -5.079565942287445068e-02 -1.910036802291870117e-01 2.254688888788223267e-01 1.169835329055786133e-01 2.759400904178619385e-01 -1.133575886487960815e-01 -6.462232209742069244e-03 2.100352346897125244e-01 2.841921150684356689e-01 -1.454829424619674683e-01 2.421541372314095497e-03 4.325010348111391068e-03 -2.429641038179397583e-01
-1.634729057550430298e-01 4.138330519199371338e-01 -1.878024488687515259e-01 -1.219764649868011475e-01 -2.532477378845214844e-01 -2.689317464828491211e-01 -1.008778065443038940e-01 -1.698778942227363586e-02 7.730188220739364624e-02 -1.066877320408821106e-01 3.288609087467193604e-01 -1.686055958271026611e-02 -2.689111744984984398e-03 -4.579686000943183899e-02 -1.147718131542205811e-01 6.575684994459152222e-02 -2.374824136495590210e-02 -2.621946334838867188e-01 -1.026123315095901489e-01 1.538693159818649292e-01 -8.031167834997177124e-02 2.725648880004882812e-01 -9.829999506473541260e-02 3.725441871210932732e-03 2.574373036623001099e-03 -3.010348379611968994e-01 2.725667655467987061e-01 2.007733583450317383e-01 -3.311482071876525879e-02 1.847665011882781982e-01 -2.178260823711752892e-03 -1.585867255926132202e-01
-9.565774351358413696e-02 2.700878679752349854e-01 -1.042724773287773132e-01 3.467852994799613953e-02 2.228062450885772705e-01 6.334738433361053467e-02 -8.899421244859695435e-02 -1.354877799749374390e-01 -2.566963993012905121e-02 -1.531608998775482178e-01 8.346511423587799072e-02 3.408078551292419434e-01 -1.914826333522796631e-01 3.301446437835693359e-01 -2.194547094404697418e-03 2.702242732048034668e-01 1.739622652530670166e-01 -1.271586418151855469e-01 5.017080157995223999e-02 -1.216293200850486755e-01 -1.326287090778350830e-01 -4.117166623473167419e-02 -2.110710926353931427e-02 3.156155049800872803e-01 -2.066162377595901489e-01 -1.676459759473800659e-01 -5.066703259944915771e-02 2.546033263206481934e-01 -1.529131978750228882e-01 2.747425436973571777e-01 -1.162165328860282898e-01 -1.622623652219772339e-01
3.791401088237762451e-01 1.268081068992614746e-01 -6.796697527170181274e-02 -1.904981136322021484e-01 2.722752280533313751e-02 1.652783900499343872e-01 2.547538466751575470e-02 -1.308416426181793213e-01 -1.697469949722290039e-01 1.332402043044567108e-02 1.714835613965988159e-01 2.942885039374232292e-03 2.448559254407882690e-01 -2.023237198591232300e-02 8.934431523084640503e-02 4.060823917388916016e-01 7.808743393979966640e-04 1.594519428908824921e-02 7.497430779039859772e-03 3.536777198314666748e-02 -2.577790021896362305e-01 2.332683056592941284e-01 1.862110495567321777e-01 -6.711516529321670532e-02 4.601248539984226227e-03 2.284086346626281738e-01 1.349676996469497681e-01 2.833808362483978271e-01 -4.575946554541587830e-02 1.628042459487915039e-01 1.790676563978195190e-01 -2.979906499385833740e-01
-2.944183945655822754e-01 4.066956937313079834e-01 -1.310187727212905884e-01 -2.831084430217742920e-01 -2.165361680090427399e-02 -1.186697930097579956e-01 -3.075322210788726807e-01 3.140530362725257874e-02 1.526570618152618408e-01 -2.427921742200851440e-01 -4.329674318432807922e-02 1.860077306628227234e-02 -3.971275687217712402e-02 -1.884555667638778687e-01 -5.375035852193832397e-02 2.589792944490909576e-02 1.121350005269050598e-01 -5.517376586794853210e-02 1.415312737226486206e-01 6.394607573747634888e-02 -1.982265561819076538e-01 -1.147878728806972504e-02 -1.553465723991394043e-01 2.578312531113624573e-02 1.553419381380081177e-01 4.308821633458137512e-02 1.442752182483673096e-01 1.794890910387039185e-01 -3.271742165088653564e-01 1.417080312967300415e-01 9.180747717618942261e-02 -3.111712038516998291e-01
-2.525291144847869873e-01 1.134891510009765625e-01 -4.172788262367248535e-01 -1.473828554153442383e-01 1.767831146717071533e-01 -4.175949841737747192e-02 1.522294525057077408e-02 4.882507398724555969e-02 2.064065448939800262e-02 1.346105784177780151e-01 3.363206684589385986e-01 1.694862730801105499e-02 1.634537875652313232e-01 2.062352597713470459e-01 -9.487239271402359009e-02 4.587042629718780518e-01 2.210923656821250916e-02 -2.511570155620574951e-01 9.201847016811370850e-02 -2.785557508468627930e-01 -3.753462433815002441e-02 6.304839998483657837e-02 -5.656268447637557983e-02 1.235827878117561340e-01 2.087414562702178955e-01 3.230380639433860779e-02 5.655397474765777588e-02 1.595945358276367188e-01 1.264291852712631226e-01 1.413464639335870743e-02 6.447771936655044556e-02 -6.462707370519638062e-02
-1.891662925481796265e-01 3.429518043994903564e-01 -1.700498163700103760e-01 1.098137944936752319e-01 -1.031472161412239075e-01 -1.073847487568855286e-01 -3.364962339401245117e-02 -2.422516345977783203e-01 -7.041260600090026855e-02 3.221210464835166931e-02 8.243358135223388672e-02 -7.197610288858413696e-02 -1.498958915472030640e-01 2.097835391759872437e-01 1.976953260600566864e-02 2.265623956918716431e-01 1.452701073139905930e-02 2.287901192903518677e-01 1.354861259460449219e-01 4.021587595343589783e-02 -9.867605566978454590e-02 4.256794974207878113e-02 1.477608382701873779e-01 3.530888259410858154e-01 -2.091862857341766357e-01 -1.302447021007537842e-01 5.186552181839942932e-02 3.993801772594451904e-01 2.793438434600830078e-01 2.246974781155586243e-02 -2.170245796442031860e-01 9.124751389026641846e-02
-6.493791192770004272e-02 1.842177063226699829e-01 -4.198745638132095337e-02 9.037068486213684082e-02 -3.500680923461914062e-01 -1.483954787254333496e-01 9.599106386303901672e-03 -1.363402009010314941e-01 -4.173157364130020142e-02 5.058000981807708740e-02 9.336403757333755493e-02 6.760798860341310501e-03 6.678047031164169312e-02 -4.777770489454269409e-02 1.785194575786590576e-01 4.442645311355590820e-01 2.198689803481101990e-02 -1.836337745189666748e-01 -3.289300203323364258e-01 2.021259367465972900e-01 -7.539667189121246338e-02 -8.052661269903182983e-02 -4.191868752241134644e-02 1.507428586483001709e-01 -5.628092959523200989e-02 -1.439980715513229370e-01 -1.027271989732980728e-02 3.855473399162292480e-01 1.760307252407073975e-01 1.402442604303359985e-01 -1.936833858489990234e-01 -2.426816225051879883e-01
2.292583137750625610e-01 1.741712242364883423e-01 1.647264463827013969e-03 -1.963572204113006592e-01 -1.343295723199844360e-01 6.075665727257728577e-02 6.649108976125717163e-02 4.510656290221959352e-04 4.294947162270545959e-02 -5.495104193687438965e-02 8.061188459396362305e-02 3.324457705020904541e-01 5.043433979153633118e-02 1.630911082029342651e-01 1.830458454787731171e-02 1.489553153514862061e-01 -1.079161539673805237e-01 -1.708935499191284180e-01 1.711822748184204102e-01 5.850619822740554810e-02 -4.007152020931243896e-01 -1.282380614429712296e-02 2.264504283666610718e-01 2.788388431072235107e-01 1.127931848168373108e-01 3.329354226589202881e-01 2.241325080394744873e-01 1.805888116359710693e-01 4.320844262838363647e-02 1.859283447265625000e-01 -6.383714079856872559e-02 -2.618565261363983154e-01
5.225185304880142212e-02 2.051295191049575806e-01 -2.350284755229949951e-01 4.335719347000122070e-02 -7.882979512214660645e-02 1.577103161253035069e-03 -4.126317203044891357e-01 -1.528132706880569458e-01 1.675689220428466797e-01 -2.061982005834579468e-01 2.344012260437011719e-01 2.262742817401885986e-01 -9.062626957893371582e-02 1.174090895801782608e-02 1.918856650590896606e-01 2.948481738567352295e-01 1.186994984745979309e-01 -7.194349914789199829e-02 1.048914790153503418e-01 2.412501722574234009e-01 1.225751172751188278e-02 8.198580145835876465e-02 -1.142218858003616333e-01 3.085097074508666992e-01 -5.576768890023231506e-02 -5.820826441049575806e-02 7.934554666280746460e-02 4.021538197994232178e-01 1.672482863068580627e-02 4.987753462046384811e-03 -7.378763705492019653e-02 7.453530281782150269e-02
-3.874311596155166626e-02 1.913727670907974243e-01 -3.093297779560089111e-01 -5.281995609402656555e-02 -4.169078916311264038e-02 5.801209807395935059e-02 4.807914048433303833e-02 -3.563184440135955811e-01 -8.856634050607681274e-02 6.771096959710121155e-03 -3.151762485504150391e-01 3.312262892723083496e-01 -1.302994191646575928e-01 -4.740082100033760071e-02 -3.868042677640914917e-02 -2.856918610632419586e-02 -1.575605720281600952e-01 -1.151670664548873901e-01 -7.096999883651733398e-02 8.315209299325942993e-03 -2.527960836887359619e-01 1.169168800115585327e-01 1.280829459428787231e-01 4.370694980025291443e-02 7.233319431543350220e-02 2.901256978511810303e-01 4.734693095088005066e-02 3.562535047531127930e-01 -4.606774076819419861e-02 -1.903044134378433228e-01 -1.919564157724380493e-01 -2.402386069297790527e-01
1.448019146919250488e-01 2.184271514415740967e-01 2.995313843712210655e-03 -1.160461679100990295e-01 6.158234179019927979e-02 -1.830456852912902832e-01 1.647288650274276733e-01 -2.588003873825073242e-01 1.063285246491432190e-01 -1.998076736927032471e-01 1.501914411783218384e-01 2.445510327816009521e-01 -1.060732305049896240e-01 8.605812489986419678e-02 -9.548590332269668579e-02 3.370539844036102295e-01 1.727194786071777344e-01 -1.345846354961395264e-01 -1.724486202001571655e-01 -2.257431298494338989e-01 -1.456970423460006714e-01 1.519341319799423218e-01 3.701092898845672607e-01 1.447228789329528809e-01 -5.375003069639205933e-02 -2.563874423503875732e-01 -4.781955108046531677e-02 2.480428367853164673e-01 -2.102391272783279419e-01 -1.425601635128259659e-02 -5.948175489902496338e-02 1.431554835289716721e-02
1.275263279676437378e-01 3.683760762214660645e-01 1.305424422025680542e-01 -5.346400663256645203e-02 1.327981799840927124e-01 3.693447262048721313e-02 -4.105511307716369629e-02 7.203997671604156494e-02 1.746076494455337524e-01 -1.431365013122558594e-01 1.727844923734664917e-01 3.935104981064796448e-02 2.838089130818843842e-02 2.255412936210632324e-01 -7.215791940689086914e-02 1.877948790788650513e-01 -5.754527592216618359e-05 3.466221988201141357e-01 -3.079538047313690186e-01 1.343703120946884155e-01 8.860447257757186890e-02 3.266522586345672607e-01 -6.533227860927581787e-02 2.409617006778717041e-01 4.894696548581123352e-02 2.358243018388748169e-01 4.131904616951942444e-02 3.521926701068878174e-01 4.527598991990089417e-02 3.844208642840385437e-02 -1.367143243551254272e-01 -1.088077723979949951e-01
3.138597309589385986e-02 3.059071004390716553e-01 -2.119406610727310181e-01 -2.153420299291610718e-01 4.728044848889112473e-03 -1.258482038974761963e-01 1.242078095674514771e-02 9.265510737895965576e-02 -6.407481431961059570e-02 -2.044322341680526733e-02 -1.058856770396232605e-01 -6.434908509254455566e-02 6.475764513015747070e-02 4.073165059089660645e-01 -3.132652640342712402e-01 1.042502000927925110e-01 -3.307803720235824585e-02 3.438469022512435913e-02 -9.694277495145797729e-02 -1.138890013098716736e-01 -3.882770538330078125e-01 8.510671555995941162e-02 2.893467843532562256e-01 -1.192060038447380066e-01 1.580965518951416016e-02 -1.509644836187362671e-01 4.180197790265083313e-02 3.375118374824523926e-01 6.721436977386474609e-02 -7.297388464212417603e-02 -4.345433413982391357e-02 -2.440363019704818726e-01
7.386273145675659180e-02 1.622016429901123047e-01 -2.052575647830963135e-01 -2.245807200670242310e-01 3.941766321659088135e-01 1.407573372125625610e-01 -1.336780786514282227e-01 1.604350358247756958e-01 6.936629116535186768e-02 -7.202985882759094238e-02 1.944454312324523926e-01 3.969921171665191650e-02 -2.039267867803573608e-02 6.694553885608911514e-03 -1.471552401781082153e-01 2.204209864139556885e-01 9.138847887516021729e-02 -1.971689909696578979e-01 -2.446873672306537628e-02 1.292892992496490479e-01 -2.840667068958282471e-01 2.280083894729614258e-01 2.119207940995693207e-02 2.738418281078338623e-01 6.706108152866363525e-02 5.645737517625093460e-03 -2.104218751192092896e-01 2.520942091941833496e-01 -1.254588067531585693e-01 -1.435895264148712158e-02 1.382559686899185181e-01 -3.416196107864379883e-01
-1.959197223186492920e-01 2.402039915323257446e-01 -1.708422601222991943e-01 -6.675456464290618896e-02 -7.181069254875183105e-02 -8.166472613811492920e-02 -1.870478540658950806e-01 4.377831146121025085e-02 3.985480591654777527e-02 3.251000121235847473e-02 2.496538609266281128e-01 2.463349103927612305e-01 -1.664914637804031372e-01 -1.957704424858093262e-01 -1.078400909900665283e-01 -3.078997693955898285e-02 1.957634687423706055e-01 -2.454337105154991150e-02 8.036433905363082886e-02 2.994585335254669189e-01 -2.776844501495361328e-01 1.900444924831390381e-02 -5.339445546269416809e-02 -6.983874738216400146e-02 -1.613207608461380005e-01 1.188110262155532837e-01 2.570161819458007812e-01 3.017699420452117920e-01 -1.969757378101348877e-01 -1.004861854016780853e-02 -2.531583905220031738e-01 -3.110600709915161133e-01
-2.148621082305908203e-01 1.989093124866485596e-01 -2.964411377906799316e-01 -2.699183523654937744e-01 -3.527729213237762451e-02 -1.058079153299331665e-01 -1.910538971424102783e-01 1.068551391363143921e-01 1.852302253246307373e-02 -3.663664683699607849e-02 6.707400828599929810e-02 -4.195303656160831451e-03 -2.605970948934555054e-02 -7.596343755722045898e-02 8.798976987600326538e-02 1.784437298774719238e-01 1.300290822982788086e-01 -1.620488315820693970e-01 1.371439248323440552e-01 2.670800387859344482e-01 -3.057854175567626953e-01 2.448177486658096313e-01 -1.727655231952667236e-01 6.563733518123626709e-02 -8.528496325016021729e-02 -1.940282881259918213e-01 2.959618270397186279e-01 1.298188716173171997e-01 -2.410847693681716919e-01 -2.151340246200561523e-02 -1.624909341335296631e-01 -2.927146852016448975e-01
-6.970256799831986427e-04 2.100979983806610107e-01 -1.532934755086898804e-01 -2.047045528888702393e-01 2.025371491909027100e-01 8.285783231258392334e-02 -2.869733273983001709e-01 -1.155233755707740784e-01 1.136557981371879578e-01 1.674534752964973450e-02 -6.375920772552490234e-02 7.665797020308673382e-04 2.804304063320159912e-01 2.322957515716552734e-01 -1.715743355453014374e-02 2.656848430633544922e-01 -1.160048022866249084e-01 -1.833698600530624390e-01 4.928661044687032700e-03 -7.223944365978240967e-02 2.220943123102188110e-01 -1.243384927511215210e-01 -8.458049595355987549e-02 3.376348614692687988e-01 -2.409186959266662598e-01 7.490695267915725708e-02 6.191432848572731018e-02 3.267765343189239502e-01 -1.762093454599380493e-01 -1.854087710380554199e-01 9.343936294317245483e-02 -1.985763907432556152e-01
-1.989253237843513489e-02 1.420043855905532837e-01 -7.718896027654409409e-03 -1.600099951028823853e-01 -4.880296066403388977e-02 1.696286797523498535e-01 -4.157550632953643799e-02 -1.571587473154067993e-01 2.013301700353622437e-01 -2.188984900712966919e-01 3.911472558975219727e-01 4.227862134575843811e-02 1.096530817449092865e-02 8.020578324794769287e-02 -2.417910248041152954e-01 3.207533657550811768e-01 4.034051299095153809e-02 3.113263100385665894e-02 -4.486063420772552490e-01 -2.763092145323753357e-02 -1.776646226644515991e-01 2.460583113133907318e-02 4.552919045090675354e-02 2.492049932479858398e-01 5.572121962904930115e-02 1.006456017494201660e-01 1.415085494518280029e-01 5.291738733649253845e-02 -1.100903451442718506e-01 8.233042171923443675e-05 2.036600410938262939e-01 -3.073269724845886230e-01
-2.974743545055389404e-01 -9.956516325473785400e-03 4.656468331813812256e-02 -5.173273012042045593e-02 3.360807299613952637e-01 1.442332863807678223e-01 -2.879480719566345215e-01 -1.664611697196960449e-01 5.465031042695045471e-02 4.463298246264457703e-02 7.171813398599624634e-02 -1.813238859176635742e-01 1.389213800430297852e-01 1.423630118370056152e-01 -2.937881089746952057e-02 2.124813646078109741e-01 2.639951184391975403e-02 -7.651640474796295166e-02 8.417575061321258545e-02 -1.018337756395339966e-01 -3.511204421520233154e-01 1.567480266094207764e-01 -7.323332130908966064e-02 2.545758783817291260e-01 2.600030601024627686e-01 -8.839421905577182770e-03 1.768905818462371826e-01 3.491545915603637695e-01 5.182821303606033325e-02 4.096886888146400452e-02 -2.508674561977386475e-01 -5.828590691089630127e-02
-1.069952696561813354e-01 4.189353585243225098e-01 -3.558418899774551392e-02 -8.712453395128250122e-02 -7.896955311298370361e-02 3.128624707460403442e-02 -2.184443175792694092e-02 -7.071419060230255127e-02 3.352003693580627441e-01 -9.347349405288696289e-02 3.377165198326110840e-01 2.246335595846176147e-01 -4.539151489734649658e-02 9.532778710126876831e-02 -2.030158489942550659e-01 1.543468385934829712e-01 1.097701862454414368e-01 1.558991987258195877e-02 1.810828894376754761e-01 5.085045006126165390e-03 -7.044307887554168701e-02 5.369080230593681335e-02 -1.396289467811584473e-01 -1.024176254868507385e-01 3.019183501601219177e-02 3.344851136207580566e-01 2.129973024129867554e-01 6.472784280776977539e-02 -1.178186163306236267e-01 2.844047546386718750e-01 -2.082778960466384888e-01 -2.150901257991790771e-01
-1.286693364381790161e-01 1.593958437442779541e-01 -3.576164245605468750e-01 -3.326877653598785400e-01 -9.604880586266517639e-03 7.352036982774734497e-02 2.849668078124523163e-02 -2.561500072479248047e-01 2.790099754929542542e-02 -6.247944012284278870e-02 2.369962036609649658e-01 -5.345943570137023926e-02 7.178767770528793335e-02 -2.145794183015823364e-01 -1.699335724115371704e-01 3.918408751487731934e-01 -3.068428300321102142e-02 8.841952681541442871e-02 -2.869400680065155029e-01 -1.290008723735809326e-01 -3.485748767852783203e-01 1.277744024991989136e-01 1.599872708320617676e-01 1.750449687242507935e-01 -8.941010385751724243e-02 8.642314374446868896e-02 4.463733360171318054e-02 1.124491170048713684e-01 8.526084572076797485e-02 4.981252923607826233e-02 8.187203668057918549e-03 -9.220407158136367798e-02
1.109577715396881104e-01 1.199612170457839966e-01 -2.895069420337677002e-01 -2.266963273286819458e-01 -8.204775303602218628e-02 1.464356482028961182e-02 -1.858702749013900757e-01 -5.217447131872177124e-02 1.792576313018798828e-01 -2.906062602996826172e-01 -8.298742771148681641e-02 -1.571585983037948608e-01 3.385039567947387695e-01 -3.207276761531829834e-02 -5.361334234476089478e-02 3.114332854747772217e-01 2.016890496015548706e-01 1.641221195459365845e-01 1.350035220384597778e-01 1.007494181394577026e-01 -7.521128654479980469e-02 -4.849749431014060974e-02 2.895424365997314453e-01 1.453530490398406982e-01 -2.181411683559417725e-01 -4.390012100338935852e-02 2.013131678104400635e-01 2.360836714506149292e-01 -1.921031028032302856e-01 1.364259123802185059e-01 2.538445591926574707e-02 -1.390285938978195190e-01
-1.160505637526512146e-01 2.202875018119812012e-01 -2.112843096256256104e-01 1.183592304587364197e-01 2.394722849130630493e-01 1.553297787904739380e-01 -2.573129236698150635e-01 -1.689663529396057129e-01 3.590121865272521973e-01 -2.488700002431869507e-01 1.381361484527587891e-01 1.377368867397308350e-01 -2.262827008962631226e-01 1.407000422477722168e-01 9.222341701388359070e-03 2.121418565511703491e-01 -3.905130177736282349e-02 -1.606627404689788818e-01 -1.383156925439834595e-01 1.901845186948776245e-01 4.351428896188735962e-02 2.585439756512641907e-02 1.560115367174148560e-01 2.991906404495239258e-01 -1.980428844690322876e-01 -1.475704740732908249e-02 -2.859166637063026428e-02 2.167874425649642944e-01 -1.147114951163530350e-02 2.165300250053405762e-01 -5.232723057270050049e-02 1.486258059740066528e-01
4.717734083533287048e-02 2.972125113010406494e-01 -1.057814210653305054e-01 2.492976374924182892e-02 -1.076393201947212219e-02 1.145701408386230469e-01 3.033378906548023224e-02 2.681263089179992676e-01 1.000280156731605530e-01 -8.695233613252639771e-02 -3.189736902713775635e-01 1.917802379466593266e-03 2.659318596124649048e-02 -1.868315041065216064e-02 -9.569772332906723022e-02 9.870399534702301025e-02 2.631213665008544922e-01 -2.204686701297760010e-01 -3.626036271452903748e-02 -1.626681089401245117e-01 -2.228287458419799805e-01 2.943527102470397949e-01 1.363476216793060303e-01 2.972974181175231934e-01 -3.395247831940650940e-02 1.148650422692298889e-01 2.686246633529663086e-01 2.679957449436187744e-01 -2.830793857574462891e-01 4.186140745878219604e-02 4.477670043706893921e-02 -2.029685825109481812e-01
-7.126608863472938538e-03 2.170620411634445190e-01 9.622685611248016357e-02 1.379997003823518753e-02 4.392638057470321655e-02 -6.542824208736419678e-02 1.665963977575302124e-02 2.123516984283924103e-02 1.139909699559211731e-01 3.845439106225967407e-02 5.026777461171150208e-02 -2.298802882432937622e-01 2.326595038175582886e-01 4.412369802594184875e-02 -4.005484282970428467e-01 3.975587785243988037e-01 3.270299732685089111e-02 -1.158113405108451843e-01 -2.361979633569717407e-01 1.392352432012557983e-01 -8.094727993011474609e-02 2.811710238456726074e-01 -3.476773202419281006e-02 1.716814786195755005e-01 -8.898630738258361816e-03 2.809068858623504639e-01 1.832151710987091064e-01 1.680723428726196289e-01 -9.815487265586853027e-02 2.054738849401473999e-01 1.549769192934036255e-01 -2.634467184543609619e-01
-6.532561033964157104e-02 1.744546741247177124e-01 -1.593674272298812866e-01 -1.350462436676025391e-01 -3.176431953907012939e-01 -6.638022512197494507e-02 6.945789605379104614e-02 -1.541046351194381714e-01 9.024304896593093872e-02 -4.396151285618543625e-03 8.538828231394290924e-03 4.067328944802284241e-02 1.329792141914367676e-01 1.196313798427581787e-01 2.021454125642776489e-01 3.037177920341491699e-01 2.060524523258209229e-01 -1.399661153554916382e-01 -2.899034917354583740e-01 2.631851136684417725e-01 -3.690630942583084106e-02 -8.926187455654144287e-02 -5.448951199650764465e-02 1.254501789808273315e-01 -3.212263807654380798e-02 -8.744315803050994873e-02 -1.630668491125106812e-01 5.331445336341857910e-01 1.365589648485183716e-01 3.815010562539100647e-02 -1.581796407699584961e-01 -6.900680065155029297e-02
1.256956532597541809e-02 5.260045528411865234e-01 7.329104095697402954e-02 -1.013559475541114807e-01 1.021175086498260498e-01 1.069095544517040253e-02 -8.571329712867736816e-02 -9.510809183120727539e-02 3.497769357636570930e-03 -1.253837347030639648e-01 2.927997410297393799e-01 1.984588056802749634e-01 -5.899802595376968384e-02 7.654183357954025269e-02 -1.971677318215370178e-02 1.727680116891860962e-02 2.767442762851715088e-01 -3.431375324726104736e-02 7.495222985744476318e-02 -7.585687097162008286e-03 -8.911721408367156982e-02 3.005988895893096924e-02 -1.363531351089477539e-01 2.114287763833999634e-02 2.092131674289703369e-01 1.468504220247268677e-01 2.252511829137802124e-01 2.318654060363769531e-01 -2.855019271373748779e-01 2.884806096553802490e-01 -2.469252943992614746e-01 -1.511297971010208130e-01
6.921100616455078125e-02 2.886846661567687988e-01 -1.781643033027648926e-01 -2.952921018004417419e-02 1.663186550140380859e-01 1.613473147153854370e-01 1.801565438508987427e-01 3.574735820293426514e-01 7.023131102323532104e-02 -6.335186958312988281e-02 -2.358368933200836182e-01 6.968658417463302612e-02 -2.490507066249847412e-02 1.490244418382644653e-01 8.103405125439167023e-03 2.037935256958007812e-01 1.756747215986251831e-01 -8.857713639736175537e-02 4.162016138434410095e-02 -4.326672479510307312e-02 -1.895823478698730469e-01 3.367126286029815674e-01 -3.647346422076225281e-02 1.896066665649414062e-01 -7.096977531909942627e-02 9.927447140216827393e-02 2.189463078975677490e-01 3.546037077903747559e-01 -1.706459075212478638e-01 -7.997266948223114014e-02 -2.420764043927192688e-02 -2.790803909301757812e-01
3.333768844604492188e-01 2.208928167819976807e-01 -1.084074229001998901e-01 -3.711257502436637878e-02 1.011298000812530518e-01 2.927184663712978363e-02 4.541895538568496704e-02 2.004505246877670288e-01 1.341999322175979614e-02 -2.909985370934009552e-02 1.488587856292724609e-01 1.326001882553100586e-01 2.094931900501251221e-02 -6.394778937101364136e-02 6.680211424827575684e-02 2.715682387351989746e-01 1.491282433271408081e-01 -5.641638487577438354e-02 -6.704007089138031006e-02 -2.161321192979812622e-01 -9.604211151599884033e-02 2.850599959492683411e-02 3.810755163431167603e-02 -1.879624277353286743e-01 1.260198801755905151e-01 2.568509876728057861e-01 2.953159213066101074e-01 4.461608529090881348e-01 -1.732505559921264648e-01 2.363438159227371216e-01 -1.832236535847187042e-03 -2.695375680923461914e-01
-3.383962810039520264e-01 2.716703414916992188e-01 3.432909399271011353e-02 -2.603105455636978149e-02 -1.260657161474227905e-01 -1.295481324195861816e-01 -1.223645210266113281e-01 -3.239755928516387939e-01 -1.331924181431531906e-02 3.980906307697296143e-02 5.757185444235801697e-02 4.216996952891349792e-02 -1.208280101418495178e-01 1.701781749725341797e-01 -5.615721642971038818e-02 -3.262516111135482788e-02 -1.822534017264842987e-02 -3.392277518287301064e-03 9.238083660602569580e-02 1.238821744918823242e-01 -1.368144713342189789e-02 2.165419161319732666e-01 -2.608175873756408691e-01 2.074750214815139771e-01 -7.080406695604324341e-02 -1.392984986305236816e-01 2.596297264099121094e-01 4.834900200366973877e-01 5.446007102727890015e-02 9.774345904588699341e-02 -2.143445014953613281e-01 -1.901603043079376221e-01
1.288392860442399979e-02 4.713494777679443359e-01 -9.287983179092407227e-02 -2.439427226781845093e-01 -2.142404317855834961e-01 1.622083634138107300e-01 -5.430832505226135254e-02 -6.278920173645019531e-02 2.988017499446868896e-01 6.960400938987731934e-02 1.983872801065444946e-01 1.406069006770849228e-02 -1.155131831765174866e-01 6.529547274112701416e-03 -1.384841948747634888e-01 -1.026886627078056335e-01 -1.518753767013549805e-01 -2.147138714790344238e-01 -1.171483099460601807e-01 1.654033213853836060e-01 3.868687897920608521e-02 3.238783478736877441e-01 4.341285675764083862e-02 8.259860426187515259e-02 -2.408961057662963867e-01 -1.335251182317733765e-01 1.047387942671775818e-01 2.495853155851364136e-01 -7.924480736255645752e-02 8.311472833156585693e-02 -1.663916409015655518e-01 -1.956705003976821899e-01
-2.076518721878528595e-02 2.828367948532104492e-01 -3.802368640899658203e-01 -1.281316876411437988e-01 1.784940361976623535e-01 -1.021223738789558411e-01 -1.173849105834960938e-01 -6.330673396587371826e-02 7.190956920385360718e-02 -6.644751876592636108e-03 -9.851419925689697266e-02 -9.991868585348129272e-02 -1.847120374441146851e-01 9.746817499399185181e-02 4.535283520817756653e-02 4.752598404884338379e-01 -9.653934091329574585e-02 -2.180324047803878784e-01 7.931452989578247070e-02 -1.123552918434143066e-01 -1.599460244178771973e-01 -4.731491208076477051e-03 -5.288613215088844299e-02 -3.022727668285369873e-01 2.430986315011978149e-01 3.553157672286033630e-03 1.240258570760488510e-02 3.110662400722503662e-01 3.913862258195877075e-02 1.669804900884628296e-01 7.132702320814132690e-02 -1.263968348503112793e-01
-1.467169076204299927e-02 1.465622484683990479e-01 -5.527409375645220280e-04 1.912245005369186401e-01 -5.686743650585412979e-03 2.783615700900554657e-02 -2.362738847732543945e-01 -6.263080984354019165e-02 -4.909508395940065384e-03 -2.387364804744720459e-01 5.291161313652992249e-02 3.085086643695831299e-01 1.934311725199222565e-02 1.362932026386260986e-01 1.547160893678665161e-01 4.287133514881134033e-01 2.403162978589534760e-02 -2.376511693000793457e-01 1.068201586604118347e-01 1.723563075065612793e-01 -1.838524490594863892e-01 6.521698832511901855e-02 -8.335143327713012695e-02 2.874939143657684326e-01 1.799896508455276489e-01 -6.319882348179817200e-03 1.945320665836334229e-01 4.108951687812805176e-01 1.699372082948684692e-01 -5.559870973229408264e-02 1.286212075501680374e-02 -4.925678297877311707e-02
1.087910160422325134e-01 1.727575212717056274e-01 -2.112600505352020264e-01 -2.548809163272380829e-02 -5.104028806090354919e-02 1.430051475763320923e-01 -8.720356971025466919e-03 -2.601149864494800568e-02 1.562409102916717529e-01 1.446548998355865479e-01 -1.954179406166076660e-01 1.412157807499170303e-02 3.540852665901184082e-02 5.634407699108123779e-02 -2.190778255462646484e-01 6.613853573799133301e-01 -1.342632174491882324e-01 -9.698538482189178467e-02 -2.718737348914146423e-02 -9.733981639146804810e-02 -2.838233709335327148e-01 -2.783986181020736694e-02 1.647571101784706116e-02 -1.539995819330215454e-01 1.854000091552734375e-01 -1.639847159385681152e-01 9.132924675941467285e-02 2.038679867982864380e-01 -2.042935974895954132e-02 1.346615999937057495e-01 -1.917863339185714722e-01 -7.865872979164123535e-02
2.066389657557010651e-02 1.912309229373931885e-01 -4.256114959716796875e-01 -2.118607461452484131e-01 -9.671820327639579773e-03 1.678116060793399811e-02 -2.898750007152557373e-01 3.815012052655220032e-02 1.053068563342094421e-01 -1.721147000789642334e-01 3.106142878532409668e-01 -2.101247757673263550e-01 2.580889165401458740e-01 -8.321557193994522095e-02 -5.022117123007774353e-02 1.522208750247955322e-01 7.864436507225036621e-02 8.613207191228866577e-02 -5.748463422060012817e-02 1.643465161323547363e-01 -1.150083169341087341e-01 1.090906709432601929e-01 3.459884524345397949e-01 1.279916912317276001e-01 1.597965210676193237e-01 2.852683700621128082e-02 -2.267794043291360140e-04 2.840730249881744385e-01 -2.906445786356925964e-02 7.076272368431091309e-02 -2.165037095546722412e-01 7.505331933498382568e-02
1.338242292404174805e-01 5.025166869163513184e-01 1.193097829818725586e-01 -2.076685875654220581e-01 -2.314901202917098999e-01 1.974947750568389893e-01 4.307783767580986023e-02 -8.820507675409317017e-02 1.826468259096145630e-01 -1.381323337554931641e-01 8.184035308659076691e-03 -2.287531271576881409e-02 2.020405232906341553e-01 -8.268685638904571533e-02 -5.558223277330398560e-02 3.278049230575561523e-01 -5.134523659944534302e-02 7.752948906272649765e-03 1.350697129964828491e-01 -7.323104888200759888e-02 2.459948509931564331e-02 9.961395524442195892e-03 -8.914884924888610840e-02 1.535342335700988770e-01 2.826781570911407471e-01 -2.124059498310089111e-01 1.980195194482803345e-01 2.984001040458679199e-01 -1.294951438903808594e-01 -3.525589033961296082e-02 1.189881097525358200e-02 -1.696665734052658081e-01
-7.534813135862350464e-02 2.499174475669860840e-01 -1.132233142852783203e-01 1.971480622887611389e-02 8.415061235427856445e-02 -2.581121213734149933e-02 1.082297712564468384e-01 -2.372279465198516846e-01 2.162447124719619751e-01 -1.207555644214153290e-02 8.565843850374221802e-02 3.615830466151237488e-02 7.996626198291778564e-02 3.544988334178924561e-01 -2.536384463310241699e-01 1.010742262005805969e-01 1.235230788588523865e-01 -3.988362476229667664e-02 1.414931714534759521e-01 -3.372232615947723389e-01 -3.521552979946136475e-01 1.743898838758468628e-01 -1.446006298065185547e-01 1.055584475398063660e-02 -1.014692559838294983e-01 1.376347094774246216e-01 3.071012794971466064e-01 1.794052571058273315e-01 1.687984615564346313e-01 1.643914580345153809e-01 -1.611455678939819336e-01 -1.322724372148513794e-01
3.963655605912208557e-02 5.488741397857666016e-02 -2.931646406650543213e-01 -3.508612513542175293e-01 -8.469953387975692749e-02 8.153937011957168579e-02 -6.361206620931625366e-02 -2.275989800691604614e-01 -1.517619285732507706e-02 1.339410394430160522e-01 -1.284271031618118286e-01 2.093959897756576538e-01 -8.301325887441635132e-02 -7.594753056764602661e-02 -1.774043589830398560e-02 2.073119282722473145e-01 1.984315179288387299e-02 1.016747802495956421e-01 -2.513446807861328125e-01 -4.877457022666931152e-02 6.307269632816314697e-02 1.345438510179519653e-01 2.057781368494033813e-01 1.004672348499298096e-01 -1.577365398406982422e-01 -2.662746794521808624e-02 -4.524495825171470642e-02 5.765112638473510742e-01 1.028443053364753723e-01 1.436697542667388916e-01 7.726241648197174072e-02 -1.850434988737106323e-01
-1.274428069591522217e-01 2.621361315250396729e-01 -1.158526092767715454e-01 -1.222158968448638916e-01 1.212556362152099609e-01 3.196172714233398438e-01 2.004170864820480347e-01 1.207958757877349854e-01 1.072036251425743103e-01 1.657737195491790771e-01 7.725825160741806030e-02 -8.033518493175506592e-02 -6.768615543842315674e-02 2.776120416820049286e-02 2.236233558505773544e-03 5.193369984626770020e-01 2.879653684794902802e-02 -1.049860846251249313e-02 -2.446655482053756714e-01 -4.787290841341018677e-02 -1.062114462256431580e-01 1.573212742805480957e-01 4.645312950015068054e-02 1.165528073906898499e-01 7.402716577053070068e-02 -1.215745061635971069e-01 1.399326324462890625e-01 3.661488592624664307e-01 3.938259556889533997e-02 -2.627688050270080566e-01 1.453853696584701538e-01 -8.997730165719985962e-02
3.035242259502410889e-01 2.682436108589172363e-01 -3.203237354755401611e-01 -1.108115315437316895e-01 -3.216956276446580887e-03 1.678366512060165405e-01 -1.204762831330299377e-01 -6.505890935659408569e-02 1.149612516164779663e-01 -4.030775725841522217e-01 -5.361065641045570374e-02 3.088272213935852051e-01 -1.413141936063766479e-02 1.475817710161209106e-01 -9.338143467903137207e-02 1.636614203453063965e-01 1.687656491994857788e-01 -1.334991902112960815e-01 5.578293651342391968e-02 8.625055104494094849e-02 1.353356391191482544e-01 1.533158570528030396e-01 4.640014842152595520e-02 1.859097778797149658e-01 -5.140023306012153625e-02 -1.025690063834190369e-01 4.660239815711975098e-02 2.947588264942169189e-01 -2.937249466776847839e-02 -1.453682035207748413e-02 -3.100482225418090820e-01 8.872088044881820679e-02
5.949464440345764160e-02 4.366029202938079834e-01 -1.248696073889732361e-01 9.333743155002593994e-02 5.660824477672576904e-02 4.441983252763748169e-02 2.081838399171829224e-01 2.187438756227493286e-01 1.348593980073928833e-01 9.150850027799606323e-02 -1.896408051252365112e-01 2.749825268983840942e-02 -3.043241053819656372e-02 8.532778918743133545e-02 -9.005024284124374390e-02 5.416491627693176270e-02 2.319857180118560791e-01 -1.297475099563598633e-01 8.938916027545928955e-02 1.457301899790763855e-02 -2.548117041587829590e-01 1.983180493116378784e-01 -7.292491197586059570e-02 3.040953278541564941e-01 -2.689553610980510712e-02 7.612566649913787842e-02 1.289085894823074341e-01 3.318881094455718994e-01 -3.145982921123504639e-01 1.028301045298576355e-01 -2.710712142288684845e-02 -2.795789241790771484e-01
-1.092505082488059998e-01 2.839133441448211670e-01 -1.708568781614303589e-01 1.154491771012544632e-02 6.150488182902336121e-02 6.239189580082893372e-02 3.723067045211791992e-02 2.952273748815059662e-02 9.402154386043548584e-02 -1.835271567106246948e-01 2.202987074851989746e-01 -1.466915477067232132e-02 1.680002957582473755e-01 7.698532938957214355e-02 -2.981864511966705322e-01 -7.649400085210800171e-02 1.176298111677169800e-01 3.702402487397193909e-02 1.862791627645492554e-01 -5.255931243300437927e-02 -2.958058714866638184e-01 2.653242647647857666e-01 -2.352718561887741089e-01 2.709513306617736816e-01 -1.035292260348796844e-02 2.860619127750396729e-01 -5.161872878670692444e-02 3.264414072036743164e-01 -3.236574307084083557e-02 4.863319918513298035e-02 3.802119940519332886e-02 -3.356361985206604004e-01
-3.720093518495559692e-02 -1.992157846689224243e-02 4.512320086359977722e-02 -2.307095676660537720e-01 1.308409571647644043e-01 -1.875787079334259033e-01 -1.856368333101272583e-01 -4.246448874473571777e-01 6.670894473791122437e-02 7.460717856884002686e-02 1.000181138515472412e-01 -7.922016829252243042e-02 -7.211413979530334473e-02 8.305431157350540161e-02 -1.696994714438915253e-02 1.131617575883865356e-01 7.650164514780044556e-02 -2.045150250196456909e-01 -7.209561765193939209e-02 -1.819551289081573486e-01 -1.378740817308425903e-01 6.485372036695480347e-02 -8.002487570047378540e-02 -1.120484918355941772e-01 1.389793753623962402e-01 -1.217736899852752686e-01 8.194117248058319092e-02 5.379074811935424805e-01 -3.321572020649909973e-02 1.512041538953781128e-01 2.151312977075576782e-01 -3.094675540924072266e-01
-1.364796459674835205e-01 3.810399472713470459e-01 -1.666786819696426392e-01 -4.098017513751983643e-01 5.815559253096580505e-02 -3.061839006841182709e-02 -4.944093897938728333e-02 -1.932219862937927246e-01 9.020188450813293457e-02 6.426234543323516846e-02 -8.045928180217742920e-02 -1.815273240208625793e-02 -1.957877874374389648e-01 -2.581051290035247803e-01 -1.920991390943527222e-01 2.362863123416900635e-01 -5.720942839980125427e-02 1.125379055738449097e-01 -2.242150455713272095e-01 -3.489273414015769958e-02 -3.198032379150390625e-01 1.397820860147476196e-01 1.366446167230606079e-01 1.905640810728073120e-01 1.475847810506820679e-01 1.621065288782119751e-02 2.079635113477706909e-02 9.307629615068435669e-02 6.638788431882858276e-02 1.201966106891632080e-01 -1.547695696353912354e-01 -2.478612512350082397e-01
-1.270939856767654419e-01 2.150454223155975342e-01 -2.039643675088882446e-01 2.230113744735717773e-02 1.065125241875648499e-01 -1.998819708824157715e-01 7.922504097223281860e-03 -1.504491716623306274e-01 2.285022586584091187e-01 1.615202873945236206e-01 1.886283755302429199e-01 -7.408417761325836182e-02 1.489409655332565308e-01 2.305501252412796021e-01 -3.179866373538970947e-01 1.179041340947151184e-01 1.257938146591186523e-01 -6.777512282133102417e-02 3.266028128564357758e-03 -3.008756637573242188e-01 -3.655004203319549561e-01 1.971150785684585571e-01 -1.946631819009780884e-01 1.498307008296251297e-02 -1.459570825099945068e-01 4.795652255415916443e-02 2.866258919239044189e-01 1.492833793163299561e-01 4.337951913475990295e-02 1.121649146080017090e-01 -1.937677562236785889e-01 -1.010650694370269775e-01
8.652540296316146851e-02 2.549815773963928223e-01 -1.459421124309301376e-03 -1.093184426426887512e-01 -1.372915506362915039e-01 2.630096077919006348e-01 -2.426841408014297485e-01 -1.591133326292037964e-01 1.068785637617111206e-01 -3.237955868244171143e-01 1.317672729492187500e-01 1.332793850451707840e-02 3.650477826595306396e-01 -2.168745398521423340e-01 -1.000001654028892517e-01 1.411450952291488647e-01 1.734780967235565186e-01 2.925039827823638916e-02 -1.409456282854080200e-01 1.910711973905563354e-01 -1.331371665000915527e-01 6.820456683635711670e-02 9.106080234050750732e-02 2.910145223140716553e-01 5.213509500026702881e-02 2.464826703071594238e-01 -4.007982090115547180e-03 1.534913927316665649e-01 -6.588920205831527710e-02 -4.705240949988365173e-02 -3.066214919090270996e-01 -9.478164464235305786e-02
-8.303698897361755371e-02 1.507483869791030884e-01 3.399133449420332909e-03 -1.112143099308013916e-01 -7.788565754890441895e-02 1.870951205492019653e-01 2.902023121714591980e-02 -4.017307981848716736e-02 1.627811342477798462e-01 -1.077249348163604736e-01 2.734339833259582520e-01 1.690264344215393066e-01 -1.223018974997103214e-03 9.397888183593750000e-02 -2.741310298442840576e-01 3.312072157859802246e-01 2.365992031991481781e-02 6.677784025669097900e-02 -5.184223651885986328e-01 -8.405010215938091278e-03 -1.346392631530761719e-01 1.213006675243377686e-01 -1.217985600233078003e-01 1.860442459583282471e-01 -3.216449543833732605e-02 4.065820202231407166e-02 1.612354815006256104e-01 1.943795830011367798e-01 -8.242174237966537476e-02 -1.428689509630203247e-01 2.384484112262725830e-01 -2.695997059345245361e-01
1.066978275775909424e-01 2.570033967494964600e-01 -1.497292667627334595e-01 -2.525049149990081787e-01 3.767595440149307251e-02 2.801397144794464111e-01 -1.413945406675338745e-01 -5.308547243475914001e-02 1.019038558006286621e-01 -4.779567942023277283e-02 3.460442125797271729e-01 1.158892642706632614e-03 4.363858327269554138e-02 3.701900318264961243e-02 1.660387031733989716e-02 2.200979441404342651e-01 1.462101191282272339e-01 1.280528306961059570e-02 -3.799513578414916992e-01 -1.805902086198329926e-02 -3.432990014553070068e-01 1.123825386166572571e-01 2.465294860303401947e-02 1.320649087429046631e-01 1.259716749191284180e-01 1.995850950479507446e-01 9.540567547082901001e-02 1.412842571735382080e-01 -1.987874135375022888e-02 -3.207658231258392334e-01 7.602781802415847778e-02 -2.016745507717132568e-01
-7.447832822799682617e-02 7.739590853452682495e-02 -7.468409836292266846e-02 1.240767389535903931e-01 -4.216626286506652832e-02 1.642149314284324646e-02 2.880353853106498718e-02 2.677471339702606201e-01 4.460534825921058655e-02 -4.834851250052452087e-03 2.610425949096679688e-01 -1.346300691366195679e-01 1.408580839633941650e-01 2.131713479757308960e-01 -9.505937993526458740e-02 4.425809383392333984e-01 2.448220998048782349e-01 -2.980288863182067871e-01 -7.881107926368713379e-02 -7.420916855335235596e-02 -1.952483206987380981e-01 2.643492631614208221e-02 1.389130651950836182e-01 3.183265030384063721e-01 1.178114712238311768e-01 2.030040919780731201e-01 6.233185529708862305e-02 2.254014164209365845e-01 -1.652733832597732544e-01 -2.046577185392379761e-01 -6.128641217947006226e-02 -1.782736033201217651e-01
-8.794459700584411621e-02 2.781711816787719727e-01 3.176276804879307747e-03 -2.954857945442199707e-01 1.454097628593444824e-01 2.294171750545501709e-01 6.737779825925827026e-02 1.023865044116973877e-01 1.244820654392242432e-01 5.682530254125595093e-02 1.393710076808929443e-01 9.015583246946334839e-02 1.005367487668991089e-01 -2.012901306152343750e-01 7.412463426589965820e-02 4.529508650302886963e-01 8.717401325702667236e-02 -1.118565350770950317e-01 -2.568032741546630859e-01 1.335113197565078735e-01 -1.115611493587493896e-01 2.702333927154541016e-01 -1.427720021456480026e-02 4.906203970313072205e-02 1.428966671228408813e-01 -8.094578981399536133e-02 2.324922196567058563e-02 1.717508286237716675e-01 -7.760389149188995361e-02 -1.901854127645492554e-01 -9.938769787549972534e-02 -3.607704341411590576e-01
4.946274682879447937e-02 1.533943116664886475e-01 -9.683356434106826782e-02 1.003706157207489014e-01 -9.586045891046524048e-02 -4.760558251291513443e-03 7.539860159158706665e-02 -1.917002499103546143e-01 3.478858470916748047e-01 -1.656351387500762939e-01 -4.805206507444381714e-02 6.231990829110145569e-02 8.651917427778244019e-02 2.445232868194580078e-01 3.229995965957641602e-01 3.480107784271240234e-01 1.795257627964019775e-01 -1.063513830304145813e-01 -2.301530353724956512e-02 2.209460288286209106e-01 1.576056182384490967e-01 9.223540127277374268e-02 -2.033931016921997070e-01 2.198415547609329224e-01 -3.711010515689849854e-02 6.752668414264917374e-03 -5.050733685493469238e-03 4.054385721683502197e-01 -7.349988073110580444e-02 -3.892711177468299866e-02 -2.199663966894149780e-01 -1.359880715608596802e-01
1.058122813701629639e-01 1.981516480445861816e-01 -3.787456750869750977e-01 1.125698089599609375e-01 1.753300130367279053e-01 -1.050963327288627625e-01 -1.202401891350746155e-01 -3.770223557949066162e-01 -1.370106488466262817e-01 -9.746937453746795654e-02 4.074691236019134521e-02 2.567515149712562561e-02 9.711974859237670898e-02 -9.648031741380691528e-02 -2.787315547466278076e-01 7.618775963783264160e-02 -8.137349784374237061e-02 7.818269729614257812e-02 8.162835985422134399e-02 -1.962829194962978363e-02 -5.391552299261093140e-02 1.182543952018022537e-02 9.326741844415664673e-02 7.372397929430007935e-02 1.195981800556182861e-01 7.848597317934036255e-02 -1.429735124111175537e-01 3.049969971179962158e-01 1.762551367282867432e-01 7.024025544524192810e-03 -2.375421077013015747e-01 -4.514073431491851807e-01
-4.233726114034652710e-02 1.301979422569274902e-01 -1.240625232458114624e-01 7.252707332372665405e-02 -1.735659874975681305e-02 -1.866408711066469550e-04 -4.097357690334320068e-01 -1.074412539601325989e-01 3.022961616516113281e-01 3.945985063910484314e-02 -2.479641325771808624e-02 4.990753531455993652e-01 -1.008346080780029297e-01 5.739720538258552551e-02 -1.040498614311218262e-01 1.828933507204055786e-02 5.976421013474464417e-02 2.300216853618621826e-01 -5.988564714789390564e-02 8.482836186885833740e-02 -1.442572772502899170e-01 1.369708180427551270e-01 2.489037998020648956e-02 2.716127336025238037e-01 2.308292500674724579e-02 -6.926709413528442383e-02 1.858500093221664429e-01 3.910661935806274414e-01 -1.364537477493286133e-01 1.198129262775182724e-02 -1.430617570877075195e-01 -1.898967102169990540e-02
1.248398274183273315e-01 2.224081605672836304e-01 -8.579535782337188721e-02 -1.664560735225677490e-01 -1.708239763975143433e-01 1.448621153831481934e-01 -2.924399077892303467e-02 -6.745943427085876465e-02 2.764416635036468506e-01 -1.958979517221450806e-01 -1.336024403572082520e-01 -2.938532736152410507e-03 2.843625247478485107e-01 -7.566487789154052734e-02 5.298607423901557922e-02 1.035226732492446899e-01 1.399132311344146729e-01 3.543911278247833252e-01 -2.621066868305206299e-01 1.265581250190734863e-01 -2.104497700929641724e-01 3.409975469112396240e-01 -1.221356913447380066e-01 2.381005510687828064e-02 8.979428559541702271e-02 6.891871243715286255e-02 1.977371275424957275e-01 2.623432278633117676e-01 -9.712884575128555298e-02 -5.515462532639503479e-02 -1.561399996280670166e-01 -2.191182971000671387e-01
2.127868235111236572e-01 3.897620737552642822e-01 -7.053308933973312378e-02 -2.198558300733566284e-01 -3.983007371425628662e-02 1.191735565662384033e-01 -1.048908978700637817e-01 -1.054833680391311646e-01 1.388233304023742676e-01 -3.986413404345512390e-02 -1.669454276561737061e-01 1.180446296930313110e-01 2.163539174944162369e-03 1.935841590166091919e-01 1.618767231702804565e-01 2.813071012496948242e-01 1.920709162950515747e-01 -1.596806645393371582e-01 1.251160912215709686e-02 2.959755957126617432e-01 2.647842466831207275e-01 1.084636449813842773e-01 -2.505094185471534729e-02 1.421346515417098999e-01 -3.724118322134017944e-02 5.311181768774986267e-02 5.746135860681533813e-02 2.992778718471527100e-01 -8.564249426126480103e-02 8.345079421997070312e-02 -3.451652526855468750e-01 -1.507585346698760986e-01
4.479399695992469788e-02 2.191279977560043335e-01 -1.026960909366607666e-01 -2.782691121101379395e-01 -8.602903038263320923e-02 4.711635783314704895e-02 1.514575779438018799e-01 -1.677858233451843262e-01 -2.425239086151123047e-01 1.635263557545840740e-03 2.065450511872768402e-02 3.110173642635345459e-01 9.338343888521194458e-02 2.822778224945068359e-01 1.448467560112476349e-02 2.539447844028472900e-01 -1.457214355468750000e-02 -1.408257812727242708e-04 2.822909951210021973e-01 -1.164359319955110550e-02 -4.064288437366485596e-01 1.817739568650722504e-02 -7.374265696853399277e-03 1.835320591926574707e-01 -8.454765379428863525e-02 1.680942922830581665e-01 -2.121202051639556885e-01 2.569080889225006104e-01 1.405112892389297485e-01 1.512337774038314819e-01 -1.347353160381317139e-01 -7.580883800983428955e-02
-1.482962518930435181e-01 2.843184173107147217e-01 1.815816573798656464e-02 1.291986107826232910e-01 -1.178276445716619492e-02 -9.502991288900375366e-02 -5.359138175845146179e-02 -1.015198901295661926e-01 1.265478432178497314e-01 -6.495372951030731201e-02 9.332508780062198639e-04 4.438794255256652832e-01 -6.605245172977447510e-02 2.996912002563476562e-01 -7.575249671936035156e-02 2.664299309253692627e-01 1.058502048254013062e-01 -1.242247521877288818e-01 -8.973200805485248566e-03 7.941787689924240112e-02 -9.793882817029953003e-02 5.515756830573081970e-02 -8.360257372260093689e-03 4.128058552742004395e-01 1.335582137107849121e-01 -1.257793456315994263e-01 2.648656070232391357e-01 3.157980740070343018e-01 1.490338742733001709e-01 1.586473882198333740e-01 4.997991025447845459e-02 -9.048606269061565399e-03
-3.912351280450820923e-02 3.002972006797790527e-01 -1.371470745652914047e-02 1.722502857446670532e-01 -1.124646961688995361e-01 6.774538662284612656e-03 -3.392131328582763672e-01 -1.603180915117263794e-01 2.328961640596389771e-01 -2.264836132526397705e-01 2.582607977092266083e-02 4.214580059051513672e-01 -6.174176186323165894e-02 1.345459520816802979e-01 3.619566559791564941e-02 1.419049948453903198e-01 3.051411826163530350e-03 -3.214851394295692444e-02 -5.227811262011528015e-02 9.150702506303787231e-03 -9.924235194921493530e-02 3.072921633720397949e-01 -5.125318467617034912e-02 2.465471476316452026e-01 -2.949996385723352432e-03 7.270432263612747192e-02 2.911750972270965576e-01 3.267705142498016357e-01 7.063899934291839600e-02 3.985883295536041260e-02 -9.323249012231826782e-02 1.187570914626121521e-01
-3.709672689437866211e-01 -3.104541823267936707e-02 -8.220227807760238647e-02 -1.538257151842117310e-01 3.371147513389587402e-01 1.146751493215560913e-01 -1.803167164325714111e-01 -3.331800699234008789e-01 9.609849005937576294e-02 2.579343505203723907e-03 -1.289803087711334229e-01 -2.557699941098690033e-02 1.817965954542160034e-01 1.562206000089645386e-01 -2.607375085353851318e-01 2.904554903507232666e-01 -1.293750256299972534e-01 -2.351175993680953979e-01 4.553122445940971375e-02 1.377692222595214844e-01 -9.845115244388580322e-02 -2.551427669823169708e-02 3.703180700540542603e-02 1.263586245477199554e-02 1.869086474180221558e-01 -1.811120100319385529e-02 2.162287384271621704e-01 2.700958251953125000e-01 8.572114259004592896e-02 1.925607472658157349e-01 -7.647397369146347046e-02 -1.189679801464080811e-01
2.600220032036304474e-02 2.065144181251525879e-01 -5.918507277965545654e-02 -8.278423547744750977e-02 5.225291848182678223e-02 7.177830487489700317e-02 -1.710535287857055664e-01 -2.310953438282012939e-01 7.519601285457611084e-02 2.156549692153930664e-01 2.733103930950164795e-01 1.775513738393783569e-01 2.498713582754135132e-01 1.192001253366470337e-01 7.492463290691375732e-02 8.676166087388992310e-02 -4.462263360619544983e-02 8.035158365964889526e-02 7.162514142692089081e-03 -1.895026564598083496e-01 7.687867432832717896e-02 -7.633008062839508057e-02 -5.172108113765716553e-02 2.408293187618255615e-01 -8.432798087596893311e-02 -1.529325991868972778e-01 -9.251517057418823242e-02 2.965432107448577881e-01 6.419274955987930298e-02 -8.620657771825790405e-02 2.177020534873008728e-02 -5.930929183959960938e-01
6.011733785271644592e-04 8.823884278535842896e-02 -3.183094859123229980e-01 -1.999915540218353271e-01 -5.266807228326797485e-02 -5.515135452151298523e-02 -4.265276342630386353e-02 -8.084670454263687134e-02 2.984953522682189941e-01 -1.919774711132049561e-01 -3.107083402574062347e-02 -1.496398895978927612e-01 1.304650604724884033e-01 -5.785207450389862061e-02 2.223803894594311714e-03 3.444105386734008789e-01 3.304359614849090576e-01 1.169716268777847290e-01 1.632723510265350342e-01 2.818813920021057129e-01 -1.802822947502136230e-01 -1.811154931783676147e-02 1.553784012794494629e-01 4.086175560951232910e-01 -2.050568312406539917e-01 -4.325784277170896530e-03 7.600941509008407593e-02 3.713050857186317444e-02 1.306286361068487167e-02 9.048659354448318481e-02 2.154617197811603546e-02 -1.935186982154846191e-01
-1.549431867897510529e-02 3.362147808074951172e-01 -9.493717551231384277e-02 1.502494961023330688e-01 9.656564146280288696e-02 1.824519783258438110e-01 -2.202550880610942841e-02 2.680889964103698730e-01 1.053311303257942200e-01 1.943846791982650757e-02 -9.491495043039321899e-02 -1.042668297886848450e-01 -6.112698465585708618e-02 2.706391215324401855e-01 -9.656417369842529297e-02 2.014066129922866821e-01 3.597183525562286377e-01 -1.854212582111358643e-01 -1.452084630727767944e-01 -9.115927666425704956e-02 -2.766173183917999268e-01 1.976032406091690063e-01 6.617942452430725098e-02 2.835424840450286865e-01 1.369689702987670898e-01 1.512268334627151489e-01 8.860182762145996094e-02 2.529651820659637451e-01 -1.149268969893455505e-01 4.857030883431434631e-02 -8.510386943817138672e-02 -2.283443957567214966e-01
-3.039820790290832520e-01 3.599694371223449707e-01 -4.121422469615936279e-01 1.153120845556259155e-01 2.308152318000793457e-01 2.012941241264343262e-01 -4.924116283655166626e-02 -8.595171570777893066e-02 -9.826201945543289185e-02 3.799283877015113831e-02 6.023997813463211060e-02 6.884817779064178467e-02 -1.685412717051804066e-03 6.966083496809005737e-02 -2.316278070211410522e-01 -7.269890606403350830e-02 3.263898789882659912e-01 -1.318089812994003296e-01 7.968434691429138184e-02 -3.550336509943008423e-02 -1.565173417329788208e-01 3.418420255184173584e-02 -1.852015703916549683e-01 2.381201088428497314e-01 -4.673611745238304138e-02 9.396293200552463531e-03 5.966847017407417297e-02 3.103679418563842773e-01 5.722443014383316040e-02 1.192463710904121399e-01 -3.369456529617309570e-02 -1.975339055061340332e-01
3.239325713366270065e-03 3.289784491062164307e-01 -1.061757802963256836e-01 -2.118593081831932068e-02 -3.779589012265205383e-02 1.134619414806365967e-01 2.133383601903915405e-01 3.579213619232177734e-01 1.934336572885513306e-01 6.223045289516448975e-03 -1.064056158065795898e-02 1.550142318010330200e-01 6.795910745859146118e-02 8.542077988386154175e-02 -6.830976903438568115e-02 6.364605575799942017e-02 1.841966956853866577e-01 -2.132356464862823486e-01 -2.239468879997730255e-02 -2.646998316049575806e-02 -2.771254777908325195e-01 2.745758891105651855e-01 -9.921371936798095703e-02 1.680368185043334961e-01 1.449120230972766876e-02 8.530364930629730225e-02 8.416367322206497192e-02 2.889890670776367188e-01 -3.503336310386657715e-01 6.837563961744308472e-02 -6.328935921192169189e-02 -3.309349119663238525e-01
-1.081626415252685547e-01 2.796309590339660645e-01 -4.107744991779327393e-02 -1.757999695837497711e-02 -1.333803683519363403e-01 -1.375851333141326904e-01 3.563958778977394104e-02 -2.219002544879913330e-01 -6.248474586755037308e-03 2.089163959026336670e-01 8.695036172866821289e-02 3.314380347728729248e-01 -2.188200056552886963e-01 -1.582663804292678833e-01 9.341831505298614502e-02 3.397161364555358887e-01 1.834896057844161987e-01 1.163089051842689514e-01 -6.002851203083992004e-02 1.003896910697221756e-02 4.710147529840469360e-02 1.652425676584243774e-01 1.239880472421646118e-01 3.143144845962524414e-01 -1.260623782873153687e-01 -2.090724855661392212e-01 -1.201151032000780106e-02 4.397469460964202881e-01 6.938115507364273071e-02 5.373358726501464844e-02 6.483596563339233398e-02 -5.567594617605209351e-02
-1.557780355215072632e-01 2.310273498296737671e-01 -4.789883270859718323e-02 9.524203836917877197e-02 2.642488181591033936e-01 1.322898119688034058e-01 -7.300227880477905273e-02 -1.937369257211685181e-01 6.851916015148162842e-02 -2.026899904012680054e-01 -6.861231476068496704e-02 -1.588671803474426270e-01 -1.296208705753087997e-02 -1.518178079277276993e-02 -1.236252784729003906e-01 3.303240537643432617e-01 1.157719492912292480e-01 2.938655763864517212e-02 -1.011205241084098816e-01 -2.893115282058715820e-01 -1.774237751960754395e-01 1.350035220384597778e-01 2.118530869483947754e-01 3.269176483154296875e-01 7.880185544490814209e-02 1.552624404430389404e-01 2.988095879554748535e-01 7.213962078094482422e-02 -2.846660465002059937e-02 -2.741077840328216553e-01 1.984691321849822998e-01 -1.745979636907577515e-01
2.787666916847229004e-01 2.927924096584320068e-01 9.230997413396835327e-03 -1.786458790302276611e-01 8.076546341180801392e-02 1.575056612491607666e-01 1.856664717197418213e-01 2.208194928243756294e-03 -1.305822879076004028e-01 -4.783556982874870300e-02 2.496531791985034943e-02 2.689839303493499756e-01 2.503022737801074982e-02 2.152217775583267212e-01 -3.540268540382385254e-02 2.062045335769653320e-01 -1.210385374724864960e-02 -5.355321615934371948e-02 1.469219475984573364e-01 7.557594031095504761e-02 -3.287151157855987549e-01 4.666063562035560608e-02 2.978796958923339844e-01 8.266805857419967651e-02 -1.892626099288463593e-02 2.346837222576141357e-01 2.206542491912841797e-01 2.688620090484619141e-01 1.159949824213981628e-01 1.598708182573318481e-01 -2.213625460863113403e-01 -2.349126189947128296e-01
-9.177339822053909302e-02 1.420043259859085083e-01 -2.385253012180328369e-01 1.535858809947967529e-01 6.184306368231773376e-02 -2.744402969256043434e-03 -5.066003650426864624e-02 -1.599042862653732300e-01 2.737897932529449463e-01 -6.252650171518325806e-02 1.091596335172653198e-01 -1.409391015768051147e-01 -1.234051398932933807e-02 4.823156818747520447e-02 -3.301844000816345215e-01 1.404289603233337402e-01 2.134255170822143555e-01 -5.843663588166236877e-02 8.913662284612655640e-02 -2.601872384548187256e-01 -2.942492067813873291e-01 2.164578735828399658e-01 -3.150297403335571289e-01 1.493561863899230957e-01 -6.726600974798202515e-02 1.062983348965644836e-01 2.710228264331817627e-01 2.799344062805175781e-01 1.506664138287305832e-02 2.053844630718231201e-01 -1.526201665401458740e-01 -6.443481892347335815e-02
-2.305288463830947876e-01 9.719308465719223022e-02 -1.893517374992370605e-01 2.830553986132144928e-02 2.147347107529640198e-02 2.058842927217483521e-01 5.764193087816238403e-02 -3.229495882987976074e-01 9.567087143659591675e-02 4.355091601610183716e-02 1.050114259123802185e-01 3.182160854339599609e-02 -2.559498548507690430e-01 -2.644955553114414215e-02 -1.738267093896865845e-01 1.935943961143493652e-01 6.740187853574752808e-02 -1.136183738708496094e-03 1.191834956407546997e-01 2.288048863410949707e-01 3.906762693077325821e-03 2.705246806144714355e-01 8.380939066410064697e-02 1.814604550600051880e-01 -2.110581845045089722e-01 -1.756540685892105103e-01 3.836984336376190186e-01 3.644906580448150635e-01 9.197016060352325439e-02 5.455416813492774963e-02 -1.743869483470916748e-01 -1.082463786005973816e-01
-3.230663947761058807e-03 3.785276710987091064e-01 -3.368005529046058655e-02 -1.573312096297740936e-02 2.743126451969146729e-01 3.156301081180572510e-01 2.036094665527343750e-01 7.809130102396011353e-02 7.203923072665929794e-03 -2.402482787147164345e-03 1.452180743217468262e-01 -5.196775496006011963e-02 6.933578755706548691e-03 -1.310656219720840454e-01 -3.451829031109809875e-02 5.201361179351806641e-01 2.824195288121700287e-02 -5.248120427131652832e-02 -2.284206449985504150e-01 8.958814293146133423e-02 2.257626689970493317e-02 1.010716035962104797e-01 -3.548352746292948723e-03 6.314918398857116699e-02 1.394951641559600830e-01 -1.558069437742233276e-01 1.305245310068130493e-01 2.399292141199111938e-01 -1.583657599985599518e-02 -2.150623798370361328e-01 4.739444702863693237e-02 -2.729983925819396973e-01
4.247719421982765198e-03 1.593294590711593628e-01 -1.920608729124069214e-01 -2.013120204210281372e-01 9.274136275053024292e-02 -1.552012413740158081e-01 -3.364759385585784912e-01 -9.982350468635559082e-02 9.298172593116760254e-02 4.199787229299545288e-02 2.781651169061660767e-02 1.318142265081405640e-01 2.068195790052413940e-01 2.335897237062454224e-01 1.840213313698768616e-02 2.725144028663635254e-01 -4.184264689683914185e-02 1.058022305369377136e-01 -2.897650748491287231e-02 4.157965183258056641e-01 -1.486557126045227051e-01 2.502079010009765625e-01 -1.216784119606018066e-01 2.271201834082603455e-02 -7.976928353309631348e-02 4.209651648998260498e-01 1.541219502687454224e-01 1.748088002204895020e-01 5.366227403283119202e-02 -7.729497551918029785e-02 8.537623286247253418e-02 9.412358514964580536e-03
-2.816386222839355469e-01 2.822248339653015137e-01 -2.798495292663574219e-01 2.185561507940292358e-01 -7.894150912761688232e-02 6.455887854099273682e-02 -9.385016560554504395e-02 -2.016598135232925415e-01 1.452921181917190552e-01 -1.333897262811660767e-01 -4.586279764771461487e-02 3.448292911052703857e-01 -1.507389545440673828e-01 7.054207846522331238e-03 -8.502674102783203125e-02 8.741540461778640747e-02 -1.609175056219100952e-01 -9.463511407375335693e-02 1.611405313014984131e-01 6.772949546575546265e-02 -7.948265224695205688e-02 2.169209532439708710e-02 8.775136619806289673e-02 3.574832975864410400e-01 7.692486047744750977e-02 -1.295668631792068481e-01 2.744602859020233154e-01 3.505382537841796875e-01 -8.254402130842208862e-02 -3.134800121188163757e-02 -1.103075668215751648e-01 9.463082253932952881e-02
-3.661005571484565735e-02 2.306474596261978149e-01 -1.200907900929450989e-01 2.090308070182800293e-02 2.877790667116641998e-02 4.142867624759674072e-01 5.238559469580650330e-02 1.397450417280197144e-01 3.651005625724792480e-01 -9.002469480037689209e-02 2.304024100303649902e-01 -1.258751451969146729e-01 -6.732895225286483765e-02 -7.951353490352630615e-02 -1.426457166671752930e-01 3.745175600051879883e-01 1.185026485472917557e-02 -8.553977310657501221e-02 -2.817128300666809082e-01 -8.759883046150207520e-02 -7.344617694616317749e-02 1.703839451074600220e-01 6.356166303157806396e-02 1.897826343774795532e-01 1.213516518473625183e-01 -6.522586196660995483e-02 2.134315222501754761e-01 2.243942618370056152e-01 5.548924207687377930e-02 -9.250483661890029907e-02 5.483281239867210388e-02 -2.357196360826492310e-01
3.619403019547462463e-02 1.844711303710937500e-01 -1.322978585958480835e-01 -5.382993817329406738e-02 1.954779401421546936e-02 1.510310769081115723e-01 -8.337455242872238159e-02 2.928629219532012939e-01 1.908482760190963745e-01 -1.635467708110809326e-01 1.036206409335136414e-01 -6.980058550834655762e-02 2.097597718238830566e-01 8.679875731468200684e-02 -2.093389928340911865e-01 1.261788308620452881e-01 2.451167106628417969e-01 -1.458658128976821899e-01 -1.167636066675186157e-01 1.048969384282827377e-02 -2.338494211435317993e-01 3.007901608943939209e-01 -7.846991717815399170e-02 1.365561336278915405e-01 6.959300488233566284e-02 2.660394310951232910e-01 1.604684293270111084e-01 3.119113743305206299e-01 -2.652977406978607178e-01 -1.902828514575958252e-01 7.052353769540786743e-02 -2.509962320327758789e-01
-1.930431276559829712e-02 2.093819677829742432e-01 -1.878812164068222046e-01 9.204121306538581848e-04 -1.272904574871063232e-01 6.943275034427642822e-02 8.468705415725708008e-02 -3.868431150913238525e-01 1.527667343616485596e-01 8.110880106687545776e-02 -4.848381876945495605e-02 -2.044842541217803955e-01 -1.476564351469278336e-02 5.804413184523582458e-02 2.196200191974639893e-01 -4.616231843829154968e-02 5.020303651690483093e-02 9.834165126085281372e-02 1.798157393932342529e-02 5.969453603029251099e-02 -1.403162330389022827e-01 -1.920991241931915283e-01 1.534766256809234619e-01 3.331902027130126953e-01 -2.034838199615478516e-01 1.450578123331069946e-01 2.122668623924255371e-01 4.960090517997741699e-01 4.122631251811981201e-02 8.309018611907958984e-02 -1.416344046592712402e-01 -1.586754322052001953e-01
-2.439029514789581299e-02 4.919964075088500977e-01 -1.317538470029830933e-01 -3.617889061570167542e-02 -2.470707744359970093e-01 -2.181776799261569977e-02 8.748010545969009399e-02 -1.527269631624221802e-01 -9.164272248744964600e-02 -1.642621308565139771e-01 -2.096788436174392700e-01 -3.648309782147407532e-02 -1.742553859949111938e-01 -1.028170362114906311e-01 4.441000055521726608e-03 3.298515975475311279e-01 -6.264804303646087646e-02 7.185556925833225250e-03 -1.452809721231460571e-01 -4.366474598646163940e-02 -6.670063734054565430e-02 -1.203243806958198547e-01 -2.331726104021072388e-01 2.366245239973068237e-01 1.430078595876693726e-01 -2.181175202131271362e-01 9.853053838014602661e-02 3.638036549091339111e-01 2.846748009324073792e-02 -4.147439822554588318e-02 -1.958915591239929199e-02 -2.155557125806808472e-01
-6.300487369298934937e-02 1.991558223962783813e-01 -1.618978828191757202e-01 -5.770798027515411377e-02 -5.905691161751747131e-02 -7.584594190120697021e-02 -3.812113106250762939e-01 -5.315912887454032898e-02 2.486719042062759399e-01 -9.349065274000167847e-02 -1.434618830680847168e-01 3.011041283607482910e-01 -1.225652769207954407e-01 1.156008914113044739e-01 -2.374666780233383179e-01 2.073542177677154541e-01 4.347456619143486023e-02 3.782990872859954834e-01 3.810751810669898987e-02 1.755687780678272247e-02 -6.376665085554122925e-02 -2.474013157188892365e-02 4.652738943696022034e-02 2.295274287462234497e-01 1.420713029801845551e-03 -1.652357280254364014e-01 2.449849694967269897e-01 3.490962088108062744e-01 -9.816846996545791626e-02 -5.739860236644744873e-02 -1.772523075342178345e-01 -3.912804648280143738e-03
-9.499513357877731323e-02 2.873070240020751953e-01 -5.648443102836608887e-02 3.601351520046591759e-03 6.084969639778137207e-02 -9.242121875286102295e-02 4.357423260807991028e-02 -2.807610332965850830e-01 -8.820116519927978516e-02 -2.304308563470840454e-01 1.518622189760208130e-01 1.351481825113296509e-01 -6.096173822879791260e-02 3.009783625602722168e-01 8.212210983037948608e-02 1.798446476459503174e-01 1.857142522931098938e-02 1.878711432218551636e-01 1.530463844537734985e-01 -9.198223799467086792e-02 -1.678775250911712646e-01 3.666035085916519165e-02 1.155051812529563904e-01 3.209515810012817383e-01 -2.819459736347198486e-01 -6.595090776681900024e-02 8.127079904079437256e-02 4.354017674922943115e-01 1.079779770225286484e-02 1.367871761322021484e-01 -2.377182692289352417e-01 -8.886576443910598755e-02
-1.564465314149856567e-01 4.118616878986358643e-01 -5.895330011844635010e-02 -2.184040993452072144e-01 -1.666326522827148438e-01 -1.682522147893905640e-02 2.910548634827136993e-02 5.460148304700851440e-02 -9.922896325588226318e-02 2.163736522197723389e-01 9.594792872667312622e-02 6.141416728496551514e-02 1.179295182228088379e-01 3.525202274322509766e-01 9.238059073686599731e-02 8.498021215200424194e-02 -8.456565439701080322e-02 -9.221971035003662109e-03 -1.474070269614458084e-02 7.682023197412490845e-02 2.888808771967887878e-02 1.475148499011993408e-01 -3.267731517553329468e-02 -9.020909055834636092e-05 1.915534883737564087e-01 1.075432896614074707e-01 -1.154003515839576721e-01 2.454856336116790771e-01 5.683690775185823441e-03 2.668634653091430664e-01 -6.380046904087066650e-02 -5.148686170578002930e-01
-2.558981478214263916e-01 1.100156158208847046e-01 -2.820424437522888184e-01 6.737840175628662109e-02 3.079876005649566650e-01 -3.531029075384140015e-02 2.471731007099151611e-01 -1.878172904253005981e-01 9.810671955347061157e-02 1.015987843275070190e-01 8.837625384330749512e-03 2.205024659633636475e-01 4.162817820906639099e-02 1.074188798666000366e-01 -1.820131987333297729e-01 5.391903519630432129e-01 1.646112650632858276e-01 -3.605324402451515198e-02 1.211604773998260498e-01 1.012224704027175903e-01 -9.869389235973358154e-02 2.124880813062191010e-02 -1.689760982990264893e-01 -5.999101698398590088e-02 -5.200408399105072021e-03 3.174527585506439209e-01 -1.575217768549919128e-02 1.919365376234054565e-01 5.476565286517143250e-02 -4.585799574851989746e-02 2.721119485795497894e-02 -2.604341506958007812e-02
-5.327000096440315247e-02 2.133217006921768188e-01 -1.002916246652603149e-01 -1.505421400070190430e-01 -2.833913266658782959e-01 1.382248252630233765e-01 -1.414825860410928726e-02 -1.644997000694274902e-01 2.504540681838989258e-01 -2.345090806484222412e-01 -2.005640271818265319e-04 8.476828783750534058e-02 3.160176277160644531e-01 -1.301944702863693237e-01 -1.221108734607696533e-01 2.015937715768814087e-01 1.086502373218536377e-01 3.268511891365051270e-01 -1.550369113683700562e-01 7.502534240484237671e-02 -4.169409722089767456e-02 2.142292410135269165e-01 -1.905033141374588013e-01 1.886928081512451172e-01 -4.794277250766754150e-02 -4.889491945505142212e-02 -3.834273666143417358e-02 2.181465923786163330e-01 5.296939983963966370e-03 -2.390610426664352417e-01 1.406313180923461914e-01 -3.105602562427520752e-01
-1.133505031466484070e-01 3.822445869445800781e-02 -1.381700038909912109e-01 5.870531126856803894e-02 -7.915614545345306396e-02 -4.109865799546241760e-02 2.333505451679229736e-02 -3.214279413223266602e-01 -1.184399705380201340e-02 1.554568558931350708e-01 1.188555508852005005e-01 -9.643471240997314453e-02 -1.689234972000122070e-01 1.275082975625991821e-01 -2.918053567409515381e-01 1.676851511001586914e-01 4.593309760093688965e-02 -8.582091890275478363e-03 -1.463428586721420288e-01 3.308309912681579590e-01 -4.472762718796730042e-02 2.963370978832244873e-01 1.288124769926071167e-01 1.516006290912628174e-01 -1.687969267368316650e-01 -2.949286401271820068e-01 2.187522351741790771e-01 4.057575762271881104e-01 9.682395309209823608e-02 3.617133200168609619e-02 -1.219722405076026917e-01 -1.719722002744674683e-01
-6.453116983175277710e-02 3.012946844100952148e-01 -6.159150227904319763e-02 -2.933374643325805664e-01 1.848725676536560059e-01 -1.413549110293388367e-02 -7.180772721767425537e-02 1.502934694290161133e-01 8.872668258845806122e-03 6.086691468954086304e-02 1.207293421030044556e-01 -3.216519653797149658e-01 1.203976292163133621e-02 -4.289010539650917053e-02 -8.018474280834197998e-02 3.312061429023742676e-01 1.652465760707855225e-01 -1.928844600915908813e-01 -1.959113404154777527e-02 1.748098284006118774e-01 -6.492802500724792480e-02 1.602626740932464600e-01 6.707782449666410685e-05 3.019734025001525879e-01 3.145049810409545898e-01 2.622794806957244873e-01 7.810434699058532715e-02 2.815010249614715576e-01 1.072660386562347412e-01 -7.947063446044921875e-02 -1.073530763387680054e-01 -1.192893162369728088e-01
-2.062880843877792358e-01 1.321804076433181763e-01 -1.886662095785140991e-01 -2.894108891487121582e-01 -3.753858059644699097e-02 -1.497691422700881958e-01 -2.766891568899154663e-02 -5.553154647350311279e-02 1.290053576231002808e-01 6.770870089530944824e-02 -1.155461743474006653e-02 4.208511859178543091e-02 2.751521207392215729e-02 6.463539600372314453e-02 -1.738054603338241577e-01 3.876039981842041016e-01 7.527498062700033188e-03 1.069522500038146973e-01 3.086848370730876923e-02 1.285106092691421509e-01 3.608140349388122559e-02 4.947055280208587646e-01 -5.267819762229919434e-02 -1.530774054117500782e-03 -1.012345589697360992e-02 1.861793100833892822e-01 2.688132971525192261e-02 1.688623130321502686e-01 4.073385000228881836e-01 -9.768602252006530762e-02 2.284934930503368378e-02 -2.581697106361389160e-01
-3.024210631847381592e-01 -2.292091399431228638e-02 6.393511593341827393e-02 -1.969467103481292725e-01 -6.321939826011657715e-02 9.026195108890533447e-02 -4.636390879750251770e-02 -2.286761701107025146e-01 1.061723753809928894e-01 7.963816076517105103e-02 -2.255747318267822266e-01 -1.509662717580795288e-01 8.422755450010299683e-02 3.235006332397460938e-01 -2.867500185966491699e-01 4.632995426654815674e-01 -4.748108237981796265e-02 -8.073486387729644775e-02 2.016930468380451202e-02 5.700844526290893555e-02 -7.341848313808441162e-02 2.201706767082214355e-01 7.462311536073684692e-02 -1.790979132056236267e-02 -2.513609230518341064e-01 1.622213274240493774e-01 -8.480653911828994751e-02 2.958084344863891602e-01 7.982508838176727295e-02 1.001777872443199158e-02 4.595736041665077209e-02 -1.835320591926574707e-01
1.570452451705932617e-01 2.490004301071166992e-01 -9.978008270263671875e-02 -2.765891253948211670e-01 -1.543717384338378906e-01 1.639262288808822632e-01 8.368913829326629639e-02 -4.905198514461517334e-02 3.901324570178985596e-01 -4.696463048458099365e-02 2.830297648906707764e-01 9.705447591841220856e-03 -1.198783665895462036e-01 -6.263986974954605103e-02 -1.189023479819297791e-01 2.084906399250030518e-01 8.558271452784538269e-03 -2.318263798952102661e-01 7.904571248218417168e-04 2.105526030063629150e-01 -2.301759719848632812e-01 2.737299501895904541e-01 -1.480022072792053223e-01 2.690521180629730225e-01 -1.220073327422142029e-01 -8.370114862918853760e-02 5.131328478455543518e-02 1.314777731895446777e-01 -1.641525626182556152e-01 2.589225471019744873e-01 -1.011746656149625778e-02 -1.719999010674655437e-03
-6.353408843278884888e-02 5.419244244694709778e-02 -8.732963353395462036e-02 9.165314584970474243e-02 8.851149678230285645e-02 1.807317882776260376e-01 6.349368952214717865e-03 -3.032185435295104980e-01 3.087339922785758972e-03 8.221056312322616577e-02 1.270280182361602783e-01 5.677149817347526550e-02 3.723811358213424683e-02 -3.597614541649818420e-02 -1.672009825706481934e-01 2.303291708230972290e-01 2.775828540325164795e-01 -2.827502600848674774e-02 1.362730115652084351e-01 1.682504713535308838e-01 2.991134114563465118e-02 3.217343091964721680e-01 2.132303416728973389e-01 3.858187049627304077e-02 -1.541609913110733032e-01 -1.454839408397674561e-01 2.360534071922302246e-01 4.679722189903259277e-01 3.556450605392456055e-01 5.808480829000473022e-02 -3.313134610652923584e-02 -8.946975320577621460e-02
1.145198643207550049e-01 3.275512158870697021e-01 -1.605135798454284668e-01 -1.780295670032501221e-01 8.374717086553573608e-02 5.056702997535467148e-03 1.237512007355690002e-01 -2.703047916293144226e-02 7.837574183940887451e-02 -8.422950282692909241e-03 1.920304074883460999e-02 -1.221999991685152054e-03 -1.251707077026367188e-01 -2.048548012971878052e-01 -1.131881475448608398e-01 2.592014372348785400e-01 -2.474844455718994141e-01 5.888757854700088501e-02 -2.276849746704101562e-01 1.136007811874151230e-02 -3.949937522411346436e-01 2.939760498702526093e-02 1.434839330613613129e-03 9.994579106569290161e-02 1.170923411846160889e-01 2.899838052690029144e-02 -8.373869955539703369e-02 4.559231102466583252e-01 2.514351345598697662e-02 1.536073535680770874e-01 -3.139851093292236328e-01 -1.379606723785400391e-01
-5.102721601724624634e-02 3.315610885620117188e-01 -1.111159920692443848e-01 -1.078475415706634521e-01 2.672058045864105225e-01 1.566880494356155396e-01 -4.508008062839508057e-02 -1.380511373281478882e-01 -2.264054119586944580e-02 -2.016206234693527222e-01 3.861378133296966553e-01 2.463072687387466431e-01 -3.489321768283843994e-01 -1.122283563017845154e-01 -4.776031710207462311e-03 1.978119313716888428e-01 1.559717115014791489e-02 -1.402310580015182495e-01 6.083681434392929077e-02 1.624643206596374512e-01 -7.189327478408813477e-02 2.673286497592926025e-01 -1.790022477507591248e-02 2.004863023757934570e-01 -1.214760020375251770e-01 -6.566640455275774002e-03 1.582955420017242432e-01 2.243456840515136719e-01 7.621145993471145630e-02 1.328015625476837158e-01 -1.587478667497634888e-01 -1.265915334224700928e-01
-1.393090635538101196e-01 4.605869054794311523e-01 -3.196129202842712402e-02 -4.832788184285163879e-02 -2.477285861968994141e-01 -1.076387763023376465e-01 -2.503266036510467529e-01 -2.792574763298034668e-01 3.672538399696350098e-01 1.975312270224094391e-02 -1.156332716345787048e-01 -5.346690863370895386e-02 3.212330937385559082e-01 9.106811881065368652e-02 1.359582096338272095e-01 2.054392099380493164e-01 -7.863246649503707886e-02 3.014360554516315460e-02 -1.001538243144750595e-02 2.158494889736175537e-01 -2.273974567651748657e-01 1.288171857595443726e-01 1.621297746896743774e-01 3.171052783727645874e-02 2.957314997911453247e-02 2.863207459449768066e-02 -4.477908462285995483e-02 1.832596063613891602e-01 1.054921522736549377e-01 1.109111756086349487e-01 -5.445839837193489075e-02 1.215118542313575745e-01
1.305472105741500854e-01 3.678390979766845703e-01 -2.065156400203704834e-01 -1.491285711526870728e-01 6.586513668298721313e-02 -8.610415458679199219e-02 4.028845578432083130e-02 -4.085842072963714600e-01 8.428857475519180298e-02 9.424765594303607941e-03 3.441607579588890076e-02 -9.915313124656677246e-02 1.184966862201690674e-01 -1.842234879732131958e-01 9.662230312824249268e-02 -1.337963342666625977e-01 -8.335026353597640991e-02 3.500539436936378479e-02 -7.449667155742645264e-02 8.895442634820938110e-02 -1.600198000669479370e-01 -1.126051992177963257e-01 3.662648424506187439e-02 4.411801099777221680e-01 1.772758737206459045e-02 4.969288408756256104e-02 3.294830620288848877e-01 3.329434394836425781e-01 3.988840803503990173e-02 -8.178392797708511353e-02 -3.004662133753299713e-02 -1.474505215883255005e-01
-1.417902410030364990e-01 1.104850396513938904e-01 -2.537547051906585693e-01 -1.611536294221878052e-01 -1.069634407758712769e-01 1.633241027593612671e-01 -4.606726579368114471e-03 7.823111116886138916e-02 1.902054846286773682e-01 7.479392923414707184e-03 -1.526710093021392822e-01 2.855548448860645294e-02 1.820581555366516113e-01 1.386211365461349487e-01 -5.406433343887329102e-02 3.844508230686187744e-01 -2.176141589879989624e-01 -5.848194658756256104e-02 2.955510616302490234e-01 2.252525985240936279e-01 1.833372004330158234e-02 3.662776052951812744e-01 1.832221746444702148e-01 -3.792663291096687317e-02 -2.135461270809173584e-01 -1.939223520457744598e-02 1.365175694227218628e-01 2.728688120841979980e-01 -4.024347290396690369e-02 -1.306800991296768188e-01 -8.962075412273406982e-02 -2.132005393505096436e-01
1.814072430133819580e-01 2.015073895454406738e-01 -2.916055321693420410e-01 -7.134380191564559937e-02 2.440093904733657837e-01 4.811151698231697083e-02 -1.165272891521453857e-01 -1.703360676765441895e-01 -1.779991835355758667e-01 3.581131249666213989e-02 1.475235968828201294e-01 -1.176707893610000610e-01 8.539477735757827759e-02 5.388815328478813171e-02 -2.455124557018280029e-01 1.135184988379478455e-01 2.233149260282516479e-01 -1.283536404371261597e-01 -1.766679286956787109e-01 1.751122027635574341e-01 -4.631183296442031860e-02 2.490441799163818359e-01 3.785940408706665039e-01 5.058846250176429749e-02 -1.996851265430450439e-01 -1.853885650634765625e-01 2.593187391757965088e-01 1.454081833362579346e-01 5.680839344859123230e-02 2.234176546335220337e-01 -1.126844584941864014e-01 -1.150035187602043152e-01
-1.007118970155715942e-01 1.798879653215408325e-01 4.939959570765495300e-02 5.170246586203575134e-02 -2.343085361644625664e-03 2.586932480335235596e-02 -9.735725820064544678e-02 2.640663087368011475e-01 4.280077666044235229e-02 1.071476098150014877e-02 2.837022840976715088e-01 -5.128674209117889404e-02 1.303969174623489380e-01 2.250102907419204712e-01 -1.218419745564460754e-01 1.215423494577407837e-01 3.763941228389739990e-01 -3.221454322338104248e-01 -1.216451972723007202e-01 -8.157293498516082764e-02 -8.032144606113433838e-02 7.468447834253311157e-02 1.992162466049194336e-01 2.810976803302764893e-01 1.782408505678176880e-01 1.377094835042953491e-01 1.497859656810760498e-01 4.098313450813293457e-01 4.956766590476036072e-02 -1.240013763308525085e-01 -1.074813231825828552e-01 -1.484378427267074585e-01
2.279382497072219849e-01 3.643134236335754395e-01 -2.558071017265319824e-01 1.500830054283142090e-01 7.557062059640884399e-02 6.351998448371887207e-02 4.754487052559852600e-02 3.628023266792297363e-01 7.023954391479492188e-02 -1.337020844221115112e-01 -6.354259699583053589e-02 2.970288880169391632e-02 1.286941319704055786e-01 8.532335609197616577e-02 -1.684939414262771606e-01 4.772901535034179688e-02 1.922924965620040894e-01 -1.511900722980499268e-01 -4.587722197175025940e-02 2.476176060736179352e-02 -3.353815674781799316e-01 1.109789833426475525e-01 5.017093569040298462e-02 2.331651896238327026e-01 3.405673895031213760e-03 1.257939338684082031e-01 1.955215334892272949e-01 3.326212763786315918e-01 -1.274082213640213013e-01 -7.523585110902786255e-02 -1.154104694724082947e-01 -2.394547760486602783e-01
-2.865903675556182861e-01 2.270832955837249756e-01 -2.946346104145050049e-01 -2.515524625778198242e-03 1.100579351186752319e-01 -1.223092228174209595e-01 8.144667744636535645e-02 -3.673864305019378662e-01 1.823057830333709717e-01 2.260359674692153931e-01 1.040571108460426331e-01 1.923776119947433472e-01 -1.081652492284774780e-01 2.795543074607849121e-01 -1.145552396774291992e-01 7.707726210355758667e-02 3.293697163462638855e-02 -1.272662542760372162e-02 -1.611721813678741455e-01 -1.048265472054481506e-01 2.644078731536865234e-01 -6.438297778367996216e-02 1.278179436922073364e-01 1.621353030204772949e-01 3.706555441021919250e-02 2.375564351677894592e-02 -5.620401725172996521e-02 4.478862285614013672e-01 -3.006198210641741753e-03 4.549254477024078369e-02 -2.885575778782367706e-02 -7.887773215770721436e-02
6.953018903732299805e-02 2.768417000770568848e-01 -2.953040599822998047e-01 9.188821166753768921e-02 1.723001897335052490e-02 -1.224746461957693100e-02 8.408836275339126587e-02 -2.041403055191040039e-01 1.377515941858291626e-01 6.749500334262847900e-02 2.577452063560485840e-01 -3.880915790796279907e-02 2.067097723484039307e-01 2.261303365230560303e-01 8.813552558422088623e-02 2.712451517581939697e-01 1.355710476636886597e-01 -5.570961162447929382e-02 1.424519577994942665e-04 3.789400756359100342e-01 -1.480718404054641724e-01 -7.182415109127759933e-03 2.587621510028839111e-01 -1.603667289018630981e-01 -1.137711554765701294e-01 4.143616929650306702e-02 2.646403014659881592e-01 1.709452420473098755e-01 -2.595310807228088379e-01 7.748705148696899414e-02 1.528932452201843262e-01 -1.289357095956802368e-01
1.140655353665351868e-01 3.262712657451629639e-01 -9.789860993623733521e-02 -4.781446754932403564e-01 5.644020158797502518e-03 7.789236307144165039e-02 7.358211278915405273e-02 -9.347650408744812012e-02 2.451521009206771851e-01 8.210103958845138550e-02 3.717190027236938477e-02 -1.854674667119979858e-01 1.016122549772262573e-01 -1.546788215637207031e-01 -7.654758542776107788e-02 2.048995792865753174e-01 1.021115258336067200e-01 -4.475861415266990662e-02 -1.071694269776344299e-01 5.110799521207809448e-02 -1.873442083597183228e-01 1.864249110221862793e-01 -1.675702631473541260e-01 1.236603632569313049e-01 2.457019090652465820e-01 -1.392199993133544922e-01 1.609490960836410522e-01 3.536967933177947998e-01 2.870849799364805222e-03 -1.460775732994079590e-01 -2.071016728878021240e-01 -5.116271972656250000e-02
4.423244390636682510e-03 3.244466781616210938e-01 -3.984377980232238770e-01 -2.937681376934051514e-01 -2.059938311576843262e-01 -2.024211585521697998e-01 -3.370436653494834900e-02 3.491291403770446777e-02 9.492968767881393433e-02 2.860683016479015350e-02 -1.557614803314208984e-01 1.142782196402549744e-01 -5.885937809944152832e-02 6.506828125566244125e-03 1.206654906272888184e-01 5.284065380692481995e-02 2.645900845527648926e-01 7.353258319199085236e-03 -1.861287951469421387e-01 -1.491911709308624268e-01 1.015299111604690552e-01 -2.391551807522773743e-02 -9.998245537281036377e-02 2.300878465175628662e-01 -8.164852857589721680e-02 4.990287125110626221e-02 2.241454124450683594e-01 3.671908676624298096e-01 -6.285628676414489746e-02 7.141203433275222778e-02 1.583331376314163208e-01 -2.583822607994079590e-01
-5.558793619275093079e-02 2.214862406253814697e-01 -1.125676259398460388e-01 -5.950155481696128845e-02 -8.588899672031402588e-02 2.390133030712604523e-02 -4.403742849826812744e-01 -3.569918870925903320e-02 1.592513546347618103e-02 6.090466678142547607e-02 -8.720324374735355377e-03 3.609386980533599854e-01 -6.507695466279983521e-02 4.553826525807380676e-03 1.921423897147178650e-02 2.192745059728622437e-01 8.985368162393569946e-02 3.889161646366119385e-01 2.129121124744415283e-02 -5.242121592164039612e-02 -2.124143987894058228e-01 -2.562598511576652527e-02 -1.014082320034503937e-02 2.212569266557693481e-01 8.375967293977737427e-02 -8.779501169919967651e-02 1.884330660104751587e-01 4.158225655555725098e-01 -4.040958732366561890e-02 -8.235015720129013062e-02 -2.180070579051971436e-01 -7.086990773677825928e-02
-4.120860621333122253e-02 1.343932747840881348e-01 -3.398609161376953125e-01 1.255237609148025513e-01 1.374093145132064819e-01 1.820006072521209717e-01 -1.519531663507223129e-02 -2.695033550262451172e-01 -1.719902455806732178e-01 -4.448838904500007629e-02 1.342115104198455811e-01 8.597042411565780640e-02 2.382734045386314392e-02 -1.160549744963645935e-01 -8.510012924671173096e-02 -1.178063005208969116e-01 1.358265578746795654e-01 -2.456463575363159180e-01 -2.708507776260375977e-01 -1.925316080451011658e-02 -4.236244037747383118e-02 9.062916785478591919e-02 -4.010234028100967407e-02 3.422328829765319824e-01 3.048559129238128662e-01 2.500885911285877228e-02 1.517461379989981651e-03 4.413871169090270996e-01 7.685118168592453003e-02 -1.605862826108932495e-01 -2.220020443201065063e-02 -1.736484467983245850e-01
-6.951742619276046753e-02 1.952823698520660400e-01 -6.735823582857847214e-03 -1.837082803249359131e-01 4.049941897392272949e-02 4.798789322376251221e-02 -1.062323451042175293e-01 -1.324118524789810181e-01 7.655997574329376221e-02 -9.211818128824234009e-02 2.645340859889984131e-01 1.472047902643680573e-02 1.983856409788131714e-01 -2.177609689533710480e-02 -9.334669448435306549e-03 3.948415815830230713e-01 9.400956332683563232e-02 -7.442523725330829620e-03 -5.256559252738952637e-01 9.199589490890502930e-02 -1.108060404658317566e-01 -2.472092746756970882e-04 3.639885783195495605e-02 1.522849053144454956e-01 2.053667306900024414e-01 1.653023511171340942e-01 1.545077711343765259e-01 9.168098866939544678e-02 -1.478150337934494019e-01 -1.783442497253417969e-01 1.868617683649063110e-01 -2.988319396972656250e-01
5.945024639368057251e-02 3.574736714363098145e-01 -2.186777740716934204e-01 -2.589271068572998047e-01 -3.261866569519042969e-01 1.264130324125289917e-01 -2.518294155597686768e-01 -5.051909480243921280e-03 1.208660677075386047e-01 3.229982554912567139e-01 1.797099113464355469e-01 3.836567699909210205e-02 2.429139167070388794e-01 1.364872306585311890e-01 2.014967054128646851e-02 2.446805834770202637e-01 4.206289723515510559e-02 -6.991101894527673721e-03 9.282533079385757446e-02 2.729488909244537354e-01 -1.627915203571319580e-01 1.908771693706512451e-01 1.433399319648742676e-01 -7.185221463441848755e-02 1.428863257169723511e-01 3.924908116459846497e-02 5.767249688506126404e-02 2.532557547092437744e-01 7.860434241592884064e-03 -3.774857148528099060e-02 5.649093165993690491e-02 9.848492592573165894e-02
-2.870598621666431427e-02 3.784377574920654297e-01 -1.630174815654754639e-01 -5.491956695914268494e-02 -2.906377017498016357e-01 1.294245421886444092e-01 1.094018742442131042e-01 -2.477463483810424805e-01 3.063560724258422852e-01 -2.088673412799835205e-01 -3.736532106995582581e-02 1.052783653140068054e-01 1.014824807643890381e-01 1.268992125988006592e-01 7.773207873106002808e-02 8.836980164051055908e-02 3.157255053520202637e-02 7.751630246639251709e-02 -8.627222478389739990e-02 -1.409287899732589722e-01 -2.985269129276275635e-01 7.437062263488769531e-02 2.724002897739410400e-01 4.432898759841918945e-02 -1.435828953981399536e-01 1.328165829181671143e-01 1.080485805869102478e-01 2.096085995435714722e-02 -3.579938085749745369e-03 -3.985518962144851685e-02 -4.135473370552062988e-01 -1.829494833946228027e-01
-2.568243741989135742e-01 2.012017071247100830e-01 -1.208817362785339355e-01 2.061285972595214844e-01 1.817826181650161743e-01 3.468882739543914795e-01 7.017311453819274902e-02 -2.780503779649734497e-02 1.188417822122573853e-01 -2.508780732750892639e-02 1.577335000038146973e-01 2.260119467973709106e-02 6.843159347772598267e-02 3.291623890399932861e-01 -3.159984052181243896e-01 1.202816069126129150e-01 1.729278117418289185e-01 -3.536508604884147644e-02 -6.244621053338050842e-02 3.115811757743358612e-02 -3.466081023216247559e-01 -9.053976833820343018e-02 -1.373196989297866821e-01 1.821862906217575073e-01 4.530406370759010315e-02 1.387071311473846436e-01 6.165683642029762268e-02 3.428030312061309814e-01 -1.179045960307121277e-01 1.520061194896697998e-01 7.385499030351638794e-02 -9.170346707105636597e-02
-9.881727397441864014e-02 2.845813930034637451e-01 -2.252498120069503784e-01 -4.489015042781829834e-02 -2.530287504196166992e-01 -2.634835988283157349e-02 -4.302665293216705322e-01 -5.137743428349494934e-03 4.223963618278503418e-02 -2.083704918622970581e-01 7.374934852123260498e-03 2.534050643444061279e-01 2.466490417718887329e-01 -8.314135670661926270e-02 -3.143482655286788940e-02 1.191141158342361450e-01 3.025696575641632080e-01 1.599425077438354492e-01 -1.958637833595275879e-01 6.874948740005493164e-02 -1.275532692670822144e-01 -3.339342772960662842e-02 8.487045764923095703e-02 2.716806232929229736e-01 2.958685345947742462e-02 -2.509407699108123779e-02 7.780896127223968506e-02 2.104531228542327881e-01 -9.767546504735946655e-02 -1.177270561456680298e-01 -2.779459357261657715e-01 5.572919175028800964e-02
-8.072885870933532715e-02 2.532380223274230957e-01 -1.707153320312500000e-01 1.631900966167449951e-01 9.059131890535354614e-02 -8.845758275128901005e-04 -1.654417365789413452e-01 -5.159755051136016846e-02 1.607259660959243774e-01 -1.193756088614463806e-01 1.593731343746185303e-01 -7.774922996759414673e-02 -3.723815828561782837e-02 1.564244180917739868e-01 -4.197222590446472168e-01 1.543313264846801758e-01 -4.478487372398376465e-02 4.584993794560432434e-02 1.289720237255096436e-01 -8.918699622154235840e-02 -2.051000297069549561e-01 3.851494491100311279e-01 -3.388631641864776611e-01 1.587532609701156616e-01 1.552725434303283691e-01 2.209749221801757812e-01 2.245559394359588623e-01 1.418988108634948730e-01 2.336193062365055084e-02 2.368935570120811462e-02 -1.007068008184432983e-01 -1.552014797925949097e-01
-4.028310254216194153e-02 4.969475865364074707e-01 -9.830614924430847168e-02 -3.493900299072265625e-01 4.486313834786415100e-02 -1.426076167263090611e-03 9.620746597647666931e-03 -2.959115989506244659e-02 5.035631358623504639e-02 1.011545807123184204e-01 -7.962375879287719727e-02 -3.159755840897560120e-02 6.473422050476074219e-02 -2.216093391180038452e-01 -1.835359483957290649e-01 1.898736953735351562e-01 5.256619676947593689e-02 5.597799643874168396e-02 -3.211113810539245605e-01 9.299132227897644043e-02 -2.727116644382476807e-01 1.719905585050582886e-01 -2.737655304372310638e-02 4.985121637582778931e-02 2.291124910116195679e-01 1.479689218103885651e-02 1.439554840326309204e-01 1.428431421518325806e-01 -1.481868475675582886e-01 -2.063419669866561890e-02 -2.830676734447479248e-01 -2.288228571414947510e-01
-1.381910294294357300e-01 3.332197964191436768e-01 -1.602665483951568604e-01 2.140246033668518066e-01 -9.609710425138473511e-02 1.255019456148147583e-01 8.315489441156387329e-02 -4.294911623001098633e-01 7.660033553838729858e-02 1.460700184106826782e-01 -2.320752590894699097e-01 4.543222486972808838e-02 5.901550501585006714e-02 2.525333464145660400e-01 -1.178763732314109802e-01 -1.677158474922180176e-02 -9.837825782597064972e-03 1.399084478616714478e-01 -3.308905959129333496e-01 2.952931821346282959e-01 -5.045683588832616806e-03 6.611730158329010010e-02 6.910936534404754639e-02 1.532317250967025757e-01 -9.013421833515167236e-02 1.078845560550689697e-02 1.641436964273452759e-01 2.409373521804809570e-01 2.181280031800270081e-02 2.001762688159942627e-01 -1.369268447160720825e-01 -1.261478960514068604e-01
-1.260772496461868286e-01 1.779830902814865112e-01 -2.015281915664672852e-01 2.302402704954147339e-01 -8.383469283580780029e-02 2.545472085475921631e-01 -2.688320875167846680e-01 -7.261749356985092163e-02 5.872384831309318542e-02 5.243972316384315491e-02 2.015003710985183716e-01 1.635316610336303711e-01 1.022033616900444031e-01 3.024887666106224060e-02 -9.830063581466674805e-02 1.685091704130172729e-01 1.196430530399084091e-02 -2.541951239109039307e-01 8.373129367828369141e-02 -1.174247711896896362e-01 -1.008162871003150940e-01 -6.506031751632690430e-02 -3.384094685316085815e-02 3.348646759986877441e-01 2.278411090373992920e-01 2.051790952682495117e-01 -8.193825371563434601e-03 9.571950137615203857e-02 -3.489596396684646606e-02 3.452720642089843750e-01 2.347825467586517334e-01 -3.073217570781707764e-01
2.765117399394512177e-02 1.696556657552719116e-01 -1.544739585369825363e-02 -2.232561707496643066e-01 4.492403194308280945e-02 3.166458606719970703e-01 -1.760381311178207397e-01 8.007057011127471924e-02 1.417621821165084839e-01 -1.528991162776947021e-01 1.481174528598785400e-01 1.072297766804695129e-01 6.834331899881362915e-02 1.007246077060699463e-01 -5.889415740966796875e-02 3.770189285278320312e-01 1.745649427175521851e-01 1.049553751945495605e-01 -4.696670770645141602e-01 -9.056647121906280518e-02 -1.955986320972442627e-01 -2.678884193301200867e-02 -3.151439875364303589e-02 1.117248162627220154e-01 3.467294201254844666e-02 1.121935620903968811e-01 1.991452276706695557e-01 2.175514996051788330e-01 -2.269392833113670349e-02 -1.575909405946731567e-01 1.853586137294769287e-01 -2.452184855937957764e-01
-1.774619072675704956e-01 2.213533222675323486e-01 -1.273953318595886230e-01 -2.945997714996337891e-01 3.454471752047538757e-02 1.737597137689590454e-01 -1.770238131284713745e-01 -2.789550423622131348e-01 -8.678503334522247314e-02 -9.684400260448455811e-02 2.524858340620994568e-02 -6.686706095933914185e-02 1.755241490900516510e-02 -2.159438282251358032e-01 -2.007934898138046265e-01 2.885062694549560547e-01 -1.407539248466491699e-01 8.580835163593292236e-02 -2.705612480640411377e-01 -7.273146510124206543e-02 -2.374130785465240479e-01 1.357860416173934937e-01 2.615689933300018311e-01 1.056629121303558350e-01 -7.344427704811096191e-02 1.479917764663696289e-01 1.731421202421188354e-01 2.864470779895782471e-01 2.164639979600906372e-01 1.551866382360458374e-01 1.095030158758163452e-01 -3.360615670680999756e-02
-5.538289248943328857e-02 1.404350996017456055e-01 4.873641952872276306e-02 -1.903267353773117065e-01 6.255507469177246094e-02 1.506960093975067139e-01 -1.882592886686325073e-01 -3.102368116378784180e-01 -2.113260142505168915e-02 -3.079347684979438782e-02 1.324844807386398315e-01 5.551666766405105591e-02 8.453386276960372925e-02 3.214366137981414795e-01 2.389316409826278687e-01 2.448048740625381470e-01 2.945184409618377686e-01 -4.069712013006210327e-02 -5.302335694432258606e-02 2.541401982307434082e-01 4.138945043087005615e-02 -1.146525591611862183e-01 -2.175942510366439819e-01 2.908626794815063477e-01 -1.217057183384895325e-01 7.195547968149185181e-02 1.343274116516113281e-01 2.940427660942077637e-01 -3.848274424672126770e-02 -5.217054858803749084e-02 -2.843977510929107666e-01 -1.363950967788696289e-01
[truncated: 3,266,077 more chars]
