# Supplementary material for: The Language of Innovation
Source: PLoS One. 2020 Apr 30;15(4):e0230107. doi: 10.1371/journal.pone.0230107 (PMC7194493; doi:10.1371/journal.pone.0230107)
Supplement: S20 File — (GZ) [file pone.0230107.s020.tar.gz › 1998-2002/V2Run_26_VS_4500_embeddings1998-2002ED32.txt]

-2.751541733741760254e-01 5.945990607142448425e-02 -1.851346343755722046e-01 -1.502453349530696869e-02 -7.142925169318914413e-03 8.502262830734252930e-02 -7.837455719709396362e-02 -1.989973783493041992e-01 -8.683304488658905029e-02 -2.805864810943603516e-01 1.305566728115081787e-01 2.953932993113994598e-02 4.900385066866874695e-02 1.080855578184127808e-01 6.597537547349929810e-02 -1.244238391518592834e-01 -3.878084123134613037e-01 6.133131682872772217e-02 -1.854992099106311798e-02 1.035555303096771240e-01 2.248168885707855225e-01 3.062973022460937500e-01 -5.393381044268608093e-02 -3.382886052131652832e-01 3.864720761775970459e-01 6.994015723466873169e-02 -8.075716346502304077e-02 -1.495306640863418579e-01 7.724706083536148071e-02 -2.334752380847930908e-01 -1.566940993070602417e-01 5.453982856124639511e-03
2.092887759208679199e-01 1.062990948557853699e-01 6.395363248884677887e-03 1.031285449862480164e-01 1.935933232307434082e-01 1.234434545040130615e-01 2.125352323055267334e-01 -3.888106346130371094e-02 -3.750729933381080627e-02 -3.552202582359313965e-01 3.034563660621643066e-01 -4.118091240525245667e-02 2.216914445161819458e-01 2.147662937641143799e-01 4.570142482407391071e-05 -1.135960966348648071e-01 -3.584888279438018799e-01 1.642983257770538330e-01 -4.612445831298828125e-02 -6.087215244770050049e-02 2.542929649353027344e-01 2.318257242441177368e-01 6.574350595474243164e-02 -1.259995996952056885e-01 9.174720942974090576e-02 3.363393247127532959e-01 5.389784276485443115e-02 4.029175266623497009e-02 1.513296812772750854e-01 -2.373923920094966888e-02 -6.497228890657424927e-02 -2.270995378494262695e-01
1.555804312229156494e-01 -7.080788910388946533e-02 -1.413065791130065918e-01 6.736401468515396118e-02 1.951954215764999390e-01 -1.508700996637344360e-01 1.362750530242919922e-01 -3.364705145359039307e-01 -1.947865448892116547e-02 -1.446992158889770508e-01 1.705778092145919800e-01 3.246891498565673828e-02 2.613921165466308594e-01 2.215785831212997437e-01 9.814882278442382812e-02 -7.814839482307434082e-02 -4.895574226975440979e-02 -1.777979917824268341e-02 -2.406214550137519836e-02 2.982613742351531982e-01 -4.308979213237762451e-02 2.588424682617187500e-01 -1.147308349609375000e-01 1.515094637870788574e-01 3.619334697723388672e-01 2.496974766254425049e-01 6.038663536310195923e-02 8.219922333955764771e-02 2.081215977668762207e-01 -2.674174904823303223e-01 -8.516490459442138672e-02 2.143455147743225098e-01
-1.770345121622085571e-01 -2.140561193227767944e-01 1.558055877685546875e-01 2.412964403629302979e-01 -1.253261864185333252e-01 6.540304049849510193e-03 -6.684202700853347778e-02 -3.141837418079376221e-01 -1.959608197212219238e-01 -1.146700680255889893e-01 6.180242076516151428e-02 2.570996284484863281e-01 1.002069376409053802e-02 -1.719590872526168823e-01 2.601102292537689209e-01 -2.574908547103404999e-02 -2.821148037910461426e-01 -9.257088601589202881e-02 -8.744140714406967163e-02 2.807823717594146729e-01 -9.214454889297485352e-02 2.102807164192199707e-01 -1.035871282219886780e-01 -8.248616941273212433e-03 3.261278271675109863e-01 1.578468680381774902e-01 -9.719075262546539307e-02 5.839339643716812134e-02 -2.397290989756584167e-02 -1.096267551183700562e-01 -2.594933211803436279e-01 -1.993492245674133301e-01
1.633064597845077515e-01 -3.045738339424133301e-01 8.204164355993270874e-02 -1.573672592639923096e-01 4.715778678655624390e-02 -1.435173451900482178e-01 -1.599344909191131592e-01 -1.265412122011184692e-01 -1.113589778542518616e-01 -2.299825549125671387e-01 3.652698174118995667e-02 6.854818761348724365e-02 9.935589879751205444e-02 2.907918691635131836e-01 5.671508610248565674e-02 -5.233937129378318787e-02 -2.990391850471496582e-01 -4.563826322555541992e-02 -6.647219508886337280e-02 2.766751646995544434e-01 -2.238654047250747681e-01 1.500519216060638428e-01 9.554811567068099976e-02 6.732673500664532185e-04 1.747964769601821899e-01 1.818585395812988281e-01 -1.932363063097000122e-01 2.152359113097190857e-02 -1.054658740758895874e-01 -4.772534072399139404e-01 -2.836819365620613098e-02 -1.325880885124206543e-01
1.176588088274002075e-01 -2.045664936304092407e-01 -2.163072675466537476e-01 -7.580141723155975342e-02 1.564794480800628662e-01 -2.168278098106384277e-01 -8.652426302433013916e-02 -2.036906182765960693e-01 1.315994858741760254e-01 -2.043758481740951538e-01 1.019518263638019562e-02 -1.738532036542892456e-01 1.310204416513442993e-01 4.517252445220947266e-01 3.539472352713346481e-03 -2.373247593641281128e-02 -1.640762090682983398e-01 1.143159791827201843e-01 3.126937150955200195e-02 -2.461939677596092224e-02 1.528774052858352661e-01 2.392704337835311890e-01 2.359025180339813232e-02 -2.388207763433456421e-01 4.358231127262115479e-01 -7.708404446020722389e-04 1.147771626710891724e-01 1.252527385950088501e-01 8.944763988256454468e-02 -2.115970402956008911e-01 -7.239804416894912720e-02 5.896290019154548645e-02
1.143093034625053406e-01 -1.981615126132965088e-01 6.848101504147052765e-03 2.736194804310798645e-02 -1.494105309247970581e-01 -8.862814307212829590e-02 -3.022388182580471039e-02 5.571839958429336548e-02 -2.564602792263031006e-01 -5.469595082104206085e-03 1.114835590124130249e-01 -2.060689926147460938e-01 1.004970148205757141e-01 1.857303529977798462e-01 1.060778200626373291e-01 -2.102602422237396240e-01 -1.236276775598526001e-01 1.916837394237518311e-01 -1.415535956621170044e-01 4.028221070766448975e-01 2.086414024233818054e-02 2.451536655426025391e-01 -2.720424160361289978e-02 -2.800818681716918945e-01 3.306683301925659180e-01 1.683687269687652588e-01 4.381646588444709778e-02 2.636286318302154541e-01 4.981809481978416443e-02 -3.259041309356689453e-01 -3.490654053166508675e-03 7.294512353837490082e-03
1.301510334014892578e-01 -3.986979424953460693e-01 7.691803574562072754e-02 -2.469294965267181396e-01 2.024624198675155640e-01 5.325213819742202759e-02 -9.145287424325942993e-02 -2.789407372474670410e-01 -3.235285282135009766e-01 -7.494479417800903320e-02 9.847889095544815063e-02 -7.483451813459396362e-02 1.174279972910881042e-01 2.104493379592895508e-01 1.057482734322547913e-01 -1.255980134010314941e-01 -1.332030892372131348e-01 -1.496459543704986572e-01 1.797602139413356781e-02 1.064249053597450256e-01 8.469496667385101318e-02 3.361904025077819824e-01 -6.784901767969131470e-02 -1.401659995317459106e-01 1.845498830080032349e-01 1.868798285722732544e-01 -8.395425230264663696e-02 1.955570131540298462e-01 1.258076876401901245e-01 -2.001416981220245361e-01 -1.590261161327362061e-01 -1.578270047903060913e-01
-5.890742316842079163e-02 -9.139113873243331909e-02 1.602289378643035889e-01 -4.655624739825725555e-03 1.846626051701605320e-03 -2.351844012737274170e-01 -7.878075540065765381e-02 -2.150922268629074097e-01 -2.949070651084184647e-03 -1.688274145126342773e-01 7.275067269802093506e-02 -1.002952530980110168e-01 -7.599734514951705933e-02 4.018330276012420654e-01 -5.332794412970542908e-02 -2.698239088058471680e-01 -2.628786563873291016e-01 -7.856840640306472778e-02 1.339181605726480484e-02 1.647027283906936646e-01 2.008206695318222046e-01 2.244686782360076904e-01 -1.905010640621185303e-01 -1.027903407812118530e-01 2.211546152830123901e-01 1.654596477746963501e-01 5.021671578288078308e-02 -1.273951530456542969e-01 3.417184054851531982e-01 -2.377068996429443359e-01 -2.394853681325912476e-01 4.600035026669502258e-02
1.162148043513298035e-01 5.459869280457496643e-02 -1.620542854070663452e-01 2.005097866058349609e-01 2.305467799305915833e-02 7.709783315658569336e-02 8.184967562556266785e-03 1.701454445719718933e-02 -7.046648114919662476e-02 -1.690609604120254517e-01 4.292775094509124756e-01 1.645811051130294800e-01 -3.165464475750923157e-02 2.697635293006896973e-01 2.797864079475402832e-01 -1.444600820541381836e-01 -2.005743086338043213e-01 -3.682354092597961426e-02 -1.178416758775711060e-01 2.775754034519195557e-01 1.794245690107345581e-01 2.820906639099121094e-01 -1.630812287330627441e-01 -1.259507685899734497e-01 9.117241203784942627e-02 1.393591016530990601e-01 2.025013118982315063e-01 1.607216894626617432e-01 3.609934821724891663e-02 1.393864955753087997e-02 -2.730361223220825195e-01 1.871161609888076782e-01
-2.908193506300449371e-02 -1.968447417020797729e-01 -3.214059770107269287e-02 2.058761864900588989e-01 5.052222870290279388e-03 -6.546179950237274170e-02 -1.792768687009811401e-01 -2.780773043632507324e-01 -1.281799972057342529e-01 -5.589293316006660461e-02 9.620502591133117676e-02 -9.212245792150497437e-02 1.986497193574905396e-01 -1.203656494617462158e-01 3.261593580245971680e-01 9.074767678976058960e-02 -3.467985689640045166e-01 2.731880843639373779e-01 -7.794540375471115112e-02 1.913443952798843384e-01 -1.827392429113388062e-01 3.107965588569641113e-01 -8.734059333801269531e-02 -1.316132545471191406e-01 1.996654272079467773e-01 1.384224593639373779e-01 1.496723443269729614e-01 -3.226222097873687744e-01 8.928973227739334106e-03 -8.292634785175323486e-02 -1.111337691545486450e-01 -8.211724925786256790e-04
3.715364038944244385e-01 -3.148528635501861572e-01 -3.581920638680458069e-02 -4.031719639897346497e-02 2.480186223983764648e-01 -6.714538484811782837e-02 -3.338735178112983704e-02 -4.454881325364112854e-02 -8.732853084802627563e-02 -1.822852939367294312e-01 7.506104558706283569e-02 -3.554598987102508545e-02 1.356114540249109268e-02 2.551482915878295898e-01 7.512055337429046631e-02 3.069975040853023529e-02 -1.943352371454238892e-01 8.571058511734008789e-02 2.151760086417198181e-02 3.428803682327270508e-01 9.613069891929626465e-02 1.385417729616165161e-01 -3.542545437812805176e-02 -1.933847963809967041e-01 2.820900082588195801e-01 9.917411208152770996e-02 -6.144020333886146545e-02 2.012696713209152222e-01 1.995639055967330933e-01 -3.344233334064483643e-01 -2.173151671886444092e-01 9.144078195095062256e-02
1.988963335752487183e-01 -9.399557113647460938e-02 -2.913178689777851105e-02 -6.106822565197944641e-02 1.080788373947143555e-01 -1.559359580278396606e-01 -4.710345342755317688e-02 -9.609904140233993530e-02 -1.958728730678558350e-01 -2.065587192773818970e-01 7.805046439170837402e-02 -7.671009749174118042e-02 2.718181610107421875e-01 2.438297569751739502e-01 3.404581546783447266e-01 -4.389046430587768555e-01 -8.234303444623947144e-02 -2.790975011885166168e-02 1.029650494456291199e-01 2.881245017051696777e-01 3.632467985153198242e-02 1.585474014282226562e-01 1.829842776060104370e-01 -5.469868332147598267e-02 3.875496983528137207e-01 2.875154279172420502e-02 -8.093639276921749115e-03 1.580651663243770599e-02 1.545773297548294067e-01 -5.629579350352287292e-02 -1.390197575092315674e-01 5.333615094423294067e-02
2.756081223487854004e-01 4.128806293010711670e-02 -1.387106627225875854e-01 -1.491995248943567276e-02 -4.897821694612503052e-02 -1.684144586324691772e-01 -3.894446045160293579e-02 -6.923161447048187256e-02 -2.693246863782405853e-02 -3.981025516986846924e-01 4.816144406795501709e-01 -8.505226671695709229e-02 6.306374073028564453e-02 1.570289134979248047e-01 2.468952387571334839e-01 6.383586209267377853e-03 -1.980254352092742920e-01 -1.802910417318344116e-01 1.716998815536499023e-01 9.984256327152252197e-02 4.086587950587272644e-02 7.677069306373596191e-02 2.678510732948780060e-02 -1.224720180034637451e-01 1.886882632970809937e-01 1.885135471820831299e-01 -4.792293533682823181e-02 1.489655971527099609e-01 -1.000542864203453064e-01 -1.301063895225524902e-01 -3.106395304203033447e-01 -1.557474434375762939e-01
-5.871316045522689819e-02 2.742571197450160980e-02 -3.324925899505615234e-01 -4.608365148305892944e-02 2.180590629577636719e-01 1.391865462064743042e-01 1.400489956140518188e-01 1.835867464542388916e-01 -2.425635308027267456e-01 -1.451768577098846436e-01 2.177522182464599609e-01 -5.546807497739791870e-02 2.911570072174072266e-01 2.392670065164566040e-01 1.232272908091545105e-01 5.879512056708335876e-02 -1.575839966535568237e-01 -2.336489558219909668e-01 2.461391501128673553e-02 2.739509344100952148e-01 1.827371567487716675e-01 1.920176744461059570e-01 8.001940697431564331e-02 -2.050563506782054901e-02 5.081124976277351379e-02 3.282132744789123535e-01 6.993060559034347534e-02 1.758530884981155396e-01 -7.982608675956726074e-02 -2.309898287057876587e-01 -4.987707734107971191e-02 -1.769533306360244751e-01
1.013800054788589478e-01 -6.131257489323616028e-02 -2.967847883701324463e-02 7.902787625789642334e-02 4.651133716106414795e-02 4.708403721451759338e-03 -1.431264579296112061e-01 -3.578334748744964600e-01 -3.380913436412811279e-01 -1.057442277669906616e-02 -4.244544729590415955e-02 -1.606889963150024414e-01 -8.582108467817306519e-02 -8.087793737649917603e-02 9.673438966274261475e-02 -3.894536197185516357e-02 -3.836395442485809326e-01 9.966874867677688599e-02 -8.258444070816040039e-02 1.457021981477737427e-01 1.244706511497497559e-01 4.485636055469512939e-01 1.136317104101181030e-02 -1.699076294898986816e-01 1.173467114567756653e-01 3.199889659881591797e-01 2.063768655061721802e-01 -2.527119219303131104e-01 -4.687043279409408569e-02 3.423479571938514709e-02 -1.974933221936225891e-02 -6.372581422328948975e-02
1.415575742721557617e-01 -3.545042276382446289e-01 1.169455572962760925e-01 -1.863541752099990845e-01 1.624495089054107666e-01 -1.465327804908156395e-03 -1.647943407297134399e-01 -2.238905876874923706e-01 -2.388720959424972534e-01 -9.285120666027069092e-02 9.526232024654746056e-04 -1.142877042293548584e-01 1.215674132108688354e-01 2.889284193515777588e-01 9.702732414007186890e-02 -6.460554897785186768e-02 -3.183586001396179199e-01 3.789381384849548340e-01 -1.203635856509208679e-01 1.230471804738044739e-01 2.514656260609626770e-02 8.289031684398651123e-02 -8.270535618066787720e-02 -9.922966361045837402e-02 3.263329863548278809e-01 5.999298766255378723e-02 -9.703455865383148193e-02 2.457167394459247589e-02 -6.718730926513671875e-02 -2.618958950042724609e-01 -8.917730301618576050e-02 1.080995500087738037e-01
1.611771881580352783e-01 -1.417915523052215576e-01 1.366710960865020752e-01 -4.314818605780601501e-02 1.374095231294631958e-01 -1.344082504510879517e-01 -2.100055068731307983e-01 -2.306018024682998657e-01 -2.592527568340301514e-01 -1.099783703684806824e-01 -1.284296661615371704e-01 1.953967846930027008e-02 1.508260816335678101e-01 2.286997288465499878e-01 1.178413480520248413e-01 -3.993242606520652771e-02 -2.831780016422271729e-01 1.676153689622879028e-01 3.144785761833190918e-02 9.397265315055847168e-02 -8.653414249420166016e-02 3.468411564826965332e-01 9.478547424077987671e-02 -8.401720225811004639e-02 2.701410353183746338e-01 5.731632560491561890e-02 -2.615982294082641602e-01 1.280592381954193115e-01 2.111727893352508545e-01 -3.787895441055297852e-01 1.360586564987897873e-02 -3.382677584886550903e-02
5.129703879356384277e-02 1.178882196545600891e-01 -2.896503545343875885e-02 1.696752607822418213e-01 1.721845567226409912e-01 -1.244388669729232788e-01 1.834169961512088776e-03 5.371706560254096985e-02 1.100590378046035767e-01 2.235470525920391083e-02 -2.827646024525165558e-02 2.485174685716629028e-02 -1.313743740320205688e-01 3.372530639171600342e-01 -5.391400679945945740e-02 2.810822799801826477e-02 -2.281800359487533569e-01 -2.599719464778900146e-01 -1.706729829311370850e-01 2.889858484268188477e-01 1.062353700399398804e-01 -8.317866176366806030e-02 7.617885619401931763e-02 -1.924273818731307983e-01 2.367925196886062622e-01 3.911421895027160645e-01 1.324060112237930298e-01 1.849733591079711914e-01 -1.428386103361845016e-02 -4.227410852909088135e-01 -1.522624939680099487e-01 2.929300814867019653e-02
1.134914457798004150e-01 -4.085439741611480713e-01 -5.996078252792358398e-02 -4.994181450456380844e-03 -1.517122960649430752e-03 -2.162502855062484741e-01 -1.367784440517425537e-01 4.708052426576614380e-02 -1.132602691650390625e-01 -2.137624919414520264e-01 1.420997828245162964e-01 -3.548586741089820862e-02 7.537147402763366699e-02 1.509784460067749023e-01 2.275776118040084839e-01 -3.446115553379058838e-02 -5.229870975017547607e-02 1.575284898281097412e-01 1.951432228088378906e-01 2.421351075172424316e-01 -1.278618574142456055e-01 2.774113416671752930e-01 -5.126491189002990723e-03 -1.766396909952163696e-01 2.951439619064331055e-01 1.863166093826293945e-01 -3.055917099118232727e-02 9.478005766868591309e-02 1.564437597990036011e-01 -3.591121137142181396e-01 -1.420402526855468750e-01 1.825506985187530518e-01
1.112890094518661499e-01 -3.540135025978088379e-01 3.428663685917854309e-02 5.914172902703285217e-02 1.035147756338119507e-01 -3.159370422363281250e-01 -1.477790027856826782e-01 -1.793738603591918945e-01 -1.516268998384475708e-01 -1.939149796962738037e-01 9.298637509346008301e-03 -3.019210100173950195e-01 1.945991963148117065e-01 2.480707019567489624e-01 6.618550419807434082e-02 -1.061043795198202133e-02 -1.787088364362716675e-01 3.905273601412773132e-02 9.896225482225418091e-02 1.402776241302490234e-01 1.528560817241668701e-01 1.415664553642272949e-01 7.143255323171615601e-02 -2.186819016933441162e-01 2.758667767047882080e-01 2.812020182609558105e-01 -1.529965251684188843e-01 1.442282348871231079e-01 1.557315438985824585e-01 -1.369349360466003418e-01 -1.888479590415954590e-01 3.987404052168130875e-03
-1.007735133171081543e-01 -2.825975120067596436e-01 1.028546392917633057e-01 7.075292989611625671e-03 1.972345262765884399e-02 5.528942868113517761e-02 -1.376956701278686523e-01 -4.089652299880981445e-01 -3.338237106800079346e-02 -2.004644572734832764e-01 1.042782962322235107e-01 -1.462852507829666138e-01 1.644633114337921143e-01 -2.310946434736251831e-01 2.587411701679229736e-01 5.266983434557914734e-02 -2.178624719381332397e-01 1.235952675342559814e-01 4.604666680097579956e-02 2.690632939338684082e-01 5.702535063028335571e-02 3.028288483619689941e-01 7.718578726053237915e-02 -2.884050011634826660e-01 2.807720601558685303e-01 3.669622913002967834e-02 7.059819996356964111e-02 -1.249678060412406921e-01 -1.123205721378326416e-01 1.382943708449602127e-02 -1.995043605566024780e-01 -1.058792993426322937e-01
1.169650116935372353e-03 -1.625808775424957275e-01 5.443422868847846985e-02 2.285359352827072144e-01 -1.995123028755187988e-01 9.019488841295242310e-02 7.924260944128036499e-02 -3.022650480270385742e-01 -4.774706065654754639e-02 -2.022157907485961914e-01 6.107871606945991516e-02 3.211802616715431213e-02 2.413782477378845215e-01 -8.117178082466125488e-02 2.463149130344390869e-01 1.679412722587585449e-01 -3.998446166515350342e-01 4.445787519216537476e-02 -1.594108492136001587e-01 3.727823495864868164e-01 9.866236150264739990e-02 1.432360112667083740e-01 -8.893547952175140381e-02 -2.038679718971252441e-01 2.086932510137557983e-01 1.824599802494049072e-01 8.842004463076591492e-03 -1.348546147346496582e-01 -6.869088113307952881e-02 -5.671147629618644714e-02 -1.547071933746337891e-01 -1.954460442066192627e-01
1.795099824666976929e-01 -8.615303039550781250e-02 -9.528280794620513916e-02 -1.541358530521392822e-01 2.029184550046920776e-01 -1.475598663091659546e-01 1.345006972551345825e-01 -3.562850654125213623e-01 -1.187081914395093918e-02 -2.759671509265899658e-01 3.977591693401336670e-01 -8.509743213653564453e-02 4.738154262304306030e-02 7.104008644819259644e-02 3.311443328857421875e-01 2.143130451440811157e-01 -1.348101496696472168e-01 -1.261553615331649780e-01 8.147201687097549438e-02 -1.863638870418071747e-02 1.492660343647003174e-01 3.282237350940704346e-01 1.394801735877990723e-01 2.776334062218666077e-02 -2.844799309968948364e-02 1.797741055488586426e-01 -8.941350877285003662e-02 6.748474389314651489e-02 -7.720626890659332275e-02 -1.120267063379287720e-01 -2.404041886329650879e-01 -4.017633572220802307e-02
2.412188984453678131e-02 -1.870039403438568115e-01 -1.924588978290557861e-01 6.945509463548660278e-02 6.351374089717864990e-02 7.096307352185249329e-03 -1.498203128576278687e-01 -1.251157820224761963e-01 7.294866722077131271e-03 8.862753212451934814e-02 8.858691900968551636e-02 -1.392364799976348877e-01 1.921697258949279785e-01 3.119226396083831787e-01 4.153771698474884033e-01 -6.406965851783752441e-02 -1.222967915236949921e-02 2.109325230121612549e-01 7.086776942014694214e-02 3.756218552589416504e-01 4.491338133811950684e-02 2.906514704227447510e-01 -2.366971373558044434e-01 -1.046374812722206116e-01 9.637722373008728027e-02 5.103022791445255280e-03 -2.390054017305374146e-01 1.648759394884109497e-01 1.597286462783813477e-01 -2.486081123352050781e-01 -9.502926468849182129e-02 -1.377760898321866989e-02
-1.578878909349441528e-01 6.625308096408843994e-02 9.759491682052612305e-02 -1.069228537380695343e-02 4.467647075653076172e-01 -1.176606118679046631e-01 -5.969019979238510132e-02 -1.930492818355560303e-01 -3.347526490688323975e-02 9.649795293807983398e-02 1.126802787184715271e-01 -1.446139663457870483e-01 -4.117088392376899719e-02 3.869507312774658203e-01 1.277705281972885132e-01 -5.466391891241073608e-02 -1.886420249938964844e-01 -7.081627845764160156e-02 -1.214094385504722595e-01 6.138999015092849731e-02 1.302723437547683716e-01 1.418676506727933884e-02 2.336415946483612061e-01 7.924768328666687012e-02 2.430178821086883545e-01 1.529170870780944824e-01 7.813107967376708984e-02 2.968513965606689453e-01 2.158093154430389404e-01 -8.125345408916473389e-02 -3.263817727565765381e-01 -1.359016746282577515e-01
1.952699124813079834e-01 -1.796775311231613159e-01 2.048813253641128540e-01 -4.156556969974189997e-04 9.409876912832260132e-02 -1.007058173418045044e-01 -3.856001049280166626e-02 -1.131810992956161499e-01 -1.971846222877502441e-01 -3.271256387233734131e-01 9.616075456142425537e-02 -9.571202844381332397e-02 6.069351360201835632e-02 3.802431821823120117e-01 3.197387978434562683e-02 1.642042770981788635e-02 -1.706793308258056641e-01 1.779106110334396362e-01 2.316411733627319336e-01 9.372397512197494507e-02 4.851146787405014038e-02 2.938161194324493408e-01 -1.517456173896789551e-01 -4.663216322660446167e-02 3.101495802402496338e-01 3.306976258754730225e-01 3.759625554084777832e-02 1.512502133846282959e-01 -6.798589974641799927e-02 -1.713919043540954590e-01 -1.314768791198730469e-01 1.490623503923416138e-01
1.340710222721099854e-01 1.605085581541061401e-01 -4.799787700176239014e-02 2.270570099353790283e-01 7.636593282222747803e-02 -1.341355144977569580e-01 -9.195422753691673279e-03 1.403488665819168091e-01 -7.740730792284011841e-02 -4.346976429224014282e-02 1.581818312406539917e-01 -2.589390613138675690e-02 3.757478594779968262e-01 2.491033673286437988e-01 3.344187438488006592e-01 1.271950453519821167e-01 -3.371467590332031250e-01 -1.792880296707153320e-01 5.750991776585578918e-02 1.169194802641868591e-01 1.206484287977218628e-01 9.155207127332687378e-02 -7.427173666656017303e-03 -2.042649537324905396e-01 -1.185286790132522583e-02 4.792322814464569092e-01 1.453547272831201553e-03 7.667925208806991577e-02 7.383868843317031860e-02 -7.179218530654907227e-02 -9.147538244724273682e-02 -1.086424440145492554e-01
-2.818749519065022469e-03 1.081773042678833008e-01 9.425575286149978638e-02 3.049966394901275635e-01 3.138228058815002441e-01 3.271938487887382507e-02 1.333279609680175781e-01 -2.587646842002868652e-01 -5.934387445449829102e-02 -2.776612341403961182e-01 4.483401309698820114e-03 1.336384266614913940e-01 9.788168221712112427e-02 -1.028208136558532715e-01 3.763919696211814880e-02 5.695014446973800659e-02 -6.690160185098648071e-02 9.778045117855072021e-02 -1.240116171538829803e-02 2.632651329040527344e-01 9.921930730342864990e-02 1.839648559689521790e-02 -2.977580130100250244e-01 -1.804848909378051758e-01 2.561921775341033936e-01 1.790738701820373535e-01 -1.649439632892608643e-01 -6.383933871984481812e-02 -3.788252547383308411e-02 -5.053839460015296936e-02 -4.542067348957061768e-01 -1.568074822425842285e-01
1.773110181093215942e-01 -5.101271346211433411e-02 1.963768154382705688e-02 -6.931144744157791138e-02 -1.415148675441741943e-01 -1.287060528993606567e-01 -1.235159672796726227e-02 -8.124982006847858429e-03 -1.181404292583465576e-01 -1.865011602640151978e-01 9.364093840122222900e-02 -1.225932165980339050e-01 6.590153276920318604e-02 1.786413043737411499e-01 3.478259444236755371e-01 -8.892767131328582764e-02 -5.190271511673927307e-02 2.623317539691925049e-01 -9.563927352428436279e-02 2.891073226928710938e-01 -7.639551907777786255e-02 2.454244196414947510e-01 1.068715937435626984e-02 -1.374476402997970581e-01 3.805463314056396484e-01 2.235929667949676514e-01 -3.207222223281860352e-01 1.197193711996078491e-01 1.871465295553207397e-01 -1.238048300147056580e-01 -2.676353752613067627e-01 5.451766401529312134e-02
2.029582113027572632e-01 5.960740894079208374e-02 7.106646895408630371e-02 -1.585514843463897705e-02 8.976263552904129028e-02 -6.884825229644775391e-02 -3.029955029487609863e-01 -3.873370885848999023e-01 1.657233573496341705e-02 -5.214532837271690369e-02 2.662442326545715332e-01 -6.946218758821487427e-02 1.437929421663284302e-01 2.381090521812438965e-01 2.235838323831558228e-01 -2.890840172767639160e-01 -1.865210533142089844e-01 -9.367924928665161133e-02 -5.125415325164794922e-02 1.633475185371935368e-03 -4.281606152653694153e-02 9.627036005258560181e-02 -1.418574005365371704e-01 -2.240969836711883545e-01 2.840660214424133301e-01 2.661901712417602539e-01 1.290213502943515778e-02 9.409511834383010864e-02 8.770562708377838135e-02 -2.879609763622283936e-01 -1.410059630870819092e-01 -8.352013677358627319e-02
3.869514539837837219e-02 -1.903138756752014160e-01 -1.844231635332107544e-01 -1.087895631790161133e-01 1.367974430322647095e-01 -1.328434199094772339e-01 1.243231073021888733e-01 -2.282864227890968323e-02 -1.496726423501968384e-01 -2.921155095100402832e-01 1.870036721229553223e-01 -9.142336249351501465e-02 -4.405201226472854614e-02 1.664188802242279053e-01 2.015927881002426147e-01 -1.826130151748657227e-01 -1.121815741062164307e-01 1.895171254873275757e-01 1.043508411385118961e-03 3.373108804225921631e-01 -1.331346929073333740e-01 2.107704877853393555e-01 -2.606053352355957031e-01 -1.355063915252685547e-01 2.061270475387573242e-01 2.835291028022766113e-01 -3.320625722408294678e-01 1.146847829222679138e-01 1.289022061973810196e-02 2.658495679497718811e-02 -2.172454595565795898e-01 6.589403003454208374e-02
-1.824715733528137207e-01 -1.497749388217926025e-01 3.841640055179595947e-02 1.498459130525588989e-01 3.164019286632537842e-01 2.938653230667114258e-01 -9.938357397913932800e-03 1.236307434737682343e-02 -1.356323435902595520e-02 -1.142532527446746826e-01 3.742260336875915527e-01 2.028578147292137146e-02 5.931404605507850647e-02 1.876541674137115479e-01 1.922947615385055542e-01 -1.315453648567199707e-01 -2.609346807003021240e-01 -1.975413858890533447e-01 -2.789282239973545074e-02 1.633076816797256470e-01 -1.379395835101604462e-02 6.921659223735332489e-03 8.541775494813919067e-02 -1.424749493598937988e-01 -4.881723597645759583e-02 3.781623840332031250e-01 -3.083882853388786316e-02 7.385665178298950195e-02 1.455309055745601654e-02 -3.446146100759506226e-02 -4.130243062973022461e-01 2.721184119582176208e-02
3.524706885218620300e-02 -2.019279599189758301e-01 5.215289443731307983e-02 2.499258965253829956e-01 3.409339115023612976e-02 2.208046019077301025e-01 -1.975804418325424194e-01 -3.382671177387237549e-01 -1.759281605482101440e-01 -1.242433115839958191e-01 1.205020695924758911e-01 -1.171448361128568649e-02 1.882050186395645142e-01 -7.218750566244125366e-02 1.517228633165359497e-01 -5.045881867408752441e-02 -3.174605071544647217e-01 1.283707320690155029e-01 3.893999010324478149e-02 2.182403355836868286e-01 4.372958093881607056e-02 2.732161283493041992e-01 2.005537450313568115e-01 -2.190357744693756104e-01 1.830195933580398560e-01 1.886073499917984009e-01 2.496938556432723999e-01 -2.582135200500488281e-01 3.297191113233566284e-02 -1.680887043476104736e-01 -1.081068534404039383e-02 -5.887348204851150513e-02
7.389036566019058228e-02 -1.658340692520141602e-01 -4.210956394672393799e-02 -7.459503412246704102e-02 -3.817463666200637817e-02 -1.604909449815750122e-01 -1.043203473091125488e-01 -1.501056104898452759e-01 -4.731745645403862000e-02 -1.386086195707321167e-01 1.241742596030235291e-01 -9.157182276248931885e-02 2.255160659551620483e-01 1.823264509439468384e-01 2.201802432537078857e-01 2.427276819944381714e-01 -1.013113409280776978e-01 6.879642140120267868e-03 2.484296075999736786e-02 2.786316871643066406e-01 1.152801662683486938e-01 2.443813830614089966e-01 -1.907454580068588257e-01 -1.582600474357604980e-01 2.050298303365707397e-01 3.294559419155120850e-01 -1.054842099547386169e-01 3.575287461280822754e-01 7.715951651334762573e-02 -1.892566084861755371e-01 2.190992981195449829e-02 3.279181122779846191e-01
-1.274289637804031372e-01 1.491950154304504395e-01 1.764860600233078003e-01 2.429327070713043213e-01 1.486601978540420532e-01 1.558226943016052246e-01 -2.896328084170818329e-02 -3.713368177413940430e-01 -1.234894171357154846e-01 -1.426821351051330566e-01 -1.558694243431091309e-01 -5.379959195852279663e-02 1.120556816458702087e-01 -1.549968570470809937e-01 3.130756318569183350e-01 6.368879973888397217e-02 -4.055827856063842773e-01 7.507148664444684982e-03 -4.809860605746507645e-03 2.113472372293472290e-01 -1.571755558252334595e-01 1.909926086664199829e-01 -3.913159295916557312e-02 -1.465769559144973755e-01 -5.169310141354799271e-03 1.298877745866775513e-01 -1.530508399009704590e-01 -1.171622797846794128e-02 6.811118870973587036e-02 -1.945060193538665771e-01 -2.774244546890258789e-01 -1.773121356964111328e-01
1.533923745155334473e-01 -3.323571979999542236e-01 -1.156244054436683655e-02 -1.271404922008514404e-01 7.514936849474906921e-03 -2.343295216560363770e-01 -2.198299318552017212e-01 -1.509465426206588745e-01 -2.254435122013092041e-01 -2.722681462764739990e-01 8.937945216894149780e-02 8.480427786707878113e-03 3.756047412753105164e-02 2.360595613718032837e-01 3.012250363826751709e-02 5.123873054981231689e-02 -3.059879243373870850e-01 3.694839077070355415e-03 1.505072116851806641e-01 2.127508074045181274e-01 1.872575134038925171e-01 1.660067290067672729e-01 -2.451866678893566132e-02 -9.777722507715225220e-02 3.551211059093475342e-01 2.148976475000381470e-01 4.881073907017707825e-02 2.608272433280944824e-01 8.286724984645843506e-02 -1.916123330593109131e-01 -1.401308458298444748e-02 -9.552154690027236938e-02
5.228035897016525269e-02 2.082076855003833771e-02 -1.159590333700180054e-01 -8.022080361843109131e-02 8.770526945590972900e-02 -2.423396259546279907e-01 6.799697130918502808e-02 -3.788925707340240479e-02 -1.787313818931579590e-01 -1.101476177573204041e-01 2.295965403318405151e-01 2.762607932090759277e-01 -4.135781526565551758e-02 -1.173201426863670349e-01 -1.537901069968938828e-02 -2.504231035709381104e-01 -4.344372153282165527e-01 1.078433394432067871e-01 -6.773408502340316772e-02 3.636319935321807861e-01 4.722775146365165710e-02 -1.414890438318252563e-01 1.949436068534851074e-01 -1.828778535127639771e-02 2.936423718929290771e-01 7.711126655340194702e-02 1.496638804674148560e-01 -6.802561879158020020e-02 1.556332688778638840e-02 -1.580172926187515259e-01 -1.916196495294570923e-01 -2.721017897129058838e-01
1.785749569535255432e-02 1.037081927061080933e-01 -1.582400500774383545e-01 -4.974931851029396057e-02 -9.978164732456207275e-02 -2.840714715421199799e-02 2.835974097251892090e-01 -1.261824220418930054e-01 -9.833735972642898560e-02 -3.069814853370189667e-02 2.164000421762466431e-01 9.120603092014789581e-03 2.840144634246826172e-01 1.051711216568946838e-01 8.518765866756439209e-02 -1.665472686290740967e-01 -3.239417970180511475e-01 -1.050231829285621643e-01 7.658196985721588135e-02 9.353762865066528320e-02 -1.473225206136703491e-01 3.258680999279022217e-01 2.240582704544067383e-01 -1.852226853370666504e-01 1.575159430503845215e-01 1.506966650485992432e-01 2.962226271629333496e-01 2.686982154846191406e-01 1.415657103061676025e-01 -1.459196805953979492e-01 -1.964472681283950806e-01 1.991857737302780151e-01
1.675264164805412292e-02 3.324235975742340088e-02 2.482821047306060791e-02 4.391036927700042725e-02 2.310938388109207153e-01 -6.055999174714088440e-02 7.558086514472961426e-02 -1.019426509737968445e-01 6.680377572774887085e-02 4.196166247129440308e-02 1.217352077364921570e-01 2.253257781267166138e-01 2.321310341358184814e-01 -1.092503890395164490e-01 1.812327466905117035e-02 3.415441140532493591e-02 -4.622123539447784424e-01 -1.828604936599731445e-01 2.171788811683654785e-01 1.609274297952651978e-01 1.353994309902191162e-01 1.787483990192413330e-01 -2.223033457994461060e-01 -1.727213859558105469e-01 2.370008677244186401e-01 4.990300163626670837e-02 -4.239998385310173035e-02 3.112269341945648193e-01 -2.876100540161132812e-01 -1.720032542943954468e-01 -2.335114330053329468e-01 -9.966383129358291626e-02
-1.271729022264480591e-01 -4.519990831613540649e-02 4.285998642444610596e-03 1.773316115140914917e-01 -1.114700585603713989e-01 1.248218715190887451e-01 5.980117619037628174e-02 -5.108672380447387695e-01 -2.363899350166320801e-01 -7.944270223379135132e-02 6.998901814222335815e-02 1.600124537944793701e-01 1.127556189894676208e-01 -2.467476390302181244e-02 1.717438101768493652e-01 8.872579783201217651e-02 -3.097368478775024414e-01 1.081333681941032410e-02 -1.600722782313823700e-02 2.557563185691833496e-01 -1.792487949132919312e-01 2.500465214252471924e-01 -1.054431200027465820e-01 -1.399824619293212891e-01 2.136291712522506714e-01 1.026498079299926758e-01 -4.626413062214851379e-02 5.572273954749107361e-02 -2.349639125168323517e-02 -1.746933311223983765e-01 -3.131728470325469971e-01 -1.916040033102035522e-01
-1.359701156616210938e-01 2.093258202075958252e-01 -1.963938623666763306e-01 -1.871371269226074219e-01 3.679731190204620361e-01 -6.469370424747467041e-02 1.658979919739067554e-03 -1.250792741775512695e-01 1.571648120880126953e-01 -1.129884123802185059e-01 -3.631792217493057251e-02 2.772591710090637207e-01 1.958083510398864746e-01 -3.325355425477027893e-02 1.356122195720672607e-01 3.639458864927291870e-02 -4.949360191822052002e-01 8.396356552839279175e-02 -8.288849145174026489e-02 9.422462433576583862e-02 5.596116650849580765e-03 1.822837144136428833e-01 1.080094836652278900e-02 -1.572659164667129517e-01 1.661175936460494995e-01 8.988579362630844116e-02 -7.496212422847747803e-02 2.498991787433624268e-01 -5.005464702844619751e-02 -1.972207576036453247e-01 -2.295079678297042847e-01 1.017801240086555481e-01
3.176311030983924866e-02 -2.668751478195190430e-01 -5.689648678526282310e-04 -1.366889178752899170e-01 1.302188038825988770e-01 -2.290299087762832642e-01 6.793156266212463379e-02 -1.170935407280921936e-01 3.019587509334087372e-02 -4.528250545263290405e-02 2.707947045564651489e-02 -1.375651359558105469e-01 -2.526723779737949371e-02 3.068787455558776855e-01 2.310667186975479126e-01 -2.187343090772628784e-01 -9.433224797248840332e-02 2.852501571178436279e-01 -5.827257782220840454e-02 2.933136820793151855e-01 -1.483579874038696289e-01 1.431741565465927124e-01 2.136696875095367432e-01 -2.061127126216888428e-01 2.829608917236328125e-01 1.122197955846786499e-01 -7.108943164348602295e-02 3.142518103122711182e-01 1.164975762367248535e-01 -2.469864785671234131e-01 -1.396852731704711914e-01 -4.222671315073966980e-02
5.895188823342323303e-02 2.726593054831027985e-02 -1.771373748779296875e-01 1.267149895429611206e-01 2.384399622678756714e-01 1.587670892477035522e-01 4.485288634896278381e-02 -1.109231039881706238e-01 1.464367378503084183e-02 -6.314790993928909302e-02 5.426812171936035156e-02 -8.423767983913421631e-02 3.146282732486724854e-01 1.446379870176315308e-01 1.130656525492668152e-01 -2.990889549255371094e-01 -3.515252172946929932e-01 -1.286950260400772095e-01 -3.812597319483757019e-02 1.760481148958206177e-01 2.992653250694274902e-01 2.809275686740875244e-01 1.130184084177017212e-01 -1.132101416587829590e-01 7.871111482381820679e-02 1.291293948888778687e-01 6.416814029216766357e-02 4.564004391431808472e-02 3.499605134129524231e-02 -5.082187801599502563e-02 -3.800259828567504883e-01 2.676413357257843018e-01
2.472991123795509338e-02 -1.913175918161869049e-02 5.365098267793655396e-02 1.756209284067153931e-01 1.706137806177139282e-01 -5.526215955615043640e-02 -7.068221271038055420e-02 -1.396323181688785553e-02 4.277825355529785156e-02 2.310366034507751465e-01 9.605717845261096954e-03 -1.325018405914306641e-01 -4.411976784467697144e-02 4.547386467456817627e-01 -2.476837486028671265e-02 -1.149081736803054810e-01 -2.736235260963439941e-01 4.139183461666107178e-02 -7.102193776518106461e-03 2.019468396902084351e-01 3.227447867393493652e-01 -4.585667327046394348e-02 -7.338875532150268555e-02 -3.130060732364654541e-01 2.388746440410614014e-01 2.570060193538665771e-01 1.310793962329626083e-02 2.424493581056594849e-01 1.611249744892120361e-01 -2.054814547300338745e-01 -1.907786130905151367e-01 -1.372966170310974121e-01
-2.106792107224464417e-02 2.053050845861434937e-01 2.307470440864562988e-01 4.278890416026115417e-02 7.574979215860366821e-02 -1.605334728956222534e-01 -1.013132110238075256e-01 -1.995443254709243774e-01 -4.077005088329315186e-01 -2.409843951463699341e-01 1.327898800373077393e-01 3.539060428738594055e-02 1.162080541253089905e-01 -3.043801486492156982e-01 9.742108732461929321e-02 3.060207962989807129e-01 -2.258119583129882812e-01 1.646526306867599487e-01 -2.014038339257240295e-02 2.631640434265136719e-01 3.754447028040885925e-02 1.392439752817153931e-01 -8.296505361795425415e-02 -1.226283311843872070e-01 1.934350132942199707e-01 6.110582873225212097e-02 1.980691105127334595e-01 7.756948471069335938e-02 1.829684153199195862e-02 -2.590175867080688477e-01 -1.540179252624511719e-01 -1.554944273084402084e-02
2.722525037825107574e-02 1.305039823055267334e-01 -2.162267267704010010e-01 -2.407915331423282623e-02 1.220494434237480164e-01 1.034085154533386230e-01 -9.291002154350280762e-02 -2.427663952112197876e-01 -1.782007068395614624e-01 -1.826141327619552612e-01 4.299792051315307617e-01 -6.427565962076187134e-02 2.096814960241317749e-01 3.576477169990539551e-01 2.768607437610626221e-02 -4.416388645768165588e-02 -3.057584464550018311e-01 -3.750822693109512329e-02 -7.042749971151351929e-02 3.061169683933258057e-01 1.928982883691787720e-01 1.924956589937210083e-01 -8.897619694471359253e-02 -1.483943033963441849e-02 9.802681207656860352e-02 -1.389048099517822266e-01 -4.568472877144813538e-02 4.253032431006431580e-02 1.036490127444267273e-01 -1.930404901504516602e-01 -1.047012731432914734e-01 2.128153890371322632e-01
-2.504973411560058594e-01 1.046856716275215149e-01 -1.293824762105941772e-01 -3.149806335568428040e-02 3.319076299667358398e-01 -1.123838499188423157e-01 1.159197092056274414e-02 -5.650715157389640808e-02 8.115270733833312988e-02 -6.512107700109481812e-02 2.407764792442321777e-01 1.304091513156890869e-01 9.274540096521377563e-02 -2.873427793383598328e-02 5.088017322123050690e-03 -6.432276219129562378e-02 -5.203287005424499512e-01 -6.507728248834609985e-02 -5.701103433966636658e-02 1.883556246757507324e-01 1.111668869853019714e-01 2.782841324806213379e-01 -9.891442209482192993e-02 -3.404069840908050537e-01 1.360326707363128662e-01 2.383886650204658508e-02 -1.382581144571304321e-01 1.595262885093688965e-01 -2.464662790298461914e-01 -5.488058086484670639e-04 -1.714948564767837524e-01 9.116533212363719940e-03
-4.965909570455551147e-02 1.501792818307876587e-01 -1.173581462353467941e-02 8.065026998519897461e-02 2.980075776576995850e-01 1.998807340860366821e-01 1.178471818566322327e-01 -1.407644152641296387e-01 1.813583672046661377e-01 6.775961816310882568e-02 1.933165341615676880e-01 5.567232891917228699e-02 1.081284508109092712e-01 3.671173006296157837e-02 7.420014590024948120e-02 2.414046041667461395e-02 -5.382192134857177734e-01 -6.003623362630605698e-03 9.949434548616409302e-02 1.570758074522018433e-01 2.114287614822387695e-01 6.890632212162017822e-02 -1.546269208192825317e-01 -2.328439056873321533e-01 1.857831031084060669e-01 7.657897472381591797e-02 -3.127080798149108887e-01 2.092278897762298584e-01 -1.971840113401412964e-01 -6.500647962093353271e-02 -1.495061665773391724e-01 -9.761249274015426636e-02
1.158072426915168762e-01 2.532579302787780762e-01 -8.260052651166915894e-02 2.723902761936187744e-01 1.072084754705429077e-01 -6.970324466237798333e-05 -2.711657434701919556e-02 2.475284636020660400e-01 2.334522269666194916e-02 -2.283669561147689819e-01 1.669190526008605957e-01 -1.429358497262001038e-02 -4.107687249779701233e-02 1.580090522766113281e-01 1.213914453983306885e-01 1.165159270167350769e-01 -2.534584328532218933e-02 -2.131360769271850586e-02 5.119048058986663818e-02 5.011222958564758301e-01 -1.797290742397308350e-01 2.579457759857177734e-01 -8.345636725425720215e-02 -2.969090640544891357e-01 1.563581675291061401e-01 2.017420381307601929e-01 -2.695824019610881805e-02 1.162478029727935791e-01 -3.695721179246902466e-02 -2.197686731815338135e-01 3.755523636937141418e-02 -2.300869375467300415e-01
1.890586167573928833e-01 -1.303334981203079224e-01 2.209848724305629730e-02 -1.642957627773284912e-01 1.378713250160217285e-01 -1.530185900628566742e-02 -1.416967809200286865e-01 -2.781018018722534180e-01 1.100281774997711182e-01 3.967817500233650208e-02 2.121629565954208374e-01 1.180508881807327271e-01 -5.045112967491149902e-02 1.074135228991508484e-01 3.692497732117772102e-03 -1.642354130744934082e-01 -3.356082439422607422e-01 -1.601541042327880859e-01 6.635289639234542847e-02 2.327632606029510498e-01 -9.865205734968185425e-02 2.757507860660552979e-01 1.220690906047821045e-01 -2.832084298133850098e-01 1.471421271562576294e-01 2.390328794717788696e-01 1.369287222623825073e-01 -2.432563900947570801e-01 3.332161307334899902e-01 1.527741365134716034e-02 -2.021875828504562378e-01 -5.318538472056388855e-02
1.862241700291633606e-02 6.122824922204017639e-02 1.275321990251541138e-01 -4.368672147393226624e-02 1.344088762998580933e-01 1.923225373029708862e-01 -4.546526074409484863e-02 5.072301626205444336e-02 -1.766177266836166382e-01 2.208419702947139740e-02 1.934217810630798340e-01 3.377045392990112305e-01 -1.862502843141555786e-01 4.539655987173318863e-03 1.541684567928314209e-01 -1.098899990320205688e-01 -3.123236298561096191e-01 1.748129725456237793e-01 1.437217295169830322e-01 4.534218907356262207e-01 1.925531774759292603e-01 3.165356516838073730e-01 1.407631188631057739e-01 2.182990908622741699e-01 2.022170573472976685e-01 1.049025803804397583e-01 -4.835584014654159546e-02 -2.091187238693237305e-01 -1.880981959402561188e-02 -6.004917621612548828e-02 4.297193884849548340e-02 3.848890215158462524e-02
1.115676760673522949e-01 -1.002923324704170227e-01 -1.760545819997787476e-01 -2.772817909717559814e-01 -8.408002555370330811e-02 -1.460254788398742676e-01 -1.500268578529357910e-01 -4.382184520363807678e-02 -1.637799292802810669e-02 -2.490835934877395630e-01 3.264607787132263184e-01 -2.924132347106933594e-02 1.903698220849037170e-02 1.114559099078178406e-01 -3.142932802438735962e-02 2.628005146980285645e-01 -1.491920650005340576e-01 3.663332760334014893e-02 9.344462305307388306e-02 1.923893690109252930e-01 2.726337173953652382e-03 4.290252029895782471e-01 -4.002508521080017090e-02 -2.271352261304855347e-01 2.265713065862655640e-01 4.109960794448852539e-01 2.677250187844038010e-03 -8.799962699413299561e-02 1.503108739852905273e-01 -1.239498611539602280e-02 -6.291326880455017090e-02 5.381836742162704468e-02
-1.658774726092815399e-02 -2.770718634128570557e-01 1.009622216224670410e-02 -2.007721513509750366e-01 -9.219706989824771881e-03 -4.217686131596565247e-02 4.615898430347442627e-02 6.527090072631835938e-02 1.076166406273841858e-01 -1.680203974246978760e-01 -6.966596934944391251e-03 -5.830849707126617432e-02 6.457200646400451660e-02 2.015660107135772705e-01 2.071826606988906860e-01 -1.951348781585693359e-01 -4.956331104040145874e-02 1.604520082473754883e-01 -9.497363120317459106e-02 2.302114218473434448e-01 7.744240015745162964e-02 2.862390875816345215e-01 -9.451669454574584961e-02 -3.840686976909637451e-01 3.473120033740997314e-01 7.752748578786849976e-02 -7.663261145353317261e-02 1.185467019677162170e-01 3.126778602600097656e-01 -2.978866398334503174e-01 -1.938118487596511841e-01 2.939772559329867363e-03
-2.292557992041110992e-02 -1.621837764978408813e-01 3.334124758839607239e-02 3.514526188373565674e-01 -6.975637376308441162e-02 -5.577310174703598022e-02 9.986805915832519531e-02 -4.266693294048309326e-01 -1.751132011413574219e-01 -3.158534690737724304e-02 9.179734438657760620e-02 9.695688635110855103e-02 1.409414559602737427e-01 -2.450750023126602173e-01 1.655452251434326172e-01 5.705115385353565216e-03 -3.195406496524810791e-01 9.231279790401458740e-02 -5.757850129157304764e-03 1.228535547852516174e-01 -7.398729026317596436e-02 3.614901602268218994e-01 -2.863346040248870850e-02 -2.514540255069732666e-01 1.740711182355880737e-01 1.372893750667572021e-01 -4.523934051394462585e-02 1.195668336004018784e-02 6.164506077766418457e-02 -1.502289623022079468e-01 -2.314903885126113892e-01 -1.855858117341995239e-01
-9.441927075386047363e-03 -4.371110349893569946e-02 -2.681368887424468994e-01 -2.832467108964920044e-02 1.654670387506484985e-01 8.289610594511032104e-02 3.353258594870567322e-02 9.789765626192092896e-02 -3.634389862418174744e-02 -5.327549297362565994e-03 2.148196548223495483e-01 2.168361842632293701e-02 2.619606852531433105e-01 3.218905627727508545e-01 2.105815708637237549e-01 -2.928780624642968178e-03 -2.841060757637023926e-01 -1.131043583154678345e-02 2.270262092351913452e-01 2.176965326070785522e-01 2.985871732234954834e-01 2.917606830596923828e-01 5.201746895909309387e-02 -1.309092789888381958e-01 9.113035351037979126e-02 2.778599560260772705e-01 -2.026089280843734741e-01 2.850636541843414307e-01 7.623771578073501587e-02 1.186656057834625244e-01 -1.188293546438217163e-01 -6.988024339079856873e-03
1.287171244621276855e-01 1.577802584506571293e-03 -2.256821841001510620e-01 8.683308959007263184e-02 1.248310059309005737e-01 -6.005420163273811340e-02 1.965913325548171997e-01 -3.508099541068077087e-02 1.186912283301353455e-01 1.388943791389465332e-01 -1.438364479690790176e-02 -3.029521554708480835e-02 2.532396614551544189e-01 1.395546197891235352e-01 2.114111632108688354e-01 -1.273876726627349854e-01 -3.630736172199249268e-01 5.398551225662231445e-01 -4.875496402382850647e-02 -7.432922720909118652e-02 2.241178229451179504e-02 -1.207897216081619263e-01 2.188640832901000977e-02 -1.091582700610160828e-01 2.009109705686569214e-01 1.446136534214019775e-01 -1.544393599033355713e-01 1.082585230469703674e-01 -1.365583091974258423e-01 -3.299486637115478516e-01 -5.322276055812835693e-02 3.170511126518249512e-02
-5.135087296366691589e-02 -8.856873214244842529e-02 2.019543945789337158e-01 1.408792883157730103e-01 -1.616597408428788185e-03 -9.886749833822250366e-02 -1.054759100079536438e-01 -1.711731255054473877e-01 -4.192377254366874695e-02 -9.146220237016677856e-02 -1.144602894783020020e-01 -1.552710682153701782e-01 -1.386300567537546158e-02 4.713056981563568115e-01 2.095491886138916016e-01 -1.156571209430694580e-01 -2.268544584512710571e-01 -1.043828353285789490e-01 1.330590546131134033e-01 1.158959716558456421e-01 1.934474855661392212e-01 1.486367285251617432e-01 1.595710217952728271e-02 -7.851602882146835327e-02 1.045194044709205627e-01 1.873259246349334717e-01 -2.121293358504772186e-02 3.298152387142181396e-01 1.349570751190185547e-01 -3.657378256320953369e-01 -2.209884524345397949e-01 1.904075592756271362e-01
1.427109986543655396e-01 -3.174112439155578613e-01 5.628316849470138550e-02 -8.013279736042022705e-02 2.187227308750152588e-01 -1.929103285074234009e-01 1.838700324296951294e-01 -4.097841680049896240e-02 -1.402418762445449829e-01 -2.937341295182704926e-02 5.504696816205978394e-02 -3.635795116424560547e-01 1.250345073640346527e-02 1.068010628223419189e-01 1.113396435976028442e-01 -1.474490165710449219e-01 -2.718307375907897949e-01 -1.940442323684692383e-01 1.763808131217956543e-01 1.838735491037368774e-01 -2.639318816363811493e-02 1.012796089053153992e-01 -1.892005354166030884e-01 3.613949194550514221e-02 3.573375344276428223e-01 1.948342323303222656e-01 -2.266973704099655151e-01 1.013541128486394882e-02 -1.020209938287734985e-01 -1.669549942016601562e-01 -1.524735987186431885e-01 2.100110203027725220e-01
1.579420268535614014e-01 -2.761018872261047363e-01 -6.579852849245071411e-02 -3.472883626818656921e-02 2.429213523864746094e-01 -1.099414378404617310e-01 4.014636203646659851e-02 -5.253745988011360168e-02 -2.771355509757995605e-01 -3.331977725028991699e-01 -7.990693300962448120e-02 -1.498806625604629517e-01 1.805822700262069702e-01 2.935061454772949219e-01 1.420931816101074219e-01 -8.885919302701950073e-02 -2.651712000370025635e-01 5.512804910540580750e-02 9.619379788637161255e-02 1.631911844015121460e-01 2.951408969238400459e-03 1.281886845827102661e-01 -1.939416229724884033e-01 -2.632588148117065430e-01 2.595621943473815918e-01 1.305775642395019531e-01 1.006502583622932434e-01 1.530976593494415283e-01 1.123923882842063904e-01 -2.789250314235687256e-01 -1.132034808397293091e-01 -2.150774560868740082e-02
-8.305917680263519287e-02 -6.253894418478012085e-02 2.458149045705795288e-01 1.885101199150085449e-01 3.074071742594242096e-02 -1.742036044597625732e-01 -1.053912118077278137e-01 -2.604843974113464355e-01 -1.799231320619583130e-01 4.525522887706756592e-02 2.024959176778793335e-01 -1.092953309416770935e-01 3.428746163845062256e-01 -6.651663780212402344e-02 2.058507204055786133e-01 -9.132188558578491211e-02 -2.468559145927429199e-01 1.568749696016311646e-01 6.593150086700916290e-03 3.465096652507781982e-01 6.121123582124710083e-02 2.980129122734069824e-01 -1.838854886591434479e-02 -2.374232560396194458e-01 5.480936542153358459e-02 -9.947553277015686035e-02 6.885394454002380371e-02 -1.584590524435043335e-01 2.276863716542720795e-02 -1.546563953161239624e-01 -6.992361694574356079e-02 -3.096821308135986328e-01
1.998170465230941772e-02 1.531614065170288086e-01 1.767939925193786621e-01 -8.688151836395263672e-02 2.986302077770233154e-01 -4.788494203239679337e-03 1.242678239941596985e-01 2.178926393389701843e-02 -1.806166470050811768e-01 -1.438398510217666626e-01 2.203013300895690918e-01 -2.576021850109100342e-01 1.020454764366149902e-01 2.219136655330657959e-01 1.300845146179199219e-01 -1.549057811498641968e-01 -3.530199825763702393e-01 3.228196175768971443e-03 -5.661200359463691711e-02 -2.246432378888130188e-02 -7.159118354320526123e-02 2.153435945510864258e-01 4.599504545331001282e-02 4.996882751584053040e-03 3.891848325729370117e-01 2.306579500436782837e-01 1.359371691942214966e-01 1.760037392377853394e-01 8.155097067356109619e-02 1.430762410163879395e-01 -1.042830422520637512e-01 2.988892793655395508e-01
1.126204729080200195e-01 -1.414676159620285034e-01 -1.787672787904739380e-01 3.034647088497877121e-03 -2.462830627337098122e-03 1.570159494876861572e-01 3.761362982913851738e-03 -3.284143805503845215e-01 -9.095867723226547241e-02 -2.018626034259796143e-02 -6.265428662300109863e-02 1.547080874443054199e-01 2.070509642362594604e-01 4.228090345859527588e-01 -1.068386882543563843e-01 -2.329631447792053223e-01 -8.693578839302062988e-02 2.106408178806304932e-01 9.390261769294738770e-02 1.988123506307601929e-01 4.115281254053115845e-02 1.817473024129867554e-01 6.859502196311950684e-02 -2.815647423267364502e-01 4.021595716476440430e-01 1.318934261798858643e-01 -2.099049985408782959e-01 -8.170162141323089600e-02 6.845773663371801376e-03 -3.040091693401336670e-02 -1.701392829418182373e-01 1.335432287305593491e-02
2.831331789493560791e-01 -2.050566375255584717e-01 -2.871610522270202637e-01 1.935879588127136230e-01 1.639813184738159180e-01 6.673587113618850708e-02 3.269189596176147461e-02 -3.963620662689208984e-01 9.564229100942611694e-02 -1.104641705751419067e-01 -2.404008060693740845e-01 -8.631553500890731812e-03 7.598479092121124268e-02 1.323577463626861572e-01 3.051749169826507568e-01 -1.466560959815979004e-01 -1.976711750030517578e-01 4.125247523188591003e-02 -8.080828189849853516e-02 2.701135873794555664e-01 2.527148090302944183e-02 2.494474686682224274e-02 1.199207901954650879e-01 -1.795101463794708252e-01 1.754981428384780884e-01 2.684708535671234131e-01 3.677511215209960938e-02 1.272086054086685181e-01 1.499564945697784424e-01 1.041892822831869125e-02 -2.335743512958288193e-03 -2.001027911901473999e-01
9.830954670906066895e-02 -1.278808116912841797e-01 7.326072547584772110e-03 1.809158176183700562e-01 -1.511722803115844727e-02 1.498197577893733978e-02 -6.974548846483230591e-02 -3.654239773750305176e-01 -9.614628553390502930e-02 -1.158589571714401245e-01 9.839744120836257935e-02 -7.410905510187149048e-02 1.555030345916748047e-01 -1.837191134691238403e-01 2.303885221481323242e-01 1.331954747438430786e-01 -3.223785161972045898e-01 -1.718462258577346802e-02 -1.185546517372131348e-01 3.739252686500549316e-01 1.365574542433023453e-02 2.475684136152267456e-01 -3.043494420126080513e-03 -2.408988028764724731e-01 3.610136508941650391e-01 -7.756308466196060181e-02 1.806536018848419189e-01 -2.629708051681518555e-01 -7.584346830844879150e-02 -1.083205863833427429e-01 4.060497507452964783e-02 2.937365509569644928e-02
1.667327880859375000e-01 -2.196523249149322510e-01 8.764542639255523682e-02 -4.483376815915107727e-02 1.977960914373397827e-01 -1.670707464218139648e-01 -1.035754233598709106e-01 -7.367157377302646637e-03 -3.174589872360229492e-01 -8.391045778989791870e-02 1.488459706306457520e-01 -2.187094688415527344e-01 -4.553402215242385864e-02 2.368329167366027832e-01 2.387826889753341675e-01 4.389239475131034851e-02 -9.554561972618103027e-02 1.751695573329925537e-01 2.563470005989074707e-01 1.126599982380867004e-01 6.992489844560623169e-02 4.072674512863159180e-01 2.073898538947105408e-02 -4.982407763600349426e-02 1.675928831100463867e-01 2.859657406806945801e-01 3.247556835412979126e-02 2.103885859251022339e-01 1.444087624549865723e-01 -2.597734034061431885e-01 4.367624223232269287e-02 6.490426510572433472e-02
-6.945605389773845673e-03 -9.293523430824279785e-02 2.854068391025066376e-02 1.880921274423599243e-01 -6.309204548597335815e-02 -8.042157627642154694e-03 2.417164854705333710e-02 -4.277121126651763916e-01 -1.187576130032539368e-01 -1.460188925266265869e-01 6.468271464109420776e-02 3.736637234687805176e-01 1.144794821739196777e-01 -1.291968375444412231e-01 1.349774301052093506e-01 1.464398652315139771e-01 -2.586096823215484619e-01 2.046767026185989380e-01 1.954748108983039856e-02 1.258350014686584473e-01 -4.136526212096214294e-02 3.617036044597625732e-01 -3.408687561750411987e-02 -1.623020470142364502e-01 1.735300719738006592e-01 5.473608523607254028e-02 -6.787762790918350220e-02 -1.018345281481742859e-01 -2.087202109396457672e-02 -1.495316326618194580e-01 -3.510084450244903564e-01 -1.993467062711715698e-01
-1.455075591802597046e-01 4.070376977324485779e-02 -1.307610720396041870e-01 -1.649701446294784546e-01 -3.158257529139518738e-02 -1.420752108097076416e-01 9.342642873525619507e-02 -2.757528796792030334e-02 -6.916682422161102295e-02 2.615118212997913361e-02 -2.713515050709247589e-02 -2.341591566801071167e-01 1.509826928377151489e-01 3.703898787498474121e-01 1.670964956283569336e-01 -8.020838722586631775e-03 -3.951753377914428711e-01 5.218357220292091370e-02 2.564369142055511475e-01 2.810645103454589844e-01 1.953217685222625732e-01 4.178353548049926758e-01 -1.941512674093246460e-01 -2.040917575359344482e-01 -3.551554307341575623e-02 1.641946732997894287e-01 -2.639463916420936584e-02 -1.101760342717170715e-01 1.068082451820373535e-01 2.393510378897190094e-02 2.941032685339450836e-02 5.957281589508056641e-02
-1.851263940334320068e-01 -2.137659043073654175e-01 -4.620046913623809814e-02 3.184537887573242188e-01 -1.128912270069122314e-01 -1.091479673050343990e-03 1.485476195812225342e-01 -4.171856045722961426e-01 -2.083727270364761353e-01 -6.817340850830078125e-02 1.613844186067581177e-01 1.561625599861145020e-01 1.069720685482025146e-01 -5.831047147512435913e-02 1.633578836917877197e-01 9.505279362201690674e-02 -3.043338954448699951e-01 9.777514636516571045e-02 -7.361123710870742798e-02 5.545612052083015442e-02 -1.179622113704681396e-01 2.946711778640747070e-01 2.156668342649936676e-02 -2.272337824106216431e-01 2.283831387758255005e-01 8.566771447658538818e-02 -9.871233487501740456e-05 1.857559010386466980e-02 6.336383055895566940e-03 -1.096997186541557312e-01 -2.555569410324096680e-01 -2.404592186212539673e-01
-1.438376605510711670e-01 1.940708011388778687e-01 -7.068865746259689331e-02 2.827716991305351257e-02 2.921645343303680420e-01 3.150383010506629944e-02 -1.069524809718132019e-01 -1.673229932785034180e-01 5.280311778187751770e-02 2.470205724239349365e-02 2.902339398860931396e-01 1.794370859861373901e-01 1.728817224502563477e-01 -1.018937379121780396e-01 8.523043245077133179e-02 -4.122149571776390076e-02 -5.232575535774230957e-01 -2.828746568411588669e-03 3.351444378495216370e-02 1.733047962188720703e-01 2.545237839221954346e-01 1.641571372747421265e-01 -2.229501456022262573e-01 -1.576164662837982178e-01 2.700884342193603516e-01 -2.792533859610557556e-02 -1.451871171593666077e-02 1.405157744884490967e-01 -1.986125558614730835e-01 -4.344766959547996521e-02 -1.153609827160835266e-01 -1.463800817728042603e-01
-1.740749329328536987e-01 -1.497934013605117798e-01 4.786293953657150269e-02 2.966090142726898193e-01 -5.977998301386833191e-02 -1.996069028973579407e-02 1.710778772830963135e-01 -4.645325243473052979e-01 -1.666982769966125488e-01 -1.831092983484268188e-01 1.518656015396118164e-01 1.109593287110328674e-01 3.060682117938995361e-02 -9.680214524269104004e-02 1.716457605361938477e-01 6.777758896350860596e-02 -2.993362843990325928e-01 7.968246936798095703e-02 -8.008836954832077026e-02 1.373158693313598633e-01 -7.985854893922805786e-02 3.586665689945220947e-01 -1.395610393956303596e-03 -1.205638572573661804e-01 1.978331357240676880e-01 9.979342669248580933e-02 2.468689903616905212e-02 -1.522383466362953186e-02 3.546192869544029236e-02 -1.760583817958831787e-01 -1.932405233383178711e-01 -2.767565846443176270e-01
-1.038494855165481567e-01 -3.054462671279907227e-01 1.061442270874977112e-01 9.654615074396133423e-02 -9.572908282279968262e-02 3.932392969727516174e-02 -8.355335146188735962e-02 -4.000234901905059814e-01 -9.237035363912582397e-02 1.444237865507602692e-02 1.293758898973464966e-01 3.657088801264762878e-02 1.105718538165092468e-01 -2.828076714649796486e-03 1.690969467163085938e-01 -2.333402447402477264e-02 -3.195103406906127930e-01 1.709714345633983612e-02 -6.782823055982589722e-02 2.608187794685363770e-01 -1.131963878870010376e-01 1.641930937767028809e-01 4.186091199517250061e-02 -3.683264255523681641e-01 1.542983502149581909e-01 1.522140502929687500e-01 1.052375137805938721e-01 -2.965298593044281006e-01 -1.766277402639389038e-01 -1.468758881092071533e-01 -2.488850206136703491e-01 -1.286067962646484375e-01
3.516861796379089355e-02 2.036388032138347626e-02 1.802696734666824341e-01 1.067710667848587036e-01 3.882141411304473877e-02 1.871600747108459473e-01 1.969654113054275513e-01 -3.245148956775665283e-01 -2.885555615648627281e-03 -2.343059144914150238e-02 1.308099031448364258e-01 6.612426787614822388e-02 4.761653393507003784e-02 -2.173304855823516846e-01 1.680989712476730347e-01 -6.751840119250118732e-04 -2.345455437898635864e-01 1.387536227703094482e-01 -2.717750966548919678e-01 3.142330050468444824e-01 -5.444894731044769287e-02 2.309756428003311157e-01 -2.104568779468536377e-01 -2.201557308435440063e-01 2.624462842941284180e-01 9.824641793966293335e-02 1.411146968603134155e-01 3.071821108460426331e-02 3.859176859259605408e-02 -2.569187283515930176e-01 -2.898452877998352051e-01 -1.648453772068023682e-01
-1.244994550943374634e-01 -1.859136521816253662e-01 8.369872719049453735e-02 -2.296208776533603668e-02 1.626223772764205933e-01 1.095736473798751831e-01 -2.730731479823589325e-02 -3.443613946437835693e-01 -2.178931385278701782e-01 -2.129254490137100220e-02 2.492864280939102173e-01 -7.280975580215454102e-02 2.075402885675430298e-01 -1.065459921956062317e-01 5.418457835912704468e-02 4.190824925899505615e-03 -2.393619418144226074e-01 1.237528473138809204e-01 2.191442251205444336e-02 3.101977109909057617e-01 -7.987599819898605347e-02 3.087502121925354004e-01 -1.837929934263229370e-01 -2.808735966682434082e-01 2.942635715007781982e-01 -5.425385199487209320e-03 2.042270079255104065e-02 -2.727841436862945557e-01 -5.850526038557291031e-03 -3.973754495382308960e-02 -8.382499963045120239e-02 -2.410163134336471558e-01
3.498930037021636963e-01 -3.626616299152374268e-01 1.751078218221664429e-01 -7.494206726551055908e-02 -5.082060396671295166e-02 3.661999106407165527e-02 -1.201375424861907959e-01 -3.363120555877685547e-01 -1.693796217441558838e-01 -2.951211929321289062e-01 7.668093591928482056e-02 -8.735010772943496704e-02 1.313834488391876221e-01 2.157644629478454590e-01 1.525259315967559814e-01 -1.646565459668636322e-02 -4.187457561492919922e-01 3.810697048902511597e-02 1.744471490383148193e-02 1.145112663507461548e-01 -1.091177016496658325e-01 6.037180125713348389e-02 2.905600331723690033e-02 -2.091690897941589355e-01 2.498461455106735229e-01 1.066628098487854004e-01 -4.719638824462890625e-02 -6.345731206238269806e-03 7.065600901842117310e-02 -7.244236022233963013e-02 -5.507187545299530029e-02 -1.481793373823165894e-01
1.725850850343704224e-01 1.040752306580543518e-01 -1.006597355008125305e-01 1.580300927162170410e-02 1.817591041326522827e-01 -9.452215582132339478e-02 -1.471181064844131470e-01 -4.166176319122314453e-01 -9.645166993141174316e-02 -1.961044818162918091e-01 3.632791340351104736e-01 -1.708110868930816650e-01 1.295139938592910767e-01 1.504101604223251343e-01 -2.246766723692417145e-02 -2.397987805306911469e-02 -9.653620421886444092e-02 -9.627735614776611328e-02 1.062636263668537140e-02 3.157976269721984863e-01 2.561566829681396484e-01 1.297745704650878906e-01 4.511372745037078857e-02 -1.569095551967620850e-01 2.399660497903823853e-01 3.092198166996240616e-03 -2.022684812545776367e-01 1.442086547613143921e-01 4.619890078902244568e-02 -7.652035355567932129e-02 -3.068406283855438232e-01 1.159522980451583862e-01
2.804431617259979248e-01 -2.179556339979171753e-01 -5.913559719920158386e-02 1.035849303007125854e-01 1.315607726573944092e-01 -2.386210113763809204e-01 -2.996681258082389832e-02 -3.929278254508972168e-01 -1.378831863403320312e-01 -2.004854232072830200e-01 2.767628133296966553e-01 -5.117930006235837936e-03 6.027683988213539124e-02 3.943320214748382568e-01 1.326788067817687988e-01 -7.652904838323593140e-02 -1.177497282624244690e-01 -7.504864037036895752e-02 -1.648491807281970978e-02 1.348187476396560669e-01 1.556733697652816772e-01 9.561073780059814453e-02 -1.142893172800540924e-02 -1.597297340631484985e-01 1.771129965782165527e-01 9.206923097372055054e-02 -1.124456375837326050e-01 -2.075142413377761841e-02 1.165335252881050110e-01 -2.933016121387481689e-01 -1.545855402946472168e-01 1.956332623958587646e-01
-3.177093714475631714e-02 -1.215264499187469482e-01 -7.149750739336013794e-02 1.205909103155136108e-01 2.015664428472518921e-01 -5.228858441114425659e-02 -8.198860287666320801e-02 -6.366146355867385864e-02 1.821981817483901978e-01 4.128848202526569366e-03 -2.087928950786590576e-01 -9.904335439205169678e-02 -1.511422917246818542e-02 1.494120657444000244e-01 2.178772538900375366e-01 -7.275965064764022827e-02 -4.657701551914215088e-01 -7.407972216606140137e-02 -1.529562324285507202e-01 -1.509198267012834549e-02 2.950417995452880859e-01 2.925435602664947510e-01 -1.487212926149368286e-01 5.343873798847198486e-02 2.342252582311630249e-01 2.002283334732055664e-01 -2.738435752689838409e-02 4.100826010107994080e-02 -9.474676102399826050e-02 1.857996359467506409e-02 -4.428214430809020996e-01 -4.516858980059623718e-02
2.684564329683780670e-02 -1.229247823357582092e-01 -8.028213679790496826e-02 -1.582012772560119629e-01 1.200056821107864380e-01 5.162128433585166931e-02 -8.216856420040130615e-02 -3.846626579761505127e-01 -2.119142264127731323e-01 1.397996693849563599e-01 2.305094748735427856e-01 2.124360650777816772e-01 9.008952975273132324e-02 2.548190057277679443e-01 1.804376989603042603e-01 -1.828561276197433472e-01 -2.165898978710174561e-01 -1.996070742607116699e-01 -3.572588041424751282e-02 1.028038188815116882e-01 5.455334205180406570e-03 1.475854068994522095e-01 2.228324301540851593e-02 -1.177008673548698425e-01 1.989432275295257568e-01 4.989345073699951172e-01 1.318153887987136841e-01 -8.973234891891479492e-02 7.505317032337188721e-02 -8.183664083480834961e-02 -1.090669725090265274e-02 1.341782659292221069e-01
3.110010027885437012e-01 -1.482989937067031860e-01 -1.574464887380599976e-01 -9.836887568235397339e-02 2.093234658241271973e-02 1.522719860076904297e-01 1.871958523988723755e-01 7.798960804939270020e-02 2.025898844003677368e-01 -1.193221434950828552e-01 3.686935901641845703e-01 -6.653109937906265259e-02 1.716086268424987793e-02 2.030114829540252686e-01 1.280670762062072754e-01 -4.590702801942825317e-02 -2.786188423633575439e-01 -1.489182263612747192e-01 -2.320257723331451416e-01 3.099073171615600586e-01 9.689915925264358521e-03 2.275393307209014893e-01 4.230192676186561584e-02 3.329383907839655876e-03 1.089397817850112915e-01 2.591210603713989258e-01 -2.105043530464172363e-01 -8.991072326898574829e-02 -9.966969490051269531e-02 -1.920951306819915771e-01 -2.114342153072357178e-01 1.062850654125213623e-02
1.697456687688827515e-01 -6.972083356231451035e-03 -1.158251911401748657e-01 1.569603979587554932e-01 3.709917366504669189e-01 2.030173391103744507e-01 3.513750061392784119e-02 1.976546198129653931e-01 9.014455974102020264e-02 -3.135602176189422607e-01 3.740668296813964844e-02 -1.936604231595993042e-01 6.981080770492553711e-02 1.873544305562973022e-01 2.946211099624633789e-01 -6.644035130739212036e-02 -3.053525090217590332e-01 2.025292254984378815e-03 4.790134355425834656e-02 1.116830110549926758e-01 4.937681555747985840e-02 3.003185242414474487e-02 -1.869796663522720337e-01 -1.626184731721878052e-01 3.564377129077911377e-01 2.183280885219573975e-01 9.353002160787582397e-02 3.031355142593383789e-02 1.101165041327476501e-01 1.255486011505126953e-01 -2.676561661064624786e-02 2.272614240646362305e-01
7.049343548715114594e-03 -8.017408847808837891e-02 -1.037446036934852600e-01 2.039452344179153442e-01 7.090533524751663208e-02 6.550467014312744141e-02 2.048296779394149780e-01 -1.790899336338043213e-01 -2.875126302242279053e-01 -4.749002307653427124e-02 1.470580101013183594e-01 3.269043937325477600e-02 -3.182018995285034180e-01 3.726990222930908203e-01 2.181906253099441528e-01 -2.561692148447036743e-02 3.388847038149833679e-02 3.025636263191699982e-02 2.514209151268005371e-01 7.530059665441513062e-02 1.984845250844955444e-01 1.414332836866378784e-01 5.412835627794265747e-02 4.190660268068313599e-02 4.388410151004791260e-01 6.518275290727615356e-02 8.359871059656143188e-02 -4.910391569137573242e-02 -5.361456051468849182e-02 -1.714068949222564697e-01 3.522643819451332092e-02 -2.950037121772766113e-01
-7.447285950183868408e-02 -1.403773427009582520e-01 1.498940289020538330e-01 1.913930773735046387e-01 -3.575916588306427002e-02 4.555310681462287903e-02 9.788974374532699585e-02 -4.791443943977355957e-01 -2.129831910133361816e-02 -8.416831493377685547e-02 -2.239136397838592529e-02 8.464661240577697754e-02 1.103826239705085754e-01 -1.327101588249206543e-01 1.519427001476287842e-01 4.371356964111328125e-02 -4.249912202358245850e-01 1.827972680330276489e-01 -5.422784015536308289e-02 2.010503709316253662e-01 -1.002963930368423462e-01 2.605337500572204590e-01 -4.014385491609573364e-02 -1.330484598875045776e-01 3.307670652866363525e-01 1.638537645339965820e-01 -2.875374257564544678e-02 -1.548433024436235428e-02 7.489772886037826538e-02 -4.049561172723770142e-02 -2.939287424087524414e-01 -1.323814094066619873e-01
-8.903066813945770264e-02 -1.695852279663085938e-01 9.197698906064033508e-03 2.028897404670715332e-01 -1.722826212644577026e-01 9.738487005233764648e-02 -9.204160422086715698e-02 -3.961423337459564209e-01 -3.599655255675315857e-02 -9.009217470884323120e-02 1.757072061300277710e-01 4.957203194499015808e-02 3.272920101881027222e-02 -2.158061563968658447e-01 2.253092974424362183e-01 -5.148344859480857849e-02 -3.710677325725555420e-01 5.129019543528556824e-02 -2.616483950987458229e-03 3.813106715679168701e-01 -1.087869051843881607e-02 3.061083555221557617e-01 -9.629572927951812744e-02 -2.977592945098876953e-01 1.111644804477691650e-01 -1.835152623243629932e-03 -8.873447775840759277e-02 -1.851854324340820312e-01 7.708302885293960571e-02 -1.426907032728195190e-01 -1.223084926605224609e-01 2.068827487528324127e-02
-2.479659765958786011e-01 1.917947083711624146e-02 3.474074229598045349e-02 2.835763096809387207e-01 2.858799993991851807e-01 4.105608537793159485e-02 1.392468661069869995e-01 -2.333234548568725586e-01 -1.751790940761566162e-01 -3.829386457800865173e-02 -3.708320483565330505e-02 2.783183455467224121e-01 1.319566816091537476e-01 -1.807252764701843262e-01 4.456627741456031799e-02 8.677610009908676147e-02 -1.898397803306579590e-01 1.935124583542346954e-02 -4.960501566529273987e-02 4.573868215084075928e-01 1.808818313293159008e-03 5.481152981519699097e-02 -1.132958009839057922e-01 -1.307340115308761597e-01 2.113798558712005615e-01 3.088531196117401123e-01 4.626965150237083435e-02 -1.109378114342689514e-01 1.470448672771453857e-01 -1.395450383424758911e-01 -2.229266315698623657e-01 4.874680191278457642e-02
-2.728108763694763184e-01 7.682678103446960449e-02 -7.570366840809583664e-03 1.834910362958908081e-01 -6.307488679885864258e-02 2.163080126047134399e-02 8.421760052442550659e-02 -4.543196558952331543e-01 -1.581083424389362335e-02 -8.430187404155731201e-02 2.742948196828365326e-02 2.165512740612030029e-01 1.624193191528320312e-01 -1.403753757476806641e-01 2.235888391733169556e-01 5.805332586169242859e-02 -2.193775177001953125e-01 9.435891360044479370e-02 -2.579336427152156830e-02 3.663438856601715088e-01 -5.941496416926383972e-02 1.188464239239692688e-01 -1.240460351109504700e-01 -1.489964127540588379e-01 3.571394979953765869e-01 8.020117878913879395e-02 -7.726748008280992508e-03 8.295852690935134888e-02 6.429129093885421753e-02 -8.065380156040191650e-02 -3.076368868350982666e-01 -1.421353816986083984e-01
3.323493525385856628e-02 -2.972322888672351837e-02 -7.554979622364044189e-02 2.467842400074005127e-02 1.167788505554199219e-01 -1.179426312446594238e-01 -9.137631207704544067e-02 1.407009065151214600e-01 -1.799899525940418243e-02 -3.666008114814758301e-01 3.757378160953521729e-01 6.790898740291595459e-02 -1.333132088184356689e-01 3.620582818984985352e-02 2.249050736427307129e-01 5.198593065142631531e-02 -5.202614665031433105e-01 -9.092827886343002319e-02 -6.450278311967849731e-02 1.909170448780059814e-01 7.594976574182510376e-02 1.996286511421203613e-01 2.058707475662231445e-01 1.887554675340652466e-01 4.301869776099920273e-03 2.982672750949859619e-01 -4.199744760990142822e-02 -1.478106435388326645e-02 -3.865594416856765747e-02 -9.403490275144577026e-02 -1.906463652849197388e-01 -4.789761453866958618e-02
1.064338162541389465e-02 -9.324064105749130249e-02 -9.737459570169448853e-02 -1.845545917749404907e-01 8.910769969224929810e-02 -5.883919820189476013e-02 -1.451994478702545166e-01 -9.980667382478713989e-02 -1.086960658431053162e-01 -1.855468600988388062e-01 -4.319307953119277954e-02 -1.000416874885559082e-01 2.652549743652343750e-01 3.236276209354400635e-01 1.699525117874145508e-01 3.386155888438224792e-02 -5.043862462043762207e-01 -1.483042538166046143e-02 -1.422992348670959473e-02 6.482724100351333618e-02 -1.293719410896301270e-01 1.339297890663146973e-01 -2.281945347785949707e-01 -1.436912715435028076e-01 1.766764819622039795e-01 2.471551895141601562e-01 -2.036434262990951538e-01 2.356053739786148071e-01 1.970748156309127808e-01 -1.334704905748367310e-01 -1.283513605594635010e-01 1.145859360694885254e-01
1.282331049442291260e-01 7.287628203630447388e-02 1.095464751124382019e-01 1.934604048728942871e-01 -4.969906806945800781e-02 -4.020558297634124756e-02 2.334586977958679199e-01 -2.820146381855010986e-01 1.458931565284729004e-01 -2.399142533540725708e-01 -1.379093378782272339e-01 -1.993418186902999878e-01 -4.558356106281280518e-02 3.567447140812873840e-02 4.138996303081512451e-01 -9.643307328224182129e-02 -4.424902796745300293e-01 -1.104950457811355591e-01 -2.547313272953033447e-01 1.785472333431243896e-01 3.725528344511985779e-02 1.466229110956192017e-01 -1.210858114063739777e-02 -1.172505095601081848e-01 1.100806295871734619e-01 1.277801543474197388e-01 1.462769806385040283e-01 -5.718417000025510788e-03 -1.689176112413406372e-01 -2.047636359930038452e-01 4.308016598224639893e-02 -7.339539378881454468e-02
-2.015725672245025635e-01 1.811951100826263428e-01 -1.120468601584434509e-01 1.298133879899978638e-01 2.352774143218994141e-01 -1.683427989482879639e-01 -2.505985796451568604e-01 2.440094947814941406e-02 2.236190438270568848e-01 -2.585428655147552490e-01 1.882089525461196899e-01 7.341901212930679321e-02 3.404628857970237732e-02 6.435249000787734985e-02 -3.390295198187232018e-03 2.240646332502365112e-01 -3.502973914146423340e-01 1.475184224545955658e-02 6.538344174623489380e-02 2.144671827554702759e-01 -1.877892911434173584e-01 2.882371842861175537e-01 7.018267363309860229e-02 -3.080954588949680328e-02 3.387389481067657471e-01 2.062336951494216919e-01 -9.696137160062789917e-02 -7.581003010272979736e-02 -2.778648212552070618e-02 -1.564239263534545898e-01 1.441675275564193726e-01 -1.448932141065597534e-01
1.582017093896865845e-01 -1.731937676668167114e-01 -1.125661879777908325e-01 -1.468950062990188599e-01 2.051069289445877075e-01 -1.840864717960357666e-01 -2.317203730344772339e-01 -7.257849723100662231e-02 -2.286525219678878784e-01 -2.044940739870071411e-01 -1.667060256004333496e-01 -2.044119536876678467e-01 9.463825821876525879e-02 9.187081456184387207e-02 1.301960945129394531e-01 -1.170064881443977356e-01 -1.995921880006790161e-01 8.604595065116882324e-02 1.672895252704620361e-01 2.838666737079620361e-01 -2.946809306740760803e-02 1.942462325096130371e-01 -1.286119818687438965e-01 -1.967207491397857666e-01 3.968529403209686279e-01 1.562441587448120117e-01 6.636717915534973145e-02 2.251524031162261963e-01 -1.781993359327316284e-02 -1.318736970424652100e-01 -2.428047657012939453e-01 2.797843329608440399e-02
-5.060952156782150269e-02 -1.692738570272922516e-02 -2.537687122821807861e-01 -6.764428224414587021e-03 1.169317588210105896e-01 -3.094249069690704346e-01 1.981930434703826904e-01 -1.704030483961105347e-01 -9.442046284675598145e-03 5.665810406208038330e-02 2.945281565189361572e-01 -2.747143059968948364e-02 1.735727041959762573e-01 4.264104366302490234e-01 9.709697216749191284e-02 2.503221482038497925e-02 -2.871098518371582031e-01 1.947318464517593384e-01 1.532564461231231689e-01 2.077080458402633667e-01 2.371271550655364990e-01 9.666753560304641724e-02 -3.816551342606544495e-02 -1.371489316225051880e-01 -3.379362076520919800e-02 1.789353340864181519e-01 -4.336402565240859985e-02 2.849779427051544189e-01 6.736191362142562866e-02 -1.305335611104965210e-01 1.099971756339073181e-01 -1.393304467201232910e-01
5.548456683754920959e-02 -2.922436594963073730e-01 -1.166525408625602722e-01 4.051114246249198914e-02 -6.570042669773101807e-02 -9.559043496847152710e-02 9.629881940782070160e-03 2.444868721067905426e-02 -1.799149513244628906e-01 -1.443674266338348389e-01 -1.485346443951129913e-02 -6.705977767705917358e-02 -1.859686220996081829e-03 3.784816861152648926e-01 3.334960341453552246e-01 -2.697405777871608734e-02 -6.488228589296340942e-02 1.477366387844085693e-01 -2.181865274906158447e-01 3.058854341506958008e-01 -3.837342187762260437e-02 2.209717035293579102e-01 -1.414483599364757538e-02 -2.912468612194061279e-01 3.945541381835937500e-01 4.581945389509201050e-02 -1.765604764223098755e-01 4.700395464897155762e-02 1.382492184638977051e-01 -8.947793394327163696e-02 -2.079783380031585693e-01 7.022317498922348022e-02
-1.358721703290939331e-01 4.741381108760833740e-02 7.759943604469299316e-02 2.386964559555053711e-01 -9.604507684707641602e-02 -1.038373261690139771e-01 1.257278174161911011e-01 -4.383043348789215088e-01 -1.564285755157470703e-01 -1.218092814087867737e-01 6.541455537080764771e-02 1.079197153449058533e-01 3.049539215862751007e-02 -1.481999903917312622e-01 1.725501418113708496e-01 7.214553654193878174e-02 -3.194282054901123047e-01 1.211105808615684509e-01 -1.670893877744674683e-01 2.361188083887100220e-01 -1.707221865653991699e-01 3.042803406715393066e-01 3.215414285659790039e-02 -1.305043101310729980e-01 2.081038802862167358e-01 2.263853251934051514e-01 -1.294770389795303345e-01 5.903857573866844177e-02 -3.141944762319326401e-03 -8.232967555522918701e-02 -2.345775812864303589e-01 -2.418059408664703369e-01
-6.330713629722595215e-02 -9.607739746570587158e-03 -1.266005486249923706e-01 -8.479940146207809448e-02 2.462536394596099854e-01 7.499910891056060791e-02 -3.821520367637276649e-03 3.199862688779830933e-02 -1.303085386753082275e-01 7.171948440372943878e-03 9.190343320369720459e-02 5.323824658989906311e-02 -2.242784202098846436e-01 2.764712572097778320e-01 3.901609182357788086e-01 2.459945343434810638e-02 -4.236241579055786133e-01 -2.048675566911697388e-01 8.623024076223373413e-02 1.640190780162811279e-01 1.112152561545372009e-01 1.160416975617408752e-01 1.310217827558517456e-01 -3.076563179492950439e-01 -1.081143505871295929e-02 6.526888161897659302e-02 -2.942435629665851593e-02 2.448158413171768188e-01 -2.531988620758056641e-01 1.978481188416481018e-02 -3.088448569178581238e-02 2.710070013999938965e-01
1.642166525125503540e-01 -2.774486839771270752e-01 7.104818522930145264e-02 2.949413061141967773e-01 1.538921147584915161e-01 1.754396557807922363e-01 6.716879457235336304e-02 -4.445490241050720215e-02 -4.810058325529098511e-02 7.519995421171188354e-02 2.755168676376342773e-01 5.114254355430603027e-02 4.033564124256372452e-03 -6.744981557130813599e-02 -1.933363452553749084e-02 -4.050675779581069946e-02 -2.567000389099121094e-01 2.115316987037658691e-01 2.282626926898956299e-01 2.355877906084060669e-01 -2.187135964632034302e-01 2.803560197353363037e-01 -7.442885544151067734e-03 9.421028196811676025e-03 3.153522312641143799e-01 1.529932916164398193e-01 9.475241415202617645e-03 -1.637848280370235443e-02 4.348316416144371033e-02 -1.713599860668182373e-01 -3.692991435527801514e-01 -1.196619719266891479e-01
2.865981459617614746e-01 -9.422174654901027679e-03 5.129933729767799377e-02 -1.584397405385971069e-01 2.846755981445312500e-01 -1.928199380636215210e-01 -1.905740201473236084e-01 -4.081829190254211426e-01 -1.074577793478965759e-01 1.522447820752859116e-02 1.412156820297241211e-01 1.174284070730209351e-01 1.020232364535331726e-01 3.158448636531829834e-01 1.966458708047866821e-01 -2.464978545904159546e-01 -2.011885344982147217e-01 -1.517403870820999146e-02 1.467058211565017700e-01 1.000161245465278625e-01 -1.137752011418342590e-01 9.644176065921783447e-02 -3.687383234500885010e-02 -1.790464818477630615e-01 2.030958831310272217e-01 3.102912306785583496e-01 9.765772521495819092e-02 -8.087678253650665283e-02 4.719769582152366638e-02 -1.276832073926925659e-01 -1.094683334231376648e-01 -4.197744652628898621e-02
-1.297983825206756592e-01 -2.334560751914978027e-01 -5.600477103143930435e-03 2.702512443065643311e-01 -5.153811350464820862e-02 1.808759570121765137e-02 1.454543620347976685e-01 -4.353600144386291504e-01 -3.133031427860260010e-01 -4.997162520885467529e-02 1.763665676116943359e-01 1.846274137496948242e-01 1.186732500791549683e-01 -1.169374659657478333e-01 2.167001813650131226e-01 2.103404141962528229e-02 -2.863367497920989990e-01 1.929726302623748779e-01 3.611664846539497375e-02 1.499119848012924194e-01 -1.572449356317520142e-01 1.826598793268203735e-01 -4.965547844767570496e-02 -1.679438054561614990e-01 1.659267842769622803e-01 8.286309987306594849e-02 1.050307415425777435e-02 8.720698952674865723e-02 1.707309670746326447e-02 -1.236715316772460938e-01 -2.524010241031646729e-01 -2.184604406356811523e-01
-1.314838677644729614e-01 -4.407618939876556396e-02 3.193960711359977722e-02 2.493544071912765503e-01 -1.352867484092712402e-01 8.314118534326553345e-02 -9.361967444419860840e-03 -4.708936810493469238e-01 -1.803030818700790405e-01 -6.525527685880661011e-02 1.165020316839218140e-01 8.438626676797866821e-02 5.653534829616546631e-02 -7.836248725652694702e-02 2.090168148279190063e-01 4.761031642556190491e-02 -2.311139851808547974e-01 1.642278134822845459e-01 -1.099209114909172058e-01 1.545702666044235229e-01 -2.836781181395053864e-02 3.100789487361907959e-01 2.705486025661230087e-03 -1.815057545900344849e-01 2.449938505887985229e-01 1.726592183113098145e-01 -1.127688363194465637e-01 -9.103637933731079102e-02 -9.420064836740493774e-02 -1.155914291739463806e-01 -3.092000186443328857e-01 -2.878079712390899658e-01
-8.477207273244857788e-02 1.218757256865501404e-01 5.954395607113838196e-02 7.826878875494003296e-02 2.247365266084671021e-01 -2.499145641922950745e-02 2.988537587225437164e-02 8.172558993101119995e-02 2.908934652805328369e-02 4.910077899694442749e-02 1.729948222637176514e-01 1.401792019605636597e-01 2.973734773695468903e-02 -1.168492212891578674e-01 2.324202954769134521e-01 9.159853309392929077e-02 -2.873570322990417480e-01 7.401832193136215210e-02 6.408124417066574097e-02 1.843224316835403442e-01 3.194005787372589111e-01 2.967013418674468994e-01 -2.759968340396881104e-01 -3.061438202857971191e-01 3.680680990219116211e-01 -1.067410781979560852e-01 -7.420927286148071289e-02 2.888634502887725830e-01 -2.043750286102294922e-01 -8.092934638261795044e-02 -8.839321881532669067e-02 -4.211570695042610168e-02
-8.505565673112869263e-02 -3.941087424755096436e-02 -2.263023555278778076e-01 -4.170012101531028748e-02 3.237502276897430420e-01 -1.233172975480556488e-02 1.031416505575180054e-01 5.354359000921249390e-02 2.163213044404983521e-01 2.702248655259609222e-02 9.256740659475326538e-02 7.256059348583221436e-02 1.593879461288452148e-01 -7.309896498918533325e-02 2.162890434265136719e-01 1.231622248888015747e-01 -4.083207845687866211e-01 -3.802506998181343079e-02 -8.714263141155242920e-02 2.292609363794326782e-01 3.593100607395172119e-02 -3.214843571186065674e-02 3.751496225595474243e-02 3.049389831721782684e-02 3.918251991271972656e-01 7.157198339700698853e-02 -2.579174190759658813e-02 1.615472370758652687e-03 -2.194422110915184021e-02 -1.160646677017211914e-01 -5.084554553031921387e-01 -3.078575059771537781e-02
-1.451179683208465576e-01 -1.615620851516723633e-01 1.611625105142593384e-01 -1.686943024396896362e-01 4.635299742221832275e-01 -1.588700525462627411e-02 -2.587106078863143921e-02 -2.076387107372283936e-01 -9.857349842786788940e-02 -8.157242834568023682e-02 1.833026856184005737e-01 1.149871721863746643e-01 5.623339489102363586e-02 3.249104693531990051e-02 2.838102877140045166e-01 1.892083138227462769e-01 -2.530813217163085938e-01 1.875521987676620483e-02 -1.865790933370590210e-01 2.771236598491668701e-01 2.332640141248703003e-01 7.624724507331848145e-02 -1.216594353318214417e-01 -2.860545814037322998e-01 -1.908907443284988403e-01 9.087444096803665161e-02 -1.599338203668594360e-01 1.534564495086669922e-01 7.764685899019241333e-02 -3.053414262831211090e-02 -2.544706128537654877e-02 1.464715600013732910e-01
-1.553369462490081787e-01 -1.207225099205970764e-01 1.239830106496810913e-01 2.323027253150939941e-01 -1.223781183362007141e-01 -3.244250267744064331e-02 1.149745434522628784e-01 -4.578115940093994141e-01 -1.285083293914794922e-01 -6.411410123109817505e-02 1.485269069671630859e-01 2.140702456235885620e-01 3.401717916131019592e-02 -1.364748626947402954e-01 2.565679848194122314e-01 1.720857918262481689e-01 -3.229349851608276367e-01 1.827777735888957977e-02 5.181453749537467957e-02 2.420546263456344604e-01 -3.200025856494903564e-02 4.150246977806091309e-01 -5.303542315959930420e-02 -6.637805700302124023e-02 1.693050414323806763e-01 1.107082068920135498e-01 -6.274610012769699097e-02 -1.117851771414279938e-02 -9.179352782666683197e-04 -7.793856412172317505e-02 -2.025098651647567749e-01 -1.045632287859916687e-01
3.078762209042906761e-03 -1.185910999774932861e-01 1.260627061128616333e-02 1.286440789699554443e-01 3.521960079669952393e-01 -1.329008191823959351e-01 1.385934185236692429e-02 1.576597839593887329e-01 -2.489992529153823853e-01 -7.199705392122268677e-02 1.729083359241485596e-01 -2.067136764526367188e-01 6.138653680682182312e-02 -9.163968265056610107e-02 2.392200529575347900e-01 -2.166426777839660645e-01 -3.420622646808624268e-01 1.026843264698982239e-01 -1.730159856379032135e-02 2.327070087194442749e-01 -4.895419254899024963e-02 1.436838507652282715e-01 1.414971053600311279e-01 -5.946517735719680786e-02 -8.344670385122299194e-02 -1.070019155740737915e-01 -8.515658229589462280e-02 -2.791424095630645752e-01 -2.410395145416259766e-01 -3.669982850551605225e-01 -1.359098851680755615e-01 -5.367463082075119019e-02
2.259705364704132080e-01 2.565095201134681702e-02 1.607004925608634949e-02 -2.731832116842269897e-02 1.989283040165901184e-02 7.880347222089767456e-02 -3.417304456233978271e-01 -2.058907896280288696e-01 -4.181865230202674866e-02 2.115378156304359436e-02 7.542800903320312500e-02 -3.005547076463699341e-02 -1.089735403656959534e-01 2.821763232350349426e-02 2.974002957344055176e-01 4.920905455946922302e-02 -3.639164865016937256e-01 -1.509522553533315659e-03 1.008765324950218201e-01 2.999397218227386475e-01 7.508883625268936157e-02 2.166501730680465698e-01 3.094608783721923828e-01 -1.664917767047882080e-01 1.875685155391693115e-01 2.992935776710510254e-01 -2.782959491014480591e-02 -1.082793436944484711e-02 9.113974124193191528e-02 2.972922623157501221e-01 -7.489687204360961914e-02 -1.805045455694198608e-01
-5.786058027297258377e-03 -2.491852827370166779e-02 2.884851694107055664e-01 4.415512830018997192e-02 -1.502208858728408813e-01 2.361205220222473145e-01 1.959523558616638184e-01 -3.778254985809326172e-01 -1.124955192208290100e-01 -1.513822972774505615e-01 8.436361700296401978e-02 6.377398222684860229e-02 1.799340993165969849e-01 -2.331355214118957520e-01 3.390875458717346191e-01 -1.216703206300735474e-01 -3.399597108364105225e-01 1.654237955808639526e-01 2.066913619637489319e-02 3.067048490047454834e-01 -1.428587883710861206e-01 1.558420360088348389e-01 -1.308694388717412949e-02 -1.071144714951515198e-01 1.241384893655776978e-01 1.877631545066833496e-01 -6.695637421216815710e-05 -8.815041184425354004e-02 -7.693802937865257263e-03 -1.547431498765945435e-01 -1.215659677982330322e-01 -2.105535194277763367e-02
1.059451699256896973e-02 -1.906758993864059448e-01 7.766348123550415039e-02 1.527995616197586060e-01 -4.894817620515823364e-02 9.874479472637176514e-02 -9.294640272855758667e-02 -2.402251660823822021e-01 -1.629332304000854492e-01 -1.275116652250289917e-01 2.613133490085601807e-01 -2.561121061444282532e-02 2.130110859870910645e-01 -1.885658949613571167e-01 2.388566881418228149e-01 1.400614082813262939e-01 -1.811916828155517578e-01 1.718251109123229980e-01 -9.095990657806396484e-02 3.517592847347259521e-01 -1.290368288755416870e-01 3.715716302394866943e-01 8.170355111360549927e-02 -2.723573446273803711e-01 1.609667688608169556e-01 1.206697747111320496e-01 2.947601722553372383e-03 -2.292614877223968506e-01 -3.904359042644500732e-02 -1.666067838668823242e-01 -9.499347209930419922e-02 -1.582099795341491699e-01
1.316305436193943024e-02 2.288762181997299194e-01 -3.954237401485443115e-01 -7.514102756977081299e-02 1.834069937467575073e-01 -4.994092136621475220e-02 -2.737357020378112793e-01 -3.156248033046722412e-01 -3.583440929651260376e-02 1.152124479413032532e-01 7.617463357746601105e-03 1.586076468229293823e-01 -8.310385048389434814e-02 3.346506059169769287e-01 2.078286856412887573e-01 5.652245134115219116e-02 9.943281114101409912e-02 3.774745017290115356e-02 1.524115949869155884e-01 1.459418088197708130e-01 -1.340716779232025146e-01 7.606866955757141113e-02 -1.783458050340414047e-03 -2.793547511100769043e-01 3.261501491069793701e-01 7.160466164350509644e-02 -2.510983124375343323e-02 -1.410743892192840576e-01 -5.083989724516868591e-02 -2.265714406967163086e-01 -1.541617810726165771e-01 -4.830797761678695679e-02
6.353676319122314453e-02 -8.385730534791946411e-02 -1.302559077739715576e-01 -1.867669075727462769e-01 6.182847917079925537e-02 -1.846840679645538330e-01 2.260913699865341187e-01 -1.927871555089950562e-01 -1.691108494997024536e-01 -5.207828246057033539e-03 4.047346711158752441e-01 -1.638884544372558594e-01 9.710810333490371704e-02 5.003335326910018921e-02 1.918381303548812866e-01 -2.162931412458419800e-01 -2.137879282236099243e-01 2.031422257423400879e-01 -1.191011965274810791e-01 1.926212757825851440e-01 -2.457606978714466095e-02 1.022346094250679016e-01 -3.223374113440513611e-02 -1.087165996432304382e-01 1.700330898165702820e-02 1.169989928603172302e-01 -3.630045801401138306e-02 4.737753421068191528e-02 4.206538498401641846e-01 -1.622071713209152222e-01 -3.220280408859252930e-01 9.683480858802795410e-02
-3.440240770578384399e-02 -1.251705829054117203e-02 -2.100143730640411377e-01 1.164506077766418457e-01 5.717835575342178345e-02 8.610960841178894043e-02 -9.819542616605758667e-02 2.219541557133197784e-02 3.222819417715072632e-02 -3.983848690986633301e-01 2.828476727008819580e-01 -2.722388505935668945e-02 -2.755617350339889526e-02 1.954662501811981201e-01 1.137192845344543457e-01 3.306473046541213989e-02 -6.078159809112548828e-01 -1.251798570156097412e-01 1.137740537524223328e-01 1.934176534414291382e-01 4.396427795290946960e-02 1.297451257705688477e-01 2.547783553600311279e-01 9.060661494731903076e-02 6.130842957645654678e-03 1.826009899377822876e-01 -1.013936549425125122e-01 -8.744136244058609009e-02 -1.646717339754104614e-01 -3.430247679352760315e-02 -4.303790628910064697e-02 1.337259262800216675e-01
1.069768443703651428e-01 3.977613523602485657e-02 -1.220224872231483459e-01 -4.971735179424285889e-02 4.965044260025024414e-01 -1.706420332193374634e-01 -5.101241637021303177e-03 -2.640714049339294434e-01 -2.428422309458255768e-02 -1.538571566343307495e-01 2.248572260141372681e-01 -5.199289321899414062e-02 6.362559646368026733e-02 1.875893771648406982e-01 1.356777399778366089e-01 -1.973285079002380371e-01 4.966578632593154907e-02 -8.658447116613388062e-02 -7.907515019178390503e-02 2.022353857755661011e-01 1.496518403291702271e-01 2.331242263317108154e-01 7.411660254001617432e-02 3.929794300347566605e-03 3.876705169677734375e-01 5.923653021454811096e-02 -1.125778723508119583e-02 -1.078914850950241089e-02 1.915413141250610352e-01 -1.719848364591598511e-01 -2.254066616296768188e-01 1.990581750869750977e-01
8.074175566434860229e-02 -2.632843255996704102e-01 3.659274801611900330e-02 -1.649042069911956787e-01 -1.200860515236854553e-01 -1.836201995611190796e-01 6.984962616115808487e-03 -6.246315315365791321e-02 -2.125386893749237061e-01 -1.297967694699764252e-02 -8.885411918163299561e-02 7.845535129308700562e-02 7.250574976205825806e-02 2.796464562416076660e-01 2.651699781417846680e-01 -2.234241515398025513e-01 -1.686353683471679688e-01 1.867401003837585449e-01 -7.067396491765975952e-02 3.178239762783050537e-01 -7.199696451425552368e-02 2.833347618579864502e-01 1.007995661348104477e-02 -3.408646583557128906e-01 2.775048315525054932e-01 5.171792209148406982e-02 -2.173982709646224976e-01 8.895180374383926392e-02 6.999584287405014038e-02 -1.439920216798782349e-01 -2.202212363481521606e-01 2.001022733747959137e-02
-5.229566991329193115e-02 1.432485785335302353e-02 -6.982498615980148315e-02 -8.345732837915420532e-02 2.518607079982757568e-01 8.535783737897872925e-02 -4.851143062114715576e-02 -2.144726365804672241e-01 -1.598871648311614990e-01 -1.455327570438385010e-01 -1.885723024606704712e-01 -4.548210650682449341e-02 2.840252220630645752e-01 3.905419409275054932e-01 8.410269767045974731e-02 8.049624413251876831e-02 -3.625493943691253662e-01 4.117010533809661865e-02 -8.731279522180557251e-02 6.176602840423583984e-02 -8.064830303192138672e-02 2.793872952461242676e-01 -1.935394853353500366e-01 -7.874168455600738525e-02 1.752233952283859253e-01 2.773267328739166260e-01 -5.401093512773513794e-02 2.513094544410705566e-01 -1.276654899120330811e-01 -7.055440545082092285e-02 -2.087056934833526611e-01 1.539913713932037354e-01
6.650149822235107422e-03 2.943938374519348145e-01 -3.435924351215362549e-01 5.422795563936233521e-02 1.056752502918243408e-01 -2.224717438220977783e-01 -8.483426272869110107e-02 1.203627107315696776e-04 -1.026930380612611771e-02 -5.484850704669952393e-02 2.279658913612365723e-01 -1.060571968555450439e-01 -7.294660061597824097e-02 -1.273914426565170288e-01 3.479725718498229980e-01 -6.397354416549205780e-03 -4.678541123867034912e-01 -8.956696838140487671e-02 1.198509708046913147e-01 -4.399884864687919617e-02 1.053572818636894226e-01 6.526274979114532471e-02 -3.897774219512939453e-02 9.927187114953994751e-02 2.440355867147445679e-01 1.797267943620681763e-01 -1.392981857061386108e-01 5.967685952782630920e-02 7.651384919881820679e-02 -1.565056443214416504e-01 -1.169254481792449951e-01 -2.943537831306457520e-01
2.071423679590225220e-01 -5.537883192300796509e-02 9.683177620172500610e-02 -1.140767708420753479e-02 6.714585423469543457e-02 -9.450417757034301758e-02 -3.434170186519622803e-01 -2.953130602836608887e-01 -8.287224173545837402e-02 -1.777366101741790771e-01 1.427804678678512573e-01 -2.331171929836273193e-02 1.364121884107589722e-01 2.864165604114532471e-01 1.861927062273025513e-01 -1.918883025646209717e-01 -2.261525392532348633e-01 -4.380280151963233948e-02 6.068929657340049744e-02 1.599472761154174805e-01 -1.253249645233154297e-01 2.577568404376506805e-02 -1.494595408439636230e-01 -2.061937302350997925e-01 3.697697520256042480e-01 3.800453543663024902e-01 6.095272488892078400e-03 1.046247109770774841e-01 1.319400966167449951e-01 -1.300496459007263184e-01 -5.044496431946754456e-02 -4.296981170773506165e-02
-5.093232914805412292e-02 -1.717866770923137665e-02 1.430045217275619507e-01 -4.833199083805084229e-02 3.678744435310363770e-01 7.742543518543243408e-02 1.445302069187164307e-01 -5.408784374594688416e-02 1.136442646384239197e-01 9.398306161165237427e-02 2.479798197746276855e-01 -3.849796950817108154e-02 4.120849072933197021e-02 -2.098764181137084961e-01 1.465097814798355103e-01 7.262877374887466431e-02 -3.234767019748687744e-01 -5.503765121102333069e-02 6.861706078052520752e-02 2.127066850662231445e-01 1.177997887134552002e-01 2.931070625782012939e-01 -7.129071652889251709e-02 -1.343174427747726440e-01 3.388338387012481689e-01 1.684593856334686279e-01 3.242183625698089600e-01 5.531441047787666321e-02 -7.416256517171859741e-02 8.227171748876571655e-02 -3.214719593524932861e-01 6.682650744915008545e-02
2.138129770755767822e-01 -5.544117838144302368e-02 -1.185012049973011017e-02 -1.778749078512191772e-01 7.613375037908554077e-02 -3.975343331694602966e-02 -1.107489839196205139e-01 -3.415013551712036133e-01 -1.757781952619552612e-01 -1.086326986551284790e-01 9.289867430925369263e-02 1.736272126436233521e-01 6.825078278779983521e-02 3.170526921749114990e-01 1.249413490295410156e-01 6.197480857372283936e-02 5.753052607178688049e-02 1.783227622509002686e-01 -1.252951025962829590e-01 1.684260964393615723e-01 1.162532493472099304e-01 2.147075235843658447e-01 1.296537183225154877e-02 -2.638568282127380371e-01 4.480892419815063477e-01 1.790017783641815186e-01 -2.800733149051666260e-01 1.056672185659408569e-01 -4.492018371820449829e-02 -7.794272899627685547e-02 -1.458234786987304688e-01 -1.291914880275726318e-01
-1.998865008354187012e-01 -3.833213075995445251e-02 3.544101864099502563e-02 -9.476424008607864380e-02 3.751970827579498291e-01 6.904325634241104126e-02 4.749699681997299194e-02 -9.281160682439804077e-02 -6.514319032430648804e-02 -3.265953063964843750e-01 2.805303409695625305e-02 2.618518471717834473e-02 -4.233382642269134521e-02 -1.040535047650337219e-02 3.222965002059936523e-01 4.690605029463768005e-02 -3.572365641593933105e-01 2.558546066284179688e-01 -1.185329109430313110e-01 1.377811580896377563e-01 2.760096192359924316e-01 1.729926466941833496e-01 4.389017075300216675e-02 -1.480240821838378906e-01 -1.512859612703323364e-01 -2.079455181956291199e-02 9.754393249750137329e-02 3.395608067512512207e-01 -9.853257983922958374e-02 -2.385800480842590332e-01 -1.815396733582019806e-02 2.049373649060726166e-02
-1.578080207109451294e-01 8.324818685650825500e-03 2.073057442903518677e-01 2.416934221982955933e-01 9.166684933006763458e-03 1.404033154249191284e-01 1.419752687215805054e-01 -4.261156022548675537e-01 -1.581595838069915771e-01 -1.160035654902458191e-01 8.315287530422210693e-02 3.100546635687351227e-02 -2.846431918442249298e-03 -9.484604001045227051e-02 3.067043423652648926e-01 1.352569609880447388e-01 -2.485929876565933228e-01 2.286293953657150269e-01 -9.247938543558120728e-02 4.029466807842254639e-01 -6.774152070283889771e-02 -2.522068656980991364e-02 -1.406605243682861328e-01 1.714542857371270657e-03 2.265397310256958008e-01 9.000933915376663208e-02 -9.758615493774414062e-02 -1.005006060004234314e-01 -7.270019501447677612e-02 -1.539377719163894653e-01 -2.488190978765487671e-01 6.673997640609741211e-02
1.698676943778991699e-01 1.526103913784027100e-01 -1.827619522809982300e-01 2.496001273393630981e-01 1.490873694419860840e-01 -3.471519052982330322e-02 -9.683805704116821289e-02 -1.404218375682830811e-01 -1.707602143287658691e-01 -8.058065176010131836e-02 2.313564419746398926e-01 -3.704602271318435669e-02 -9.542123228311538696e-02 2.181264013051986694e-01 1.414246261119842529e-01 8.062251657247543335e-02 -1.996359676122665405e-01 8.397855795919895172e-03 -4.170412197709083557e-02 7.359651476144790649e-02 1.546899974346160889e-01 4.975936710834503174e-01 3.879931196570396423e-02 6.146813929080963135e-02 3.572172671556472778e-02 1.132587939500808716e-01 5.051800515502691269e-03 1.350501179695129395e-01 -1.276036798954010010e-01 -1.419989466667175293e-01 -4.749088287353515625e-01 -8.742790669202804565e-02
1.283807158470153809e-01 -3.209100961685180664e-01 1.342722326517105103e-01 -2.092625349760055542e-01 6.490863393992185593e-03 2.149365693330764771e-01 -1.378922611474990845e-01 -6.038742884993553162e-02 -2.048116326332092285e-01 -1.577601730823516846e-01 1.165234223008155823e-01 2.727566659450531006e-02 1.872322559356689453e-01 2.243556231260299683e-01 1.965599656105041504e-01 -1.228748168796300888e-02 -2.743235826492309570e-01 1.654584705829620361e-02 1.526561677455902100e-01 3.240550169721245766e-03 2.317024320363998413e-01 2.692047059535980225e-01 1.505351960659027100e-01 -2.506778538227081299e-01 7.716187089681625366e-02 2.505585849285125732e-01 -9.618668258190155029e-02 3.324532881379127502e-03 2.626217603683471680e-01 -2.059077918529510498e-01 9.710841625928878784e-02 1.875761002302169800e-01
9.584709070622920990e-03 -2.151729911565780640e-01 2.024471014738082886e-02 3.063410222530364990e-01 -1.017929334193468094e-02 1.207821965217590332e-01 -4.760763049125671387e-02 -4.111767709255218506e-01 -1.165128201246261597e-01 -6.553872954100370407e-03 3.584105148911476135e-02 9.362868964672088623e-02 2.724628150463104248e-02 -4.139759391546249390e-02 2.645167708396911621e-01 5.609001219272613525e-02 -2.992829978466033936e-01 1.517471820116043091e-01 -1.013385653495788574e-01 3.507705032825469971e-01 4.047083668410778046e-03 3.642185330390930176e-01 4.837242886424064636e-02 -3.109644949436187744e-01 1.422629207372665405e-01 2.550706267356872559e-02 -1.195858418941497803e-02 -9.851909428834915161e-02 -1.939661651849746704e-01 -3.218141198158264160e-02 -1.428706049919128418e-01 -8.162508159875869751e-02
1.542819142341613770e-01 -2.976330220699310303e-01 -1.372292041778564453e-01 -1.348895672708749771e-02 2.615191340446472168e-01 -1.721383780241012573e-01 5.377074331045150757e-02 -4.014601930975914001e-02 -1.566845327615737915e-01 -9.581484645605087280e-02 9.662311524152755737e-02 -1.393561512231826782e-01 -1.200996153056621552e-02 1.588139384984970093e-01 1.671229004859924316e-01 -1.726262867450714111e-01 -2.983445525169372559e-01 -1.003700867295265198e-01 -1.030435934662818909e-01 2.013519704341888428e-01 1.840593665838241577e-01 -2.890779636800289154e-02 -1.508038192987442017e-01 1.926827058196067810e-02 5.289127826690673828e-01 2.187165319919586182e-01 -3.595941141247749329e-02 5.441565066576004028e-02 -1.567674726247787476e-01 -1.142758950591087341e-01 1.353902369737625122e-01 1.568824648857116699e-01
1.342527568340301514e-01 -2.022202312946319580e-02 -7.301808893680572510e-02 -4.338954016566276550e-02 4.796201363205909729e-02 6.677600555121898651e-03 -4.279121011495590210e-02 -3.621232882142066956e-02 -3.092967271804809570e-01 -1.367816030979156494e-01 -5.109918862581253052e-02 -1.323044896125793457e-01 2.754557430744171143e-01 5.315402746200561523e-01 1.569819450378417969e-01 9.903398901224136353e-02 -4.328700006008148193e-01 1.980277150869369507e-02 -2.959694527089595795e-02 1.877762526273727417e-01 -1.675362586975097656e-01 3.252848982810974121e-02 -9.933537244796752930e-02 -1.296740025281906128e-01 3.277646601200103760e-01 5.398280918598175049e-02 -9.084299206733703613e-02 1.475586593151092529e-01 1.139746755361557007e-01 -4.839288070797920227e-02 -6.731547415256500244e-02 3.959009423851966858e-02
-9.464130550622940063e-02 2.321930378675460815e-01 -1.496992409229278564e-01 -1.356624513864517212e-01 1.431276500225067139e-01 -1.304353773593902588e-01 7.153492420911788940e-02 9.315869957208633423e-02 1.675008237361907959e-01 -2.433562651276588440e-02 -2.603440731763839722e-02 1.261453926563262939e-01 -2.245260477066040039e-01 2.910668849945068359e-01 4.007257148623466492e-02 4.728283360600471497e-02 -1.470326334238052368e-01 3.911086544394493103e-02 1.707976758480072021e-01 3.174461424350738525e-01 -1.282376199960708618e-01 4.436236023902893066e-01 -1.873573660850524902e-01 -1.956562846899032593e-01 2.085786014795303345e-01 3.424061834812164307e-01 -7.451010495424270630e-02 1.893089413642883301e-01 -5.822315812110900879e-02 -6.704527884721755981e-02 -6.205304712057113647e-02 -8.492774516344070435e-02
2.691495465114712715e-03 -1.420614570379257202e-01 -7.766603957861661911e-03 -1.878471113741397858e-02 1.054899618029594421e-01 1.896460950374603271e-01 -1.505824625492095947e-01 -1.165081560611724854e-01 -2.158065736293792725e-01 -1.649526506662368774e-01 -2.158835977315902710e-01 -2.446308135986328125e-01 3.484828174114227295e-01 2.312755733728408813e-01 9.577362984418869019e-02 1.202797330915927887e-02 -2.560237348079681396e-01 1.791720986366271973e-01 1.091128662228584290e-01 2.143137156963348389e-01 -1.369782537221908569e-01 7.714886218309402466e-02 -1.958237588405609131e-02 -6.656298041343688965e-02 3.241820931434631348e-01 4.997437447309494019e-02 -3.736850991845130920e-02 7.270182669162750244e-02 1.676294654607772827e-01 -3.718317449092864990e-01 -2.405144274234771729e-01 -8.990260213613510132e-02
7.319764047861099243e-02 -1.767093688249588013e-01 3.608108311891555786e-02 1.672963239252567291e-02 3.234983086585998535e-01 4.845030978322029114e-02 -1.440903097391128540e-01 4.228406026959419250e-02 -5.386047437787055969e-02 -7.579126954078674316e-02 2.622747123241424561e-01 -4.780037701129913330e-02 -9.579879790544509888e-02 -6.911679357290267944e-02 2.038648128509521484e-01 4.702086094766855240e-03 -3.487352728843688965e-01 4.622320085763931274e-02 1.089625209569931030e-01 4.078225493431091309e-01 8.251024782657623291e-02 2.815329432487487793e-01 3.538814783096313477e-01 -6.686152517795562744e-02 -3.803009539842605591e-02 2.263308316469192505e-01 8.402073383331298828e-02 -1.735581159591674805e-01 1.939378329552710056e-03 6.919119507074356079e-02 -2.451339662075042725e-01 -1.567741036415100098e-01
-2.619630098342895508e-01 4.753045272082090378e-03 -5.605961009860038757e-02 -3.356368839740753174e-02 2.301122546195983887e-01 1.092532277107238770e-01 1.247274130582809448e-01 -1.492049694061279297e-01 1.056205406785011292e-01 4.056946933269500732e-02 2.140007168054580688e-01 3.547445535659790039e-01 1.834858804941177368e-01 -9.760255925357341766e-03 2.690241336822509766e-01 1.090821344405412674e-02 -5.460119247436523438e-01 -8.130185306072235107e-02 1.678399741649627686e-01 1.164846047759056091e-01 9.611070901155471802e-02 9.933597594499588013e-02 -1.764205694198608398e-01 -3.013900667428970337e-02 1.229781806468963623e-01 -1.966758444905281067e-02 -4.835291579365730286e-02 -1.851885765790939331e-01 -8.485439419746398926e-02 5.110308900475502014e-02 -1.980398148298263550e-01 -1.867878139019012451e-01
-2.061097696423530579e-02 5.900935828685760498e-02 -2.535812556743621826e-01 4.941629618406295776e-02 2.734022736549377441e-01 6.840428709983825684e-02 2.338552847504615784e-02 2.893755771219730377e-02 1.601064950227737427e-01 -1.139107123017311096e-01 3.163480013608932495e-02 1.632812619209289551e-01 1.223560795187950134e-01 1.206683665513992310e-01 2.133148312568664551e-01 2.491598725318908691e-01 -4.786591827869415283e-01 1.316041797399520874e-01 1.335649099200963974e-02 -3.137389943003654480e-02 6.267695873975753784e-02 -4.622727259993553162e-02 1.557306498289108276e-01 -1.558482944965362549e-01 2.024638354778289795e-01 2.013060301542282104e-01 5.250603705644607544e-02 -8.744751662015914917e-02 -1.489320248365402222e-01 -9.762610495090484619e-02 -4.660032987594604492e-01 4.642207920551300049e-02
-1.542093306779861450e-01 -8.367223292589187622e-02 6.333088129758834839e-02 7.128089666366577148e-02 3.262617290019989014e-01 -1.557035744190216064e-01 2.392683364450931549e-02 -2.171167135238647461e-01 2.727071344852447510e-01 -1.612068116664886475e-01 1.890692859888076782e-01 -1.958414763212203979e-01 1.834952235221862793e-01 4.089997112751007080e-01 2.687271833419799805e-01 -2.481539994478225708e-01 -5.516079440712928772e-02 6.604764610528945923e-02 1.991011947393417358e-02 2.106771022081375122e-01 -1.795515185222029686e-03 1.886222511529922485e-01 -4.111604019999504089e-02 -7.726531475782394409e-02 -1.124441530555486679e-02 1.887030154466629028e-01 -2.511084675788879395e-01 -1.106588244438171387e-01 -1.430670265108346939e-02 -1.483935266733169556e-01 -9.847191721200942993e-02 1.847531050443649292e-01
8.308865875005722046e-02 -7.354696094989776611e-02 -2.667133510112762451e-01 -1.276712268590927124e-01 -7.850436866283416748e-02 -8.348844200372695923e-02 1.832806318998336792e-01 -1.976354122161865234e-01 -5.378692224621772766e-02 -1.091409241780638695e-03 4.169379770755767822e-01 5.127815157175064087e-02 -1.398350149393081665e-01 6.753545999526977539e-02 8.807855099439620972e-02 -2.851413786411285400e-01 -4.626934528350830078e-01 -6.767261028289794922e-02 -6.536735594272613525e-02 8.436033874750137329e-02 1.760856062173843384e-01 1.598240882158279419e-01 -9.211405180394649506e-03 2.652097307145595551e-02 3.020027279853820801e-02 2.433971464633941650e-01 5.072296131402254105e-03 1.676878780126571655e-01 3.764273971319198608e-02 -2.877991199493408203e-01 -2.448759227991104126e-01 -4.500949010252952576e-02
2.142001315951347351e-02 -1.000234559178352356e-01 -1.578053683042526245e-01 6.039084866642951965e-02 1.311983913183212280e-01 -1.459943037480115891e-02 -2.017485536634922028e-02 -1.264689862728118896e-01 1.668780744075775146e-01 -1.969817280769348145e-01 3.210889697074890137e-01 3.270374145358800888e-03 -4.265467822551727295e-02 1.720372736454010010e-01 9.674345701932907104e-02 1.140291616320610046e-01 -8.484464883804321289e-02 -2.671140618622303009e-02 -1.658867895603179932e-01 4.107641801238059998e-02 2.517862617969512939e-01 5.450462698936462402e-01 1.463083177804946899e-01 5.427814275026321411e-02 1.743780970573425293e-01 -5.306475609540939331e-02 -5.357583239674568176e-02 7.215349469333887100e-03 -2.248232066631317139e-02 -1.574145406484603882e-01 -4.683419167995452881e-01 -3.008847311139106750e-02
-8.297347277402877808e-02 -1.959199011325836182e-01 6.782613694667816162e-02 1.525373160839080811e-01 1.567597538232803345e-01 -3.859972208738327026e-02 -6.461819261312484741e-02 -2.964906394481658936e-01 -1.655299812555313110e-01 -2.991830371320247650e-02 6.913430988788604736e-02 -1.359888017177581787e-01 3.281955420970916748e-01 -1.434776037931442261e-01 1.632740348577499390e-02 4.713330790400505066e-02 -3.625118732452392578e-01 2.369378656148910522e-01 9.274251013994216919e-02 4.390796422958374023e-01 -7.648532837629318237e-02 1.856073141098022461e-01 1.042509172111749649e-02 -2.378536313772201538e-01 1.047373637557029724e-01 4.520604386925697327e-02 -1.406977623701095581e-01 -2.147061973810195923e-01 -1.452670544385910034e-01 -1.018407642841339111e-01 -5.934315919876098633e-02 -1.628780961036682129e-01
3.771090134978294373e-02 2.143562287092208862e-01 -2.270093709230422974e-01 3.901979699730873108e-02 -4.547507688403129578e-02 -2.054976522922515869e-01 3.189842030405998230e-02 -1.206228882074356079e-01 -1.042956411838531494e-01 -1.565441191196441650e-01 -1.406304240226745605e-01 1.169114932417869568e-01 9.637752175331115723e-02 2.995644211769104004e-01 1.395233571529388428e-01 -8.237706124782562256e-02 -2.822148501873016357e-01 1.275765150785446167e-01 1.779874972999095917e-02 3.539891541004180908e-01 6.258994340896606445e-02 1.467182785272598267e-01 -3.260996937751770020e-02 -1.991773247718811035e-01 1.626245081424713135e-01 3.068046271800994873e-01 -4.530961811542510986e-01 5.776381492614746094e-02 1.300406157970428467e-01 8.670064806938171387e-02 -6.235210597515106201e-02 -1.873246952891349792e-02
-7.188918441534042358e-02 -1.436796337366104126e-01 -1.014507338404655457e-01 -1.505912467837333679e-02 1.102220490574836731e-01 -3.765802457928657532e-02 9.576856158673763275e-03 -1.808663010597229004e-01 -2.515887022018432617e-01 -4.718523323535919189e-01 1.886192560195922852e-01 -4.014356136322021484e-01 3.397253900766372681e-02 -1.217280980199575424e-02 1.977588981389999390e-01 9.210349619388580322e-02 -1.723708808422088623e-01 -1.401124298572540283e-01 1.179736554622650146e-01 -7.582667749375104904e-03 7.291914522647857666e-02 2.417552173137664795e-01 -3.088835440576076508e-02 -1.291348934173583984e-01 4.792369157075881958e-02 2.762960195541381836e-01 -8.032911457121372223e-03 2.998320758342742920e-01 -5.872992053627967834e-02 -1.250123232603073120e-01 -2.299503684043884277e-01 2.165557071566581726e-02
1.508514881134033203e-01 -1.107664778828620911e-01 -1.222508102655410767e-01 -2.090011350810527802e-02 3.034080192446708679e-02 -1.020765900611877441e-01 1.706958115100860596e-01 1.044748425483703613e-01 -3.088407218456268311e-01 -5.165405198931694031e-02 5.364238470792770386e-02 -1.786327362060546875e-01 -2.459887601435184479e-02 1.079686433076858521e-01 -4.218179360032081604e-02 -1.906951218843460083e-01 -9.585162252187728882e-02 2.033653855323791504e-01 2.072323709726333618e-01 3.155955970287322998e-01 1.953200809657573700e-02 2.203704714775085449e-01 -7.431460171937942505e-02 -1.153503507375717163e-01 4.102809429168701172e-01 3.376331329345703125e-01 -7.959436625242233276e-02 9.782340377569198608e-02 2.067677229642868042e-01 -1.359797120094299316e-01 -3.055567443370819092e-01 3.539079055190086365e-02
1.104887425899505615e-01 -3.090516328811645508e-01 -1.087984964251518250e-01 -8.081496506929397583e-02 4.101898521184921265e-02 -1.358813792467117310e-01 1.657221764326095581e-01 -1.033809129148721695e-02 -2.516980171203613281e-01 -6.708530709147453308e-03 8.753085136413574219e-02 -5.772710964083671570e-02 1.455398797988891602e-01 -1.161845028400421143e-02 1.145537421107292175e-01 -2.708785235881805420e-01 4.070136696100234985e-02 9.392067790031433105e-02 1.485974490642547607e-01 3.701251149177551270e-01 9.338185936212539673e-02 2.464430779218673706e-01 -1.467942595481872559e-01 -3.013755083084106445e-01 2.199491709470748901e-01 2.402817308902740479e-01 -5.787025392055511475e-02 5.919282883405685425e-02 1.784051805734634399e-01 -1.774960905313491821e-01 -3.120122849941253662e-01 1.376826763153076172e-01
5.589250847697257996e-02 1.837957203388214111e-01 -1.804844141006469727e-01 9.605659544467926025e-02 1.033759564161300659e-01 2.119953185319900513e-01 1.486121565103530884e-01 2.656072378158569336e-01 1.459377110004425049e-01 -1.047300174832344055e-01 3.212415874004364014e-01 -2.601542323827743530e-02 -1.317472755908966064e-01 -1.889243908226490021e-02 8.288106322288513184e-02 -4.092018306255340576e-02 -1.903640478849411011e-01 1.857566237449645996e-01 6.755345314741134644e-02 3.825230598449707031e-01 -3.411303088068962097e-02 2.775287330150604248e-01 2.035569846630096436e-01 -3.139523863792419434e-01 2.448140829801559448e-01 1.330113261938095093e-01 8.927657455205917358e-02 -6.024663336575031281e-03 -6.440787017345428467e-02 -2.218082547187805176e-01 1.154812723398208618e-01 -1.360167115926742554e-01
1.116150543093681335e-01 1.930294558405876160e-02 1.177466660737991333e-02 -7.533257454633712769e-02 1.522716432809829712e-01 -5.676716193556785583e-02 9.237876534461975098e-02 -3.149931728839874268e-01 -7.166592776775360107e-02 1.173071283847093582e-02 3.546470999717712402e-01 1.199154630303382874e-01 1.140154004096984863e-01 1.868427395820617676e-01 2.662395834922790527e-01 -4.260588884353637695e-01 -2.550689578056335449e-01 -8.094586431980133057e-02 -9.848036617040634155e-02 4.804159328341484070e-02 2.021620571613311768e-01 3.535673618316650391e-01 2.671101875603199005e-02 -7.799918763339519501e-03 1.682517528533935547e-01 5.204666778445243835e-02 6.282375752925872803e-02 4.945978522300720215e-02 1.260364353656768799e-01 -1.352231651544570923e-01 -1.175549849867820740e-01 2.564606368541717529e-01
-9.803935885429382324e-02 -8.546288311481475830e-02 -1.694756001234054565e-01 -8.441428840160369873e-02 1.991273015737533569e-01 -9.181736037135124207e-03 1.256663650274276733e-01 -1.150274053215980530e-01 1.500232368707656860e-01 -7.385672628879547119e-02 1.709759682416915894e-01 1.197221577167510986e-01 1.063824370503425598e-01 2.808485329151153564e-01 3.817641437053680420e-01 -4.493497014045715332e-01 -1.112593561410903931e-01 -1.757294237613677979e-01 7.279599457979202271e-02 1.367213875055313110e-01 2.175087481737136841e-01 2.582444846630096436e-01 -1.997348293662071228e-02 -8.532720059156417847e-02 1.283632516860961914e-01 2.622922658920288086e-01 1.229366734623908997e-01 -8.497911691665649414e-02 -8.578363806009292603e-03 -1.527440100908279419e-01 1.319832075387239456e-02 2.213103473186492920e-01
1.871339529752731323e-01 3.369216620922088623e-02 4.712477326393127441e-02 2.159881144762039185e-01 1.668204069137573242e-01 1.371132582426071167e-01 1.549068391323089600e-01 -1.656485050916671753e-01 -4.038482904434204102e-02 -8.697210252285003662e-02 -3.061068058013916016e-02 1.946625262498855591e-01 6.287121772766113281e-02 -9.574605524539947510e-02 5.396164655685424805e-01 -8.028267323970794678e-02 -2.235967516899108887e-01 -2.296130210161209106e-01 -1.984659731388092041e-01 1.858461499214172363e-01 -1.887025535106658936e-01 2.234717607498168945e-01 1.365300416946411133e-01 -2.273485660552978516e-01 1.402620673179626465e-01 2.125545293092727661e-01 -5.343351885676383972e-02 -9.608106315135955811e-02 -1.986254453659057617e-01 -5.963203310966491699e-02 1.790696568787097931e-02 7.309391349554061890e-02
-2.009780704975128174e-01 2.553183771669864655e-02 2.160721719264984131e-01 1.952123194932937622e-01 3.195995092391967773e-01 -4.919184837490320206e-03 1.215016841888427734e-01 -3.499078750610351562e-01 -5.203000456094741821e-02 -1.067493855953216553e-02 -5.100112035870552063e-02 3.354129493236541748e-01 1.723256558179855347e-01 -7.030212134122848511e-02 1.792294671759009361e-03 1.426466703414916992e-01 -4.856798797845840454e-02 -2.071213349699974060e-02 1.002732962369918823e-01 3.938492536544799805e-01 7.643529772758483887e-02 7.569024711847305298e-02 -6.347196642309427261e-03 -8.635059744119644165e-02 3.637080192565917969e-01 1.962979584932327271e-01 3.604769706726074219e-02 4.885231703519821167e-02 -6.021039560437202454e-03 -3.676498681306838989e-02 -3.103601336479187012e-01 -5.137301236391067505e-02
-4.575039818882942200e-02 3.529294580221176147e-02 -1.849117130041122437e-01 1.670526564121246338e-01 3.403884172439575195e-01 1.878560483455657959e-01 9.305974096059799194e-02 2.032011151313781738e-01 -7.569675892591476440e-02 8.347492665052413940e-02 -1.108506023883819580e-01 -6.759831309318542480e-02 -3.265890479087829590e-02 2.565180659294128418e-01 1.163803786039352417e-01 -1.025783866643905640e-01 -1.013666614890098572e-01 2.983460128307342529e-01 5.041170865297317505e-02 2.466751635074615479e-01 1.188294738531112671e-01 2.398525476455688477e-01 2.397063970565795898e-01 5.578107386827468872e-02 4.385493695735931396e-01 1.986880451440811157e-01 3.984749317169189453e-02 -2.499598115682601929e-01 -7.082471996545791626e-02 -9.930765628814697266e-02 6.235632672905921936e-02 -5.860583484172821045e-02
-1.616715341806411743e-01 3.873873502016067505e-02 -4.782183468341827393e-02 -1.261548325419425964e-02 -6.856205314397811890e-02 -2.064653486013412476e-01 2.026978880167007446e-01 -1.165465041995048523e-01 5.997764691710472107e-02 -1.700632721185684204e-01 2.742436528205871582e-01 -1.138803362846374512e-01 -2.192113995552062988e-01 3.196038305759429932e-01 2.247570082545280457e-02 -1.079122796654701233e-01 -7.386679202318191528e-02 5.767835676670074463e-02 2.423164695501327515e-01 2.975137531757354736e-01 -4.969141259789466858e-02 4.398280978202819824e-01 -4.268116876482963562e-02 -1.593991369009017944e-01 1.485164463520050049e-01 2.041338235139846802e-01 -1.763240098953247070e-01 2.175742834806442261e-01 1.209431886672973633e-02 -1.622591018676757812e-01 7.402687519788742065e-02 -1.777542084455490112e-01
-1.780351549386978149e-01 1.954314410686492920e-01 -2.635581195354461670e-01 -1.699521243572235107e-01 1.995925009250640869e-01 -5.893072485923767090e-02 -1.271441280841827393e-01 -1.662415862083435059e-01 1.276398599147796631e-01 4.845684766769409180e-02 -9.446885436773300171e-02 7.515456527471542358e-02 2.429840900003910065e-02 -1.446012780070304871e-02 3.262778818607330322e-01 -1.766169071197509766e-02 -4.408712983131408691e-01 2.334709316492080688e-01 9.375019930303096771e-03 1.190682724118232727e-01 1.401089578866958618e-01 2.052774131298065186e-01 -4.212461411952972412e-02 -1.779072433710098267e-01 5.745605006814002991e-02 2.521041333675384521e-01 -5.479065328836441040e-02 3.515549004077911377e-02 -3.693357706069946289e-01 -5.149894580245018005e-02 -1.647442132234573364e-01 9.075648337602615356e-02
2.108770422637462616e-02 -8.250388503074645996e-02 -9.374807775020599365e-02 4.750152118504047394e-03 -3.248551115393638611e-02 1.108724176883697510e-01 7.771858572959899902e-02 -1.602865010499954224e-01 1.810915470123291016e-01 3.106383793056011200e-02 3.200464546680450439e-01 -1.083971485495567322e-01 6.623827666044235229e-02 2.777090072631835938e-01 4.315905869007110596e-01 -2.727499306201934814e-01 -2.497774213552474976e-01 -5.540483817458152771e-02 1.256315223872661591e-02 -8.451286703348159790e-02 1.670444607734680176e-01 3.647370263934135437e-02 -7.592371664941310883e-03 -8.502180874347686768e-02 2.649582028388977051e-01 8.325409144163131714e-02 2.166979014873504639e-01 1.611913591623306274e-01 2.270870804786682129e-01 -2.579128146171569824e-01 -1.094564944505691528e-01 2.435638159513473511e-01
8.882801234722137451e-02 1.249378249049186707e-01 -2.067644447088241577e-01 1.995557248592376709e-01 1.975564062595367432e-01 -1.872187107801437378e-01 -2.088249921798706055e-01 5.346127226948738098e-02 -8.843063563108444214e-02 -1.600566357374191284e-01 3.556132614612579346e-01 -1.184911951422691345e-01 2.971023321151733398e-01 8.734920620918273926e-02 1.681861579418182373e-01 4.278989508748054504e-02 -9.015306085348129272e-02 -1.167079731822013855e-01 -3.233774006366729736e-02 6.169480457901954651e-02 1.944675296545028687e-01 1.253799051046371460e-01 2.674004733562469482e-01 -1.298412382602691650e-01 2.648876309394836426e-01 2.594811618328094482e-01 1.347995847463607788e-01 -2.138262093067169189e-01 -4.869933053851127625e-02 -6.632395833730697632e-02 -2.814601361751556396e-01 1.324604749679565430e-01
2.507877051830291748e-01 -4.202670231461524963e-02 5.954760685563087463e-02 1.338063329458236694e-01 -1.861506253480911255e-01 -6.642547994852066040e-02 1.149806305766105652e-01 -9.003115445375442505e-02 -4.788279160857200623e-02 -9.985210373997688293e-03 2.178434580564498901e-01 9.984013438224792480e-02 -3.337782323360443115e-01 9.973500669002532959e-02 2.137344628572463989e-01 1.253948211669921875e-01 -1.425449103116989136e-01 -9.322872012853622437e-02 1.821879850467666984e-04 1.408161073923110962e-01 3.191291987895965576e-01 -1.187955737113952637e-01 3.569868206977844238e-01 -3.371990919113159180e-01 3.386962413787841797e-01 1.259222477674484253e-01 -2.167699113488197327e-02 1.450185328722000122e-01 -4.046352207660675049e-02 -1.855248957872390747e-01 -1.292046606540679932e-01 -1.266325265169143677e-02
-5.504930764436721802e-02 -2.982657589018344879e-02 -1.612755507230758667e-01 1.532645672559738159e-01 8.617055416107177734e-02 -2.030776888132095337e-01 -4.475032910704612732e-02 4.114914312958717346e-02 9.882750362157821655e-02 1.196208409965038300e-02 2.892571389675140381e-01 -5.516073480248451233e-02 -8.653360418975353241e-03 -1.464553028345108032e-01 2.548610866069793701e-01 3.274152874946594238e-01 -3.662368059158325195e-01 -4.100888967514038086e-02 9.128298610448837280e-03 1.024834439158439636e-01 6.747934222221374512e-02 -9.474798291921615601e-02 1.967246681451797485e-01 -1.134018674492835999e-01 5.027469396591186523e-01 2.079101949930191040e-01 5.663354881107807159e-03 9.946714341640472412e-02 2.255537211894989014e-01 -1.081075966358184814e-01 5.144557356834411621e-02 1.459904909133911133e-01
3.550994768738746643e-02 -6.052967533469200134e-02 2.374602854251861572e-02 3.044354319572448730e-01 3.069566190242767334e-01 -1.570328176021575928e-01 1.152805611491203308e-02 1.003816723823547363e-01 1.380201615393161774e-02 -7.649795711040496826e-02 2.502041123807430267e-02 1.088632270693778992e-01 -7.499087601900100708e-02 4.634952172636985779e-02 1.709432750940322876e-01 1.613129675388336182e-02 -3.222879767417907715e-01 2.441809177398681641e-01 2.808251976966857910e-01 3.316763937473297119e-01 -1.200784891843795776e-01 3.133646249771118164e-01 1.876235753297805786e-01 1.614688187837600708e-01 1.579884290695190430e-01 2.154982835054397583e-01 -1.571059823036193848e-01 -2.903933636844158173e-02 -1.437273919582366943e-01 -1.445945538580417633e-02 -2.057836055755615234e-01 -1.748430877923965454e-01
-1.118522509932518005e-01 -6.066195666790008545e-02 -3.505823388695716858e-02 -2.724134922027587891e-02 1.970710456371307373e-01 1.565706133842468262e-01 1.206161305308341980e-01 -7.555302977561950684e-02 -1.659006774425506592e-01 -2.661125361919403076e-01 5.202023312449455261e-02 2.176705598831176758e-01 2.468121051788330078e-01 -2.109134942293167114e-02 -4.528270289301872253e-02 -5.727680400013923645e-02 -1.375333070755004883e-01 5.750679597258567810e-02 9.855308383703231812e-02 4.210193753242492676e-01 -1.199032925069332123e-02 -2.050779201090335846e-02 -1.504980176687240601e-01 -6.082612276077270508e-02 1.831092983484268188e-01 2.373942285776138306e-01 2.968433201313018799e-01 -2.787272036075592041e-01 -1.199117898941040039e-01 -2.020532488822937012e-01 -3.680143356323242188e-01 -2.602692507207393646e-02
-5.735215172171592712e-02 -1.836977899074554443e-01 1.154936403036117554e-01 1.781148314476013184e-01 -4.466493055224418640e-02 -2.192272571846842766e-03 -1.924853324890136719e-01 -2.599109411239624023e-01 -5.721786245703697205e-02 -1.334538906812667847e-01 1.128454059362411499e-01 9.046522527933120728e-02 1.610901802778244019e-01 -6.376481056213378906e-02 1.782416552305221558e-02 2.928150817751884460e-02 -4.268400669097900391e-01 1.700651049613952637e-01 8.431955426931381226e-02 2.912962734699249268e-01 6.934399902820587158e-02 4.152719378471374512e-01 -8.875997364521026611e-02 -3.162726461887359619e-01 1.573271751403808594e-01 2.001612782478332520e-01 3.095182590186595917e-02 -2.486797571182250977e-01 9.392345696687698364e-02 8.728950470685958862e-02 -3.100473992526531219e-02 -6.959032267332077026e-02
-9.529609233140945435e-02 -6.602652370929718018e-03 6.877440214157104492e-02 3.691715896129608154e-01 -6.573700159788131714e-02 3.222337365150451660e-02 1.175760403275489807e-01 -4.471588432788848877e-01 -1.691901087760925293e-01 -1.120789945125579834e-01 1.432772576808929443e-01 5.125970765948295593e-02 1.057517528533935547e-01 -1.165451705455780029e-01 1.509083062410354614e-01 4.273544531315565109e-03 -3.040630221366882324e-01 6.232295557856559753e-02 -1.768279373645782471e-01 1.206081360578536987e-01 -2.014295458793640137e-01 2.928404211997985840e-01 2.057402767241001129e-02 -1.269864141941070557e-01 2.987590134143829346e-01 6.724627315998077393e-02 -1.478078663349151611e-01 1.574683189392089844e-02 -1.937982393428683281e-03 -1.865470260381698608e-01 -2.080036848783493042e-01 -1.996188610792160034e-01
1.234618425369262695e-01 2.206401899456977844e-02 -1.035199388861656189e-01 -9.441899508237838745e-02 6.339681334793567657e-03 1.024348735809326172e-01 7.851367443799972534e-02 -1.634242385625839233e-01 2.871439047157764435e-02 7.115557789802551270e-02 3.026357106864452362e-02 -5.224179103970527649e-02 1.216077208518981934e-01 4.533512890338897705e-01 9.607418626546859741e-02 2.002130150794982910e-01 1.799003034830093384e-02 2.378071993589401245e-01 3.215984404087066650e-01 1.114132180809974670e-01 -1.304620597511529922e-02 4.182260632514953613e-01 6.756587326526641846e-02 -3.267055153846740723e-01 2.314760237932205200e-01 1.484245061874389648e-01 -2.135925889015197754e-01 1.895898878574371338e-01 -8.033485151827335358e-03 -1.377431899309158325e-01 -4.922069609165191650e-02 6.582760810852050781e-02
1.219706833362579346e-01 -3.929527699947357178e-01 -6.989944726228713989e-03 -1.636492274701595306e-02 -9.278643131256103516e-02 -1.206042543053627014e-01 1.990897804498672485e-01 8.738803118467330933e-02 8.246732503175735474e-02 -9.643714129924774170e-02 9.801295399665832520e-02 -2.373921722173690796e-01 1.601417362689971924e-01 1.006015390157699585e-01 2.361736148595809937e-01 -2.114863395690917969e-01 -2.692769765853881836e-01 1.499252617359161377e-01 5.220514535903930664e-02 3.684612512588500977e-01 5.908621475100517273e-03 2.852875888347625732e-01 2.207760699093341827e-02 -1.483410596847534180e-01 1.762442737817764282e-01 -2.026803418993949890e-02 -3.091961517930030823e-02 1.777346581220626831e-01 2.002004235982894897e-01 -1.023569405078887939e-01 -2.878607213497161865e-01 -8.246709406375885010e-02
1.608478873968124390e-01 -1.601631194353103638e-02 1.748098805546760559e-02 1.878562034107744694e-03 -1.507296562194824219e-01 8.950322866439819336e-02 2.380716651678085327e-01 -2.985339611768722534e-02 -3.520433325320482254e-03 -1.600783504545688629e-02 4.530174434185028076e-01 -3.324019908905029297e-02 1.211734954267740250e-02 3.897510766983032227e-01 3.419884443283081055e-01 -2.100348705425858498e-03 -1.953819245100021362e-01 -9.228439629077911377e-02 4.629731923341751099e-02 1.610074192285537720e-02 7.222987711429595947e-02 3.211801648139953613e-01 2.307484112679958344e-02 4.298296570777893066e-02 5.246157571673393250e-02 1.670540682971477509e-02 -1.432169321924448013e-02 3.729230910539627075e-02 -4.299609363079071045e-02 -1.208203509449958801e-01 -4.772042036056518555e-01 3.173079341650009155e-02
1.731334030628204346e-01 -8.231360465288162231e-03 6.041323766112327576e-02 1.440421342849731445e-01 2.521286308765411377e-01 1.908391714096069336e-02 1.648564189672470093e-01 -2.063497453927993774e-01 -3.165528178215026855e-01 -2.063778191804885864e-01 1.036287397146224976e-01 -1.131235882639884949e-01 -1.576933860778808594e-01 2.318426817655563354e-01 1.727475970983505249e-01 4.101989418268203735e-02 6.581869721412658691e-02 5.567208305001258850e-02 3.022803068161010742e-01 1.949916183948516846e-01 5.835756286978721619e-02 1.977726072072982788e-01 3.050312101840972900e-01 -5.467560514807701111e-02 4.152429103851318359e-01 1.558270603418350220e-01 1.164516508579254150e-01 2.740781567990779877e-02 -1.134560480713844299e-01 -5.779904499650001526e-02 7.589350640773773193e-02 -1.643746197223663330e-01
4.497227445244789124e-02 -2.372116893529891968e-01 -1.775708347558975220e-01 -1.216729581356048584e-01 -4.954126849770545959e-02 -2.139617949724197388e-01 7.379686925560235977e-03 -3.043288178741931915e-02 -2.940715253353118896e-01 -1.450252532958984375e-01 1.054896041750907898e-01 3.784471377730369568e-02 5.489096418023109436e-02 2.976203858852386475e-01 3.091049790382385254e-01 -1.273561716079711914e-01 -1.233282983303070068e-01 1.187356337904930115e-01 -1.053873971104621887e-01 3.262351453304290771e-01 -2.520325221121311188e-02 1.863136887550354004e-01 -9.153249114751815796e-02 -1.994579434394836426e-01 3.114844858646392822e-01 1.275122314691543579e-01 -2.364978492259979248e-01 1.801979094743728638e-01 2.432956248521804810e-01 -1.159442663192749023e-01 -1.049816459417343140e-01 8.387926220893859863e-02
1.203696653246879578e-01 4.135802015662193298e-02 -1.195389106869697571e-01 -1.935609728097915649e-01 7.884646952152252197e-02 -1.035781651735305786e-01 5.237460881471633911e-02 6.167798116803169250e-02 -3.388980627059936523e-01 -8.735296130180358887e-02 1.006177887320518494e-01 -1.044569537043571472e-01 -6.604889035224914551e-02 -7.147116214036941528e-02 1.170549988746643066e-01 -2.787976861000061035e-01 -3.226517140865325928e-02 1.740762777626514435e-02 1.010937467217445374e-01 3.532753288745880127e-01 1.424425095319747925e-01 2.247251123189926147e-01 -2.121081352233886719e-01 -8.421493321657180786e-02 2.219190597534179688e-01 1.976219713687896729e-01 -3.140136003494262695e-01 1.069785207509994507e-01 1.617715805768966675e-01 -3.256340622901916504e-01 -2.725014984607696533e-01 8.811126463115215302e-03
8.287177979946136475e-02 -2.036206722259521484e-01 -4.091427847743034363e-02 -3.226158916950225830e-01 2.999712526798248291e-02 -5.297905206680297852e-02 -7.322020828723907471e-02 -1.276136636734008789e-01 3.257743373978883028e-04 -1.895616054534912109e-01 3.478942066431045532e-02 -2.087056040763854980e-01 -1.170181259512901306e-01 3.115817904472351074e-01 2.087177038192749023e-01 -2.299459129571914673e-01 -1.441427469253540039e-01 1.378351747989654541e-01 1.190188154578208923e-01 3.654465079307556152e-01 1.052029803395271301e-01 2.375095933675765991e-01 2.148862481117248535e-01 -9.658139944076538086e-02 8.510346710681915283e-02 1.174710765480995178e-01 -2.361186742782592773e-01 6.301455944776535034e-02 5.278433486819267273e-02 -3.347665369510650635e-01 -1.455130521208047867e-02 1.622956097126007080e-01
2.055257409811019897e-01 -6.853112578392028809e-02 7.886972278356552124e-03 1.501915231347084045e-02 1.707170754671096802e-01 1.874657273292541504e-01 -2.277701348066329956e-01 -2.512084841728210449e-01 -2.146357595920562744e-01 9.449381381273269653e-02 1.692398935556411743e-01 -4.138819873332977295e-03 -1.731548458337783813e-01 -1.351083535701036453e-02 2.805835604667663574e-01 -5.598806217312812805e-02 -4.715576469898223877e-01 1.213979907333850861e-02 4.498525336384773254e-02 2.082205116748809814e-01 -7.894169539213180542e-02 3.572231158614158630e-02 8.100959658622741699e-02 -1.946799159049987793e-01 5.019621551036834717e-02 2.607867121696472168e-01 2.221626788377761841e-01 -1.564202159643173218e-01 1.409496814012527466e-01 -1.668816655874252319e-01 -1.823093183338642120e-02 -2.560324668884277344e-01
3.210023418068885803e-02 -3.615450263023376465e-01 -4.299199953675270081e-02 8.634815365076065063e-02 1.387338936328887939e-01 2.861015871167182922e-02 -3.105646967887878418e-01 -1.229635477066040039e-01 -2.085233330726623535e-01 -1.918424665927886963e-01 -2.258290797472000122e-01 -1.829506903886795044e-01 3.305848687887191772e-02 3.032269775867462158e-01 1.034576222300529480e-01 2.833869494497776031e-02 -3.384524583816528320e-01 1.155639998614788055e-02 2.291308343410491943e-02 4.796278476715087891e-02 -5.161542817950248718e-02 1.114914566278457642e-01 -5.330023542046546936e-02 -3.058900237083435059e-01 3.299902081489562988e-01 -1.050354540348052979e-02 -1.465233266353607178e-01 -7.962061092257499695e-03 3.136133030056953430e-02 -2.644737064838409424e-01 -1.582991331815719604e-01 -4.975049942731857300e-02
-3.805434107780456543e-01 -6.147907674312591553e-02 -1.182020381093025208e-01 1.008953526616096497e-01 2.841359972953796387e-01 -1.279683858156204224e-01 1.477541923522949219e-01 1.666517555713653564e-01 1.353017687797546387e-01 -7.792446017265319824e-02 1.970765888690948486e-01 5.811480432748794556e-02 -2.232953459024429321e-01 1.771024316549301147e-01 3.277674615383148193e-01 2.800837531685829163e-02 -2.129564732313156128e-01 2.004299778491258621e-03 5.460260808467864990e-02 4.029083624482154846e-02 -6.925240159034729004e-02 -6.993971765041351318e-02 1.130552887916564941e-01 -3.420140743255615234e-01 3.315970003604888916e-01 2.611402273178100586e-01 -3.821338992565870285e-03 -2.632913365960121155e-02 1.269055902957916260e-01 2.370951138436794281e-02 7.032970339059829712e-02 1.860937476158142090e-01
-1.872334629297256470e-01 2.221648581326007843e-02 -8.321269601583480835e-02 -6.830777227878570557e-02 3.472934663295745850e-01 -2.765578776597976685e-02 1.012819260358810425e-01 -1.270774751901626587e-01 -1.769747026264667511e-02 4.526142403483390808e-02 1.158196181058883667e-01 -3.782904893159866333e-02 7.498607039451599121e-02 1.241645887494087219e-01 2.329338788986206055e-01 1.046071797609329224e-01 -4.099056497216224670e-02 5.498872697353363037e-02 3.332799077033996582e-01 -8.807155489921569824e-02 1.849367022514343262e-01 -2.594716474413871765e-02 -1.076164543628692627e-01 -9.277170151472091675e-02 3.079949319362640381e-01 2.667041420936584473e-01 -2.961758375167846680e-01 -1.968624256551265717e-02 -2.258170098066329956e-01 -4.015040695667266846e-01 1.460719555616378784e-01 1.881314963102340698e-01
-6.960242986679077148e-02 -1.407105568796396255e-02 1.397215723991394043e-01 2.696806788444519043e-01 -1.950108408927917480e-01 1.629779301583766937e-02 6.876281648874282837e-02 -4.496746361255645752e-01 -1.268202662467956543e-01 -9.412642568349838257e-02 1.502827554941177368e-01 1.780145019292831421e-01 -7.750891614705324173e-03 -1.371743828058242798e-01 1.274913102388381958e-01 2.839981578290462494e-02 -3.446681201457977295e-01 5.018187686800956726e-02 -3.550559654831886292e-02 1.670712977647781372e-01 -1.507738083600997925e-01 2.703102231025695801e-01 1.127417758107185364e-01 -2.166246026754379272e-01 1.912273764610290527e-01 1.561644375324249268e-01 -1.309140622615814209e-01 1.762575097382068634e-02 -2.846912294626235962e-02 -2.090206891298294067e-01 -3.181352317333221436e-01 -1.108293756842613220e-01
-1.534975506365299225e-02 1.631565690040588379e-01 7.498196512460708618e-02 2.328849136829376221e-01 2.299109250307083130e-01 5.401785299181938171e-02 -6.131969392299652100e-02 -1.780499219894409180e-01 1.496692001819610596e-01 -9.867873787879943848e-02 -1.387353688478469849e-01 -3.483402542769908905e-03 -5.216386914253234863e-02 -2.140457779169082642e-01 3.140179216861724854e-01 -8.249466866254806519e-02 -1.986300945281982422e-01 3.095870912075042725e-01 -3.201955258846282959e-01 2.499738335609436035e-01 -3.568887338042259216e-02 1.744200885295867920e-01 -1.566309630870819092e-01 -1.844318807125091553e-01 1.707207411527633667e-01 3.176915645599365234e-01 1.055869013071060181e-01 4.477265849709510803e-02 -1.136452555656433105e-01 -2.202433049678802490e-01 -1.135760620236396790e-01 9.272164106369018555e-02
-1.954143047332763672e-01 1.105632260441780090e-01 -3.838753402233123779e-01 -7.022106647491455078e-02 2.247623503208160400e-01 2.486230246722698212e-02 -1.187894027680158615e-02 7.026235759258270264e-02 1.352332234382629395e-01 -5.606588721275329590e-02 1.664343774318695068e-01 1.429016292095184326e-01 1.678979694843292236e-01 4.305391013622283936e-02 2.609367370605468750e-01 2.250233292579650879e-01 -5.134103298187255859e-01 2.313353866338729858e-01 -7.199620455503463745e-02 8.728510886430740356e-02 1.478680521249771118e-01 1.063864454627037048e-01 4.259664192795753479e-02 -1.172315031290054321e-01 1.930081397294998169e-01 1.585643887519836426e-01 7.934417575597763062e-03 2.492254674434661865e-01 -6.224760785698890686e-02 -2.814606763422489166e-02 -1.035501509904861450e-01 6.445478647947311401e-02
-4.167787358164787292e-02 1.234219968318939209e-01 -1.131746023893356323e-01 1.129953488707542419e-01 1.782503426074981689e-01 1.834691315889358521e-01 -9.019565582275390625e-02 -1.586697846651077271e-01 1.703650355339050293e-01 8.451317995786666870e-02 3.301196545362472534e-02 -9.940595924854278564e-02 1.400450021028518677e-01 1.734276115894317627e-02 4.559149742126464844e-01 -1.980535686016082764e-02 -3.823788762092590332e-01 -8.806670084595680237e-03 1.677059531211853027e-01 7.505481690168380737e-02 6.581729650497436523e-02 -1.645204238593578339e-02 -4.320054128766059875e-02 -1.612607389688491821e-01 2.819785773754119873e-01 -1.050822809338569641e-01 1.020059809088706970e-01 2.582061886787414551e-01 -2.354022115468978882e-01 -7.855311781167984009e-02 -3.180525004863739014e-01 -2.012717425823211670e-01
-4.023043811321258545e-02 1.237319409847259521e-01 7.685712724924087524e-02 1.355594545602798462e-01 3.664096891880035400e-01 4.339078813791275024e-02 -7.069313526153564453e-02 -6.982325762510299683e-02 2.971468679606914520e-02 6.029209122061729431e-02 1.076274439692497253e-01 1.081880703568458557e-01 9.419771283864974976e-02 -2.142427563667297363e-01 1.064162030816078186e-01 -2.567632123827934265e-02 -5.619723200798034668e-01 -1.477052122354507446e-01 1.207927241921424866e-02 2.498061060905456543e-01 1.141911074519157410e-01 1.117626801133155823e-01 -1.917170137166976929e-01 -2.939968109130859375e-01 3.059631884098052979e-01 3.857237473130226135e-02 -5.657662078738212585e-02 5.874946340918540955e-02 -9.465822577476501465e-02 -7.759397476911544800e-02 -2.158493101596832275e-01 -7.738934457302093506e-02
-3.149485886096954346e-01 9.014625847339630127e-02 1.569142341613769531e-01 -2.065433412790298462e-01 5.712997913360595703e-02 2.135299891233444214e-02 3.695947825908660889e-01 -1.022263839840888977e-01 1.680364459753036499e-01 -6.995365023612976074e-02 1.524332910776138306e-01 -1.282433867454528809e-01 -7.058000564575195312e-02 3.370632529258728027e-01 2.315844893455505371e-01 5.128363519906997681e-02 -2.265303432941436768e-01 6.823443621397018433e-02 9.479554742574691772e-02 9.714094549417495728e-02 4.228354990482330322e-02 -3.652124851942062378e-02 3.137278184294700623e-02 -2.486057728528976440e-01 4.230673909187316895e-01 2.778069972991943359e-01 -1.410644352436065674e-01 4.088912159204483032e-02 4.234309867024421692e-02 -3.163343295454978943e-02 4.566631745547056198e-03 7.815536111593246460e-02
1.450169384479522705e-01 -3.642494976520538330e-02 -1.502152234315872192e-01 1.483384221792221069e-01 7.972102612257003784e-02 -4.244815558195114136e-02 -2.298257797956466675e-01 -3.496579229831695557e-01 -7.087936252355575562e-02 -1.641129329800605774e-02 7.712667435407638550e-02 -4.739875718951225281e-02 1.061151549220085144e-01 3.093301057815551758e-01 2.777793109416961670e-01 -3.291375935077667236e-01 -1.401483714580535889e-01 -1.138418838381767273e-01 1.877407543361186981e-02 -5.914295557886362076e-03 1.508092135190963745e-01 2.388233318924903870e-02 -1.774204224348068237e-01 -1.745509803295135498e-01 3.613685965538024902e-01 1.544176042079925537e-01 1.520062088966369629e-01 -4.052279889583587646e-02 5.778748914599418640e-02 -2.847197651863098145e-01 -2.380665242671966553e-01 -7.348763197660446167e-02
-1.398210674524307251e-01 2.017401307821273804e-01 -2.520827054977416992e-01 -2.426102310419082642e-01 2.039022445678710938e-01 -8.256643265485763550e-02 -1.055032238364219666e-01 -1.626785397529602051e-01 2.234839051961898804e-01 -2.056771367788314819e-01 9.385473281145095825e-02 5.712713673710823059e-02 2.447103857994079590e-01 4.297480452805757523e-03 2.523694634437561035e-01 4.756348952651023865e-02 -4.265014529228210449e-01 1.135154739022254944e-01 -1.096985861659049988e-01 1.525883972644805908e-01 1.400093585252761841e-01 2.358557879924774170e-01 -3.631114214658737183e-02 -1.213966012001037598e-01 1.289514154195785522e-01 1.105017513036727905e-01 -3.887383267283439636e-02 1.258982270956039429e-01 -1.501227170228958130e-01 -6.261574476957321167e-02 -2.713312804698944092e-01 1.830601096153259277e-01
5.311821121722459793e-03 -2.078997902572154999e-03 -2.745348811149597168e-01 -2.044502198696136475e-01 3.375520929694175720e-02 -2.758461236953735352e-01 2.244268804788589478e-01 2.908282913267612457e-03 -6.018050760030746460e-02 3.504664897918701172e-01 1.992272287607192993e-01 1.096467301249504089e-01 8.803624659776687622e-02 2.298484146595001221e-01 1.886967122554779053e-01 2.385323047637939453e-01 -2.558164894580841064e-01 -3.601023927330970764e-02 1.636424511671066284e-01 2.045715600252151489e-01 3.427419066429138184e-02 3.717043101787567139e-01 -1.231710165739059448e-01 -1.896568089723587036e-01 1.677212715148925781e-01 -7.264833897352218628e-02 -1.786006614565849304e-02 7.040756754577159882e-03 -2.562408521771430969e-02 -2.166581004858016968e-01 5.580811202526092529e-02 1.166589111089706421e-01
-1.507811844348907471e-01 6.217221543192863464e-02 -1.103458553552627563e-01 1.420783698558807373e-01 3.915036916732788086e-01 -2.737037278711795807e-02 4.945885017514228821e-02 -1.088481247425079346e-01 -9.519405663013458252e-03 8.751287311315536499e-02 2.159508019685745239e-01 1.226780787110328674e-01 1.530143022537231445e-01 -3.303074464201927185e-02 1.698477268218994141e-01 -9.652602672576904297e-02 -4.528928399085998535e-01 2.898773923516273499e-02 -1.066992729902267456e-01 1.622379720211029053e-01 1.363286823034286499e-01 1.104342117905616760e-01 -1.497021317481994629e-01 -2.507315576076507568e-01 3.061280846595764160e-01 -5.260278284549713135e-02 -5.696200206875801086e-02 3.407596945762634277e-01 -2.007793635129928589e-01 -2.207460626959800720e-02 -1.556882113218307495e-01 4.110921639949083328e-03
8.022211492061614990e-02 -6.785907596349716187e-02 -1.021504923701286316e-01 -3.748036548495292664e-02 1.948349624872207642e-01 8.715237677097320557e-02 -1.319555193185806274e-01 -1.142793428152799606e-02 1.917219460010528564e-01 -8.597580343484878540e-02 1.868209838867187500e-01 1.388138681650161743e-01 1.043007299304008484e-01 1.315090954303741455e-01 2.059408873319625854e-01 2.337230145931243896e-01 -5.055179595947265625e-01 1.077823713421821594e-01 2.334079239517450333e-03 1.298017427325248718e-02 7.056294381618499756e-02 -1.176616102457046509e-01 1.821365654468536377e-01 -8.771312236785888672e-02 2.077141553163528442e-01 1.535692214965820312e-01 1.391146481037139893e-01 -9.676179289817810059e-02 -7.563300430774688721e-02 -1.010701134800910950e-01 -4.997887015342712402e-01 4.785903543233871460e-02
1.012488082051277161e-01 -3.502862155437469482e-02 -3.848843276500701904e-02 -2.442244626581668854e-02 2.435374855995178223e-01 -9.458974748849868774e-02 -1.432222127914428711e-01 -9.822379797697067261e-02 -1.313057988882064819e-01 -2.066067606210708618e-01 2.873266935348510742e-01 -1.893937960267066956e-02 -1.872599720954895020e-01 -7.497573643922805786e-02 1.808118671178817749e-01 -6.683753430843353271e-02 -1.794580370187759399e-01 -1.449079066514968872e-01 1.163228079676628113e-01 -1.013089194893836975e-01 3.563397824764251709e-01 2.854221463203430176e-01 -1.576039008796215057e-02 -2.078863084316253662e-01 1.473603844642639160e-01 3.981781899929046631e-01 -1.456787716597318649e-02 -2.760971486568450928e-01 4.869726300239562988e-02 1.428648233413696289e-01 -2.319922745227813721e-01 -7.157541066408157349e-02
6.910949200391769409e-02 7.884275913238525391e-02 2.823816239833831787e-02 1.374957859516143799e-01 3.332327604293823242e-01 -6.104557216167449951e-02 3.757452219724655151e-02 -1.739749908447265625e-01 7.322221249341964722e-02 6.296646595001220703e-02 5.687065795063972473e-02 1.325581222772598267e-01 -6.354330480098724365e-02 -1.629434376955032349e-01 2.460915595293045044e-01 -1.321610342711210251e-02 -4.277862310409545898e-01 2.401273548603057861e-01 2.127680927515029907e-01 4.187299609184265137e-01 3.729919344186782837e-02 1.823734045028686523e-01 4.533411562442779541e-02 4.273888655006885529e-03 6.832420825958251953e-02 1.799336224794387817e-01 -3.410678729414939880e-02 -1.998140215873718262e-01 -2.007438987493515015e-01 -2.397683449089527130e-02 -4.683089628815650940e-02 -2.867193520069122314e-01
3.864805102348327637e-01 -2.040724903345108032e-01 -7.937102019786834717e-02 6.256667524576187134e-02 7.416865229606628418e-02 -1.266814619302749634e-01 -2.056374102830886841e-01 -8.828948438167572021e-02 -2.682671844959259033e-01 -2.944667041301727295e-01 1.025878731161355972e-02 -9.847889095544815063e-02 1.998808383941650391e-01 1.726487874984741211e-01 7.581592351198196411e-02 2.611393574625253677e-03 -1.140985414385795593e-01 1.243368461728096008e-01 2.450038194656372070e-01 7.732333987951278687e-02 4.576743394136428833e-02 1.280375570058822632e-01 -5.523864552378654480e-02 -2.463562488555908203e-01 3.730368018150329590e-01 2.939825057983398438e-01 6.314963847398757935e-02 2.123137749731540680e-02 4.530510678887367249e-02 -2.451498061418533325e-01 -1.193138360977172852e-01 -4.815520718693733215e-03
-2.058912813663482666e-01 -2.588268518447875977e-01 -3.494602441787719727e-02 -1.438595205545425415e-01 1.723193675279617310e-01 3.399703418835997581e-03 1.593463867902755737e-01 -1.296202540397644043e-01 -7.381626218557357788e-02 3.545513004064559937e-02 -4.542998969554901123e-02 -2.859457135200500488e-01 -7.186031341552734375e-02 1.981329023838043213e-01 1.885495036840438843e-01 -1.878838092088699341e-01 -2.731817066669464111e-01 -2.067776173353195190e-01 1.847907006740570068e-01 1.219994872808456421e-01 2.245486080646514893e-01 1.712783426046371460e-01 -1.613058894872665405e-01 -8.263797312974929810e-02 3.708068728446960449e-01 2.456989437341690063e-01 -1.123013645410537720e-01 1.421111077070236206e-01 4.683634638786315918e-02 -2.670806460082530975e-02 1.769102960824966431e-01 2.170144021511077881e-01
-3.261661827564239502e-01 -1.303708106279373169e-01 1.792490184307098389e-01 -2.836709022521972656e-01 -2.824554592370986938e-02 -2.695474326610565186e-01 2.819138169288635254e-01 -2.228417433798313141e-02 -2.037468366324901581e-02 -6.451651453971862793e-02 3.738135471940040588e-02 2.028047293424606323e-01 -1.226750388741493225e-01 1.552199721336364746e-01 2.371670901775360107e-01 1.442321240901947021e-01 -3.946001231670379639e-01 4.092555865645408630e-02 1.836919188499450684e-01 2.809853851795196533e-01 8.663146197795867920e-02 1.958220638334751129e-02 1.036778911948204041e-01 1.982349157333374023e-02 2.086472362279891968e-01 2.093114703893661499e-01 -1.639814376831054688e-01 -5.854416638612747192e-02 -1.166127622127532959e-02 -5.656209960579872131e-02 1.826346218585968018e-01 6.190908327698707581e-02
6.528872251510620117e-02 -2.013102620840072632e-01 -3.898743093013763428e-01 -1.866880506277084351e-01 -6.551288533955812454e-03 -2.208487838506698608e-01 3.089136071503162384e-02 1.767301000654697418e-02 -3.265772163867950439e-01 -1.349963396787643433e-01 2.262379080057144165e-01 -9.768085926771163940e-02 1.886912807822227478e-02 3.906230209395289421e-03 1.419094670563936234e-02 -8.147269487380981445e-02 -6.386257708072662354e-02 1.607209593057632446e-01 2.724769525229930878e-02 2.265325635671615601e-01 2.190823704004287720e-01 1.056083813309669495e-01 -1.123617514967918396e-01 -1.285593807697296143e-01 3.938932716846466064e-01 1.289396435022354126e-01 -1.693818345665931702e-02 1.395927462726831436e-02 1.122828572988510132e-01 -2.400375604629516602e-01 -2.772642374038696289e-01 1.892858743667602539e-01
-2.492843866348266602e-01 -1.196546554565429688e-01 1.438213288784027100e-01 3.106881380081176758e-01 -2.389290370047092438e-02 1.373734772205352783e-01 1.273649632930755615e-01 -4.398966133594512939e-01 -3.670656681060791016e-02 6.948678195476531982e-02 1.239536926150321960e-01 1.222587376832962036e-02 5.303549766540527344e-02 3.999895602464675903e-02 4.767201468348503113e-02 5.070650950074195862e-02 -3.936979174613952637e-01 9.893719106912612915e-02 3.926628455519676208e-02 -1.895220391452312469e-02 9.643805772066116333e-02 3.377234935760498047e-01 -2.416537376120686531e-03 9.089268743991851807e-02 2.820065915584564209e-01 9.540373086929321289e-02 3.128479002043604851e-03 -1.399362832307815552e-02 -7.079083472490310669e-02 -2.554515302181243896e-01 -2.472660839557647705e-01 -1.662949621677398682e-01
-2.396542578935623169e-01 -7.092422246932983398e-02 -1.433681398630142212e-01 -3.827804699540138245e-02 -1.062594428658485413e-01 -3.129332512617111206e-02 -6.014737486839294434e-02 -1.487535089254379272e-01 6.681692600250244141e-02 2.080480754375457764e-02 2.369291186332702637e-01 1.719933301210403442e-01 2.305782213807106018e-02 1.122165471315383911e-01 2.572951614856719971e-01 -1.502491682767868042e-01 -5.086822509765625000e-01 -7.853859663009643555e-02 -7.503160089254379272e-02 -3.903816267848014832e-02 6.147546693682670593e-02 1.926132142543792725e-01 1.647221893072128296e-01 7.986775599420070648e-03 2.081697247922420502e-02 4.306183755397796631e-01 1.021777745336294174e-02 1.612006127834320068e-01 2.826204001903533936e-01 -1.452837139368057251e-01 -3.139651194214820862e-02 1.758040636777877808e-01
-8.458512276411056519e-02 4.848867282271385193e-02 2.246760129928588867e-01 1.882015541195869446e-02 1.042599901556968689e-01 1.129873022437095642e-01 -9.323322027921676636e-02 -9.687639772891998291e-02 1.523678749799728394e-01 3.321598842740058899e-02 -8.941217325627803802e-03 -1.009659022092819214e-01 7.388501614332199097e-02 9.452475607395172119e-02 1.836774945259094238e-01 2.000633440911769867e-02 -4.306349456310272217e-01 -2.065238505601882935e-01 7.074423599988222122e-03 1.833553463220596313e-01 1.577047705650329590e-01 9.347707778215408325e-02 -1.789886355400085449e-01 1.589973270893096924e-01 3.828762769699096680e-01 6.001636758446693420e-02 -7.903242856264114380e-02 4.993358626961708069e-02 -6.283034570515155792e-03 -1.693966388702392578e-01 -5.163107514381408691e-01 8.877648413181304932e-02
5.756146088242530823e-02 1.599286049604415894e-01 -2.284322492778301239e-02 -2.981128729879856110e-02 3.319615125656127930e-01 -7.485347334295511246e-03 -9.864558279514312744e-02 7.107777148485183716e-02 -3.823979757726192474e-03 1.001052930951118469e-01 1.189925968647003174e-01 3.124656714498996735e-02 -8.426202088594436646e-02 -1.645456068217754364e-02 1.609862744808197021e-01 -9.506437927484512329e-02 -5.394907593727111816e-01 1.471650004386901855e-01 -1.070429608225822449e-01 8.138516545295715332e-02 -7.164690177887678146e-03 2.154415398836135864e-01 7.559470087289810181e-02 -4.763580560684204102e-01 1.725656241178512573e-01 -8.996795862913131714e-03 -1.108734905719757080e-01 2.541840374469757080e-01 -1.572211980819702148e-01 -1.046847030520439148e-01 -1.102954372763633728e-01 1.125757545232772827e-01
-1.089412644505500793e-01 1.412156671285629272e-01 -1.083029508590698242e-01 -2.709641493856906891e-02 1.338948756456375122e-01 -2.451329380273818970e-01 -1.507461667060852051e-01 -4.982068836688995361e-01 -8.680469542741775513e-02 -3.832990676164627075e-02 -1.607258431613445282e-02 -5.208120867609977722e-02 7.696087658405303955e-02 6.520131975412368774e-02 2.427038997411727905e-01 1.282182056456804276e-02 -1.184970661997795105e-01 7.087041437625885010e-02 3.704754412174224854e-01 2.014948874711990356e-01 6.703079491853713989e-02 1.115508526563644409e-01 1.918027251958847046e-01 -3.220244348049163818e-01 1.061194464564323425e-01 2.179475426673889160e-01 -5.625583603978157043e-02 1.182311251759529114e-01 -2.756372392177581787e-01 -2.669008262455463409e-02 1.047026962041854858e-01 8.750452846288681030e-02
-2.260781638324260712e-02 -1.171029955148696899e-01 8.646956086158752441e-02 -1.258824169635772705e-01 2.311118394136428833e-01 -1.433939188718795776e-01 -2.240102291107177734e-01 -5.637706071138381958e-02 -3.573689758777618408e-01 -1.836692392826080322e-01 -1.941961646080017090e-01 -1.194348707795143127e-01 1.689141839742660522e-01 4.147402048110961914e-01 4.615873843431472778e-02 4.104952141642570496e-02 -2.960535585880279541e-01 5.269198119640350342e-02 1.118374541401863098e-01 3.181782364845275879e-01 -5.698912218213081360e-02 1.021315976977348328e-01 -9.104546904563903809e-02 -1.919323503971099854e-01 2.726420462131500244e-01 -1.977757923305034637e-02 -1.330595612525939941e-01 -6.100023910403251648e-02 1.083782836794853210e-01 -1.749984771013259888e-01 -1.040887460112571716e-01 -7.076268643140792847e-02
-1.235927492380142212e-01 4.210259299725294113e-03 8.956491947174072266e-02 -2.073816657066345215e-01 2.281779199838638306e-01 2.796338871121406555e-02 -9.442049264907836914e-02 -1.323232147842645645e-02 2.586830556392669678e-01 -2.671723067760467529e-02 1.213668137788772583e-01 2.210370451211929321e-02 2.960290610790252686e-01 2.295073121786117554e-02 4.342176318168640137e-01 1.451535075902938843e-01 -2.388215363025665283e-01 -6.828600075095891953e-03 -2.085115909576416016e-01 2.647311091423034668e-01 1.278744488954544067e-01 3.398640751838684082e-01 -1.690711528062820435e-01 -1.540758162736892700e-01 8.399651199579238892e-02 1.390708386898040771e-01 -1.008771955966949463e-01 -1.996169425547122955e-02 -1.710062846541404724e-03 -6.519201397895812988e-02 -3.044020235538482666e-01 4.905977472662925720e-02
-1.612762361764907837e-01 2.954837679862976074e-02 6.657889485359191895e-02 2.511220797896385193e-02 1.872900724411010742e-01 4.591440781950950623e-02 -4.170389845967292786e-02 -2.599835991859436035e-01 2.669452689588069916e-03 -1.611672788858413696e-01 -1.025978028774261475e-01 -1.205188855528831482e-01 1.301193796098232269e-02 1.189462244510650635e-01 3.122962638735771179e-02 -2.429692633450031281e-02 1.487717870622873306e-02 2.803141809999942780e-02 3.187200129032135010e-01 1.020432263612747192e-01 1.001233384013175964e-01 9.848552942276000977e-02 2.418728768825531006e-01 -2.872542440891265869e-01 5.012085437774658203e-01 3.709209151566028595e-03 -3.962875306606292725e-01 -2.050862833857536316e-02 1.947263926267623901e-01 -1.459637582302093506e-01 -9.432821534574031830e-03 -2.299476563930511475e-01
-1.635248586535453796e-02 2.319151610136032104e-01 -4.592681676149368286e-02 4.773214831948280334e-02 2.718346118927001953e-01 3.584115207195281982e-02 8.545686304569244385e-02 4.018356278538703918e-02 8.706530183553695679e-02 6.019065529108047485e-02 9.984352439641952515e-02 2.388476729393005371e-01 6.120982021093368530e-02 1.255170553922653198e-01 2.486316710710525513e-01 -4.882822744548320770e-03 -3.231811821460723877e-01 3.414007723331451416e-01 2.018267810344696045e-01 3.064824938774108887e-01 1.257813274860382080e-01 3.056479394435882568e-01 2.534280717372894287e-01 1.946001946926116943e-01 1.810844391584396362e-01 1.839742250740528107e-02 3.366795927286148071e-02 -1.105565205216407776e-01 -1.356100849807262421e-02 -1.718309707939624786e-02 -2.553533911705017090e-01 -1.368489563465118408e-01
-1.082393527030944824e-01 1.852867901325225830e-01 -1.124096810817718506e-01 -7.662936113774776459e-03 -1.182776317000389099e-01 -3.908479213714599609e-02 1.860051304101943970e-01 -1.589021235704421997e-01 -1.286287326365709305e-02 6.582826375961303711e-02 2.029290199279785156e-01 -1.458017826080322266e-01 7.785976678133010864e-02 3.401082158088684082e-01 2.208123505115509033e-01 -1.014726683497428894e-01 -1.916507333517074585e-01 -4.582870751619338989e-02 -1.119433715939521790e-01 4.435939192771911621e-01 1.064059510827064514e-01 8.985363692045211792e-02 1.767339557409286499e-01 -1.705317497253417969e-01 1.763186454772949219e-01 -1.230479925870895386e-01 -2.392658405005931854e-02 -1.398288756608963013e-01 -1.595428287982940674e-01 -4.214670881628990173e-02 -4.100555181503295898e-01 1.690775156021118164e-01
1.075758337974548340e-01 1.485864520072937012e-01 -2.391264438629150391e-01 9.193426370620727539e-02 3.116692900657653809e-01 1.510718613862991333e-01 1.593462824821472168e-01 -4.290702566504478455e-02 1.119386702775955200e-01 -2.452027946710586548e-01 2.288365364074707031e-01 -2.406559512019157410e-02 1.165851578116416931e-01 -4.136282205581665039e-02 2.308307439088821411e-01 -1.958550959825515747e-01 -3.054142892360687256e-01 -7.400687783956527710e-02 -1.460532397031784058e-01 1.177180409431457520e-01 2.108031138777732849e-02 3.415540456771850586e-01 6.593061145395040512e-03 -9.802827984094619751e-02 1.605272293090820312e-01 1.215963214635848999e-01 8.767749369144439697e-02 1.431379839777946472e-02 -1.086836457252502441e-01 -4.811985418200492859e-02 -3.468641340732574463e-01 2.781879603862762451e-01
-8.095431327819824219e-02 -3.191966563463211060e-02 5.215504765510559082e-02 -2.196196168661117554e-01 2.084160298109054565e-01 1.210880279541015625e-02 9.097735583782196045e-02 -4.876249283552169800e-02 -1.688569635152816772e-01 -2.130663096904754639e-01 1.347999274730682373e-01 1.612506657838821411e-01 1.542330384254455566e-01 1.254816353321075439e-01 1.509128659963607788e-01 -6.439936161041259766e-02 -4.686948955059051514e-01 -1.215869113802909851e-01 2.286862134933471680e-01 2.217262238264083862e-01 1.984307616949081421e-01 -1.725687831640243530e-02 6.332845240831375122e-02 -1.322201192378997803e-01 -1.018739715218544006e-01 5.265283957123756409e-02 2.207546979188919067e-01 -3.428056538105010986e-01 2.224026620388031006e-01 -1.696580201387405396e-01 -2.190144062042236328e-01 -1.149580813944339752e-03
-1.099922582507133484e-01 2.524295449256896973e-01 -1.296705901622772217e-01 -3.141447529196739197e-02 3.476550802588462830e-02 1.810952462255954742e-02 -2.580157816410064697e-01 -1.656462103128433228e-01 2.945212274789810181e-02 3.883966431021690369e-02 1.858859211206436157e-01 -1.632670685648918152e-02 -6.038431078195571899e-02 3.595992177724838257e-02 3.136676847934722900e-01 3.809458576142787933e-03 -2.717149555683135986e-01 -7.573013752698898315e-02 2.419023662805557251e-01 1.883988082408905029e-01 3.575224280357360840e-01 6.224808469414710999e-02 2.100388854742050171e-01 -1.887426525354385376e-01 -2.310631126165390015e-01 1.096351891756057739e-01 -1.871552877128124237e-02 1.393195241689682007e-01 1.732657402753829956e-01 -3.849722146987915039e-01 -1.370856761932373047e-01 -5.563523247838020325e-02
-2.874846570193767548e-02 -3.574329018592834473e-01 -1.687022298574447632e-01 -1.389417499303817749e-01 3.982985019683837891e-02 -8.643107861280441284e-02 9.173284471035003662e-02 7.356218993663787842e-02 -1.796448677778244019e-01 -1.216585114598274231e-01 1.924196034669876099e-01 -1.482087224721908569e-01 4.642751067876815796e-02 4.715282469987869263e-02 1.843585669994354248e-01 -2.868728935718536377e-01 -2.923026084899902344e-01 2.297368943691253662e-01 -9.359561838209629059e-03 2.613512277603149414e-01 1.696417629718780518e-01 3.336602747440338135e-01 4.121770337224006653e-02 -1.171204224228858948e-01 1.204059049487113953e-01 -2.714309655129909515e-02 -1.342169940471649170e-02 5.222897231578826904e-02 3.402922451496124268e-01 -8.908169716596603394e-02 -2.333969920873641968e-01 1.247128993272781372e-01
3.696954995393753052e-02 2.167094945907592773e-01 -1.364431977272033691e-01 -2.616536570712924004e-03 3.739660978317260742e-01 -2.453561276197433472e-01 -2.609482109546661377e-01 2.723400853574275970e-02 -1.467501670122146606e-01 7.394788414239883423e-02 8.612215518951416016e-02 6.909836083650588989e-02 3.789370134472846985e-02 4.356930032372474670e-02 2.071752101182937622e-01 -3.047679737210273743e-02 -3.347789943218231201e-01 -1.370023190975189209e-01 1.773993857204914093e-02 -3.235030220821499825e-03 1.092283800244331360e-01 1.686866879463195801e-01 1.256226152181625366e-01 -4.960052967071533203e-01 2.583212256431579590e-01 -1.615521870553493500e-02 -1.096951737999916077e-01 1.536130309104919434e-01 -1.762454956769943237e-01 -5.684337019920349121e-02 -7.307400554418563843e-02 4.654307663440704346e-02
3.237985074520111084e-01 -9.572206437587738037e-02 -1.895630732178688049e-02 -1.430074274539947510e-01 2.825159132480621338e-01 -1.757837384939193726e-01 8.407005667686462402e-02 -7.751417160034179688e-02 -1.527923941612243652e-01 1.066397950053215027e-01 1.410916000604629517e-01 -8.900952339172363281e-02 7.313814759254455566e-02 1.046019699424505234e-02 1.458753496408462524e-01 -2.640510797500610352e-01 2.165775932371616364e-02 5.477899685502052307e-02 7.945462316274642944e-02 1.614214032888412476e-01 2.096709311008453369e-01 5.704079568386077881e-02 -2.188719511032104492e-01 -1.426919847726821899e-01 4.430460333824157715e-01 2.243300974369049072e-01 9.449289739131927490e-02 -1.441518682986497879e-02 1.378612369298934937e-01 -3.698091804981231689e-01 -1.382548362016677856e-01 -2.076003141701221466e-02
-2.570332586765289307e-01 -2.437624707818031311e-02 -2.051521986722946167e-01 -5.122639611363410950e-02 -1.485325098037719727e-01 -5.165217816829681396e-02 1.587471514940261841e-01 -1.761199980974197388e-01 2.340362034738063812e-02 -1.626339703798294067e-01 3.068402111530303955e-01 -1.971192359924316406e-01 -1.309965848922729492e-01 2.207895666360855103e-01 5.025924742221832275e-02 9.898225963115692139e-02 -2.515613846480846405e-02 5.347893107682466507e-03 3.392924368381500244e-02 2.266036868095397949e-01 3.265478014945983887e-01 2.144273072481155396e-01 -1.757900267839431763e-01 -1.993743926286697388e-01 1.346054673194885254e-01 2.937728762626647949e-01 9.851603209972381592e-02 9.934581816196441650e-02 7.834677398204803467e-02 -3.475744724273681641e-01 -1.410355325788259506e-02 -2.046344429254531860e-01
1.488924324512481689e-01 1.670314967632293701e-01 9.606990963220596313e-02 5.850446596741676331e-02 2.398345023393630981e-01 -1.480713672935962677e-02 5.000599846243858337e-02 -1.326779425144195557e-01 -2.443327195942401886e-02 2.673487663269042969e-01 2.249599248170852661e-01 -1.244781985878944397e-01 1.109468564391136169e-01 -1.516309678554534912e-01 3.644516766071319580e-01 -1.463841181248426437e-02 -4.532496333122253418e-01 1.915983259677886963e-01 3.779707849025726318e-02 -1.121800914406776428e-01 4.781005904078483582e-02 1.169712394475936890e-01 -3.097770735621452332e-02 9.432482719421386719e-02 2.324450314044952393e-01 4.188124090433120728e-02 -7.706683874130249023e-02 -9.477557986974716187e-02 -1.718371957540512085e-01 -3.444336950778961182e-01 -1.463545858860015869e-01 -1.750691384077072144e-01
-2.122176997363567352e-02 -1.166003290563821793e-02 -2.292931526899337769e-01 -5.929818004369735718e-02 7.733295857906341553e-02 -2.881734073162078857e-01 3.429585695266723633e-02 2.256331406533718109e-02 6.293092668056488037e-02 -2.475612796843051910e-02 1.239264234900474548e-01 8.392202667891979218e-03 1.325522065162658691e-01 4.782691597938537598e-01 2.525165379047393799e-01 8.484007418155670166e-02 -3.064123094081878662e-01 1.176722124218940735e-01 9.432121366262435913e-02 2.671143710613250732e-01 2.374311387538909912e-01 1.002923622727394104e-01 -1.168088316917419434e-01 -3.084448575973510742e-01 5.362420156598091125e-02 7.799185812473297119e-02 -2.918411791324615479e-02 2.633992433547973633e-01 4.263702780008316040e-02 -1.329495161771774292e-01 1.324779987335205078e-01 1.894929409027099609e-01
-7.544618099927902222e-02 -1.028533093631267548e-02 4.312809184193611145e-02 -1.237263455986976624e-01 1.523590460419654846e-02 -9.349536895751953125e-02 -5.527800880372524261e-03 -7.721518725156784058e-02 -3.767353892326354980e-01 -5.260768905282020569e-02 3.680535405874252319e-02 2.811728417873382568e-02 4.490983486175537109e-02 6.799497175961732864e-03 1.577951610088348389e-01 -1.511253267526626587e-01 -5.200443267822265625e-01 1.217042207717895508e-01 1.158527880907058716e-01 2.233984321355819702e-01 -5.546219181269407272e-03 -1.529024075716733932e-02 2.928940653800964355e-01 -2.094857245683670044e-01 2.145163565874099731e-01 -1.398116052150726318e-01 1.374018937349319458e-01 -2.810555398464202881e-01 -2.558566927909851074e-01 4.510989785194396973e-02 -1.526029407978057861e-01 -1.807768046855926514e-01
1.225525420159101486e-02 1.237413883209228516e-01 -3.770345449447631836e-02 -6.661595543846487999e-04 1.343861073255538940e-01 -1.122291162610054016e-01 -1.405422836542129517e-01 -1.411662548780441284e-01 -1.914369314908981323e-01 -5.781916528940200806e-02 1.372790485620498657e-01 4.182546213269233704e-02 -1.057185381650924683e-01 4.364226385951042175e-02 1.918944120407104492e-01 -1.971544232219457626e-03 -4.389816224575042725e-01 -3.411443829536437988e-01 -7.988033443689346313e-02 -1.191419214010238647e-01 2.508836388587951660e-01 2.819401323795318604e-01 2.416079789400100708e-01 -3.289177119731903076e-01 1.801051795482635498e-01 1.241315975785255432e-01 -4.815557226538658142e-02 1.813322752714157104e-01 -2.025294899940490723e-01 -1.141534000635147095e-02 -4.985040798783302307e-02 1.922287344932556152e-01
2.758768796920776367e-01 -1.323450803756713867e-01 2.484586089849472046e-02 -4.135272279381752014e-02 2.361505925655364990e-01 -6.477342918515205383e-03 -1.036878526210784912e-01 -2.587058842182159424e-01 -2.465974837541580200e-01 -2.595741488039493561e-02 2.590677440166473389e-01 -1.744424700736999512e-01 1.903975568711757660e-02 -1.138438209891319275e-01 1.506606042385101318e-01 -1.042952165007591248e-01 -4.471068978309631348e-01 1.969023793935775757e-01 -8.029975742101669312e-02 2.557431757450103760e-01 6.788849085569381714e-02 7.285574823617935181e-02 1.165716499090194702e-01 -2.849517762660980225e-01 1.247265785932540894e-01 3.674019873142242432e-02 2.537303566932678223e-01 -1.476534903049468994e-01 1.033463887870311737e-02 7.470383308827877045e-03 1.388888526707887650e-02 -2.143764197826385498e-01
2.145718187093734741e-01 1.185204163193702698e-01 -1.056960085406899452e-03 -6.113898754119873047e-02 1.170673966407775879e-01 -2.323384881019592285e-01 1.605366915464401245e-01 -2.335638701915740967e-01 -1.033310592174530029e-01 2.788242995738983154e-01 6.170868128538131714e-02 1.331881284713745117e-01 3.044260442256927490e-01 -4.090738948434591293e-04 3.157346844673156738e-01 1.638020277023315430e-01 -3.024276196956634521e-01 2.761137485504150391e-01 2.696969732642173767e-02 1.479464769363403320e-02 -6.664030998945236206e-02 -6.757949292659759521e-02 -3.190542384982109070e-02 -1.038264334201812744e-01 7.126583904027938843e-02 2.637273371219635010e-01 -1.421507745981216431e-01 -2.803257852792739868e-02 -1.566673070192337036e-01 -3.439217507839202881e-01 -1.673855483531951904e-01 5.548556894063949585e-02
-6.155340373516082764e-02 -1.385620236396789551e-01 -2.268609218299388885e-02 3.278291523456573486e-01 -1.292781233787536621e-01 -1.663602888584136963e-02 9.545713663101196289e-02 -3.709798753261566162e-01 -2.042743861675262451e-01 -1.064724996685981750e-01 2.429295144975185394e-02 1.167038381099700928e-01 7.581456005573272705e-02 -1.406151652336120605e-01 1.867844909429550171e-01 4.571520909667015076e-02 -3.708204627037048340e-01 1.051813289523124695e-01 3.833557665348052979e-02 1.658603698015213013e-01 -1.729762107133865356e-01 2.823189198970794678e-01 -2.097746916115283966e-02 -2.109867781400680542e-01 2.682098448276519775e-01 1.611142754554748535e-01 -6.176114547997713089e-03 8.889468014240264893e-02 -1.559242308139801025e-01 -1.418083757162094116e-01 -2.406841963529586792e-01 -1.876389384269714355e-01
1.694466322660446167e-01 -6.001976877450942993e-02 -2.067941278219223022e-01 5.849780887365341187e-02 -6.862214207649230957e-02 -1.687776893377304077e-01 1.183608323335647583e-01 -4.437035024166107178e-01 -7.638989388942718506e-02 -4.004615247249603271e-01 2.884288132190704346e-02 -9.876043349504470825e-02 -1.339630931615829468e-01 9.154073894023895264e-02 1.689048856496810913e-01 1.512709259986877441e-01 -4.323244988918304443e-01 -1.120578423142433167e-01 7.764475792646408081e-02 3.530484065413475037e-02 2.849274314939975739e-02 -1.883740164339542389e-02 -1.311610043048858643e-01 -1.741412431001663208e-01 1.056046187877655029e-01 3.052161931991577148e-01 -7.940024882555007935e-02 -1.702568680047988892e-01 7.716198265552520752e-02 5.731644481420516968e-02 7.214478403329849243e-02 1.158364862203598022e-01
-9.838294237852096558e-02 2.811245620250701904e-01 -1.500578224658966064e-01 6.491766870021820068e-02 1.623727977275848389e-01 1.483643352985382080e-01 -1.689307950437068939e-02 -1.530364453792572021e-01 -8.678851649165153503e-03 -1.861781068146228790e-02 1.090998798608779907e-01 2.890101969242095947e-01 1.326988935470581055e-01 -3.944735974073410034e-02 1.709499210119247437e-01 3.653905913233757019e-02 -3.960653543472290039e-01 -9.169309586286544800e-02 1.273072212934494019e-01 2.938335835933685303e-01 2.681112103164196014e-02 -4.706753417849540710e-02 -3.661372363567352295e-01 -1.321890205144882202e-01 3.755307495594024658e-01 2.963867038488388062e-02 9.288910031318664551e-02 1.577826738357543945e-01 1.532966177910566330e-02 -1.281763613224029541e-01 -1.873339712619781494e-01 -1.320258677005767822e-01
-5.898271501064300537e-02 1.289827227592468262e-01 -1.297366917133331299e-01 -2.742896415293216705e-02 3.670962452888488770e-01 1.372736841440200806e-01 -8.453520014882087708e-03 -1.680715568363666534e-02 2.565518319606781006e-01 -2.655250430107116699e-01 9.256310015916824341e-02 9.585051983594894409e-02 1.288087517023086548e-01 -1.604288816452026367e-02 1.227931529283523560e-01 -2.570650726556777954e-02 -5.602953433990478516e-01 4.484172165393829346e-02 4.027572646737098694e-02 1.806407570838928223e-01 1.848683804273605347e-01 1.599764376878738403e-01 1.034792326390743256e-02 -1.787364631891250610e-01 1.779561340808868408e-01 -3.704042872413992882e-03 5.226751789450645447e-02 1.347327232360839844e-01 -8.544366061687469482e-02 -4.926909506320953369e-02 -3.263383507728576660e-01 1.042495742440223694e-01
-2.244934439659118652e-01 7.664387580007314682e-03 -1.211950853466987610e-01 -1.284467242658138275e-02 5.185431614518165588e-02 4.669652134180068970e-02 2.746348967775702477e-03 -1.461597234010696411e-01 1.372649967670440674e-01 -9.061009436845779419e-02 -2.686580121517181396e-01 1.418393552303314209e-01 -8.191377855837345123e-03 -1.117147877812385559e-01 4.238225519657135010e-01 -3.371908366680145264e-01 -1.541433632373809814e-01 7.625607401132583618e-02 -4.186348617076873779e-02 1.928807348012924194e-01 -1.977801695466041565e-02 2.652197778224945068e-01 -1.893046684563159943e-02 -2.866588532924652100e-01 7.715995609760284424e-02 1.988841742277145386e-01 2.581256628036499023e-01 2.055731862783432007e-01 -3.586580604314804077e-02 -2.480217963457107544e-01 -9.993905574083328247e-02 -1.850719153881072998e-01
2.231145203113555908e-01 -6.149248778820037842e-02 -6.708463281393051147e-02 1.480034887790679932e-01 2.502554059028625488e-01 -7.021190971136093140e-02 1.755738854408264160e-01 -2.956554293632507324e-01 -7.405090611428022385e-03 -1.234933808445930481e-01 -4.960184171795845032e-02 2.347591817378997803e-01 -8.692076057195663452e-02 5.732540041208267212e-03 4.436764419078826904e-01 -2.726154923439025879e-01 -2.771285772323608398e-01 -7.941782474517822266e-02 -2.407556176185607910e-01 1.925698518753051758e-01 -1.117139235138893127e-01 9.170879423618316650e-02 -1.142969056963920593e-01 -1.737049221992492676e-01 8.106121420860290527e-02 1.151248663663864136e-01 1.793514341115951538e-01 -5.210496601648628712e-04 8.839720487594604492e-02 -2.525559067726135254e-01 9.607197344303131104e-02 8.661288022994995117e-02
-2.638048492372035980e-02 -2.015575468540191650e-01 4.533271770924329758e-03 1.403953433036804199e-01 1.724934279918670654e-01 -1.699441969394683838e-01 -2.438578456640243530e-01 -2.465121597051620483e-01 -3.369279950857162476e-02 -1.072425022721290588e-01 4.881377890706062317e-02 -4.733098298311233521e-02 -4.707769304513931274e-02 4.709405004978179932e-01 1.822295039892196655e-01 -4.921719431877136230e-02 -2.351968884468078613e-01 1.705226488411426544e-02 3.262234479188919067e-02 1.559879332780838013e-01 1.813104003667831421e-01 3.207067959010601044e-03 -7.483638823032379150e-02 3.780505806207656860e-02 3.475750982761383057e-01 1.997643113136291504e-01 3.592203184962272644e-02 1.982868462800979614e-01 1.612372845411300659e-01 -3.143188655376434326e-01 -1.736692190170288086e-01 7.740550488233566284e-02
4.133754223585128784e-02 2.132955491542816162e-01 -8.204323798418045044e-02 9.954524040222167969e-02 2.421434819698333740e-01 -1.350058168172836304e-01 1.689419895410537720e-01 -2.004830986261367798e-01 -1.181364282965660095e-01 -1.049520075321197510e-02 -1.765969246625900269e-01 3.061245195567607880e-02 -1.428160071372985840e-01 -1.695081405341625214e-02 1.953322738409042358e-01 -4.762348160147666931e-02 -2.951708436012268066e-01 3.717296123504638672e-01 -1.636207550764083862e-01 4.643024206161499023e-01 2.438226044178009033e-01 1.335132867097854614e-01 -1.040461212396621704e-01 1.519144326448440552e-01 1.074795275926589966e-01 6.787411868572235107e-02 1.134659498929977417e-01 -1.414208412170410156e-01 -9.431190788745880127e-02 -3.719026967883110046e-02 -2.117325365543365479e-01 -1.694147288799285889e-02
8.445527404546737671e-03 -7.182966917753219604e-02 -2.771969325840473175e-02 2.086473703384399414e-01 2.066534757614135742e-01 8.488872647285461426e-02 -5.348841100931167603e-02 -2.142088264226913452e-01 -9.255622327327728271e-02 -1.038852706551551819e-01 -2.335570193827152252e-02 2.459222823381423950e-01 2.354384362697601318e-01 -2.340851277112960815e-01 1.251854151487350464e-01 -1.304047368466854095e-02 -2.564797103404998779e-01 2.647784948348999023e-01 -4.052337631583213806e-02 2.162298262119293213e-01 3.837315142154693604e-01 1.073624342679977417e-01 -7.352323830127716064e-02 -5.752355605363845825e-02 2.562491893768310547e-01 -1.615717858076095581e-01 9.268289059400558472e-02 -1.179880052804946899e-01 -1.021376103162765503e-01 -2.662004828453063965e-01 -3.007774353027343750e-01 -8.682122081518173218e-02
5.026089400053024292e-02 -1.103972420096397400e-01 1.648270487785339355e-01 2.241133451461791992e-01 3.774016797542572021e-01 1.224115267395973206e-01 -3.167080879211425781e-02 7.914315909147262573e-02 1.189772337675094604e-01 -3.023412823677062988e-02 2.106712944805622101e-02 3.552406281232833862e-02 1.263429671525955200e-01 -2.497258037328720093e-01 1.692797094583511353e-01 9.811943024396896362e-02 -7.263688743114471436e-02 -7.554883509874343872e-02 2.406390160322189331e-01 3.096876740455627441e-01 -4.294842854142189026e-02 3.935352861881256104e-01 1.291925758123397827e-01 -1.273226439952850342e-01 2.864275276660919189e-01 1.436100006103515625e-01 1.469264775514602661e-01 1.683760136365890503e-01 -4.763969406485557556e-02 -2.180850207805633545e-01 -2.017359286546707153e-01 1.108155772089958191e-01
-6.038889661431312561e-02 -3.051576204597949982e-02 -8.675632416270673275e-04 1.321488171815872192e-01 2.095689028501510620e-01 -7.814273238182067871e-02 3.773924708366394043e-02 -2.775089144706726074e-01 -6.663540750741958618e-02 -1.735901385545730591e-01 4.040549397468566895e-01 -1.620978116989135742e-02 7.207389920949935913e-02 2.295870780944824219e-01 9.994276612997055054e-02 -3.441188335418701172e-01 -1.839189976453781128e-01 -3.869028016924858093e-02 -3.623645007610321045e-02 1.135417148470878601e-01 2.093605697154998779e-01 1.617449074983596802e-01 1.392388641834259033e-01 -1.474661976099014282e-01 1.566541045904159546e-01 -5.825181305408477783e-02 -1.280003041028976440e-01 8.281736075878143311e-02 -2.249545231461524963e-02 -1.342630833387374878e-01 -2.791649103164672852e-01 3.959693014621734619e-01
-1.348427310585975647e-02 3.840777277946472168e-02 1.595237106084823608e-01 5.635550618171691895e-02 2.553728520870208740e-01 1.491822749376296997e-01 6.847670301795005798e-03 -2.181110382080078125e-01 1.206832099705934525e-02 -2.421776652336120605e-01 -1.524644941091537476e-01 6.589667499065399170e-02 -1.908916532993316650e-01 2.043216526508331299e-01 2.134409546852111816e-01 6.872796267271041870e-02 -3.450026512145996094e-01 2.470901608467102051e-01 -7.220033090561628342e-03 -3.845691680908203125e-03 2.530630528926849365e-01 -3.144970908761024475e-02 -1.606560945510864258e-01 -2.765122354030609131e-01 -8.170828223228454590e-02 -5.468078702688217163e-02 1.063743084669113159e-01 1.556748896837234497e-01 1.164952944964170456e-02 -3.473928570747375488e-01 -2.946534454822540283e-01 -1.395600289106369019e-01
2.553936243057250977e-01 -1.634959876537322998e-01 -5.195756629109382629e-02 -1.012162268161773682e-01 -4.294140636920928955e-02 -6.490200012922286987e-02 1.473404699936509132e-03 -2.963717281818389893e-01 -1.294562071561813354e-01 -1.138387992978096008e-01 3.785785660147666931e-02 4.471306204795837402e-01 2.475636266171932220e-02 4.482325911521911621e-01 1.181536912918090820e-01 7.861820980906486511e-03 -1.130403131246566772e-01 8.915301412343978882e-02 -8.062327653169631958e-02 3.497622534632682800e-02 6.570907682180404663e-02 1.457549482583999634e-01 -3.516175597906112671e-02 -2.277455329895019531e-01 4.300996065139770508e-01 5.220494046807289124e-02 -7.409562915563583374e-02 -7.887166924774646759e-03 -1.025229878723621368e-02 -1.486211568117141724e-01 -1.779614388942718506e-01 1.833853125572204590e-02
1.694941222667694092e-01 -9.753318876028060913e-02 -6.402735412120819092e-02 -4.988247994333505630e-03 -1.558149307966232300e-01 4.423778876662254333e-02 2.681494653224945068e-01 -1.825038641691207886e-01 -1.589881032705307007e-01 1.140418946743011475e-01 3.212169110774993896e-01 -3.412857651710510254e-02 6.040292978286743164e-02 -6.881157308816909790e-02 2.357556372880935669e-01 -2.291737347841262817e-01 -2.934983372688293457e-01 -2.147750854492187500e-01 2.769976109266281128e-02 9.654362685978412628e-03 1.818706393241882324e-01 2.773777246475219727e-01 2.110630571842193604e-01 -1.468126196414232254e-02 1.622542440891265869e-01 1.807596385478973389e-01 8.646547794342041016e-03 1.356167048215866089e-01 3.023890554904937744e-01 -1.470789164304733276e-01 -2.681344151496887207e-01 1.293508559465408325e-01
1.260479390621185303e-01 1.282084286212921143e-01 -1.247994080185890198e-01 -4.131121560931205750e-02 2.002723664045333862e-01 -3.132807463407516479e-02 1.776845566928386688e-02 -2.365070283412933350e-01 -1.216887459158897400e-01 -3.573777675628662109e-01 -1.366747319698333740e-01 3.923053294420242310e-02 -9.503022767603397369e-03 -3.714593127369880676e-02 2.489540874958038330e-01 -1.177073866128921509e-01 -4.422976374626159668e-01 7.440558075904846191e-02 -3.756061941385269165e-02 3.979794383049011230e-01 2.372071146965026855e-01 4.584899917244911194e-02 5.774374585598707199e-03 -1.194418743252754211e-01 -7.884266972541809082e-02 -2.376971393823623657e-02 1.473174840211868286e-01 -2.029589116573333740e-01 2.863951027393341064e-02 -1.166841536760330200e-01 -2.192944586277008057e-01 -2.171857655048370361e-01
9.534401446580886841e-02 8.201766014099121094e-02 -4.488645121455192566e-02 -2.190111279487609863e-01 7.628002669662237167e-03 -2.934290282428264618e-02 1.261018067598342896e-01 -2.478763610124588013e-01 6.025490909814834595e-02 -1.969945281744003296e-01 -5.198814347386360168e-02 1.022305637598037720e-01 1.225448176264762878e-01 1.583685874938964844e-01 2.622395753860473633e-01 1.353657692670822144e-01 -2.784568369388580322e-01 1.694189906120300293e-01 4.115026891231536865e-01 3.149268925189971924e-01 -1.274047195911407471e-01 -1.066316440701484680e-01 -1.212676465511322021e-01 -1.717858314514160156e-01 1.550578027963638306e-01 -7.418737560510635376e-02 -2.786267697811126709e-01 1.180130094289779663e-01 1.079106330871582031e-02 -3.229254782199859619e-01 -2.091418951749801636e-02 2.532684057950973511e-02
1.478273421525955200e-01 -2.251187413930892944e-01 2.264481782913208008e-02 -3.708580508828163147e-02 1.231424584984779358e-01 -1.163778156042098999e-01 2.358382195234298706e-01 -2.553876042366027832e-01 1.260528117418289185e-01 -1.117729768157005310e-01 1.475933641195297241e-01 8.070776239037513733e-03 -1.027035489678382874e-01 5.004157871007919312e-02 3.167613446712493896e-01 -3.611269295215606689e-01 -2.922853231430053711e-01 -1.169596537947654724e-01 -2.664776146411895752e-01 2.748151123523712158e-01 -8.470786362886428833e-02 2.669758498668670654e-01 -3.506660461425781250e-02 -2.044209390878677368e-01 4.026561602950096130e-02 2.251640558242797852e-01 5.646444484591484070e-02 1.774204522371292114e-02 -1.220121085643768311e-01 -1.266742348670959473e-01 7.262191921472549438e-02 1.511710733175277710e-01
-5.455557629466056824e-02 6.799045205116271973e-02 -1.949299722909927368e-01 -1.063679009675979614e-01 -4.851903021335601807e-02 -2.637593150138854980e-01 1.905046850442886353e-01 -2.620751410722732544e-02 -5.939997732639312744e-02 2.226480841636657715e-01 1.272772699594497681e-01 -6.652054935693740845e-02 2.617486417293548584e-01 2.962211966514587402e-01 1.903914511203765869e-01 2.433663457632064819e-01 -3.292663097381591797e-01 -1.474673021584749222e-02 1.657644212245941162e-01 2.312010526657104492e-01 4.505487903952598572e-02 3.680437505245208740e-01 -4.501179605722427368e-02 -2.565563619136810303e-01 2.055349797010421753e-01 1.549557298421859741e-01 8.860142901539802551e-03 -1.594990491867065430e-02 1.630004197359085083e-01 1.103690713644027710e-01 -3.818173706531524658e-02 -8.384964615106582642e-02
-3.286120295524597168e-01 -2.527954615652561188e-02 -5.463794618844985962e-02 -2.401327490806579590e-01 1.636389642953872681e-01 2.995188406202942133e-04 3.802980780601501465e-01 -1.377505511045455933e-01 4.711148515343666077e-02 4.451294243335723877e-02 2.309112548828125000e-01 -8.357964456081390381e-02 1.012279372662305832e-02 3.879228234291076660e-01 1.286845356225967407e-01 3.822197392582893372e-02 -2.777987718582153320e-01 2.646071836352348328e-03 -5.703526362776756287e-02 2.176670879125595093e-01 5.247197672724723816e-02 -1.909211128950119019e-01 8.228118717670440674e-02 -2.676654756069183350e-01 3.037157058715820312e-01 1.905816644430160522e-01 -1.089042946696281433e-01 -9.415648877620697021e-03 -4.709157347679138184e-02 2.033539861440658569e-02 7.912568002939224243e-02 -1.113407686352729797e-01
-1.644737645983695984e-02 -2.105427384376525879e-01 -1.104846373200416565e-01 9.029562771320343018e-02 2.458789758384227753e-02 -5.635087937116622925e-02 6.483212579041719437e-03 -2.140706181526184082e-01 -1.049796491861343384e-01 6.705351918935775757e-02 -8.911041915416717529e-02 2.003192454576492310e-01 2.127734124660491943e-01 -1.594125777482986450e-01 9.786961227655410767e-02 1.290241628885269165e-01 -2.861391305923461914e-01 1.361146122217178345e-01 1.576777249574661255e-01 9.389820694923400879e-02 2.024765610694885254e-01 3.189491927623748779e-01 -2.200379371643066406e-01 -7.022102177143096924e-02 2.881765663623809814e-01 -1.562445908784866333e-01 5.998097732663154602e-02 -4.716533794999122620e-02 2.220888389274477959e-03 -2.734214067459106445e-01 -3.696426451206207275e-01 -2.646917998790740967e-01
-1.555028092116117477e-02 6.573217362165451050e-02 2.381548881530761719e-01 1.833419352769851685e-01 3.185537755489349365e-01 9.936539828777313232e-02 -8.415140211582183838e-02 -3.078497201204299927e-02 1.214409396052360535e-01 1.246197372674942017e-01 6.316608935594558716e-02 -1.461151987314224243e-01 1.029233261942863464e-01 3.978071212768554688e-01 1.088156625628471375e-01 -1.783693023025989532e-02 -2.339043170213699341e-01 -8.587167412042617798e-02 9.854929894208908081e-02 -1.851950958371162415e-02 4.678789526224136353e-02 4.593954607844352722e-02 -1.850280612707138062e-01 -2.052011191844940186e-01 2.023040652275085449e-01 1.354472935199737549e-01 1.071925312280654907e-01 -5.385827273130416870e-02 -5.970397498458623886e-03 -5.529078245162963867e-01 -1.300631761550903320e-01 -6.618449115194380283e-04
7.384645938873291016e-02 -4.481361061334609985e-02 -7.934249937534332275e-02 -3.617154657840728760e-01 3.177095204591751099e-02 3.354565426707267761e-02 -1.135732680559158325e-01 -1.856901794672012329e-01 -2.575555816292762756e-02 -1.552974432706832886e-01 4.767029359936714172e-02 4.523498006165027618e-03 -1.454160213470458984e-01 3.123027086257934570e-01 2.526283264160156250e-01 -2.630170285701751709e-01 -1.636996865272521973e-01 2.951035201549530029e-01 1.597457192838191986e-02 4.210609495639801025e-01 -1.293785870075225830e-01 1.412990391254425049e-01 2.339876815676689148e-02 -1.951084882020950317e-01 2.191105782985687256e-01 5.597158148884773254e-02 -5.266078934073448181e-02 -7.975919544696807861e-02 1.711191684007644653e-01 -2.539041936397552490e-01 1.818881370127201080e-02 7.766771316528320312e-02
1.395194232463836670e-01 -2.445764280855655670e-02 5.733659490942955017e-03 1.224018782377243042e-01 2.153936922550201416e-01 -1.537551432847976685e-01 -2.408738732337951660e-01 -4.407494366168975830e-01 -7.575249765068292618e-03 -7.167354226112365723e-02 7.766607403755187988e-02 -1.174037531018257141e-02 3.329976275563240051e-02 3.631087243556976318e-01 1.688251048326492310e-01 -2.687672674655914307e-01 -9.688001871109008789e-02 -1.278166919946670532e-01 -2.548402734100818634e-02 7.776459306478500366e-02 9.657460451126098633e-02 1.275530308485031128e-01 -1.024150401353836060e-01 -1.863525807857513428e-01 3.871157765388488770e-01 1.773935854434967041e-01 9.089657105505466461e-03 3.309788182377815247e-02 -4.746124031953513622e-04 -2.701701521873474121e-01 -1.757529228925704956e-01 -8.903976529836654663e-02
-1.014916524291038513e-01 7.026726007461547852e-02 1.212802231311798096e-01 -8.303933590650558472e-02 -1.486918050795793533e-02 -6.625866889953613281e-02 3.230503499507904053e-01 -7.106146216392517090e-02 2.827401459217071533e-02 1.859733909368515015e-01 2.444762550294399261e-02 -2.748477458953857422e-02 -1.312134414911270142e-01 2.823820114135742188e-01 2.227779626846313477e-01 4.484946280717849731e-02 -4.061065614223480225e-01 2.184319198131561279e-01 8.572011440992355347e-02 3.386957347393035889e-01 1.124409213662147522e-01 1.292782723903656006e-01 1.916879117488861084e-01 5.435911566019058228e-02 -4.643197357654571533e-02 -1.958165504038333893e-02 -3.174343109130859375e-01 4.266916587948799133e-02 -7.697305083274841309e-02 -3.820962011814117432e-01 2.475922740995883942e-02 4.884349927306175232e-02
8.420507609844207764e-02 1.693575531244277954e-01 -3.849536925554275513e-02 -1.723586618900299072e-01 1.194758936762809753e-01 4.360225424170494080e-02 1.415693163871765137e-01 1.043200567364692688e-01 -1.177213191986083984e-01 1.526547819375991821e-01 -2.485916251316666603e-03 3.882961720228195190e-02 3.236965537071228027e-01 1.602111607789993286e-01 3.241727650165557861e-01 1.016652584075927734e-01 -3.299661278724670410e-01 2.173786759376525879e-01 -4.721146076917648315e-02 2.226183377206325531e-02 1.164956986904144287e-01 7.354415208101272583e-02 -3.334200009703636169e-02 1.953355595469474792e-02 2.150711417198181152e-01 1.618431955575942993e-01 -4.983396455645561218e-02 -1.418168693780899048e-01 -3.098086416721343994e-01 -3.568314909934997559e-01 -2.892122566699981689e-01 1.416484713554382324e-01
-8.100862801074981689e-02 8.830014616250991821e-02 1.804733276367187500e-01 -3.767972812056541443e-02 1.188014149665832520e-01 -8.714762516319751740e-03 2.879715710878372192e-02 -1.805448979139328003e-01 -2.012839168310165405e-01 -1.422767937183380127e-01 1.532299667596817017e-01 1.139335259795188904e-01 -1.040119677782058716e-01 4.003345668315887451e-01 1.185505911707878113e-01 3.881576471030712128e-03 1.555202901363372803e-01 5.693797394633293152e-02 2.134825438261032104e-01 2.333637923002243042e-01 6.047536805272102356e-02 2.480089515447616577e-01 1.956312656402587891e-01 -2.795135080814361572e-01 4.415374398231506348e-01 1.039845868945121765e-01 -1.644118428230285645e-01 -1.149223838001489639e-02 -1.317346096038818359e-01 -1.124218851327896118e-01 -2.165904641151428223e-02 -2.219024002552032471e-01
-1.582953929901123047e-01 9.297218173742294312e-02 -2.008671760559082031e-01 -3.090697340667247772e-02 2.060279436409473419e-02 -1.005156803876161575e-02 -2.939992249011993408e-01 -1.111163198947906494e-01 -1.739710122346878052e-01 -6.291384249925613403e-02 1.893074065446853638e-01 6.716707348823547363e-02 3.684996441006660461e-02 1.906690597534179688e-01 1.213370263576507568e-01 1.751952469348907471e-01 -2.083384841680526733e-01 2.404612600803375244e-01 2.690910995006561279e-01 2.223828881978988647e-01 1.867805719375610352e-01 -4.081072285771369934e-03 1.410558819770812988e-01 -3.920769393444061279e-01 2.144459187984466553e-01 -1.761464867740869522e-03 -1.510239839553833008e-01 -1.409645229578018188e-01 -3.185207247734069824e-01 -8.525063097476959229e-02 6.433986872434616089e-02 1.866521239280700684e-01
1.667663604021072388e-01 -3.693676888942718506e-01 6.824067234992980957e-02 8.868817239999771118e-03 1.277096569538116455e-01 -6.239246577024459839e-02 4.326485097408294678e-02 -3.571417927742004395e-01 -5.713229998946189880e-02 -2.067739814519882202e-01 -1.293782889842987061e-01 -3.151113167405128479e-02 2.814226150512695312e-01 2.814910411834716797e-01 2.601588368415832520e-01 -8.060797117650508881e-03 -1.369669381529092789e-02 -9.755907207727432251e-02 2.207556366920471191e-02 2.815395295619964600e-01 3.383369445800781250e-01 1.039301753044128418e-01 -1.065674945712089539e-01 -1.477235406637191772e-01 2.433908283710479736e-01 9.581402689218521118e-02 -1.684910655021667480e-01 3.860627533867955208e-03 -3.697768598794937134e-02 -2.125734090805053711e-01 -1.296945568174123764e-02 2.372455550357699394e-03
5.855758488178253174e-02 9.730733931064605713e-02 -1.791658550500869751e-01 -2.243060916662216187e-01 -7.253806293010711670e-02 -8.966726064682006836e-02 1.067097336053848267e-01 -2.957015931606292725e-01 -2.768828570842742920e-01 -4.155901726335287094e-03 8.920799940824508667e-02 -6.700804084539413452e-02 1.301771104335784912e-01 2.244840264320373535e-01 3.540464937686920166e-01 -3.015916645526885986e-01 -1.616271734237670898e-01 -9.387948364019393921e-02 -6.241552159190177917e-02 1.667744964361190796e-01 -1.209299266338348389e-01 1.299638766795396805e-02 3.035016730427742004e-02 -1.014256924390792847e-01 2.979262471199035645e-01 3.472028672695159912e-01 -1.966138035058975220e-01 -3.000793792307376862e-02 -1.200015321373939514e-01 4.919464513659477234e-02 -1.102111190557479858e-01 -2.220442295074462891e-01
3.740993142127990723e-01 -1.044093444943428040e-01 8.035656064748764038e-02 6.557810306549072266e-02 7.483519613742828369e-02 -5.665162950754165649e-02 -1.840624511241912842e-01 -4.263101816177368164e-01 -4.619444534182548523e-02 -9.175118803977966309e-02 5.092919617891311646e-02 1.145209819078445435e-01 9.361791610717773438e-02 3.310647308826446533e-01 6.083606928586959839e-02 -1.101575866341590881e-01 -1.576087325811386108e-01 -7.452808320522308350e-02 8.218397945165634155e-02 8.910391479730606079e-02 7.750268280506134033e-02 1.759849041700363159e-01 -4.356060177087783813e-02 -1.308351457118988037e-01 3.808450102806091309e-01 2.113597691059112549e-01 -1.385624557733535767e-01 1.070326119661331177e-01 -2.906670421361923218e-02 -2.455200701951980591e-01 -2.252483218908309937e-01 -1.420638561248779297e-01
-2.621962130069732666e-01 1.716940104961395264e-01 -4.154086485505104065e-02 4.048701375722885132e-02 2.945508658885955811e-01 -1.337432209402322769e-02 -5.210506170988082886e-02 -1.218412294983863831e-01 2.901365160942077637e-01 5.724290385842323303e-02 1.522458493709564209e-01 1.185475438833236694e-01 3.423527255654335022e-02 -3.540063276886940002e-02 2.550309598445892334e-01 -5.899914074689149857e-03 -5.326601266860961914e-01 -1.179749891161918640e-01 6.056519970297813416e-02 1.931788176298141479e-01 5.679684877395629883e-02 2.104634642601013184e-01 -2.539970353245735168e-02 -3.011369705200195312e-01 4.706739261746406555e-02 -3.153564408421516418e-02 -8.491978794336318970e-02 -1.973876915872097015e-02 -2.705655395984649658e-01 -1.683650016784667969e-01 -1.617141999304294586e-02 -1.077753454446792603e-01
-1.754502207040786743e-01 -1.157635673880577087e-01 6.280775368213653564e-02 -8.307618647813796997e-02 4.021439850330352783e-01 -4.936488717794418335e-02 -5.251267552375793457e-02 -1.210801154375076294e-01 -1.332226991653442383e-01 -3.790228962898254395e-01 3.481975942850112915e-02 2.507242262363433838e-01 -7.193389534950256348e-02 1.608745455741882324e-01 1.776438355445861816e-01 2.598577924072742462e-02 -2.702666819095611572e-01 1.878905743360519409e-01 -1.455122381448745728e-01 1.740510463714599609e-01 2.674787640571594238e-01 1.287605911493301392e-01 -1.024013152346014977e-03 -2.630703449249267578e-01 -7.103003561496734619e-02 2.432281523942947388e-02 -6.801895797252655029e-02 2.875390946865081787e-01 -1.023613736033439636e-01 -1.807865351438522339e-01 -1.187952309846878052e-01 -8.522778004407882690e-02
1.642458885908126831e-01 -6.973290443420410156e-02 1.486504822969436646e-01 1.194741800427436829e-01 2.286135554313659668e-01 -2.037994712591171265e-01 7.619112730026245117e-02 7.805263996124267578e-02 -3.048814833164215088e-01 -5.952504277229309082e-02 1.608502864837646484e-01 -2.022544667124748230e-02 6.044853106141090393e-02 -1.517265737056732178e-01 2.386412918567657471e-01 -2.099060863256454468e-01 -4.661101698875427246e-01 1.965342760086059570e-01 2.351083159446716309e-01 3.272596299648284912e-01 7.059731334447860718e-02 -3.093828074634075165e-02 2.343838661909103394e-02 -1.253844946622848511e-01 1.110979169607162476e-01 -1.491285115480422974e-02 -1.412171572446823120e-01 -2.661918401718139648e-01 -1.252387464046478271e-01 -5.338930711150169373e-02 -3.782318532466888428e-02 -1.087593734264373779e-01
-7.666827179491519928e-03 1.023673489689826965e-01 -2.532971203327178955e-01 -8.499912917613983154e-02 3.106930255889892578e-01 -1.923521310091018677e-01 -2.689000405371189117e-02 2.941601723432540894e-02 1.646060347557067871e-01 8.698216825723648071e-02 3.620863333344459534e-02 2.923852205276489258e-01 -1.769408881664276123e-01 2.920624315738677979e-01 3.100788295269012451e-01 1.036923304200172424e-01 -3.431295752525329590e-01 5.317423492670059204e-02 -1.424482762813568115e-01 -5.974288284778594971e-02 5.202383920550346375e-02 3.046847581863403320e-01 4.201264679431915283e-02 -3.356251120567321777e-01 1.493867933750152588e-01 1.367769092321395874e-01 8.177670836448669434e-02 1.409801393747329712e-01 -4.193191975355148315e-02 -1.103426143527030945e-01 -3.960789367556571960e-02 2.290681563317775726e-02
1.381819974631071091e-02 -1.166525632143020630e-01 -8.322253078222274780e-02 -2.812554314732551575e-02 3.845586180686950684e-01 1.875611394643783569e-02 1.208997294306755066e-01 -1.258245389908552170e-02 -1.342796981334686279e-01 -3.540488183498382568e-01 2.821941971778869629e-01 2.057275772094726562e-01 2.177705764770507812e-01 -2.216598251834511757e-03 5.249774456024169922e-01 2.351719513535499573e-02 -1.917830109596252441e-01 -8.426111191511154175e-02 1.408783942461013794e-01 1.518473122268915176e-02 -1.120563074946403503e-01 -1.228193342685699463e-01 -9.284150600433349609e-02 -6.105701997876167297e-02 1.797914206981658936e-01 2.235510647296905518e-01 1.565619744360446930e-02 -1.917568035423755646e-02 -5.930953845381736755e-02 2.540014684200286865e-02 -1.005628332495689392e-01 -1.594193130731582642e-01
1.521047800779342651e-01 -1.897183358669281006e-01 -2.259445786476135254e-01 -6.300626695156097412e-02 2.017818391323089600e-02 -2.012275606393814087e-01 1.569690853357315063e-01 -6.925445795059204102e-02 -3.691563904285430908e-01 -6.214951723814010620e-02 1.048003286123275757e-01 -2.419588267803192139e-01 -1.348356753587722778e-01 4.754010215401649475e-02 2.179985493421554565e-01 -1.149217039346694946e-01 -5.301553755998611450e-02 1.270664483308792114e-01 1.550099998712539673e-01 1.426213681697845459e-01 2.547469735145568848e-01 2.835444211959838867e-01 -2.053481340408325195e-01 -9.578382223844528198e-02 2.708070576190948486e-01 2.300774753093719482e-01 -2.703445963561534882e-02 1.480127424001693726e-01 1.403727978467941284e-01 -1.281655132770538330e-01 -2.684057652950286865e-01 8.736883103847503662e-02
1.032849326729774475e-01 2.503307303413748741e-03 -1.229269057512283325e-01 9.012337774038314819e-02 1.851659119129180908e-01 -2.321525290608406067e-02 9.768988937139511108e-02 -4.022900015115737915e-02 9.622282534837722778e-02 1.761339455842971802e-01 2.998562157154083252e-01 1.594434678554534912e-01 2.525540292263031006e-01 -4.099665209650993347e-02 2.595136463642120361e-01 3.289912641048431396e-02 -3.292145431041717529e-01 1.780490390956401825e-02 6.619301624596118927e-03 2.849704585969448090e-02 1.044597700238227844e-01 1.445660144090652466e-01 -2.083654552698135376e-01 -1.184687614440917969e-01 2.816178798675537109e-01 1.737129539251327515e-01 8.405609428882598877e-02 3.384961783885955811e-01 -1.217782869935035706e-01 -7.200802862644195557e-02 -2.604389190673828125e-01 -3.358615040779113770e-01
2.208594232797622681e-01 -4.913762584328651428e-02 8.638899773359298706e-02 -4.852310940623283386e-02 1.014064699411392212e-01 -2.374114692211151123e-01 1.896011084318161011e-01 5.740363523364067078e-02 -2.117800414562225342e-01 1.798730790615081787e-01 -1.376620084047317505e-01 2.471049549058079720e-03 1.256172358989715576e-02 1.508310288190841675e-01 1.433149129152297974e-01 -5.329605937004089355e-02 -3.589128255844116211e-01 -5.407715798355638981e-04 1.861570179462432861e-01 1.250906288623809814e-01 1.574088782072067261e-01 7.052639871835708618e-02 3.650173544883728027e-01 -2.031366974115371704e-01 -5.529186874628067017e-02 2.326461486518383026e-02 -5.784409120678901672e-02 8.988926559686660767e-02 -1.245853453874588013e-01 -3.123057484626770020e-01 -4.108861088752746582e-01 -1.018115729093551636e-01
-2.259169220924377441e-01 1.921590715646743774e-01 1.483391821384429932e-01 -8.408955764025449753e-04 7.732544559985399246e-03 7.016588002443313599e-02 4.547931626439094543e-02 -2.170502096414566040e-01 -1.413712203502655029e-01 -4.113150760531425476e-02 1.300704628229141235e-01 8.095636032521724701e-03 -2.151029184460639954e-02 2.843417227268218994e-01 1.408526599407196045e-01 3.677150234580039978e-02 1.696698516607284546e-01 1.232259124517440796e-01 2.674999833106994629e-01 1.686818301677703857e-01 -2.582241967320442200e-02 2.535674273967742920e-01 1.892930120229721069e-01 -2.569035291671752930e-01 5.621666312217712402e-01 1.797081232070922852e-01 -6.475478410720825195e-02 3.357454668730497360e-03 5.344791710376739502e-02 -7.292352616786956787e-02 -1.134893670678138733e-01 -1.016914397478103638e-01
-1.793620288372039795e-01 -1.630086749792098999e-01 8.548833429813385010e-02 2.202910631895065308e-01 -9.362971782684326172e-02 8.892881870269775391e-02 7.989613711833953857e-02 -4.729534387588500977e-01 -1.368008702993392944e-01 -1.353982686996459961e-01 8.270819485187530518e-02 1.985396146774291992e-01 9.391178935766220093e-02 -8.882883191108703613e-02 2.335348129272460938e-01 1.340848654508590698e-01 -3.668058216571807861e-01 1.226072534918785095e-01 -1.141431462019681931e-02 8.339373767375946045e-02 -1.346076428890228271e-01 3.053843677043914795e-01 8.097207546234130859e-02 3.304970683529973030e-03 2.033971399068832397e-01 2.609851062297821045e-01 -1.979321427643299103e-02 2.877484075725078583e-02 -1.073502525687217712e-01 -1.680356562137603760e-01 -1.374698728322982788e-01 -1.489063203334808350e-01
4.424611479043960571e-02 -4.965249076485633850e-02 1.536836922168731689e-01 5.296712368726730347e-02 2.958363890647888184e-01 -2.640630304813385010e-02 7.668171823024749756e-02 -2.192242592573165894e-01 5.280781909823417664e-02 2.862009592354297638e-02 2.050852924585342407e-01 1.640180498361587524e-02 7.589378952980041504e-02 5.793967843055725098e-01 1.991327553987503052e-01 -1.442504078149795532e-01 -1.520357429981231689e-01 -1.278045475482940674e-01 5.916510894894599915e-02 1.658325642347335815e-01 1.623604744672775269e-01 6.671448796987533569e-02 -4.285028204321861267e-02 -1.826033443212509155e-01 8.544683456420898438e-02 1.659365445375442505e-01 2.967248260974884033e-01 7.952126115560531616e-02 3.644030541181564331e-02 -1.731330007314682007e-01 -2.778447568416595459e-01 7.063934206962585449e-02
3.038114905357360840e-01 -2.660438418388366699e-01 1.030669435858726501e-01 -6.124942749738693237e-02 -7.209824025630950928e-02 -2.619951665401458740e-01 -3.814392164349555969e-02 -1.777679473161697388e-01 -2.480584941804409027e-02 -2.359700575470924377e-02 1.367872506380081177e-01 9.283073991537094116e-02 -3.375160321593284607e-02 3.033762276172637939e-01 3.055324554443359375e-01 -1.214612573385238647e-01 -2.337298095226287842e-01 4.462492838501930237e-02 4.150890279561281204e-03 1.948323845863342285e-01 3.235037624835968018e-02 3.221846744418144226e-02 -1.743145436048507690e-01 -1.435885578393936157e-01 5.121285319328308105e-01 -1.871781656518578529e-03 -1.557797938585281372e-01 4.495690390467643738e-02 8.665121346712112427e-02 -1.468540579080581665e-01 1.025744676589965820e-01 -1.000999063253402710e-01
2.090091351419687271e-03 1.760002374649047852e-01 3.073837235569953918e-02 -2.087405174970626831e-01 -2.142575569450855255e-02 -7.703281193971633911e-02 1.069995164871215820e-01 -6.522093713283538818e-02 -3.648743033409118652e-02 -1.610019057989120483e-01 4.139617681503295898e-01 1.673394069075584412e-02 1.507925391197204590e-01 4.256885647773742676e-01 2.796844840049743652e-01 1.584701091051101685e-01 -2.422596812248229980e-01 1.365434098988771439e-02 -4.762066062539815903e-03 2.065416872501373291e-01 2.155195027589797974e-01 1.993395984172821045e-01 -4.647488892078399658e-02 -3.525597974658012390e-02 5.708150193095207214e-02 2.919721305370330811e-01 -1.025789603590965271e-01 1.874389201402664185e-01 7.791311293840408325e-02 -4.310209304094314575e-02 -2.416499704122543335e-01 -6.776870787143707275e-02
-5.957699194550514221e-02 -1.107314452528953552e-01 -1.165407598018646240e-01 -9.966434538364410400e-02 3.453269004821777344e-01 -1.046568900346755981e-01 2.942299246788024902e-01 -4.146420583128929138e-02 -1.406620293855667114e-01 -2.114433944225311279e-01 1.418333798646926880e-01 -2.981642633676528931e-02 -1.484755333513021469e-02 3.922754228115081787e-01 1.310279667377471924e-01 -5.544218583963811398e-04 -3.383369147777557373e-01 1.040911152958869934e-01 7.276653498411178589e-02 2.108502984046936035e-01 1.853187084197998047e-01 1.524513680487871170e-02 -2.874374389648437500e-01 -6.968529522418975830e-02 1.713868230581283569e-01 1.371534615755081177e-01 -1.057797390967607498e-02 1.844050735235214233e-01 -1.549604237079620361e-01 3.813364729285240173e-02 1.485308110713958740e-01 2.418055236339569092e-01
-6.107267364859580994e-02 5.961170420050621033e-02 -1.888309121131896973e-01 -1.983170397579669952e-02 1.926812231540679932e-01 7.480465620756149292e-02 3.324446976184844971e-01 6.129827350378036499e-02 2.100314246490597725e-03 1.865954510867595673e-02 1.170358881354331970e-01 1.211118176579475403e-01 -2.051158994436264038e-01 1.081720516085624695e-01 2.661077678203582764e-01 1.717966943979263306e-01 -4.053855836391448975e-01 -2.985576726496219635e-02 3.151303827762603760e-01 -2.581763826310634613e-02 1.130622811615467072e-02 -1.111155301332473755e-01 9.765929542481899261e-03 -2.520660758018493652e-01 2.652941346168518066e-01 7.814434170722961426e-02 4.023978859186172485e-02 5.936392024159431458e-02 -1.825795769691467285e-01 -3.678120076656341553e-01 1.228391453623771667e-01 -1.009809300303459167e-01
1.922284364700317383e-01 -1.040222719311714172e-01 -2.583997249603271484e-01 -9.901006519794464111e-02 1.379060596227645874e-01 1.974703222513198853e-01 9.139606356620788574e-02 -2.639700770378112793e-01 1.328937858343124390e-01 1.690878346562385559e-02 1.987248361110687256e-01 -1.067110300064086914e-01 -2.678732573986053467e-01 3.049510419368743896e-01 2.628341019153594971e-01 2.980921790003776550e-02 -6.995594501495361328e-02 5.203962326049804688e-02 -2.835294231772422791e-02 -4.236280173063278198e-02 2.320643328130245209e-02 1.972499303519725800e-02 6.056674197316169739e-02 -3.334657847881317139e-01 3.042628765106201172e-01 3.897357881069183350e-01 -6.443834304809570312e-02 -3.770673880353569984e-03 1.123104318976402283e-01 -9.033779054880142212e-02 -1.649636030197143555e-01 1.159364655613899231e-01
-1.147375181317329407e-01 -1.452559139579534531e-03 1.219742298126220703e-01 -3.494325280189514160e-02 3.930315971374511719e-01 1.506400406360626221e-01 9.607531875371932983e-02 2.214922010898590088e-02 -2.958464324474334717e-01 -1.933686733245849609e-01 4.470374807715415955e-02 3.675212264060974121e-01 1.028945222496986389e-01 4.380098357796669006e-02 2.608668208122253418e-01 -2.667808718979358673e-02 -2.562501132488250732e-01 1.460346281528472900e-01 -6.572106853127479553e-03 4.356768354773521423e-02 2.207711488008499146e-01 2.776238918304443359e-01 1.293647885322570801e-01 -2.533126175403594971e-01 1.638644561171531677e-02 -6.482452154159545898e-02 -5.796244367957115173e-02 2.804804742336273193e-01 -4.332099482417106628e-02 -9.330428391695022583e-02 -2.123439908027648926e-01 5.263339355587959290e-02
-1.186659336090087891e-01 -8.557901531457901001e-02 -4.205397889018058777e-02 3.250968456268310547e-01 1.472146809101104736e-01 1.604740768671035767e-01 7.093796133995056152e-02 -1.063339263200759888e-01 -1.512562762945890427e-02 -1.955727040767669678e-01 2.497944384813308716e-01 -6.762357428669929504e-03 1.069397851824760437e-01 -1.687287539243698120e-02 1.044889837503433228e-01 -7.124218344688415527e-02 -3.868972361087799072e-01 2.617444097995758057e-01 2.969992160797119141e-01 1.728889346122741699e-01 -9.294869750738143921e-02 1.845131963491439819e-01 -1.549973934888839722e-01 -2.418954670429229736e-02 2.868367135524749756e-01 1.709796674549579620e-02 2.643370330333709717e-01 1.581162512302398682e-01 -1.545262187719345093e-01 -2.594142593443393707e-02 -2.651825547218322754e-01 5.321556329727172852e-02
-7.774816453456878662e-02 3.187756612896919250e-02 -1.034538224339485168e-01 1.768412142992019653e-01 1.603620648384094238e-01 -1.886634677648544312e-01 -6.275427341461181641e-02 -2.749863862991333008e-01 3.072437085211277008e-02 -4.669069126248359680e-02 -5.367452651262283325e-02 -9.802440553903579712e-02 1.707390397787094116e-01 -5.081225931644439697e-02 4.224149286746978760e-01 4.622858949005603790e-03 6.302690599113702774e-03 1.848157197237014771e-01 2.591874897480010986e-01 9.183890372514724731e-02 1.315321773290634155e-01 2.297452092170715332e-01 2.563560903072357178e-01 -3.631675839424133301e-01 1.348411142826080322e-01 -6.624855101108551025e-02 1.466086655855178833e-01 2.005651593208312988e-01 -1.680137068033218384e-01 -2.281142771244049072e-01 5.124573037028312683e-02 1.990240216255187988e-01
-2.184622585773468018e-01 4.798668995499610901e-02 -6.058350671082735062e-03 -5.122922360897064209e-03 2.743491530418395996e-01 8.418173342943191528e-02 3.002761304378509521e-01 -1.809455156326293945e-01 1.083701252937316895e-01 -7.623799890279769897e-02 1.478037564083933830e-03 -2.091785520315170288e-01 8.934076130390167236e-02 2.137855589389801025e-01 1.444905251264572144e-01 2.445536553859710693e-01 -1.720606833696365356e-01 3.928184509277343750e-02 -8.473687618970870972e-02 2.634671628475189209e-01 1.697511598467826843e-02 -1.305951327085494995e-01 1.631115525960922241e-01 -2.763962149620056152e-01 3.039036095142364502e-01 4.396089315414428711e-01 -1.485482305288314819e-01 2.065338380634784698e-02 9.322343766689300537e-02 3.183092549443244934e-02 4.205156583338975906e-04 -5.537180230021476746e-02
-1.167267933487892151e-01 -2.735854312777519226e-02 1.375664472579956055e-01 -1.003064289689064026e-01 5.145687460899353027e-01 -1.600250452756881714e-01 7.912703603506088257e-02 -1.748090386390686035e-01 -2.125792205333709717e-01 -1.433036569505929947e-02 -4.000372812151908875e-02 2.102989107370376587e-01 3.536627441644668579e-02 1.219996362924575806e-01 2.757905721664428711e-01 1.364624351263046265e-01 -1.619112491607666016e-01 1.367340534925460815e-01 -1.778081357479095459e-01 1.316169798374176025e-01 2.253873646259307861e-01 1.961478143930435181e-01 1.825196668505668640e-03 -2.150471955537796021e-01 -5.696403235197067261e-02 1.454691886901855469e-01 -5.112850293517112732e-02 3.405476212501525879e-01 -1.275269780308008194e-02 -1.925280094146728516e-01 -1.324037015438079834e-01 1.637780666351318359e-02
-2.556040138006210327e-02 1.211819276213645935e-01 -3.347131237387657166e-02 -5.264130979776382446e-02 1.411565393209457397e-01 8.899702876806259155e-02 5.808267369866371155e-02 -2.234507948160171509e-01 2.073783576488494873e-01 -1.547212749719619751e-01 2.039018422365188599e-01 -1.174045577645301819e-01 -2.032140642404556274e-01 2.462569624185562134e-01 5.253048539161682129e-01 -8.013920485973358154e-02 -1.981616616249084473e-01 -7.253247499465942383e-02 7.119683921337127686e-02 -4.030819982290267944e-02 3.262672722339630127e-01 1.355997323989868164e-01 7.550104707479476929e-02 1.958856433629989624e-01 1.564430445432662964e-01 2.014370262622833252e-01 -2.864890098571777344e-01 6.031400337815284729e-02 -3.530388325452804565e-02 -1.257962435483932495e-01 -7.061692327260971069e-02 -7.458150386810302734e-03
6.707471609115600586e-02 -3.319211676716804504e-02 -1.473955065011978149e-01 5.561818927526473999e-02 8.920552581548690796e-02 -1.066907346248626709e-01 5.820364505052566528e-02 -1.923214644193649292e-01 -2.649559676647186279e-01 -1.044180318713188171e-01 -8.196095377206802368e-02 -1.407567709684371948e-01 1.956461369991302490e-01 5.819925069808959961e-01 1.073534190654754639e-01 -1.207971349358558655e-01 -4.684242010116577148e-01 4.170367866754531860e-02 -6.760799139738082886e-02 7.768125832080841064e-02 -1.509757936000823975e-01 1.112875863909721375e-01 2.000288106501102448e-02 1.269075740128755569e-02 1.912041455507278442e-01 1.906946897506713867e-01 -2.407880872488021851e-02 1.536331623792648315e-01 1.587786376476287842e-01 -6.575345247983932495e-02 -6.528227776288986206e-02 2.669815532863140106e-02
-3.387195989489555359e-02 3.034047484397888184e-01 -1.752507686614990234e-01 6.025351583957672119e-02 -1.819534897804260254e-01 3.644603118300437927e-02 3.336755931377410889e-02 -2.755202949047088623e-01 -3.581192716956138611e-02 -3.223441913723945618e-02 1.117485165596008301e-01 3.781942278146743774e-02 -3.216840326786041260e-02 2.778507173061370850e-01 2.082483321428298950e-01 2.068820595741271973e-01 -1.343870460987091064e-01 1.742298454046249390e-01 9.174323081970214844e-02 3.011409342288970947e-01 1.521746367216110229e-01 6.691402196884155273e-02 3.147928118705749512e-01 -1.565495729446411133e-01 1.949940174818038940e-01 1.853713989257812500e-01 -1.493634656071662903e-02 5.211636424064636230e-02 -1.842128187417984009e-01 -3.293680548667907715e-01 1.934797614812850952e-01 -1.625417619943618774e-01
1.409280598163604736e-01 -1.484222412109375000e-01 -8.004850149154663086e-02 -1.914992779493331909e-01 3.207274377346038818e-01 -1.095066070556640625e-01 3.572107478976249695e-02 -5.644678696990013123e-02 -2.508986890316009521e-01 -5.615986883640289307e-02 1.718843914568424225e-02 -1.156431585550308228e-01 1.333991736173629761e-01 1.129215955734252930e-01 2.162226438522338867e-01 -2.425053417682647705e-01 1.280997507274150848e-02 3.250516206026077271e-02 -1.900140494108200073e-01 3.224134445190429688e-01 3.687642142176628113e-02 2.297507673501968384e-01 6.405118107795715332e-02 2.097343467175960541e-02 3.912673592567443848e-01 1.677916198968887329e-01 -2.969958782196044922e-01 -3.279612213373184204e-02 -2.084847912192344666e-02 -2.950679659843444824e-01 -7.558844238519668579e-02 1.269882172346115112e-01
1.651328951120376587e-01 -1.152205318212509155e-01 -6.873624026775360107e-02 2.289320677518844604e-01 2.435271590948104858e-01 -6.766512244939804077e-02 -4.811366554349660873e-03 -4.022295773029327393e-01 -8.180428296327590942e-02 -1.821706891059875488e-01 -4.054926708340644836e-02 -6.072176620364189148e-02 -2.158026546239852905e-01 2.015991210937500000e-01 2.320112735033035278e-01 -2.960521280765533447e-01 -1.168103441596031189e-01 -2.687151134014129639e-01 -8.863228559494018555e-02 1.154860667884349823e-02 2.179538272321224213e-02 2.177465409040451050e-01 -1.828811615705490112e-01 -2.705808877944946289e-01 9.050986170768737793e-02 2.179046571254730225e-01 9.232445620000362396e-03 -9.866233170032501221e-02 -2.462363429367542267e-02 -1.302089393138885498e-01 -1.990622133016586304e-01 -1.779221743345260620e-01
-1.457076817750930786e-01 3.761531086638569832e-03 -6.202061474323272705e-02 -9.149361401796340942e-02 4.438914656639099121e-01 4.159747436642646790e-02 -3.396126255393028259e-02 2.672419324517250061e-02 -4.355658218264579773e-02 -3.259025514125823975e-01 6.349068135023117065e-02 2.530673146247863770e-01 6.813254952430725098e-02 -2.492383308708667755e-02 1.065491139888763428e-01 5.953004956245422363e-02 -3.178954124450683594e-01 2.560656070709228516e-01 -1.275995075702667236e-01 1.816775053739547729e-01 2.210662662982940674e-01 3.563971221446990967e-01 -7.750152051448822021e-02 -2.165078371763229370e-01 1.653252914547920227e-02 -4.066349565982818604e-02 -1.371258795261383057e-01 1.726625710725784302e-01 -1.568373292684555054e-01 -6.585642695426940918e-02 -1.995173543691635132e-01 7.473079860210418701e-02
-2.097723186016082764e-01 -6.216166913509368896e-02 9.080287069082260132e-03 2.037237584590911865e-01 -1.642366349697113037e-01 9.835829585790634155e-02 1.634491831064224243e-01 -3.654353618621826172e-01 -1.920023560523986816e-01 -1.058392077684402466e-01 1.497391331940889359e-02 1.228354424238204956e-01 6.306952238082885742e-02 -1.474675089120864868e-01 2.004275619983673096e-01 3.769396245479583740e-02 -3.349278569221496582e-01 2.435820363461971283e-02 -6.229917332530021667e-02 2.049591243267059326e-01 -5.547556653618812561e-02 4.180977940559387207e-01 -4.131934046745300293e-02 -1.502571552991867065e-01 3.037299215793609619e-01 2.798617631196975708e-02 8.258928358554840088e-02 -8.049826137721538544e-03 5.588426813483238220e-02 -1.786111444234848022e-01 -2.843549549579620361e-01 -7.944903522729873657e-02
1.245669741183519363e-02 1.450115293264389038e-01 -6.176476180553436279e-02 -1.129789948463439941e-01 3.626523017883300781e-01 -1.294828653335571289e-01 -1.403950601816177368e-01 -2.053737491369247437e-01 -1.350851953029632568e-01 -1.004216894507408142e-01 -1.506629437208175659e-01 1.057892851531505585e-02 2.462625354528427124e-01 3.493575453758239746e-01 2.765970826148986816e-01 1.370392888784408569e-01 -3.182872533798217773e-01 5.351708456873893738e-02 -1.634974479675292969e-01 3.624249622225761414e-02 2.002470940351486206e-02 3.429602086544036865e-01 -8.430318534374237061e-02 -1.012415289878845215e-01 1.517598032951354980e-01 -6.294785439968109131e-02 -2.324261143803596497e-02 1.659210175275802612e-01 2.524436451494693756e-02 -1.208547800779342651e-01 -2.776699960231781006e-01 8.909365534782409668e-02
1.318297684192657471e-01 -6.137485057115554810e-02 -2.812128700315952301e-02 -1.489289700984954834e-01 7.130873948335647583e-02 -1.288055926561355591e-01 1.695575937628746033e-02 -1.130984872579574585e-01 -2.676961421966552734e-01 -4.013806879520416260e-01 2.856769263744354248e-01 -3.338730335235595703e-01 1.279123127460479736e-01 1.064801141619682312e-01 2.544383704662322998e-01 2.083642631769180298e-01 -2.128688842058181763e-01 6.317264586687088013e-02 7.179014384746551514e-02 1.714808307588100433e-02 9.847426414489746094e-02 2.508881986141204834e-01 -1.972455084323883057e-01 -3.391181305050849915e-02 2.230348885059356689e-01 1.032082512974739075e-01 -1.611013710498809814e-02 1.365071088075637817e-01 5.649131163954734802e-02 -2.541765570640563965e-01 -1.391758322715759277e-01 1.597424000501632690e-01
1.231854110956192017e-01 2.945986203849315643e-02 -2.521219253540039062e-01 -1.830477565526962280e-01 -1.166937351226806641e-01 4.687234386801719666e-02 4.676640778779983521e-02 -2.059231847524642944e-01 -1.055405288934707642e-01 -2.456138134002685547e-01 2.317008227109909058e-01 -1.939555257558822632e-01 -9.158425033092498779e-02 2.944812774658203125e-01 2.592041790485382080e-01 1.187432780861854553e-01 -2.703233808279037476e-02 3.186020627617835999e-02 2.749379277229309082e-01 1.528077274560928345e-01 2.439290136098861694e-01 2.270333766937255859e-01 -8.132108300924301147e-02 -4.548942670226097107e-02 1.203330233693122864e-01 2.568835616111755371e-01 3.655277565121650696e-02 1.025238558650016785e-01 9.870438277721405029e-02 -2.759567797183990479e-01 -2.945926189422607422e-01 4.366176947951316833e-02
5.537560582160949707e-02 4.063166305422782898e-02 -2.685571312904357910e-01 -7.938640564680099487e-02 -1.336878389120101929e-01 -1.455529313534498215e-02 1.561585813760757446e-01 -1.624295562505722046e-01 -3.007244765758514404e-01 -7.965356111526489258e-02 2.709150016307830811e-01 -1.710636019706726074e-01 -1.460002213716506958e-01 1.088309213519096375e-01 1.678078621625900269e-01 -5.965294688940048218e-02 -1.140241697430610657e-01 -8.979807794094085693e-02 -5.329360440373420715e-02 1.016217283904552460e-02 2.764078974723815918e-01 2.344434410333633423e-01 -3.381320536136627197e-01 -6.540638208389282227e-02 3.032189905643463135e-01 2.340537905693054199e-01 -2.262935042381286621e-01 1.153923720121383667e-01 5.854654125869274139e-03 -2.288831621408462524e-01 -1.959150731563568115e-01 -8.747506141662597656e-02
-7.323260605335235596e-02 -4.224503785371780396e-02 -1.704236376099288464e-03 2.206122428178787231e-01 -7.240649312734603882e-02 1.709760981611907482e-03 1.620582044124603271e-01 -5.352329611778259277e-01 -1.732699126005172729e-01 -8.876188099384307861e-02 1.133009195327758789e-01 1.003490164875984192e-01 4.953923448920249939e-02 -1.293921321630477905e-01 2.865461111068725586e-01 2.665171585977077484e-02 -2.977071702480316162e-01 1.842498332262039185e-01 -1.234052553772926331e-01 1.209705546498298645e-01 -7.258515805006027222e-02 3.406954705715179443e-01 1.690442115068435669e-02 -6.700098514556884766e-02 2.481068521738052368e-01 1.288754642009735107e-01 -1.184989288449287415e-01 4.764954745769500732e-02 -3.592150658369064331e-02 -2.156632952392101288e-02 -2.291012704372406006e-01 -1.899866759777069092e-01
-3.445682227611541748e-01 -1.223678886890411377e-01 -1.132128387689590454e-01 1.559544056653976440e-01 2.997607588768005371e-01 8.645521104335784912e-02 1.186697334051132202e-01 -1.107784137129783630e-01 -7.195517420768737793e-02 -6.727843731641769409e-02 1.062027662992477417e-01 5.911175161600112915e-02 1.403556913137435913e-01 3.044866397976875305e-02 2.101895660161972046e-01 -8.643649518489837646e-02 -6.605190038681030273e-02 1.181406062096357346e-02 2.325515896081924438e-01 3.874542713165283203e-01 1.876791715621948242e-01 4.783884622156620026e-03 -2.401739656925201416e-01 -3.396151587367057800e-02 1.300906240940093994e-01 1.264501810073852539e-01 2.701457738876342773e-01 -1.879690885543823242e-01 9.140852838754653931e-02 -1.522193402051925659e-01 -3.419187366962432861e-01 -1.275696307420730591e-01
-6.652499735355377197e-02 9.920071810483932495e-02 -1.276814341545104980e-01 -8.290740661323070526e-03 -3.543347120285034180e-02 -1.323793530464172363e-01 7.551762461662292480e-02 -7.366219162940979004e-02 1.670377403497695923e-01 -4.242707788944244385e-01 3.216122388839721680e-01 -2.590244710445404053e-01 -7.591590750962495804e-03 2.943835258483886719e-01 1.578260958194732666e-01 1.029041111469268799e-01 -2.398877218365669250e-02 -4.977313429117202759e-02 2.098819911479949951e-01 1.400239765644073486e-01 2.512967586517333984e-01 1.948097348213195801e-01 -5.333618074655532837e-02 -1.722212135791778564e-01 1.794044226408004761e-01 1.574921011924743652e-01 3.191366791725158691e-03 -3.242987394332885742e-02 1.574212461709976196e-01 -3.653250932693481445e-01 -1.453471183776855469e-01 -3.260963782668113708e-02
-9.801680594682693481e-02 3.124390169978141785e-02 -1.013649813830852509e-02 1.605683192610740662e-02 1.527028083801269531e-01 5.194265022873878479e-02 2.060821205377578735e-01 2.875603549182415009e-02 5.827721580862998962e-02 6.246169097721576691e-03 2.661780118942260742e-01 -3.326028957962989807e-02 2.472163885831832886e-01 6.077295169234275818e-02 2.384813874959945679e-01 4.615425597876310349e-03 -5.015000700950622559e-01 -8.491075783967971802e-02 -2.028956264257431030e-02 1.853626519441604614e-01 2.628860175609588623e-01 1.246646270155906677e-01 -1.454966813325881958e-01 -1.002470180392265320e-01 2.185550630092620850e-01 2.145576626062393188e-01 -3.082701005041599274e-02 2.931625545024871826e-01 -2.787931263446807861e-01 -5.681996420025825500e-02 -5.130006000399589539e-02 -2.213886976242065430e-01
1.696607172489166260e-01 1.958755999803543091e-01 -1.820916831493377686e-01 2.027920484542846680e-01 9.470392018556594849e-02 -8.048478513956069946e-02 -1.664933264255523682e-01 -1.977438777685165405e-01 2.142580784857273102e-02 -6.780327111482620239e-02 3.365517556667327881e-01 -7.985362783074378967e-03 1.347446739673614502e-01 1.633619964122772217e-01 -1.956172287464141846e-02 -1.218769117258489132e-03 -3.326665461063385010e-01 -1.683778315782546997e-01 -2.161001414060592651e-01 1.316528916358947754e-01 8.160967379808425903e-02 3.184445500373840332e-01 1.005441397428512573e-01 5.582825466990470886e-02 2.380737215280532837e-01 6.929694674909114838e-03 4.434892162680625916e-02 -1.662374138832092285e-01 -8.096949756145477295e-02 -1.814218759536743164e-01 -3.396086990833282471e-01 -2.172701954841613770e-01
1.122355577535927296e-03 -1.871616095304489136e-01 2.199427783489227295e-01 -1.591332256793975830e-03 4.124392271041870117e-01 2.927217632532119751e-02 3.485101833939552307e-02 -4.095417633652687073e-02 -2.164262980222702026e-01 1.728322170674800873e-02 3.060923516750335693e-01 2.791062295436859131e-01 4.217970371246337891e-02 2.069488614797592163e-01 -2.305871434509754181e-02 1.481186747550964355e-01 -2.247214615345001221e-01 -4.841808974742889404e-02 -1.356007158756256104e-01 1.266874223947525024e-01 -9.073993563652038574e-02 2.432450056076049805e-01 1.108585484325885773e-02 -2.333806902170181274e-01 1.028438508510589600e-01 1.411081403493881226e-01 5.234937183558940887e-03 -1.268437951803207397e-01 2.205870449542999268e-01 -3.669555783271789551e-01 1.059379279613494873e-01 8.069559931755065918e-02
-1.084787175059318542e-01 -2.316674683243036270e-03 1.026077345013618469e-01 -9.980591386556625366e-02 4.101409316062927246e-01 -1.646604537963867188e-01 -3.720743581652641296e-02 -1.344061791896820068e-01 -2.673064768314361572e-01 -1.619291454553604126e-01 -7.911691069602966309e-02 2.360112518072128296e-01 -4.701164364814758301e-02 2.164948582649230957e-01 3.465234935283660889e-01 9.397287666797637939e-02 -3.809241354465484619e-01 7.305736094713211060e-02 -1.521382629871368408e-01 1.230358034372329712e-01 2.734664380550384521e-01 9.607862681150436401e-02 6.502903997898101807e-02 -2.386741340160369873e-01 -1.252637505531311035e-01 2.982623502612113953e-02 -7.218182832002639771e-02 2.153038233518600464e-01 3.122366778552532196e-02 -5.649303272366523743e-02 -9.125436097383499146e-02 2.759214304387569427e-02
1.255155801773071289e-01 2.148726433515548706e-01 -1.538975089788436890e-01 3.613538146018981934e-01 8.627803623676300049e-02 -1.370576769113540649e-01 -8.286314457654953003e-02 -7.788991183042526245e-02 -2.339937090873718262e-01 -5.020384117960929871e-02 3.948755562305450439e-01 -1.369879394769668579e-01 1.336127817630767822e-01 9.990300238132476807e-02 8.829726278781890869e-02 4.950347915291786194e-02 -1.837027370929718018e-01 -6.085357442498207092e-02 9.767248481512069702e-02 1.216285023838281631e-02 1.602117866277694702e-01 1.896280795335769653e-01 -7.473469525575637817e-02 -1.257170289754867554e-01 3.771992921829223633e-01 1.632207036018371582e-01 -6.634106393903493881e-03 -1.256410926580429077e-01 2.866368368268013000e-02 6.273617595434188843e-02 -2.291117012500762939e-01 3.200830221176147461e-01
1.147656664252281189e-01 1.705842465162277222e-01 -1.209686025977134705e-01 -9.430032968521118164e-02 5.176203697919845581e-02 1.518696099519729614e-01 8.523198962211608887e-02 1.745931990444660187e-02 -1.447806358337402344e-01 1.038637757301330566e-01 1.147558614611625671e-01 1.020758673548698425e-01 1.554907411336898804e-01 8.728949725627899170e-02 3.223948478698730469e-01 6.164720281958580017e-02 -1.995254755020141602e-01 7.238528877496719360e-02 -7.640819251537322998e-02 3.035193383693695068e-01 -1.088284328579902649e-01 -1.209907829761505127e-01 -5.110865458846092224e-02 -2.236383706331253052e-01 2.910756506025791168e-02 1.891434043645858765e-01 2.248306944966316223e-02 -6.065902858972549438e-02 -1.469972580671310425e-01 -5.210751891136169434e-01 -1.731248348951339722e-01 3.463953435420989990e-01
-1.883909255266189575e-01 4.590457305312156677e-02 6.539676338434219360e-02 -3.453554958105087280e-02 3.151118457317352295e-01 1.535645276308059692e-01 8.498834818601608276e-02 -4.408568888902664185e-02 9.723407775163650513e-02 2.722376026213169098e-02 1.568727195262908936e-01 1.146534457802772522e-01 1.252557188272476196e-01 -2.738662064075469971e-01 2.171889543533325195e-01 -4.594761133193969727e-02 -4.263876974582672119e-01 -1.680975407361984253e-01 6.081574596464633942e-03 2.539345622062683105e-01 1.736150383949279785e-01 1.397548913955688477e-01 -1.187006160616874695e-01 -1.413422226905822754e-01 3.111955225467681885e-01 1.709751933813095093e-01 9.556591510772705078e-03 1.879815012216567993e-01 -1.337288469076156616e-01 -1.277643740177154541e-01 -2.872155010700225830e-01 2.089229226112365723e-02
-1.187207698822021484e-01 1.486672908067703247e-01 -1.973665552213788033e-03 -1.334867775440216064e-01 6.048542633652687073e-02 -1.497502475976943970e-01 -1.397569775581359863e-01 -6.033455953001976013e-02 5.681747104972600937e-03 -4.946340247988700867e-02 2.727856338024139404e-01 -1.772053837776184082e-01 -5.367371067404747009e-02 -9.012769907712936401e-02 1.419158726930618286e-01 5.949457734823226929e-02 -3.506612479686737061e-01 2.449546307325363159e-01 1.050863638520240784e-01 1.541876792907714844e-01 3.638404011726379395e-01 3.394095599651336670e-02 4.503680393099784851e-02 -1.294305622577667236e-01 -3.140122815966606140e-02 9.766791015863418579e-02 -4.868420306593179703e-03 3.242367133498191833e-02 4.758889079093933105e-01 -3.640483319759368896e-01 -1.005860641598701477e-01 5.416839197278022766e-02
1.114025339484214783e-01 7.596635818481445312e-02 -1.996636241674423218e-01 -9.444341063499450684e-02 1.340254694223403931e-01 3.269939869642257690e-02 1.507427450269460678e-02 8.021773397922515869e-02 -1.578998565673828125e-01 2.332383692264556885e-01 1.003395318984985352e-01 -4.203236848115921021e-02 1.868865638971328735e-01 -2.668477408587932587e-02 3.822224140167236328e-01 7.678817957639694214e-02 -2.927092909812927246e-01 4.105843603610992432e-01 -1.035129874944686890e-01 1.794020086526870728e-02 1.352069526910781860e-01 1.488460898399353027e-01 3.810269013047218323e-02 -4.081549495458602905e-02 1.486854702234268188e-01 1.420210450887680054e-01 -8.395980298519134521e-02 -8.924964070320129395e-02 -3.207240104675292969e-01 -3.471581041812896729e-01 -1.552242934703826904e-01 1.221673190593719482e-01
1.184755750000476837e-02 -2.988952770829200745e-02 -1.660767011344432831e-02 1.390607059001922607e-01 2.184416949748992920e-01 -7.338246703147888184e-02 7.984420657157897949e-02 -1.772776991128921509e-01 1.343929022550582886e-01 -1.940223723649978638e-01 1.107461974024772644e-01 -1.024754494428634644e-01 1.483768820762634277e-01 5.013148188591003418e-01 1.834946870803833008e-01 -3.617905378341674805e-01 -1.025361418724060059e-01 -2.552292868494987488e-02 9.216143935918807983e-02 2.555580735206604004e-01 -1.798545941710472107e-02 2.885324358940124512e-01 -1.650226712226867676e-01 -2.867800742387771606e-02 2.337693721055984497e-01 1.564750522375106812e-01 -1.444482207298278809e-01 -6.607157737016677856e-02 -3.530277311801910400e-02 -2.323584109544754028e-01 -1.019278094172477722e-01 7.412191480398178101e-02
-3.386395797133445740e-02 8.287680894136428833e-02 -8.325476199388504028e-02 -3.152477443218231201e-01 -1.475806534290313721e-01 1.795917190611362457e-02 -1.475993096828460693e-01 -3.398477137088775635e-01 -3.159033060073852539e-01 -7.038915157318115234e-02 -6.745722889900207520e-02 1.103677004575729370e-01 6.359604001045227051e-02 2.642723321914672852e-01 2.891492247581481934e-01 -1.218834817409515381e-01 -1.954618245363235474e-01 9.051591902971267700e-02 8.589757233858108521e-02 1.523773670196533203e-01 5.306987836956977844e-02 1.256853044033050537e-01 -7.778102159500122070e-02 -8.274929225444793701e-02 3.362071514129638672e-01 3.572573959827423096e-01 -2.205668687820434570e-01 -1.123211309313774109e-01 4.730579257011413574e-02 1.051130667328834534e-01 -9.340182691812515259e-02 2.975580049678683281e-03
-1.084689944982528687e-01 6.060583516955375671e-02 1.231926307082176208e-01 2.181123048067092896e-01 4.147050678730010986e-01 1.480873078107833862e-01 4.883158579468727112e-02 -3.418239355087280273e-01 -1.677094101905822754e-01 -1.920881308615207672e-02 7.557117938995361328e-02 2.865823507308959961e-01 1.556280851364135742e-01 -8.596510626375675201e-03 2.058587670326232910e-01 1.882034689188003540e-01 -1.092166751623153687e-01 -8.125395514070987701e-03 -2.316755428910255432e-02 3.340224325656890869e-01 3.852872177958488464e-02 1.011168882250785828e-01 -2.332673519849777222e-01 1.962007582187652588e-02 3.259578049182891846e-01 1.097217202186584473e-01 -1.340940445661544800e-01 -1.033173575997352600e-01 -3.917753696441650391e-02 -7.612472772598266602e-02 -2.128873914480209351e-01 6.456306669861078262e-03
9.244790673255920410e-02 1.157961413264274597e-02 -1.684361845254898071e-01 2.145336195826530457e-02 1.023903712630271912e-01 -3.585439175367355347e-02 8.920398354530334473e-02 -4.162291586399078369e-01 4.507678747177124023e-02 1.495200544595718384e-01 3.412680625915527344e-01 -1.138242855668067932e-01 9.853803366422653198e-02 1.376502662897109985e-01 3.286159038543701172e-01 -3.601931035518646240e-02 -2.438826560974121094e-01 1.413300400599837303e-03 -2.024871557950973511e-01 2.903096377849578857e-01 1.491390019655227661e-01 1.739144921302795410e-01 1.908129751682281494e-01 -1.578016877174377441e-01 4.570043087005615234e-02 -1.977636963129043579e-01 -1.463423948734998703e-03 1.296674609184265137e-01 1.630296371877193451e-02 -1.000986993312835693e-01 -2.606706917285919189e-01 2.072516679763793945e-01
5.668720975518226624e-02 -2.802246063947677612e-02 -1.565393060445785522e-01 -1.135562732815742493e-02 2.687903940677642822e-01 1.214748397469520569e-01 -1.030572503805160522e-01 6.370178610086441040e-02 1.317910850048065186e-01 -8.331315964460372925e-02 1.979803442955017090e-01 9.598841518163681030e-02 1.488418132066726685e-01 2.170283347368240356e-01 3.220022320747375488e-01 1.407694369554519653e-01 -4.560339748859405518e-01 8.827205747365951538e-02 4.518521204590797424e-02 5.090522766113281250e-02 9.479009360074996948e-02 -9.748712182044982910e-02 2.167371511459350586e-01 -1.340386420488357544e-01 1.140666306018829346e-01 1.589125394821166992e-01 1.716452389955520630e-01 -1.264370828866958618e-01 -2.835870534181594849e-02 -5.521061643958091736e-02 -4.550195336341857910e-01 7.601014524698257446e-02
9.524732083082199097e-02 1.325096487998962402e-01 -8.113686740398406982e-02 -9.638720750808715820e-02 5.021539516746997833e-03 -2.594131603837013245e-02 -4.883391782641410828e-02 2.875817753374576569e-02 6.539949774742126465e-02 2.208153307437896729e-01 -1.356110721826553345e-01 -1.056425943970680237e-01 3.379620313644409180e-01 -2.085164375603199005e-02 4.586057066917419434e-01 2.051764167845249176e-02 -2.777136266231536865e-01 2.191146761178970337e-01 -6.565380841493606567e-02 2.103324793279170990e-02 2.950720191001892090e-01 8.664286881685256958e-02 6.796381622552871704e-02 -1.126108393073081970e-01 1.328453123569488525e-01 7.223615795373916626e-02 -1.334580779075622559e-01 -2.995090559124946594e-02 -1.517846286296844482e-01 -4.431308805942535400e-01 -2.028186023235321045e-01 -4.157298803329467773e-02
-6.536802649497985840e-02 1.331689655780792236e-01 1.558122634887695312e-01 9.728398174047470093e-02 3.166104555130004883e-01 -1.621632128953933716e-01 -2.553155124187469482e-01 -1.494863480329513550e-01 2.004204839468002319e-01 5.900123342871665955e-02 1.772325187921524048e-01 5.707794800400733948e-02 -5.249582603573799133e-02 2.313395775854587555e-02 -2.362138964235782623e-02 -2.963145449757575989e-02 -4.194481670856475830e-01 -1.483919322490692139e-01 1.013203561305999756e-01 1.323948055505752563e-01 -5.352614913135766983e-03 -1.237715706229209900e-01 5.687379091978073120e-02 -1.622321754693984985e-01 2.517552971839904785e-01 -7.948447950184345245e-03 -6.296788901090621948e-02 1.423625349998474121e-01 1.701907664537429810e-01 -2.633610963821411133e-01 -3.852628469467163086e-01 -2.050704061985015869e-01
-2.166650444269180298e-02 7.254136353731155396e-02 -1.786666661500930786e-01 7.572855055332183838e-02 1.889830976724624634e-01 1.286897063255310059e-01 -3.016950329765677452e-03 1.683631353080272675e-02 8.399640768766403198e-02 -5.146891251206398010e-02 4.927616193890571594e-02 5.766644328832626343e-02 2.876909971237182617e-01 9.606052190065383911e-02 1.633583605289459229e-01 1.709283888339996338e-01 -5.012023448944091797e-01 -7.912857085466384888e-02 -1.515014916658401489e-01 1.488783508539199829e-01 1.346907317638397217e-01 -5.371132399886846542e-03 1.130352318286895752e-01 2.299943938851356506e-02 4.372413754463195801e-01 4.996252804994583130e-02 -3.030472248792648315e-02 -1.133381351828575134e-01 -1.252194494009017944e-01 -1.030605807900428772e-01 -4.157601892948150635e-01 -5.680111236870288849e-03
-2.146341949701309204e-01 -2.068701386451721191e-01 1.234999671578407288e-01 2.821389734745025635e-01 -4.860658198595046997e-02 5.793775990605354309e-02 7.976697385311126709e-02 -3.172330856323242188e-01 -9.991721063852310181e-02 5.182921886444091797e-02 1.085368543863296509e-01 1.206503212451934814e-01 4.971956834197044373e-02 -3.710738569498062134e-02 2.719025127589702606e-02 2.141709327697753906e-01 -4.060400426387786865e-01 1.095082834362983704e-01 7.928590476512908936e-02 7.161064445972442627e-02 5.103646963834762573e-02 3.603738248348236084e-01 -4.598933737725019455e-03 9.122990816831588745e-02 1.906840503215789795e-01 8.990557491779327393e-02 -7.088498026132583618e-02 -1.350945606827735901e-02 -2.353357337415218353e-02 -2.949985563755035400e-01 -3.758808076381683350e-01 -8.057005703449249268e-02
2.654349617660045624e-02 -4.363518964964896441e-04 9.977195411920547485e-02 8.269724249839782715e-02 5.277696065604686737e-03 1.713105738162994385e-01 2.416283637285232544e-01 -2.168588191270828247e-01 -7.770917564630508423e-02 -1.578336581587791443e-02 -1.558964252471923828e-01 5.017535015940666199e-02 -1.971685737371444702e-01 -9.014336764812469482e-02 2.914160192012786865e-01 -2.893296480178833008e-01 -4.641109108924865723e-01 8.055648952722549438e-02 -4.523048922419548035e-02 2.468540221452713013e-01 -1.805631518363952637e-01 -2.952477335929870605e-02 1.476307213306427002e-01 -2.655932307243347168e-01 3.527865558862686157e-02 2.555874586105346680e-01 1.403713375329971313e-01 1.462952792644500732e-01 -7.450575381517410278e-02 -1.812208443880081177e-01 4.458556696772575378e-02 -2.005818635225296021e-01
-5.253234133124351501e-02 1.270139813423156738e-01 3.895027562975883484e-02 2.088090330362319946e-01 1.386121064424514771e-01 1.111883446574211121e-01 2.223405539989471436e-01 -4.298642277717590332e-01 -1.740206927061080933e-01 -1.453493237495422363e-01 3.623986244201660156e-02 7.925359159708023071e-02 -3.671185672283172607e-02 -2.211614847183227539e-01 3.576150238513946533e-01 7.559047639369964600e-02 -2.693791985511779785e-01 6.041852384805679321e-02 -7.482545077800750732e-02 2.967511415481567383e-01 -7.547920197248458862e-02 2.403466850519180298e-01 -8.052426576614379883e-02 4.025977104902267456e-03 1.225731521844863892e-01 8.453387767076492310e-02 -1.978445611894130707e-02 -9.846754372119903564e-02 1.136071793735027313e-02 -2.745252251625061035e-01 -1.769893914461135864e-01 -2.200285047292709351e-01
-3.041288554668426514e-01 2.348949201405048370e-02 -1.804949901998043060e-02 5.339406430721282959e-02 2.808784842491149902e-01 -4.237800836563110352e-02 -3.830029442906379700e-02 -4.022285714745521545e-02 -1.016861200332641602e-01 -2.636528909206390381e-01 -6.590154767036437988e-02 2.705734372138977051e-01 3.128406703472137451e-01 -4.430032335221767426e-03 1.424882709980010986e-01 -1.177267264574766159e-02 -1.289619207382202148e-01 9.883661754429340363e-03 1.965330690145492554e-01 3.359239697456359863e-01 6.593795120716094971e-02 -1.340665738098323345e-03 -1.790272654034197330e-03 -2.148837596178054810e-01 7.529526948928833008e-02 8.743757009506225586e-02 1.803081929683685303e-01 -1.059008911252021790e-01 2.066729813814163208e-01 -1.271928399801254272e-01 -4.327619969844818115e-01 -1.494155526161193848e-01
-4.769818112254142761e-02 -2.282109856605529785e-01 -1.120241284370422363e-01 -8.873376995325088501e-02 2.943993508815765381e-01 -1.239285618066787720e-01 2.337691187858581543e-01 -1.666998863220214844e-01 -8.072763681411743164e-02 8.148180786520242691e-04 1.001228913664817810e-01 -1.800672113895416260e-01 8.652501553297042847e-02 1.756055206060409546e-01 1.482043117284774780e-01 -8.019879460334777832e-02 -3.972270190715789795e-01 -4.742368310689926147e-02 1.665698736906051636e-01 -1.105089951306581497e-02 2.468173950910568237e-01 -7.910706102848052979e-03 -1.690127700567245483e-01 4.816883429884910583e-02 4.186784625053405762e-01 3.831630647182464600e-01 6.199039635248482227e-04 1.482540555298328400e-02 2.371269650757312775e-02 4.167491197586059570e-02 1.392645984888076782e-01 3.572645783424377441e-02
1.735130697488784790e-01 3.599477931857109070e-02 -8.010572940111160278e-02 1.439554542303085327e-01 6.952128559350967407e-02 1.109698116779327393e-01 2.343049794435501099e-01 -1.544692069292068481e-01 7.794872671365737915e-02 -2.002898603677749634e-01 -2.160974889993667603e-01 8.173470944166183472e-02 -1.118296235799789429e-01 -5.154251703061163425e-04 2.605446279048919678e-01 -1.056279316544532776e-01 -4.238369464874267578e-01 -2.269040346145629883e-01 -1.741568297147750854e-01 2.901140153408050537e-01 -2.545600235462188721e-01 2.070872336626052856e-01 1.136887073516845703e-01 -2.542679011821746826e-01 1.813939213752746582e-01 3.415523096919059753e-02 2.244831994175910950e-02 -2.495868690311908722e-02 9.865220636129379272e-02 -2.800469398498535156e-01 1.277272030711174011e-02 5.542319733649492264e-03
6.321517378091812134e-02 8.983002603054046631e-02 -6.350111216306686401e-02 1.375912725925445557e-01 1.250864267349243164e-01 -1.700485497713088989e-01 -1.289281696081161499e-01 1.073334589600563049e-01 -1.158993877470493317e-02 -5.917761474847793579e-02 1.926298737525939941e-01 1.593099720776081085e-02 -2.327402234077453613e-01 -8.028064668178558350e-02 -2.985563501715660095e-02 2.000784128904342651e-01 -2.918559312820434570e-01 2.304619997739791870e-01 2.757954001426696777e-01 3.180517256259918213e-01 1.465762406587600708e-01 2.824304997920989990e-01 3.004867583513259888e-02 -4.848901554942131042e-02 4.900407791137695312e-01 2.502850629389286041e-02 -5.396744236350059509e-03 -2.293624579906463623e-01 -1.130682229995727539e-02 -9.618440270423889160e-02 2.173682302236557007e-02 -1.626643687486648560e-01
-8.824729174375534058e-02 1.606844812631607056e-01 1.537553966045379639e-02 -7.120420690625905991e-03 2.461627125740051270e-01 -1.529397517442703247e-01 4.407117143273353577e-02 1.337075885385274887e-02 -1.036810651421546936e-01 1.322946250438690186e-01 8.249577879905700684e-02 3.094654679298400879e-01 -1.794423162937164307e-01 3.024298846721649170e-01 2.891297340393066406e-01 -1.655521690845489502e-01 -3.413314819335937500e-01 2.405187934637069702e-01 5.137128382921218872e-02 3.090970516204833984e-01 2.345810532569885254e-01 1.835180446505546570e-02 1.566625684499740601e-01 1.570135951042175293e-01 1.973975598812103271e-01 5.076520517468452454e-02 8.527909219264984131e-02 -1.392938196659088135e-01 -3.950373455882072449e-02 -1.893030256032943726e-01 1.763092130422592163e-01 2.660918422043323517e-02
7.451779395341873169e-02 -8.069328963756561279e-02 -1.029555574059486389e-01 -1.558838635683059692e-01 1.610151529312133789e-01 3.079850971698760986e-01 1.661957651376724243e-01 -3.094881772994995117e-01 -2.034031003713607788e-01 7.134343683719635010e-02 2.471874952316284180e-01 -2.502090297639369965e-02 -1.863684505224227905e-01 1.920317560434341431e-01 1.309764683246612549e-01 3.397563472390174866e-02 -5.092824622988700867e-02 1.715809106826782227e-01 2.388945519924163818e-01 4.568800702691078186e-02 4.254905506968498230e-02 -5.103907734155654907e-02 1.120501607656478882e-01 -2.628456354141235352e-01 4.880981743335723877e-01 2.720974443946033716e-04 -1.326785832643508911e-01 1.730548441410064697e-01 1.827048137784004211e-02 -1.018450409173965454e-01 2.970741828903555870e-03 -1.923169344663619995e-01
-2.386082895100116730e-02 2.263599485158920288e-01 -2.047812938690185547e-01 -3.522845730185508728e-02 6.808207184076309204e-02 -5.630859360098838806e-02 -1.798335611820220947e-01 -9.494975954294204712e-02 5.087815597653388977e-02 -8.033487200736999512e-02 8.114269375801086426e-02 1.514315903186798096e-01 2.692836225032806396e-01 3.705134093761444092e-01 3.061361312866210938e-01 8.447707444429397583e-02 -2.830790877342224121e-01 1.427415162324905396e-01 3.724704682826995850e-02 1.092918291687965393e-01 -2.149169100448489189e-03 8.278002589941024780e-02 1.381150633096694946e-01 -2.870494127273559570e-01 2.073802202939987183e-01 -5.755974352359771729e-02 -2.016540914773941040e-01 1.538771484047174454e-02 -4.284804463386535645e-01 -7.583761215209960938e-02 8.129384368658065796e-02 3.604005277156829834e-02
-4.174285829067230225e-01 6.987706571817398071e-02 1.854534298181533813e-01 1.183199808001518250e-01 -5.299706384539604187e-02 2.673212205991148949e-03 3.340210393071174622e-02 -5.972859635949134827e-02 -3.443833813071250916e-02 -1.896343529224395752e-01 1.971871256828308105e-01 -1.238432899117469788e-01 -6.505572795867919922e-02 2.050062417984008789e-01 2.462754696607589722e-01 -1.750939190387725830e-01 -1.013591326773166656e-02 1.414372771978378296e-01 3.247011303901672363e-01 1.164295077323913574e-01 -5.965452268719673157e-02 1.023194100707769394e-02 1.921222358942031860e-01 -3.852864205837249756e-01 2.753458023071289062e-01 9.656963497400283813e-02 -2.617460191249847412e-01 -1.351426690816879272e-01 4.487620200961828232e-03 -1.312391906976699829e-01 -1.014744192361831665e-01 -9.204490482807159424e-02
-1.421770751476287842e-01 2.781809307634830475e-02 -2.626380026340484619e-01 2.354671061038970947e-01 4.213234409689903259e-02 -1.934533566236495972e-01 -1.168355438858270645e-02 7.372615486383438110e-02 -6.358875334262847900e-02 1.002255007624626160e-01 1.848623454570770264e-01 -8.191221952438354492e-02 -9.385441988706588745e-02 -7.863902300596237183e-02 1.597714424133300781e-01 2.452043741941452026e-01 -2.619926631450653076e-01 1.716800332069396973e-01 5.159679055213928223e-02 -8.585674315690994263e-02 1.843461692333221436e-01 -1.597379893064498901e-02 5.988030508160591125e-02 -1.270675212144851685e-01 4.304885864257812500e-01 2.736695706844329834e-01 9.803365916013717651e-02 -1.774191409349441528e-01 3.349967896938323975e-01 -2.025583535432815552e-01 -9.292156994342803955e-02 1.699730604887008667e-01
1.349668502807617188e-01 -5.458540841937065125e-02 -1.188244968652725220e-01 -2.362463772296905518e-01 -1.289496570825576782e-01 3.331465646624565125e-02 8.216553926467895508e-02 -1.637873202562332153e-01 -1.785310953855514526e-01 -1.481376737356185913e-01 1.509012095630168915e-02 3.243494033813476562e-01 8.530236035585403442e-02 2.710069417953491211e-01 2.311412245035171509e-01 -1.955282986164093018e-01 -1.414969749748706818e-02 2.285776436328887939e-01 -1.283617876470088959e-02 1.283303946256637573e-01 -2.716667577624320984e-02 2.450404763221740723e-01 -3.165952116250991821e-02 -2.246718555688858032e-01 3.269932866096496582e-01 3.048714697360992432e-01 -2.909724712371826172e-01 1.299420148134231567e-01 -3.222604095935821533e-02 -1.238708049058914185e-01 -1.428792327642440796e-01 -7.980030030012130737e-02
-5.199547484517097473e-02 1.556360349059104919e-02 5.742780119180679321e-02 -2.697773091495037079e-02 9.389144182205200195e-02 1.645930558443069458e-01 -2.820789813995361328e-02 -2.733027189970016479e-02 -3.795528113842010498e-01 -1.708526462316513062e-01 1.216740235686302185e-01 6.352861970663070679e-02 2.788686379790306091e-02 -1.876914203166961670e-01 2.389185577630996704e-01 7.224182784557342529e-02 -2.277600467205047607e-01 3.920201063156127930e-01 -5.981264263391494751e-02 4.516125619411468506e-01 8.566565066576004028e-02 1.564382314682006836e-01 4.716906324028968811e-02 -2.298512868583202362e-02 -1.664721965789794922e-01 8.983686566352844238e-02 8.396203070878982544e-02 4.410172626376152039e-02 8.596248179674148560e-02 -3.574206531047821045e-01 -1.785512119531631470e-01 -7.571500539779663086e-02
-4.845163971185684204e-02 1.051651239395141602e-01 -8.180255442857742310e-02 -8.705604076385498047e-02 1.295188367366790771e-01 9.349287301301956177e-02 -1.695321500301361084e-01 1.334883272647857666e-01 3.372460901737213135e-01 -6.363756954669952393e-02 1.067493036389350891e-01 7.281573861837387085e-02 1.319345235824584961e-01 2.048966884613037109e-01 2.771911025047302246e-01 1.876299679279327393e-01 -4.821456372737884521e-01 9.190497547388076782e-02 5.027299374341964722e-02 1.248300448060035706e-01 3.521418198943138123e-02 5.619174335151910782e-03 1.170804649591445923e-01 7.270947843790054321e-02 2.822223007678985596e-01 1.238564103841781616e-01 5.626158788800239563e-02 -8.742385357618331909e-02 -9.435010701417922974e-02 -1.368760168552398682e-01 -4.152185916900634766e-01 9.594835340976715088e-02
-2.064803056418895721e-02 -3.200882375240325928e-01 3.798718750476837158e-02 -2.870806865394115448e-02 4.800222441554069519e-02 -1.056711375713348389e-01 5.994205549359321594e-02 8.669681847095489502e-02 -2.262616455554962158e-01 -1.435363888740539551e-01 -6.021891161799430847e-02 3.435858711600303650e-02 -1.211769785732030869e-02 2.847512662410736084e-01 3.523307442665100098e-01 -1.167390197515487671e-01 -5.562315881252288818e-02 2.632488608360290527e-01 -1.250812709331512451e-01 3.580550253391265869e-01 -1.486506015062332153e-01 2.164619565010070801e-01 3.458065912127494812e-02 -2.449932694435119629e-01 2.158234268426895142e-01 1.694690734148025513e-01 -1.512368470430374146e-01 1.194271817803382874e-01 1.614605188369750977e-01 -2.059379369020462036e-01 -2.045239955186843872e-01 7.425151765346527100e-02
7.786585390567779541e-02 7.653163373470306396e-02 -4.578144848346710205e-01 -9.654418379068374634e-02 2.084461599588394165e-01 -2.155110388994216919e-01 2.951442264020442963e-02 -3.498540818691253662e-02 9.823411703109741211e-02 1.374732423573732376e-02 6.332610547542572021e-02 3.385321469977498055e-03 2.677145898342132568e-01 1.180851906538009644e-01 1.245027855038642883e-01 1.644072979688644409e-01 -2.210865020751953125e-01 -2.135187946259975433e-02 2.208980172872543335e-02 3.242487013339996338e-01 2.359387576580047607e-01 1.681398004293441772e-01 -1.014080569148063660e-01 -1.145192012190818787e-01 1.893985420465469360e-01 3.411870002746582031e-01 -2.607684731483459473e-01 1.290292739868164062e-01 5.341501533985137939e-02 -6.482108682394027710e-02 -8.718945086002349854e-02 1.458966583013534546e-01
8.177594840526580811e-02 -2.340115606784820557e-01 1.489031780511140823e-02 -9.798349440097808838e-02 2.674750387668609619e-01 -2.339513413608074188e-02 -7.022319734096527100e-02 -1.919625699520111084e-01 -5.101063102483749390e-02 -2.875255942344665527e-01 -2.260936498641967773e-01 1.038926839828491211e-01 2.282868772745132446e-01 3.579104244709014893e-01 1.335898786783218384e-01 -7.991868257522583008e-02 -1.642806977033615112e-01 8.449842780828475952e-02 1.930109858512878418e-01 2.356291264295578003e-01 -5.317462608218193054e-02 1.461772769689559937e-01 -2.442758716642856598e-02 -5.816521868109703064e-02 2.700511217117309570e-01 -5.800377205014228821e-02 2.579514123499393463e-02 -2.589683793485164642e-02 -6.570948660373687744e-02 -3.928622901439666748e-01 -3.543775528669357300e-02 2.657148540019989014e-01
-1.560520082712173462e-01 -1.319408565759658813e-01 2.001086324453353882e-01 3.607078194618225098e-01 1.543262600898742676e-01 3.795451298356056213e-02 1.550465971231460571e-01 -9.365028887987136841e-02 -1.352759748697280884e-01 -1.718206107616424561e-01 1.737014390528202057e-02 1.734194345772266388e-02 -1.003526430577039719e-02 1.092633530497550964e-01 2.882290184497833252e-01 1.306044161319732666e-01 -1.103901267051696777e-01 2.555082738399505615e-01 1.826745867729187012e-01 -8.995311707258224487e-02 2.349556535482406616e-01 1.484345346689224243e-01 1.849669665098190308e-01 -4.952982999384403229e-03 5.029342174530029297e-01 1.043950617313385010e-01 -1.401290595531463623e-01 -4.006640240550041199e-02 -1.670829355716705322e-01 2.986363694071769714e-02 8.071925491094589233e-02 1.364139169454574585e-01
4.057102650403976440e-02 -1.236192733049392700e-01 -2.100500836968421936e-02 3.152960538864135742e-01 9.076509624719619751e-02 1.848340928554534912e-01 1.821048855781555176e-01 3.750932216644287109e-02 -1.910608112812042236e-01 -3.877349197864532471e-02 -1.595640480518341064e-01 1.982578933238983154e-01 -4.204449802637100220e-02 2.256527245044708252e-01 2.583556175231933594e-01 -3.688414767384529114e-02 -1.484726518392562866e-01 6.768611073493957520e-02 2.289557456970214844e-01 2.828108966350555420e-01 1.398408859968185425e-01 1.948868036270141602e-01 4.034398794174194336e-01 -1.004132032394409180e-01 3.111546039581298828e-01 4.250509664416313171e-02 -1.563957929611206055e-01 -7.891674339771270752e-02 -1.809803545475006104e-01 -1.494767367839813232e-01 -3.173171309754252434e-03 -9.406987577676773071e-02
1.386897917836904526e-02 4.920132458209991455e-02 -9.984744340181350708e-02 -2.936811558902263641e-02 -1.099372804164886475e-01 -1.923922635614871979e-02 1.747668236494064331e-01 -2.839199006557464600e-01 3.472521901130676270e-02 1.123742908239364624e-01 3.574558794498443604e-01 2.983186766505241394e-02 1.077013462781906128e-01 2.486987262964248657e-01 2.092965990304946899e-01 -1.401256024837493896e-01 -1.815329045057296753e-01 -9.326174855232238770e-02 -1.454404145479202271e-01 3.500446081161499023e-01 3.405149877071380615e-01 1.419055461883544922e-01 1.388271450996398926e-01 -2.618308365345001221e-01 1.368848830461502075e-01 -1.601331979036331177e-01 -2.148127555847167969e-02 -5.547546967864036560e-02 -7.501815259456634521e-02 -1.101476177573204041e-01 -2.953560650348663330e-01 1.462482810020446777e-01
6.117010489106178284e-02 -1.827777014113962650e-03 -2.520570345222949982e-02 -5.585067719221115112e-02 6.308605521917343140e-02 3.873789682984352112e-02 -1.049503087997436523e-01 -3.962297923862934113e-03 -3.429116606712341309e-01 -3.663738965988159180e-01 1.745203286409378052e-01 -3.522162437438964844e-01 -6.759745627641677856e-02 1.901171207427978516e-01 1.606165915727615356e-01 2.182733863592147827e-01 -2.225204855203628540e-01 -1.250682175159454346e-01 -4.702675715088844299e-02 1.030827611684799194e-01 1.193525344133377075e-01 2.149788886308670044e-01 6.262537837028503418e-02 -6.624985486268997192e-02 1.885228157043457031e-01 2.470272332429885864e-01 2.608430944383144379e-02 2.881714999675750732e-01 5.629673972725868225e-02 -3.131394088268280029e-01 -1.558904945850372314e-01 -5.405625328421592712e-02
2.324873507022857666e-01 -2.161713540554046631e-01 1.070256158709526062e-02 -1.234618425369262695e-01 1.085173711180686951e-01 -1.139044612646102905e-01 5.697591602802276611e-02 -1.493364572525024414e-01 -5.761798098683357239e-02 -9.579354524612426758e-02 -9.165884554386138916e-02 -1.735535562038421631e-01 4.414826259016990662e-02 2.757776081562042236e-01 2.920295596122741699e-01 -4.268459603190422058e-02 -1.489362120628356934e-01 6.102693267166614532e-03 -1.341217905282974243e-01 2.282817810773849487e-01 2.976920828223228455e-02 3.890718817710876465e-01 -1.349383145570755005e-01 -1.741898618638515472e-02 5.278614163398742676e-01 4.305658116936683655e-02 -1.672783792018890381e-01 -7.738792803138494492e-03 -3.648793324828147888e-02 -1.869660913944244385e-01 6.340271234512329102e-02 7.418846338987350464e-02
-2.316382825374603271e-01 1.711548268795013428e-01 1.123293265700340271e-01 -4.788378998637199402e-02 6.379991024732589722e-02 4.224973544478416443e-02 1.252229139208793640e-02 -1.127741783857345581e-01 -4.637021198868751526e-02 -6.585265696048736572e-02 1.570556908845901489e-01 -1.268021613359451294e-01 -2.674574255943298340e-01 1.330776363611221313e-01 1.186248585581779480e-01 1.021315008401870728e-01 1.910397596657276154e-02 1.455685794353485107e-01 2.889044582843780518e-01 3.028156757354736328e-01 2.905175089836120605e-02 3.994086086750030518e-01 -9.501158259809017181e-03 -2.805081009864807129e-01 3.711473941802978516e-01 2.034710496664047241e-01 -1.971479207277297974e-01 -3.026046417653560638e-02 2.694118209183216095e-02 -8.670933544635772705e-02 1.719074845314025879e-01 -1.727305799722671509e-01
-5.172509700059890747e-02 -1.578301563858985901e-02 -9.378057718276977539e-02 1.903380900621414185e-01 4.003220498561859131e-01 -2.810103259980678558e-02 9.877662360668182373e-02 1.156197935342788696e-01 3.734625130891799927e-02 7.949029654264450073e-02 1.870843917131423950e-01 2.109090834856033325e-01 -1.531811654567718506e-01 1.119631081819534302e-01 1.441089510917663574e-01 1.583098433911800385e-02 -3.339409232139587402e-01 2.683455944061279297e-01 2.046243399381637573e-01 2.402154207229614258e-01 -8.808034658432006836e-02 3.129042983055114746e-01 7.663271576166152954e-02 1.443264633417129517e-01 2.643427252769470215e-01 1.538965851068496704e-01 -9.103659540414810181e-03 -5.267816781997680664e-02 -2.056356705725193024e-02 -7.784111052751541138e-02 -2.571706175804138184e-01 -1.978803426027297974e-01
1.266582985408604145e-03 -1.754246838390827179e-02 3.855367749929428101e-02 -4.018283216282725334e-04 -5.394913256168365479e-02 -2.292354106903076172e-01 3.451380729675292969e-01 -1.242745965719223022e-01 -9.848389774560928345e-02 1.642293184995651245e-01 1.174585819244384766e-01 5.048368498682975769e-02 -1.735068410634994507e-01 6.471338123083114624e-02 4.001305401325225830e-01 1.601417213678359985e-01 -2.718404233455657959e-01 1.262293308973312378e-01 3.043966367840766907e-02 4.454896152019500732e-01 2.375428229570388794e-01 7.489081472158432007e-02 1.317448168992996216e-01 8.716496080160140991e-02 9.923428297042846680e-03 2.344378381967544556e-01 9.225064516067504883e-02 -1.561497058719396591e-02 -2.133167088031768799e-01 -2.017490863800048828e-01 6.461667269468307495e-02 -6.869240850210189819e-02
2.332612127065658569e-01 -8.428200334310531616e-02 1.701077967882156372e-01 7.756678760051727295e-02 1.830082088708877563e-01 -2.457298710942268372e-02 -1.624457836151123047e-01 -1.211141049861907959e-01 -1.068187803030014038e-01 -2.500413656234741211e-01 2.888614535331726074e-01 2.131094485521316528e-01 8.503166586160659790e-02 1.163134425878524780e-01 2.388723790645599365e-01 -6.479091197252273560e-02 -3.277092576026916504e-01 -1.965148001909255981e-01 1.317231263965368271e-02 -4.287715256214141846e-02 1.343980580568313599e-01 1.491889357566833496e-01 7.585692405700683594e-02 -7.001379132270812988e-02 1.825001537799835205e-01 4.561584889888763428e-01 1.889238208532333374e-01 1.745920628309249878e-02 1.312568932771682739e-01 -4.033199325203895569e-02 -2.154049277305603027e-01 4.401018843054771423e-02
-2.083176076412200928e-01 -1.508520543575286865e-01 -1.263255476951599121e-01 1.758238077163696289e-01 3.651213273406028748e-02 -3.897542133927345276e-02 1.522575318813323975e-01 -2.835677564144134521e-01 -9.633275866508483887e-02 -6.766579300165176392e-02 1.456694900989532471e-01 -2.371603064239025116e-02 9.844331070780754089e-04 -1.038066595792770386e-01 -2.000769227743148804e-02 6.002951785922050476e-02 -3.285887241363525391e-01 1.763493753969669342e-02 4.210852831602096558e-02 2.369424402713775635e-01 3.789555281400680542e-03 4.299654066562652588e-01 -4.173392429947853088e-02 1.687117367982864380e-01 1.996693164110183716e-01 5.705825984477996826e-02 1.274887770414352417e-01 1.181671470403671265e-01 -8.393660187721252441e-02 -3.206081092357635498e-01 -3.643998801708221436e-01 -1.812730580568313599e-01
1.152194663882255554e-01 1.692273169755935669e-01 -1.247040852904319763e-01 1.562209576368331909e-01 1.460461467504501343e-01 2.387532405555248260e-02 1.384410858154296875e-01 -1.066973060369491577e-01 -6.568346172571182251e-02 -1.966909319162368774e-01 7.586883381009101868e-03 -4.212903603911399841e-02 2.446287870407104492e-01 -2.936176955699920654e-01 4.399527609348297119e-01 -1.209538727998733521e-01 -4.046330749988555908e-01 -5.609731003642082214e-02 -1.456679217517375946e-02 1.170750036835670471e-01 -2.567126750946044922e-01 3.297937512397766113e-01 -2.650244906544685364e-02 -1.446557492017745972e-01 1.295412182807922363e-01 3.970493003726005554e-02 2.038582712411880493e-01 -2.781925909221172333e-02 -1.362183094024658203e-01 -9.182155877351760864e-02 -2.864157222211360931e-02 -3.194997459650039673e-02
2.621259093284606934e-01 -7.721620053052902222e-02 4.065513610839843750e-02 -8.580284565687179565e-02 4.220638051629066467e-02 -4.960964247584342957e-02 2.045752406120300293e-01 -6.904351059347391129e-03 -3.730549812316894531e-01 -3.851885199546813965e-01 1.513426601886749268e-01 -1.969334632158279419e-01 -8.897162973880767822e-03 1.228806450963020325e-01 2.184318006038665771e-01 2.142163515090942383e-01 -2.672681212425231934e-01 -1.154518127441406250e-01 1.149195283651351929e-01 1.320779472589492798e-01 3.620812296867370605e-02 3.755170702934265137e-01 2.813612483441829681e-02 -1.581756770610809326e-01 1.434494554996490479e-01 2.107380777597427368e-01 1.159873083233833313e-01 1.850785315036773682e-01 -2.386331930756568909e-02 -1.132338047027587891e-01 -8.148581720888614655e-03 4.962971433997154236e-02
-1.227401196956634521e-01 -9.993940591812133789e-03 -2.459526434540748596e-02 -2.006342634558677673e-02 2.570062279701232910e-01 -3.231323137879371643e-02 3.137197345495223999e-02 -3.885595202445983887e-01 1.813043504953384399e-01 -1.147933229804039001e-01 1.870430856943130493e-01 -1.263281553983688354e-01 5.502666160464286804e-02 4.219256341457366943e-01 1.689698845148086548e-01 -3.377798497676849365e-01 -1.586126536130905151e-02 1.151783689856529236e-01 -4.749419540166854858e-02 2.668675780296325684e-01 1.860524117946624756e-01 3.198505938053131104e-01 -9.054787456989288330e-02 -1.588273048400878906e-01 1.646636873483657837e-01 1.770186126232147217e-01 8.083927631378173828e-02 -6.598621606826782227e-02 -9.352730214595794678e-02 -7.679206132888793945e-02 2.002717461436986923e-03 5.250557139515876770e-02
-1.213130429387092590e-01 2.277915179729461670e-02 -1.259303689002990723e-01 -1.437087208032608032e-01 1.046871542930603027e-01 -2.351801991462707520e-01 8.870122581720352173e-02 -9.438557922840118408e-02 -9.122472256422042847e-02 1.742022931575775146e-01 1.118951216340065002e-01 -2.266128174960613251e-02 3.175990879535675049e-01 2.925466299057006836e-01 1.960034221410751343e-01 2.653861939907073975e-01 -2.572779655456542969e-01 6.528183817863464355e-03 1.337605416774749756e-01 2.707109451293945312e-01 -8.437336236238479614e-02 3.403296768665313721e-01 -1.384085267782211304e-01 -2.302169352769851685e-01 1.238100379705429077e-01 2.415750622749328613e-01 2.197846211493015289e-02 6.303724646568298340e-02 2.602832019329071045e-01 8.633184432983398438e-02 -9.695622324943542480e-02 5.431108176708221436e-02
-1.635928638279438019e-02 -1.763821765780448914e-02 5.121481418609619141e-02 -1.740828007459640503e-01 7.281553745269775391e-02 -2.945903874933719635e-02 2.710475325584411621e-01 -1.075771376490592957e-01 -3.212095052003860474e-02 2.746474146842956543e-01 1.583145707845687866e-01 4.800044000148773193e-02 -1.424342542886734009e-01 9.053284674882888794e-02 4.225135147571563721e-01 -1.266067475080490112e-02 -2.882081270217895508e-01 8.892310410737991333e-02 1.085717231035232544e-01 3.988270759582519531e-01 2.763725519180297852e-01 1.453918516635894775e-01 1.747937873005867004e-02 1.277596056461334229e-01 -1.270023733377456665e-01 1.629621684551239014e-01 -3.962499648332595825e-02 -1.929797232151031494e-01 -1.060720831155776978e-01 -3.048158586025238037e-01 2.631347626447677612e-02 -4.435043781995773315e-02
8.779881894588470459e-02 1.345176622271537781e-02 -2.070216834545135498e-01 1.183369308710098267e-01 4.253115355968475342e-01 2.167042531073093414e-02 2.130767554044723511e-01 -8.662538230419158936e-02 1.977221295237541199e-02 -2.319381535053253174e-01 4.169587790966033936e-02 -1.193355694413185120e-01 4.946171119809150696e-02 4.993600398302078247e-02 1.308750808238983154e-01 3.235414028167724609e-01 -3.500119149684906006e-01 -2.024315744638442993e-01 8.157544583082199097e-02 -4.382220096886157990e-03 6.863256543874740601e-02 9.345386177301406860e-02 1.354759335517883301e-01 -2.701773941516876221e-01 1.687360256910324097e-01 2.007556110620498657e-01 -2.450070232152938843e-01 -1.225319923833012581e-03 2.903773188591003418e-01 -2.309835050255060196e-03 -7.477154582738876343e-02 1.019628494977951050e-01
-2.179953083395957947e-02 1.264579743146896362e-01 -3.271683156490325928e-01 3.465165570378303528e-02 2.094305902719497681e-01 -2.229066938161849976e-02 3.524092435836791992e-01 -1.328683551400899887e-02 9.260708093643188477e-02 -2.041598260402679443e-01 1.141871362924575806e-01 1.653877459466457367e-02 6.816115975379943848e-02 1.313293576240539551e-01 9.914421290159225464e-02 2.623330950736999512e-01 -1.169088631868362427e-01 -1.663762927055358887e-01 5.980835482478141785e-02 1.299162656068801880e-01 3.616638779640197754e-01 2.016850709915161133e-01 -1.028939783573150635e-01 -2.840718328952789307e-01 2.120679169893264771e-01 1.007725968956947327e-01 -2.319569140672683716e-01 -6.767882406711578369e-02 2.725074589252471924e-01 -1.536504775285720825e-01 -4.459523037075996399e-02 -6.722839921712875366e-02
2.145835310220718384e-01 -2.665046975016593933e-02 1.209188438951969147e-02 1.125900596380233765e-01 -9.224059432744979858e-02 -3.238594159483909607e-02 8.002878725528717041e-02 -4.648358374834060669e-02 -3.633190644904971123e-03 -1.178902089595794678e-01 4.195263236761093140e-02 4.928935319185256958e-02 -5.907462909817695618e-02 2.744939029216766357e-01 3.003493547439575195e-01 4.901937767863273621e-02 -1.045784726738929749e-01 2.267755866050720215e-01 3.782238662242889404e-01 4.745266959071159363e-02 -1.157796159386634827e-01 2.056294307112693787e-02 2.064272463321685791e-01 -4.022942781448364258e-01 1.867223083972930908e-01 6.295222789049148560e-02 -3.700260221958160400e-01 -2.142867445945739746e-01 1.827608793973922729e-02 -2.883082032203674316e-01 1.547677791677415371e-03 -4.092178121209144592e-02
1.549249440431594849e-01 -1.360087841749191284e-02 1.144273951649665833e-02 -1.124115958809852600e-01 -1.044260337948799133e-01 -2.627982199192047119e-02 2.502149641513824463e-01 -2.101423591375350952e-01 -3.969074040651321411e-02 -1.341956574469804764e-02 -8.656139671802520752e-02 -2.059580683708190918e-01 -9.454356878995895386e-02 3.196924328804016113e-01 1.149310246109962463e-01 9.896609932184219360e-02 -1.798877269029617310e-01 1.703553348779678345e-01 6.731256842613220215e-02 4.589944183826446533e-01 1.432679444551467896e-01 4.015875607728958130e-02 1.591726839542388916e-01 9.138425439596176147e-02 1.179947033524513245e-01 3.408001661300659180e-01 -3.400021046400070190e-02 -1.365724802017211914e-01 3.077806718647480011e-02 -4.169147014617919922e-01 -3.732886910438537598e-02 2.058888971805572510e-02
1.379005908966064453e-01 -2.698694169521331787e-01 1.043084263801574707e-01 -1.503137350082397461e-01 2.546230852603912354e-01 1.672176271677017212e-01 1.354112476110458374e-01 -1.805856972932815552e-01 -4.299054443836212158e-01 -1.510290503501892090e-01 8.501088619232177734e-02 2.665317952632904053e-01 1.064382866024971008e-01 3.251828551292419434e-01 3.865395858883857727e-02 2.138718217611312866e-01 -1.863852441310882568e-01 1.472196877002716064e-01 1.517717689275741577e-01 3.127943724393844604e-03 -7.206348329782485962e-02 1.419673413038253784e-01 -1.211789026856422424e-01 -1.098370477557182312e-01 -1.410689111799001694e-02 2.067818045616149902e-01 -6.794268637895584106e-02 -9.764096140861511230e-02 1.767121814191341400e-02 -2.491871714591979980e-01 -3.618966788053512573e-02 1.683945208787918091e-01
1.347757279872894287e-01 2.460365183651447296e-02 -3.032542765140533447e-01 8.530189841985702515e-02 1.375472247600555420e-01 -6.929482519626617432e-02 1.263414323329925537e-01 -9.729943424463272095e-02 -3.527288734912872314e-01 -3.633845746517181396e-01 1.266165375709533691e-01 -2.739184303209185600e-03 -8.681221306324005127e-02 7.412903010845184326e-03 5.844920128583908081e-02 -9.174132347106933594e-02 -6.990499049425125122e-02 8.448702841997146606e-02 2.377587258815765381e-01 1.721041202545166016e-01 3.052039742469787598e-01 1.861495524644851685e-01 -2.673126161098480225e-01 -7.546661794185638428e-02 2.380470037460327148e-01 1.496466994285583496e-01 -1.039124801754951477e-01 1.577295064926147461e-01 6.532843410968780518e-02 -2.341329157352447510e-01 -7.059378176927566528e-02 2.428545504808425903e-01
-1.269549224525690079e-02 -2.043007761240005493e-01 -2.025983631610870361e-01 -6.807274371385574341e-02 -1.413405388593673706e-01 -1.929497867822647095e-01 1.801295578479766846e-01 -1.475104838609695435e-01 -3.645905852317810059e-02 -1.564658433198928833e-02 2.316676229238510132e-01 -3.116832114756107330e-02 3.488009423017501831e-02 -1.060372740030288696e-01 1.346113681793212891e-01 -2.818614244461059570e-01 -3.570128977298736572e-01 1.748305559158325195e-01 -1.151068732142448425e-01 1.286604106426239014e-01 9.193351864814758301e-02 3.195415139198303223e-01 -1.437209825962781906e-02 -1.191230192780494690e-01 1.149806380271911621e-01 1.952087134122848511e-01 -7.235099375247955322e-02 9.194482117891311646e-02 3.730127811431884766e-01 -1.018157377839088440e-01 -2.005945444107055664e-01 2.592761218547821045e-01
-7.477805763483047485e-02 -2.428885996341705322e-01 -1.512188315391540527e-01 -1.240025088191032410e-02 1.338382214307785034e-01 4.800954088568687439e-02 -1.992649286985397339e-01 -2.093925923109054565e-01 -2.602475881576538086e-01 -1.907755136489868164e-01 -2.383756935596466064e-01 -9.395018965005874634e-02 1.260577589273452759e-01 4.593085646629333496e-01 8.501564711332321167e-02 8.418583124876022339e-02 -2.999100685119628906e-01 1.210635062307119370e-02 -5.411794781684875488e-02 2.761067077517509460e-02 -1.298122387379407883e-02 1.173687055706977844e-01 4.019674379378557205e-03 -2.410860210657119751e-01 1.911868304014205933e-01 -1.382446102797985077e-02 -9.489886462688446045e-02 2.410141564905643463e-02 1.606522053480148315e-01 -3.449918925762176514e-01 -2.008561491966247559e-01 1.764261350035667419e-02
-1.122177671641111374e-02 2.943514473736286163e-02 -1.425714343786239624e-01 1.183081641793251038e-01 2.503441870212554932e-01 1.039317846298217773e-01 2.268101833760738373e-02 -3.939587622880935669e-03 7.534073293209075928e-02 5.846682935953140259e-02 9.846571087837219238e-02 6.996779888868331909e-02 1.755093336105346680e-01 -2.651964779943227768e-03 1.904725730419158936e-01 1.067537739872932434e-01 -4.206992685794830322e-01 4.866777360439300537e-02 -8.177142590284347534e-02 1.153941750526428223e-01 2.338836342096328735e-01 -2.333565801382064819e-02 -5.216115340590476990e-02 4.021538421511650085e-02 4.931004941463470459e-01 -6.647004280239343643e-03 -3.289698809385299683e-02 -9.985518455505371094e-02 -5.451466888189315796e-02 -4.363987594842910767e-02 -5.199562311172485352e-01 9.426157921552658081e-03
-9.440170228481292725e-02 2.680684924125671387e-01 -1.477436870336532593e-01 4.737743362784385681e-02 3.154946863651275635e-01 -6.134853139519691467e-02 -1.558569353073835373e-02 2.221805229783058167e-02 1.919038593769073486e-01 3.701403737068176270e-02 2.013179659843444824e-01 -8.882619440555572510e-02 1.991918087005615234e-01 8.138061314821243286e-02 5.753973871469497681e-02 1.157317385077476501e-01 -4.430503547191619873e-01 -2.095441520214080811e-01 1.382154673337936401e-01 2.906132638454437256e-01 9.559579193592071533e-02 3.812505006790161133e-01 -9.622282348573207855e-03 -6.662078201770782471e-02 2.425659149885177612e-01 1.662256866693496704e-01 -8.632196841062977910e-05 3.979560732841491699e-02 3.332690894603729248e-02 -9.780096262693405151e-02 -3.714267909526824951e-02 -1.964825391769409180e-01
1.019357368350028992e-01 -1.301747709512710571e-01 -5.267552658915519714e-02 2.970558591187000275e-02 2.822185456752777100e-01 -1.109718233346939087e-01 -1.732380874454975128e-02 -1.295349001884460449e-01 -2.266602069139480591e-01 -2.304392755031585693e-01 4.527105763554573059e-02 -1.760835796594619751e-01 1.836519837379455566e-01 1.102013513445854187e-01 2.316451668739318848e-01 -2.576619088649749756e-01 7.854218780994415283e-02 1.408596783876419067e-01 -2.526783943176269531e-02 2.927037179470062256e-01 4.928639158606529236e-02 1.861553490161895752e-01 -1.022890880703926086e-01 9.359255433082580566e-02 4.264090955257415771e-01 5.691359192132949829e-02 -2.770224809646606445e-01 -7.720397412776947021e-02 -2.544228173792362213e-02 -3.024744391441345215e-01 -1.632481217384338379e-01 3.643998131155967712e-02
8.479052782058715820e-02 1.427211314439773560e-01 -1.415651440620422363e-01 -3.572275638580322266e-01 1.299980580806732178e-01 -4.789540544152259827e-04 -2.107253819704055786e-01 -2.662508785724639893e-01 6.025799736380577087e-02 -1.733593195676803589e-01 -8.206087350845336914e-02 -1.241653691977262497e-02 -1.902790553867816925e-02 2.722878158092498779e-01 1.619451791048049927e-01 -8.391475677490234375e-02 -2.347681820392608643e-01 1.987321525812149048e-01 3.382080048322677612e-02 4.676582813262939453e-01 -9.623016417026519775e-02 1.297735273838043213e-01 -8.011300861835479736e-02 -8.686982095241546631e-02 1.353472918272018433e-01 3.036238253116607666e-01 -8.460699766874313354e-02 -1.332011912018060684e-02 1.260077804327011108e-01 -1.266899555921554565e-01 -7.881421595811843872e-02 1.836971640586853027e-01
6.985928118228912354e-02 -2.345355153083801270e-01 -6.031205877661705017e-02 -9.782207757234573364e-02 1.666498333215713501e-01 2.283169031143188477e-01 -8.529496937990188599e-02 -2.605607509613037109e-01 -5.598668381571769714e-02 3.014545654878020287e-03 2.445675581693649292e-01 -6.285554170608520508e-02 -5.272176861763000488e-02 3.341558575630187988e-01 2.770594954490661621e-01 -7.652536034584045410e-02 -2.358218729496002197e-01 -5.665797740221023560e-02 1.292126774787902832e-01 -1.296053379774093628e-01 -8.013054728507995605e-02 1.276374310255050659e-01 1.386045962572097778e-01 -3.560029864311218262e-01 2.315215021371841431e-01 3.943484723567962646e-01 2.307975664734840393e-02 -1.550576388835906982e-01 -3.578385338187217712e-03 1.764633879065513611e-02 -5.246054008603096008e-02 1.006508246064186096e-01
-7.003623247146606445e-02 -1.673095673322677612e-01 -3.778694942593574524e-02 3.266808986663818359e-01 3.590283691883087158e-01 -8.683260530233383179e-02 7.867667078971862793e-02 3.980213031172752380e-02 6.977480370551347733e-03 1.652459613978862762e-02 1.672317534685134888e-01 1.907872110605239868e-01 -6.894482672214508057e-02 -6.597470492124557495e-02 6.900920718908309937e-02 5.387198925018310547e-02 -3.013523817062377930e-01 1.546262055635452271e-01 2.208697050809860229e-01 2.515528798103332520e-01 -1.102262064814567566e-01 4.547502696514129639e-01 3.595418483018875122e-02 -5.005599558353424072e-02 2.118162959814071655e-01 1.129506379365921021e-01 1.386307626962661743e-01 7.893815636634826660e-02 -1.429596990346908569e-01 2.831399068236351013e-02 -2.610018253326416016e-01 -1.063712164759635925e-01
-3.825313448905944824e-01 2.549836337566375732e-01 -1.160945072770118713e-01 -1.126675531268119812e-01 2.484118044376373291e-01 -5.128788948059082031e-02 -1.934107393026351929e-01 -8.853216469287872314e-02 1.838212758302688599e-01 4.209773987531661987e-02 -7.987146079540252686e-02 6.168724223971366882e-02 4.047981649637222290e-02 -7.278396934270858765e-02 2.751482725143432617e-01 -1.613592505455017090e-01 -2.997099757194519043e-01 2.735409140586853027e-01 -3.571367636322975159e-02 2.167645543813705444e-01 9.403749555349349976e-02 1.578415781259536743e-01 -2.638605423271656036e-02 -1.927859634160995483e-01 1.006773263216018677e-01 2.733198106288909912e-01 -8.050961792469024658e-02 -1.348294038325548172e-02 -2.125939577817916870e-01 -1.416167616844177246e-01 -1.491169929504394531e-01 -1.869394928216934204e-01
1.630221009254455566e-01 -2.319927513599395752e-01 3.171480447053909302e-02 -1.481664478778839111e-01 1.452906131744384766e-01 -2.406979352235794067e-01 5.516249313950538635e-02 -4.767089616507291794e-03 -1.497095823287963867e-01 -2.684417366981506348e-02 -1.961457170546054840e-02 -9.308557957410812378e-02 -1.568378061056137085e-01 1.395620256662368774e-01 2.054801732301712036e-01 -2.406530082225799561e-01 -1.232556626200675964e-01 -6.269664317369461060e-02 5.140715837478637695e-02 1.482637673616409302e-01 3.287851437926292419e-02 2.396065294742584229e-01 -1.553575694561004639e-01 -7.807040959596633911e-02 6.360144019126892090e-01 4.269444942474365234e-02 -1.171467825770378113e-01 1.020032167434692383e-01 1.206299290060997009e-01 -1.738002151250839233e-01 -1.729983091354370117e-01 -2.272052690386772156e-02
-5.790637433528900146e-02 1.695806831121444702e-01 -2.327116727828979492e-01 -1.431253403425216675e-01 -4.111871588975191116e-03 3.788049519062042236e-02 2.622898109257221222e-02 -3.106395602226257324e-01 6.723629776388406754e-03 7.647795975208282471e-02 2.346666008234024048e-01 5.527185276150703430e-02 -2.988742664456367493e-02 4.274891912937164307e-01 1.764625459909439087e-01 -8.453112095594406128e-02 7.407332886941730976e-04 3.421340882778167725e-01 7.832304388284683228e-02 2.431762516498565674e-01 1.209516748785972595e-01 1.424111276865005493e-01 1.099369972944259644e-01 -2.604480385780334473e-01 2.819240987300872803e-01 -4.996305331587791443e-02 -3.333376720547676086e-02 -1.048037037253379822e-01 -9.948796033859252930e-02 5.493937060236930847e-02 -3.027465045452117920e-01 1.134528890252113342e-01
1.292441040277481079e-01 -9.379795938730239868e-02 -1.273375302553176880e-01 -4.778754711151123047e-02 8.035556226968765259e-02 2.110556215047836304e-01 -4.699200391769409180e-02 -3.791961371898651123e-01 -1.085709035396575928e-01 -8.525823056697845459e-02 8.733732253313064575e-02 -1.268824338912963867e-01 -1.452662795782089233e-01 3.740941882133483887e-01 3.180791437625885010e-01 9.032732248306274414e-02 -2.299773991107940674e-01 -1.015997678041458130e-01 1.769797056913375854e-01 -7.117063552141189575e-02 4.445140808820724487e-02 1.108096987009048462e-01 7.893998920917510986e-02 -2.907159626483917236e-01 2.025950103998184204e-01 3.944945633411407471e-01 3.449841216206550598e-02 -1.452571451663970947e-01 -3.300843015313148499e-02 -9.239164181053638458e-03 -1.698039658367633820e-02 1.442558169364929199e-01
-1.422710269689559937e-01 1.541025936603546143e-01 3.269320726394653320e-01 1.456529647111892700e-01 -5.065543577075004578e-02 1.358095440082252026e-03 7.258278131484985352e-02 -1.526793092489242554e-01 -4.717389047145843506e-01 -2.326059341430664062e-01 1.524660084396600723e-02 2.732241712510585785e-02 3.931332379579544067e-02 -6.341268867254257202e-02 1.474381983280181885e-01 1.986227184534072876e-01 -4.243771433830261230e-01 3.428656160831451416e-01 3.947873413562774658e-02 2.505472600460052490e-01 5.283611267805099487e-02 3.992252424359321594e-02 -6.641435623168945312e-02 -8.180105686187744141e-02 1.114353910088539124e-01 1.198006719350814819e-01 -4.203516989946365356e-02 4.502204246819019318e-03 9.080585092306137085e-02 -9.007548913359642029e-03 -1.523232311010360718e-01 -1.217687353491783142e-01
1.897736638784408569e-01 -7.662413269281387329e-02 -1.043383404612541199e-01 -1.573602855205535889e-01 -5.022186785936355591e-02 1.189614180475473404e-02 4.463344439864158630e-02 -1.949720084667205811e-01 -3.778059482574462891e-01 -2.623697221279144287e-01 3.407088518142700195e-01 -2.356562316417694092e-01 1.128627918660640717e-02 1.371601223945617676e-01 7.854864746332168579e-02 1.064358949661254883e-01 -1.076117753982543945e-01 -1.180815324187278748e-02 1.476901322603225708e-01 6.493382900953292847e-02 2.498947679996490479e-01 1.757271140813827515e-01 -1.046258956193923950e-01 -1.309847980737686157e-01 9.473342448472976685e-02 2.290551215410232544e-01 -1.803663820028305054e-01 9.178486466407775879e-02 1.328303068876266479e-01 -3.604443669319152832e-01 -2.257123887538909912e-01 -8.886358700692653656e-03
-1.016786843538284302e-01 1.318057328462600708e-01 -4.149323105812072754e-01 2.432933449745178223e-01 3.879578709602355957e-01 4.122411832213401794e-02 8.532256633043289185e-02 -1.088077500462532043e-01 -1.734759807586669922e-01 -1.363169550895690918e-01 1.045683324337005615e-01 -6.117654964327812195e-02 2.041614614427089691e-03 -1.249769050627946854e-02 1.975016742944717407e-01 2.244120687246322632e-01 -3.928283452987670898e-01 -2.211241982877254486e-03 9.340964257717132568e-02 1.520353555679321289e-01 1.260112673044204712e-01 -6.923381984233856201e-02 -2.131383679807186127e-02 -1.540255695581436157e-01 2.756911516189575195e-01 -3.856132039800286293e-03 -6.702055782079696655e-02 6.671844422817230225e-02 2.605836987495422363e-01 8.982866257429122925e-02 7.905573397874832153e-02 1.360928565263748169e-01
-1.892901808023452759e-01 3.343890607357025146e-01 4.205840826034545898e-02 8.892729133367538452e-02 1.395067423582077026e-01 1.372921839356422424e-02 -4.632245004177093506e-02 -3.667762875556945801e-02 3.481658920645713806e-02 -1.123598664999008179e-01 4.074031412601470947e-01 -1.598147302865982056e-01 -2.222784608602523804e-01 1.694216951727867126e-02 9.877175092697143555e-02 -2.348434366285800934e-02 -4.686037600040435791e-01 3.995379433035850525e-02 1.380237042903900146e-01 2.202122658491134644e-01 -4.068743810057640076e-02 3.120486140251159668e-01 3.207914158701896667e-02 7.896286249160766602e-02 1.089899837970733643e-01 9.815365076065063477e-02 -9.009134769439697266e-02 -2.882139384746551514e-01 -1.444850414991378784e-01 -1.283684223890304565e-01 -6.622019410133361816e-02 -6.868442147970199585e-02
1.517690867185592651e-01 -2.766862511634826660e-01 6.170843169093132019e-02 -2.484896183013916016e-01 -1.245256885886192322e-02 1.110721081495285034e-01 -1.554917097091674805e-01 -2.555867135524749756e-01 -2.072020322084426880e-01 -7.448142766952514648e-02 2.045613229274749756e-01 1.683556847274303436e-02 -6.279802322387695312e-02 1.830619573593139648e-01 -2.446460351347923279e-02 1.908537815324962139e-03 -2.087910473346710205e-01 7.489611953496932983e-02 1.657241880893707275e-01 3.141276538372039795e-01 1.288054138422012329e-01 1.305531710386276245e-01 2.631619572639465332e-01 -3.454053774476051331e-02 3.564399182796478271e-01 1.949225366115570068e-01 -1.457220017910003662e-01 1.175820529460906982e-01 2.646193206310272217e-01 -1.906696259975433350e-01 1.293763816356658936e-01 3.934529423713684082e-02
-4.875948280096054077e-02 -1.561326533555984497e-01 2.384669929742813110e-01 2.037477046251296997e-01 3.823019564151763916e-01 -2.679359167814254761e-03 6.660252064466476440e-02 -1.716812402009963989e-01 5.713346414268016815e-03 -1.278211362659931183e-02 1.770514994859695435e-01 1.866815388202667236e-01 -1.926684938371181488e-02 2.830318212509155273e-01 8.468305319547653198e-02 -1.004681512713432312e-01 -3.467226922512054443e-01 -8.390250615775585175e-03 -3.173428401350975037e-02 1.132394224405288696e-01 7.693407684564590454e-02 1.913446038961410522e-01 2.227564901113510132e-02 9.987493604421615601e-02 -1.218856684863567352e-02 2.265419512987136841e-01 5.620584264397621155e-02 3.834760934114456177e-02 -3.008632361888885498e-01 -1.165719106793403625e-01 -4.025818705558776855e-01 1.457985639572143555e-01
-1.170274093747138977e-01 -1.228514686226844788e-01 8.583147078752517700e-02 5.773270502686500549e-02 3.456645011901855469e-01 6.564366817474365234e-02 2.924585714936256409e-02 -5.132007226347923279e-02 1.875239312648773193e-01 -4.832463673665188253e-05 1.601370722055435181e-01 1.544968457892537117e-03 8.959723263978958130e-02 -2.425997406244277954e-01 1.223225370049476624e-01 -4.306626971811056137e-03 -4.013009369373321533e-01 -1.526312530040740967e-01 1.441466212272644043e-01 2.805707156658172607e-01 1.275738775730133057e-01 2.691828310489654541e-01 -1.582412719726562500e-01 -2.374094575643539429e-01 3.227030038833618164e-01 1.185688227415084839e-01 1.982099264860153198e-01 1.679363101720809937e-02 -1.465457230806350708e-01 2.434880845248699188e-02 -2.359794825315475464e-01 3.255869075655937195e-02
1.456592828035354614e-01 -1.343806087970733643e-01 8.031401783227920532e-03 1.670160591602325439e-01 3.504184782505035400e-01 -1.908679455518722534e-01 -1.993006095290184021e-02 -2.968332730233669281e-02 -1.556617617607116699e-01 6.406173855066299438e-02 1.537621468305587769e-01 -1.105919331312179565e-01 8.042323403060436249e-03 -3.930224850773811340e-02 1.943470090627670288e-01 -1.329130083322525024e-01 -1.518154293298721313e-01 -9.687964618206024170e-02 1.534111052751541138e-01 2.911331951618194580e-01 1.242340132594108582e-01 1.848631054162979126e-01 2.860424518585205078e-01 2.828331664204597473e-02 1.840131580829620361e-01 -1.322392523288726807e-01 -2.025605440139770508e-01 -3.739706575870513916e-01 1.438812613487243652e-01 -3.210810422897338867e-01 5.968675389885902405e-02 -1.358844190835952759e-01
3.996742889285087585e-02 -3.823324292898178101e-02 -4.088972508907318115e-02 -1.275346875190734863e-01 -9.377983212471008301e-02 -2.958605289459228516e-01 1.714031845331192017e-01 -1.060648113489151001e-01 -8.056779205799102783e-02 -3.110961057245731354e-02 -8.133036643266677856e-02 6.948833167552947998e-02 1.386222541332244873e-01 -1.513835228979587555e-02 -6.615279242396354675e-03 -6.028827279806137085e-02 -1.842613667249679565e-01 -1.080751046538352966e-01 1.309958696365356445e-01 4.704041481018066406e-01 3.608898818492889404e-01 1.081706061959266663e-01 3.445731103420257568e-01 -6.829404830932617188e-02 1.890137642621994019e-01 1.033670902252197266e-01 1.623693108558654785e-02 -7.262255251407623291e-02 2.017677426338195801e-01 -3.407700061798095703e-01 -5.087309703230857849e-02 -1.980913877487182617e-01
-7.354991137981414795e-02 1.013290230184793472e-02 6.046021729707717896e-02 -3.131094574928283691e-02 9.427168220281600952e-02 -3.277591429650783539e-03 1.941086500883102417e-01 -3.360992372035980225e-01 -2.223132103681564331e-01 -6.353650242090225220e-02 1.992686837911605835e-01 -2.904482185840606689e-01 -1.116033550351858139e-02 2.191593647003173828e-01 1.611580699682235718e-01 1.348859369754791260e-01 -7.389769703149795532e-02 2.056501433253288269e-02 3.783649951219558716e-02 -5.655619874596595764e-02 -7.899976521730422974e-02 -7.822286337614059448e-02 3.041166067123413086e-01 -4.753680825233459473e-01 3.165986537933349609e-01 1.332713663578033447e-01 -2.500765919685363770e-01 5.410636775195598602e-03 -9.272309392690658569e-02 -5.244971066713333130e-02 -1.588968932628631592e-01 -4.435837641358375549e-02
-1.391243636608123779e-01 2.514322102069854736e-01 -5.637199059128761292e-02 -1.191115304827690125e-01 1.791374981403350830e-01 -8.124593645334243774e-02 -8.576910942792892456e-02 -4.990151152014732361e-02 -6.968251615762710571e-02 -2.374089695513248444e-02 1.449003070592880249e-01 1.452431380748748779e-01 -9.305375814437866211e-02 1.989874243736267090e-01 3.087590634822845459e-01 4.806484282016754150e-02 -3.962242901325225830e-01 -2.304444313049316406e-01 1.543218344449996948e-01 -1.026581376791000366e-01 9.929274767637252808e-02 2.357150167226791382e-01 1.146869435906410217e-01 -4.313964545726776123e-01 9.888380765914916992e-02 3.496921062469482422e-02 -3.428369015455245972e-02 1.023118868470191956e-01 -3.058044612407684326e-01 -1.249297112226486206e-01 -3.061931021511554718e-02 1.275970190763473511e-01
-1.726521551609039307e-01 -1.869463622570037842e-01 -1.749470829963684082e-01 2.393838167190551758e-01 -7.683016359806060791e-02 8.415798842906951904e-02 3.229555487632751465e-02 -3.966303765773773193e-01 -1.817678809165954590e-01 -1.320455819368362427e-01 5.454264208674430847e-02 -7.015021890401840210e-02 -3.955558314919471741e-02 -6.514918059110641479e-02 9.220071882009506226e-02 1.142864227294921875e-01 -3.470970392227172852e-01 3.449092805385589600e-02 1.435706317424774170e-01 9.310366213321685791e-02 1.031473204493522644e-01 2.537228167057037354e-01 4.334687814116477966e-02 4.803808033466339111e-02 2.258789390325546265e-01 8.334653824567794800e-02 4.915437102317810059e-02 1.155673712491989136e-01 -1.039714813232421875e-01 -2.872283756732940674e-01 -3.951576650142669678e-01 -1.920842975378036499e-01
1.186407878994941711e-01 8.777091861702501774e-04 -1.287295967340469360e-01 1.028518900275230408e-01 -5.693834647536277771e-02 5.605101585388183594e-02 -1.242999583482742310e-01 1.697132885456085205e-01 -1.217097342014312744e-01 -1.723749935626983643e-01 4.707738161087036133e-01 8.225040882825851440e-02 -1.648068130016326904e-01 -1.519371755421161652e-02 2.596401572227478027e-01 -7.355002313852310181e-02 -2.253950983285903931e-01 2.159281633794307709e-03 1.924631744623184204e-01 6.874485313892364502e-02 2.649339437484741211e-01 1.934206038713455200e-01 1.178111284971237183e-01 -9.335549920797348022e-02 1.027575880289077759e-01 3.220359683036804199e-01 -4.692184552550315857e-02 -3.329240381717681885e-01 1.695289835333824158e-02 -1.066609472036361694e-01 -2.422008812427520752e-01 -1.208277791738510132e-01
9.675998240709304810e-02 6.687243934720754623e-03 -2.303248345851898193e-01 -6.995980441570281982e-02 1.025222241878509521e-01 -2.112810499966144562e-02 3.348821401596069336e-01 -1.138462871313095093e-02 -9.540259093046188354e-02 2.278522998094558716e-01 1.109982952475547791e-01 -2.937302291393280029e-01 -8.212193846702575684e-03 1.484007984399795532e-01 4.320671036839485168e-02 4.118750989437103271e-02 -4.231837391853332520e-01 1.122196987271308899e-01 -4.478156566619873047e-02 4.533491283655166626e-02 -3.182724490761756897e-02 3.932889401912689209e-01 -1.266047209501266479e-01 -4.678888618946075439e-01 4.593217000365257263e-02 9.595702588558197021e-02 3.443918377161026001e-02 -5.288651585578918457e-02 1.350765582174062729e-02 -1.422205269336700439e-01 3.534745424985885620e-02 2.847426570951938629e-02
1.699910461902618408e-01 1.405100375413894653e-01 -8.324825018644332886e-02 -9.775822982192039490e-03 2.268701195716857910e-01 8.100749552249908447e-02 1.180683299899101257e-01 -1.032451689243316650e-01 -1.859042095020413399e-03 4.321349319070577621e-03 2.221570163965225220e-01 6.986063718795776367e-02 1.059009060263633728e-01 1.359053403139114380e-01 2.356369793415069580e-01 -3.231979906558990479e-01 -2.643470466136932373e-01 -2.585506737232208252e-01 -2.185546234250068665e-02 4.522339627146720886e-02 1.067250147461891174e-01 3.563733696937561035e-01 1.904899179935455322e-01 -2.929777838289737701e-02 1.923758238554000854e-01 1.095466762781143188e-01 9.992276132106781006e-02 4.687440022826194763e-02 1.387709099799394608e-02 -2.699333727359771729e-01 -2.347791492938995361e-01 3.370799720287322998e-01
7.881972938776016235e-02 -2.278509736061096191e-01 -1.484565138816833496e-01 -1.025599148124456406e-02 2.433719187974929810e-01 3.591066971421241760e-02 2.965641906484961510e-03 -1.047715097665786743e-01 1.200014129281044006e-01 -3.167967200279235840e-01 -2.069242298603057861e-01 -8.678952604532241821e-02 3.769094347953796387e-01 3.503437638282775879e-01 2.117752730846405029e-01 5.980312079191207886e-02 -2.625229656696319580e-01 3.981710597872734070e-02 6.560967117547988892e-02 1.603094041347503662e-01 1.494237184524536133e-01 -4.571529477834701538e-02 -3.220635652542114258e-02 -2.386310249567031860e-01 1.219909340143203735e-01 3.189745917916297913e-02 2.237251400947570801e-02 -9.387509524822235107e-02 8.573589473962783813e-02 -3.502083718776702881e-01 4.908553883433341980e-02 1.713457852602005005e-01
-2.716407775878906250e-01 1.551599502563476562e-01 -1.824043542146682739e-01 1.997789740562438965e-02 3.328782916069030762e-01 1.210333853960037231e-01 -1.708448082208633423e-01 -1.997501403093338013e-01 1.449771374464035034e-01 -2.284117415547370911e-02 -1.367084588855504990e-02 1.213096380233764648e-01 2.551280856132507324e-01 -2.287462353706359863e-02 8.028131723403930664e-02 -1.473114490509033203e-01 -1.708210557699203491e-01 2.240017354488372803e-01 1.313180327415466309e-01 1.825800091028213501e-01 1.446496993303298950e-01 6.017301976680755615e-02 -6.304199993610382080e-02 -1.748709082603454590e-01 1.976709216833114624e-01 2.964163720607757568e-01 -1.084717642515897751e-02 -9.064342081546783447e-02 -2.880744040012359619e-01 -2.099661082029342651e-01 -2.527970373630523682e-01 -1.686256974935531616e-01
-1.092079803347587585e-01 -7.810564711689949036e-03 2.393065094947814941e-01 -1.830063462257385254e-01 2.672614753246307373e-01 2.334271743893623352e-02 2.909980714321136475e-01 -7.303787022829055786e-02 -1.736977323889732361e-02 7.286920398473739624e-02 7.665303349494934082e-02 1.927899569272994995e-01 4.200992584228515625e-01 7.646796852350234985e-02 1.481901705265045166e-01 -1.103372499346733093e-01 -2.534166276454925537e-01 1.912098824977874756e-01 -5.015968531370162964e-02 2.272583842277526855e-01 2.477848827838897705e-01 1.695785075426101685e-01 1.103039979934692383e-01 -1.697170138359069824e-01 1.598274409770965576e-01 -2.007926702499389648e-01 -1.572899818420410156e-01 -8.777016401290893555e-02 -2.122505754232406616e-01 -1.843722909688949585e-01 4.530009999871253967e-02 6.837156414985656738e-02
9.991109371185302734e-02 -7.717742025852203369e-02 -4.429859295487403870e-02 -9.811035543680191040e-02 1.805352605879306793e-02 -7.161527127027511597e-02 7.243452966213226318e-02 -5.826288089156150818e-02 -1.420802325010299683e-01 -9.622261673212051392e-02 2.147258371114730835e-01 1.391207566484808922e-03 3.668998181819915771e-02 1.362679302692413330e-01 2.347492426633834839e-01 1.237475499510765076e-01 -1.814749389886856079e-01 -1.911503374576568604e-01 2.022173404693603516e-01 3.206754922866821289e-01 1.722659170627593994e-02 5.040058493614196777e-01 7.965967804193496704e-02 -3.223912119865417480e-01 -3.125912323594093323e-02 3.840964138507843018e-01 -6.340065598487854004e-02 5.569426342844963074e-02 1.340308189392089844e-01 1.937990039587020874e-01 -5.907414481043815613e-02 7.039687596261501312e-03
-2.560034161433577538e-03 -2.466997504234313965e-01 -5.445249378681182861e-03 -2.658472023904323578e-02 -6.586870644241571426e-03 -8.960760384798049927e-02 2.886458858847618103e-02 9.241679310798645020e-02 -1.575720757246017456e-01 -4.147945344448089600e-02 -1.795971542596817017e-01 -8.757683634757995605e-02 4.175474494695663452e-02 3.400215506553649902e-01 3.255322277545928955e-01 -4.629182815551757812e-02 -3.629029961302876472e-03 2.787940800189971924e-01 -1.459733545780181885e-01 3.229256868362426758e-01 -2.082593739032745361e-02 2.881628274917602539e-01 9.262514859437942505e-02 -3.918634355068206787e-01 2.820360064506530762e-01 1.558123528957366943e-01 -5.118627846240997314e-02 5.899900197982788086e-02 1.130209192633628845e-01 -1.071497946977615356e-01 -2.126733213663101196e-01 -2.566757798194885254e-02
-1.319542825222015381e-01 3.196949064731597900e-01 -3.968720510601997375e-02 1.463527977466583252e-01 1.211198344826698303e-01 5.544962361454963684e-02 -1.314701791852712631e-02 3.947694227099418640e-02 -7.155275344848632812e-02 7.085600495338439941e-02 -9.574250318109989166e-03 3.043384253978729248e-01 -1.492536813020706177e-01 1.149102672934532166e-01 3.404448926448822021e-01 -2.765448987483978271e-01 -3.663085103034973145e-01 2.901823520660400391e-01 6.660181283950805664e-02 1.631300747394561768e-01 1.705591529607772827e-01 1.268593817949295044e-01 7.744707167148590088e-02 3.491871990263462067e-03 1.174338757991790771e-01 1.936983317136764526e-01 1.043881177902221680e-01 -1.330676674842834473e-01 -1.379098743200302124e-01 -2.488031983375549316e-01 1.150427162647247314e-01 -1.802741140127182007e-01
1.252115070819854736e-01 -4.289706423878669739e-02 -1.243739649653434753e-01 2.497939579188823700e-02 -1.245965133421123028e-03 -1.835567951202392578e-01 9.409119933843612671e-02 1.006659492850303650e-01 -4.509534239768981934e-01 5.729713663458824158e-02 8.574840426445007324e-02 -1.148477196693420410e-01 -1.458811201155185699e-02 1.011711806058883667e-01 1.730685234069824219e-01 -1.724237054586410522e-01 4.698046296834945679e-02 1.631837487220764160e-01 -8.479956537485122681e-03 2.593631148338317871e-01 9.495548158884048462e-02 1.205423921346664429e-01 -7.318235188722610474e-02 -2.247025817632675171e-01 2.532317042350769043e-01 2.642734348773956299e-01 -2.559974491596221924e-01 -6.417415104806423187e-03 1.925240457057952881e-01 -2.701381742954254150e-01 -3.600679337978363037e-01 -3.986310213804244995e-02
-5.256175994873046875e-02 3.185649216175079346e-02 -1.074657514691352844e-01 3.981479629874229431e-02 -3.542485088109970093e-02 2.650786936283111572e-02 1.671374887228012085e-01 1.103744953870773315e-01 -5.913767591118812561e-02 2.065363079309463501e-01 1.098015159368515015e-01 -1.853619702160358429e-02 2.321514487266540527e-01 4.201045036315917969e-01 1.376093178987503052e-01 5.012477189302444458e-02 -3.904945552349090576e-01 -2.856117188930511475e-01 1.291050910949707031e-01 1.672582924365997314e-01 -8.392187207937240601e-02 3.607932925224304199e-01 8.831974864006042480e-02 -3.580352962017059326e-01 7.960768043994903564e-02 1.575501263141632080e-01 -8.100973069667816162e-02 -2.402756549417972565e-02 1.640417575836181641e-01 4.446902021300047636e-04 -1.904770359396934509e-02 -1.146649196743965149e-01
2.665970623493194580e-01 7.197305560111999512e-03 1.394806057214736938e-01 6.653992086648941040e-02 7.857494801282882690e-02 1.771127730607986450e-01 1.269517391920089722e-01 -3.245794773101806641e-01 1.005757227540016174e-01 -2.085574418306350708e-01 -1.802217513322830200e-01 1.550036072731018066e-01 -2.198331058025360107e-01 3.003406897187232971e-02 3.722670972347259521e-01 -8.785409480333328247e-02 -3.891571164131164551e-01 2.018529623746871948e-01 -1.315648257732391357e-01 7.500898838043212891e-02 -1.566938757896423340e-01 1.654612869024276733e-01 1.050031781196594238e-01 -2.694162130355834961e-01 7.630698382854461670e-02 1.161182597279548645e-01 3.141516074538230896e-02 1.182548776268959045e-01 6.535296142101287842e-02 -1.885542124509811401e-01 -9.433332085609436035e-02 -8.165957033634185791e-02
3.241214752197265625e-01 -2.065285108983516693e-02 -8.607746660709381104e-02 -2.379485219717025757e-01 1.100092977285385132e-01 2.150354981422424316e-01 3.282746672630310059e-02 -1.900614053010940552e-01 -2.336948662996292114e-01 1.903284490108489990e-01 -3.111183829605579376e-02 2.885467372834682465e-02 -3.359935879707336426e-01 -5.100790876895189285e-03 3.483604192733764648e-01 6.107359379529953003e-02 -1.117288619279861450e-01 -7.579567283391952515e-02 1.515242364257574081e-02 1.249776259064674377e-01 9.946721792221069336e-02 2.866139411926269531e-01 1.763326674699783325e-01 -2.147721312940120697e-02 3.298448920249938965e-01 1.731846332550048828e-01 6.112831085920333862e-02 -5.461619049310684204e-02 9.560057520866394043e-02 -2.080405652523040771e-01 -1.142177209258079529e-01 -1.888275295495986938e-01
-4.884899407625198364e-02 -1.476143021136522293e-02 1.472403258085250854e-01 -9.661612100899219513e-03 3.781346976757049561e-02 -1.364119350910186768e-01 1.634994894266128540e-02 1.766823381185531616e-01 -1.572867482900619507e-01 -5.033700168132781982e-02 -6.738994270563125610e-02 2.841916680335998535e-01 1.740889996290206909e-02 1.648365557193756104e-01 2.334765791893005371e-01 -3.570342659950256348e-01 -5.578213930130004883e-01 1.787154823541641235e-01 1.798356920480728149e-01 1.741068810224533081e-01 1.516378968954086304e-01 -2.796405181288719177e-02 1.379595398902893066e-01 -2.592665255069732666e-01 9.018649905920028687e-02 1.383575890213251114e-02 -1.040527224540710449e-02 -1.068693920969963074e-01 2.973104827105998993e-02 -1.794826537370681763e-01 8.220428973436355591e-02 -1.629924923181533813e-01
3.137854114174842834e-02 1.924752295017242432e-01 -1.993999443948268890e-02 -9.455850720405578613e-02 7.134603708982467651e-02 -1.187088936567306519e-01 2.523655593395233154e-01 -1.206149607896804810e-01 -1.564868986606597900e-01 -3.215414583683013916e-01 4.577351808547973633e-01 -1.374459117650985718e-01 2.882669493556022644e-02 -8.879417926073074341e-02 1.944996267557144165e-01 3.136789798736572266e-02 -3.272310197353363037e-01 -2.353270649909973145e-01 5.740390345454216003e-02 2.980484366416931152e-01 -2.328412793576717377e-02 1.454930603504180908e-01 2.043958306312561035e-01 8.724128454923629761e-02 1.312811225652694702e-01 1.345538496971130371e-01 -6.891780346632003784e-02 -1.035719141364097595e-01 4.739918932318687439e-02 1.262622885406017303e-02 -2.491311281919479370e-01 -1.020652726292610168e-01
3.641239181160926819e-02 1.857033558189868927e-02 -1.262920647859573364e-01 1.711378991603851318e-01 4.270425438880920410e-01 1.092513576149940491e-01 -9.389950335025787354e-02 -1.498224586248397827e-01 -3.222340717911720276e-02 -9.325738251209259033e-02 1.197746321558952332e-01 -4.323280230164527893e-02 1.554928570985794067e-01 -5.036393180489540100e-02 -7.643625885248184204e-02 -6.268126517534255981e-02 -3.725494444370269775e-01 1.313106268644332886e-01 -1.243576854467391968e-01 2.832001745700836182e-01 -4.347195848822593689e-02 4.387222602963447571e-02 4.653027653694152832e-02 -2.767477035522460938e-01 3.351902663707733154e-01 -9.940085560083389282e-02 1.356322169303894043e-01 2.271967530250549316e-01 -3.030937016010284424e-01 -1.701778359711170197e-02 -1.999492496252059937e-01 -8.022383600473403931e-02
-2.563442476093769073e-02 1.610970944166183472e-01 -2.024208661168813705e-03 1.280543059110641479e-01 3.771134614944458008e-01 6.319747120141983032e-02 1.330887526273727417e-01 6.878466904163360596e-02 4.763758741319179535e-03 8.613896369934082031e-02 2.080502510070800781e-01 4.662826284766197205e-02 1.566433757543563843e-01 1.002991497516632080e-01 1.351213306188583374e-01 -3.916456922888755798e-02 -4.665956795215606689e-01 -6.253512203693389893e-02 4.338968917727470398e-02 1.773625314235687256e-01 1.282688677310943604e-01 1.035628095269203186e-01 -1.741017699241638184e-01 -1.624002903699874878e-01 1.972248107194900513e-01 1.693332344293594360e-01 -1.949631124734878540e-01 2.750242054462432861e-01 -3.350414335727691650e-01 -2.112199366092681885e-01 -6.053324416279792786e-02 -2.165045589208602905e-02
-9.939858317375183105e-02 1.649305969476699829e-01 -1.388239562511444092e-01 1.978670014068484306e-03 1.906355172395706177e-01 5.498534534126520157e-03 5.473569408059120178e-02 2.089658565819263458e-02 2.474609017372131348e-02 -8.130284259095788002e-04 1.477492153644561768e-01 6.104177981615066528e-02 2.134220451116561890e-01 -4.813174903392791748e-02 4.566859006881713867e-01 6.131583079695701599e-02 -5.233841538429260254e-01 -4.086795728653669357e-03 2.271935939788818359e-01 -3.873998671770095825e-02 9.088638424873352051e-02 7.574528455734252930e-02 1.379032284021377563e-01 2.566497325897216797e-01 1.356582045555114746e-01 2.174783945083618164e-01 -1.343895345926284790e-01 -1.214910373091697693e-01 -7.376793026924133301e-02 -2.122019082307815552e-01 -2.052624374628067017e-01 -2.016537822782993317e-02
-2.657900154590606689e-01 1.957084238529205322e-01 1.916577070951461792e-01 -2.608364075422286987e-02 3.775038197636604309e-02 1.809993833303451538e-01 6.883225589990615845e-02 -9.284658730030059814e-02 -5.827316269278526306e-02 -2.258934229612350464e-01 1.784667074680328369e-01 -9.237649291753768921e-02 -1.706132143735885620e-01 2.949793934822082520e-01 2.036241739988327026e-01 -7.574676722288131714e-02 3.752550110220909119e-02 1.434940546751022339e-01 1.923204809427261353e-01 2.029134035110473633e-01 -4.270771890878677368e-02 2.595960795879364014e-01 1.269299089908599854e-01 -2.509725093841552734e-01 4.087674617767333984e-01 1.588797271251678467e-01 -1.516572833061218262e-01 -6.972870975732803345e-02 -1.040201187133789062e-01 -1.422264426946640015e-01 1.208757534623146057e-01 -1.834113001823425293e-01
2.897644415497779846e-02 -1.141952630132436752e-02 -3.066442906856536865e-01 -1.723798662424087524e-01 7.096222788095474243e-02 -1.256711035966873169e-01 2.012248635292053223e-01 -4.196003451943397522e-02 -2.662550508975982666e-01 -1.919035017490386963e-01 1.885437220335006714e-01 -2.755883932113647461e-01 -1.658678650856018066e-01 2.227642238140106201e-01 2.946932911872863770e-01 3.982675448060035706e-02 -2.640885859727859497e-02 1.071288809180259705e-01 -4.560777917504310608e-02 1.514685600996017456e-01 2.581765055656433105e-01 1.479391604661941528e-01 -2.412967085838317871e-01 4.265640303492546082e-02 2.267143130302429199e-01 2.226586639881134033e-01 -1.447136420756578445e-02 -1.164383739233016968e-01 4.724663868546485901e-02 -1.911884695291519165e-01 -2.879815697669982910e-01 -7.195036113262176514e-02
-1.094951778650283813e-01 3.992933779954910278e-02 3.832052648067474365e-02 -2.285546362400054932e-01 4.326487481594085693e-01 -2.711088061332702637e-01 1.478706393390893936e-02 -2.296562939882278442e-01 -2.861685864627361298e-02 -1.057687923312187195e-01 -8.546628803014755249e-02 1.293347775936126709e-01 -1.366771161556243896e-01 -1.575388200581073761e-02 1.906204670667648315e-01 1.333353668451309204e-01 -1.439822912216186523e-01 3.004469349980354309e-02 -2.205978482961654663e-01 1.259066015481948853e-01 8.017623424530029297e-02 2.722310423851013184e-01 -1.134449690580368042e-01 -2.719993591308593750e-01 -3.600136842578649521e-04 -1.205361485481262207e-01 -1.978033632040023804e-01 1.472208797931671143e-01 1.007529348134994507e-02 -3.285019695758819580e-01 -2.286553382873535156e-01 -1.442760974168777466e-01
-3.043826520442962646e-01 -1.475265948101878166e-03 5.851520970463752747e-02 -1.369263529777526855e-01 2.394080013036727905e-01 1.135202348232269287e-01 3.825166225433349609e-01 -1.348164826631546021e-01 8.496946841478347778e-02 -8.913580328226089478e-02 1.834641844034194946e-01 -1.501657366752624512e-01 2.554934471845626831e-04 2.470729947090148926e-01 3.100891411304473877e-01 2.139285951852798462e-01 -1.278626769781112671e-01 3.281891345977783203e-02 -5.631665140390396118e-02 1.405512988567352295e-01 1.412287056446075439e-01 -8.470459282398223877e-02 -7.878985255956649780e-02 -2.528612911701202393e-01 3.922876715660095215e-01 2.267537713050842285e-01 2.284685149788856506e-02 -1.361665874719619751e-01 8.147946000099182129e-02 1.950584724545478821e-02 7.428795844316482544e-02 4.014236107468605042e-02
-2.269675135612487793e-01 -1.009000763297080994e-01 1.044259816408157349e-01 1.220954433083534241e-01 8.370594680309295654e-02 -2.330545336008071899e-02 -1.357113718986511230e-01 -2.044862210750579834e-01 -1.771124266088008881e-02 1.301554441452026367e-01 6.313811242580413818e-02 5.741533459513448179e-05 -1.561781764030456543e-01 5.123856663703918457e-01 2.808316349983215332e-01 1.231601014733314514e-01 -2.763724625110626221e-01 -6.247756630182266235e-02 -1.106722131371498108e-01 -8.351499587297439575e-02 9.877701848745346069e-02 1.276994049549102783e-01 -1.062720939517021179e-01 6.690058112144470215e-02 2.194738686084747314e-01 9.066347032785415649e-02 1.072134450078010559e-01 7.792407274246215820e-02 9.843237698078155518e-02 -4.201867580413818359e-01 -2.001925110816955566e-01 -2.974391169846057892e-02
1.888313442468643188e-01 9.883645176887512207e-02 -1.167506277561187744e-01 -4.904215224087238312e-03 1.401321738958358765e-01 -2.592894434928894043e-01 2.016716599464416504e-01 -2.307125478982925415e-01 6.294196844100952148e-02 -3.952420875430107117e-02 -1.779657602310180664e-02 -1.682287156581878662e-01 2.362227812409400940e-02 3.286783397197723389e-01 4.469205141067504883e-01 -1.292602121829986572e-01 -1.690599620342254639e-01 1.352816522121429443e-01 -1.190745383501052856e-01 1.432613134384155273e-01 1.120610684156417847e-01 2.206751555204391479e-01 -1.845993250608444214e-01 -1.976018697023391724e-01 3.265504837036132812e-01 -5.620993673801422119e-02 -2.185900509357452393e-01 9.061442688107490540e-03 5.670919641852378845e-02 1.188275367021560669e-01 -3.438836429268121719e-03 -1.000329330563545227e-01
6.081837788224220276e-02 1.003041937947273254e-01 1.212954521179199219e-01 -2.473943531513214111e-01 -1.219935342669487000e-01 -5.853524804115295410e-02 3.710930645465850830e-01 1.300826761871576309e-02 1.937407255172729492e-02 1.631484329700469971e-01 3.514661490917205811e-01 1.178342923521995544e-01 3.417793810367584229e-01 1.001167576760053635e-02 1.779713481664657593e-01 -1.407190859317779541e-01 -1.624520719051361084e-01 3.041083514690399170e-01 1.382739543914794922e-01 1.065595895051956177e-01 9.886688739061355591e-02 4.912912473082542419e-02 -4.413115233182907104e-02 -1.039975509047508240e-02 1.746785491704940796e-01 2.654436528682708740e-01 9.644693136215209961e-02 -2.645688317716121674e-02 -1.455629914999008179e-01 -3.404359221458435059e-01 -9.298035502433776855e-02 -3.230438381433486938e-02
-3.161181136965751648e-02 2.067989856004714966e-01 -2.598728835582733154e-01 -2.176803052425384521e-01 2.480687946081161499e-02 1.020582169294357300e-01 -1.310562789440155029e-01 -5.129847675561904907e-02 -6.008357554674148560e-02 -9.442892670631408691e-02 1.350679248571395874e-01 -6.854853034019470215e-02 1.444757431745529175e-01 1.810614168643951416e-01 1.715748310089111328e-01 1.203086748719215393e-01 -2.597556412220001221e-01 1.430251598358154297e-01 2.468893826007843018e-01 3.191877007484436035e-01 -1.145702973008155823e-01 -5.505840107798576355e-02 1.136668547987937927e-01 -5.199917554855346680e-01 1.006129607558250427e-01 -2.888598106801509857e-02 -6.842378526926040649e-02 -7.147869467735290527e-02 -8.247951418161392212e-02 -2.528769373893737793e-01 -2.711893059313297272e-02 1.870107501745223999e-01
-1.624330133199691772e-01 -2.369802445173263550e-02 1.039703562855720520e-01 -2.841824293136596680e-02 2.147759795188903809e-01 2.082154601812362671e-01 5.838559940457344055e-03 -7.198446989059448242e-02 4.170101135969161987e-02 -4.984596744179725647e-02 1.887821108102798462e-01 -3.763511776924133301e-02 1.468632966279983521e-01 -2.127304077148437500e-01 2.854107320308685303e-01 -1.550280004739761353e-01 -3.836829364299774170e-01 -1.427511125802993774e-01 9.098422527313232422e-02 1.445773094892501831e-01 1.276488453149795532e-01 1.322374790906906128e-01 -4.274590313434600830e-02 -1.501570791006088257e-01 3.230517506599426270e-01 1.061997562646865845e-01 2.382059842348098755e-01 7.093595713376998901e-02 -8.225776255130767822e-02 2.681256644427776337e-02 -4.616570770740509033e-01 -1.377493795007467270e-02
9.979497641324996948e-02 8.385761827230453491e-02 -8.842235058546066284e-02 1.856678128242492676e-01 -1.258968263864517212e-01 -1.084191650152206421e-01 1.139324977993965149e-01 -3.047624528408050537e-01 4.389346390962600708e-02 -2.190928906202316284e-01 -2.036953121423721313e-01 -1.073937639594078064e-01 -1.410446614027023315e-01 -1.491327285766601562e-01 3.087928295135498047e-01 -7.467226684093475342e-02 -2.970593273639678955e-01 -8.153560012578964233e-02 -5.288845300674438477e-02 3.065749108791351318e-01 -4.369314759969711304e-03 2.365260124206542969e-01 -2.116289883852005005e-01 -2.912251949310302734e-01 1.315347850322723389e-02 3.308714628219604492e-01 -8.372010290622711182e-02 1.235979720950126648e-01 1.346185356378555298e-01 -1.276711821556091309e-01 -1.317805051803588867e-01 -1.651942543685436249e-02
-1.069314926862716675e-01 -2.598135173320770264e-01 -1.903132908046245575e-02 2.603744268417358398e-01 -1.155873388051986694e-01 1.532935649156570435e-01 1.267772167921066284e-01 -2.547626495361328125e-01 -1.713493615388870239e-01 -1.150786597281694412e-02 5.394333600997924805e-02 -2.209918759763240814e-02 -6.993717700242996216e-02 -1.961119472980499268e-02 -3.822172433137893677e-02 1.993690729141235352e-01 -3.953138291835784912e-01 -3.127734363079071045e-02 -4.741138964891433716e-02 1.162148341536521912e-01 8.368442207574844360e-02 2.017574608325958252e-01 -2.413405850529670715e-02 1.735225506126880646e-02 1.444271206855773926e-01 8.422004431486129761e-02 6.785947084426879883e-02 -3.483211249113082886e-02 -1.791666299104690552e-01 -3.835234642028808594e-01 -4.659399986267089844e-01 -6.351754814386367798e-02
1.751848310232162476e-01 8.752629160881042480e-02 -6.553395092487335205e-02 1.849002391099929810e-02 2.336503714323043823e-01 7.893581688404083252e-02 2.539310753345489502e-01 -2.915958464145660400e-01 -5.314141511917114258e-02 -2.037409991025924683e-01 2.427376508712768555e-01 1.994173973798751831e-02 -5.694850534200668335e-02 1.189405918121337891e-01 1.599539816379547119e-01 -4.638194441795349121e-01 -1.117653697729110718e-01 -3.455482795834541321e-02 -2.734512388706207275e-01 3.532283604145050049e-01 -3.786908835172653198e-02 1.678593158721923828e-01 1.016062647104263306e-01 -1.298160701990127563e-01 1.012903824448585510e-01 1.558358520269393921e-01 3.678003326058387756e-02 -4.775357991456985474e-02 -5.113492161035537720e-02 -2.604139447212219238e-01 3.798943245783448219e-03 7.926154136657714844e-02
4.827158898115158081e-02 -1.989846974611282349e-01 -1.307578682899475098e-01 -1.585471928119659424e-01 2.428920567035675049e-01 -4.771332070231437683e-02 -2.530626654624938965e-01 1.362001895904541016e-02 -3.434900641441345215e-01 -1.489791870117187500e-01 -7.401067763566970825e-02 -1.795545518398284912e-01 2.381410747766494751e-01 2.161324471235275269e-01 2.213570922613143921e-01 -1.418442744761705399e-02 -1.002700626850128174e-01 3.673361241817474365e-02 1.079448536038398743e-01 9.849083423614501953e-02 3.550541773438453674e-02 1.629867553710937500e-01 -1.955566257238388062e-01 -2.474952936172485352e-01 3.979619443416595459e-01 2.257253080606460571e-01 -2.666040509939193726e-02 4.559185355901718140e-02 9.303519874811172485e-02 -2.364736348390579224e-01 -1.417558044195175171e-01 5.436833947896957397e-02
-1.630977988243103027e-01 1.752599626779556274e-01 1.135531160980463028e-02 7.785857468843460083e-02 2.708949744701385498e-01 -1.396087110042572021e-01 -9.214404970407485962e-03 1.526764035224914551e-01 1.879395395517349243e-01 1.205981075763702393e-01 1.884814351797103882e-01 1.396732926368713379e-01 -6.250526756048202515e-02 1.586639881134033203e-01 1.577666550874710083e-01 -7.957379519939422607e-02 -3.024263381958007812e-01 -8.309516310691833496e-02 1.042820215225219727e-01 8.023322559893131256e-03 2.420349717140197754e-01 -1.322658807039260864e-01 -2.233245037496089935e-02 -4.145837128162384033e-01 3.111456036567687988e-01 1.822924464941024780e-01 1.131430044770240784e-01 1.637357175350189209e-01 9.027228504419326782e-02 -3.335651755332946777e-01 -8.130493760108947754e-02 3.977954015135765076e-02
1.945546269416809082e-01 -2.493011998012661934e-03 -1.511628925800323486e-01 3.172870874404907227e-01 -2.635440230369567871e-02 -1.871648281812667847e-01 1.075198352336883545e-01 -3.527097404003143311e-01 7.004837691783905029e-02 -1.267852634191513062e-01 2.616148814558982849e-02 8.026754856109619141e-02 -1.397371292114257812e-01 -5.232144892215728760e-02 3.740946352481842041e-01 -1.163163185119628906e-01 -1.714722961187362671e-01 -3.147854804992675781e-01 -1.484895795583724976e-01 2.516976296901702881e-01 1.035500243306159973e-01 4.647541046142578125e-02 -3.147999569773674011e-02 -2.091705203056335449e-01 3.685136139392852783e-02 1.429632157087326050e-01 1.493567377328872681e-01 -3.381625935435295105e-02 7.497812621295452118e-03 -2.352226525545120239e-01 -2.906957566738128662e-01 -8.015882223844528198e-02
-3.325198963284492493e-02 8.025021851062774658e-02 3.052926361560821533e-01 -1.242773383855819702e-01 3.624584078788757324e-01 -8.569094538688659668e-02 9.148401767015457153e-02 -1.098462194204330444e-02 -2.988751530647277832e-01 1.329357326030731201e-01 1.287329494953155518e-01 9.324828535318374634e-02 -1.651782095432281494e-01 -8.448011428117752075e-02 1.165346354246139526e-01 1.231615841388702393e-01 -3.674614727497100830e-01 -5.264867562800645828e-03 -3.217281401157379150e-02 2.733394205570220947e-01 5.633811466395854950e-03 -3.071620687842369080e-02 1.550617367029190063e-01 -1.618015617132186890e-01 1.916435360908508301e-01 1.069201081991195679e-01 4.969434440135955811e-02 -2.070373892784118652e-01 -3.256179392337799072e-02 -7.266297191381454468e-02 -3.257799744606018066e-01 -2.705386281013488770e-01
-1.885704696178436279e-02 1.050388738512992859e-01 -1.212972030043601990e-01 -2.560100853443145752e-01 4.036433529108762741e-04 4.013869166374206543e-02 -1.599925756454467773e-01 -1.585309952497482300e-01 -1.533731222152709961e-01 -1.177974268794059753e-01 -8.103176206350326538e-02 -5.324045196175575256e-02 2.821022458374500275e-02 3.074968755245208740e-01 3.641907572746276855e-01 1.725804992020130157e-02 -1.076580770313739777e-02 1.880226135253906250e-01 3.045284748077392578e-01 3.315829932689666748e-01 -1.050893142819404602e-01 4.889648035168647766e-02 9.787923097610473633e-02 -2.406666576862335205e-01 3.516274094581604004e-01 1.046385094523429871e-01 -1.753190159797668457e-01 1.647627204656600952e-01 7.006606459617614746e-02 -2.283558696508407593e-01 -3.534134849905967712e-02 1.051896736025810242e-01
5.984772369265556335e-02 -1.060873866081237793e-01 -8.659428358078002930e-02 -4.040576145052909851e-02 -1.214868426322937012e-01 -8.468946069478988647e-02 -9.212654829025268555e-02 -3.447325825691223145e-01 5.857970193028450012e-02 -6.387573666870594025e-03 1.406552046537399292e-01 -2.432123757898807526e-02 -7.668973505496978760e-02 4.455544948577880859e-01 3.009781837463378906e-01 1.129562631249427795e-01 -2.809216380119323730e-01 5.546486936509609222e-03 2.768090963363647461e-01 2.741853296756744385e-01 2.749159634113311768e-01 2.995014935731887817e-02 -2.702709846198558807e-02 -1.204475983977317810e-01 2.002416104078292847e-01 -1.321749985218048096e-01 -9.075438231229782104e-02 2.677337825298309326e-01 8.150245994329452515e-02 7.204073946923017502e-03 -1.211547926068305969e-01 1.177204102277755737e-01
-3.134127706289291382e-03 -9.359683096408843994e-02 2.837815880775451660e-01 3.159479200839996338e-01 2.545300722122192383e-01 4.502473399043083191e-02 1.487319264560937881e-02 -8.236885070800781250e-02 2.508366405963897705e-01 1.033244580030441284e-01 -3.894453123211860657e-02 -3.733525425195693970e-02 7.988842576742172241e-02 2.869213819503784180e-01 1.184427738189697266e-01 3.280569612979888916e-02 -3.078061938285827637e-01 -1.631115563213825226e-02 2.324076928198337555e-02 5.276749283075332642e-02 4.996243491768836975e-02 9.430174529552459717e-02 -1.649050563573837280e-01 -2.374117523431777954e-01 1.266010850667953491e-01 1.291508376598358154e-01 9.614357352256774902e-02 -2.377102896571159363e-02 2.477919608354568481e-01 -4.986927807331085205e-01 -4.298482462763786316e-02 9.485707432031631470e-02
9.846376627683639526e-02 -1.271267831325531006e-01 -8.346782624721527100e-02 -2.711139619350433350e-01 5.537988618016242981e-03 -1.786784231662750244e-01 2.649022936820983887e-01 -8.107736706733703613e-02 -1.278034895658493042e-01 6.399782840162515640e-03 2.813406884670257568e-01 -2.355723381042480469e-01 -1.085927113890647888e-01 1.969015598297119141e-01 1.303094178438186646e-01 -1.899461448192596436e-01 -1.729155629873275757e-01 2.043529897928237915e-01 5.172458663582801819e-02 2.507435679435729980e-01 -2.721646055579185486e-02 3.106723129749298096e-01 -7.510023564100265503e-02 -1.258253306150436401e-01 2.905904352664947510e-01 1.342308670282363892e-01 -1.977029442787170410e-01 1.299812346696853638e-01 2.738937437534332275e-01 -7.401301711797714233e-02 -1.882338076829910278e-01 4.289603792130947113e-03
2.001687437295913696e-01 -2.169039100408554077e-02 6.604164838790893555e-02 -1.266115009784698486e-01 3.152965307235717773e-01 1.279192119836807251e-01 1.570075899362564087e-01 -1.531694233417510986e-01 4.455463960766792297e-02 1.030822917819023132e-01 -1.542116552591323853e-01 -1.017640605568885803e-01 1.913528889417648315e-01 1.049944236874580383e-01 1.364445537328720093e-01 6.476744264364242554e-02 -1.964668035507202148e-01 3.126422762870788574e-01 -2.867373079061508179e-02 -2.007685303688049316e-01 2.856937609612941742e-02 2.886505424976348877e-01 4.866857081651687622e-03 -2.155062407255172729e-01 8.652134984731674194e-02 2.827126085758209229e-01 -1.948249340057373047e-01 -2.812580764293670654e-01 -8.471452444791793823e-02 -3.423593342304229736e-01 -1.245028376579284668e-01 7.445466518402099609e-02
-2.891691774129867554e-02 -1.425190269947052002e-01 1.035625934600830078e-01 -1.733554601669311523e-01 4.977666735649108887e-01 -1.580209583044052124e-01 2.676648497581481934e-01 1.221703551709651947e-02 -7.174191623926162720e-02 -1.611429899930953979e-01 -8.388663828372955322e-02 -2.441234886646270752e-02 1.004929617047309875e-01 2.718237340450286865e-01 2.204205691814422607e-01 -1.052054911851882935e-01 -3.762339055538177490e-01 5.061826854944229126e-02 1.047784741967916489e-02 4.075340554118156433e-02 1.233496591448783875e-01 1.084082946181297302e-01 -1.205980032682418823e-01 3.887128457427024841e-02 1.442090719938278198e-01 2.739271223545074463e-01 9.510794281959533691e-02 2.594044208526611328e-01 -4.180143028497695923e-02 -1.046249121427536011e-01 9.084516018629074097e-02 1.706735491752624512e-01
-1.953265257179737091e-02 2.476055622100830078e-01 -7.999533414840698242e-02 2.148542404174804688e-01 7.390718162059783936e-02 -8.489806950092315674e-02 -9.869372099637985229e-02 4.470236226916313171e-02 2.978261709213256836e-01 -7.477199286222457886e-02 2.958257794380187988e-01 -1.401859670877456665e-01 -6.264350842684507370e-03 7.284300774335861206e-02 1.346563696861267090e-01 1.557174231857061386e-02 -2.199056893587112427e-01 8.241918683052062988e-02 1.014957949519157410e-01 3.419101238250732422e-01 -3.150365650653839111e-01 3.244718015193939209e-01 3.128451108932495117e-02 -2.232535779476165771e-01 1.474332958459854126e-01 2.070629596710205078e-01 -1.355673819780349731e-01 1.667821258306503296e-01 -8.901926130056381226e-02 -1.948431432247161865e-01 -5.300418660044670105e-02 -1.973643898963928223e-01
-8.287080377340316772e-02 -4.431452229619026184e-02 2.717289924621582031e-01 -1.088329330086708069e-01 1.450141519308090210e-01 4.070847481489181519e-02 2.085041701793670654e-01 -9.773343801498413086e-02 -8.512800931930541992e-02 -2.078271657228469849e-01 -4.475662112236022949e-02 5.708930641412734985e-02 -2.396485805511474609e-01 1.585707515478134155e-01 2.670722305774688721e-01 1.924601942300796509e-02 -3.427596986293792725e-01 2.436179965734481812e-01 -2.297528684139251709e-01 2.768705599009990692e-02 2.309946268796920776e-01 4.725079238414764404e-02 6.189441308379173279e-03 -4.081832468509674072e-01 9.169802069664001465e-03 -6.288962066173553467e-02 3.572596237063407898e-02 2.239533364772796631e-01 -4.224795475602149963e-02 -9.093764424324035645e-02 -3.187980055809020996e-01 3.571565728634595871e-03
-1.142151206731796265e-01 4.007343947887420654e-02 7.475564628839492798e-02 2.567574679851531982e-01 2.664431333541870117e-01 2.047723829746246338e-01 1.569143235683441162e-01 -2.854124307632446289e-01 -9.162259846925735474e-02 3.876441344618797302e-02 -4.230216518044471741e-02 1.689181327819824219e-01 1.779096275568008423e-01 -1.464916616678237915e-01 2.365283519029617310e-01 1.494689881801605225e-01 -1.925744414329528809e-01 4.530343040823936462e-02 3.283568099141120911e-02 3.443593084812164307e-01 8.482633531093597412e-02 6.332702934741973877e-02 -2.776557505130767822e-01 2.405128069221973419e-02 3.716145753860473633e-01 7.247586548328399658e-02 -3.661365061998367310e-02 -3.708045557141304016e-02 1.096691340208053589e-01 -1.341610103845596313e-01 -3.021052181720733643e-01 -9.042286872863769531e-02
1.670963168144226074e-01 6.003700196743011475e-02 2.650476247072219849e-02 1.527861785143613815e-02 6.944330036640167236e-02 5.724741145968437195e-03 5.952990427613258362e-02 -4.870758950710296631e-01 -1.183421164751052856e-01 1.852946542203426361e-02 -1.750756055116653442e-01 -1.289730519056320190e-01 -2.295228838920593262e-02 1.466671079397201538e-01 6.146897673606872559e-01 -1.431058347225189209e-01 -9.571946412324905396e-02 -1.498625278472900391e-01 -3.486513858661055565e-03 1.060588806867599487e-01 -2.986180828884243965e-03 1.591374725103378296e-01 -1.188734471797943115e-01 -2.205700986087322235e-02 1.966260522603988647e-01 2.960080206394195557e-01 2.322409860789775848e-02 -6.194163858890533447e-02 8.414798974990844727e-02 -1.535127218812704086e-02 -8.149143308401107788e-02 -1.115936115384101868e-01
1.919173598289489746e-01 -3.161926567554473877e-02 -3.523970721289515495e-03 1.439857631921768188e-01 8.050487190485000610e-02 -2.065133750438690186e-01 2.642806470394134521e-01 -2.331259101629257202e-01 5.413509905338287354e-02 -1.476371884346008301e-01 5.248748883605003357e-02 3.761391714215278625e-02 -3.696333616971969604e-02 -6.204742938280105591e-02 5.829721093177795410e-01 -1.869542300701141357e-01 -2.101999074220657349e-01 -1.061401516199111938e-01 -2.910217642784118652e-01 1.237557977437973022e-01 -1.067819744348526001e-01 2.083185613155364990e-01 1.862243264913558960e-01 -1.655225753784179688e-01 -6.222886964678764343e-02 1.996940523386001587e-01 -2.368146670050919056e-04 6.715333438478410244e-04 6.943516433238983154e-02 -1.372663676738739014e-01 -1.393893361091613770e-01 1.652673003263771534e-03
-2.372286170721054077e-01 -1.200293451547622681e-01 6.381010264158248901e-02 8.446206897497177124e-02 -1.438035815954208374e-01 1.118886098265647888e-01 2.156849801540374756e-01 -3.782467916607856750e-02 3.485958650708198547e-02 -8.638176321983337402e-02 1.744376495480537415e-02 -2.075497359037399292e-01 7.241705898195505142e-03 2.293118983507156372e-01 8.498542010784149170e-02 8.943502604961395264e-02 -3.354427814483642578e-01 2.888413071632385254e-01 -1.516707986593246460e-01 3.777310848236083984e-01 8.705789595842361450e-02 2.038883604109287262e-02 2.970153689384460449e-01 -1.825634241104125977e-01 1.068339422345161438e-01 9.252733737230300903e-02 1.071619614958763123e-01 1.039139851927757263e-01 -2.089515328407287598e-01 -3.241615593433380127e-01 1.804808229207992554e-01 -4.790947586297988892e-02
-5.003917030990123749e-03 1.122383698821067810e-01 9.614178538322448730e-02 -4.185530543327331543e-02 1.901088356971740723e-01 1.333083510398864746e-01 1.007283180952072144e-01 3.564174473285675049e-02 4.284351319074630737e-02 -1.148075889796018600e-02 2.009685933589935303e-01 4.323595017194747925e-02 -1.917082467116415501e-03 -8.725044131278991699e-02 1.471258997917175293e-01 -6.428555399179458618e-02 -4.243750274181365967e-01 -1.236874982714653015e-01 1.238668709993362427e-01 2.446721494197845459e-01 2.224760204553604126e-01 1.621831506490707397e-01 -3.090654611587524414e-01 -2.964482605457305908e-01 2.624071538448333740e-01 -3.812841325998306274e-02 4.054958745837211609e-02 2.404208928346633911e-01 -2.716603577136993408e-01 -2.147906571626663208e-01 -1.645277440547943115e-01 1.639193743467330933e-01
4.392309486865997314e-02 8.830326050519943237e-02 5.891290307044982910e-02 5.708666983991861343e-03 2.085444144904613495e-02 -3.041971661150455475e-02 4.696135595440864563e-02 -1.185899451375007629e-01 -1.836362332105636597e-01 -5.593178421258926392e-02 2.127872593700885773e-02 2.107099443674087524e-01 -2.029178477823734283e-02 -2.837849594652652740e-02 9.650555253028869629e-02 -1.863036900758743286e-01 -6.095421314239501953e-01 1.333574950695037842e-01 2.876492142677307129e-01 2.977723777294158936e-01 5.978623032569885254e-02 8.096516132354736328e-02 7.902321219444274902e-02 -2.446794211864471436e-01 9.553882479667663574e-02 1.708896607160568237e-01 7.263488322496414185e-02 -7.975162938237190247e-03 8.058035746216773987e-03 6.035059690475463867e-02 -9.681677818298339844e-02 -3.853175044059753418e-01
1.529749929904937744e-01 -1.746259927749633789e-01 -8.965437859296798706e-02 1.897066384553909302e-01 1.124101430177688599e-01 -7.438854873180389404e-02 -2.242101281881332397e-01 -2.998052239418029785e-01 -5.263868719339370728e-02 -1.297232508659362793e-01 3.036782443523406982e-01 -5.483045970322564244e-05 -1.053681075572967529e-01 1.846945881843566895e-01 2.253074645996093750e-01 -1.107219457626342773e-01 -2.739777565002441406e-01 -7.944373041391372681e-02 7.482744753360748291e-02 8.450426906347274780e-02 1.639387458562850952e-01 5.645880103111267090e-02 -1.348043829202651978e-01 -5.462113395333290100e-02 9.176415950059890747e-02 4.128566682338714600e-01 -1.036153063178062439e-01 -2.696444690227508545e-01 2.232276946306228638e-01 -3.012327663600444794e-02 -6.723086535930633545e-02 -2.465566992759704590e-01
-6.481100618839263916e-02 2.219114750623703003e-01 -1.682180464267730713e-01 -8.760753273963928223e-02 3.429282009601593018e-01 5.497574806213378906e-02 -1.390912681818008423e-01 -6.227411329746246338e-02 -9.952147305011749268e-02 9.982257336378097534e-02 1.062798276543617249e-01 5.035361647605895996e-02 -7.744921743869781494e-02 3.323752433061599731e-02 3.570367395877838135e-01 -6.565470993518829346e-02 -4.647231996059417725e-01 -7.101076841354370117e-02 -6.585058756172657013e-03 -6.047380343079566956e-02 3.778845816850662231e-02 2.267744243144989014e-01 1.058596596121788025e-01 -3.192344009876251221e-01 1.651560515165328979e-01 8.468078821897506714e-02 -2.059342265129089355e-01 2.279211431741714478e-01 -1.456787586212158203e-01 -7.457547634840011597e-02 -9.887284785509109497e-02 1.951946318149566650e-01
-1.786054521799087524e-01 -1.115736365318298340e-02 -9.850598871707916260e-02 -4.686034098267555237e-02 2.020124942064285278e-01 1.663839221000671387e-01 3.091723918914794922e-01 4.906592424958944321e-03 -8.334515243768692017e-02 6.416881829500198364e-02 9.794201701879501343e-02 -3.039638698101043701e-01 4.719736054539680481e-02 2.963551878929138184e-01 1.761208623647689819e-01 2.598257660865783691e-01 -3.203517496585845947e-01 -2.648562565445899963e-02 -8.953762054443359375e-02 1.235062330961227417e-01 1.811200678348541260e-01 -8.742459863424301147e-02 2.326969988644123077e-02 -2.621035277843475342e-01 3.467010855674743652e-01 2.502439618110656738e-01 -1.288169771432876587e-01 -1.379234343767166138e-01 1.170152276754379272e-01 3.129965066909790039e-02 -7.588836830109357834e-03 -1.445150375366210938e-01
2.272459715604782104e-01 -9.072688966989517212e-02 -7.075980771332979202e-03 -1.927248239517211914e-01 5.425377562642097473e-02 -2.961759567260742188e-01 1.335477530956268311e-01 1.132795438170433044e-01 -3.209400773048400879e-01 -5.409554392099380493e-02 9.492784738540649414e-02 5.058138072490692139e-02 -1.841091215610504150e-01 -2.491405978798866272e-02 -1.093905568122863770e-01 -5.651217326521873474e-02 -1.886285245418548584e-01 -7.093533128499984741e-02 4.540416598320007324e-02 2.179214805364608765e-01 7.493063807487487793e-02 2.922700941562652588e-01 -1.822164058685302734e-01 -1.648023873567581177e-01 4.718531072139739990e-01 2.596977651119232178e-01 -3.485756693407893181e-03 1.293605100363492966e-02 1.393610835075378418e-01 -1.585909128189086914e-01 -1.237269043922424316e-01 1.507215946912765503e-01
-1.966760605573654175e-01 -2.036668211221694946e-01 2.212707698345184326e-02 1.655110865831375122e-01 -2.906056679785251617e-02 1.129721403121948242e-01 1.214185357093811035e-01 -3.215753138065338135e-01 -1.138600930571556091e-01 -8.810689300298690796e-02 4.654808714985847473e-02 -1.285190880298614502e-01 4.028113558888435364e-02 -2.378101088106632233e-02 -1.728774979710578918e-02 1.934180706739425659e-01 -4.441861510276794434e-01 -6.546298414468765259e-02 8.189614862203598022e-02 5.825775116682052612e-02 1.357421427965164185e-01 2.906759679317474365e-01 -3.454008698463439941e-02 4.180096089839935303e-02 1.844198554754257202e-01 1.862477064132690430e-01 1.131186448037624359e-02 1.030611153692007065e-02 -1.905056834220886230e-01 -2.449740767478942871e-01 -4.118173420429229736e-01 -1.688438951969146729e-01
-5.667597055435180664e-02 -4.421539232134819031e-02 1.188042461872100830e-01 6.263066828250885010e-02 2.534040510654449463e-01 4.234742745757102966e-02 -9.801509231328964233e-02 1.586417257785797119e-01 1.136730387806892395e-01 2.425729297101497650e-02 5.944482982158660889e-02 2.452984005212783813e-01 -8.350558578968048096e-02 -1.664058566093444824e-01 2.647359371185302734e-01 1.013131737709045410e-01 -1.468918770551681519e-01 4.600478708744049072e-02 3.329350054264068604e-01 7.528552412986755371e-02 -6.736463308334350586e-02 3.892366290092468262e-01 1.486669760197401047e-02 -2.878006696701049805e-01 2.846697866916656494e-01 2.403522841632366180e-02 6.873041391372680664e-02 1.640160679817199707e-01 -6.728174537420272827e-02 -1.256803423166275024e-01 -3.938746154308319092e-01 -1.256435364484786987e-01
1.363358050584793091e-01 -7.798247039318084717e-02 -3.377041965723037720e-02 -6.725486367940902710e-02 -9.393724799156188965e-02 8.321359753608703613e-02 1.680320799350738525e-01 -2.582218945026397705e-01 1.335115879774093628e-01 -5.194986239075660706e-02 7.395104318857192993e-02 -2.448544465005397797e-02 2.760009281337261200e-02 4.205864071846008301e-01 2.228455990552902222e-01 2.507035136222839355e-01 -2.172752469778060913e-01 5.621679872274398804e-02 2.983967363834381104e-01 3.153008818626403809e-01 2.320363521575927734e-01 1.803331375122070312e-01 -6.655577570199966431e-02 -2.874284982681274414e-01 1.362778991460800171e-01 -7.821438461542129517e-02 9.500389546155929565e-02 1.945523768663406372e-01 1.930774450302124023e-01 -7.286781817674636841e-02 -1.257838606834411621e-01 6.356316618621349335e-03
3.375995159149169922e-01 -6.277207285165786743e-02 -5.820992588996887207e-02 2.011139243841171265e-01 2.045439481735229492e-01 -8.479518443346023560e-02 -4.179847892373800278e-03 -2.890620827674865723e-01 7.806815207004547119e-03 3.853906691074371338e-02 2.345942109823226929e-01 -1.516473591327667236e-01 -4.326219204813241959e-03 2.195442020893096924e-01 2.296324819326400757e-01 -1.512149572372436523e-01 -1.263318359851837158e-01 -1.909098238684237003e-03 1.844053268432617188e-01 6.664419919252395630e-02 -4.087433218955993652e-02 3.032301664352416992e-01 -3.935676813125610352e-02 8.261056244373321533e-02 -1.130576245486736298e-02 2.688427269458770752e-01 -2.081025838851928711e-01 -2.267499864101409912e-01 2.940818294882774353e-02 -9.913057088851928711e-02 -3.743480741977691650e-01 -1.670260727405548096e-01
-1.341663002967834473e-01 -2.437496185302734375e-01 1.678996719419956207e-02 2.160468995571136475e-01 1.266468223184347153e-02 4.695904906839132309e-03 1.285272240638732910e-01 -4.285623431205749512e-01 -3.777741268277168274e-02 -1.653401739895343781e-02 -9.449959616176784039e-04 -1.170034799724817276e-02 7.362700998783111572e-02 1.991108246147632599e-02 1.393636465072631836e-01 2.098184823989868164e-01 -4.346072077751159668e-01 -1.570107415318489075e-02 -5.168152600526809692e-02 3.603430697694420815e-03 7.219060510396957397e-02 2.190359085798263550e-01 7.282529771327972412e-02 9.194283187389373779e-02 2.005325555801391602e-01 1.014468222856521606e-01 -8.501783758401870728e-02 1.018656417727470398e-01 -1.423224955797195435e-01 -1.684567928314208984e-01 -4.071142971515655518e-01 -2.508269548416137695e-01
-2.316788025200366974e-02 1.834093183279037476e-01 6.723034381866455078e-02 1.134977415204048157e-01 2.310006916522979736e-01 -1.095573697239160538e-02 -9.639269113540649414e-02 -7.643945515155792236e-02 8.871737867593765259e-02 -1.390655487775802612e-01 1.816063523292541504e-01 -4.653777554631233215e-02 -1.750679910182952881e-01 8.789641410112380981e-02 -1.108852773904800415e-01 -9.104338288307189941e-02 -4.126698076725006104e-01 -1.206806898117065430e-01 2.272498905658721924e-01 -3.678613901138305664e-02 -1.578865200281143188e-02 3.992453962564468384e-02 7.708355039358139038e-02 -1.778120100498199463e-01 1.843305379152297974e-01 1.151306927204132080e-01 1.211845725774765015e-01 1.188177093863487244e-01 1.163016259670257568e-01 -3.231786489486694336e-01 -5.226094126701354980e-01 -1.187673434615135193e-01
1.289614588022232056e-01 -7.716586696915328503e-05 -1.886079460382461548e-01 -3.294203579425811768e-01 -7.162664085626602173e-02 -9.885538369417190552e-03 -5.175021663308143616e-02 -3.868230581283569336e-01 -2.087967284023761749e-02 -6.858703494071960449e-02 -1.358802020549774170e-01 9.185359627008438110e-02 -7.481317222118377686e-02 1.747001409530639648e-01 2.390023171901702881e-01 -1.917748004198074341e-01 -1.100010126829147339e-01 1.127603203058242798e-01 1.132427901029586792e-01 3.959797918796539307e-01 -1.506929844617843628e-01 2.768507003784179688e-01 1.012309342622756958e-01 -2.505973875522613525e-01 1.829199641942977905e-01 8.778113126754760742e-02 8.768369257450103760e-02 -8.245847187936306000e-03 1.596152633428573608e-01 -2.367789596319198608e-01 -3.660643473267555237e-02 -1.450480520725250244e-01
-4.707154631614685059e-02 7.866242527961730957e-02 -5.830261856317520142e-02 5.702980980277061462e-02 2.845686674118041992e-01 -7.395854592323303223e-02 1.159109547734260559e-01 -3.324797749519348145e-01 2.093800753355026245e-01 -1.529752165079116821e-01 1.842009425163269043e-01 6.017782166600227356e-02 5.421165376901626587e-02 1.481045335531234741e-01 2.663969695568084717e-01 -4.395187497138977051e-01 4.291044082492589951e-03 -6.944002211093902588e-02 1.236925870180130005e-01 1.504351794719696045e-01 9.345706552267074585e-02 3.259676992893218994e-01 8.069091290235519409e-02 -3.520383313298225403e-02 1.738740056753158569e-01 3.227967023849487305e-01 -1.453538388013839722e-01 4.097089171409606934e-02 -9.653165191411972046e-02 -2.185859233140945435e-01 -8.888009935617446899e-03 2.798249199986457825e-02
1.158296614885330200e-01 1.596126519143581390e-02 1.901976950466632843e-02 -5.647043138742446899e-02 1.306475251913070679e-01 1.239659488201141357e-01 1.727821081876754761e-01 -7.584983110427856445e-02 -1.290798373520374298e-02 -2.199072688817977905e-01 2.174390852451324463e-02 8.104375749826431274e-02 -1.821729689836502075e-01 1.181097179651260376e-01 1.047558113932609558e-01 8.414442092180252075e-02 -3.758603930473327637e-01 2.139526791870594025e-02 1.185467615723609924e-01 3.044107183814048767e-02 2.724928557872772217e-01 -1.015110760927200317e-01 1.690006405115127563e-01 -1.959713101387023926e-01 8.604355156421661377e-02 1.750782318413257599e-02 2.090853601694107056e-01 -2.653351128101348877e-01 -4.092811606824398041e-03 -3.592963814735412598e-01 -4.660854041576385498e-01 1.325507909059524536e-01
-1.501963101327419281e-02 -3.323512971401214600e-01 -7.354414463043212891e-02 -9.096750617027282715e-02 -2.189381979405879974e-02 -1.798675805330276489e-01 6.513675209134817123e-03 -5.598242394626140594e-03 -4.422547668218612671e-02 -1.522685308009386063e-02 9.918582625687122345e-03 -1.787915676832199097e-01 1.501163989305496216e-01 1.241560056805610657e-01 3.109501898288726807e-01 -2.297671437263488770e-01 -2.498642057180404663e-01 2.820113599300384521e-01 1.166155654937028885e-02 3.401502668857574463e-01 1.139366030693054199e-01 2.372328639030456543e-01 -3.400685638189315796e-02 -2.673649191856384277e-01 2.765048444271087646e-01 1.937458664178848267e-02 4.036247357726097107e-02 9.522658586502075195e-02 3.282850086688995361e-01 -1.509079523384571075e-02 -1.128889769315719604e-01 -1.143249273300170898e-01
5.236560478806495667e-02 -1.294363439083099365e-01 6.660943478345870972e-02 -1.050771772861480713e-01 3.121108412742614746e-01 1.854137144982814789e-02 -1.201305687427520752e-01 -1.249246001243591309e-01 1.208363249897956848e-01 -1.191088780760765076e-01 2.416653484106063843e-01 2.471491545438766479e-01 -5.717290192842483521e-02 1.298235356807708740e-01 1.900908499956130981e-01 1.586597114801406860e-01 -3.258529603481292725e-01 1.249984651803970337e-01 9.299930930137634277e-02 -1.038896888494491577e-01 2.459442615509033203e-01 -1.295730769634246826e-01 2.012544572353363037e-01 -1.750682890415191650e-01 1.906134746968746185e-02 2.576111555099487305e-01 1.316168904304504395e-01 -3.624344989657402039e-02 2.266031131148338318e-02 -1.797071695327758789e-01 -4.428695440292358398e-01 5.955040827393531799e-02
-1.900554746389389038e-01 2.464503645896911621e-01 -1.393924057483673096e-01 2.302576005458831787e-01 1.351304650306701660e-01 3.066554293036460876e-02 -6.430516019463539124e-03 -6.888074427843093872e-02 2.063379809260368347e-02 -9.337440878152847290e-02 8.403468132019042969e-02 -8.121193945407867432e-02 -8.749564737081527710e-02 -6.209514569491147995e-03 2.459856122732162476e-01 1.078458651900291443e-01 -5.926428437232971191e-01 -9.333069622516632080e-02 1.020772233605384827e-01 -7.206281274557113647e-02 5.896968767046928406e-02 1.608189195394515991e-01 2.552223801612854004e-01 -4.540260136127471924e-02 2.611002624034881592e-01 7.499556988477706909e-02 -2.577961683273315430e-01 1.055286228656768799e-01 2.171131223440170288e-01 -1.731204539537429810e-01 5.612741783261299133e-02 1.814997009932994843e-02
2.339374870061874390e-01 6.418460607528686523e-02 -9.331277757883071899e-02 3.835012316703796387e-01 2.786451280117034912e-01 -1.386228799819946289e-01 -1.387846171855926514e-01 5.194622278213500977e-02 1.461007259786128998e-02 1.504116319119930267e-02 3.651843667030334473e-01 -2.150332555174827576e-02 6.020592525601387024e-02 9.238426387310028076e-02 1.252758651971817017e-01 8.192975074052810669e-02 -2.110894173383712769e-01 4.204801470041275024e-02 -7.411482930183410645e-02 6.287822872400283813e-02 2.418625950813293457e-01 2.929517328739166260e-01 4.656303301453590393e-02 -2.143464796245098114e-02 1.734570115804672241e-01 2.198419868946075439e-01 -8.460820466279983521e-02 -1.011395007371902466e-01 -8.511595427989959717e-02 -8.531368523836135864e-02 -2.466583847999572754e-01 3.519062399864196777e-01
1.886613219976425171e-01 -2.013729810714721680e-01 8.915977180004119873e-02 -5.362978670746088028e-03 2.730301320552825928e-01 1.552869230508804321e-01 -1.375610828399658203e-01 -9.591970592737197876e-02 -1.633657068014144897e-01 2.172837965190410614e-02 1.027276739478111267e-01 -8.259120583534240723e-02 -1.274998933076858521e-01 1.504377927631139755e-02 1.388019472360610962e-01 -4.115173220634460449e-02 -4.284251332283020020e-01 1.731055825948715210e-01 -2.301504611968994141e-01 2.338662743568420410e-01 1.712322682142257690e-01 4.616940394043922424e-02 6.837020069360733032e-02 -2.951970100402832031e-01 2.317454218864440918e-01 2.566664814949035645e-01 2.245205938816070557e-01 -1.836055219173431396e-01 2.198198437690734863e-01 6.149547547101974487e-02 3.912818059325218201e-02 -7.304786890745162964e-02
-6.302192062139511108e-02 3.156367316842079163e-02 -2.451643347740173340e-01 1.057017245329916477e-03 -7.299619168043136597e-02 -1.827002465724945068e-01 1.208369433879852295e-01 -1.200916692614555359e-01 -8.954507857561111450e-02 1.136861890554428101e-01 6.106534227728843689e-02 3.151851706206798553e-03 2.132062613964080811e-01 3.825413286685943604e-01 3.797829747200012207e-01 1.563328355550765991e-01 -3.445438444614410400e-01 1.245537921786308289e-01 1.512156277894973755e-01 4.656336084008216858e-02 1.483973413705825806e-01 2.696524187922477722e-02 -2.261638455092906952e-02 -3.188697099685668945e-01 -3.443459514528512955e-03 6.133922562003135681e-02 -1.060245037078857422e-01 -1.158334314823150635e-01 -3.313331902027130127e-01 -1.922513395547866821e-01 4.239420965313911438e-02 1.444758325815200806e-01
-3.850182890892028809e-02 -8.856730908155441284e-02 -9.383849799633026123e-02 7.473938912153244019e-02 2.181472331285476685e-01 -6.783519685268402100e-02 1.313435286283493042e-01 4.131886363029479980e-02 2.978614568710327148e-01 9.124451875686645508e-02 6.483169645071029663e-02 6.854345649480819702e-02 2.753564715385437012e-01 1.160209719091653824e-02 3.860257267951965332e-01 1.285382509231567383e-01 -2.930593788623809814e-01 -1.290353834629058838e-01 -3.216017410159111023e-02 1.371726095676422119e-01 7.375884801149368286e-02 -3.170946612954139709e-02 2.066464163362979889e-02 -1.226620450615882874e-01 3.949400186538696289e-01 -2.262206189334392548e-02 1.375288814306259155e-01 -1.072593480348587036e-01 -2.095705568790435791e-01 -2.811412326991558075e-02 -4.254477024078369141e-01 -2.764147892594337463e-02
8.901254087686538696e-02 -2.405702136456966400e-02 -3.004357516765594482e-01 -1.658926606178283691e-01 1.656122319400310516e-02 -4.350670427083969116e-02 1.461494863033294678e-01 -1.731228828430175781e-01 -3.291355967521667480e-01 -3.214825987815856934e-01 2.492019087076187134e-01 -2.098705470561981201e-01 2.998768538236618042e-02 5.898836255073547363e-02 8.693098276853561401e-02 -6.191044673323631287e-02 -8.262856304645538330e-02 3.270525485277175903e-02 2.027644366025924683e-01 4.363653436303138733e-02 2.455707341432571411e-01 1.379861831665039062e-01 -2.739897370338439941e-01 -2.628784775733947754e-01 1.773237884044647217e-01 1.897999942302703857e-01 4.318831861019134521e-02 1.666333973407745361e-01 2.205508202314376831e-02 -2.847343981266021729e-01 -1.600031107664108276e-01 8.901763707399368286e-02
-2.307550609111785889e-01 3.244315832853317261e-02 4.851650074124336243e-02 1.312408894300460815e-01 -1.887041032314300537e-01 -5.148826539516448975e-02 4.703104868531227112e-02 -3.086379766464233398e-01 -5.394123122096061707e-02 5.680947005748748779e-02 1.004513055086135864e-01 4.560410231351852417e-02 7.443366199731826782e-02 3.183274343609809875e-02 7.293306291103363037e-03 1.919607520103454590e-01 -3.489287793636322021e-01 -6.426929496228694916e-03 -6.303344666957855225e-02 6.725332885980606079e-02 -5.184224620461463928e-02 4.024960398674011230e-01 5.646097287535667419e-02 2.392956241965293884e-02 3.303936123847961426e-01 1.917372457683086395e-02 1.445053070783615112e-01 -1.289123147726058960e-01 3.945209830999374390e-02 -2.273455858230590820e-01 -4.658522903919219971e-01 -1.122514605522155762e-01
8.060091931838542223e-05 -1.421198099851608276e-01 5.185058340430259705e-02 2.825472354888916016e-01 -6.949557363986968994e-02 3.932105842977762222e-03 -2.139557451009750366e-01 -2.633484303951263428e-01 -1.903269253671169281e-02 -2.069937437772750854e-01 1.613029241561889648e-01 -4.782931506633758545e-02 -4.387225955724716187e-02 -1.173443347215652466e-01 1.004224568605422974e-01 -4.646103456616401672e-02 -3.213359117507934570e-01 1.556836962699890137e-01 1.941789872944355011e-02 3.683310747146606445e-01 -4.250870645046234131e-02 1.909533292055130005e-01 -9.398886561393737793e-02 -2.836503684520721436e-01 1.461558938026428223e-01 2.046340852975845337e-01 2.785954773426055908e-01 -1.603405177593231201e-01 -2.162107080221176147e-01 -1.786466538906097412e-01 -4.181607440114021301e-02 -1.994518935680389404e-01
1.175466179847717285e-01 1.869326084852218628e-01 1.865661144256591797e-02 -5.380122363567352295e-02 -1.434720158576965332e-01 -4.775097128003835678e-03 1.374092996120452881e-01 3.164477273821830750e-02 -1.040456295013427734e-01 -9.023422375321388245e-03 -1.063342019915580750e-01 1.726269870996475220e-01 8.489829301834106445e-02 -2.282560057938098907e-02 3.237079083919525146e-01 -2.482981234788894653e-01 -1.128881499171257019e-01 2.594349086284637451e-01 1.274355500936508179e-01 1.542661935091018677e-01 2.248204499483108521e-01 -3.445602022111415863e-03 2.962399125099182129e-01 -3.598355650901794434e-01 7.114481180906295776e-02 1.058503612875938416e-01 2.390628606081008911e-01 -1.806588657200336456e-02 -4.373010993003845215e-02 -3.184613585472106934e-01 -3.138808012008666992e-01 1.335925608873367310e-01
-2.252347022294998169e-01 1.335457414388656616e-01 -2.784526348114013672e-01 -2.503120303153991699e-01 2.148075997829437256e-01 -1.355545818805694580e-01 -9.794584661722183228e-02 -1.344881355762481689e-01 8.897980302572250366e-02 -8.898615092039108276e-02 -6.257911771535873413e-02 2.774536013603210449e-01 1.071802005171775818e-01 1.402944326400756836e-02 2.753099501132965088e-01 -2.837646566331386566e-02 -4.683665931224822998e-01 1.846642494201660156e-01 -9.373185038566589355e-02 4.004913568496704102e-02 2.021682262420654297e-01 2.502491772174835205e-01 7.028895616531372070e-02 -3.462374210357666016e-02 9.039102494716644287e-02 2.351439297199249268e-01 -3.337254002690315247e-02 7.611597422510385513e-03 -1.890562474727630615e-01 -8.694819360971450806e-02 -3.839302808046340942e-02 1.764155030250549316e-01
2.446587830781936646e-01 -1.465994715690612793e-01 1.123976558446884155e-01 1.451489515602588654e-02 1.943416744470596313e-01 5.403330177068710327e-02 -1.282811611890792847e-01 -7.821296900510787964e-02 -1.045132055878639221e-01 -5.986239761114120483e-02 1.734191328287124634e-01 -5.974454805254936218e-02 -1.884071379899978638e-01 -1.024276614189147949e-01 2.918358147144317627e-01 6.721099838614463806e-03 -4.250103235244750977e-01 1.061430647969245911e-01 -1.887090355157852173e-01 2.369683682918548584e-01 1.268007010221481323e-01 7.490451633930206299e-02 8.194877952337265015e-02 -3.629971444606781006e-01 1.717837899923324585e-01 1.775057613849639893e-01 3.460657596588134766e-01 -1.143435295671224594e-02 1.405494660139083862e-01 1.362115740776062012e-01 8.689461275935173035e-03 -7.931959815323352814e-03
-1.114972755312919617e-01 2.987219095230102539e-01 -2.065570950508117676e-01 1.695880740880966187e-01 3.760222196578979492e-01 -7.912432402372360229e-02 8.615170419216156006e-02 5.829362571239471436e-02 -7.668925076723098755e-02 -1.900085508823394775e-01 1.941828727722167969e-01 -9.377368539571762085e-02 1.293861865997314453e-01 8.462691307067871094e-02 2.627274692058563232e-01 1.617489010095596313e-01 -1.112672835588455200e-01 -9.298279881477355957e-02 2.027150839567184448e-01 8.166839182376861572e-02 1.150636374950408936e-01 3.568054735660552979e-01 1.034007989801466465e-03 -6.843416392803192139e-02 8.172227442264556885e-02 2.457136362791061401e-01 -1.863605380058288574e-01 2.203658223152160645e-01 2.281073480844497681e-01 -6.005232781171798706e-02 -1.692447662353515625e-01 -1.104837134480476379e-01
-1.720150560140609741e-01 6.627056747674942017e-02 2.228219658136367798e-01 -5.798247456550598145e-02 1.859834492206573486e-01 2.856193110346794128e-02 1.798116564750671387e-01 4.162844642996788025e-02 -1.150443917140364647e-03 1.184320598840713501e-01 1.417894661426544189e-01 1.567938327789306641e-01 2.008176445960998535e-01 -1.714174896478652954e-01 2.215284705162048340e-01 -7.805255800485610962e-02 -2.905011773109436035e-01 -1.955580115318298340e-01 9.434510022401809692e-02 2.848975062370300293e-01 4.059110954403877258e-02 9.951293468475341797e-02 -1.146628260612487793e-01 -2.092501372098922729e-01 3.938288688659667969e-01 1.280440539121627808e-01 -1.039099916815757751e-01 2.859242856502532959e-01 -1.540843248367309570e-01 -9.594274684786796570e-03 -2.062156200408935547e-01 2.198896557092666626e-01
6.285349279642105103e-02 1.762224733829498291e-01 -7.143650949001312256e-02 1.043439358472824097e-01 4.052524864673614502e-01 -1.601617038249969482e-02 7.548236101865768433e-02 -1.062672436237335205e-01 2.020859904587268829e-02 1.706305891275405884e-01 5.373495072126388550e-02 1.303587257862091064e-01 7.819156348705291748e-02 -4.998829588294029236e-02 7.972217351198196411e-02 1.057519242167472839e-01 -5.075014233589172363e-01 -1.628415137529373169e-01 5.402310565114021301e-02 1.825923174619674683e-01 1.995115429162979126e-01 1.421560645103454590e-01 -2.153595089912414551e-01 -5.472743511199951172e-02 2.932867705821990967e-01 3.215745463967323303e-02 -2.079420238733291626e-01 2.091659456491470337e-01 -1.016861796379089355e-01 -1.828340739011764526e-01 -1.369235664606094360e-01 -1.602887511253356934e-01
-1.444425433874130249e-01 -2.639623880386352539e-01 3.602970018982887268e-02 3.806010782718658447e-01 3.070588111877441406e-01 6.876229494810104370e-02 1.889689825475215912e-03 -1.210803398862481117e-03 -1.384167820215225220e-01 -1.009844616055488586e-01 1.824989169836044312e-01 5.870339274406433105e-02 9.221678227186203003e-02 -4.100003466010093689e-02 7.145917415618896484e-02 -1.485857516527175903e-01 -3.436076045036315918e-01 2.644686996936798096e-01 1.024136543273925781e-01 1.750475019216537476e-01 -8.393643796443939209e-02 1.776136010885238647e-01 1.386935710906982422e-01 -4.160817712545394897e-02 3.459824919700622559e-01 5.397769063711166382e-02 1.223085969686508179e-01 2.764846682548522949e-01 4.675926466006785631e-04 1.738436706364154816e-02 -2.057082206010818481e-01 -1.243794560432434082e-01
1.629803702235221863e-02 8.533183485269546509e-02 -2.515494227409362793e-01 2.163608558475971222e-02 2.141090631484985352e-01 2.085657864809036255e-01 1.268699467182159424e-01 -4.753923788666725159e-02 1.264449059963226318e-01 -5.112434178590774536e-02 1.545520424842834473e-01 3.231134712696075439e-01 2.400135397911071777e-01 3.722823783755302429e-02 2.684552669525146484e-01 1.426550745964050293e-01 -2.737283408641815186e-01 -4.770602658390998840e-02 1.395716518163681030e-01 2.135071456432342529e-01 1.012106239795684814e-01 7.722471375018358231e-03 9.046736359596252441e-02 7.722529768943786621e-02 4.087752103805541992e-01 6.597843021154403687e-02 -1.855940208770334721e-03 -5.692151933908462524e-02 -1.487312316894531250e-01 -1.648704335093498230e-02 -3.968203365802764893e-01 3.787612915039062500e-02
2.617434561252593994e-01 -1.183953583240509033e-01 -1.012703753076493740e-03 -4.303173348307609558e-02 -1.845542341470718384e-01 -7.955026812851428986e-03 1.337580680847167969e-01 -2.259183377027511597e-01 5.969820171594619751e-02 -1.136446669697761536e-01 1.609534621238708496e-01 -1.463802754878997803e-01 -1.868428289890289307e-02 1.228945627808570862e-01 4.935671389102935791e-02 1.903271079063415527e-01 -1.403313726186752319e-01 -7.656516134738922119e-02 3.158926963806152344e-01 3.284141719341278076e-01 1.953235566616058350e-01 3.202506899833679199e-01 -6.474445760250091553e-02 -2.727920413017272949e-01 2.230083346366882324e-01 2.546803653240203857e-01 -6.920421868562698364e-02 1.473642289638519287e-01 1.847093254327774048e-01 -2.277013212442398071e-01 5.306211113929748535e-02 -1.106418743729591370e-01
5.029637366533279419e-02 -1.575841307640075684e-01 8.119504898786544800e-02 -3.939759731292724609e-01 1.573009490966796875e-01 -2.845365107059478760e-01 2.404329031705856323e-01 -1.337478607892990112e-01 -2.251714915037155151e-01 1.254258751869201660e-01 1.266665011644363403e-01 -4.951730743050575256e-02 9.511201083660125732e-02 -1.159486919641494751e-01 7.595856487751007080e-02 7.190409302711486816e-02 -3.559168279170989990e-01 1.560454219579696655e-01 9.633978456258773804e-02 -2.932131476700305939e-02 -7.183408737182617188e-02 1.393940150737762451e-01 1.299985349178314209e-01 -2.241673171520233154e-01 2.637334167957305908e-01 1.126425527036190033e-02 -9.371893852949142456e-02 1.749990507960319519e-02 -2.188520282506942749e-01 -1.349170058965682983e-01 -2.251247018575668335e-01 2.502100169658660889e-01
-6.317635625600814819e-02 6.076174974441528320e-02 -2.960841953754425049e-01 -1.968494802713394165e-02 4.753591958433389664e-03 -1.864141412079334259e-02 1.410878598690032959e-01 -5.199034512042999268e-02 -2.309353351593017578e-01 -1.255242228507995605e-01 -2.202937379479408264e-02 5.456383153796195984e-02 2.154485508799552917e-02 1.627382189035415649e-01 1.585265994071960449e-01 -2.065786123275756836e-01 -1.034885197877883911e-01 1.581718325614929199e-01 9.789157658815383911e-03 2.844162881374359131e-01 -1.249025017023086548e-01 2.678438127040863037e-01 -1.233666110783815384e-02 -1.954148262739181519e-01 1.560582369565963745e-01 4.126374125480651855e-01 -4.058072566986083984e-01 -2.036133706569671631e-01 1.811441034078598022e-01 -5.889276508241891861e-03 -1.487270146608352661e-01 1.259175986051559448e-01
4.830650612711906433e-02 3.111945390701293945e-01 -2.769118547439575195e-01 -8.879296481609344482e-03 9.280903637409210205e-02 1.257614344358444214e-01 1.287701725959777832e-01 1.068335846066474915e-01 -9.029203653335571289e-02 3.368295729160308838e-02 2.150430232286453247e-01 -1.320741176605224609e-01 1.399761140346527100e-01 1.333157420158386230e-01 -1.271050237119197845e-02 2.230072766542434692e-01 -4.963650405406951904e-01 -7.193025946617126465e-02 -6.852108240127563477e-02 1.961664855480194092e-01 7.717291265726089478e-02 4.341703653335571289e-01 5.950319766998291016e-02 -1.939233839511871338e-01 1.991100907325744629e-01 -6.137131154537200928e-02 3.423561528325080872e-02 -3.292054310441017151e-02 1.103266030550003052e-01 -1.263041347265243530e-01 -6.592545658349990845e-02 -5.416024476289749146e-02
-3.842514380812644958e-02 1.214739009737968445e-01 -1.377449780702590942e-01 -1.573082506656646729e-01 -5.612071603536605835e-02 -1.232392489910125732e-01 5.401939153671264648e-02 -1.496610343456268311e-01 -8.830208331346511841e-03 -2.635887861251831055e-01 2.720362842082977295e-01 -2.312120646238327026e-01 -1.661892682313919067e-01 2.246937155723571777e-01 1.186553165316581726e-01 7.613212615251541138e-02 -5.148544907569885254e-02 -5.384542047977447510e-02 1.399739235639572144e-01 1.442134380340576172e-01 3.364174365997314453e-01 2.930169999599456787e-01 -1.909457296133041382e-01 -7.298211753368377686e-02 1.713373064994812012e-01 1.712985485792160034e-01 1.213007420301437378e-02 8.590037375688552856e-02 7.882388681173324585e-02 -4.736685454845428467e-01 -3.806458786129951477e-02 -1.279876381158828735e-01
-1.372811943292617798e-01 -2.301958501338958740e-01 1.948107928037643433e-01 -1.113561391830444336e-01 3.094244003295898438e-01 6.074646860361099243e-02 -1.572770178318023682e-01 -2.538708746433258057e-01 -9.677132219076156616e-02 1.354464143514633179e-01 -1.436617672443389893e-01 -5.273807793855667114e-02 2.013790160417556763e-01 3.909321725368499756e-01 -8.269576728343963623e-02 9.305489808320999146e-02 -2.678962349891662598e-01 -6.768467836081981659e-03 5.498752370476722717e-02 2.587287425994873047e-01 -1.904174089431762695e-01 1.801221072673797607e-01 5.087484791874885559e-02 -2.001253217458724976e-01 2.490394860506057739e-01 -1.379755139350891113e-02 2.995670400559902191e-02 -4.489510878920555115e-02 1.199331600219011307e-02 -2.934261560440063477e-01 -3.346297889947891235e-02 1.535462588071823120e-01
7.179681956768035889e-02 -2.850173413753509521e-01 -8.506031334400177002e-02 -4.023054987192153931e-02 -5.785321071743965149e-02 -2.028695344924926758e-01 -5.396875366568565369e-02 7.446996867656707764e-02 -1.719070523977279663e-01 -1.759571433067321777e-01 -8.168642222881317139e-02 -3.401148691773414612e-02 4.225084558129310608e-02 2.848829627037048340e-01 3.264124691486358643e-01 -5.080576241016387939e-02 -8.597087860107421875e-02 1.992996335029602051e-01 -1.592775434255599976e-01 4.451568126678466797e-01 7.909776270389556885e-02 1.934341192245483398e-01 -5.045871436595916748e-02 -3.291420042514801025e-01 2.075183540582656860e-01 1.602993309497833252e-01 -9.117486327886581421e-02 -1.737956330180168152e-02 7.001123856753110886e-03 -1.690497398376464844e-01 -2.250192612409591675e-01 9.771810472011566162e-02
1.809990108013153076e-01 -9.320319443941116333e-02 -2.998887598514556885e-01 -7.225402165204286575e-03 -1.051875874400138855e-01 -1.744491904973983765e-01 2.308211661875247955e-02 -2.297740196809172630e-03 -2.772488594055175781e-01 1.222838996909558773e-03 1.436656564474105835e-01 -1.731819808483123779e-01 -1.024870499968528748e-01 1.164930388331413269e-01 9.646085649728775024e-02 -2.080044895410537720e-01 -2.308010160923004150e-01 7.517977803945541382e-02 -5.088214296847581863e-03 2.893916964530944824e-01 -4.525284841656684875e-02 2.733022570610046387e-01 1.863128505647182465e-02 -2.257417887449264526e-01 1.498410552740097046e-01 3.160769939422607422e-01 -2.570208609104156494e-01 7.914015650749206543e-02 2.438892126083374023e-01 -1.437885612249374390e-01 -2.520917057991027832e-01 -1.151387616991996765e-01
6.588975340127944946e-02 1.727623939514160156e-01 1.330623775720596313e-01 2.591769583523273468e-02 -6.106870248913764954e-02 -2.259778976440429688e-01 7.243594527244567871e-02 4.236441850662231445e-02 -2.482927888631820679e-01 -1.543880701065063477e-01 -8.830365538597106934e-02 1.306316852569580078e-01 -1.486447751522064209e-01 7.918409258127212524e-02 1.960708945989608765e-01 -2.094106972217559814e-01 -4.624023735523223877e-01 7.474079728126525879e-02 1.805399358272552490e-01 1.453087031841278076e-01 2.888711392879486084e-01 -1.562874168157577515e-01 1.854628622531890869e-01 -2.852357327938079834e-01 2.350714206695556641e-01 1.134470105171203613e-01 -6.067710369825363159e-02 -8.213885873556137085e-02 2.671987749636173248e-02 -1.367001682519912720e-01 1.743193529546260834e-02 -2.637928426265716553e-01
-4.682994261384010315e-02 -2.125716023147106171e-02 -1.984975486993789673e-01 -1.967087686061859131e-01 -6.214766204357147217e-02 1.073453277349472046e-01 -3.288912773132324219e-02 -1.144366189837455750e-01 -2.643752098083496094e-01 -2.417901530861854553e-02 1.765619032084941864e-03 9.453213959932327271e-02 1.216491777449846268e-02 1.031195893883705139e-01 1.096720471978187561e-01 2.061208039522171021e-01 -4.379125833511352539e-01 2.061145603656768799e-01 -3.171763196587562561e-02 4.943409264087677002e-01 6.882070749998092651e-02 5.407346040010452271e-02 1.097898110747337341e-01 -1.947540938854217529e-01 -1.796601414680480957e-01 3.749356046319007874e-02 -1.168016567826271057e-01 8.755652606487274170e-02 -4.440284520387649536e-02 -3.753219842910766602e-01 -2.628430724143981934e-03 9.936116635799407959e-02
-2.742590606212615967e-01 6.292128562927246094e-02 1.665898971259593964e-02 -8.782229386270046234e-03 2.210958003997802734e-01 1.581796556711196899e-01 2.974666357040405273e-01 -1.218406409025192261e-01 1.163940578699111938e-01 -1.926601305603981018e-02 1.959109008312225342e-01 -1.523974090814590454e-01 1.371945142745971680e-01 3.120322525501251221e-01 2.416964620351791382e-01 2.944070994853973389e-01 -1.757798790931701660e-01 1.075833383947610855e-02 -1.057213619351387024e-01 1.677230298519134521e-01 9.156876057386398315e-02 7.944759726524353027e-02 1.482666879892349243e-01 -3.840135633945465088e-01 2.213740050792694092e-01 2.817466855049133301e-01 -5.298449471592903137e-02 -4.147828742861747742e-02 4.743799567222595215e-02 4.803506284952163696e-02 7.876212149858474731e-02 -9.101250022649765015e-02
-1.206523627042770386e-01 -6.075876578688621521e-02 5.698743462562561035e-02 3.320489823818206787e-01 8.615604788064956665e-02 4.676210135221481323e-02 6.048410432413220406e-04 -2.616580128669738770e-01 -5.646961554884910583e-02 -2.235012501478195190e-01 2.281486392021179199e-01 -1.008493360131978989e-02 8.289899677038192749e-02 -6.886178255081176758e-02 -5.268586054444313049e-02 1.447408944368362427e-01 -4.687008857727050781e-01 2.225019782781600952e-01 1.778499335050582886e-01 1.134120598435401917e-01 -8.669155091047286987e-02 2.138180732727050781e-01 -7.160131633281707764e-02 5.457158759236335754e-02 3.453409373760223389e-01 5.303217843174934387e-02 1.080428808927536011e-01 1.446458697319030762e-01 -3.466494753956794739e-02 -1.262235939502716064e-01 -2.701534628868103027e-01 -1.724324822425842285e-01
7.646586280316114426e-03 -1.856174767017364502e-01 8.186340332031250000e-02 -2.296054735779762268e-02 -3.138475120067596436e-02 5.227088183164596558e-02 9.352980554103851318e-02 -4.832734167575836182e-01 -1.507176160812377930e-01 -2.950484864413738251e-02 1.493700686842203140e-02 -5.726595968008041382e-02 2.732100784778594971e-01 -3.897951170802116394e-02 1.951441317796707153e-01 -1.108936071395874023e-01 -3.796293437480926514e-01 1.002789363265037537e-01 -1.570787876844406128e-01 3.104771077632904053e-01 1.631414867006242275e-03 2.962186038494110107e-01 3.185977041721343994e-02 -1.865703016519546509e-01 1.399973779916763306e-01 -1.635683774948120117e-01 3.620728105306625366e-02 -2.371279150247573853e-01 8.462539315223693848e-02 -1.597017645835876465e-01 3.560549020767211914e-02 -1.482093185186386108e-01
-1.815698146820068359e-01 -6.116861104965209961e-02 3.325220197439193726e-02 1.233588829636573792e-01 7.433661259710788727e-03 5.125552415847778320e-02 3.423069044947624207e-02 -4.510873258113861084e-01 1.645880192518234253e-02 -5.807986482977867126e-02 4.277807660400867462e-03 6.946230679750442505e-02 -6.415688246488571167e-02 -8.904751390218734741e-03 1.036462094634771347e-02 6.190944835543632507e-02 -4.816799163818359375e-01 -4.929108172655105591e-02 4.885557666420936584e-02 6.890562176704406738e-02 7.129810005426406860e-02 3.496671319007873535e-01 1.482058614492416382e-01 1.296787410974502563e-01 2.165362238883972168e-01 2.170904129743576050e-01 1.332850754261016846e-01 -4.725317284464836121e-02 -1.860113069415092468e-02 -1.022899597883224487e-01 -4.362008869647979736e-01 -1.429215352982282639e-02
1.616968363523483276e-01 1.625195741653442383e-01 -2.574557960033416748e-01 2.723132260143756866e-02 2.239076644182205200e-01 -2.695571482181549072e-01 2.009832486510276794e-02 -2.708945870399475098e-01 -4.944259673357009888e-02 5.080454866401851177e-04 7.923875004053115845e-02 5.956169590353965759e-02 7.464960217475891113e-02 4.146718382835388184e-01 2.946258783340454102e-01 1.805969700217247009e-02 1.347962021827697754e-02 2.663727104663848877e-01 8.840901427902281284e-04 1.857621222734451294e-01 3.838333487510681152e-02 1.647565811872482300e-01 -4.430257901549339294e-02 -3.602071404457092285e-01 2.573880553245544434e-01 4.021797794848680496e-03 -2.017853111028671265e-01 8.137574791908264160e-02 -5.283547565340995789e-02 -7.170461583882570267e-03 8.213824778795242310e-02 1.331834793090820312e-01
-1.592993438243865967e-01 1.862132996320724487e-01 2.949908189475536346e-02 1.433386374264955521e-02 2.758150696754455566e-01 -5.307057499885559082e-02 -1.046463847160339355e-01 -1.761248409748077393e-01 5.521551705896854401e-03 1.717672646045684814e-01 1.275789141654968262e-01 -1.107908412814140320e-02 1.410666555166244507e-01 -3.430273756384849548e-02 -4.045865684747695923e-02 -2.023409008979797363e-01 -1.688095033168792725e-01 3.652171045541763306e-02 -1.249498128890991211e-02 3.774982988834381104e-01 2.634046971797943115e-02 1.891242265701293945e-01 -1.220546290278434753e-02 -2.882767915725708008e-01 1.667125076055526733e-01 1.811942160129547119e-01 -1.613803952932357788e-02 9.495396912097930908e-02 -3.576924204826354980e-01 -3.611160218715667725e-01 -1.336940228939056396e-01 -2.647509574890136719e-01
1.611422933638095856e-02 -7.331794500350952148e-02 3.036798834800720215e-01 2.424464076757431030e-01 2.392062097787857056e-01 -3.836882114410400391e-02 -1.709580570459365845e-01 -2.041167616844177246e-01 1.878609061241149902e-01 1.612470149993896484e-01 1.037706658244132996e-01 4.375653713941574097e-02 8.395804092288017273e-03 2.536242008209228516e-01 -5.312763899564743042e-02 1.088881865143775940e-01 -2.175328731536865234e-01 -5.655587092041969299e-02 3.271292895078659058e-02 -2.445301227271556854e-02 -1.169026130810379982e-03 1.401766389608383179e-01 -1.016452312469482422e-01 -2.776387929916381836e-01 3.238645493984222412e-01 1.425700187683105469e-01 -3.630637004971504211e-02 1.345156133174896240e-01 1.273906975984573364e-01 -4.705454707145690918e-01 -1.208428293466567993e-01 6.786756962537765503e-02
7.242812216281890869e-02 -2.274055033922195435e-01 7.881784439086914062e-02 5.596974492073059082e-02 1.593949794769287109e-01 1.375088244676589966e-01 -1.023018211126327515e-01 -3.028986155986785889e-01 -1.362202912569046021e-01 1.475977059453725815e-02 3.552103936672210693e-01 -8.785246312618255615e-02 -9.955063462257385254e-02 5.608041584491729736e-02 5.349517986178398132e-02 -1.215177103877067566e-01 -4.750741124153137207e-01 -4.221332818269729614e-02 -4.670028109103441238e-03 2.432991415262222290e-01 2.608027122914791107e-02 1.248699575662612915e-01 1.140169426798820496e-02 -2.455470860004425049e-01 2.319305688142776489e-01 2.768104970455169678e-01 2.403188496828079224e-01 -1.454783976078033447e-01 1.801655889721587300e-04 1.005844920873641968e-01 7.542607188224792480e-02 -1.236466839909553528e-01
-4.771655425429344177e-02 6.275700032711029053e-02 -2.533961320295929909e-03 -1.252965033054351807e-01 2.239059843122959137e-02 2.022395581007003784e-01 -3.963618353009223938e-02 -3.200844526290893555e-01 -2.107973992824554443e-01 -5.514382943511009216e-02 8.826804906129837036e-02 5.470890924334526062e-02 6.498832255601882935e-02 3.303334712982177734e-01 2.824269831180572510e-01 -3.095521926879882812e-01 1.658770442008972168e-01 -5.073120445013046265e-02 1.956921070814132690e-01 1.560004353523254395e-01 -7.368244230747222900e-03 1.488914042711257935e-01 1.786495000123977661e-01 -2.856606841087341309e-01 4.103569984436035156e-01 7.667664438486099243e-02 -1.366466432809829712e-01 -6.279635429382324219e-02 2.490117587149143219e-02 -1.624303162097930908e-01 -1.309674829244613647e-01 -1.263122409582138062e-01
3.623853251338005066e-02 -2.755799889564514160e-02 -3.643121570348739624e-02 -3.883831202983856201e-02 1.689707636833190918e-01 1.099344789981842041e-01 1.258919090032577515e-01 1.575656086206436157e-01 1.148811951279640198e-01 -7.601474225521087646e-02 1.669581793248653412e-02 -3.363728523254394531e-02 3.017795383930206299e-01 -4.766565933823585510e-02 2.003096342086791992e-01 6.489613652229309082e-02 -3.809973597526550293e-01 -4.319594427943229675e-02 -5.732609331607818604e-02 1.362748593091964722e-01 3.571055829524993896e-02 -1.553121395409107208e-02 6.080982834100723267e-02 -5.742210149765014648e-02 5.004502534866333008e-01 1.229720339179039001e-01 1.033682599663734436e-01 -2.703118696808815002e-02 -1.878872215747833252e-01 -5.228996649384498596e-02 -5.044237971305847168e-01 9.409285336732864380e-02
-3.850817084312438965e-01 -1.983365565538406372e-01 -1.931972205638885498e-01 4.624437913298606873e-02 3.700120374560356140e-02 -1.229506507515907288e-01 2.592417597770690918e-01 -3.182533010840415955e-02 -1.145251989364624023e-01 -2.014280110597610474e-01 7.058424502611160278e-02 -1.228180378675460815e-01 -6.853108853101730347e-02 -2.673442661762237549e-02 4.305768013000488281e-01 2.682833187282085419e-02 -2.490713447332382202e-01 7.508093118667602539e-02 1.492292732000350952e-01 1.104329377412796021e-01 6.916284561157226562e-02 2.639173269271850586e-01 3.261103630065917969e-01 1.386248972266912460e-02 2.147849798202514648e-01 7.048115134239196777e-02 4.345646128058433533e-02 -3.989032283425331116e-02 1.053725257515907288e-01 -1.058613359928131104e-01 2.504215538501739502e-01 -1.440710388123989105e-02
1.802302151918411255e-01 -1.434541195631027222e-01 -4.772187769412994385e-02 -2.219719737768173218e-01 -1.157185882329940796e-01 5.621458962559700012e-02 3.275492042303085327e-02 -1.645556688308715820e-01 -1.086908057332038879e-01 -1.104507073760032654e-01 9.719043970108032227e-03 2.163044959306716919e-01 3.712314739823341370e-02 2.404983341693878174e-01 3.023101985454559326e-01 -2.322054654359817505e-01 1.809012889862060547e-02 2.075764089822769165e-01 -3.216426074504852295e-02 1.981931924819946289e-01 -1.713316328823566437e-02 9.521089494228363037e-02 -1.051564440131187439e-01 -2.630105316638946533e-01 2.696270644664764404e-01 4.412088692188262939e-01 -2.643479704856872559e-01 -3.811547160148620605e-02 -7.277249358594417572e-03 -8.959122002124786377e-02 -2.124301046133041382e-01 -1.001948490738868713e-01
-7.368355989456176758e-02 3.513117088004946709e-03 -3.310006856918334961e-02 -9.525794535875320435e-02 3.542454242706298828e-01 2.264736741781234741e-01 3.728647902607917786e-02 -1.275721192359924316e-01 9.049315005540847778e-02 1.507735699415206909e-01 1.964605003595352173e-01 -1.606828272342681885e-01 2.072151899337768555e-01 -1.798412203788757324e-01 2.890836000442504883e-01 -1.103614717721939087e-01 -3.116448223590850830e-01 -7.214159518480300903e-02 1.184006556868553162e-01 1.546973437070846558e-01 1.030293852090835571e-01 1.706026345491409302e-01 9.627937688492238522e-04 -9.133407473564147949e-02 3.531136810779571533e-01 1.498385071754455566e-01 1.751314252614974976e-01 2.752426639199256897e-02 -1.017516478896141052e-01 2.976082451641559601e-02 -3.807287812232971191e-01 2.175742946565151215e-02
-2.116840183734893799e-01 -4.827634990215301514e-02 5.587075278162956238e-02 2.388412952423095703e-01 1.160887032747268677e-01 1.433427184820175171e-01 3.777822852134704590e-02 -2.253418862819671631e-01 1.518832892179489136e-01 -1.334558241069316864e-02 2.174396663904190063e-01 5.882435664534568787e-02 1.717495173215866089e-01 -1.592967510223388672e-01 4.753961786627769470e-02 2.141674980521202087e-03 -3.927400410175323486e-01 3.059394657611846924e-02 1.471085250377655029e-01 1.633608192205429077e-01 -6.220410391688346863e-02 3.962912261486053467e-01 -2.208147011697292328e-02 -1.108929142355918884e-01 3.407888412475585938e-01 6.119028851389884949e-02 3.206985443830490112e-02 -3.613304346799850464e-02 -9.300614148378372192e-02 -9.043963998556137085e-02 -2.636032402515411377e-01 -2.993273735046386719e-01
1.747791171073913574e-01 3.746745362877845764e-02 -5.954130366444587708e-02 -2.742401361465454102e-01 6.025264039635658264e-02 8.208645135164260864e-02 9.476001560688018799e-02 -1.427242457866668701e-01 2.031180858612060547e-01 4.409720748662948608e-02 2.884195148944854736e-01 5.546055361628532410e-02 1.079196482896804810e-01 1.651805341243743896e-01 1.798070669174194336e-01 8.170940726995468140e-02 -1.331419199705123901e-01 1.600842475891113281e-01 2.022636979818344116e-01 2.979722917079925537e-01 4.748024046421051025e-02 -2.527614831924438477e-01 1.793480478227138519e-02 -4.393990337848663330e-01 2.318100333213806152e-01 2.724243104457855225e-01 -1.754703223705291748e-01 -3.460146114230155945e-02 7.019220292568206787e-02 -1.882086098194122314e-01 5.841008387506008148e-03 9.626316279172897339e-02
1.131128296256065369e-01 1.405119895935058594e-01 -2.291612327098846436e-01 -1.355791240930557251e-01 -6.235716491937637329e-02 -7.847627252340316772e-02 -8.895098417997360229e-02 -3.745053112506866455e-01 -6.341236084699630737e-02 -1.039521768689155579e-01 1.831845194101333618e-01 6.023126840591430664e-02 1.056222319602966309e-01 3.302809298038482666e-01 1.750723123550415039e-01 1.121900901198387146e-01 -2.678036987781524658e-01 -2.133718132972717285e-02 -2.389975786209106445e-01 2.298818975687026978e-01 1.344623118638992310e-01 2.621271312236785889e-01 3.239582106471061707e-02 -4.831326380372047424e-02 1.287621408700942993e-01 -1.724886745214462280e-01 -1.126512959599494934e-01 -5.325935035943984985e-02 -3.843083977699279785e-02 -1.551350355148315430e-01 -3.390603363513946533e-01 2.195066511631011963e-01
-8.627353608608245850e-02 1.144433617591857910e-01 -2.766925990581512451e-01 -2.506817691028118134e-02 3.769901394844055176e-02 -1.245335862040519714e-01 5.892762448638677597e-03 -7.986820489168167114e-02 -2.637282907962799072e-01 -2.170282006263732910e-01 1.902534393593668938e-03 1.067456882447004318e-02 1.789283752441406250e-01 1.586950123310089111e-01 2.598323822021484375e-01 -8.550144731998443604e-02 -1.087463423609733582e-01 2.084534019231796265e-01 1.250874623656272888e-02 2.021255493164062500e-01 -1.162088438868522644e-01 1.523202061653137207e-01 8.296471834182739258e-02 -1.741119772195816040e-01 6.782034039497375488e-02 4.072795212268829346e-01 -4.881090223789215088e-01 4.010993242263793945e-02 5.947633460164070129e-02 2.686191163957118988e-02 -2.120910137891769409e-01 -1.907231099903583527e-02
7.111196964979171753e-02 -4.593456909060478210e-02 -9.633544832468032837e-02 -2.416006028652191162e-01 1.400681734085083008e-01 -1.247298270463943481e-01 -1.643319725990295410e-01 -1.800191998481750488e-01 -2.671930193901062012e-01 -2.043824642896652222e-01 -2.277848720550537109e-01 -8.419489115476608276e-02 1.133504211902618408e-01 3.189134299755096436e-01 2.857933342456817627e-01 -2.087393961846828461e-02 -2.584551870822906494e-01 5.389898642897605896e-02 2.739731669425964355e-01 2.577382326126098633e-01 -2.450925707817077637e-01 -5.605056136846542358e-02 3.005149587988853455e-02 -1.606818735599517822e-01 2.476602345705032349e-01 1.782217174768447876e-01 -5.392883345484733582e-02 4.848298430442810059e-02 1.427815556526184082e-01 -1.472772806882858276e-01 -9.525939822196960449e-02 1.055901646614074707e-01
-2.346888333559036255e-01 2.107158303260803223e-03 -3.928841277956962585e-02 -8.814429491758346558e-02 8.553370833396911621e-02 1.221095472574234009e-01 -6.780548393726348877e-02 -7.504376024007797241e-02 -2.273966073989868164e-01 -7.057981938123703003e-02 1.217289343476295471e-01 1.439922004938125610e-01 -6.199280545115470886e-02 -3.745725378394126892e-03 4.216126725077629089e-02 -6.339052319526672363e-02 -2.787948548793792725e-01 3.176753222942352295e-01 -2.298562042415142059e-02 2.770752310752868652e-01 4.041791856288909912e-01 -5.253006517887115479e-02 4.419147595763206482e-02 -6.898126751184463501e-02 -4.907840117812156677e-02 2.447150647640228271e-01 2.943519270047545433e-03 1.547454744577407837e-01 3.875584900379180908e-01 -3.539455235004425049e-01 -5.269933026283979416e-03 -1.035465598106384277e-01
-1.103578284382820129e-01 -2.758958637714385986e-01 1.713562905788421631e-01 4.387247562408447266e-02 4.405624046921730042e-02 -1.858897954225540161e-01 7.603047788143157959e-02 8.851968497037887573e-02 -8.036363869905471802e-02 1.346599608659744263e-01 -7.174059003591537476e-02 -2.239194959402084351e-01 -8.673241734504699707e-02 2.399696037173271179e-03 1.340487450361251831e-01 -1.233553327620029449e-02 -3.346242010593414307e-01 2.008573710918426514e-01 7.354625314474105835e-02 -8.549927175045013428e-02 2.088760733604431152e-01 1.697928607463836670e-01 -9.108040481805801392e-03 -3.917595446109771729e-01 2.792291343212127686e-01 2.109112441539764404e-01 -1.007364783436059952e-02 -1.643727533519268036e-02 -3.438935428857803345e-02 -8.594331890344619751e-02 -1.690093986690044403e-02 -4.494915604591369629e-01
-9.189828298985958099e-03 1.520643532276153564e-01 -3.261022567749023438e-01 1.624743826687335968e-02 -3.369641304016113281e-02 6.903363019227981567e-02 1.877624392509460449e-01 8.877326548099517822e-02 7.707484811544418335e-02 7.090971618890762329e-02 4.930964484810829163e-02 -1.463079005479812622e-01 3.296678662300109863e-01 5.873579531908035278e-02 1.812058687210083008e-01 -8.772661909461021423e-03 -4.002935588359832764e-01 -1.637415736913681030e-01 8.394114673137664795e-02 2.567749619483947754e-01 9.217665344476699829e-02 2.840538918972015381e-01 -1.483957916498184204e-01 -3.350446820259094238e-01 3.075841069221496582e-01 -1.172113269567489624e-01 -5.164226144552230835e-02 1.343304216861724854e-01 7.085593044757843018e-02 -1.177489757537841797e-01 9.560322761535644531e-02 -2.703336812555789948e-02
-1.128731667995452881e-01 -3.794209286570549011e-02 -3.338714316487312317e-02 -4.773552715778350830e-02 -1.125955656170845032e-01 2.807986736297607422e-01 1.952448859810829163e-02 -2.890910208225250244e-01 -5.963880568742752075e-02 -1.401647776365280151e-01 2.810878753662109375e-01 2.452827095985412598e-01 -4.425564548000693321e-04 2.650272548198699951e-01 3.532963097095489502e-01 -3.654053434729576111e-02 -5.233333213254809380e-04 1.234037801623344421e-01 1.704723834991455078e-01 1.541463732719421387e-01 -8.614508807659149170e-02 1.447172928601503372e-02 2.256866693496704102e-01 -2.595203518867492676e-01 4.370944499969482422e-01 -1.203792840242385864e-01 -1.694918870925903320e-01 1.193617284297943115e-01 4.632142558693885803e-02 -4.106617346405982971e-02 -4.281447827816009521e-02 5.208916496485471725e-03
1.915482431650161743e-02 1.496551483869552612e-01 -1.308359503746032715e-01 2.001775801181793213e-01 3.266119360923767090e-01 -9.554047882556915283e-02 5.679567903280258179e-02 8.934761583805084229e-02 6.641493737697601318e-02 1.129261404275894165e-02 7.889429479837417603e-02 1.782433688640594482e-01 1.883694902062416077e-02 8.383492380380630493e-02 1.147036999464035034e-01 -9.432827122509479523e-03 -3.682664334774017334e-01 3.068355619907379150e-01 1.967231184244155884e-01 3.136018812656402588e-01 -9.169714525341987610e-03 3.091746866703033447e-01 1.147191971540451050e-01 1.650192439556121826e-01 2.705207765102386475e-01 3.957780450582504272e-02 -3.413877636194229126e-02 -1.915315985679626465e-01 -6.364928185939788818e-02 -6.897116452455520630e-02 -3.135323822498321533e-01 -8.535279333591461182e-02
-1.465480327606201172e-01 4.382557794451713562e-02 -1.349436789751052856e-01 5.880504101514816284e-02 3.928931951522827148e-01 -9.862781316041946411e-02 1.902274340391159058e-01 1.900774687528610229e-01 -1.905679106712341309e-01 1.390906870365142822e-01 3.377780318260192871e-02 1.427960842847824097e-01 -1.228793635964393616e-01 2.104459702968597412e-01 2.521471083164215088e-01 2.096990868449211121e-02 2.458661980926990509e-02 2.573907375335693359e-01 3.396404162049293518e-02 7.362244278192520142e-02 3.815883398056030273e-02 1.838974207639694214e-01 3.803684413433074951e-01 -4.804536700248718262e-03 4.236338436603546143e-01 1.557520329952239990e-01 -8.374057710170745850e-02 6.282621622085571289e-02 -1.214499846100807190e-01 -1.122441962361335754e-01 1.776459626853466034e-02 -1.489088237285614014e-01
4.471673164516687393e-03 -1.581227965652942657e-02 1.154248714447021484e-01 -2.872373163700103760e-02 -3.423630073666572571e-02 -7.610953180119395256e-04 2.579067647457122803e-01 1.561289727687835693e-01 -2.112305015325546265e-01 -1.681945174932479858e-01 -1.293613761663436890e-01 9.702969342470169067e-02 -1.976326704025268555e-01 2.504312396049499512e-01 2.334006577730178833e-01 -2.145143039524555206e-02 -2.690075337886810303e-01 2.972238361835479736e-01 1.407107114791870117e-01 3.210411593317985535e-02 2.972204089164733887e-01 5.768624693155288696e-02 1.760842353105545044e-01 -2.704509496688842773e-01 4.934118986129760742e-01 -7.648459076881408691e-02 3.548102825880050659e-02 4.764905944466590881e-02 -1.729907095432281494e-02 3.022867068648338318e-02 2.990006469190120697e-03 -7.961737364530563354e-02
4.750121012330055237e-02 -4.844960197806358337e-02 2.798204869031906128e-02 -1.237861812114715576e-01 2.564555704593658447e-01 1.091029588133096695e-02 1.560676246881484985e-01 -9.834671765565872192e-02 1.334540843963623047e-01 7.167302817106246948e-02 1.954961419105529785e-01 1.492706388235092163e-01 -3.683514520525932312e-02 1.412880718708038330e-01 2.334558069705963135e-01 -3.894043862819671631e-01 -1.999540627002716064e-01 -2.658594846725463867e-01 8.362675085663795471e-03 1.831946223974227905e-01 2.000550627708435059e-01 2.488821893930435181e-01 9.827063977718353271e-02 4.349082708358764648e-02 2.518939077854156494e-01 2.891590297222137451e-01 9.213832020759582520e-02 1.997223123908042908e-02 1.070327684283256531e-01 -2.576811611652374268e-01 -1.340456157922744751e-01 2.426660507917404175e-01
-2.012336850166320801e-01 1.865779310464859009e-01 1.356338709592819214e-01 5.085565522313117981e-02 -5.079898983240127563e-02 1.105535402894020081e-01 3.901578113436698914e-02 -3.325221240520477295e-01 -2.140835225582122803e-01 -1.637052148580551147e-01 4.638620838522911072e-02 -8.560990542173385620e-02 -1.067610383033752441e-01 3.434983193874359131e-01 3.287370502948760986e-01 -7.658526301383972168e-02 2.326205931603908539e-02 1.137073338031768799e-01 3.047210872173309326e-01 1.766701973974704742e-02 6.183857098221778870e-02 2.331012785434722900e-01 2.163980901241302490e-01 -2.135532796382904053e-01 2.649744451045989990e-01 -1.607112586498260498e-02 -1.587877869606018066e-01 4.120125621557235718e-02 2.699165642261505127e-01 -8.789943903684616089e-02 -8.376742899417877197e-02 -9.576436877250671387e-02
-1.911981031298637390e-02 1.873222291469573975e-01 6.166069954633712769e-02 -1.027704030275344849e-01 8.417472243309020996e-02 -1.588547080755233765e-01 -1.834129691123962402e-01 1.654505170881748199e-02 -1.187626793980598450e-01 -8.120469748973846436e-02 -4.665518924593925476e-02 1.010341271758079529e-01 1.697878837585449219e-01 1.957546919584274292e-01 4.080071449279785156e-01 4.715656489133834839e-02 -4.360074102878570557e-01 -6.133382394909858704e-02 -1.200779974460601807e-01 -2.770104818046092987e-02 1.600686758756637573e-01 2.258296310901641846e-01 5.202850699424743652e-02 8.353105187416076660e-02 1.949595957994461060e-01 2.637950181961059570e-01 -5.972808226943016052e-02 1.180282607674598694e-02 -1.090982332825660706e-01 1.692891679704189301e-02 -3.431472778320312500e-01 2.800418734550476074e-01
2.334501445293426514e-01 1.886626705527305603e-02 -8.412584662437438965e-02 4.191628843545913696e-02 1.843471676111221313e-01 -2.742910385131835938e-01 -1.018829345703125000e-01 -3.026554286479949951e-01 -1.225138902664184570e-01 7.953311502933502197e-02 -2.100239135324954987e-02 -9.798230230808258057e-02 7.925302535295486450e-02 6.305539608001708984e-02 9.154571592807769775e-02 -3.821991086006164551e-01 -5.509298667311668396e-02 -8.924343436956405640e-02 1.608913838863372803e-01 1.764602363109588623e-01 3.848359361290931702e-02 1.008957624435424805e-01 -7.570203393697738647e-02 -2.498648017644882202e-01 5.030980706214904785e-01 1.577776074409484863e-01 3.803203580901026726e-03 -2.465184964239597321e-02 1.275244206190109253e-01 -2.551353573799133301e-01 -1.455571949481964111e-01 2.296794438734650612e-03
-5.040799733251333237e-03 -1.689542680978775024e-01 -1.292763650417327881e-01 4.785655438899993896e-02 -1.992696151137351990e-02 -7.731403410434722900e-02 2.260056734085083008e-01 5.886550247669219971e-02 -9.235695935785770416e-03 8.601237833499908447e-02 2.090444415807723999e-01 8.001930266618728638e-02 8.158066868782043457e-02 -7.450420409440994263e-02 1.893596500158309937e-01 1.433192193508148193e-01 -1.560513824224472046e-01 6.004502996802330017e-02 -3.694827854633331299e-02 -1.342978179454803467e-01 2.429053187370300293e-01 3.044210970401763916e-01 1.965833753347396851e-01 -2.762624919414520264e-01 2.352457642555236816e-01 5.441797971725463867e-01 1.695604994893074036e-02 6.291301921010017395e-03 2.311315089464187622e-01 -1.928707808256149292e-01 9.406086057424545288e-02 7.144922856241464615e-03
3.707199543714523315e-02 1.808620095252990723e-01 -6.182012334465980530e-02 -3.891904056072235107e-01 6.714762747287750244e-02 1.252873390913009644e-01 1.882637739181518555e-01 -1.771318167448043823e-01 3.920008987188339233e-02 9.369017183780670166e-02 2.318025082349777222e-01 2.597294002771377563e-02 1.168087050318717957e-01 4.929605498909950256e-02 5.603060871362686157e-02 -5.746395885944366455e-02 -2.137741148471832275e-01 3.761711716651916504e-01 -1.984069123864173889e-02 2.952340245246887207e-01 2.744242176413536072e-02 -1.538057774305343628e-01 -4.669309780001640320e-02 -2.877980470657348633e-01 1.346695721149444580e-01 2.483031451702117920e-01 -4.194106906652450562e-02 6.461792439222335815e-02 2.152652293443679810e-02 -2.702226340770721436e-01 -1.490952819585800171e-01 2.659800946712493896e-01
-2.742849588394165039e-01 -1.002327799797058105e-01 6.026203930377960205e-02 3.423925340175628662e-01 1.374629735946655273e-01 7.865353673696517944e-02 6.678172945976257324e-02 3.968699369579553604e-03 -1.856189519166946411e-01 -1.382018625736236572e-01 1.688536554574966431e-01 9.516710788011550903e-02 -1.572455838322639465e-02 2.863072454929351807e-01 2.888771295547485352e-01 1.167049910873174667e-02 -3.720386326313018799e-02 5.667189136147499084e-02 -6.371980160474777222e-02 -1.468739509582519531e-01 1.993034183979034424e-01 3.832188993692398071e-02 4.369131326675415039e-01 -1.293572783470153809e-01 4.098726511001586914e-01 1.731469929218292236e-01 -1.032175794243812561e-01 -5.136174336075782776e-02 -1.389368670061230659e-03 -7.117254287004470825e-02 8.767514489591121674e-03 1.091554537415504456e-01
-1.625009328126907349e-01 -1.350527852773666382e-01 5.865340679883956909e-02 7.718575745820999146e-02 1.580243706703186035e-01 2.234975546598434448e-01 2.830566465854644775e-02 2.221854776144027710e-02 -1.162467524409294128e-01 1.120496466755867004e-01 3.955695629119873047e-01 6.582017242908477783e-02 -1.938532143831253052e-01 2.871629968285560608e-02 3.827806413173675537e-01 1.984633058309555054e-01 -2.752476930618286133e-02 -2.843387424945831299e-02 1.554516851902008057e-01 7.985288649797439575e-02 5.791176855564117432e-02 1.641755737364292145e-02 -1.528213731944561005e-02 -3.749746382236480713e-01 3.125285804271697998e-01 1.740351691842079163e-02 -3.718544840812683105e-01 1.722553819417953491e-01 -2.489295229315757751e-02 6.453991681337356567e-02 -1.023296266794204712e-01 2.825782448053359985e-02
-1.241506412625312805e-01 -2.622132897377014160e-01 6.251391023397445679e-02 2.714932858943939209e-01 1.774835139513015747e-01 -1.445086151361465454e-01 -2.733409963548183441e-02 -8.568740636110305786e-02 -2.114622108638286591e-02 -1.805255189538002014e-02 2.995279133319854736e-01 8.380939066410064697e-02 -1.018437072634696960e-01 -8.731933683156967163e-02 1.035838574171066284e-01 -1.070232316851615906e-01 -3.587346673011779785e-01 3.492945134639739990e-01 1.674637049436569214e-01 3.045701682567596436e-01 -9.245853126049041748e-02 1.458798795938491821e-01 -1.581833362579345703e-01 1.141110286116600037e-01 3.112000823020935059e-01 9.113190323114395142e-02 1.752603799104690552e-01 2.243211120367050171e-01 8.752055466175079346e-03 -2.261353284120559692e-02 -1.057173758745193481e-01 -5.214556679129600525e-02
-1.819522082805633545e-01 -7.579518109560012817e-02 -2.086052112281322479e-02 2.664698660373687744e-01 -2.019106224179267883e-02 9.016408026218414307e-02 5.817512795329093933e-02 -3.222359120845794678e-01 -3.131240978837013245e-02 1.453368924558162689e-02 1.045945659279823303e-01 -3.587273135781288147e-02 -4.331483691930770874e-02 5.437180027365684509e-02 7.013533264398574829e-03 7.506074756383895874e-02 -4.067814946174621582e-01 -3.897457197308540344e-02 7.026707381010055542e-02 2.478064596652984619e-01 -3.106071613729000092e-02 3.563122749328613281e-01 -4.764727503061294556e-02 7.267890125513076782e-02 1.636554300785064697e-01 1.889794617891311646e-01 1.375476419925689697e-01 2.083828113973140717e-02 -3.653498739004135132e-02 -2.665654122829437256e-01 -4.585026204586029053e-01 -1.293728500604629517e-01
-1.539442595094442368e-02 9.287337213754653931e-02 4.137232527136802673e-02 -1.384431719779968262e-01 9.509806334972381592e-02 -2.103338241577148438e-01 -7.992261648178100586e-02 -3.492954075336456299e-01 -2.404968887567520142e-01 -3.784754499793052673e-02 1.602758765220642090e-01 1.750365346670150757e-01 -6.554576009511947632e-02 1.370297074317932129e-01 8.269370347261428833e-02 5.217087641358375549e-02 -1.959815174341201782e-01 3.841431140899658203e-01 2.853630483150482178e-01 8.513800054788589478e-02 1.501600258052349091e-02 2.092553973197937012e-01 2.308766394853591919e-01 -3.607944548130035400e-01 -5.408182367682456970e-02 -6.393549591302871704e-02 -1.662322431802749634e-01 -1.218294799327850342e-01 6.148807238787412643e-03 -2.930802404880523682e-01 -4.390985518693923950e-02 2.923269569873809814e-02
-3.769878149032592773e-01 -2.378427237272262573e-02 -2.042081803083419800e-01 -2.286293730139732361e-02 8.548956364393234253e-02 1.394966430962085724e-02 2.171495370566844940e-02 -1.526725245639681816e-04 -1.433464139699935913e-01 -3.732977062463760376e-02 2.105930000543594360e-01 -1.899307593703269958e-02 -3.035670816898345947e-01 1.268204897642135620e-01 2.540548741817474365e-01 5.128861404955387115e-03 -1.630623340606689453e-01 -1.271198987960815430e-01 -9.993252903223037720e-02 -1.015597302466630936e-02 -1.323774605989456177e-01 -2.042959332466125488e-01 7.498708367347717285e-02 -2.197278290987014771e-01 4.777146577835083008e-01 3.707142472267150879e-01 -7.420967519283294678e-02 -9.500999748706817627e-02 -1.203428395092487335e-02 -1.451153755187988281e-01 -9.965510107576847076e-03 1.335323508828878403e-02
1.841791421175003052e-01 3.417812883853912354e-01 -2.918636798858642578e-01 -1.828599907457828522e-02 2.074808478355407715e-01 1.111614629626274109e-01 -1.911276392638683319e-02 -6.147405132651329041e-02 7.322254031896591187e-02 -1.230866014957427979e-01 2.489585876464843750e-01 1.218493655323982239e-01 1.302613615989685059e-01 -2.249895595014095306e-02 2.774235606193542480e-01 -7.000292534939944744e-04 -3.359751701354980469e-01 1.023765653371810913e-01 7.048760354518890381e-02 2.084666341543197632e-01 1.212356463074684143e-01 7.063427567481994629e-02 7.965280860662460327e-02 1.368243396282196045e-01 2.503754496574401855e-01 1.947023123502731323e-01 6.545288860797882080e-02 -9.923610091209411621e-02 -2.927764132618904114e-02 -6.833987683057785034e-02 -3.429128825664520264e-01 2.408982366323471069e-01
-9.731207042932510376e-02 -1.640082523226737976e-02 7.960951328277587891e-02 -8.968027681112289429e-02 -1.142561808228492737e-01 -1.427589803934097290e-01 1.754873842000961304e-01 -2.974584102630615234e-01 3.368457034230232239e-02 2.842503488063812256e-01 8.831315487623214722e-02 -1.114488393068313599e-01 2.208921611309051514e-01 2.458323091268539429e-01 1.782601028680801392e-01 5.945097655057907104e-02 -1.048164293169975281e-01 1.731668226420879364e-02 -1.153390854597091675e-01 4.457421302795410156e-01 1.692242920398712158e-01 2.274174690246582031e-01 7.864025235176086426e-02 -2.901762723922729492e-01 1.716577708721160889e-01 -3.400017321109771729e-02 -8.716261945664882660e-03 -5.750780180096626282e-02 -7.911011576652526855e-02 -1.323965042829513550e-01 -2.605642080307006836e-01 2.382736951112747192e-01
-8.094227313995361328e-02 1.287432014942169189e-01 -2.402408421039581299e-01 1.338841468095779419e-01 -4.208688065409660339e-02 7.994776219129562378e-02 6.403072178363800049e-02 -6.566303223371505737e-02 -1.935902684926986694e-01 -1.725287139415740967e-01 1.457416731864213943e-02 -1.189587414264678955e-01 1.675895154476165771e-01 2.414030134677886963e-01 3.899376690387725830e-01 -4.877805709838867188e-02 -2.011904418468475342e-01 1.554016321897506714e-01 -8.422415703535079956e-03 3.462529480457305908e-01 -1.931134015321731567e-01 7.483846694231033325e-02 -3.551805391907691956e-02 -1.131384298205375671e-01 7.321541663259267807e-03 3.100682199001312256e-01 -3.560117185115814209e-01 -5.374148115515708923e-02 1.973023861646652222e-01 -8.141471445560455322e-02 -1.176271662116050720e-01 1.883965134620666504e-01
-1.490807235240936279e-01 -7.472497969865798950e-02 1.334981173276901245e-01 -1.381525099277496338e-01 1.988018453121185303e-01 -1.386121511459350586e-01 1.977475285530090332e-01 -1.667104214429855347e-01 -6.090660393238067627e-02 -1.044085342437028885e-02 6.552733480930328369e-02 1.099672019481658936e-01 4.351795315742492676e-01 -1.566481441259384155e-01 1.127269119024276733e-01 -1.006645187735557556e-01 -3.525911271572113037e-01 1.184441149234771729e-01 -1.452831178903579712e-01 2.971581816673278809e-01 6.733249872922897339e-02 7.802160084247589111e-02 2.172969579696655273e-01 -6.897979974746704102e-02 2.337687909603118896e-01 -1.299168616533279419e-01 -4.795946180820465088e-02 -3.270375132560729980e-01 -8.421956002712249756e-02 -1.869398802518844604e-01 4.773499444127082825e-02 1.312659978866577148e-01
-1.860852092504501343e-01 2.308839857578277588e-01 9.733496233820915222e-03 -2.104097977280616760e-02 1.009946018457412720e-01 1.266366988420486450e-01 6.818358600139617920e-02 1.526057571172714233e-01 1.345816701650619507e-01 5.428730323910713196e-02 2.119045257568359375e-01 1.286461353302001953e-01 8.516565710306167603e-02 -1.088830828666687012e-02 1.004843339323997498e-01 -1.216250807046890259e-01 -4.892081916332244873e-01 -9.338092058897018433e-02 3.769722208380699158e-02 2.625309824943542480e-01 8.236630260944366455e-02 1.571351587772369385e-01 -1.287724375724792480e-01 -1.809124052524566650e-01 4.828229248523712158e-01 -8.295997977256774902e-03 -8.550695329904556274e-02 1.837660819292068481e-01 -1.705430001020431519e-01 -1.926100701093673706e-01 -3.344061598181724548e-02 4.282069578766822815e-02
-1.297095566987991333e-01 -2.188399992883205414e-02 -2.650491893291473389e-01 6.843709200620651245e-02 1.117076203227043152e-01 -9.464740008115768433e-02 -3.608492016792297363e-02 2.079200297594070435e-01 -1.586282402276992798e-01 8.092811703681945801e-02 1.063766852021217346e-01 -3.116318769752979279e-02 1.061692251823842525e-03 -9.894245117902755737e-02 2.708512842655181885e-01 1.247480586171150208e-01 -2.909650504589080811e-01 -8.051794953644275665e-03 9.950672835111618042e-02 1.483525931835174561e-01 2.531820535659790039e-01 9.683948941528797150e-03 1.826227903366088867e-01 -1.808904260396957397e-01 3.577443063259124756e-01 2.123571485280990601e-01 1.900834441184997559e-01 -1.390764862298965454e-01 3.546284437179565430e-01 -2.174722254276275635e-01 6.626177579164505005e-02 2.148951739072799683e-01
-2.192350663244724274e-02 -1.157309934496879578e-01 -2.608071640133857727e-02 -1.457143574953079224e-01 2.386830300092697144e-01 -1.487147528678178787e-02 4.118005186319351196e-02 2.875326946377754211e-02 -5.156538635492324829e-02 -6.895060837268829346e-02 2.468070536851882935e-01 2.812480926513671875e-01 1.560991853475570679e-01 4.222615361213684082e-01 8.537569642066955566e-02 5.266635119915008545e-02 -2.105482518672943115e-01 4.750439897179603577e-03 -3.404435887932777405e-02 6.753619015216827393e-02 4.725386947393417358e-02 3.393100798130035400e-01 -1.260903775691986084e-01 -2.982363104820251465e-01 -3.371579572558403015e-03 4.651524424552917480e-01 6.542301923036575317e-02 -3.441673144698143005e-02 1.412928551435470581e-01 -5.181732028722763062e-02 1.579152792692184448e-01 5.126103758811950684e-02
-2.422435767948627472e-02 -3.013895452022552490e-01 -4.447036981582641602e-02 4.242599010467529297e-02 7.690718024969100952e-02 -6.755813956260681152e-02 -1.989045143127441406e-01 -2.274019122123718262e-01 -2.738161087036132812e-01 -8.662479370832443237e-02 2.303334474563598633e-01 2.638272009789943695e-02 2.551367580890655518e-01 -1.910257041454315186e-01 -4.997178167104721069e-02 -4.351764544844627380e-02 -3.514298796653747559e-01 1.045195981860160828e-01 1.942144893109798431e-02 3.549143970012664795e-01 -6.581193953752517700e-02 8.783324807882308960e-02 -6.599269062280654907e-02 -3.454327583312988281e-01 8.722659945487976074e-02 1.572160571813583374e-01 1.474020332098007202e-01 -4.980803281068801880e-02 -7.286082953214645386e-02 -7.456668466329574585e-02 -2.810440361499786377e-01 -1.340140849351882935e-01
-3.439762815833091736e-02 1.127226948738098145e-01 -2.904307246208190918e-01 1.146748661994934082e-01 -9.850704111158847809e-03 -3.713840246200561523e-02 1.098130792379379272e-01 -5.825748201459646225e-03 -1.322481036186218262e-01 -8.243025839328765869e-02 2.490409165620803833e-01 -1.719377040863037109e-01 1.597919762134552002e-01 2.737393379211425781e-01 3.343091905117034912e-01 -3.812623396515846252e-02 -1.807225048542022705e-01 7.437955588102340698e-02 4.015495628118515015e-02 1.486624628305435181e-01 2.503293156623840332e-01 5.788690596818923950e-02 -1.603914201259613037e-01 -6.055585294961929321e-02 8.141115307807922363e-02 2.949476838111877441e-01 -3.895471394062042236e-01 -2.715916372835636139e-03 2.809330821037292480e-01 -1.044239178299903870e-01 -1.491884738206863403e-01 -1.752558499574661255e-01
-1.822438091039657593e-02 -1.251076310873031616e-01 -1.040115952491760254e-01 1.234703436493873596e-01 1.540238559246063232e-01 -7.536016404628753662e-02 -8.653514087200164795e-02 -2.789258956909179688e-01 -1.958180218935012817e-02 -4.822867363691329956e-02 1.328595280647277832e-01 -5.951008573174476624e-02 -1.843128353357315063e-01 -2.754386067390441895e-01 9.139516204595565796e-02 -1.400997042655944824e-01 -3.516810834407806396e-01 1.022494211792945862e-01 6.649489980190992355e-03 3.931508064270019531e-01 8.749049901962280273e-02 1.546476483345031738e-01 1.919259876012802124e-01 -1.273635327816009521e-01 2.372880280017852783e-01 3.289119601249694824e-01 3.451453149318695068e-01 -6.509811431169509888e-02 4.601513594388961792e-02 5.766269937157630920e-02 1.672155037522315979e-02 -1.208026185631752014e-01
-3.571264445781707764e-02 2.641916573047637939e-01 -3.659058511257171631e-01 -1.883457005023956299e-01 2.441049367189407349e-01 4.965580534189939499e-03 -9.029766917228698730e-02 -4.020049050450325012e-02 3.363863332197070122e-03 -3.443823754787445068e-01 1.236759871244430542e-01 1.571607738733291626e-01 6.842772662639617920e-02 -1.051458939909934998e-01 1.160602122545242310e-01 6.506901979446411133e-02 -4.683631956577301025e-01 2.388407289981842041e-01 -4.438350722193717957e-02 9.739606082439422607e-02 1.334311068058013916e-01 2.255662381649017334e-01 2.281476743519306183e-02 -1.315946690738201141e-02 1.352918148040771484e-01 5.352205410599708557e-02 -5.986624583601951599e-02 1.973126456141471863e-02 -2.269363962113857269e-02 -8.953417837619781494e-02 -3.090509176254272461e-01 1.082067862153053284e-01
2.394611574709415436e-02 -3.896224498748779297e-02 -3.811282292008399963e-02 1.731905899941921234e-02 1.098741143941879272e-01 -7.831266522407531738e-02 1.282509565353393555e-01 -2.644408345222473145e-01 -1.148487180471420288e-01 6.610954646021127701e-03 2.708545625209808350e-01 1.213531494140625000e-01 -4.949738457798957825e-02 2.050163298845291138e-01 5.379675328731536865e-02 3.639740496873855591e-02 -4.014907032251358032e-02 8.521611988544464111e-02 2.084088325500488281e-01 -1.587687432765960693e-02 -1.806580722332000732e-01 2.134640216827392578e-01 1.678980328142642975e-02 -5.688537359237670898e-01 2.219264358282089233e-01 -8.949641883373260498e-02 -2.735201418399810791e-01 -1.092474609613418579e-01 9.235421568155288696e-02 -3.367765247821807861e-01 1.371802240610122681e-01 -4.619942605495452881e-02
-2.566263377666473389e-01 -1.212422698736190796e-01 1.592170000076293945e-01 8.398389443755149841e-03 1.501659750938415527e-01 -6.292677670717239380e-02 -1.751553453505039215e-02 -3.165455758571624756e-01 -2.662307620048522949e-01 -2.230123877525329590e-01 2.959095537662506104e-01 -6.986357271671295166e-02 1.459700614213943481e-01 1.305820792913436890e-02 1.114726662635803223e-01 -3.075470589101314545e-02 -2.081674337387084961e-01 2.949714958667755127e-01 -2.776094339787960052e-02 4.592446982860565186e-01 4.552825912833213806e-02 9.673653542995452881e-02 3.008629381656646729e-02 -5.716565996408462524e-02 -5.791720375418663025e-02 -1.894124001264572144e-01 2.414927817881107330e-02 -1.003363132476806641e-01 -1.703324913978576660e-01 -2.296682745218276978e-01 -1.722462475299835205e-01 -1.284359861165285110e-02
-2.082771211862564087e-01 1.397343426942825317e-01 -5.648153647780418396e-02 1.923118345439434052e-02 2.333243787288665771e-01 1.523164659738540649e-01 7.435171306133270264e-02 -9.591896086931228638e-02 2.238330096006393433e-01 -3.640813753008842468e-02 2.516209483146667480e-01 6.029640138149261475e-02 2.334245443344116211e-01 -5.116967856884002686e-02 8.683107793331146240e-02 -1.203210130333900452e-01 -4.179491102695465088e-01 -7.102152705192565918e-02 1.297717243432998657e-01 2.326442599296569824e-01 9.383341670036315918e-02 1.676045358180999756e-01 -2.652913630008697510e-01 -1.839105933904647827e-01 3.378202319145202637e-01 6.167082488536834717e-02 6.241676583886146545e-02 1.925787031650543213e-01 -1.578478962182998657e-01 -1.926022469997406006e-01 -3.805582225322723389e-02 -1.717900335788726807e-01
-4.473987966775894165e-02 1.718717515468597412e-01 -3.177809119224548340e-01 5.371517967432737350e-03 1.969297975301742554e-01 1.356895565986633301e-01 -1.460717767477035522e-01 5.729440972208976746e-02 -4.065303876996040344e-02 1.192399207502603531e-02 8.087172359228134155e-02 1.875095367431640625e-01 5.252133682370185852e-02 4.857536777853965759e-02 2.054728269577026367e-01 -6.390237063169479370e-02 -3.295717239379882812e-01 7.455767132341861725e-03 -1.458292454481124878e-01 -2.817542292177677155e-02 4.231696948409080505e-02 2.334801703691482544e-01 1.988573670387268066e-01 -3.898478150367736816e-01 2.610883414745330811e-01 1.883571296930313110e-01 -1.734425574541091919e-01 3.753756731748580933e-02 -3.299328684806823730e-01 -2.465648502111434937e-01 -3.290841728448867798e-02 7.927556335926055908e-02
[truncated: 3,269,387 more chars]
