# Supplementary material for: The Language of Innovation
Source: PLoS One. 2020 Apr 30;15(4):e0230107. doi: 10.1371/journal.pone.0230107 (PMC7194493; doi:10.1371/journal.pone.0230107)
Supplement: S20 File — (GZ) [file pone.0230107.s020.tar.gz › 1998-2002/V2Run_10_VS_4500_embeddings1998-2002ED32.txt]

1.071637123823165894e-02 1.714356616139411926e-02 -8.531597256660461426e-02 1.202678084373474121e-01 3.346281126141548157e-02 2.339663729071617126e-02 1.426174044609069824e-01 -3.506069779396057129e-01 -1.248247846961021423e-01 -6.672741472721099854e-02 -7.740961015224456787e-02 1.511404514312744141e-01 -1.895957887172698975e-01 -1.333354264497756958e-01 1.056643724441528320e-01 -7.523646205663681030e-02 3.719668984413146973e-01 2.487510591745376587e-01 1.516427695751190186e-01 -7.521450519561767578e-02 3.360576331615447998e-01 -5.276844650506973267e-02 -8.987240493297576904e-02 3.129803240299224854e-01 5.310033448040485382e-03 1.162000745534896851e-01 -7.056614011526107788e-02 9.276744723320007324e-02 1.741529405117034912e-01 4.103265702724456787e-01 1.831780076026916504e-01 -5.904811993241310120e-02
1.013830527663230896e-01 -3.381430357694625854e-02 -2.783711254596710205e-02 2.449924945831298828e-01 1.257348358631134033e-01 2.953933179378509521e-01 1.787795424461364746e-01 -2.693012654781341553e-01 -2.263854891061782837e-01 -1.422595530748367310e-01 3.030962347984313965e-01 -8.640407770872116089e-02 1.033573895692825317e-01 2.092779427766799927e-01 6.245379894971847534e-02 1.060815677046775818e-01 8.605650067329406738e-02 2.371368855237960815e-01 1.838163584470748901e-01 -2.321204692125320435e-01 2.778569981455802917e-02 -4.024112969636917114e-02 4.543919058050960302e-04 7.565168291330337524e-02 1.887564212083816528e-01 -1.585299223661422729e-01 -8.752769231796264648e-02 2.133219987154006958e-01 -8.871947973966598511e-02 2.319910973310470581e-01 3.392266854643821716e-02 -3.789231181144714355e-01
-1.118678972125053406e-01 1.078835129737854004e-01 3.076765313744544983e-02 2.601470649242401123e-01 -5.483219772577285767e-02 2.883370518684387207e-01 1.154925394803285599e-02 -1.889856457710266113e-01 -3.220318555831909180e-01 7.939141988754272461e-02 2.959854714572429657e-02 6.805942952632904053e-02 6.857150048017501831e-02 2.572371065616607666e-01 -2.700979113578796387e-01 -2.372342348098754883e-01 4.020821675658226013e-02 3.532993197441101074e-01 1.741581410169601440e-02 2.708069980144500732e-02 1.651673167943954468e-01 7.229124009609222412e-02 8.941867947578430176e-02 3.892125785350799561e-01 -2.532726153731346130e-02 8.362887054681777954e-02 3.365980088710784912e-02 1.909642852842807770e-02 9.555452316999435425e-02 3.187277615070343018e-01 -1.171238347887992859e-01 -1.287520825862884521e-01
1.755077838897705078e-01 1.553943157196044922e-01 -3.830738663673400879e-01 2.241310477256774902e-01 1.578866392374038696e-01 8.268984407186508179e-02 -1.930845528841018677e-02 -8.477382361888885498e-03 -2.380618602037429810e-01 1.332566421478986740e-02 1.563264429569244385e-02 3.458870574831962585e-03 -3.834691941738128662e-01 -9.255382418632507324e-02 -2.872318401932716370e-02 2.674170732498168945e-01 5.638548359274864197e-02 2.479893118143081665e-01 -8.212698251008987427e-02 -7.049599289894104004e-02 3.740009069442749023e-01 3.025023825466632843e-02 1.229517348110675812e-02 1.569357812404632568e-01 3.914408013224601746e-02 2.459981590509414673e-01 1.633141487836837769e-01 -2.162190712988376617e-02 3.544128686189651489e-02 2.844901680946350098e-01 -8.604660630226135254e-02 -1.002709791064262390e-01
4.706103354692459106e-02 3.653087913990020752e-01 1.105397343635559082e-01 2.343967705965042114e-01 -1.801911555230617523e-02 4.783192276954650879e-02 -3.288320004940032959e-01 -3.035328388214111328e-01 -1.868766844272613525e-01 -9.438140690326690674e-02 1.395738124847412109e-01 7.528733462095260620e-02 -3.621119856834411621e-01 -1.670126616954803467e-02 -1.433104723691940308e-01 -1.146368905901908875e-01 1.944718211889266968e-01 8.347089588642120361e-02 9.791477769613265991e-02 1.184118632227182388e-02 1.090736836194992065e-01 -3.068016096949577332e-02 2.835533581674098969e-03 1.382060050964355469e-01 -9.770003706216812134e-02 -7.182640582323074341e-02 -2.598869800567626953e-01 1.341309994459152222e-01 1.735837161540985107e-01 3.664196729660034180e-01 8.042304217815399170e-02 5.171594768762588501e-02
-6.391945481300354004e-02 4.441842734813690186e-01 2.790569514036178589e-02 8.358369767665863037e-02 1.583886593580245972e-01 -7.180860731750726700e-03 3.369970619678497314e-02 -4.413463175296783447e-01 -2.492001056671142578e-01 8.775086700916290283e-02 1.095552816987037659e-01 -1.576759219169616699e-01 4.768162500113248825e-03 3.419865295290946960e-02 -1.655806750059127808e-01 -1.841504573822021484e-01 -3.105494379997253418e-02 2.977290451526641846e-01 1.829333901405334473e-01 6.849084794521331787e-02 3.437052369117736816e-01 -8.887394517660140991e-02 4.958460479974746704e-02 5.951856821775436401e-02 -6.773298978805541992e-02 -2.906380966305732727e-02 -3.597504645586013794e-02 1.831058859825134277e-01 1.730879843235015869e-01 2.562611103057861328e-01 -3.030325658619403839e-02 -6.329124420881271362e-02
1.234364062547683716e-01 2.612643241882324219e-01 -6.611075252294540405e-03 5.487915500998497009e-02 1.307822577655315399e-02 6.311337929219007492e-03 -1.475907862186431885e-01 -2.320268303155899048e-01 -1.466174721717834473e-01 -9.429940581321716309e-02 -1.560425162315368652e-01 -2.262486889958381653e-02 -9.075471013784408569e-02 1.870671473443508148e-02 -2.643384933471679688e-01 1.132969036698341370e-01 -2.034862153232097626e-02 3.035270273685455322e-01 -5.034266412258148193e-02 -1.558570563793182373e-01 2.310188710689544678e-01 7.896033674478530884e-02 6.239270046353340149e-02 1.176047921180725098e-01 -1.257283985614776611e-01 1.840437054634094238e-01 -1.946300864219665527e-01 3.388438224792480469e-01 7.788332551717758179e-02 4.821728765964508057e-01 1.144927591085433960e-01 -2.008321881294250488e-01
6.190259009599685669e-02 3.035334348678588867e-01 1.138196736574172974e-01 1.815193742513656616e-01 4.092774540185928345e-02 -9.699041396379470825e-02 3.335695341229438782e-02 -1.396846473217010498e-01 -2.120061814785003662e-01 4.936803132295608521e-02 -2.217435464262962341e-02 7.273232936859130859e-02 -2.951204180717468262e-01 4.850224032998085022e-02 -1.150103360414505005e-01 -8.561085909605026245e-02 2.861425578594207764e-01 3.928099274635314941e-01 2.111132889986038208e-01 2.510312795639038086e-01 2.444902807474136353e-01 -1.759763062000274658e-02 -2.714758366346359253e-02 -5.110651999711990356e-02 2.887043729424476624e-02 6.389849632978439331e-02 -1.680342406034469604e-01 -3.077321313321590424e-02 1.389970928430557251e-01 4.207448661327362061e-01 1.359594613313674927e-01 -8.441998064517974854e-02
2.416404895484447479e-02 1.025879755616188049e-01 -4.792532324790954590e-02 -7.200490683317184448e-02 -4.665678367018699646e-02 1.476813107728958130e-01 6.325812637805938721e-02 -2.872907817363739014e-01 -3.088943958282470703e-01 3.812394291162490845e-02 1.357452571392059326e-01 -1.143223326653242111e-02 -3.004465252161026001e-02 1.892346590757369995e-01 -1.193051189184188843e-01 -3.831262588500976562e-01 2.679150924086570740e-02 1.260493695735931396e-01 9.502062201499938965e-02 2.878013998270034790e-02 4.040909111499786377e-01 -1.161730810999870300e-01 8.870741724967956543e-02 9.610554575920104980e-02 1.528569757938385010e-01 2.169475108385086060e-01 -1.297329515218734741e-01 2.137788385152816772e-01 -1.347850821912288666e-02 3.920311331748962402e-01 1.737593412399291992e-01 1.426439434289932251e-01
3.155569359660148621e-02 2.718802392482757568e-01 -1.230897158384323120e-01 1.742488890886306763e-01 2.667473852634429932e-01 5.089966654777526855e-01 1.698397696018218994e-01 -3.381049633026123047e-01 1.092663705348968506e-01 -1.123179346323013306e-01 -5.239094421267509460e-02 2.244879305362701416e-02 -1.398361194878816605e-02 8.706641383469104767e-03 -1.406235545873641968e-01 -9.653756022453308105e-02 1.815128475427627563e-01 1.972151994705200195e-01 2.249811440706253052e-01 1.017098575830459595e-01 1.583706289529800415e-01 -1.561070084571838379e-01 5.338978022336959839e-02 -6.601445376873016357e-02 -6.455634534358978271e-02 9.917847067117691040e-02 2.512230724096298218e-02 1.612307429313659668e-01 -7.641687244176864624e-02 2.423726320266723633e-01 1.545647233724594116e-01 -1.744828671216964722e-01
7.875535637140274048e-02 1.821145415306091309e-01 -2.755463719367980957e-01 1.369276344776153564e-01 -2.274837531149387360e-02 2.555584535002708435e-02 1.792562603950500488e-01 -1.336968392133712769e-01 -2.819317579269409180e-01 -1.273432224988937378e-01 5.634142458438873291e-02 2.918158173561096191e-01 -3.191501200199127197e-01 -6.582985818386077881e-02 1.790347248315811157e-01 -1.711466163396835327e-02 -4.295631498098373413e-02 1.019818335771560669e-01 -1.421225666999816895e-01 -2.588368058204650879e-01 2.437327504158020020e-01 -7.883810251951217651e-02 8.902721107006072998e-02 9.283770620822906494e-02 3.536776602268218994e-01 4.888916388154029846e-02 -1.200748011469841003e-01 1.766829341650009155e-01 1.922862138599157333e-03 3.563996553421020508e-01 8.129647374153137207e-02 -6.209838762879371643e-02
-1.317431926727294922e-01 1.306741535663604736e-01 -8.660306339152157307e-04 2.047920227050781250e-01 2.248060852289199829e-01 7.840721309185028076e-02 -2.008080333471298218e-01 -2.493879795074462891e-01 -3.524825572967529297e-01 -3.637491166591644287e-02 -1.621221192181110382e-02 -2.098474353551864624e-01 -1.794274151325225830e-01 -5.010272935032844543e-02 -2.202544808387756348e-01 -6.224745884537696838e-02 3.518603974953293800e-03 2.718625664710998535e-01 8.190225064754486084e-02 1.674220860004425049e-01 2.153765708208084106e-01 1.009366661310195923e-02 -1.050044968724250793e-01 1.944364160299301147e-01 -1.776263490319252014e-02 5.676448717713356018e-02 -1.757906228303909302e-01 1.003245264291763306e-01 1.138563975691795349e-01 4.318473041057586670e-01 1.907304674386978149e-01 -1.521448642015457153e-01
-1.334994882345199585e-01 3.831753134727478027e-01 -1.300795674324035645e-01 1.980814486742019653e-01 4.769453033804893494e-02 8.587449789047241211e-02 -1.599638722836971283e-02 -2.417645156383514404e-01 -4.107631742954254150e-01 -5.981348827481269836e-02 -7.643139362335205078e-02 1.780807226896286011e-01 -4.579641297459602356e-02 1.357815563678741455e-01 -2.987231016159057617e-01 -1.716930419206619263e-01 -2.911565825343132019e-03 3.374943917151540518e-04 -5.139833316206932068e-02 -7.184445112943649292e-02 2.828628122806549072e-01 -6.923326873220503330e-04 7.561352103948593140e-02 5.197821930050849915e-02 3.302741423249244690e-02 1.022004261612892151e-01 -1.465016156435012817e-01 -7.658831775188446045e-02 1.756947487592697144e-01 3.338103592395782471e-01 2.260335907340049744e-02 -2.895162999629974365e-01
4.942749068140983582e-02 1.058536991477012634e-01 -1.389466673135757446e-01 2.133374959230422974e-01 3.012031912803649902e-01 3.459186553955078125e-01 1.095435321331024170e-01 -1.035608500242233276e-01 -2.127633243799209595e-01 -6.355574727058410645e-02 8.565367013216018677e-02 -7.223657518625259399e-02 -7.181046903133392334e-02 -1.013362631201744080e-01 1.470752209424972534e-01 -2.509028017520904541e-01 4.866955429315567017e-02 1.438758969306945801e-01 3.170409798622131348e-01 1.871803402900695801e-01 1.785186231136322021e-01 -1.855152659118175507e-02 -7.463850080966949463e-02 1.264387220144271851e-01 -5.895050987601280212e-02 -5.256386101245880127e-02 -1.490015238523483276e-01 4.212011769413948059e-02 5.736064538359642029e-02 3.623993098735809326e-01 -2.174983024597167969e-01 -3.194054365158081055e-01
1.326745897531509399e-01 1.714666336774826050e-01 -1.365505456924438477e-01 2.462903708219528198e-01 2.699968218803405762e-01 2.099442481994628906e-02 1.776243746280670166e-01 -3.550553023815155029e-01 -2.355359941720962524e-01 -1.671855896711349487e-01 -4.300020635128021240e-02 -1.819890886545181274e-01 9.506583213806152344e-02 7.333575189113616943e-02 2.361548691987991333e-01 -6.318820267915725708e-02 2.533050775527954102e-01 9.520944952964782715e-02 3.646167218685150146e-01 1.445605419576168060e-02 2.479922771453857422e-01 1.682815849781036377e-01 1.391761600971221924e-01 4.885515570640563965e-02 2.086088210344314575e-01 -1.600606888532638550e-01 -1.195669546723365784e-01 2.043382823467254639e-02 6.464125961065292358e-02 1.614666283130645752e-01 -1.284779161214828491e-01 3.996835649013519287e-02
-2.704106643795967102e-02 2.620929181575775146e-01 -1.304656863212585449e-01 1.338679045438766479e-01 -1.099284365773200989e-01 1.227354705333709717e-01 2.621383965015411377e-01 -1.595516502857208252e-01 -1.237785965204238892e-01 -2.122152447700500488e-01 3.029926717281341553e-01 1.461315453052520752e-01 -4.398052990436553955e-01 -1.098834946751594543e-01 -5.429602228105068207e-03 -1.450503021478652954e-01 1.311142742633819580e-01 2.301632016897201538e-01 -8.286158740520477295e-02 -1.686785221099853516e-01 1.875764876604080200e-01 -1.472438722848892212e-01 5.254760850220918655e-03 -1.819480955600738525e-01 1.814671158790588379e-01 -9.977851994335651398e-03 5.364367365837097168e-02 9.830772876739501953e-02 6.231534853577613831e-02 1.283208131790161133e-01 3.346343338489532471e-02 -3.342171311378479004e-01
-1.198847293853759766e-01 2.541110813617706299e-01 -4.358106851577758789e-02 6.914405524730682373e-02 1.288291662931442261e-01 8.709522336721420288e-02 -1.272058188915252686e-01 -2.020139396190643311e-01 -1.650757193565368652e-01 1.933479607105255127e-01 2.778659760951995850e-01 8.798722922801971436e-02 -2.319075912237167358e-01 -3.549167141318321228e-02 -1.652454882860183716e-01 -1.216473756358027458e-03 2.487057745456695557e-01 2.054487168788909912e-01 -5.869998782873153687e-02 1.318478882312774658e-01 2.927543818950653076e-01 -6.022315472364425659e-02 3.082427196204662323e-02 9.185550361871719360e-02 -2.022143304347991943e-01 6.323103327304124832e-03 -3.608851730823516846e-01 1.635181903839111328e-01 -2.798286266624927521e-02 3.814658224582672119e-01 1.259104609489440918e-01 -1.326510012149810791e-01
-2.147073149681091309e-01 2.870000302791595459e-01 4.568819701671600342e-02 2.003059238195419312e-01 1.962829940021038055e-02 -3.227061405777931213e-02 -1.068466305732727051e-01 -2.159111946821212769e-01 -1.561921387910842896e-01 8.478437364101409912e-02 1.331669390201568604e-01 -3.195464238524436951e-02 -3.854554891586303711e-01 -1.182336807250976562e-01 -2.244874984025955200e-01 -8.496292680501937866e-02 2.334123551845550537e-01 1.877856552600860596e-01 -1.067623198032379150e-01 7.412397116422653198e-02 1.684969812631607056e-01 -9.638776630163192749e-02 2.266369014978408813e-02 9.823290258646011353e-02 -1.661280728876590729e-02 5.521727725863456726e-02 -1.713360399007797241e-01 2.834311127662658691e-01 2.783020138740539551e-01 1.872293800115585327e-01 2.614434063434600830e-01 -2.258271425962448120e-01
3.808483853936195374e-02 2.247315049171447754e-01 1.451357007026672363e-01 -1.252236962318420410e-01 -7.615572214126586914e-02 1.164537891745567322e-01 -2.521620690822601318e-01 -2.497472614049911499e-01 -2.854592204093933105e-01 -2.041008323431015015e-01 2.376624196767807007e-01 -1.865316629409790039e-01 -3.767118230462074280e-02 2.676603794097900391e-01 1.028469279408454895e-01 -3.242518305778503418e-01 -6.971860677003860474e-02 1.522707641124725342e-01 1.337292641401290894e-01 -1.270010471343994141e-01 1.684836894273757935e-01 -2.782500721514225006e-02 6.602367758750915527e-02 2.039429843425750732e-01 9.243699908256530762e-02 -1.949677914381027222e-01 5.313600995577871799e-04 -5.269569344818592072e-03 -1.775953769683837891e-01 6.520809978246688843e-02 2.356354445219039917e-01 -2.961516976356506348e-01
1.353192776441574097e-01 2.757721245288848877e-01 1.350785046815872192e-01 6.837459653615951538e-02 2.657415866851806641e-01 8.441817015409469604e-03 -2.120489031076431274e-01 -3.186019957065582275e-01 -3.778250515460968018e-01 -2.839305810630321503e-02 -8.171702921390533447e-02 4.413448646664619446e-02 -2.682480514049530029e-01 -6.867372244596481323e-02 -1.806803047657012939e-01 -2.429334670305252075e-01 1.238314807415008545e-01 1.798874139785766602e-01 5.005471035838127136e-02 -8.186595886945724487e-02 1.099397838115692139e-01 1.722952350974082947e-02 -1.076652780175209045e-01 1.577532142400741577e-01 -5.656198039650917053e-02 1.618409454822540283e-01 -1.762378066778182983e-01 2.217584401369094849e-01 -1.535256765782833099e-02 2.820794284343719482e-01 1.342727392911911011e-01 -1.783594489097595215e-01
3.622729564085602760e-03 2.723463475704193115e-01 -1.266737133264541626e-01 2.161259353160858154e-01 6.055279821157455444e-02 -1.042238026857376099e-01 2.664811536669731140e-02 -2.984366118907928467e-01 -3.789111673831939697e-01 1.823220849037170410e-01 6.047093775123357773e-03 -1.110412031412124634e-01 -2.085602879524230957e-01 1.282387673854827881e-01 -9.907592833042144775e-02 -1.555337160825729370e-01 1.545366495847702026e-01 3.503539264202117920e-01 2.742062881588935852e-02 7.777650654315948486e-02 1.131870970129966736e-01 1.759297563694417477e-03 3.752399235963821411e-02 2.327025383710861206e-01 -7.411845773458480835e-02 1.225633397698402405e-01 -2.579781115055084229e-01 1.783308386802673340e-01 1.313469409942626953e-01 2.796950638294219971e-01 1.934847086668014526e-01 -4.507498070597648621e-02
1.082865893840789795e-01 3.179610669612884521e-01 -1.833968162536621094e-01 -4.339217673987150192e-03 -9.785076975822448730e-02 1.512859761714935303e-01 8.100212365388870239e-02 -1.522723436355590820e-01 -2.225679457187652588e-01 -2.429946213960647583e-01 -3.923829644918441772e-02 5.963835120201110840e-02 -4.393996000289916992e-01 -9.507425129413604736e-02 2.413075864315032959e-01 2.268818318843841553e-01 2.079392075538635254e-01 8.659042418003082275e-02 -7.303658127784729004e-02 -1.981499046087265015e-01 1.654918640851974487e-01 6.235255394130945206e-03 -1.056525409221649170e-01 -5.587466061115264893e-02 1.302121579647064209e-01 1.048424690961837769e-01 -5.627108365297317505e-02 1.140587627887725830e-01 6.181597337126731873e-02 4.079539775848388672e-01 7.439286261796951294e-02 -9.415911138057708740e-02
8.884859830141067505e-02 6.786517053842544556e-02 -2.721042037010192871e-01 1.496509183198213577e-02 1.223446577787399292e-01 6.461189687252044678e-02 9.871276095509529114e-03 -1.810343563556671143e-01 -2.851105034351348877e-01 -1.335166543722152710e-01 7.680972665548324585e-02 1.568748243153095245e-02 -5.972666144371032715e-01 -1.170955300331115723e-01 2.354549914598464966e-01 6.109485030174255371e-02 1.288338005542755127e-01 1.958333104848861694e-01 -1.372751742601394653e-01 -5.789681524038314819e-02 1.877700835466384888e-01 -1.532119810581207275e-01 -4.021297022700309753e-02 1.753033250570297241e-01 2.325613051652908325e-01 6.368073821067810059e-02 3.428156778682023287e-04 -1.029939129948616028e-01 1.775040328502655029e-01 2.068192511796951294e-01 -1.369981560856103897e-02 -1.220981329679489136e-01
-3.365286439657211304e-02 -2.080417238175868988e-02 -1.932708770036697388e-01 3.221871554851531982e-01 2.344738543033599854e-01 7.330024242401123047e-02 3.719847500324249268e-01 -9.085871279239654541e-02 -9.308195859193801880e-02 2.681428939104080200e-02 1.763782114721834660e-03 -1.518061012029647827e-01 -1.508961170911788940e-01 2.622253261506557465e-02 4.842804744839668274e-02 -2.922420501708984375e-01 1.034013181924819946e-01 1.172845140099525452e-01 1.318550556898117065e-01 -3.347987309098243713e-02 1.688378751277923584e-01 -7.641169428825378418e-02 1.992217451333999634e-01 1.196390315890312195e-01 1.358630955219268799e-01 -2.411955036222934723e-02 5.583682283759117126e-02 1.136018186807632446e-01 2.839536666870117188e-01 3.937699794769287109e-01 -5.724418163299560547e-02 -3.183256983757019043e-01
-1.845405846834182739e-01 2.400769889354705811e-01 5.882111191749572754e-02 -2.168822335079312325e-03 -3.417944163084030151e-02 5.081401392817497253e-02 1.064926385879516602e-02 -2.067546248435974121e-01 -3.419404327869415283e-01 -1.277674436569213867e-01 -6.696130335330963135e-02 1.190232411026954651e-01 1.386716216802597046e-01 -1.458967775106430054e-01 -1.818187981843948364e-01 -2.059184573590755463e-02 -1.127892807126045227e-01 2.726497352123260498e-01 1.130583286285400391e-01 -7.302849739789962769e-02 5.854353681206703186e-02 3.469940647482872009e-02 1.673060208559036255e-01 3.359590172767639160e-01 1.583331823348999023e-01 -4.325667687226086855e-04 -3.146227076649665833e-02 2.870421707630157471e-01 -1.157618090510368347e-01 3.621243834495544434e-01 2.309437692165374756e-01 -2.744953334331512451e-01
-5.657765269279479980e-02 1.770804673433303833e-01 -7.472926750779151917e-03 1.497101783752441406e-01 -2.847058139741420746e-02 1.846406459808349609e-01 2.817090153694152832e-01 -2.324969768524169922e-01 -9.659051895141601562e-02 -1.252436190843582153e-01 -6.016141176223754883e-02 -1.954556554555892944e-01 -2.344876974821090698e-01 2.048646807670593262e-01 1.192279998213052750e-02 -1.054252237081527710e-01 -2.535966634750366211e-01 9.082449972629547119e-02 2.253730148077011108e-01 -5.663348361849784851e-02 3.155331015586853027e-01 -1.042186096310615540e-01 1.589181274175643921e-01 2.854346930980682373e-01 1.327518820762634277e-01 4.284953698515892029e-02 -4.175442829728126526e-02 -2.699702978134155273e-01 3.977984562516212463e-02 3.032935261726379395e-01 2.558247148990631104e-01 -5.284777283668518066e-02
-1.357766799628734589e-02 2.440129220485687256e-01 3.197416290640830994e-02 1.105704009532928467e-01 1.513794660568237305e-01 1.399695873260498047e-01 9.128471463918685913e-02 -2.572094500064849854e-01 -3.842990100383758545e-01 1.216551810503005981e-01 1.255934536457061768e-01 -5.806158110499382019e-02 -3.619402348995208740e-01 9.504419565200805664e-02 -1.611703634262084961e-01 8.874189108610153198e-03 4.643267393112182617e-02 1.631529480218887329e-01 2.354071140289306641e-01 3.577724099159240723e-02 1.235256120562553406e-01 2.002332061529159546e-01 5.645074322819709778e-02 1.364978700876235962e-01 1.307759713381528854e-02 1.238734126091003418e-01 -2.137397676706314087e-01 2.527487277984619141e-01 -2.805445156991481781e-02 2.971276342868804932e-01 8.143796026706695557e-02 -2.808580994606018066e-01
2.301965653896331787e-02 2.116343975067138672e-01 1.218737214803695679e-01 2.348518744111061096e-02 1.739034242928028107e-02 3.043501973152160645e-01 2.158569544553756714e-01 -2.575202286243438721e-01 -1.682560443878173828e-01 -7.127555459737777710e-02 -1.680256426334381104e-02 -2.397935837507247925e-01 -6.235586851835250854e-02 -1.412646472454071045e-01 1.555475443601608276e-01 4.755579307675361633e-02 2.342227101325988770e-01 2.695196866989135742e-01 4.050922989845275879e-01 -1.326212286949157715e-01 1.452838927507400513e-01 -9.146640449762344360e-02 2.466434389352798462e-01 1.732643693685531616e-01 7.621548324823379517e-02 -6.913378834724426270e-02 -1.279726773500442505e-01 2.643621340394020081e-02 8.400844782590866089e-02 9.657172113656997681e-02 -1.967970877885818481e-01 -2.822526991367340088e-01
1.589092910289764404e-01 7.084330171346664429e-02 -3.478006124496459961e-01 2.973408997058868408e-01 -3.911506384611129761e-02 3.180588185787200928e-01 -6.344616413116455078e-02 -2.418895512819290161e-01 -2.371841371059417725e-01 1.222210079431533813e-01 9.212193638086318970e-02 5.797946080565452576e-02 -4.051463603973388672e-01 -7.298959046602249146e-02 1.081469282507896423e-01 9.466930478811264038e-02 2.480484992265701294e-01 -1.647241115570068359e-01 1.775791943073272705e-01 1.443072557449340820e-01 1.013587787747383118e-01 -1.549254208803176880e-01 2.071264386177062988e-01 1.200672015547752380e-01 -6.304777413606643677e-02 3.086831420660018921e-02 1.303756088018417358e-01 -3.771474584937095642e-02 -8.737640082836151123e-02 2.039583325386047363e-01 1.273917257785797119e-01 -2.299892157316207886e-02
-1.979277729988098145e-01 -1.009280607104301453e-02 -1.643135771155357361e-02 -1.315091364085674286e-02 9.489338099956512451e-02 5.280098319053649902e-02 5.958599038422107697e-03 -3.814299404621124268e-01 -3.058453798294067383e-01 -1.388020515441894531e-01 -2.872641384601593018e-01 5.220313370227813721e-02 -1.104762852191925049e-01 -1.438677012920379639e-01 -2.246397733688354492e-01 -1.381697356700897217e-01 2.950024418532848358e-02 1.609946489334106445e-01 -1.086728945374488831e-01 3.659535944461822510e-02 3.410946130752563477e-01 -4.123031347990036011e-02 3.628065064549446106e-02 1.472191512584686279e-01 -1.527245491743087769e-01 3.680274263024330139e-02 -2.601006329059600830e-01 1.190307065844535828e-01 -1.256594713777303696e-02 3.942599892616271973e-01 -8.969772607088088989e-02 -2.265715599060058594e-01
-1.365659199655056000e-02 2.540341913700103760e-01 5.758919194340705872e-02 2.060729712247848511e-01 6.156865507364273071e-02 1.028255969285964966e-01 -1.657852344214916229e-02 -1.430372893810272217e-01 -1.798233985900878906e-01 -2.233787178993225098e-01 2.276054769754409790e-01 2.323846369981765747e-01 -3.029009513556957245e-02 1.913717985153198242e-01 6.804883945733308792e-03 -1.155073046684265137e-01 -1.792983151972293854e-02 3.184803724288940430e-01 -1.517488341778516769e-02 -8.249483071267604828e-03 3.217076957225799561e-01 -2.468112707138061523e-01 7.465197145938873291e-02 9.329791367053985596e-02 -1.794467270374298096e-01 1.667082309722900391e-01 -2.330689430236816406e-01 1.159632205963134766e-01 3.044911921024322510e-01 2.618630826473236084e-01 1.097117364406585693e-01 -1.833172887563705444e-01
-2.355019934475421906e-02 4.434496909379959106e-02 3.879163647070527077e-03 1.412981897592544556e-01 2.501727342605590820e-01 2.650435082614421844e-02 -1.758036017417907715e-01 -3.137853741645812988e-01 -3.323707282543182373e-01 -1.329856067895889282e-01 -1.800664365291595459e-01 2.688800394535064697e-01 1.440513581037521362e-01 -7.909495383501052856e-02 -5.120452493429183960e-02 -5.513113737106323242e-02 5.604664981365203857e-02 1.799555420875549316e-01 1.664398163557052612e-01 7.688417285680770874e-02 3.261771500110626221e-01 7.112642377614974976e-02 8.221732825040817261e-02 1.465182155370712280e-01 4.057481884956359863e-02 1.156402155756950378e-01 -2.105859816074371338e-01 2.990000247955322266e-01 7.567222416400909424e-02 3.805945515632629395e-01 -1.052233129739761353e-01 8.014586754143238068e-03
2.727442681789398193e-01 8.778290450572967529e-02 -1.959725022315979004e-01 8.942974358797073364e-02 1.336397081613540649e-01 2.834781706333160400e-01 2.968064248561859131e-01 -1.618767380714416504e-01 2.542132511734962463e-02 1.195529848337173462e-01 1.754855960607528687e-01 -2.260347828269004822e-02 -1.775249242782592773e-01 2.456637620925903320e-01 1.908144541084766388e-02 -1.214439645409584045e-01 2.066607028245925903e-01 3.916889131069183350e-01 2.703483402729034424e-01 -8.699559839442372322e-04 1.586330682039260864e-01 8.631636202335357666e-02 -1.665044426918029785e-01 1.507675200700759888e-01 5.070751532912254333e-02 2.179802209138870239e-02 3.182848170399665833e-02 4.001266136765480042e-02 9.498985111713409424e-02 1.325649023056030273e-01 3.458583652973175049e-01 -3.997697681188583374e-02
3.542289510369300842e-02 6.462124735116958618e-02 -2.287821471691131592e-01 3.580573573708534241e-02 -6.855525076389312744e-02 1.640018224716186523e-01 5.045444145798683167e-02 -2.060978710651397705e-01 -1.749212294816970825e-01 -6.901816278696060181e-02 -5.432142876088619232e-03 2.923823297023773193e-01 -4.748080670833587646e-01 1.514881253242492676e-01 5.954103544354438782e-02 4.812349006533622742e-02 1.161709278821945190e-01 3.271482288837432861e-01 -9.927514009177684784e-03 -1.537562012672424316e-01 1.465535759925842285e-01 -2.239597588777542114e-01 -6.023019179701805115e-02 -1.427734643220901489e-01 2.375818789005279541e-01 -1.569709740579128265e-02 -1.006437838077545166e-01 1.452927291393280029e-01 -2.972362795844674110e-03 3.627587854862213135e-01 1.420347541570663452e-01 -9.788190573453903198e-02
-8.784819394350051880e-02 -2.173074334859848022e-02 -6.132020056247711182e-02 1.347570419311523438e-01 1.244574338197708130e-01 -5.669331178069114685e-02 -7.931185513734817505e-02 -1.923504918813705444e-01 -2.618053257465362549e-01 5.878158286213874817e-02 -6.499938666820526123e-02 -2.519291937351226807e-01 -7.431966811418533325e-02 7.051847875118255615e-02 -2.233485281467437744e-01 -2.219017967581748962e-02 1.087400317192077637e-01 2.109020501375198364e-01 3.326289653778076172e-01 -1.686063110828399658e-01 1.403394937515258789e-01 6.032456830143928528e-02 2.453685104846954346e-01 2.985953092575073242e-01 1.799644678831100464e-01 3.300979733467102051e-01 -1.815769970417022705e-01 1.309043616056442261e-01 1.020626649260520935e-01 3.207144141197204590e-01 5.205623060464859009e-02 -1.783771514892578125e-01
-2.482437342405319214e-02 7.491547614336013794e-02 -3.855970501899719238e-01 1.399693936109542847e-01 1.235650479793548584e-01 1.538090407848358154e-01 -8.611162006855010986e-02 -9.030320495367050171e-02 -4.015644192695617676e-01 -2.085824012756347656e-01 1.465657055377960205e-01 6.634300202131271362e-02 -3.387302756309509277e-01 -2.378907203674316406e-01 1.248756349086761475e-01 2.905345857143402100e-01 1.031740531325340271e-01 1.564458757638931274e-01 6.721308827400207520e-02 -1.559307449497282505e-03 2.428939491510391235e-01 -8.069448173046112061e-02 1.926647424697875977e-01 8.800583891570568085e-03 1.149085834622383118e-01 -2.281994670629501343e-01 1.413269191980361938e-01 7.590456306934356689e-02 -1.560431718826293945e-02 1.384168565273284912e-01 1.119263172149658203e-01 -6.108308956027030945e-02
1.544521301984786987e-01 2.459367066621780396e-01 -8.245095610618591309e-03 1.425458639860153198e-01 3.421697765588760376e-02 -2.545244432985782623e-02 5.102503299713134766e-02 -3.503262400627136230e-01 -3.201250433921813965e-01 -9.185247868299484253e-02 1.629706323146820068e-01 -2.268677949905395508e-01 -2.813463807106018066e-01 -6.177402660250663757e-02 -2.476616948843002319e-01 -7.486602663993835449e-02 1.264344900846481323e-01 3.943965733051300049e-01 5.821120738983154297e-02 8.373159170150756836e-02 2.225942611694335938e-01 4.244642332196235657e-02 5.631904117763042450e-03 1.272907201200723648e-02 -1.042430102825164795e-01 1.447185277938842773e-01 -1.410445421934127808e-01 1.963459998369216919e-01 -6.663943827152252197e-02 1.869154572486877441e-01 1.677764654159545898e-01 -1.949449777603149414e-01
7.779784500598907471e-02 2.106231003999710083e-01 -3.446261882781982422e-01 8.535518497228622437e-02 -3.871258115395903587e-03 7.939239032566547394e-03 9.524682909250259399e-02 -2.339581400156021118e-01 -1.216516047716140747e-01 3.345925509929656982e-01 -5.928416736423969269e-03 2.321864217519760132e-01 -2.329434752464294434e-01 3.146408796310424805e-01 2.963451743125915527e-01 -5.435637012124061584e-02 8.846268802881240845e-02 1.834707409143447876e-01 2.165438979864120483e-02 -9.046781063079833984e-02 8.741457015275955200e-02 2.423555701971054077e-01 1.894547045230865479e-01 8.939950913190841675e-02 -1.416302323341369629e-01 -2.611037790775299072e-01 1.347837001085281372e-01 -6.516013294458389282e-02 5.257793515920639038e-02 2.415980845689773560e-01 5.209963396191596985e-02 -3.766811219975352287e-03
5.286816880106925964e-02 1.734141856431961060e-01 -4.410254955291748047e-02 3.867115825414657593e-02 -5.672195693477988243e-04 4.376590847969055176e-01 2.763212919235229492e-01 -5.542096868157386780e-02 2.569747623056173325e-03 -1.834740936756134033e-01 -8.346963673830032349e-02 -2.983645498752593994e-01 -1.190820410847663879e-01 -9.227134287357330322e-03 -1.856396794319152832e-01 -1.818531155586242676e-01 2.798753082752227783e-01 7.323846966028213501e-02 3.594668349251151085e-03 -2.744711935520172119e-01 1.532648354768753052e-01 1.735845655202865601e-01 7.545439153909683228e-02 1.155720353126525879e-01 1.072257086634635925e-01 -7.021806202828884125e-03 -1.815695501863956451e-02 1.863841414451599121e-01 1.656504869461059570e-01 2.953386902809143066e-01 2.340833246707916260e-01 -1.829648166894912720e-01
3.965766727924346924e-01 1.789638698101043701e-01 -2.077836729586124420e-02 1.788065731525421143e-01 1.269535440951585770e-02 3.075312972068786621e-01 -2.781678438186645508e-01 -1.262525767087936401e-01 -5.525634065270423889e-02 2.016649395227432251e-02 2.366745099425315857e-02 1.626623719930648804e-01 -6.430826336145401001e-02 -3.723544999957084656e-02 1.186745613813400269e-01 7.708089053630828857e-02 2.078127413988113403e-01 -6.382362917065620422e-04 2.304806113243103027e-01 8.870817720890045166e-02 3.763487040996551514e-01 -6.290863454341888428e-02 2.366763502359390259e-01 1.772705912590026855e-01 2.331573367118835449e-01 -2.067410647869110107e-01 1.183298677206039429e-01 -2.482223697006702423e-02 8.335408568382263184e-02 2.434975504875183105e-01 6.419435143470764160e-02 -1.221467405557632446e-01
1.060373783111572266e-01 1.175057515501976013e-01 -5.253205299377441406e-01 1.824468723498284817e-03 1.095790266990661621e-01 2.075620144605636597e-01 -7.400043308734893799e-02 -2.215935885906219482e-01 -1.526861041784286499e-01 -8.699501305818557739e-02 6.372007727622985840e-02 -1.709231920540332794e-02 -3.940113782882690430e-01 -1.081186830997467041e-01 1.158857718110084534e-02 1.684177815914154053e-01 8.285189978778362274e-03 1.063843667507171631e-01 -1.829683333635330200e-01 7.492175698280334473e-02 3.520700633525848389e-01 -9.491271525621414185e-02 4.816884547472000122e-02 2.923027798533439636e-02 1.254490464925765991e-01 3.800287609919905663e-03 8.664061129093170166e-02 -1.511498354375362396e-02 3.150751069188117981e-02 3.598033189773559570e-01 -9.750228375196456909e-02 -9.267727285623550415e-02
-5.818369612097740173e-02 3.104882538318634033e-01 1.429570913314819336e-01 1.774079650640487671e-01 -2.866015210747718811e-02 6.086961552500724792e-02 -3.054440952837467194e-02 -7.758406549692153931e-02 5.577557161450386047e-02 -1.008272636681795120e-02 3.480855375528335571e-02 1.364507228136062622e-01 2.096264436841011047e-02 1.417726576328277588e-01 9.704536944627761841e-02 1.425735801458358765e-01 2.869466245174407959e-01 2.728644907474517822e-01 1.311403065919876099e-01 8.346890658140182495e-02 3.851013779640197754e-01 3.437663987278938293e-02 2.629232108592987061e-01 2.634635567665100098e-01 2.386032640933990479e-01 -1.350069195032119751e-01 2.385772317647933960e-01 2.324647828936576843e-02 5.387553479522466660e-03 2.602403163909912109e-01 2.882764041423797607e-01 -1.050509661436080933e-01
-1.028811857104301453e-01 4.355785250663757324e-01 2.184524573385715485e-02 9.307138621807098389e-02 1.083853021264076233e-01 -4.744447767734527588e-02 -1.364787220954895020e-01 -2.409767806529998779e-01 -1.340467035770416260e-01 1.518959645181894302e-02 -1.648037135601043701e-01 8.540356904268264771e-02 -1.604986190795898438e-01 -2.124385237693786621e-01 -4.644596576690673828e-02 -1.235317662358283997e-01 5.329934135079383850e-02 2.398058474063873291e-01 3.220986947417259216e-02 6.092753261327743530e-02 1.696937978267669678e-01 1.220180094242095947e-01 5.916650220751762390e-02 2.556656897068023682e-01 -2.785108983516693115e-01 2.736812531948089600e-01 -1.831887066364288330e-01 4.838511347770690918e-02 9.549850225448608398e-02 4.054850935935974121e-01 8.100846409797668457e-02 -1.130281612277030945e-01
1.860460638999938965e-02 2.455270439386367798e-01 -3.279865905642509460e-02 1.612814813852310181e-01 2.045006304979324341e-01 4.489763975143432617e-01 1.560684591531753540e-01 -1.613040268421173096e-01 -1.727038472890853882e-01 -1.533540487289428711e-01 4.622182622551918030e-02 4.722739383578300476e-02 1.391547024250030518e-01 1.232658233493566513e-02 -1.835298091173171997e-01 -2.270806878805160522e-01 1.606549918651580811e-01 2.455163374543190002e-02 1.841854155063629150e-01 -2.895464599132537842e-01 3.731097579002380371e-01 -1.540682166814804077e-01 -3.212023898959159851e-02 1.334960162639617920e-01 9.006199240684509277e-02 -1.465837359428405762e-01 1.380168646574020386e-01 5.906485766172409058e-02 3.275888785719871521e-02 1.541440337896347046e-01 1.801807582378387451e-01 -1.436022371053695679e-01
3.441781923174858093e-02 2.321563363075256348e-01 1.001477316021919250e-01 1.776193976402282715e-01 -2.570023238658905029e-01 -4.407634958624839783e-02 1.838402263820171356e-02 -1.418379992246627808e-01 -2.170905917882919312e-01 -1.972283571958541870e-01 1.885865181684494019e-01 -2.103894501924514771e-01 -6.662904471158981323e-02 -3.211442008614540100e-02 8.831962198019027710e-02 -2.882430255413055420e-01 -1.832193881273269653e-01 2.804136872291564941e-01 6.811906397342681885e-02 -3.032919019460678101e-02 2.665357589721679688e-01 -2.096273899078369141e-01 1.396197229623794556e-01 2.921239137649536133e-01 1.957910358905792236e-01 -2.817245200276374817e-02 -2.628599293529987335e-02 1.526292264461517334e-01 -4.578435793519020081e-02 1.435308605432510376e-01 2.647349238395690918e-01 -2.433265894651412964e-01
2.215654253959655762e-01 4.282339289784431458e-02 -2.567926645278930664e-01 2.059322744607925415e-01 -1.273612529039382935e-01 3.556423261761665344e-02 -1.316543370485305786e-01 -1.469673812389373779e-01 -2.268673628568649292e-01 -1.453075706958770752e-01 1.342968940734863281e-01 1.125089824199676514e-01 -2.512384355068206787e-01 -1.165481209754943848e-01 3.137236088514328003e-02 6.039092689752578735e-02 3.432606160640716553e-01 -2.821295149624347687e-02 6.798769533634185791e-02 -4.122998118400573730e-01 9.351067245006561279e-02 -2.311926931142807007e-01 1.096935272216796875e-01 3.133479356765747070e-01 -1.359974443912506104e-01 -1.388788223266601562e-01 4.445534199476242065e-02 1.180446445941925049e-01 -3.865940868854522705e-02 1.701403707265853882e-01 -2.223807871341705322e-01 2.129926532506942749e-02
1.042810175567865372e-02 2.434909343719482422e-01 -3.474800661206245422e-02 9.568468481302261353e-02 1.965677440166473389e-01 2.207045853137969971e-01 1.088232770562171936e-01 -4.881963506340980530e-02 -2.159555852413177490e-01 -1.580268442630767822e-01 -7.844351977109909058e-02 -9.539902955293655396e-02 1.110422313213348389e-01 1.288684904575347900e-01 -1.849357187747955322e-01 2.857788000255823135e-03 3.395990431308746338e-01 2.795938253402709961e-01 2.081834673881530762e-01 1.904702186584472656e-01 2.385074049234390259e-01 -1.263482272624969482e-01 1.377010196447372437e-01 1.858180910348892212e-01 6.677019875496625900e-03 -1.744518280029296875e-01 1.518285423517227173e-01 -3.467810107395052910e-03 1.597540378570556641e-01 4.044848382472991943e-01 1.274447739124298096e-01 -1.424150913953781128e-01
1.805307418107986450e-01 1.379959881305694580e-01 -7.270776480436325073e-02 8.678649365901947021e-02 9.363348782062530518e-02 2.511573731899261475e-01 -1.119959428906440735e-01 -2.186789065599441528e-01 6.139350682497024536e-02 -1.301538385450839996e-02 5.411766096949577332e-02 -6.801617890596389771e-02 -1.800870746374130249e-01 4.191328957676887512e-02 -6.443604081869125366e-02 9.472820907831192017e-02 3.313370347023010254e-01 4.943701252341270447e-02 1.672116965055465698e-01 -8.551054447889328003e-02 4.595721364021301270e-01 9.418243169784545898e-02 2.462186664342880249e-01 1.088430285453796387e-01 2.419469207525253296e-01 -3.119137883186340332e-01 1.990551315248012543e-02 1.184094464406371117e-03 1.066545173525810242e-01 1.657875329256057739e-01 3.304062187671661377e-01 -1.506748981773853302e-02
3.009834587574005127e-01 1.900631189346313477e-01 -7.603117823600769043e-02 4.780671745538711548e-02 1.014467254281044006e-01 2.839285433292388916e-01 -1.036630421876907349e-01 -1.471392512321472168e-01 6.553979963064193726e-02 1.561507433652877808e-01 1.040013208985328674e-01 8.639340102672576904e-02 -1.406444013118743896e-01 -3.546631336212158203e-02 8.874267339706420898e-02 -7.131854444742202759e-02 2.403547614812850952e-01 5.648789182305335999e-02 1.742957830429077148e-01 8.061920851469039917e-02 2.945190072059631348e-01 1.423650085926055908e-01 3.363636434078216553e-01 2.792812883853912354e-01 1.838174909353256226e-01 -2.557302415370941162e-01 1.107385158538818359e-01 1.157426983118057251e-01 -8.088968694210052490e-02 1.096706613898277283e-01 1.623612046241760254e-01 -3.085305392742156982e-01
7.529003918170928955e-02 5.398601666092872620e-02 -1.904319077730178833e-01 2.419834434986114502e-01 -7.587885111570358276e-02 9.158886969089508057e-02 -4.641132056713104248e-02 -5.904884934425354004e-01 2.994306199252605438e-02 -5.849424377083778381e-02 -1.126660406589508057e-01 -1.169784069061279297e-01 3.412708640098571777e-02 -1.341288089752197266e-01 -1.558260470628738403e-01 -8.618831634521484375e-02 1.196458265185356140e-01 3.876823186874389648e-01 -6.107476726174354553e-02 1.149912774562835693e-01 4.432955756783485413e-02 1.630345582962036133e-01 5.716148018836975098e-02 1.591997444629669189e-01 2.946710288524627686e-01 -1.141516491770744324e-01 -2.344056032598018646e-03 -1.904277056455612183e-01 1.538291126489639282e-01 1.157596781849861145e-01 1.428829133510589600e-01 -1.331413835287094116e-01
1.115827709436416626e-01 2.634846568107604980e-01 -6.318327784538269043e-02 1.468812972307205200e-01 -8.886300027370452881e-02 1.343535631895065308e-01 1.999662220478057861e-01 -1.089696809649467468e-01 4.830578342080116272e-02 -1.882866024971008301e-01 1.423781961202621460e-01 2.189712375402450562e-01 -3.062207102775573730e-01 1.348206251859664917e-01 4.245673120021820068e-02 -1.711719930171966553e-01 2.230122983455657959e-01 1.955435276031494141e-01 2.894195020198822021e-01 -3.104530572891235352e-01 1.081534400582313538e-01 -4.653603956103324890e-02 1.143311150372028351e-02 4.086714237928390503e-02 -5.096582695841789246e-02 8.753979206085205078e-02 -1.502540111541748047e-01 -1.864270269870758057e-01 2.344175875186920166e-01 3.670173883438110352e-01 1.239044889807701111e-01 -9.652677923440933228e-02
2.696065790951251984e-02 3.971239179372787476e-02 -5.771791562438011169e-02 2.174142897129058838e-01 7.468906044960021973e-02 -1.013725623488426208e-01 1.950652003288269043e-01 -2.236571758985519409e-01 1.836216636002063751e-02 3.107911348342895508e-01 -1.406212002038955688e-01 2.487833797931671143e-01 -1.820283979177474976e-01 -2.687407657504081726e-02 2.992939576506614685e-02 -5.187727883458137512e-02 1.580349802970886230e-01 9.278547763824462891e-02 8.972714841365814209e-02 -2.917919456958770752e-01 2.031299024820327759e-01 -1.389181427657604218e-02 1.325481832027435303e-01 -9.607707033865153790e-04 -9.468539059162139893e-02 1.379942335188388824e-02 1.814228296279907227e-01 -2.454680800437927246e-01 1.357734948396682739e-01 2.865425646305084229e-01 2.551100850105285645e-01 -4.163883924484252930e-01
4.997047781944274902e-02 5.962444841861724854e-02 -2.694615423679351807e-01 2.412788569927215576e-01 2.543698847293853760e-01 -6.590004265308380127e-02 1.596287637948989868e-01 -8.789753168821334839e-02 -7.908447831869125366e-02 -7.263080030679702759e-02 3.429779550060629845e-03 5.302164237946271896e-03 -3.532001003623008728e-02 -1.502601951360702515e-01 -3.333896771073341370e-02 -1.635419130325317383e-01 3.808507695794105530e-02 5.237283110618591309e-01 1.190100088715553284e-01 -9.101077914237976074e-02 9.656733274459838867e-02 -2.498418092727661133e-03 1.063996776938438416e-01 2.041986435651779175e-01 2.341419644653797150e-02 9.533135592937469482e-02 -2.790813744068145752e-01 2.937216162681579590e-01 2.153250128030776978e-01 1.050318107008934021e-01 1.694723665714263916e-01 -2.777879834175109863e-01
1.310217082500457764e-01 1.999143064022064209e-01 -3.267174353823065758e-03 -1.040605157613754272e-01 7.553836703300476074e-02 -4.301584511995315552e-02 2.583522163331508636e-02 -3.383711576461791992e-01 -2.829248607158660889e-01 1.461624205112457275e-01 -1.848618239164352417e-01 5.152358487248420715e-02 -1.486065983772277832e-01 -2.281156480312347412e-01 -2.696706354618072510e-01 -1.541401892900466919e-01 9.818036109209060669e-02 2.112379968166351318e-01 3.861923515796661377e-02 3.951750323176383972e-02 2.083647102117538452e-01 1.779721863567829132e-02 -1.099368929862976074e-01 2.619113028049468994e-01 -8.126212656497955322e-02 -2.220788411796092987e-02 -6.541899591684341431e-02 6.609439849853515625e-02 7.085911184549331665e-02 5.107927322387695312e-01 1.829858571290969849e-01 -5.983133986592292786e-02
1.668069511651992798e-01 7.788179814815521240e-02 -3.590323925018310547e-01 1.880167126655578613e-01 1.298832446336746216e-01 8.548415452241897583e-02 -4.314028471708297729e-02 -2.132759839296340942e-01 -2.560567259788513184e-01 -1.588801890611648560e-01 6.281214207410812378e-02 -6.574811786413192749e-02 -4.478088617324829102e-01 -1.014159917831420898e-01 8.480583876371383667e-02 1.304949671030044556e-01 8.242467045783996582e-02 1.021050512790679932e-01 -1.816434115171432495e-01 3.465391322970390320e-02 3.116382360458374023e-01 -7.933477312326431274e-02 7.133970409631729126e-02 -1.362475752830505371e-02 7.754436135292053223e-02 3.914549574255943298e-02 -2.473566867411136627e-02 -1.122552677989006042e-01 -3.857363760471343994e-02 4.516920745372772217e-01 6.079151853919029236e-02 -7.839284092187881470e-02
8.276807516813278198e-02 1.571736633777618408e-01 4.141208156943321228e-02 6.081341952085494995e-02 2.472888678312301636e-01 2.213187962770462036e-01 8.717153221368789673e-03 -2.753682732582092285e-01 -2.415859252214431763e-01 8.040684461593627930e-02 -1.506961435079574585e-01 5.721022188663482666e-02 8.462860435247421265e-02 2.977753244340419769e-02 1.229354068636894226e-01 -1.669873893260955811e-01 1.654141098260879517e-01 2.747819721698760986e-01 4.123228788375854492e-01 -2.544423565268516541e-02 9.932053089141845703e-02 4.929433390498161316e-02 9.367152303457260132e-02 3.117239773273468018e-01 3.476193249225616455e-01 -8.040639758110046387e-02 -1.372913122177124023e-01 1.666704118251800537e-01 1.218703240156173706e-01 2.041001617908477783e-01 -4.036907106637954712e-02 -1.063054725527763367e-01
-1.545726954936981201e-01 2.720291316509246826e-01 1.687462180852890015e-01 1.449685823172330856e-02 2.647033631801605225e-01 1.629570275545120239e-01 -4.777172207832336426e-02 -2.282389551401138306e-01 -2.638527750968933105e-01 3.331193467602133751e-03 3.662361577153205872e-02 1.442459672689437866e-01 -2.113202512264251709e-01 -9.746806323528289795e-02 7.518727332353591919e-02 1.990537941455841064e-01 1.905386894941329956e-01 -1.424358040094375610e-01 1.367098093032836914e-01 -1.090893149375915527e-01 -3.891738876700401306e-02 2.708037197589874268e-01 -1.379306316375732422e-01 1.701336354017257690e-01 6.502608954906463623e-02 -7.346216123551130295e-03 1.233812123537063599e-01 1.748496890068054199e-01 -9.810820966958999634e-02 2.148620486259460449e-01 3.265809416770935059e-01 -3.296790719032287598e-01
-3.201343119144439697e-02 2.701582908630371094e-01 9.985893219709396362e-02 -1.849803179502487183e-01 -5.970756337046623230e-02 -6.429611891508102417e-02 3.574780747294425964e-02 -1.010392606258392334e-01 -2.241563349962234497e-01 5.673269275575876236e-03 2.696680463850498199e-02 -5.282595008611679077e-02 -2.292641103267669678e-01 2.799506783485412598e-01 -4.028876870870590210e-02 -1.215258091688156128e-01 2.422279119491577148e-02 1.956360489130020142e-01 2.428006678819656372e-01 6.623110175132751465e-02 3.174630701541900635e-01 -1.022928059101104736e-01 2.260287851095199585e-01 2.662298977375030518e-01 -4.062024876475334167e-02 1.262488812208175659e-01 -1.730837821960449219e-01 1.328675299882888794e-01 -6.966563314199447632e-02 2.803844511508941650e-01 3.460423350334167480e-01 -2.401347905397415161e-01
4.221870377659797668e-02 5.663586407899856567e-02 6.229367852210998535e-02 1.403301060199737549e-01 1.156307980418205261e-01 6.247330456972122192e-02 -9.540063887834548950e-02 4.162335395812988281e-02 -5.021767616271972656e-01 -1.728096418082714081e-02 -9.593252092599868774e-02 -1.595478039234876633e-03 -2.408511340618133545e-01 4.986321553587913513e-02 -1.974716186523437500e-01 -1.140365451574325562e-01 1.987169682979583740e-01 6.442162394523620605e-02 1.922674775123596191e-01 6.007491052150726318e-02 4.765003323554992676e-01 5.013347789645195007e-02 -1.725591868162155151e-01 2.039402723312377930e-01 -8.276800811290740967e-02 4.435756430029869080e-02 -1.914442330598831177e-01 7.041412591934204102e-02 2.025696039199829102e-01 3.148793056607246399e-02 -1.129395067691802979e-01 -2.806994915008544922e-01
8.432485908269882202e-02 2.331579774618148804e-01 1.741876751184463501e-01 1.188753843307495117e-01 1.763192415237426758e-01 6.821761373430490494e-03 1.567072272300720215e-01 -3.374542891979217529e-01 -3.302074968814849854e-01 8.013150840997695923e-02 1.380195021629333496e-01 -3.668386861681938171e-02 -2.767334878444671631e-01 6.092757731676101685e-02 -2.004616111516952515e-01 1.797801116481423378e-03 3.962163627147674561e-02 1.367958039045333862e-01 -9.296008944511413574e-02 2.427922040224075317e-01 2.922245264053344727e-01 9.220011532306671143e-02 4.767632111907005310e-02 1.915864646434783936e-01 1.204203292727470398e-01 8.936428278684616089e-02 -1.498318612575531006e-01 6.710338592529296875e-02 1.634548306465148926e-01 3.548375964164733887e-01 2.723391354084014893e-02 -2.111779004335403442e-01
1.445552408695220947e-01 2.481149435043334961e-01 -3.082824945449829102e-01 5.948675051331520081e-02 1.186282956041395664e-03 -2.358994446694850922e-02 1.168698421679437160e-03 -2.496551126241683960e-01 -2.172630280256271362e-01 -2.090799622237682343e-02 8.139730431139469147e-03 8.563888072967529297e-02 -5.053227543830871582e-01 -5.393112450838088989e-02 4.854832962155342102e-02 -6.217788159847259521e-02 1.581594645977020264e-01 1.892481297254562378e-01 -1.855782121419906616e-01 -3.283683657646179199e-01 3.668956831097602844e-02 4.473122581839561462e-02 -1.093110889196395874e-01 1.145566999912261963e-01 1.801871061325073242e-01 -1.791752874851226807e-01 -1.353695429861545563e-02 1.339973360300064087e-01 -1.895337253808975220e-01 2.740658819675445557e-01 4.154634848237037659e-02 -9.783259034156799316e-02
-1.512927412986755371e-01 6.894238293170928955e-02 -4.552923608571290970e-03 2.367688864469528198e-01 -3.296872600913047791e-02 3.422760665416717529e-01 2.288123816251754761e-01 -2.127888053655624390e-01 -2.422669231891632080e-01 2.167652128264307976e-03 -1.172454655170440674e-02 -1.687950044870376587e-01 7.150572724640369415e-03 1.310652941465377808e-01 -9.194630384445190430e-02 9.211273491382598877e-02 -2.932659350335597992e-02 1.702975928783416748e-01 1.085028275847434998e-01 6.396617740392684937e-02 5.915364027023315430e-01 1.118861883878707886e-01 -2.125649452209472656e-01 -3.958938177675008774e-03 2.136768400669097900e-01 -8.556054532527923584e-02 -1.261175125837326050e-01 1.341663002967834473e-01 -1.139395087957382202e-01 1.486764848232269287e-01 2.546733245253562927e-02 5.411531403660774231e-02
-3.103771209716796875e-01 2.192840725183486938e-01 -2.352638257434591651e-04 -1.880782544612884521e-01 -2.518121898174285889e-02 7.546989619731903076e-02 -4.255476221442222595e-02 -3.625029027462005615e-01 -2.405081689357757568e-01 -3.006228245794773102e-02 -6.916528195142745972e-02 3.159175515174865723e-01 -2.755537070333957672e-02 3.374848514795303345e-02 -1.468648612499237061e-01 -1.688618585467338562e-02 1.879651993513107300e-01 1.414766311645507812e-01 4.499112814664840698e-02 -1.859745010733604431e-02 5.353732407093048096e-02 -1.902153491973876953e-01 -8.822801709175109863e-02 3.922737017273902893e-02 1.333624776452779770e-02 -5.359560623764991760e-02 -2.179733067750930786e-01 4.340398684144020081e-02 2.913555800914764404e-01 3.424818217754364014e-01 1.397333592176437378e-01 -3.366424739360809326e-01
-3.142628371715545654e-01 3.004948981106281281e-02 -1.889337301254272461e-01 1.542270481586456299e-01 1.210620924830436707e-01 -4.669058322906494141e-02 -1.977694034576416016e-01 -4.835256561636924744e-02 -4.178241193294525146e-01 -2.450623661279678345e-01 1.840955913066864014e-01 1.949386298656463623e-01 -1.281791329383850098e-01 2.969468757510185242e-02 -1.792775839567184448e-02 -2.110863626003265381e-01 3.354727523401379585e-03 3.550569713115692139e-01 4.530135914683341980e-02 -9.285842627286911011e-02 1.744886189699172974e-01 -3.056346031371504068e-06 -5.185400694608688354e-02 1.832332229241728783e-03 3.061646521091461182e-01 7.494916766881942749e-02 -8.576394617557525635e-02 -1.350991874933242798e-01 1.769249737262725830e-01 2.662238776683807373e-01 1.089041456580162048e-01 -7.044532150030136108e-02
7.115273177623748779e-02 9.039255231618881226e-02 -1.856702566146850586e-01 1.350127458572387695e-01 1.106564477086067200e-01 1.006061807274818420e-01 2.034356817603111267e-02 -1.810748726129531860e-01 -3.531539738178253174e-01 -3.092875778675079346e-01 -1.800082325935363770e-01 3.383593633770942688e-03 -4.456541240215301514e-01 1.209589838981628418e-02 2.301190048456192017e-01 -1.601066812872886658e-02 1.786155253648757935e-01 1.293386369943618774e-01 -1.740723699331283569e-01 -2.613854706287384033e-01 2.435562163591384888e-01 -8.897493779659271240e-02 -7.381363958120346069e-02 -7.027142494916915894e-02 2.071640044450759888e-01 8.246367424726486206e-02 4.049898311495780945e-02 1.204494312405586243e-01 4.872059822082519531e-02 2.761280238628387451e-01 -6.591226905584335327e-02 5.642738658934831619e-03
8.272540569305419922e-02 2.157849818468093872e-01 -2.067983336746692657e-02 2.966911196708679199e-01 1.634648144245147705e-01 -1.005312055349349976e-02 -1.957065425813198090e-02 -3.480572700500488281e-01 -5.572548136115074158e-02 -1.873591728508472443e-02 -2.159161120653152466e-02 3.541574580594897270e-03 -3.526896834373474121e-01 1.407795846462249756e-01 -1.919741779565811157e-01 -9.361996501684188843e-02 1.057089567184448242e-01 2.668715715408325195e-01 5.070180818438529968e-02 1.862323135137557983e-01 6.516031175851821899e-02 4.040210694074630737e-02 -7.208890467882156372e-02 1.388492286205291748e-01 4.325254354625940323e-03 2.802586257457733154e-01 -1.891898959875106812e-01 2.112493664026260376e-01 3.119996562600135803e-02 2.846164405345916748e-01 -6.208225339651107788e-02 -3.481514751911163330e-01
1.907955110073089600e-01 1.138689219951629639e-01 -4.255682229995727539e-01 1.864719092845916748e-01 1.077383533120155334e-01 8.063685148954391479e-02 -1.245212629437446594e-01 -2.891836166381835938e-01 -1.245053336024284363e-01 -2.105082422494888306e-01 -3.737067058682441711e-02 2.325863018631935120e-02 -4.205657541751861572e-01 -2.524116635322570801e-02 1.974094361066818237e-01 1.992855817079544067e-01 -1.685592345893383026e-02 1.325272023677825928e-01 -1.930081844329833984e-01 3.201739862561225891e-02 2.295895516872406006e-01 -1.981997638940811157e-01 8.587753772735595703e-02 5.460555199533700943e-03 2.549493312835693359e-02 1.318670511245727539e-01 9.419866651296615601e-02 -1.151237543672323227e-02 3.017339669167995453e-02 2.888180613517761230e-01 9.533791989088058472e-02 -1.535343378782272339e-01
-8.930032700300216675e-02 3.240439593791961670e-01 -1.961512565612792969e-01 1.059705764055252075e-01 9.263722598552703857e-02 7.366076856851577759e-02 7.173915952444076538e-02 -2.925673425197601318e-01 -1.574756205081939697e-01 -2.002318948507308960e-01 -1.985776424407958984e-01 -5.615293979644775391e-03 -9.325441718101501465e-02 -1.965927779674530029e-01 1.266711112111806870e-02 -8.722995966672897339e-02 9.606688469648361206e-02 8.902284502983093262e-02 2.975700199604034424e-01 -1.080224663019180298e-01 -4.132323339581489563e-02 7.992790080606937408e-03 1.422679275274276733e-01 4.409863650798797607e-01 2.955296635627746582e-01 -2.968713454902172089e-02 -2.178374975919723511e-01 1.849146634340286255e-01 1.584717631340026855e-01 3.341328818351030350e-03 -1.050302088260650635e-01 -1.822707653045654297e-01
1.451316773891448975e-01 1.178238019347190857e-01 -3.521751165390014648e-01 1.044822633266448975e-01 -2.293826453387737274e-02 6.092382967472076416e-02 -1.807195097208023071e-01 -1.298737376928329468e-01 -1.627425998449325562e-01 -1.104551926255226135e-01 1.382134668529033661e-02 -3.901553526520729065e-02 -4.127822518348693848e-01 -1.446864604949951172e-01 1.441513281315565109e-02 8.986370265483856201e-02 1.023200824856758118e-01 1.404471546411514282e-01 -1.247188076376914978e-01 1.445039827376604080e-02 3.564169108867645264e-01 -2.436094433069229126e-01 1.715318113565444946e-01 4.159452393651008606e-02 1.009029224514961243e-01 6.131152808666229248e-02 -1.827862672507762909e-02 -1.481533497571945190e-01 4.181979969143867493e-02 4.677031636238098145e-01 5.296226125210523605e-03 -1.268984973430633545e-01
2.491786926984786987e-01 2.201406359672546387e-01 -5.825306475162506104e-02 2.201977074146270752e-01 1.983243972063064575e-02 2.954091429710388184e-01 -7.590294629335403442e-02 -2.564901113510131836e-01 1.172737926244735718e-01 -5.521737784147262573e-02 -5.200695618987083435e-02 7.666005939245223999e-02 -1.614175885915756226e-01 -2.664595842361450195e-03 9.398814290761947632e-02 -3.414448723196983337e-02 2.480554580688476562e-01 1.000512242317199707e-01 1.024816110730171204e-01 -1.081790328025817871e-01 4.085213840007781982e-01 5.688887089490890503e-02 2.685048878192901611e-01 2.708963155746459961e-01 2.462331354618072510e-01 -2.286770492792129517e-01 1.553521603345870972e-01 9.634084999561309814e-03 -1.214478835463523865e-01 2.174374461174011230e-01 8.171147853136062622e-02 -4.128198698163032532e-02
1.038580909371376038e-01 1.393491923809051514e-01 -3.304286003112792969e-01 1.409981995820999146e-01 6.113092228770256042e-02 1.739367991685867310e-01 -1.529203206300735474e-01 -1.077141389250755310e-01 -2.424870431423187256e-01 -1.930672377347946167e-01 9.123023599386215210e-02 6.106283143162727356e-02 -3.547174930572509766e-01 -1.489498317241668701e-01 9.224109351634979248e-02 1.438642591238021851e-01 2.013389468193054199e-01 1.673082709312438965e-01 -1.544924974441528320e-01 3.551214188337326050e-02 2.967549860477447510e-01 -1.999231576919555664e-01 9.645223617553710938e-02 2.730525471270084381e-02 9.684827178716659546e-02 8.790313452482223511e-02 2.559437043964862823e-02 -5.425819382071495056e-02 5.829827487468719482e-02 4.115579724311828613e-01 -1.945157945156097412e-01 -1.528098136186599731e-01
9.646100550889968872e-02 6.491938140243291855e-03 -2.375415116548538208e-01 1.307481229305267334e-01 8.119773119688034058e-02 5.724468082189559937e-02 7.535747438669204712e-02 -1.661272346973419189e-01 -3.052419126033782959e-01 -1.590645313262939453e-01 3.180049592629075050e-03 4.179275780916213989e-02 -4.557934999465942383e-01 -1.180298775434494019e-01 7.225919514894485474e-02 1.749348938465118408e-01 8.299537748098373413e-02 9.641516208648681641e-02 -1.453556418418884277e-01 -3.114435374736785889e-01 1.364771723747253418e-01 -9.743040055036544800e-02 -1.623414903879165649e-01 -9.956080466508865356e-03 2.059039473533630371e-01 2.152843400835990906e-03 -9.281013160943984985e-02 1.005888208746910095e-01 1.467722505331039429e-01 3.713221848011016846e-01 1.271256357431411743e-01 -2.658073306083679199e-01
1.867511868476867676e-01 4.226423799991607666e-02 -2.557840943336486816e-01 1.163302063941955566e-01 1.244529858231544495e-01 3.556008040904998779e-01 -1.714432388544082642e-01 -2.641471326351165771e-01 -1.137803569436073303e-01 -1.996058374643325806e-01 1.804367452859878540e-01 8.898234367370605469e-02 -4.575015604496002197e-01 -1.466963738203048706e-01 1.421672850847244263e-01 1.826663166284561157e-01 1.602298021316528320e-01 1.992977857589721680e-01 -5.300959572196006775e-02 -1.107919216156005859e-01 1.595719605684280396e-01 2.025538869202136993e-02 1.650163233280181885e-01 9.727473556995391846e-02 9.861244261264801025e-02 1.253265738487243652e-01 1.351416297256946564e-02 -2.679978962987661362e-03 -1.654531359672546387e-01 1.971381306648254395e-01 1.938044279813766479e-02 -1.741375476121902466e-01
9.854973107576370239e-02 1.800217479467391968e-01 -2.102824598550796509e-01 1.069735828787088394e-02 5.794000625610351562e-02 1.053466200828552246e-01 1.508755981922149658e-01 -2.373746037483215332e-01 -1.596316844224929810e-01 -5.302784964442253113e-02 1.199323758482933044e-01 4.111466463655233383e-03 -4.043209850788116455e-01 -1.631935089826583862e-01 1.670663803815841675e-01 1.254500746726989746e-01 9.769867360591888428e-02 2.257024683058261871e-02 -1.005958691239356995e-01 -3.191555738449096680e-01 2.864030003547668457e-01 -1.267363280057907104e-01 -8.999081701040267944e-02 4.124266654253005981e-02 -2.623426727950572968e-02 2.419194392859935760e-02 -6.948213279247283936e-02 2.628385722637176514e-01 -1.130958944559097290e-01 4.719691872596740723e-01 -5.350865051150321960e-02 3.765860106796026230e-03
-9.777542203664779663e-03 1.929405182600021362e-01 -1.156309619545936584e-01 2.247723937034606934e-01 1.861268877983093262e-01 -1.081648692488670349e-01 5.394437536597251892e-02 -1.883613765239715576e-01 -2.333838939666748047e-01 -6.966171413660049438e-02 2.768713831901550293e-01 3.083022311329841614e-02 -4.088231325149536133e-01 -1.551321297883987427e-01 -9.861446171998977661e-02 -5.205622687935829163e-02 1.030401512980461121e-01 3.042790293693542480e-01 1.754609793424606323e-01 -5.335066467523574829e-02 1.771693676710128784e-01 -7.175797224044799805e-02 -7.802029699087142944e-02 1.321642100811004639e-02 -7.911001145839691162e-02 -7.307158084586262703e-04 -2.824771106243133545e-01 -7.984329015016555786e-02 2.273436039686203003e-01 3.641872704029083252e-01 1.289656609296798706e-01 -2.176243625581264496e-02
1.165456920862197876e-01 6.392386555671691895e-02 -9.170985221862792969e-02 1.261532423086464405e-03 2.339309155941009521e-01 2.218330949544906616e-01 1.624093055725097656e-01 -1.194373220205307007e-01 -4.243179559707641602e-01 -1.318373978137969971e-01 -4.038467630743980408e-02 -1.121690124273300171e-02 -7.467038184404373169e-02 -6.427586078643798828e-02 -2.813109457492828369e-01 -2.734063267707824707e-01 1.003442704677581787e-01 1.551528126001358032e-01 2.561880648136138916e-01 1.261920295655727386e-02 1.084914952516555786e-01 -1.938304156064987183e-01 1.465326696634292603e-01 2.728393375873565674e-01 -1.518299579620361328e-01 -1.188354939222335815e-01 1.223729625344276428e-01 -9.678437374532222748e-03 2.070854604244232178e-01 3.017633855342864990e-01 4.215485602617263794e-02 -1.827926039695739746e-01
-6.646057590842247009e-03 2.355985343456268311e-01 -6.723851710557937622e-02 1.198097839951515198e-01 -1.517085079103708267e-02 1.914525181055068970e-01 4.762267693877220154e-02 -1.564450860023498535e-01 -3.782637715339660645e-01 2.916947379708290100e-02 6.333111226558685303e-02 -1.438292860984802246e-01 7.225196063518524170e-02 1.538876742124557495e-01 -1.797637343406677246e-01 -3.076036460697650909e-02 1.429316103458404541e-01 1.798891574144363403e-01 2.075374573469161987e-01 1.629474759101867676e-01 1.133848726749420166e-01 -2.194689363241195679e-01 6.963042914867401123e-02 1.062991768121719360e-01 -1.856296509504318237e-01 3.886152431368827820e-02 -2.503119967877864838e-02 1.244594007730484009e-01 1.889493316411972046e-01 5.336341261863708496e-01 1.705392599105834961e-01 -1.730075180530548096e-01
1.517747044563293457e-01 1.605214476585388184e-01 9.116490930318832397e-02 1.715083718299865723e-01 2.618270516395568848e-01 1.225015074014663696e-01 2.578506805002689362e-02 -2.387139052152633667e-01 -2.085469067096710205e-01 -1.049626916646957397e-01 2.508650906383991241e-02 -1.871145889163017273e-02 -1.158405765891075134e-01 8.071546256542205811e-02 3.362121758982539177e-03 -1.237885877490043640e-01 1.846342980861663818e-01 -4.677177220582962036e-02 3.860283643007278442e-02 -5.450667813420295715e-02 5.535767078399658203e-01 -4.947932064533233643e-01 2.674465812742710114e-02 1.797231435775756836e-01 9.953157603740692139e-02 6.034918501973152161e-02 3.460488095879554749e-02 -6.405527889728546143e-02 8.807531744241714478e-02 -6.961507350206375122e-02 1.190931275486946106e-01 -1.041481867432594299e-01
-1.035479158163070679e-01 1.876306831836700439e-01 -9.957290440797805786e-02 2.226179540157318115e-01 -2.919691205024719238e-01 2.976457774639129639e-01 1.707483455538749695e-02 -1.066956445574760437e-01 -1.092697456479072571e-01 -1.948171406984329224e-01 8.184970915317535400e-02 -2.604887261986732483e-02 -4.773932322859764099e-02 1.488819569349288940e-01 7.381407171487808228e-02 -1.928993612527847290e-01 2.252442091703414917e-01 2.567023336887359619e-01 1.448351889848709106e-01 -9.991144388914108276e-02 2.163414359092712402e-01 -1.091149076819419861e-01 -8.592111617326736450e-02 5.473585426807403564e-02 -4.114500712603330612e-03 2.372626587748527527e-02 -1.794132143259048462e-01 7.963411509990692139e-02 5.418987870216369629e-01 1.655735224485397339e-01 8.692476898431777954e-02 1.719053275883197784e-02
-1.193212997168302536e-02 1.755320578813552856e-01 -1.136569306254386902e-01 3.758549690246582031e-01 2.883440554141998291e-01 1.394875347614288330e-01 1.160892918705940247e-01 -1.428877860307693481e-01 1.322360038757324219e-01 -1.651384979486465454e-01 6.451998651027679443e-02 2.792704403400421143e-01 1.078071072697639465e-02 2.025822177529335022e-02 -6.395635195076465607e-03 -2.510014772415161133e-01 -8.008700609207153320e-02 4.389885440468788147e-02 1.759013980627059937e-01 1.119769886136054993e-01 2.749706506729125977e-01 1.143860667943954468e-01 1.035173758864402771e-01 3.744382411241531372e-02 1.392984241247177124e-01 -1.626375466585159302e-01 -1.649405211210250854e-01 -1.209741607308387756e-01 8.937455713748931885e-02 4.420935511589050293e-01 7.519400119781494141e-02 -1.961418986320495605e-01
-1.895132064819335938e-01 -8.307205885648727417e-02 4.949998855590820312e-02 3.622889518737792969e-01 -2.925558574497699738e-02 3.558154106140136719e-01 8.137711137533187866e-02 -3.309768736362457275e-01 -1.995495706796646118e-01 5.310578271746635437e-02 -9.284031391143798828e-02 -9.826514124870300293e-02 -1.518502831459045410e-01 8.018913120031356812e-02 -5.192801728844642639e-02 -4.629331082105636597e-02 1.120155006647109985e-01 1.304925512522459030e-02 2.462541013956069946e-01 -8.454877883195877075e-02 3.609986305236816406e-01 -2.270016670227050781e-01 -8.176140487194061279e-02 -1.069429665803909302e-01 3.081308007240295410e-01 9.682110697031021118e-02 -1.803620010614395142e-01 1.622900664806365967e-01 -9.394666552543640137e-02 7.254301104694604874e-03 -6.702377647161483765e-02 -1.660441458225250244e-01
9.989827871322631836e-02 -7.313407212495803833e-02 -1.541899889707565308e-01 -1.144732087850570679e-01 -2.291989475488662720e-01 -1.314025819301605225e-01 9.967926889657974243e-02 -3.758616745471954346e-01 -1.317575424909591675e-01 1.600081915967166424e-03 -1.179883256554603577e-02 1.662147492170333862e-01 7.494168821722269058e-03 6.518936157226562500e-02 8.343792706727981567e-02 1.615288108587265015e-01 3.294233232736587524e-02 4.059657156467437744e-01 1.245481297373771667e-01 9.042636305093765259e-02 1.578274220228195190e-01 -4.353868961334228516e-02 7.368633896112442017e-02 -1.428683996200561523e-01 -3.970755636692047119e-02 1.060896441340446472e-01 1.169447749853134155e-01 2.238394618034362793e-01 1.514715254306793213e-01 1.935100853443145752e-01 5.095189809799194336e-02 -5.123195648193359375e-01
6.656739860773086548e-02 1.697260886430740356e-01 -3.867197334766387939e-01 1.693556457757949829e-01 1.385428309440612793e-01 5.213363096117973328e-03 -1.790674030780792236e-01 -1.444736123085021973e-01 -1.824772953987121582e-01 -2.381780892610549927e-01 1.295587122440338135e-01 5.050361901521682739e-02 -4.204242229461669922e-01 -4.818242043256759644e-02 1.361442506313323975e-01 2.307271063327789307e-01 8.450448513031005859e-02 1.192178502678871155e-01 -2.630374580621719360e-02 -7.377627491950988770e-02 3.220676481723785400e-01 -1.331816166639328003e-01 1.101658344268798828e-01 6.554698944091796875e-02 1.476954072713851929e-01 1.262607872486114502e-01 5.029467120766639709e-02 -1.070046052336692810e-01 -5.172691307961940765e-03 3.547637164592742920e-01 3.386737033724784851e-02 -1.095687821507453918e-01
1.092798709869384766e-01 8.427365683019161224e-03 -2.225764393806457520e-01 -8.954501897096633911e-02 7.447419315576553345e-02 1.114027723670005798e-01 5.518729239702224731e-02 -8.866079151630401611e-02 -1.838335096836090088e-01 -1.218463182449340820e-01 -2.324375696480274200e-02 5.848412960767745972e-02 -6.477567553520202637e-01 -1.049683317542076111e-01 1.708300262689590454e-01 1.205611135810613632e-02 1.053521931171417236e-01 1.036465466022491455e-01 -7.777111977338790894e-02 -2.325166761875152588e-01 1.679087281227111816e-01 -5.606643855571746826e-02 1.863152831792831421e-01 4.717341624200344086e-03 5.849977210164070129e-02 1.309210062026977539e-01 5.418825149536132812e-02 9.029995650053024292e-02 2.118977718055248260e-02 3.953163623809814453e-01 9.201300889253616333e-02 -2.101373374462127686e-01
9.071140736341476440e-02 -1.130444109439849854e-01 -4.479263424873352051e-01 1.681650280952453613e-01 3.626152500510215759e-02 2.678629755973815918e-01 1.692060381174087524e-02 -3.389898836612701416e-01 -3.091355264186859131e-01 -4.454788938164710999e-02 4.801319167017936707e-02 -1.123659238219261169e-01 -2.569777667522430420e-01 -1.772290319204330444e-01 2.006276883184909821e-02 8.401783555746078491e-02 1.107024475932121277e-01 -5.343307554721832275e-02 -4.411486908793449402e-02 -1.174825951457023621e-01 1.439286172389984131e-01 -1.288179606199264526e-01 2.273322492837905884e-01 1.916524022817611694e-01 9.079594165086746216e-02 1.541763842105865479e-01 2.974509894847869873e-01 5.070570483803749084e-02 -1.190275698900222778e-01 1.171488985419273376e-01 1.564253717660903931e-01 -1.114355400204658508e-01
1.649614125490188599e-01 2.459591329097747803e-01 -4.994624257087707520e-01 -1.316736079752445221e-02 1.736761480569839478e-01 2.202224284410476685e-01 -1.019168868660926819e-01 -1.631165742874145508e-01 -2.066420763731002808e-01 -1.748148351907730103e-01 9.380834549665451050e-02 -1.438582874834537506e-02 -4.433921575546264648e-01 -1.219158619642257690e-01 1.496571465395390987e-03 8.550221472978591919e-02 1.163677573204040527e-01 -4.187219589948654175e-02 -1.171989738941192627e-01 -2.872574143111705780e-02 2.613098323345184326e-01 1.695032231509685516e-03 1.125626638531684875e-01 1.721404939889907837e-01 3.999058902263641357e-02 1.378145813941955566e-01 1.088415458798408508e-01 -1.095269694924354553e-01 -1.936618983745574951e-02 2.226163297891616821e-01 6.616479903459548950e-02 -8.227968215942382812e-02
8.372037671506404877e-03 -1.545645743608474731e-01 -9.419260919094085693e-02 3.691123127937316895e-01 2.330238819122314453e-01 4.807963967323303223e-02 1.361567974090576172e-01 -1.429440975189208984e-01 2.388656288385391235e-01 -1.647984683513641357e-01 1.253784894943237305e-01 -7.373065501451492310e-02 -1.726385089568793774e-03 3.131695790216326714e-03 3.127366006374359131e-01 -2.102766036987304688e-01 2.593507468700408936e-01 3.805944025516510010e-01 1.618001051247119904e-02 7.614864152856171131e-04 2.947669923305511475e-01 3.024854511022567749e-02 -2.230779826641082764e-02 1.440744698047637939e-01 5.877680145204067230e-03 2.395313419401645660e-02 1.915487498044967651e-01 8.791240304708480835e-02 -9.339253604412078857e-02 1.637628525495529175e-01 3.489758819341659546e-02 -2.910579144954681396e-01
-1.819943040609359741e-01 2.849538251757621765e-02 2.036146223545074463e-01 2.216015309095382690e-01 1.259285211563110352e-01 -7.100904732942581177e-02 1.469601839780807495e-01 -1.958597451448440552e-01 -1.778395175933837891e-01 4.294434562325477600e-02 9.354244917631149292e-03 1.431830693036317825e-02 -8.047750592231750488e-02 2.468238398432731628e-02 -9.411600232124328613e-02 -6.539171934127807617e-02 2.794544100761413574e-01 1.249050870537757874e-01 1.771382987499237061e-01 -1.463205553591251373e-02 3.259230256080627441e-01 -7.713966071605682373e-02 1.353134214878082275e-01 3.395125865936279297e-01 2.282641828060150146e-01 -8.904995769262313843e-02 -4.345310032367706299e-01 1.597473174333572388e-01 8.040944486856460571e-02 2.768854796886444092e-01 7.552453130483627319e-02 -8.005422353744506836e-02
3.629496693611145020e-02 -5.906603485345840454e-02 -4.103596135973930359e-02 1.793483644723892212e-01 1.129111871123313904e-01 1.955809593200683594e-01 -3.073691129684448242e-01 -1.960888355970382690e-01 -4.443061053752899170e-01 -2.978550195693969727e-01 9.497435390949249268e-02 -8.459755778312683105e-02 -2.960470318794250488e-01 1.225903406739234924e-01 2.576222177594900131e-03 -3.668092191219329834e-03 8.117794245481491089e-02 2.717423625290393829e-02 2.271037995815277100e-01 -1.357219666242599487e-01 1.667819172143936157e-01 -2.591957710683345795e-02 -4.249430820345878601e-02 -2.174429595470428467e-02 1.474619209766387939e-01 1.380708366632461548e-01 2.213480621576309204e-01 -1.395002603530883789e-01 3.319834768772125244e-01 2.023061662912368774e-01 5.795460194349288940e-02 2.381243184208869934e-02
-4.090105369687080383e-02 7.065969705581665039e-02 -2.079349756240844727e-01 -3.312090784311294556e-02 1.323126405477523804e-01 7.519926875829696655e-02 -4.131521284580230713e-02 -4.079047739505767822e-01 2.214408852159976959e-02 -9.967546910047531128e-02 -4.414218664169311523e-02 -1.347799599170684814e-01 -1.160315051674842834e-01 -1.196563467383384705e-01 1.575960963964462280e-01 -2.453391999006271362e-01 2.557877004146575928e-01 1.800771653652191162e-01 -1.031150072813034058e-01 -1.920885294675827026e-01 -7.757159322500228882e-02 -1.174974516034126282e-01 2.275879085063934326e-01 9.358341246843338013e-02 1.376408189535140991e-01 -1.337155103683471680e-01 -1.337887644767761230e-01 -1.333923637866973877e-01 9.525720961391925812e-04 4.141252115368843079e-02 5.061000585556030273e-01 -2.413775324821472168e-01
2.961643412709236145e-02 1.508810967206954956e-01 1.616050601005554199e-01 2.269860506057739258e-01 8.323405683040618896e-02 -2.258836850523948669e-02 -1.057366058230400085e-01 -3.714347779750823975e-01 -3.230361342430114746e-01 3.348423540592193604e-02 1.193341016769409180e-01 -7.467190921306610107e-02 -1.431629154831171036e-02 -1.094887033104896545e-02 -1.317210793495178223e-01 -6.481725722551345825e-02 1.949703246355056763e-01 1.385189890861511230e-01 -7.239061594009399414e-02 4.817001894116401672e-02 3.108653128147125244e-01 2.139244377613067627e-01 9.116790257394313812e-03 2.705346792936325073e-02 1.662677526473999023e-01 1.779874861240386963e-01 -3.583059310913085938e-01 9.191557019948959351e-02 8.065876364707946777e-02 2.834391593933105469e-01 2.466897815465927124e-01 -2.076943218708038330e-01
7.991065829992294312e-02 3.168745040893554688e-01 -2.821793965995311737e-02 2.111992985010147095e-01 4.526576027274131775e-03 -3.190580900991335511e-05 1.675842106342315674e-01 -2.595969438552856445e-01 -7.183173298835754395e-02 -5.302984640002250671e-02 -8.911214023828506470e-02 -1.126887127757072449e-01 4.427226260304450989e-02 9.992697834968566895e-02 -9.941738098859786987e-03 1.711434801109135151e-03 7.498251646757125854e-02 -6.075056642293930054e-02 4.350362718105316162e-01 -1.274115126579999924e-02 -3.912474215030670166e-02 2.014910727739334106e-01 2.480702996253967285e-01 3.893044292926788330e-01 -4.894955456256866455e-02 -5.617287755012512207e-02 -9.943106025457382202e-02 1.886768043041229248e-01 1.158884074538946152e-02 2.585414946079254150e-01 9.354199469089508057e-02 -3.618367016315460205e-01
-1.863466501235961914e-01 1.719040721654891968e-01 -1.843680627644062042e-02 1.497188210487365723e-02 5.864332988858222961e-02 -5.640574917197227478e-02 -4.765275120735168457e-02 -4.320338368415832520e-01 -4.063024520874023438e-01 -3.645914420485496521e-02 -1.772800832986831665e-01 -2.699374966323375702e-02 -5.830537155270576477e-02 -2.306999266147613525e-01 -2.346972525119781494e-01 -2.269399352371692657e-02 1.663147062063217163e-01 1.585295498371124268e-01 4.832701385021209717e-02 -1.103395596146583557e-01 2.905873358249664307e-01 -1.583995856344699860e-02 5.110364779829978943e-02 8.180096745491027832e-02 -7.425980269908905029e-02 5.907972529530525208e-02 -2.264741361141204834e-01 1.420303732156753540e-01 -3.244941309094429016e-02 3.948478698730468750e-01 1.718620955944061279e-01 -2.382652461528778076e-02
3.766429796814918518e-02 1.015733331441879272e-01 -4.876933395862579346e-01 2.280002385377883911e-01 1.277485638856887817e-01 9.028290212154388428e-02 -1.208699345588684082e-01 -8.875177800655364990e-02 -1.935601830482482910e-01 -2.125612944364547729e-01 -2.145364135503768921e-02 -1.048689037561416626e-01 -3.908103406429290771e-01 -7.864591479301452637e-02 6.438610702753067017e-02 1.297862231731414795e-01 1.702295094728469849e-01 1.922132670879364014e-01 -1.675806194543838501e-01 2.903434261679649353e-02 2.334890663623809814e-01 -6.269712001085281372e-02 1.352562010288238525e-01 1.421813517808914185e-01 5.060717090964317322e-02 -3.500646352767944336e-02 7.400668412446975708e-02 -4.144913703203201294e-02 -8.396454155445098877e-02 3.713122308254241943e-01 -1.098191142082214355e-01 -1.330112665891647339e-01
-6.325356662273406982e-02 2.708747237920761108e-02 7.352504879236221313e-02 7.233923673629760742e-02 9.757899492979049683e-02 7.677555829286575317e-02 -7.370773702859878540e-02 -2.912609279155731201e-01 9.659511595964431763e-02 -6.603056192398071289e-02 1.910101771354675293e-01 5.357944965362548828e-02 -6.061303894966840744e-03 -1.130972057580947876e-01 -5.264847353100776672e-02 -2.315447479486465454e-01 1.906861364841461182e-01 1.401719003915786743e-01 3.803450465202331543e-01 1.036924049258232117e-01 3.359174728393554688e-01 7.353764772415161133e-02 -2.765736915171146393e-02 2.184788137674331665e-01 2.503463327884674072e-01 -2.108411639928817749e-01 2.619839012622833252e-01 3.522317707538604736e-01 2.350956499576568604e-01 9.667897224426269531e-02 -1.505859661847352982e-02 -1.176514923572540283e-01
3.746236860752105713e-01 2.265511453151702881e-01 -3.326948285102844238e-01 1.260173618793487549e-01 1.228491440415382385e-01 -3.519914299249649048e-02 4.956677183508872986e-02 -2.514014542102813721e-01 -2.221599072217941284e-01 2.246320694684982300e-01 -7.335244864225387573e-02 1.534823235124349594e-02 -3.137656673789024353e-02 -3.726596385240554810e-02 1.338474452495574951e-01 1.464606728404760361e-03 2.702721655368804932e-01 9.177935123443603516e-02 -2.798323892056941986e-02 -1.424385607242584229e-02 3.556357622146606445e-01 -6.016337499022483826e-02 -5.496731027960777283e-02 -1.940270215272903442e-01 6.132558360695838928e-02 1.811867579817771912e-02 -4.410562291741371155e-02 -6.986182928085327148e-02 1.763559877872467041e-02 4.363305568695068359e-01 6.220847740769386292e-02 -1.239063441753387451e-01
-5.654108896851539612e-02 3.266052305698394775e-01 7.315973192453384399e-02 9.201406687498092651e-02 4.918061569333076477e-02 7.554909586906433105e-02 1.277634203433990479e-01 -1.831862479448318481e-01 -3.985296785831451416e-01 -1.898161619901657104e-01 2.518105208873748779e-01 1.467828750610351562e-01 -5.570470541715621948e-02 5.417151749134063721e-02 1.269123554229736328e-01 -2.082402408123016357e-01 1.865425854921340942e-01 1.838986873626708984e-01 1.116433441638946533e-01 -7.031100988388061523e-02 2.713778614997863770e-01 -1.139232441782951355e-01 -1.303443163633346558e-01 5.239699408411979675e-02 -1.751815974712371826e-01 1.192526668310165405e-01 -2.431206256151199341e-01 3.594670444726943970e-02 3.168560564517974854e-01 2.600214183330535889e-01 7.788568735122680664e-02 -3.491318225860595703e-02
9.086995571851730347e-02 1.563283205032348633e-01 -4.597896039485931396e-01 1.507402211427688599e-01 5.461747944355010986e-02 9.244397282600402832e-02 -1.924946755170822144e-01 -2.159140110015869141e-01 -1.797968149185180664e-01 -1.123920530080795288e-01 4.281003028154373169e-02 4.801590368151664734e-02 -3.138444125652313232e-01 -2.656399309635162354e-01 6.638013571500778198e-02 2.133071869611740112e-01 5.182497575879096985e-02 1.133074089884757996e-01 -1.858477294445037842e-01 -6.612471491098403931e-02 3.510568737983703613e-01 -1.478904485702514648e-01 6.949055194854736328e-02 1.143389120697975159e-01 1.633785106241703033e-02 9.974322468042373657e-02 -1.316771004348993301e-02 -1.005793586373329163e-01 -2.996544167399406433e-02 3.579351305961608887e-01 -2.572749368846416473e-02 -4.767744988203048706e-02
1.894704997539520264e-01 1.489985436201095581e-01 -4.514418542385101318e-01 1.534599959850311279e-01 -1.223691739141941071e-02 1.254868600517511368e-02 -2.546015381813049316e-02 -1.371817737817764282e-01 -1.405266523361206055e-01 -1.826338768005371094e-01 7.688998430967330933e-02 -5.348506942391395569e-02 -4.259757995605468750e-01 -8.891323953866958618e-02 9.901376068592071533e-02 1.741166412830352783e-01 9.867691248655319214e-02 2.168550938367843628e-01 -2.269792109727859497e-01 3.032615035772323608e-02 2.172840833663940430e-01 -1.440870612859725952e-01 3.583021089434623718e-02 7.392660528421401978e-02 1.701949685811996460e-01 7.110646367073059082e-02 2.036874555051326752e-02 1.161271929740905762e-01 2.956807240843772888e-02 3.871051669120788574e-01 3.712151199579238892e-02 -1.395319849252700806e-01
9.700074046850204468e-02 3.370175957679748535e-01 -5.561590567231178284e-02 1.885249912738800049e-01 -2.635981701314449310e-02 1.988815665245056152e-01 -8.849593251943588257e-02 -2.331057339906692505e-01 8.695293962955474854e-02 -1.132898703217506409e-01 1.729274094104766846e-01 3.464470431208610535e-02 9.714405983686447144e-03 -2.425884455442428589e-01 8.461064100265502930e-02 1.083826497197151184e-01 2.776377797126770020e-01 2.122360840439796448e-02 -4.212460294365882874e-02 5.955148488283157349e-02 5.029726624488830566e-01 2.548091709613800049e-01 2.006262540817260742e-01 2.010519802570343018e-01 2.320968061685562134e-01 -1.749938577413558960e-01 4.976720735430717468e-02 9.708458930253982544e-02 -2.618528902530670166e-03 7.146831601858139038e-03 8.816033601760864258e-02 -1.447331309318542480e-01
1.615451872348785400e-01 2.779839634895324707e-01 4.163477569818496704e-02 3.162206709384918213e-01 2.713166773319244385e-01 3.302777409553527832e-01 2.982386853545904160e-03 -2.100679278373718262e-01 -9.554792940616607666e-02 2.900288812816143036e-02 -1.521160602569580078e-01 3.094623796641826630e-02 -9.835344552993774414e-02 6.159345433115959167e-02 3.153280019760131836e-01 8.070125430822372437e-02 2.832433581352233887e-02 1.386479586362838745e-01 -1.789372228085994720e-02 1.940550357103347778e-01 3.028437197208404541e-01 -6.158597022294998169e-02 1.908509992063045502e-02 2.288821339607238770e-01 2.029278315603733063e-02 -1.340423990041017532e-02 2.036018073558807373e-01 6.624875590205192566e-03 -1.346694380044937134e-01 7.852088660001754761e-02 2.758594155311584473e-01 -2.565856277942657471e-01
-1.402732133865356445e-01 1.119263395667076111e-01 -3.410632312297821045e-01 2.379043847322463989e-01 -8.707306534051895142e-02 -4.082371294498443604e-02 -9.827937930822372437e-02 -5.406112968921661377e-02 3.333326429128646851e-02 5.648064985871315002e-02 2.339659780263900757e-01 -8.590592443943023682e-02 -1.945094168186187744e-01 2.272050529718399048e-01 -6.180557422339916229e-03 7.941243797540664673e-02 4.545118808746337891e-01 2.366691529750823975e-01 2.654866874217987061e-01 4.374197497963905334e-02 2.199658602476119995e-01 1.259200870990753174e-01 2.013795524835586548e-01 3.631755709648132324e-01 1.059786677360534668e-01 -1.007630601525306702e-01 -2.903774008154869080e-02 1.919496245682239532e-02 -7.604558952152729034e-03 4.055504873394966125e-02 1.144687309861183167e-01 4.170268028974533081e-02
1.220350414514541626e-01 1.042639911174774170e-01 -4.121960997581481934e-01 1.522110253572463989e-01 5.037377774715423584e-02 9.104323387145996094e-02 -3.959892317652702332e-03 -1.348189264535903931e-01 -2.114855349063873291e-01 -1.583733409643173218e-01 4.846038296818733215e-02 -1.082650735042989254e-03 -3.363936245441436768e-01 -1.747937202453613281e-01 1.999438405036926270e-01 1.701996475458145142e-01 6.007547676563262939e-02 1.646056324243545532e-01 -1.451255530118942261e-01 9.072347730398178101e-02 2.730201780796051025e-01 -2.939082868397235870e-02 8.092629164457321167e-02 1.084975451231002808e-01 2.050645183771848679e-03 1.012439280748367310e-01 1.879632174968719482e-01 -1.383424103260040283e-01 2.008328586816787720e-02 4.137685894966125488e-01 -1.288244277238845825e-01 -2.463329881429672241e-01
-1.618545204401016235e-01 -1.068295463919639587e-01 3.132667392492294312e-02 9.801814705133438110e-02 1.065235957503318787e-02 4.710871726274490356e-02 -1.359974890947341919e-01 -3.963819146156311035e-01 -1.562023758888244629e-01 2.890532612800598145e-01 -8.104053139686584473e-02 1.462977081537246704e-01 -2.885022759437561035e-01 3.985653817653656006e-02 7.162260264158248901e-02 1.148793026804924011e-01 1.011766567826271057e-01 2.329105585813522339e-01 -1.404032558202743530e-01 -2.598507404327392578e-01 2.471011579036712646e-01 -8.300919085741043091e-03 2.395462244749069214e-02 -3.302304446697235107e-02 -8.835810422897338867e-02 -3.987954854965209961e-01 -4.503735154867172241e-02 1.431958526372909546e-01 -1.389430910348892212e-01 2.297192513942718506e-01 1.903295516967773438e-01 -1.503087729215621948e-01
6.506618857383728027e-02 9.857445210218429565e-02 -1.432339251041412354e-01 2.185128778219223022e-01 1.457004249095916748e-01 -6.499558687210083008e-02 3.277785331010818481e-02 -1.992715597152709961e-01 1.008930709213018417e-02 -2.156390845775604248e-01 1.045173499733209610e-02 5.253957211971282959e-02 -3.412176072597503662e-01 3.037000447511672974e-02 1.419177800416946411e-01 -2.908739149570465088e-01 1.242689788341522217e-01 2.565901577472686768e-01 1.203733757138252258e-01 -2.373073846101760864e-01 1.455463469028472900e-01 1.867915689945220947e-02 7.124716043472290039e-02 -2.477270811796188354e-01 1.038516387343406677e-01 -6.246416270732879639e-02 -1.621152460575103760e-01 -8.499218523502349854e-02 2.869797050952911377e-01 2.631110250949859619e-01 2.325902730226516724e-01 -2.933238446712493896e-01
-1.037910487502813339e-02 1.202567890286445618e-01 -3.274579346179962158e-01 5.035875737667083740e-02 -8.699600398540496826e-02 8.753332495689392090e-02 -1.549237817525863647e-01 -2.760719358921051025e-01 -3.381485939025878906e-01 -6.843598932027816772e-02 1.244960650801658630e-01 1.699617952108383179e-01 -3.913685381412506104e-01 -4.858409985899925232e-02 1.717887520790100098e-01 3.134026825428009033e-01 1.146538108587265015e-01 2.287536859512329102e-01 -1.752896904945373535e-01 -1.290815621614456177e-01 8.893252164125442505e-02 2.161951363086700439e-02 3.951903060078620911e-02 5.279166996479034424e-02 1.676447242498397827e-01 7.329376786947250366e-02 1.605412811040878296e-01 1.058176346123218536e-02 6.622976809740066528e-02 3.216904997825622559e-01 -1.177971661090850830e-01 -8.273308724164962769e-02
1.077565550804138184e-01 1.133591309189796448e-01 -3.014318645000457764e-01 9.207376278936862946e-03 1.259260065853595734e-02 8.618456870317459106e-02 2.131464332342147827e-01 -2.947045862674713135e-01 -7.234535366296768188e-02 -1.389698684215545654e-01 3.841036930680274963e-02 1.711613833904266357e-01 -5.417247414588928223e-01 -5.693248286843299866e-02 1.683554351329803467e-01 1.565731018781661987e-01 4.070128500461578369e-02 7.723441720008850098e-02 -1.653648465871810913e-01 -1.598840951919555664e-01 1.933705657720565796e-01 -1.545116771012544632e-02 -4.717099666595458984e-02 8.835726231336593628e-02 8.170651644468307495e-02 -3.619560226798057556e-02 -8.739674091339111328e-02 1.507149040699005127e-01 6.023161113262176514e-02 4.232599735260009766e-01 -2.045051194727420807e-02 -1.005614772439002991e-01
-1.909540593624114990e-01 -1.157433632761240005e-02 3.985558636486530304e-03 -1.603036224842071533e-01 -3.998007178306579590e-01 2.865470573306083679e-02 9.108147025108337402e-02 -2.012502402067184448e-01 -2.030382603406906128e-01 -1.951586008071899414e-01 7.471635937690734863e-02 -7.351866364479064941e-02 7.612772285938262939e-02 -1.299544423818588257e-01 -1.686477214097976685e-01 -1.076562851667404175e-01 4.225507974624633789e-01 1.203231886029243469e-01 -5.315047129988670349e-02 6.838746368885040283e-02 2.184100002050399780e-01 -7.642713934183120728e-02 1.759016513824462891e-01 4.860917478799819946e-02 1.428186446428298950e-01 1.227068230509757996e-01 7.756674289703369141e-02 -1.542711164802312851e-02 3.398952484130859375e-01 1.901716291904449463e-01 6.066654622554779053e-02 -3.012568950653076172e-01
-9.506618976593017578e-02 1.427156031131744385e-01 -8.033172786235809326e-02 1.751176714897155762e-01 2.214371114969253540e-01 1.718324422836303711e-01 1.220308914780616760e-01 -1.263642013072967529e-01 -2.226788401603698730e-01 -3.144715726375579834e-01 -3.569712638854980469e-01 2.493315935134887695e-02 -5.374740064144134521e-02 1.349546462297439575e-01 -1.210777163505554199e-01 -2.428376525640487671e-01 1.423411369323730469e-01 2.575310766696929932e-01 -1.107306033372879028e-01 -1.907510161399841309e-01 1.686479449272155762e-01 7.131755352020263672e-02 -1.911720633506774902e-01 2.212450802326202393e-01 -1.854339428246021271e-02 4.601678252220153809e-02 2.689476870000362396e-02 1.790378391742706299e-01 7.891204953193664551e-02 3.837270438671112061e-01 9.907760471105575562e-02 -3.327658399939537048e-03
-1.195780113339424133e-01 -1.325607746839523315e-01 8.452685177326202393e-02 2.362924665212631226e-01 3.814094662666320801e-01 1.210559383034706116e-01 2.279613614082336426e-01 -5.759505927562713623e-02 7.970614731311798096e-02 -7.110853493213653564e-02 6.361228227615356445e-02 -1.263325959444046021e-01 -6.725931074470281601e-03 4.346228390932083130e-02 2.043697834014892578e-01 -1.462216079235076904e-01 2.227871417999267578e-01 3.613753020763397217e-01 9.414793923497200012e-03 2.270927280187606812e-02 3.996241986751556396e-01 4.859877377748489380e-02 -4.508053883910179138e-02 1.195306852459907532e-01 9.923984110355377197e-02 -2.847839146852493286e-02 1.119532734155654907e-01 -5.982771888375282288e-02 7.059648633003234863e-02 1.501415073871612549e-01 1.995987892150878906e-01 -3.740192651748657227e-01
-1.153345033526420593e-02 9.089788794517517090e-02 6.945207715034484863e-02 5.277930200099945068e-02 5.389434099197387695e-02 3.876501321792602539e-01 1.920200437307357788e-01 -2.442954629659652710e-01 -3.409479856491088867e-01 1.748236864805221558e-01 -3.438105434179306030e-02 -1.434703823179006577e-02 1.167930383235216141e-02 1.997413039207458496e-01 -2.026694416999816895e-01 -1.178371757268905640e-01 2.840748615562915802e-02 1.315159052610397339e-01 1.836549788713455200e-01 -6.047106161713600159e-02 3.506551086902618408e-01 4.227079078555107117e-02 1.636173278093338013e-01 8.135813474655151367e-02 -1.454548090696334839e-01 9.732688963413238525e-02 2.830268628895282745e-02 -7.254580408334732056e-02 1.457312554121017456e-01 4.388130903244018555e-01 -2.240020595490932465e-02 -1.626689434051513672e-01
-1.512686908245086670e-01 1.522568464279174805e-01 -5.235861614346504211e-02 6.702953577041625977e-02 -3.183869644999504089e-02 -6.089678034186363220e-02 -1.696108877658843994e-01 -4.892702996730804443e-01 -1.137398630380630493e-01 8.390673249959945679e-02 -1.607210636138916016e-01 2.402881234884262085e-01 -1.550982743501663208e-01 -1.757788211107254028e-01 -2.447558790445327759e-01 -9.251939505338668823e-02 1.653692871332168579e-01 1.119174212217330933e-01 1.624830067157745361e-02 -1.909112185239791870e-02 2.795248031616210938e-01 -1.235615760087966919e-01 -1.158144883811473846e-02 4.314391687512397766e-02 -8.060117065906524658e-02 2.015101462602615356e-01 -2.080667614936828613e-01 2.020614296197891235e-01 -2.812453918159008026e-02 3.758198618888854980e-01 1.898962706327438354e-01 -4.057774320244789124e-02
-1.377335190773010254e-01 2.101577520370483398e-01 1.954762935638427734e-01 -3.470296040177345276e-02 2.665665149688720703e-01 4.173258319497108459e-02 2.237523943185806274e-01 -2.656282484531402588e-01 -1.583704799413681030e-01 7.345189154148101807e-02 1.803605258464813232e-01 1.547868549823760986e-01 -7.671449333429336548e-02 3.851199150085449219e-02 -6.981582939624786377e-02 3.461316972970962524e-02 1.256925165653228760e-01 2.450158149003982544e-01 9.961276501417160034e-02 9.841598570346832275e-02 4.347965717315673828e-01 3.385657072067260742e-02 1.096627339720726013e-01 4.068572521209716797e-01 1.783529520034790039e-01 -3.314469754695892334e-02 -3.142754733562469482e-01 3.943768888711929321e-02 3.752367943525314331e-02 6.635131686925888062e-02 2.877663262188434601e-02 2.355792745947837830e-02
-2.178693749010562897e-02 -1.017095372080802917e-01 2.793495170772075653e-02 1.692676395177841187e-01 -5.555363371968269348e-03 2.468706518411636353e-01 -7.776931859552860260e-03 -2.527097761631011963e-01 5.876274779438972473e-02 -5.622897669672966003e-02 -2.960708141326904297e-01 1.320231556892395020e-01 -1.695405840873718262e-01 1.513924300670623779e-01 2.455654293298721313e-01 -1.199091132730245590e-02 4.290138185024261475e-01 2.443657368421554565e-01 1.167819947004318237e-01 1.887970566749572754e-01 2.289257347583770752e-01 9.292604029178619385e-02 2.277011051774024963e-02 2.237269654870033264e-02 -2.115748077630996704e-02 -1.891276687383651733e-01 -5.036653205752372742e-02 -1.808428764343261719e-01 -3.973116725683212280e-02 1.174911782145500183e-01 -1.545976009219884872e-02 -4.109095036983489990e-01
6.271461397409439087e-02 3.557234108448028564e-01 1.479642651975154877e-02 2.566675245761871338e-01 -6.381075829267501831e-02 9.833800047636032104e-02 2.176620215177536011e-01 -1.478332728147506714e-01 -3.228800296783447266e-01 -1.925425827503204346e-01 2.560580968856811523e-01 1.084823161363601685e-01 -9.128809720277786255e-02 -1.018332596868276596e-02 -3.038960136473178864e-02 -1.237758994102478027e-01 9.344831109046936035e-02 2.168437093496322632e-01 2.181299496442079544e-03 -1.134865824133157730e-02 1.758505851030349731e-01 -1.731013804674148560e-01 6.793657783418893814e-03 2.053663581609725952e-01 -9.061507880687713623e-03 2.268533557653427124e-01 -2.802517116069793701e-01 9.380221366882324219e-02 2.932214140892028809e-01 2.688247263431549072e-01 9.224424511194229126e-02 -1.117235273122787476e-01
2.829287946224212646e-01 2.304907590150833130e-01 -4.826715216040611267e-02 2.240145206451416016e-01 8.249405073001980782e-04 3.687477409839630127e-01 5.794067308306694031e-02 -5.722647905349731445e-02 -5.630312487483024597e-02 9.538666903972625732e-02 7.814426906406879425e-03 5.682862177491188049e-02 -1.711780950427055359e-02 -1.603691577911376953e-01 2.507621981203556061e-02 2.377304732799530029e-01 1.196788623929023743e-01 1.954257190227508545e-01 1.263053417205810547e-01 -2.311528474092483521e-01 4.198875725269317627e-01 -6.017154827713966370e-02 -3.852635249495506287e-02 1.167715936899185181e-01 1.673371642827987671e-01 -4.769285768270492554e-02 -2.565592993050813675e-03 -1.008525583893060684e-02 1.851319819688796997e-01 1.457207351922988892e-01 3.639863431453704834e-01 -1.940790861845016479e-01
-1.650377362966537476e-01 1.393903791904449463e-01 -9.988769143819808960e-02 -4.042606428265571594e-02 -2.146432250738143921e-01 7.521660625934600830e-02 1.137626543641090393e-01 -3.868587911128997803e-01 -2.458520680665969849e-01 -1.010656356811523438e-01 -2.746364288032054901e-02 1.638554334640502930e-01 -1.475040465593338013e-01 -6.948089692741632462e-03 -3.881474435329437256e-01 -3.966834396123886108e-02 1.469203829765319824e-01 2.482590526342391968e-01 -1.528631746768951416e-01 6.444115936756134033e-02 2.315759509801864624e-01 -1.702492684125900269e-01 2.899836562573909760e-02 7.674045860767364502e-02 -2.088431119918823242e-01 -1.718376427888870239e-01 -1.084051430225372314e-01 1.754266321659088135e-01 2.133139371871948242e-01 1.756498366594314575e-01 1.359090656042098999e-01 -2.109854519367218018e-01
-1.801996231079101562e-01 1.374282687902450562e-01 -1.675372719764709473e-01 3.396564126014709473e-01 -5.782191082835197449e-02 1.660112291574478149e-02 -1.713698655366897583e-01 -1.801555752754211426e-01 -9.041988849639892578e-02 -5.298725888133049011e-02 2.658579051494598389e-01 1.359962970018386841e-01 -7.293559610843658447e-02 2.131190001964569092e-01 8.544436842203140259e-02 6.298797577619552612e-02 3.306006193161010742e-01 1.931645125150680542e-01 -2.288815192878246307e-02 -2.650958299636840820e-01 2.757592797279357910e-01 4.811853542923927307e-02 2.274075299501419067e-01 2.928893268108367920e-01 2.555470764636993408e-01 2.475961484014987946e-02 5.097884684801101685e-02 2.662865519523620605e-01 -1.960182189941406250e-02 -1.403171196579933167e-02 3.472059592604637146e-02 5.585933104157447815e-02
2.989611215889453888e-02 -3.737295046448707581e-02 -5.199885368347167969e-01 4.520667716860771179e-02 9.862387180328369141e-02 1.624695956707000732e-01 3.637534007430076599e-02 -1.139558255672454834e-01 -1.815894842147827148e-01 -1.573735177516937256e-01 1.216690018773078918e-01 3.443815410137176514e-01 -2.905324399471282959e-01 -1.493039131164550781e-01 8.580041467212140560e-04 2.958230972290039062e-01 3.316815495491027832e-01 2.901878952980041504e-02 -1.102539598941802979e-01 -2.952852100133895874e-02 1.678706407546997070e-01 3.498882800340652466e-02 1.559524983167648315e-01 2.294885367155075073e-01 -1.829093694686889648e-02 1.263726651668548584e-01 8.394797146320343018e-02 3.928657993674278259e-02 2.371105924248695374e-02 1.372798085212707520e-01 4.537525400519371033e-02 -1.133748814463615417e-01
-1.085558086633682251e-01 9.391345828771591187e-02 -2.360056340694427490e-01 1.323913782835006714e-01 3.149612843990325928e-01 1.996657848358154297e-01 2.561980187892913818e-01 -1.534066051244735718e-01 -3.516434505581855774e-02 6.443576514720916748e-02 1.167808622121810913e-01 -1.050735823810100555e-02 5.827623605728149414e-02 -2.722548134624958038e-02 -1.182707492262125015e-02 -2.296431660652160645e-01 7.753474055789411068e-04 3.486423194408416748e-01 1.766746193170547485e-01 8.861131221055984497e-02 3.192316591739654541e-01 -1.689230799674987793e-01 1.469123065471649170e-01 1.050341427326202393e-01 1.344878822565078735e-01 -3.520003519952297211e-03 1.639168858528137207e-01 8.485825359821319580e-02 -2.730553150177001953e-01 3.263900279998779297e-01 -2.656360529363155365e-02 -2.100960314273834229e-01
-2.048805356025695801e-01 -1.295105926692485809e-02 -5.999971181154251099e-02 5.216289684176445007e-02 1.128730922937393188e-01 -5.934368073940277100e-02 -8.958467096090316772e-02 -2.488211393356323242e-01 2.005433477461338043e-02 1.213903650641441345e-01 1.702711284160614014e-01 -1.837936639785766602e-01 -1.559782773256301880e-01 -6.738550215959548950e-02 3.899667412042617798e-02 -1.011409051716327667e-02 1.243988797068595886e-01 4.317627251148223877e-01 3.353207409381866455e-01 1.754857152700424194e-01 1.578839868307113647e-01 -1.362487487494945526e-02 -9.903648495674133301e-02 -2.372388169169425964e-02 3.722465038299560547e-02 1.321933418512344360e-01 -2.238110750913619995e-01 2.760890722274780273e-01 1.711819171905517578e-01 4.219598472118377686e-01 1.354872733354568481e-01 -7.370142638683319092e-02
1.268527358770370483e-01 1.563434153795242310e-01 -2.598537802696228027e-01 1.975127011537551880e-01 4.662092030048370361e-02 1.140338853001594543e-01 1.560057513415813446e-02 -1.390413343906402588e-01 -1.175680160522460938e-01 -3.201999366283416748e-01 -7.211730629205703735e-02 1.308152228593826294e-01 -5.403357148170471191e-01 -1.394071877002716064e-01 1.268309652805328369e-01 1.791465329006314278e-03 3.862904384732246399e-02 9.690980613231658936e-02 -7.609065622091293335e-02 -1.048467457294464111e-01 1.260912567377090454e-01 -1.328314393758773804e-01 -1.185175552964210510e-01 1.936817355453968048e-02 8.363980054855346680e-02 -1.602938026189804077e-02 1.455616056919097900e-01 1.107898652553558350e-01 6.969130784273147583e-02 3.992936313152313232e-01 9.781137108802795410e-02 -2.486386597156524658e-01
2.608132548630237579e-02 1.409520804882049561e-01 1.471415720880031586e-02 3.167936801910400391e-01 -2.078841999173164368e-02 2.519625425338745117e-01 -2.352679967880249023e-01 -2.161268591880798340e-01 -3.414164483547210693e-01 8.521188795566558838e-02 1.086148321628570557e-01 4.110027477145195007e-02 1.715631596744060516e-02 2.965959534049034119e-02 -2.264978140592575073e-01 1.997398026287555695e-02 1.075966507196426392e-01 1.340352147817611694e-01 2.622118592262268066e-01 1.705445647239685059e-01 4.391467571258544922e-01 1.340387482196092606e-02 -1.471807956695556641e-01 8.862548321485519409e-02 -2.188849262893199921e-02 1.330281049013137817e-01 -1.755513101816177368e-01 1.470840871334075928e-01 1.475594639778137207e-01 4.263773933053016663e-02 -2.361907158046960831e-03 -2.802808582782745361e-01
-3.255707919597625732e-01 1.437291949987411499e-01 1.421290934085845947e-01 1.414415836334228516e-01 1.029699370265007019e-01 1.311341673135757446e-01 6.729771941900253296e-02 -3.383849263191223145e-01 -1.702206283807754517e-01 -7.815019041299819946e-02 -1.503517758101224899e-02 -1.039141714572906494e-01 -9.491162747144699097e-02 9.341675788164138794e-02 -8.277870714664459229e-02 1.032506600022315979e-01 7.413568347692489624e-02 5.880155414342880249e-02 6.062610074877738953e-03 1.945162564516067505e-01 3.110084831714630127e-01 9.312726557254791260e-02 2.728426456451416016e-01 2.125448584556579590e-01 2.243437804281711578e-02 -6.735027581453323364e-02 -4.216911196708679199e-01 1.859507709741592407e-01 1.612544953823089600e-01 2.837626338005065918e-01 5.640988051891326904e-02 -7.720753550529479980e-02
-9.712047129869461060e-02 2.327217608690261841e-01 -1.744902580976486206e-01 1.195416972041130066e-01 9.334871545433998108e-03 3.424667194485664368e-02 -1.016954556107521057e-01 -2.817768156528472900e-01 -1.014098525047302246e-01 -2.800936102867126465e-01 -4.210499115288257599e-03 -1.217082291841506958e-01 6.764382869005203247e-02 -2.427228838205337524e-01 -3.695416450500488281e-02 -1.666335947811603546e-02 1.570962965488433838e-01 3.171719610691070557e-01 1.046276614069938660e-01 5.566454678773880005e-02 2.338957190513610840e-01 1.269366592168807983e-01 4.064022600650787354e-01 8.434715867042541504e-02 1.077562347054481506e-01 -6.395214796066284180e-02 -7.142753154039382935e-02 -1.806873381137847900e-01 1.737756580114364624e-01 -5.357053875923156738e-02 2.970431447029113770e-01 -2.734904289245605469e-01
-6.206682324409484863e-02 2.168865948915481567e-01 4.130885750055313110e-02 8.230048418045043945e-02 8.966862410306930542e-02 -5.662715807557106018e-02 -1.117520481348037720e-01 -2.631316483020782471e-01 -1.808833181858062744e-01 2.203552722930908203e-01 9.851352125406265259e-02 -3.655557706952095032e-02 -3.707982599735260010e-01 -2.409049719572067261e-01 -7.646667957305908203e-02 1.917515910463407636e-04 1.712001264095306396e-01 1.377897430211305618e-02 2.157957293093204498e-02 1.110655590891838074e-01 2.616751790046691895e-01 -3.031750023365020752e-02 2.424746751785278320e-01 1.326561123132705688e-01 1.049963459372520447e-01 9.491780400276184082e-02 -3.374475538730621338e-01 2.207200974225997925e-03 2.255176901817321777e-01 3.817431330680847168e-01 1.569901555776596069e-01 -1.036229506134986877e-01
5.390421673655509949e-02 8.292397856712341309e-02 -1.946052759885787964e-01 2.694899141788482666e-01 1.304133683443069458e-01 -6.214148551225662231e-02 4.428089037537574768e-02 -2.115627825260162354e-01 2.291744388639926910e-02 9.225891530513763428e-02 5.827641487121582031e-02 -7.424621284008026123e-02 -1.260337084531784058e-01 -6.902240961790084839e-02 3.787125945091247559e-01 -1.438000500202178955e-01 2.143065780401229858e-01 3.513953089714050293e-01 9.316270053386688232e-02 -2.468419522047042847e-01 2.424263507127761841e-01 -8.798384666442871094e-02 8.631099015474319458e-02 -2.443081587553024292e-01 -8.872041851282119751e-02 -2.288259714841842651e-01 1.311168670654296875e-01 3.063348308205604553e-02 8.556578308343887329e-03 2.776828110218048096e-01 2.244562208652496338e-01 -1.756396293640136719e-01
2.381971329450607300e-01 -1.228102743625640869e-01 -1.568405330181121826e-01 2.847649455070495605e-01 1.692479997873306274e-01 3.153255581855773926e-01 6.977412849664688110e-02 -1.290389448404312134e-01 6.486251950263977051e-02 1.333205699920654297e-01 1.146511733531951904e-01 1.390787065029144287e-01 -2.071360647678375244e-01 1.165201663970947266e-01 1.795913875102996826e-01 1.215397194027900696e-01 2.807784974575042725e-01 7.994786836206912994e-03 9.893975406885147095e-02 -1.890793256461620331e-02 3.647834360599517822e-01 9.564173966646194458e-02 -8.779667317867279053e-02 2.329884320497512817e-01 3.206858038902282715e-01 -8.511569350957870483e-02 1.751929521560668945e-01 -3.544222936034202576e-02 1.369889378547668457e-01 4.833140224218368530e-02 6.698025017976760864e-02 -2.324746251106262207e-01
-1.148756816983222961e-01 8.352565020322799683e-02 7.254526764154434204e-02 2.581726312637329102e-01 1.626206785440444946e-01 1.906371414661407471e-01 1.376141607761383057e-01 -1.614072024822235107e-01 -4.117910284548997879e-03 1.187719404697418213e-02 -1.429445445537567139e-01 -1.732512712478637695e-01 -2.003151178359985352e-01 7.679296284914016724e-02 3.373566567897796631e-01 9.953460097312927246e-02 4.125935956835746765e-02 1.666909009218215942e-01 2.236820161342620850e-01 -4.499543458223342896e-02 2.557929456233978271e-01 -2.018004804849624634e-01 -1.263784244656562805e-02 2.522709667682647705e-01 1.577382534742355347e-01 -9.121128171682357788e-02 2.556262314319610596e-01 2.429270651191473007e-03 3.194181993603706360e-02 7.593002170324325562e-02 3.785571753978729248e-01 -2.822112143039703369e-01
1.043954864144325256e-03 1.979010552167892456e-01 -1.588682234287261963e-01 -7.272638380527496338e-02 -6.729265302419662476e-02 1.673576533794403076e-01 -1.865401165559887886e-03 -1.013902276754379272e-01 -3.106839358806610107e-01 -1.979525983333587646e-01 2.822914719581604004e-01 9.463611990213394165e-02 1.723932772874832153e-01 -3.580769523978233337e-03 -1.826983541250228882e-01 -1.900576800107955933e-01 -3.733335435390472412e-02 1.541569679975509644e-01 2.855586707592010498e-01 -1.394376456737518311e-01 3.859346807003021240e-01 1.750637292861938477e-01 2.818400859832763672e-01 2.825230360031127930e-01 -4.358145594596862793e-02 -3.276897594332695007e-02 -9.372670948505401611e-02 1.677382290363311768e-01 1.308678239583969116e-01 1.235993206501007080e-01 -5.760172754526138306e-02 -1.526193320751190186e-01
2.795187234878540039e-01 7.569027692079544067e-02 3.526452928781509399e-02 3.122247457504272461e-01 1.521167457103729248e-01 2.107032984495162964e-01 1.156807616353034973e-01 -1.341417729854583740e-01 5.141176283359527588e-02 -2.601697146892547607e-01 -6.922791153192520142e-02 5.139709636569023132e-02 7.048256695270538330e-02 1.420398503541946411e-01 3.083108551800251007e-02 -3.772240579128265381e-01 2.585628628730773926e-01 -5.278879776597023010e-02 -2.653202228248119354e-02 -1.254570931196212769e-01 2.350361347198486328e-01 -2.839269861578941345e-02 -1.188180670142173767e-01 3.293502628803253174e-01 -4.655269533395767212e-02 3.050417453050613403e-02 -8.045569807291030884e-02 1.344603598117828369e-01 1.391106694936752319e-01 3.358979225158691406e-01 -2.791949175298213959e-02 -2.168233990669250488e-01
-5.146403238177299500e-02 3.627424687147140503e-02 -1.611726880073547363e-01 2.230389863252639771e-01 1.712226867675781250e-01 2.301980853080749512e-01 6.315542757511138916e-02 -2.556548714637756348e-01 -1.347190607339143753e-02 -9.318446367979049683e-02 -4.941326752305030823e-02 -1.799072884023189545e-02 9.079798310995101929e-02 -8.707286417484283447e-02 -3.361830487847328186e-03 -2.778744995594024658e-01 1.596338450908660889e-01 1.403239220380783081e-01 7.557979971170425415e-02 5.257643759250640869e-02 1.461002230644226074e-01 -4.560278356075286865e-01 2.407343238592147827e-01 1.115891486406326294e-01 1.639674603939056396e-01 3.658082708716392517e-02 1.111932694911956787e-01 -6.384665518999099731e-02 -1.079952195286750793e-01 4.777688682079315186e-01 1.043957695364952087e-01 -1.229795962572097778e-01
6.102868914604187012e-02 2.857220172882080078e-01 -2.782316803932189941e-01 1.180669069290161133e-01 -5.358298122882843018e-02 3.105201013386249542e-02 -9.927109815180301666e-03 -1.044085323810577393e-01 -3.372806310653686523e-01 2.593740820884704590e-02 -2.016590349376201630e-02 1.674029529094696045e-01 -4.784896671772003174e-01 -8.590564131736755371e-02 3.173560798168182373e-01 4.823301360011100769e-02 5.337823554873466492e-02 -4.675656091421842575e-03 -1.024222597479820251e-01 -1.768327802419662476e-01 1.653427630662918091e-01 -1.847826093435287476e-01 -8.068478852510452271e-02 7.781312614679336548e-02 2.079888060688972473e-02 -1.451077014207839966e-01 -6.957454234361648560e-02 1.622301489114761353e-01 -1.263799071311950684e-01 3.512793481349945068e-01 3.859102725982666016e-02 -1.184504181146621704e-01
-1.818879097700119019e-01 -1.547350641340017319e-02 -6.082339957356452942e-02 1.723414361476898193e-01 -4.990349709987640381e-02 1.207768246531486511e-01 2.986846864223480225e-01 -4.292834997177124023e-01 -2.927995324134826660e-01 -6.642287224531173706e-02 -1.804964393377304077e-01 2.572650611400604248e-01 -6.558531522750854492e-02 -3.861100971698760986e-02 -2.819840051233768463e-02 -3.829616680741310120e-02 2.522652447223663330e-01 -4.823425412178039551e-02 8.556324243545532227e-02 2.359157800674438477e-01 5.631201341748237610e-02 1.827566772699356079e-01 2.753169238567352295e-01 2.682501673698425293e-01 5.583540350198745728e-02 -3.207997977733612061e-02 -8.881650865077972412e-02 2.155781835317611694e-01 1.241789758205413818e-01 2.365246266126632690e-01 -4.382109642028808594e-02 2.600413560867309570e-02
1.429833620786666870e-01 -1.179309040307998657e-01 -7.631390355527400970e-03 2.275900393724441528e-01 2.329442054033279419e-01 -2.423106692731380463e-02 1.913219094276428223e-01 -1.750846207141876221e-01 -2.649382650852203369e-01 -1.293473094701766968e-01 -1.977433077991008759e-02 -1.011835485696792603e-01 -3.795117437839508057e-01 1.953728348016738892e-01 3.929127752780914307e-02 -2.822193205356597900e-01 1.488564461469650269e-01 2.922861278057098389e-01 9.906078130006790161e-02 1.252961605787277222e-01 2.320247441530227661e-01 4.992647841572761536e-02 -1.674507185816764832e-02 2.453372925519943237e-01 3.625027835369110107e-02 -2.955561876296997070e-02 -3.402534872293472290e-02 2.208969742059707642e-01 -1.357422024011611938e-01 2.533730864524841309e-01 -2.028101235628128052e-01 -7.030887901782989502e-02
5.131118372082710266e-02 1.690548658370971680e-01 -5.985181033611297607e-02 1.990049332380294800e-01 5.584511160850524902e-02 5.787194520235061646e-02 -5.944414529949426651e-03 -2.857572734355926514e-01 -4.905886948108673096e-01 3.139494732022285461e-02 -2.194149345159530640e-01 -5.800419300794601440e-02 -7.443150877952575684e-02 -2.230417579412460327e-01 8.464093320071697235e-03 -8.198884129524230957e-02 1.961219683289527893e-02 2.487881481647491455e-01 -7.365965098142623901e-02 1.673463732004165649e-02 1.693322658538818359e-01 1.866695284843444824e-01 -1.290041953325271606e-01 -6.986114662140607834e-03 6.435954570770263672e-02 1.102580651640892029e-01 -1.227801591157913208e-01 3.667051792144775391e-01 1.705820262432098389e-01 3.184010684490203857e-01 -5.025463923811912537e-02 -1.874691843986511230e-01
1.236279904842376709e-01 1.273284554481506348e-01 3.801983082666993141e-03 1.224583461880683899e-01 1.572621613740921021e-01 2.516005039215087891e-01 -4.026999697089195251e-02 -1.536367386579513550e-01 -3.901067674160003662e-01 -8.528768084943294525e-03 -3.270979523658752441e-01 8.756043016910552979e-02 -2.107241004705429077e-01 -1.426420509815216064e-01 -9.331168234348297119e-02 -9.424746036529541016e-02 8.630403876304626465e-02 2.388523519039154053e-01 3.102571005001664162e-03 8.412342518568038940e-02 1.622056812047958374e-01 2.349257618188858032e-01 -1.325429826974868774e-01 -2.575961314141750336e-02 -9.732491523027420044e-02 2.140529602766036987e-01 -1.683050207793712616e-02 2.550770640373229980e-01 4.970606788992881775e-02 3.858501911163330078e-01 1.559724360704421997e-01 -1.527803540229797363e-01
-5.336127360351383686e-04 1.851411312818527222e-01 -2.006316781044006348e-01 2.037850618362426758e-01 -1.376405805349349976e-01 -1.006483682431280613e-03 -1.397741436958312988e-01 -4.173842668533325195e-01 7.322035729885101318e-02 1.134491264820098877e-01 -1.093199029564857483e-01 1.730356663465499878e-01 1.407479941844940186e-01 -1.462287455797195435e-01 2.424151003360748291e-01 -2.066430300474166870e-01 8.842688798904418945e-02 3.399617373943328857e-01 6.720691174268722534e-02 -9.816943854093551636e-02 2.015497684478759766e-01 1.638048142194747925e-01 8.881427347660064697e-02 -2.437253296375274658e-02 2.409241795539855957e-01 -2.266224920749664307e-01 -6.109254434704780579e-03 -1.235518753528594971e-01 2.060523927211761475e-01 1.125598773360252380e-01 1.875447183847427368e-01 -1.999421268701553345e-01
-1.138167679309844971e-01 2.114132940769195557e-01 -1.318103373050689697e-01 1.389633566141128540e-01 1.293466091156005859e-01 4.308165907859802246e-01 2.407270818948745728e-01 -1.557416021823883057e-01 -9.086452424526214600e-02 -2.710057795047760010e-01 -5.254384875297546387e-02 3.203580621629953384e-03 1.001143082976341248e-01 6.190029159188270569e-02 -1.515336334705352783e-01 -5.265158787369728088e-02 5.082799494266510010e-02 1.683624237775802612e-01 1.227772161364555359e-01 -1.065083742141723633e-01 3.661787807941436768e-01 -1.595391929149627686e-01 -5.533853918313980103e-02 9.405540674924850464e-02 -7.808696478605270386e-02 2.254241555929183960e-01 1.463994979858398438e-01 1.125665530562400818e-01 2.921035289764404297e-01 2.383712828159332275e-01 1.338521540164947510e-01 -1.311140954494476318e-01
-4.515435174107551575e-02 1.633344590663909912e-01 -8.836565166711807251e-02 1.519838124513626099e-01 -2.121348679065704346e-02 3.744688332080841064e-01 -4.712309688329696655e-02 -2.481567561626434326e-01 -2.983540296554565430e-02 -2.971416115760803223e-01 3.993583098053932190e-02 1.535388641059398651e-03 1.865158379077911377e-01 7.391536235809326172e-02 -3.442317247390747070e-02 -1.792144328355789185e-01 4.451448470354080200e-02 1.339802891016006470e-01 1.928350329399108887e-01 -1.012641787528991699e-01 5.336736440658569336e-01 3.255855292081832886e-02 1.047631949186325073e-01 6.621219962835311890e-02 -1.435708105564117432e-01 2.496575266122817993e-01 -1.925744488835334778e-02 2.894937433302402496e-02 2.523620128631591797e-01 1.527167558670043945e-01 -1.280863881111145020e-01 -1.240834891796112061e-01
5.846361070871353149e-02 4.439828172326087952e-02 -1.574052125215530396e-02 2.334913909435272217e-01 -1.989075355231761932e-02 2.535611987113952637e-01 -1.881474554538726807e-01 -2.213416993618011475e-01 -2.119006961584091187e-01 -2.623525559902191162e-01 1.542024612426757812e-01 -5.878163501620292664e-02 -1.670708507299423218e-01 -1.825819313526153564e-01 1.392231881618499756e-01 -1.965782195329666138e-01 3.756474331021308899e-02 3.041224181652069092e-01 1.272764150053262711e-02 3.348070895299315453e-03 8.393023908138275146e-02 9.967865049839019775e-02 -2.193527482450008392e-02 -1.301507651805877686e-01 3.077385127544403076e-01 9.699953719973564148e-03 3.564587831497192383e-01 1.072940975427627563e-01 1.696212291717529297e-01 3.373771607875823975e-01 1.501287817955017090e-01 5.953475832939147949e-02
1.465152204036712646e-01 1.471440196037292480e-01 -3.653615415096282959e-01 1.769355684518814087e-02 1.024485975503921509e-01 3.343469798564910889e-01 4.350006580352783203e-02 -3.593469262123107910e-01 -3.365196287631988525e-01 -7.795375585556030273e-02 1.456448733806610107e-01 -2.114437520503997803e-01 -2.255270928144454956e-01 -6.628898531198501587e-02 8.083471097052097321e-03 2.407882362604141235e-01 1.865988075733184814e-01 -1.450037360191345215e-01 7.920967787504196167e-02 -1.056692004203796387e-01 1.669394671916961670e-01 -5.914578959345817566e-02 6.206129491329193115e-02 1.856187731027603149e-01 -2.208276093006134033e-02 7.378122210502624512e-02 2.474073171615600586e-01 -1.341823041439056396e-01 -9.257576614618301392e-02 9.348800033330917358e-02 1.271859854459762573e-01 -9.817496687173843384e-02
8.413657546043395996e-03 -6.106149032711982727e-02 4.864531010389328003e-02 -8.406089991331100464e-02 9.025917947292327881e-02 -1.086947098374366760e-01 1.571990363299846649e-02 -5.624190568923950195e-01 -6.535740196704864502e-02 -5.653721094131469727e-02 -1.793867945671081543e-01 1.689238995313644409e-01 -2.723711542785167694e-02 4.320457205176353455e-02 9.030595421791076660e-02 -9.559048712253570557e-02 1.432363241910934448e-01 1.626869589090347290e-01 2.549531171098351479e-03 -3.004985749721527100e-01 1.358429491519927979e-01 -1.079047657549381256e-02 -5.689185112714767456e-02 -9.198044985532760620e-02 7.909686118364334106e-02 9.072090685367584229e-02 2.288278937339782715e-01 9.205205366015434265e-03 3.194922348484396935e-03 1.726861745119094849e-01 1.337072402238845825e-01 -5.291144847869873047e-01
1.567627489566802979e-01 1.610023975372314453e-01 -3.639208376407623291e-01 6.799114495515823364e-02 -3.585788886994123459e-03 9.326227754354476929e-02 -6.015488877892494202e-02 -3.383074402809143066e-01 -1.979569345712661743e-01 -3.403990566730499268e-01 -1.330890059471130371e-01 3.662145137786865234e-02 6.481767445802688599e-02 -1.417095214128494263e-01 -8.017547428607940674e-02 -8.661469072103500366e-02 -3.142453357577323914e-02 1.573662757873535156e-01 1.591551452875137329e-01 1.995322257280349731e-01 -8.104836940765380859e-02 2.272253930568695068e-01 1.927892416715621948e-01 1.351999193429946899e-01 -8.700374513864517212e-02 -1.551615148782730103e-01 -1.887678056955337524e-01 -7.578644901514053345e-02 6.324188411235809326e-02 2.896103560924530029e-01 2.732095122337341309e-01 -1.823597997426986694e-01
-2.378817945718765259e-01 7.152451574802398682e-02 1.919218003749847412e-01 6.212368234992027283e-02 1.066156849265098572e-02 1.346666961908340454e-01 2.520722802728414536e-03 -2.582622468471527100e-01 -8.217810653150081635e-03 -8.680380880832672119e-02 5.420228093862533569e-02 1.482856124639511108e-01 -1.425648033618927002e-01 -1.210609916597604752e-02 1.074769571423530579e-01 1.246805340051651001e-01 4.780919849872589111e-01 2.919009327888488770e-02 1.513860523700714111e-01 -3.931410238146781921e-02 3.099111318588256836e-01 3.721747547388076782e-02 2.497367262840270996e-01 1.580836325883865356e-01 2.928499877452850342e-01 1.805289648473262787e-02 3.199118375778198242e-01 -1.423696130514144897e-01 1.154641062021255493e-01 1.829279661178588867e-01 1.795732378959655762e-01 -7.832520455121994019e-02
2.266907319426536560e-02 3.004909157752990723e-01 -6.299952417612075806e-02 1.404349459335207939e-03 9.638287872076034546e-02 2.940666675567626953e-01 1.311099082231521606e-01 -1.693175286054611206e-01 1.342591047286987305e-01 -1.000125184655189514e-01 -7.735829800367355347e-02 -4.639418795704841614e-03 1.294661164283752441e-01 3.356281816959381104e-01 -2.381321974098682404e-03 -1.077610254287719727e-01 -9.200953692197799683e-02 1.349444091320037842e-01 4.054516926407814026e-02 -1.500530987977981567e-01 3.895749151706695557e-01 -6.480609625577926636e-02 -8.743779361248016357e-02 9.792493283748626709e-02 -6.038254871964454651e-02 2.701544463634490967e-01 -7.506516575813293457e-02 2.149739861488342285e-01 1.848017126321792603e-01 3.062151372432708740e-01 1.756767332553863525e-01 -2.779191136360168457e-01
-1.194236725568771362e-01 -1.737422309815883636e-02 -1.152500957250595093e-01 3.328901529312133789e-02 -2.431497722864151001e-02 6.379141807556152344e-01 1.223473474383354187e-01 -1.565301567316055298e-01 -2.406550645828247070e-01 1.410717964172363281e-01 4.031474888324737549e-02 -1.413508355617523193e-01 -1.126094162464141846e-01 9.314641356468200684e-02 7.695076614618301392e-02 -8.922097086906433105e-02 1.563156843185424805e-01 1.740064024925231934e-01 1.369978189468383789e-01 1.670336537063121796e-02 7.931459695100784302e-02 -2.159187644720077515e-01 1.774681657552719116e-01 8.948490023612976074e-02 -9.818925708532333374e-02 -1.558611840009689331e-01 1.266180071979761124e-02 -1.250608824193477631e-02 1.939456462860107422e-01 1.880907565355300903e-01 8.554295450448989868e-02 -3.296255171298980713e-01
-8.240129798650741577e-02 2.202917821705341339e-03 -1.305233091115951538e-01 -4.066599532961845398e-02 8.311823010444641113e-02 -1.553047597408294678e-01 -2.413271814584732056e-01 -3.195698261260986328e-01 -3.445952385663986206e-02 1.066586822271347046e-01 -4.734656214714050293e-02 2.972602546215057373e-01 -2.146770209074020386e-01 3.757429718971252441e-01 2.776935398578643799e-01 -4.168942570686340332e-02 -8.943529427051544189e-02 2.332535386085510254e-02 2.578104734420776367e-01 8.294183015823364258e-02 1.733300238847732544e-01 3.431249642744660378e-04 4.182535409927368164e-02 8.691126108169555664e-02 -6.507886201143264771e-02 7.013338059186935425e-02 -4.312455281615257263e-02 3.271664679050445557e-01 1.945663429796695709e-02 1.709882169961929321e-01 -1.267716735601425171e-01 -3.589717149734497070e-01
-1.638246178627014160e-01 -1.415184438228607178e-01 -2.770515903830528259e-02 -1.043496057391166687e-01 1.003083288669586182e-01 1.860027909278869629e-01 1.687168180942535400e-01 3.688603267073631287e-02 -2.139762341976165771e-01 1.304980814456939697e-01 -1.709423363208770752e-01 -2.051514685153961182e-01 -1.185182929039001465e-01 -1.239408180117607117e-01 3.772019743919372559e-01 -1.305531412363052368e-01 1.465501189231872559e-01 1.778129115700721741e-02 7.354659494012594223e-03 4.825375601649284363e-02 3.458776175975799561e-01 4.244688525795936584e-02 -6.080234423279762268e-02 1.686903536319732666e-01 -9.787824004888534546e-02 7.752275560051202774e-03 -1.532630324363708496e-01 5.968481302261352539e-02 5.101469531655311584e-02 9.326526522636413574e-02 3.700297474861145020e-01 -4.259793460369110107e-01
2.982515469193458557e-02 1.509812753647565842e-02 -2.458379268646240234e-01 2.211952656507492065e-01 2.060228884220123291e-01 -7.350953668355941772e-02 -9.948557615280151367e-02 -2.950751781463623047e-01 -2.054265886545181274e-01 2.963024973869323730e-01 -9.715324640274047852e-02 2.460766583681106567e-02 -7.794078439474105835e-03 -6.547252181917428970e-03 2.079230248928070068e-01 5.313673987984657288e-03 2.781077027320861816e-01 2.186427265405654907e-01 -5.992221087217330933e-02 4.954981058835983276e-02 3.857834339141845703e-01 -8.845556527376174927e-02 -4.264248907566070557e-02 -1.312615424394607544e-01 9.056436270475387573e-02 -9.395013749599456787e-02 2.020080089569091797e-01 -1.526060998439788818e-01 6.214616820216178894e-02 8.875215798616409302e-02 1.145987585186958313e-01 -3.852371573448181152e-01
3.101180493831634521e-01 1.482873111963272095e-01 -2.517910897731781006e-01 1.284348778426647186e-02 2.012574821710586548e-01 8.627736568450927734e-02 2.354315519332885742e-01 -2.569746375083923340e-01 -1.415832191705703735e-01 7.156307250261306763e-02 2.458660453557968140e-01 5.466656014323234558e-02 -2.125071734189987183e-01 -2.376936376094818115e-02 2.709174454212188721e-01 9.688770398497581482e-03 3.636102676391601562e-01 5.473190546035766602e-02 -8.418561518192291260e-02 -1.145760901272296906e-02 -7.682205736637115479e-02 -1.930998265743255615e-01 1.457787454128265381e-01 2.546224892139434814e-01 -1.946507953107357025e-02 -1.616667062044143677e-01 2.036223560571670532e-01 1.565666049718856812e-01 1.060256659984588623e-01 1.441031247377395630e-01 1.807559430599212646e-01 -1.103268563747406006e-01
7.119162380695343018e-02 1.209724247455596924e-01 -2.447751760482788086e-01 1.769321560859680176e-01 1.139809042215347290e-01 -1.168271452188491821e-01 5.835308879613876343e-02 -2.958682179450988770e-01 -9.725850075483322144e-02 -3.278372064232826233e-02 9.853741526603698730e-02 1.052583158016204834e-01 -5.092678666114807129e-01 -8.659590966999530792e-03 2.065911740064620972e-01 -7.841577380895614624e-02 7.201953232288360596e-02 6.212975829839706421e-02 4.957096278667449951e-02 -1.026006489992141724e-01 2.747040987014770508e-01 -2.551616728305816650e-01 -8.881082385778427124e-02 -7.202121615409851074e-02 2.554037570953369141e-01 6.682404875755310059e-02 -3.807825595140457153e-02 1.838411837816238403e-01 -1.593527942895889282e-01 3.463320136070251465e-01 2.516502514481544495e-03 -7.712844014167785645e-02
1.734256446361541748e-01 1.050094887614250183e-01 -3.542009294033050537e-01 9.140867739915847778e-02 1.207883432507514954e-01 8.937507867813110352e-02 -1.192128434777259827e-01 -2.093529105186462402e-01 -2.593584954738616943e-01 -2.308527529239654541e-01 -1.341989040374755859e-01 4.018777608871459961e-02 -3.319505453109741211e-01 -1.311773359775543213e-01 2.717234753072261810e-02 2.572357654571533203e-01 1.414584517478942871e-01 2.250288277864456177e-01 -1.509402245283126831e-01 2.914131805300712585e-02 2.271325737237930298e-01 -2.116901725530624390e-01 1.161901876330375671e-01 9.973988682031631470e-02 1.361754685640335083e-01 8.055344969034194946e-02 2.802254073321819305e-02 -7.614537328481674194e-02 9.326064586639404297e-02 3.853936493396759033e-01 -8.946316316723823547e-03 -8.319022506475448608e-02
-1.319917291402816772e-01 3.370154201984405518e-01 -3.390145674347877502e-02 -4.397206753492355347e-02 -1.089005321264266968e-01 -1.438986510038375854e-01 -5.090261250734329224e-02 -2.162721604108810425e-01 -1.328879892826080322e-01 -1.177744790911674500e-01 -1.385948061943054199e-01 5.789048597216606140e-02 -7.798802852630615234e-02 -3.988488018512725830e-02 -1.646721363067626953e-01 -1.821971684694290161e-01 2.651980221271514893e-01 1.681347638368606567e-01 1.997807770967483521e-01 1.912299990653991699e-01 -8.659658953547477722e-03 4.640327021479606628e-02 1.484646648168563843e-01 2.389274984598159790e-01 1.633905917406082153e-01 -7.230074703693389893e-02 -1.233551744371652603e-02 1.079201251268386841e-01 2.965752184391021729e-01 6.076258793473243713e-02 1.492766588926315308e-01 -4.978126883506774902e-01
1.183305587619543076e-02 2.772293090820312500e-01 -2.188483029603958130e-01 1.318703144788742065e-01 1.874721348285675049e-01 1.355798244476318359e-01 -5.058056116104125977e-02 -1.603413224220275879e-01 -1.551206707954406738e-01 1.896349131129682064e-03 -2.072283327579498291e-01 -4.796208068728446960e-02 -1.176361516118049622e-01 -2.479754537343978882e-01 -1.572386175394058228e-01 -2.060285210609436035e-01 2.902027918025851250e-03 2.557985186576843262e-01 -7.750049978494644165e-02 -1.428471654653549194e-01 2.591086030006408691e-01 5.151272565126419067e-02 -1.274997293949127197e-01 2.717959880828857422e-01 1.400722265243530273e-01 1.104475408792495728e-01 -2.065896242856979370e-01 2.522679269313812256e-01 -1.734711416065692902e-02 3.791858255863189697e-01 1.735021620988845825e-01 4.044587258249521255e-03
-2.122042514383792877e-02 2.555945217609405518e-01 -8.009880781173706055e-02 -5.842678621411323547e-02 2.781950235366821289e-01 2.473173886537551880e-01 2.214870899915695190e-01 -1.941404044628143311e-01 1.951312571763992310e-01 -1.101161390542984009e-01 -4.979883320629596710e-03 6.853336934000253677e-03 2.727457508444786072e-02 1.513665635138750076e-02 7.827144116163253784e-02 -3.194616436958312988e-01 2.629500627517700195e-01 8.050254732370376587e-02 2.398633956909179688e-01 -9.453230351209640503e-02 2.297011613845825195e-01 -9.099937975406646729e-02 8.273279666900634766e-02 8.819933980703353882e-02 -4.205384105443954468e-02 1.274043135344982147e-02 -1.208058372139930725e-01 7.115281373262405396e-02 -1.643347889184951782e-01 4.947578310966491699e-01 3.519112244248390198e-02 -1.651623696088790894e-01
-4.436750430613756180e-03 -8.871263265609741211e-02 -1.779414117336273193e-01 -5.076359957456588745e-02 5.270608514547348022e-02 -3.386335670948028564e-01 6.940910220146179199e-02 -4.287643134593963623e-01 -1.989270001649856567e-01 -1.004642397165298462e-01 -2.352575585246086121e-02 1.110910065472126007e-02 -1.149002760648727417e-01 -3.230428323149681091e-02 5.024453625082969666e-02 1.724910289049148560e-01 -3.950653970241546631e-02 3.896410465240478516e-01 9.878963977098464966e-02 9.910170733928680420e-02 1.704833507537841797e-01 9.650538116693496704e-02 7.554886979050934315e-04 -9.274230152368545532e-02 -6.889804732054471970e-03 1.168644204735755920e-01 -1.047804020345211029e-02 8.178184181451797485e-02 3.184007406234741211e-01 2.128274738788604736e-01 1.631071977317333221e-02 -4.092842042446136475e-01
-1.155609786510467529e-01 5.930621922016143799e-02 -8.766429871320724487e-02 1.977577060461044312e-01 7.885653525590896606e-02 -3.565423563122749329e-02 4.446968063712120056e-02 -4.137218892574310303e-01 -3.522780835628509521e-01 -7.869542390108108521e-02 -2.071256935596466064e-01 1.013713106513023376e-01 2.682801522314548492e-02 -1.108700633049011230e-01 -2.961530387401580811e-01 -2.230030857026576996e-02 1.204626858234405518e-01 1.597413718700408936e-01 -8.288299664855003357e-03 -6.908661127090454102e-02 2.219103574752807617e-01 1.006129756569862366e-01 -1.809865608811378479e-02 2.678902149200439453e-01 -5.378799140453338623e-02 1.045988351106643677e-01 -2.657496631145477295e-01 1.728960275650024414e-01 4.383435472846031189e-02 3.882502019405364990e-01 1.617305129766464233e-01 -3.898986428976058960e-02
1.261055469512939453e-01 -1.108739748597145081e-01 -2.487526461482048035e-02 3.227899670600891113e-01 1.510368883609771729e-01 -3.338161855936050415e-02 6.782845407724380493e-02 -1.174705401062965393e-01 -4.004934728145599365e-01 -1.451831459999084473e-01 -2.098602950572967529e-01 2.379602640867233276e-01 2.051043696701526642e-02 -1.520998328924179077e-01 -1.029786616563796997e-01 -7.896871864795684814e-02 1.689651906490325928e-01 1.205191537737846375e-01 -1.805060803890228271e-01 7.132421433925628662e-02 2.915964126586914062e-01 1.244449913501739502e-01 -7.751085609197616577e-02 1.337748467922210693e-01 -4.820685461163520813e-02 1.499652862548828125e-01 -6.844893842935562134e-02 3.166179060935974121e-01 1.144772171974182129e-01 2.778955399990081787e-01 3.908677026629447937e-02 -2.745245397090911865e-01
-1.559243351221084595e-01 2.667977809906005859e-01 -1.404478698968887329e-01 1.655727066099643707e-02 7.160719484090805054e-03 -4.837610945105552673e-02 -1.113119050860404968e-01 -1.649588793516159058e-01 -1.037143319845199585e-01 -2.921347320079803467e-02 1.048528999090194702e-01 9.316743165254592896e-02 -9.685364365577697754e-02 -1.380906552076339722e-01 -1.185165941715240479e-01 -2.078321576118469238e-01 9.489604085683822632e-02 2.851725928485393524e-02 2.349703162908554077e-01 1.678953319787979126e-01 1.161214411258697510e-01 2.322698384523391724e-01 6.836785376071929932e-02 1.804408989846706390e-02 -1.620254814624786377e-01 1.906889379024505615e-01 -1.454064846038818359e-01 2.985761761665344238e-01 1.485582557506859303e-03 5.594205856323242188e-01 4.020241275429725647e-02 -2.690954804420471191e-01
-4.353667423129081726e-02 1.808908283710479736e-01 -1.341076195240020752e-01 7.401354610919952393e-02 -5.446369200944900513e-02 1.375216394662857056e-01 -7.236238103359937668e-03 -4.173900559544563293e-02 -3.321764990687370300e-02 -4.328132607042789459e-03 2.080018073320388794e-01 1.014769077301025391e-01 -3.758535683155059814e-01 2.086608260869979858e-01 1.982019990682601929e-01 -1.366169005632400513e-01 2.933578491210937500e-01 2.919557690620422363e-01 1.891891509294509888e-01 -3.452830314636230469e-01 2.336245924234390259e-01 1.127592548727989197e-01 7.254700362682342529e-02 -2.586348652839660645e-01 -6.574638653546571732e-03 8.967863023281097412e-02 -1.060296222567558289e-01 5.853723362088203430e-02 1.313917636871337891e-01 3.044170737266540527e-01 4.382132738828659058e-02 -1.429712325334548950e-01
-4.225312173366546631e-02 1.048845574259757996e-01 5.331404134631156921e-02 3.442104905843734741e-02 9.591792710125446320e-03 1.626486778259277344e-01 -1.207972317934036255e-01 -3.267506957054138184e-01 -1.900639533996582031e-01 1.688723862171173096e-01 2.939649224281311035e-01 5.449818819761276245e-02 -3.889736235141754150e-01 -1.306674331426620483e-01 -1.636516302824020386e-01 -1.522509902715682983e-01 4.969661310315132141e-02 2.855793237686157227e-01 -1.000529304146766663e-01 6.645850092172622681e-02 1.533855050802230835e-01 -4.149420931935310364e-02 1.790513396263122559e-01 2.177036702632904053e-01 2.141828089952468872e-01 1.321036089211702347e-02 -3.070778250694274902e-01 7.224099338054656982e-02 1.304221749305725098e-01 2.581705152988433838e-01 1.352326869964599609e-01 -1.106699183583259583e-01
8.021440356969833374e-02 5.549150705337524414e-02 4.761353135108947754e-02 -1.196137815713882446e-01 -2.705792784690856934e-01 3.972281217575073242e-01 -1.234132610261440277e-02 -4.670455157756805420e-01 -1.395611912012100220e-01 -1.195530034601688385e-02 -9.907144308090209961e-02 -7.761413604021072388e-02 -8.871688693761825562e-02 1.766815781593322754e-01 2.926466464996337891e-01 -1.122875809669494629e-01 7.117909938097000122e-02 -1.274575293064117432e-01 6.055714562535285950e-03 -1.012008115649223328e-01 2.283467948436737061e-01 1.680658608675003052e-01 -1.706144511699676514e-01 2.129889130592346191e-01 2.338578999042510986e-01 5.716914683580398560e-02 -1.837158054113388062e-01 6.860055774450302124e-02 1.918773949146270752e-01 4.445698484778404236e-02 -6.808777805417776108e-03 -1.735527366399765015e-01
1.788715124130249023e-01 2.421821206808090210e-01 -4.227548092603683472e-02 -4.039933532476425171e-02 -1.937198936939239502e-01 8.944762498140335083e-02 -1.085726097226142883e-01 -2.693136036396026611e-01 6.206443533301353455e-03 3.755552321672439575e-02 -4.093552008271217346e-02 3.722672909498214722e-02 3.410581126809120178e-02 2.660022675991058350e-01 6.597410421818494797e-03 4.270927235484123230e-02 2.816586494445800781e-01 4.132773727178573608e-02 3.091063797473907471e-01 2.544583678245544434e-01 2.808186411857604980e-01 3.322103619575500488e-01 -2.510293722152709961e-01 3.663741424679756165e-02 7.323355972766876221e-02 7.788307219743728638e-02 1.226626932621002197e-01 1.032430771738290787e-02 1.174559220671653748e-01 1.521306037902832031e-01 3.165695667266845703e-01 -1.978255510330200195e-01
2.447480522096157074e-02 2.249237708747386932e-02 -4.037618935108184814e-01 1.028221696615219116e-01 1.255663037300109863e-01 4.625118151307106018e-02 1.138029061257839203e-02 -1.376372724771499634e-01 -1.820376068353652954e-01 -1.955751627683639526e-01 -2.114210743457078934e-03 -4.959275200963020325e-02 -3.832511305809020996e-01 -1.397322416305541992e-01 7.897471636533737183e-02 2.182293385267257690e-01 1.330082714557647705e-01 2.161339968442916870e-01 -1.545036584138870239e-01 4.692846536636352539e-02 3.058318793773651123e-01 -7.271629571914672852e-02 1.665906757116317749e-01 6.897184252738952637e-02 1.991913840174674988e-02 1.213583648204803467e-01 1.069388464093208313e-01 -1.240531355142593384e-01 -5.777147412300109863e-02 4.387353360652923584e-01 1.781436428427696228e-02 -1.851974427700042725e-01
5.419504642486572266e-02 1.479193717241287231e-01 9.339169412851333618e-02 2.326475530862808228e-01 -7.435853034257888794e-02 5.985622107982635498e-02 -6.178483366966247559e-02 -1.851656436920166016e-01 -3.119017183780670166e-01 -1.150390431284904480e-01 1.017479673027992249e-01 -1.771416515111923218e-02 -2.990302145481109619e-01 -9.049690561369061470e-04 2.047748304903507233e-02 1.050623357295989990e-01 4.374486505985260010e-01 2.727578580379486084e-01 5.297708511352539062e-02 -1.481870263814926147e-01 2.518524229526519775e-01 1.552348863333463669e-02 1.766619831323623657e-01 -2.954550087451934814e-03 1.630116701126098633e-01 2.727909982204437256e-01 3.110947906970977783e-01 -3.754656389355659485e-02 -3.645346313714981079e-02 1.132281348109245300e-01 1.854273974895477295e-01 9.968286752700805664e-02
-1.287801712751388550e-01 7.907974720001220703e-02 8.522393554449081421e-02 2.378008961677551270e-01 7.939492911100387573e-02 2.436388731002807617e-01 -3.896591067314147949e-02 -2.395344674587249756e-01 -4.052506387233734131e-02 -7.176041603088378906e-02 -1.434191912412643433e-01 -5.314206704497337341e-02 1.636770181357860565e-02 1.823023408651351929e-01 3.634918928146362305e-01 6.254968792200088501e-02 3.779455125331878662e-01 1.098206043243408203e-01 1.949525475502014160e-01 -5.230692680925130844e-03 2.527228295803070068e-01 1.320670843124389648e-01 2.053996026515960693e-01 1.726616919040679932e-01 2.802174985408782959e-01 -3.381077200174331665e-02 -2.760845702141523361e-03 4.319425672292709351e-02 -2.367994561791419983e-02 1.837603561580181122e-02 3.789393305778503418e-01 -1.295555680990219116e-01
1.231333613395690918e-01 8.049015700817108154e-02 8.784181624650955200e-02 1.545791774988174438e-01 6.955949962139129639e-02 3.023488521575927734e-01 -8.310903608798980713e-02 -3.234524428844451904e-01 5.656360462307929993e-02 -3.203477337956428528e-02 -6.145044788718223572e-02 5.230054631829261780e-02 -1.807535886764526367e-01 1.516977697610855103e-02 8.968444913625717163e-02 3.067853748798370361e-01 -3.095444105565547943e-02 1.366639882326126099e-01 -3.713021799921989441e-02 1.940949112176895142e-01 5.141628980636596680e-01 -3.495065495371818542e-02 1.926311552524566650e-01 4.926224704831838608e-03 2.177116125822067261e-01 4.057479277253150940e-02 9.623773396015167236e-02 3.645027428865432739e-02 -9.485612064599990845e-02 4.264919459819793701e-02 2.795459330081939697e-01 -2.883862555027008057e-01
2.886644899845123291e-01 1.324848234653472900e-01 -9.093690663576126099e-02 2.125702351331710815e-01 1.335255522280931473e-02 3.049889504909515381e-01 -5.092829093337059021e-02 -2.416423112154006958e-01 -5.809048563241958618e-02 3.145496919751167297e-02 3.169978037476539612e-02 1.026446446776390076e-01 -2.756497263908386230e-01 -1.868412196636199951e-01 8.125577121973037720e-02 -7.088219374418258667e-02 8.966944366693496704e-02 9.320709109306335449e-02 1.645932495594024658e-01 -8.960807323455810547e-02 3.636225461959838867e-01 3.225735202431678772e-02 1.918566077947616577e-01 1.865385919809341431e-01 2.186675518751144409e-01 -2.834311425685882568e-01 2.488788068294525146e-01 1.125843077898025513e-01 -2.380252443253993988e-02 5.160700157284736633e-02 2.796350121498107910e-01 -1.102425456047058105e-01
-1.800609752535820007e-02 1.182101443409919739e-01 -2.608850300312042236e-01 5.282486323267221451e-03 -2.620153725147247314e-01 2.423731088638305664e-01 -8.723570406436920166e-02 -3.661435246467590332e-01 -1.438797172158956528e-02 -5.616858601570129395e-02 -1.148497238755226135e-01 -1.008624061942100525e-01 -7.684468477964401245e-02 -1.848940402269363403e-01 1.194563973695039749e-02 -2.360964119434356689e-01 -8.314745873212814331e-02 -2.899759821593761444e-02 2.653042376041412354e-01 4.288250952959060669e-02 3.144331574440002441e-01 1.838100701570510864e-01 -2.256996929645538330e-01 1.609621942043304443e-01 9.977205097675323486e-02 3.013537526130676270e-01 -4.501700028777122498e-02 1.367663592100143433e-01 1.438338607549667358e-01 8.260121941566467285e-02 1.705595850944519043e-01 -2.413706928491592407e-01
-1.101751327514648438e-01 2.913965582847595215e-01 1.011146008968353271e-01 1.661481708288192749e-01 -3.575593233108520508e-02 1.799686104059219360e-01 -2.204498276114463806e-03 -1.941764801740646362e-01 -2.921701371669769287e-01 -4.166511446237564087e-02 2.138533592224121094e-01 1.988580375909805298e-01 -3.664406388998031616e-02 1.847606748342514038e-01 7.396878302097320557e-02 -3.214614689350128174e-01 1.108404365368187428e-03 2.037320882081985474e-01 1.039315909147262573e-01 5.890005454421043396e-02 2.984917759895324707e-01 -2.429835647344589233e-01 -1.438989420421421528e-03 5.256750434637069702e-02 -7.571420073509216309e-02 2.487852573394775391e-01 -8.094121515750885010e-02 3.493663296103477478e-02 1.118680611252784729e-01 2.776257097721099854e-01 1.876356005668640137e-01 -2.649511694908142090e-01
-2.624675035476684570e-01 1.816281080245971680e-01 1.073901504278182983e-01 2.428232133388519287e-01 1.218919232487678528e-01 2.368342131376266479e-01 4.610491171479225159e-02 2.424862422049045563e-02 -1.065863110125064850e-02 -1.160357370972633362e-01 5.012557655572891235e-02 2.696754969656467438e-02 6.337393075227737427e-02 -4.915516078472137451e-02 9.504605829715728760e-02 1.341741681098937988e-01 3.220748007297515869e-01 2.728437781333923340e-01 9.600145369768142700e-02 -3.077314794063568115e-02 3.895628452301025391e-01 2.968068979680538177e-02 1.864513605833053589e-01 3.562986552715301514e-01 2.165918648242950439e-01 -1.210516318678855896e-02 2.401985377073287964e-01 -7.648834586143493652e-02 5.154407024383544922e-02 2.378668785095214844e-01 1.683025509119033813e-01 -5.308554694056510925e-02
-1.556662321090698242e-01 3.634153902530670166e-01 -1.126519516110420227e-01 5.279199406504631042e-02 1.987413465976715088e-01 -9.987763315439224243e-02 -4.810159653425216675e-02 6.536252051591873169e-02 -1.920910365879535675e-02 -1.551933288574218750e-01 -3.374804854393005371e-01 -1.039114296436309814e-01 -2.047166414558887482e-02 -3.257163614034652710e-02 -3.353932872414588928e-03 1.682667881250381470e-01 1.454840153455734253e-01 1.610664725303649902e-01 1.240575835108757019e-01 7.183706760406494141e-02 3.045261800289154053e-01 1.947387605905532837e-01 -1.510853786021471024e-02 4.049406051635742188e-01 1.241861209273338318e-01 5.866753309965133667e-02 5.453652888536453247e-02 7.693683356046676636e-02 1.950393915176391602e-01 1.459009349346160889e-01 -7.906731218099594116e-02 -3.706083893775939941e-01
1.036628112196922302e-01 2.266182601451873779e-01 2.162950672209262848e-02 5.762651935219764709e-02 1.321667283773422241e-01 3.455522358417510986e-01 -2.911953330039978027e-01 -2.813220322132110596e-01 6.172357872128486633e-02 -4.966716468334197998e-02 1.793191395699977875e-02 -9.582170844078063965e-02 -1.752581596374511719e-01 -1.183738037943840027e-01 4.577511921525001526e-02 9.691794961690902710e-02 2.287754863500595093e-01 1.984525769948959351e-01 5.322264134883880615e-02 3.984098136425018311e-02 4.728492796421051025e-01 5.569027364253997803e-02 1.125087216496467590e-01 2.651945948600769043e-01 2.546133100986480713e-01 -2.296205908060073853e-01 2.149878628551959991e-02 1.461468189954757690e-01 -6.788071244955062866e-02 3.945931792259216309e-02 9.399191290140151978e-02 -3.334916383028030396e-02
-1.080148592591285706e-01 1.254837512969970703e-01 1.519692875444889069e-02 1.548778265714645386e-01 8.730451017618179321e-02 2.464313805103302002e-01 1.221824437379837036e-01 -1.129650399088859558e-01 -1.134052649140357971e-01 -1.525846570730209351e-01 -9.787646681070327759e-02 -1.515317801386117935e-02 -1.905136406421661377e-01 9.601181745529174805e-02 4.077912569046020508e-01 4.506683349609375000e-02 6.314451992511749268e-02 2.720843851566314697e-01 2.659593522548675537e-01 4.686844721436500549e-02 2.747077941894531250e-01 -2.446523904800415039e-01 -9.424813836812973022e-02 1.988041400909423828e-01 -2.063522115349769592e-02 -1.593741923570632935e-01 2.242418825626373291e-01 -9.359139949083328247e-02 1.958896815776824951e-01 -2.802176959812641144e-02 3.037768602371215820e-01 -2.038538008928298950e-01
-3.381996601819992065e-02 6.066201720386743546e-03 -8.318746089935302734e-02 4.104765355587005615e-01 -1.349690705537796021e-01 3.422199189662933350e-01 2.030468359589576721e-02 -1.034006774425506592e-01 7.266999036073684692e-02 -1.565007269382476807e-01 1.553296595811843872e-01 6.796079128980636597e-02 -3.199381753802299500e-02 1.625939607620239258e-01 3.304730355739593506e-01 -7.220177352428436279e-02 1.511819213628768921e-01 2.481052875518798828e-01 1.697978973388671875e-01 1.743019670248031616e-01 2.421679645776748657e-01 -6.620407849550247192e-02 -8.278631418943405151e-02 -1.339206993579864502e-01 -1.807522028684616089e-01 -1.026503741741180420e-01 -1.463926732540130615e-01 2.533124946057796478e-02 -6.679350137710571289e-02 3.033208250999450684e-01 1.358149647712707520e-01 -2.548231482505798340e-01
1.220157667994499207e-01 3.770003840327262878e-02 -5.371523648500442505e-02 3.271006345748901367e-01 1.950756013393402100e-01 -9.084314107894897461e-02 -2.013598755002021790e-02 -3.948922455310821533e-01 5.681688711047172546e-02 1.238017678260803223e-01 7.011272758245468140e-02 3.143776580691337585e-02 -2.787861526012420654e-01 3.211367502808570862e-02 3.778943046927452087e-02 6.838104128837585449e-02 3.658849000930786133e-01 1.155038923025131226e-01 -1.641610711812973022e-01 -3.112177252769470215e-01 1.940328180789947510e-01 1.278840750455856323e-01 2.283261269330978394e-01 -1.028992980718612671e-01 1.159307360649108887e-01 -1.264285594224929810e-01 1.566791087388992310e-01 -1.141242235898971558e-01 9.453631937503814697e-02 2.067274004220962524e-01 7.854941487312316895e-02 -2.219453155994415283e-01
2.126045525074005127e-01 4.248401150107383728e-02 5.561118479818105698e-03 2.000038772821426392e-01 1.312592029571533203e-01 -7.720819115638732910e-02 1.553659737110137939e-01 -3.934821188449859619e-01 -4.380086958408355713e-01 3.809583932161331177e-02 1.245827749371528625e-01 -6.443837285041809082e-02 -2.368068248033523560e-01 5.311940237879753113e-02 -1.316534578800201416e-01 -2.066218666732311249e-02 2.776843309402465820e-02 8.988205343484878540e-02 6.046174839138984680e-02 -6.475036498159170151e-03 5.451120436191558838e-02 -8.000881969928741455e-02 -1.026237830519676208e-01 1.284454315900802612e-01 -3.258265927433967590e-02 1.078983023762702942e-01 -3.053915202617645264e-01 1.592291444540023804e-01 2.503926753997802734e-01 3.229512870311737061e-01 3.222187235951423645e-02 -2.699379026889801025e-01
2.328027598559856415e-02 -4.856387898325920105e-02 1.215004697442054749e-01 2.755325436592102051e-01 -1.616825610399246216e-01 1.302813440561294556e-01 3.228756040334701538e-02 -2.423295676708221436e-01 -1.934004127979278564e-01 -7.978577166795730591e-02 1.284035667777061462e-02 -1.605877093970775604e-02 -2.309284657239913940e-01 2.964158728718757629e-02 -2.923858463764190674e-01 -1.118878796696662903e-01 -1.807264238595962524e-02 -3.122501075267791748e-02 2.709926068782806396e-01 9.172756969928741455e-02 4.083243906497955322e-01 1.851904839277267456e-01 -1.485280692577362061e-01 1.758210510015487671e-01 6.293193250894546509e-02 1.265787482261657715e-01 -1.825098693370819092e-01 2.164581567049026489e-01 8.679159730672836304e-02 -2.510320022702217102e-02 2.161616683006286621e-01 -3.390359282493591309e-01
1.448337435722351074e-01 8.655213564634323120e-02 -2.416201680898666382e-01 2.808641493320465088e-01 -2.455420345067977905e-01 -1.878894306719303131e-02 3.093869891017675400e-03 -2.287219166755676270e-01 -8.481053262948989868e-02 -3.476615995168685913e-02 -1.108847782015800476e-01 -4.446316882967948914e-02 1.745392009615898132e-02 -2.882413566112518311e-02 8.713470399379730225e-02 -1.580725312232971191e-01 6.165820360183715820e-02 1.179293822497129440e-02 1.667415946722030640e-01 -3.043807744979858398e-01 8.491531014442443848e-02 4.483585953712463379e-01 -1.821902990341186523e-01 2.036166489124298096e-01 5.409567058086395264e-02 6.993226706981658936e-02 1.262083351612091064e-01 3.307528197765350342e-01 2.434489279985427856e-01 9.069053828716278076e-02 1.803484559059143066e-01 -1.564300060272216797e-01
1.413763612508773804e-01 8.501687087118625641e-03 1.525493222288787365e-03 3.217895328998565674e-01 -1.752187311649322510e-02 2.078964859247207642e-01 -6.801319867372512817e-02 -1.929763406515121460e-01 -4.260243773460388184e-01 2.104342356324195862e-02 -2.629560232162475586e-01 -1.166846081614494324e-01 -9.362905472517013550e-02 -5.000746622681617737e-02 -7.579802721738815308e-02 -1.878167688846588135e-01 -6.727899610996246338e-02 1.424778252840042114e-01 -7.424589991569519043e-02 6.973342597484588623e-02 1.507342755794525146e-01 7.661648094654083252e-02 2.095213904976844788e-02 2.085767090320587158e-01 -1.124282479286193848e-01 -6.130378693342208862e-03 -5.938097089529037476e-02 4.397717714309692383e-01 2.265112996101379395e-01 3.030639290809631348e-01 5.475892871618270874e-02 -1.025437489151954651e-01
2.656009793281555176e-01 8.619682490825653076e-02 -3.696722686290740967e-01 1.140572316944599152e-02 8.326807618141174316e-02 3.332281485199928284e-02 -7.266760617494583130e-02 -1.170196849852800369e-02 -1.903523802757263184e-01 -2.141143679618835449e-01 2.825832553207874298e-02 1.169296503067016602e-01 -2.318693995475769043e-01 1.412263363599777222e-01 5.922126024961471558e-02 1.554684191942214966e-01 2.429156936705112457e-02 1.400898694992065430e-01 -8.614056557416915894e-02 1.430164873600006104e-01 5.186980366706848145e-01 -1.224615052342414856e-01 6.801225244998931885e-02 9.205487370491027832e-02 7.155510038137435913e-02 2.603350766003131866e-02 4.510106146335601807e-02 -1.649114191532135010e-01 5.769045278429985046e-02 2.980160117149353027e-01 -6.279846653342247009e-03 -3.184317648410797119e-01
2.883808128535747528e-02 6.780815869569778442e-02 1.835767626762390137e-01 -2.987207472324371338e-02 1.393602788448333740e-01 2.528792619705200195e-01 -1.063432842493057251e-01 -2.102421820163726807e-01 2.589409425854682922e-02 -3.321307301521301270e-01 -7.061099261045455933e-02 -1.474158018827438354e-01 5.870362743735313416e-02 2.890374362468719482e-01 3.025316298007965088e-01 -1.558240801095962524e-01 3.142728507518768311e-01 2.230121195316314697e-01 2.203550040721893311e-01 -3.709676116704940796e-02 1.937642991542816162e-01 9.136693924665451050e-02 -1.647294871509075165e-02 2.264877222478389740e-02 -1.102937310934066772e-01 2.371935173869132996e-02 -1.362591329962015152e-02 7.663110643625259399e-02 2.289541959762573242e-01 2.863233387470245361e-01 2.668697834014892578e-01 -1.052945628762245178e-01
1.318230628967285156e-01 1.190885379910469055e-01 -4.007795453071594238e-02 3.800730034708976746e-02 7.836189866065979004e-02 2.698963582515716553e-01 1.639795005321502686e-01 -3.920286297798156738e-01 -5.917834863066673279e-02 2.444739453494548798e-02 -2.206851541996002197e-02 1.459536049515008926e-02 -8.017353713512420654e-02 1.264698505401611328e-01 2.312371693551540375e-02 -1.106892600655555725e-01 1.571099758148193359e-01 1.177079677581787109e-01 -7.482963800430297852e-02 1.855931282043457031e-01 4.015124440193176270e-01 -3.632913827896118164e-01 -3.256391361355781555e-02 3.231303095817565918e-01 2.837166190147399902e-02 -6.470271199941635132e-02 5.281102657318115234e-02 2.814880758523941040e-02 -3.098728358745574951e-01 -5.179389193654060364e-02 2.535353899002075195e-01 -1.304386109113693237e-01
-1.429036408662796021e-01 2.034019976854324341e-01 8.770732581615447998e-02 6.876055896282196045e-02 -6.915214471518993378e-03 1.639803647994995117e-01 -8.295651525259017944e-02 -2.002708464860916138e-01 7.687500119209289551e-02 -1.706254668533802032e-02 9.535396099090576172e-02 7.210279256105422974e-02 -1.955258697271347046e-01 -3.051116764545440674e-01 -1.687569916248321533e-02 -3.284710645675659180e-02 1.764622181653976440e-01 7.107402384281158447e-02 2.432893216609954834e-01 -1.410511732101440430e-01 4.350258111953735352e-01 4.079863801598548889e-02 1.527120172977447510e-01 5.725732073187828064e-02 3.223639726638793945e-01 -2.897686362266540527e-01 1.904635876417160034e-01 2.432743757963180542e-01 1.664066612720489502e-01 1.551674306392669678e-01 1.031436920166015625e-01 -1.419217437505722046e-01
-1.071022078394889832e-01 5.044936761260032654e-02 -4.131483286619186401e-02 -2.112537324428558350e-01 5.623907595872879028e-02 -1.208660472184419632e-02 -2.980373799800872803e-01 -3.279427289962768555e-01 -2.596872150897979736e-01 -1.338205635547637939e-01 1.269207745790481567e-01 -1.273644864559173584e-01 1.923207193613052368e-01 2.420297078788280487e-02 3.041124343872070312e-02 -1.133004501461982727e-01 2.876287400722503662e-01 3.610512986779212952e-02 -1.571364551782608032e-01 -1.174833029508590698e-01 2.339903861284255981e-01 1.268630288541316986e-02 2.384580485522747040e-02 1.774668246507644653e-01 1.919422149658203125e-01 4.534961655735969543e-02 1.446659713983535767e-01 1.366857439279556274e-01 4.307051897048950195e-01 2.386218011379241943e-01 -1.869021356105804443e-01 -7.458835095167160034e-02
-2.932983450591564178e-02 2.286024540662765503e-01 2.001553401350975037e-02 1.610129475593566895e-01 -4.021426290273666382e-02 4.420603066682815552e-02 -3.877752646803855896e-02 -2.809148132801055908e-01 -1.917867660522460938e-01 6.033772230148315430e-02 2.186515182256698608e-01 -5.650259554386138916e-03 -2.251183092594146729e-01 -4.805225506424903870e-02 -1.329354047775268555e-01 -5.013238266110420227e-02 1.878778189420700073e-01 1.704312860965728760e-01 -2.274906188249588013e-01 2.003763169050216675e-01 1.702869832515716553e-01 -2.187534468248486519e-03 2.763821184635162354e-01 3.546264767646789551e-01 1.537981331348419189e-01 2.765845321118831635e-02 -3.302100300788879395e-01 2.407700270414352417e-01 2.453680932521820068e-01 1.315026581287384033e-01 9.910353273153305054e-02 -9.479624032974243164e-02
-9.588807821273803711e-03 8.886411786079406738e-02 -3.649380756542086601e-03 2.535129785537719727e-01 2.142355591058731079e-01 2.098497897386550903e-01 1.712235063314437866e-01 5.620484799146652222e-02 -1.084083467721939087e-01 -1.310670822858810425e-01 3.273288160562515259e-02 2.132081687450408936e-01 -1.408790796995162964e-01 -1.474963575601577759e-01 1.091299951076507568e-01 1.306030303239822388e-01 2.382867038249969482e-01 1.701063662767410278e-01 3.170393109321594238e-01 6.914743036031723022e-02 3.885913789272308350e-01 1.901504024863243103e-02 2.193457931280136108e-01 3.841786384582519531e-01 1.546456962823867798e-01 1.358677446842193604e-01 8.096421509981155396e-02 9.378300607204437256e-02 3.055060468614101410e-02 1.416992396116256714e-02 2.455418556928634644e-01 -4.534954577684402466e-02
1.780478656291961670e-01 1.896344311535358429e-02 -1.291262265294790268e-02 -7.324219681322574615e-03 -7.702277600765228271e-02 -2.237650156021118164e-01 8.371856063604354858e-03 -3.594853579998016357e-01 -1.456187367439270020e-01 -1.303339451551437378e-01 -4.548910632729530334e-02 1.284150779247283936e-01 -4.863132908940315247e-02 -3.565334528684616089e-02 2.962327189743518829e-02 -6.801234558224678040e-03 -1.322485804557800293e-01 -1.116520166397094727e-01 2.009035944938659668e-01 2.193644084036350250e-02 3.317818343639373779e-01 -1.677919179201126099e-01 -3.035783767700195312e-01 1.398568302392959595e-01 -1.377457976341247559e-01 -1.549700200557708740e-01 -6.932016462087631226e-02 1.646190434694290161e-01 2.827410995960235596e-01 2.403442263603210449e-01 1.125043034553527832e-01 -4.184407591819763184e-01
-1.274795383214950562e-01 1.009845212101936340e-01 -1.305283308029174805e-01 1.899706125259399414e-01 2.506537437438964844e-01 7.214137911796569824e-02 -5.102661252021789551e-02 -3.399058878421783447e-01 3.804441541433334351e-02 1.967207938432693481e-01 -6.996016204357147217e-02 1.108538210391998291e-01 4.438754543662071228e-02 6.078193709254264832e-02 2.160479873418807983e-01 1.833270639181137085e-01 3.212099373340606689e-01 6.833452731370925903e-02 -7.435675710439682007e-02 -1.536139547824859619e-01 1.998706310987472534e-01 -1.270576566457748413e-01 2.232503332197666168e-02 1.240700297057628632e-02 9.155535697937011719e-02 -7.673237472772598267e-02 2.142011970281600952e-01 -1.938894093036651611e-01 1.671522855758666992e-01 1.913436800241470337e-01 1.361004114151000977e-01 -4.652271866798400879e-01
-1.729785501956939697e-01 -1.369120553135871887e-02 -3.040837645530700684e-01 -5.028801504522562027e-03 3.148153051733970642e-02 2.668372392654418945e-01 -1.573056876659393311e-01 -7.221030443906784058e-02 1.293311268091201782e-01 -3.630189001560211182e-01 -9.300174564123153687e-02 2.237451672554016113e-01 1.192523986101150513e-01 6.771734356880187988e-02 -8.899684995412826538e-02 4.284534603357315063e-02 3.586927354335784912e-01 4.955034703016281128e-02 2.004683911800384521e-01 9.259339421987533569e-03 2.073010206222534180e-01 -5.767946690320968628e-02 1.416082978248596191e-01 2.462512105703353882e-01 1.227308530360460281e-02 1.196316704154014587e-01 -2.342940680682659149e-02 1.484322398900985718e-01 -2.191085554659366608e-02 3.806885778903961182e-01 1.319781839847564697e-01 -2.030146569013595581e-01
-5.261062458157539368e-02 5.474017187952995300e-02 -8.780466020107269287e-02 2.498225420713424683e-01 2.714792191982269287e-01 5.697532296180725098e-01 1.259771734476089478e-01 -2.258034944534301758e-01 -3.715085983276367188e-02 -2.881394326686859131e-02 -3.215276636183261871e-03 2.075639925897121429e-02 8.565016090869903564e-02 1.043696254491806030e-01 -1.252770721912384033e-01 -4.029150307178497314e-02 1.193054392933845520e-01 1.553066968917846680e-01 6.696009635925292969e-02 -1.296396106481552124e-01 3.975779116153717041e-01 6.431558169424533844e-03 -7.602030411362648010e-03 -7.318577263504266739e-03 2.255281805992126465e-01 -5.651675164699554443e-02 1.805212646722793579e-01 1.596309393644332886e-01 3.936071321368217468e-02 1.692517101764678955e-01 1.883465796709060669e-01 -1.583588123321533203e-01
8.820575475692749023e-02 5.738651752471923828e-02 -1.163746118545532227e-01 3.917609453201293945e-01 3.387925028800964355e-02 1.278362721204757690e-01 2.720134556293487549e-01 -7.890072464942932129e-02 -2.912440709769725800e-02 7.239813357591629028e-02 8.313578367233276367e-02 5.918554496020078659e-03 -1.419020146131515503e-01 9.566974639892578125e-02 2.995977699756622314e-01 1.042827218770980835e-01 4.777934774756431580e-02 1.385620534420013428e-01 2.049902975559234619e-01 -1.202754974365234375e-01 1.043404787778854370e-01 -8.342245221138000488e-02 3.912917152047157288e-02 1.925927698612213135e-01 -2.725448310375213623e-01 -2.475637644529342651e-01 2.644218206405639648e-01 2.097376435995101929e-01 2.976840138435363770e-01 3.094943165779113770e-01 -1.001791935414075851e-02 -1.132363379001617432e-01
-2.680760622024536133e-01 1.036116704344749451e-01 -3.959568589925765991e-02 1.385186016559600830e-01 5.842306651175022125e-03 4.646442085504531860e-02 -1.930963993072509766e-01 -8.072174340486526489e-02 1.289882063865661621e-01 1.583194434642791748e-01 -3.007898805662989616e-03 3.532433882355690002e-02 1.429090946912765503e-01 -1.248306967318058014e-02 4.249711334705352783e-01 -3.338825404644012451e-01 1.001250892877578735e-01 2.347751855850219727e-01 3.507195040583610535e-02 9.436676651239395142e-02 2.563350796699523926e-01 -1.822675578296184540e-02 3.891456425189971924e-01 1.992044597864151001e-01 -1.640483364462852478e-02 -9.258900582790374756e-02 2.960449084639549255e-02 1.156711801886558533e-01 1.904449313879013062e-01 3.191650509834289551e-01 3.396510705351829529e-02 -1.446401793509721756e-02
4.743634536862373352e-02 1.973889023065567017e-01 -8.671604841947555542e-02 2.003870308399200439e-01 1.384483575820922852e-01 7.591497898101806641e-02 5.823059473186731339e-03 -2.357417494058609009e-01 -1.682566702365875244e-01 -5.497376620769500732e-02 -3.796266019344329834e-01 1.197127904742956161e-02 -3.483123704791069031e-02 3.452595323324203491e-02 -1.061783954501152039e-01 -3.150546252727508545e-01 6.054083257913589478e-02 1.411389261484146118e-01 -1.386383324861526489e-01 -6.506381928920745850e-02 2.066222429275512695e-01 -5.508534982800483704e-02 -2.486937940120697021e-01 1.624791771173477173e-01 2.629784643650054932e-01 1.025202721357345581e-01 -1.113765910267829895e-01 2.130082249641418457e-01 8.393575251102447510e-02 4.283134341239929199e-01 1.512446105480194092e-01 -1.010495573282241821e-01
-6.317717581987380981e-02 -2.778453379869461060e-02 2.010854333639144897e-01 6.211957708001136780e-02 -8.407722413539886475e-02 3.258331120014190674e-02 -5.829919595271348953e-03 -2.759393751621246338e-01 1.176227256655693054e-01 4.573196172714233398e-02 1.172654405236244202e-01 -1.446728594601154327e-02 -8.332629501819610596e-02 -1.372732967138290405e-01 -3.449197113513946533e-02 -1.217267476022243500e-02 1.772441118955612183e-01 1.357089877128601074e-01 9.040851145982742310e-02 3.532329946756362915e-02 4.973261952400207520e-01 1.602714806795120239e-01 2.130299657583236694e-01 1.064558103680610657e-01 2.413003146648406982e-01 -3.081849217414855957e-01 1.914995759725570679e-01 2.184809595346450806e-01 3.293599933385848999e-02 3.044177889823913574e-01 2.637015283107757568e-01 -1.404678225517272949e-01
3.650881722569465637e-02 2.859158217906951904e-01 1.565163880586624146e-01 3.238836824893951416e-01 5.250903218984603882e-02 3.725767880678176880e-02 5.785691738128662109e-02 -1.369054615497589111e-01 -5.183286666870117188e-01 3.462976589798927307e-02 -2.695566415786743164e-02 8.346938528120517731e-03 1.031459644436836243e-01 2.627109549939632416e-02 6.403076648712158203e-02 1.272986736148595810e-02 3.960812091827392578e-02 2.805361449718475342e-01 -3.493749350309371948e-02 -2.297973260283470154e-02 2.402656525373458862e-01 1.037440225481987000e-01 -2.292626053094863892e-01 1.047390252351760864e-01 -8.627916127443313599e-02 2.479844987392425537e-01 4.344248026609420776e-02 1.001610532402992249e-01 2.859500944614410400e-01 1.472125202417373657e-01 -3.239468857645988464e-02 -2.750373780727386475e-01
1.697573214769363403e-01 -9.412095695734024048e-02 -2.335071712732315063e-01 4.451687633991241455e-02 -5.225730687379837036e-02 -3.891918063163757324e-02 -2.934167683124542236e-01 -8.045661449432373047e-02 -1.123367920517921448e-01 -1.583076119422912598e-01 -7.881131768226623535e-02 -4.160708189010620117e-02 5.251415073871612549e-02 1.672085374593734741e-01 -6.029056385159492493e-02 -3.033016622066497803e-01 -8.516293601132929325e-04 2.574286758899688721e-01 2.169935703277587891e-01 9.319000691175460815e-02 1.766097992658615112e-01 1.772587001323699951e-01 1.264127194881439209e-01 1.662456840276718140e-01 3.135006502270698547e-02 -1.551920920610427856e-01 -1.049563437700271606e-01 1.237850785255432129e-01 -7.112479954957962036e-02 4.551245272159576416e-01 4.063127189874649048e-02 -3.788315057754516602e-01
-1.366341263055801392e-01 2.298379391431808472e-01 9.032323211431503296e-02 1.421391069889068604e-01 -2.299553528428077698e-02 3.081100881099700928e-01 -4.810307547450065613e-02 -2.684364020824432373e-01 -7.768233120441436768e-02 1.210112869739532471e-01 -7.669050246477127075e-02 2.880603075027465820e-02 -2.264640480279922485e-01 -2.303008884191513062e-01 1.823482215404510498e-01 2.061886340379714966e-01 1.247032880783081055e-01 1.512768417596817017e-01 6.699641793966293335e-02 1.396478712558746338e-02 1.571200191974639893e-01 2.000498622655868530e-01 -1.283055096864700317e-01 1.922534406185150146e-01 2.777251601219177246e-02 -2.025717347860336304e-01 1.091447025537490845e-01 -2.788958847522735596e-01 -1.638769358396530151e-01 3.373253345489501953e-01 8.205477148294448853e-03 -2.989476621150970459e-01
-8.015939593315124512e-02 2.544775307178497314e-01 4.902061820030212402e-02 1.824342608451843262e-01 8.383741229772567749e-02 -2.105034887790679932e-02 -9.022024273872375488e-02 -3.172967135906219482e-01 -1.538686901330947876e-01 -1.108007356524467468e-01 -1.424552649259567261e-01 -2.146091461181640625e-01 8.887989819049835205e-02 4.674788564443588257e-02 -1.137641444802284241e-01 -1.576630622148513794e-01 1.111354455351829529e-01 -7.909502089023590088e-02 3.947445452213287354e-01 3.350088372826576233e-02 1.275965720415115356e-01 1.444202810525894165e-01 1.994610726833343506e-01 4.442525506019592285e-01 1.146533638238906860e-01 8.020725846290588379e-02 -2.894012816250324249e-02 1.922541558742523193e-01 1.017906218767166138e-01 2.784855067729949951e-01 1.237166821956634521e-01 -1.273542195558547974e-01
-1.350529044866561890e-01 2.445359230041503906e-01 -1.105104908347129822e-01 8.071962743997573853e-02 9.241368621587753296e-03 1.019714772701263428e-01 -3.119099885225296021e-02 -3.489460647106170654e-01 -1.235907226800918579e-01 2.316489815711975098e-02 -7.430760562419891357e-02 2.082071304321289062e-01 -4.335333406925201416e-01 7.110825181007385254e-02 2.747383713722229004e-01 -1.690895855426788330e-01 4.414705559611320496e-02 -2.409962005913257599e-02 -2.467990666627883911e-01 -2.862294614315032959e-01 2.782479524612426758e-01 5.384782701730728149e-02 1.317367404699325562e-01 -9.602432698011398315e-02 -2.596993446350097656e-01 -1.184055805206298828e-01 1.238570809364318848e-01 -6.170129869133234024e-03 -2.688587084412574768e-02 1.607657782733440399e-02 1.537442803382873535e-01 -1.858147084712982178e-01
-5.455391108989715576e-02 -1.478942632675170898e-01 -1.157727930694818497e-02 -3.806948894634842873e-03 -1.480869054794311523e-01 1.823953986167907715e-01 1.434977948665618896e-01 -1.567384749650955200e-01 -4.140405356884002686e-02 -5.994489789009094238e-02 2.448386251926422119e-01 -1.006112471222877502e-01 6.762558966875076294e-02 -8.963527530431747437e-02 -1.047818362712860107e-02 -3.313836175948381424e-03 3.798280060291290283e-01 1.021537110209465027e-01 3.070227205753326416e-01 5.294596403837203979e-02 4.218421876430511475e-01 1.380502283573150635e-01 7.042920589447021484e-02 -4.526816681027412415e-02 1.764576733112335205e-01 -2.898295223712921143e-01 1.288612484931945801e-01 2.930065691471099854e-01 1.033243164420127869e-01 2.868630588054656982e-01 8.932838588953018188e-02 -1.104986816644668579e-01
-8.759127929806709290e-03 2.963463962078094482e-01 -1.677909195423126221e-01 1.442868709564208984e-01 -1.615377515554428101e-01 -1.431689970195293427e-02 8.507958799600601196e-02 -1.333521157503128052e-01 -2.491277009248733521e-01 1.589939557015895844e-02 1.747459322214126587e-01 1.197973787784576416e-01 -3.122652471065521240e-01 4.642078187316656113e-03 2.746928930282592773e-01 -1.313465237617492676e-01 1.305611729621887207e-01 3.584043681621551514e-01 -4.226491227746009827e-02 -3.236041963100433350e-01 2.015254646539688110e-01 -7.493593543767929077e-02 -1.445676684379577637e-01 -1.041668355464935303e-01 1.011285185813903809e-01 -1.067840903997421265e-01 4.507835954427719116e-02 1.044611781835556030e-01 1.088687703013420105e-01 3.704356253147125244e-01 2.288524061441421509e-02 -1.441273931413888931e-02
-1.664998531341552734e-01 1.904612779617309570e-01 6.904006004333496094e-02 1.780780963599681854e-02 2.126438617706298828e-01 3.039781237021088600e-03 7.490149885416030884e-02 -8.762799948453903198e-02 -1.939756125211715698e-01 -6.174606271088123322e-03 2.832714281976222992e-02 8.598001301288604736e-02 -3.398994505405426025e-01 7.603155076503753662e-02 6.602142006158828735e-02 -9.430234134197235107e-02 3.222436308860778809e-01 -2.265075892210006714e-01 1.001647636294364929e-01 -4.911642521619796753e-02 5.942817777395248413e-02 2.140662074089050293e-01 -5.431890860199928284e-02 3.033657968044281006e-01 1.774948686361312866e-01 -1.465574000030755997e-02 8.737809956073760986e-02 -1.182635053992271423e-01 -1.487396210432052612e-01 3.558972179889678955e-01 3.209583759307861328e-01 -2.736949324607849121e-01
1.410064846277236938e-01 1.561192870140075684e-01 -3.045138716697692871e-01 1.517190039157867432e-01 4.968072846531867981e-02 7.724008709192276001e-02 -5.483669042587280273e-02 -1.979089677333831787e-01 -2.565143704414367676e-01 -2.069791108369827271e-01 -3.170121088624000549e-02 -2.325606532394886017e-02 -4.480843245983123779e-01 -1.202547475695610046e-01 9.162688255310058594e-02 1.833425164222717285e-01 2.124993503093719482e-02 1.989503055810928345e-01 -1.424131840467453003e-01 -5.031344294548034668e-02 2.696662843227386475e-01 -9.578659385442733765e-02 1.653786748647689819e-01 2.453206665813922882e-02 6.362120807170867920e-02 -2.890099026262760162e-02 1.747228205204010010e-02 -1.285080760717391968e-01 -5.446985736489295959e-02 4.661496281623840332e-01 -4.311404656618833542e-03 -8.529359102249145508e-02
-7.452254742383956909e-02 -2.247013896703720093e-02 6.172975990921258926e-04 3.635029494762420654e-01 1.161402165889739990e-01 1.100650653243064880e-01 -4.285459220409393311e-02 -3.314151465892791748e-01 -2.901439666748046875e-01 -9.673403203487396240e-02 9.239541739225387573e-02 2.034969180822372437e-01 -3.619722127914428711e-01 1.669460833072662354e-01 1.786098033189773560e-01 -2.779630422592163086e-01 1.221537813544273376e-01 1.867368817329406738e-01 1.361559331417083740e-01 1.728307604789733887e-01 1.940407603979110718e-01 1.567538827657699585e-01 1.080043017864227295e-01 -1.324651837348937988e-01 -1.357651501893997192e-02 1.768927425146102905e-01 -1.228364259004592896e-01 -1.515802294015884399e-01 8.097501099109649658e-02 -4.511590301990509033e-02 -1.361578553915023804e-01 -1.633211374282836914e-01
2.870735228061676025e-01 2.062628716230392456e-01 -3.475733697414398193e-01 2.417788058519363403e-01 1.118699759244918823e-01 3.895671963691711426e-01 -3.213719278573989868e-02 -1.678124070167541504e-01 3.433079272508621216e-02 -4.600523784756660461e-02 7.734823040664196014e-03 -5.666913092136383057e-02 -1.157919988036155701e-01 -7.868155837059020996e-02 9.553099423646926880e-02 5.720344185829162598e-02 1.324125826358795166e-01 5.436497181653976440e-02 1.178803965449333191e-01 9.467630088329315186e-02 2.222173362970352173e-01 2.009123191237449646e-02 1.973920315504074097e-01 3.090328276157379150e-01 2.722112238407135010e-01 8.525863289833068848e-03 2.970768511295318604e-01 1.300702542066574097e-01 1.522071808576583862e-01 -2.026666142046451569e-02 -6.528704892843961716e-03 -1.821632981300354004e-01
1.117426343262195587e-02 1.727062314748764038e-01 -1.779724285006523132e-02 2.846364080905914307e-01 1.765162944793701172e-01 3.225964009761810303e-01 -2.871955744922161102e-02 -1.549651771783828735e-01 6.396935321390628815e-03 9.475583210587501526e-03 4.315105080604553223e-02 6.023453082889318466e-03 4.065382853150367737e-02 1.349737197160720825e-01 2.000693082809448242e-01 2.396375685930252075e-02 1.301899105310440063e-01 1.924097537994384766e-01 7.752392441034317017e-02 -1.193707957863807678e-01 4.857475459575653076e-01 -7.413434237241744995e-02 1.481742411851882935e-01 1.313662379980087280e-01 2.841708064079284668e-01 -1.655062139034271240e-01 1.883011311292648315e-01 4.111428186297416687e-02 2.972140908241271973e-02 1.420358270406723022e-01 3.710342645645141602e-01 -8.508491516113281250e-02
-6.323224306106567383e-02 1.083512976765632629e-02 1.259941160678863525e-01 2.611151896417140961e-02 9.732613712549209595e-02 9.338288754224777222e-02 -1.187901645898818970e-01 -3.630485236644744873e-01 -2.913898229598999023e-01 5.917055532336235046e-02 3.246853351593017578e-01 2.698486447334289551e-01 -1.937304139137268066e-01 -1.641087532043457031e-01 1.353866904973983765e-01 2.222658507525920868e-02 8.374529331922531128e-02 3.113462030887603760e-01 -1.251615211367607117e-02 1.145650744438171387e-01 1.491319239139556885e-01 -2.146732062101364136e-02 2.900737822055816650e-01 1.220743432641029358e-01 9.285499900579452515e-02 3.437073528766632080e-02 3.734389543533325195e-01 1.022197026759386063e-02 9.308374673128128052e-02 1.786039471626281738e-01 1.513502001762390137e-01 1.160690709948539734e-01
-2.444902658462524414e-01 1.195004358887672424e-01 -1.755071729421615601e-01 2.338556051254272461e-01 -1.766461692750453949e-02 2.937270998954772949e-01 -1.592125296592712402e-01 -5.756617709994316101e-02 -2.049448639154434204e-01 -3.081961572170257568e-01 2.909872829914093018e-01 3.608854021877050400e-03 -1.548222601413726807e-01 4.161733761429786682e-02 -5.432873591780662537e-02 1.525106187909841537e-02 1.209476590156555176e-01 3.304348587989807129e-01 9.548477828502655029e-02 9.313067421317100525e-03 2.125091999769210815e-01 1.898536980152130127e-01 5.702911689877510071e-02 3.219452127814292908e-02 9.402963332831859589e-03 1.551345586776733398e-01 1.925732046365737915e-01 -3.713567182421684265e-02 1.858381628990173340e-01 3.027794063091278076e-01 2.420136630535125732e-01 9.343005716800689697e-02
-1.260247528553009033e-01 3.634202778339385986e-01 -2.822710387408733368e-02 4.814823716878890991e-02 -3.722162917256355286e-02 1.746155694127082825e-02 -7.736320607364177704e-03 -1.534344255924224854e-01 -3.735433518886566162e-01 -6.650157272815704346e-02 8.769320696592330933e-02 -1.908611506223678589e-01 -2.315789610147476196e-01 1.862768828868865967e-01 -2.579071000218391418e-02 -1.961854398250579834e-01 4.366502538323402405e-02 2.128484696149826050e-01 1.418479830026626587e-01 8.817113190889358521e-02 3.641193807125091553e-01 -2.879274785518646240e-01 3.316380456089973450e-02 2.789601981639862061e-01 -3.828498721122741699e-02 1.378825157880783081e-01 -1.760479211807250977e-01 1.144192069768905640e-01 3.915343061089515686e-02 1.620279699563980103e-01 2.111239731311798096e-01 -4.059520363807678223e-02
-3.401694446802139282e-02 3.002694435417652130e-02 -2.144336253404617310e-01 3.204302787780761719e-01 -1.714755222201347351e-02 1.273795813322067261e-01 -1.440542489290237427e-01 -2.106769979000091553e-01 -1.037174537777900696e-01 2.483611181378364563e-02 1.900728419423103333e-02 2.322419583797454834e-01 -1.425817608833312988e-01 2.449063360691070557e-01 3.342251107096672058e-02 -1.695325225591659546e-02 3.817303776741027832e-01 6.155729666352272034e-02 2.667819149792194366e-02 -2.411125451326370239e-01 -2.585774287581443787e-02 -4.059169441461563110e-03 3.417693451046943665e-02 6.602689623832702637e-02 3.619797527790069580e-02 1.124324724078178406e-01 4.878232479095458984e-01 3.523657843470573425e-02 -1.937489360570907593e-01 2.172737270593643188e-01 7.412866503000259399e-02 -2.495393157005310059e-01
2.669673562049865723e-01 2.437730319797992706e-02 -5.646281316876411438e-02 2.847278714179992676e-01 1.509251296520233154e-01 1.342097818851470947e-01 -1.653915792703628540e-01 -6.579753756523132324e-02 -1.948537230491638184e-01 -9.721960872411727905e-02 6.638468801975250244e-02 5.310296639800071716e-02 -3.693561851978302002e-01 1.925900876522064209e-01 1.510936766862869263e-01 6.784640252590179443e-02 2.347867190837860107e-01 -4.764540120959281921e-02 -1.975470930337905884e-01 -2.178410440683364868e-01 1.880987435579299927e-01 -1.046913713216781616e-01 -2.207129076123237610e-02 2.291211485862731934e-01 -9.739274531602859497e-02 -6.428408669307827950e-04 2.632558643817901611e-01 1.444289833307266235e-01 -1.730827838182449341e-01 1.120020076632499695e-01 2.386867552995681763e-01 -2.710826992988586426e-01
3.456707000732421875e-01 2.192135751247406006e-01 -7.503423094749450684e-02 2.204661369323730469e-01 1.922972500324249268e-01 1.930797658860683441e-02 -3.629953786730766296e-02 -1.279711425304412842e-01 3.131229057908058167e-02 8.686119318008422852e-02 2.611109316349029541e-01 1.332881748676300049e-01 5.374718457460403442e-02 -4.131291508674621582e-01 2.532028220593929291e-02 -1.356464438140392303e-02 1.587164402008056641e-01 9.979207813739776611e-02 7.984951138496398926e-02 -1.569722145795822144e-01 3.198906779289245605e-01 -9.027462452650070190e-02 -1.062090545892715454e-01 1.810269802808761597e-01 1.119921654462814331e-01 -1.003986457362771034e-03 1.119880452752113342e-01 9.583994746208190918e-02 3.477120399475097656e-02 1.498377472162246704e-01 3.182490766048431396e-01 -2.727779150009155273e-01
-1.529724597930908203e-01 1.173807531595230103e-01 -2.802678942680358887e-01 1.355220656841993332e-02 1.515760719776153564e-01 4.312556684017181396e-01 -3.039841167628765106e-02 -1.450304687023162842e-01 -2.346799820661544800e-01 1.166297681629657745e-02 7.436819840222597122e-03 -6.386223435401916504e-02 1.583544611930847168e-01 3.778054192662239075e-02 -2.545295059680938721e-01 -1.646636128425598145e-01 7.409277558326721191e-02 1.287862658500671387e-01 2.571659386157989502e-01 -4.559412598609924316e-03 3.577297329902648926e-01 -3.788950666785240173e-02 -1.580821350216865540e-02 1.116010323166847229e-01 -6.157792732119560242e-02 -9.663990885019302368e-02 7.358076423406600952e-02 1.033701598644256592e-01 2.344087660312652588e-01 2.576374411582946777e-01 3.073276281356811523e-01 8.857358247041702271e-03
-4.314811527729034424e-02 1.567427814006805420e-01 -1.768317371606826782e-01 2.348997592926025391e-01 9.268277138471603394e-02 -9.168188273906707764e-02 -1.463645100593566895e-01 -1.797647327184677124e-01 -3.900359943509101868e-02 -7.773248106241226196e-02 2.070446908473968506e-01 3.728003054857254028e-02 -3.383421003818511963e-01 1.531884074211120605e-01 2.614085674285888672e-01 1.453670710325241089e-01 -4.774302244186401367e-02 1.063677743077278137e-01 2.255059182643890381e-01 -1.131892502307891846e-01 2.436435371637344360e-01 -1.226325631141662598e-01 3.009510934352874756e-01 3.247463703155517578e-01 -5.465931445360183716e-02 1.735915988683700562e-01 1.519783437252044678e-01 3.122016489505767822e-01 5.283554270863533020e-02 -2.070228941738605499e-02 1.710032224655151367e-01 5.760082975029945374e-02
-2.158428728580474854e-01 2.004356235265731812e-01 -1.423905938863754272e-01 1.643705666065216064e-01 -5.196124687790870667e-02 -1.012736484408378601e-01 1.491169631481170654e-01 -4.964979588985443115e-01 -2.760075032711029053e-01 -2.714076265692710876e-02 1.976045407354831696e-02 2.785640358924865723e-01 -1.249005794525146484e-01 1.290711462497711182e-01 -2.681679129600524902e-01 -1.782136969268321991e-03 2.737971544265747070e-01 7.010706514120101929e-02 -5.534429848194122314e-02 4.455582052469253540e-02 8.731148391962051392e-02 -2.910920381546020508e-01 5.541535466909408569e-02 9.115061163902282715e-02 -1.972864866256713867e-01 1.546137686818838120e-02 -1.028476506471633911e-01 3.308905661106109619e-02 4.623729735612869263e-02 1.869433522224426270e-01 1.499398201704025269e-01 -1.615358293056488037e-01
8.398199826478958130e-02 1.095424368977546692e-01 -9.998233616352081299e-02 1.815714091062545776e-01 1.536761522293090820e-01 3.533686101436614990e-01 1.657489687204360962e-01 -1.888570636510848999e-01 6.132587790489196777e-02 -2.766241133213043213e-01 -1.789534538984298706e-01 -1.201773583889007568e-01 4.939807206392288208e-02 -9.201209992170333862e-02 3.487879643216729164e-03 -1.732291728258132935e-01 -2.782282978296279907e-02 1.280220299959182739e-01 -2.384367957711219788e-02 -3.588323593139648438e-01 2.596937417984008789e-01 -5.447338521480560303e-02 9.170515835285186768e-02 6.022593006491661072e-02 -1.735725104808807373e-01 -5.424032919108867645e-03 -5.662269517779350281e-02 1.229982748627662659e-01 3.379054069519042969e-01 3.564097285270690918e-01 8.177372813224792480e-02 -1.826394498348236084e-01
-9.899719804525375366e-02 8.061043173074722290e-02 -2.289715260267257690e-01 4.216429293155670166e-01 2.025270462036132812e-01 1.886142343282699585e-01 -8.538495749235153198e-02 -1.422044932842254639e-01 -2.004440575838088989e-01 -2.540954574942588806e-02 2.139906883239746094e-01 9.015461802482604980e-02 -1.465925872325897217e-01 2.687801420688629150e-01 1.454849392175674438e-01 5.268734693527221680e-02 1.702253520488739014e-01 3.159547969698905945e-02 -9.644000232219696045e-02 -3.324482142925262451e-01 1.873989254236221313e-01 -4.201123863458633423e-02 1.893020719289779663e-01 -2.215318009257316589e-02 5.670711398124694824e-02 -2.289858087897300720e-02 3.254441916942596436e-01 1.964939385652542114e-01 3.553558886051177979e-02 2.486290782690048218e-01 4.420774057507514954e-02 -2.576933242380619049e-02
-5.705675110220909119e-02 1.762236654758453369e-01 8.109430223703384399e-02 1.607124507427215576e-01 2.900186181068420410e-02 -1.338462382555007935e-01 -1.353972256183624268e-01 -4.163633286952972412e-01 4.608945548534393311e-02 -3.415029346942901611e-01 2.150889635086059570e-01 -8.419902622699737549e-02 1.527100522071123123e-02 7.975220680236816406e-03 -6.875104457139968872e-02 2.723916620016098022e-02 1.946527063846588135e-01 -1.404726207256317139e-01 -8.888473361730575562e-02 1.505424827337265015e-01 1.004958227276802063e-01 1.166537627577781677e-01 4.414638876914978027e-02 2.710651457309722900e-01 1.352720111608505249e-01 1.629357933998107910e-01 5.428965669125318527e-03 7.658228278160095215e-02 -6.468456983566284180e-02 4.698468744754791260e-01 -1.282813679426908493e-02 -2.860195338726043701e-01
-1.206323951482772827e-01 1.759266853332519531e-01 -1.778584718704223633e-01 2.387560158967971802e-01 -5.210287868976593018e-02 2.976928949356079102e-01 -2.439305633306503296e-01 2.176431007683277130e-03 -1.623580455780029297e-01 -1.487420201301574707e-01 1.292800307273864746e-01 2.480974644422531128e-01 -2.178537845611572266e-02 5.641579255461692810e-02 -7.201221585273742676e-02 -1.055826172232627869e-01 1.703611761331558228e-01 3.421251773834228516e-01 2.499547004699707031e-01 -2.632024139165878296e-02 1.353823691606521606e-01 1.729922592639923096e-01 -1.349475327879190445e-02 -1.157483905553817749e-01 1.623712666332721710e-02 2.888881862163543701e-01 1.753731369972229004e-01 1.447880864143371582e-01 2.996823489665985107e-01 2.086968123912811279e-01 1.531997472047805786e-01 -7.018137723207473755e-02
-1.309063136577606201e-01 3.378917276859283447e-01 -2.590825855731964111e-01 -1.385884135961532593e-01 2.082479596138000488e-01 1.603120416402816772e-01 1.153208389878273010e-01 -1.170355230569839478e-01 -2.098997533321380615e-01 -5.892336741089820862e-02 -2.705339193344116211e-01 -5.549860745668411255e-02 -1.318037044256925583e-02 -1.000010743737220764e-01 1.185960546135902405e-01 9.061171859502792358e-02 1.270302534103393555e-01 2.334913909435272217e-01 2.823864519596099854e-01 5.945957824587821960e-02 5.660539492964744568e-02 2.241680324077606201e-01 1.063055023550987244e-01 2.570725381374359131e-01 1.726854741573333740e-01 -1.148160845041275024e-01 -1.423725485801696777e-01 2.123555690050125122e-01 1.591895073652267456e-01 1.582515090703964233e-01 1.378371566534042358e-02 -2.938249707221984863e-01
2.234289981424808502e-02 1.589717864990234375e-01 -3.061216771602630615e-01 6.008079648017883301e-02 -2.577591538429260254e-01 2.468899339437484741e-01 -6.288948468863964081e-03 -3.083298206329345703e-01 2.740278374403715134e-03 1.003284156322479248e-01 -1.983272433280944824e-01 -3.257801383733749390e-02 -1.515813171863555908e-01 6.698971241712570190e-02 3.128730133175849915e-02 -9.968863427639007568e-02 6.224929168820381165e-02 -1.118892505764961243e-01 2.966564893722534180e-01 8.798325061798095703e-02 1.808256357908248901e-01 2.735588252544403076e-01 -5.019841343164443970e-02 2.421217709779739380e-01 5.395346134901046753e-02 2.146790176630020142e-01 -1.814530938863754272e-01 2.356528192758560181e-01 2.178134620189666748e-01 1.048945169895887375e-02 1.876058578491210938e-01 -2.540433704853057861e-01
1.594370901584625244e-01 -1.680946722626686096e-02 -1.339368820190429688e-01 1.582366675138473511e-01 1.790591627359390259e-01 2.252976745367050171e-01 -2.001083046197891235e-01 -8.724826388061046600e-03 -2.833462357521057129e-01 -5.239334423094987869e-03 4.524433985352516174e-02 -3.011889755725860596e-02 -2.638497650623321533e-01 1.349458992481231689e-01 1.359827965497970581e-01 2.583854198455810547e-01 -5.622306838631629944e-02 -6.782669574022293091e-02 -2.846137881278991699e-01 -5.543148145079612732e-02 4.156586825847625732e-01 -2.422017306089401245e-01 1.853216998279094696e-02 1.547966450452804565e-01 3.641515225172042847e-02 -3.367680683732032776e-02 3.252108395099639893e-02 1.471487879753112793e-01 -1.216785237193107605e-01 2.938286066055297852e-01 3.806095570325851440e-02 -2.769331336021423340e-01
1.121470555663108826e-01 2.711332440376281738e-01 1.591093689203262329e-01 1.188878901302814484e-02 -8.453948795795440674e-02 1.914267390966415405e-01 -3.885732218623161316e-02 -3.740432560443878174e-01 -1.791570335626602173e-02 9.469475597143173218e-03 3.698486387729644775e-01 -1.190967038273811340e-01 -1.058919355273246765e-01 9.489564597606658936e-02 1.160741671919822693e-01 -1.232117265462875366e-01 -1.454663425683975220e-01 -6.570073962211608887e-02 2.005542367696762085e-01 -1.868922412395477295e-01 3.102906644344329834e-01 -8.364850282669067383e-02 1.938220262527465820e-01 2.656815350055694580e-01 3.558473661541938782e-02 7.649739086627960205e-02 -7.598305493593215942e-02 1.102992892265319824e-01 5.054816231131553650e-02 1.987598240375518799e-01 2.826845347881317139e-01 -2.095249146223068237e-01
-1.240755245089530945e-01 2.431046366691589355e-01 4.128855094313621521e-02 -8.795548230409622192e-02 3.687860071659088135e-02 -1.873017102479934692e-01 1.901482790708541870e-02 -1.773141920566558838e-01 -2.090493440628051758e-01 -2.560392022132873535e-01 9.053108096122741699e-02 2.020900249481201172e-01 -1.046647056937217712e-01 -1.856175363063812256e-01 -1.791385710239410400e-01 -2.822758853435516357e-01 2.102066874504089355e-01 1.019925549626350403e-01 -4.776700586080551147e-02 -9.906248003244400024e-02 1.916226297616958618e-01 2.172385901212692261e-01 5.994138866662979126e-02 1.160909309983253479e-01 -1.918260753154754639e-01 4.898619279265403748e-02 -3.257994726300239563e-02 1.081984937191009521e-01 1.789882034063339233e-01 4.989462196826934814e-01 7.953355461359024048e-02 -1.593939960002899170e-01
-9.397571533918380737e-02 3.541060984134674072e-01 6.288494169712066650e-02 4.494795203208923340e-02 -7.529684901237487793e-02 2.519994080066680908e-01 -3.143087774515151978e-02 -3.265158534049987793e-01 -3.469371795654296875e-01 -4.845872521400451660e-02 1.441810280084609985e-01 1.424361318349838257e-01 -6.315197050571441650e-02 1.286785602569580078e-01 1.231097429990768433e-02 -1.559414863586425781e-01 -2.985359542071819305e-02 2.427371293306350708e-01 7.395305484533309937e-02 1.302282810211181641e-01 3.114069998264312744e-01 -1.607223451137542725e-01 8.389094471931457520e-02 3.694018721580505371e-02 -1.542055308818817139e-01 2.384880632162094116e-01 -7.020323723554611206e-02 -7.690655067563056946e-03 2.209129780530929565e-01 2.807568907737731934e-01 1.798379570245742798e-01 -1.231335848569869995e-01
3.094628080725669861e-02 1.358282845467329025e-02 -8.028960227966308594e-02 2.611624002456665039e-01 -3.020189516246318817e-02 -3.435533866286277771e-02 -1.764355003833770752e-01 7.377403322607278824e-03 5.734647065401077271e-02 1.140474006533622742e-01 -1.565079949796199799e-02 2.628509327769279480e-02 7.111305370926856995e-03 3.708535432815551758e-02 -1.083485689014196396e-02 -1.197350677102804184e-02 2.399365603923797607e-01 -2.320563197135925293e-01 9.800440818071365356e-02 -1.858602613210678101e-01 2.648202180862426758e-01 2.086013555526733398e-01 -1.365845650434494019e-01 1.318754404783248901e-01 -1.699677668511867523e-02 9.132111817598342896e-02 3.013837039470672607e-01 1.926005184650421143e-01 3.343305885791778564e-01 4.228647649288177490e-01 -1.809422113001346588e-02 -3.731991648674011230e-01
-2.930516302585601807e-01 1.943389326333999634e-01 1.331143379211425781e-01 1.889814883470535278e-01 3.247558474540710449e-01 5.031183362007141113e-02 -1.936371438205242157e-02 -2.161704301834106445e-01 -1.028965413570404053e-01 -3.131956327706575394e-03 -1.325100213289260864e-01 1.483274698257446289e-01 -1.633359938859939575e-01 -4.303146153688430786e-02 7.700318843126296997e-02 1.316138356924057007e-01 3.030582964420318604e-01 -5.454857274889945984e-02 2.347614765167236328e-01 6.024713441729545593e-02 1.958979815244674683e-01 2.478033769875764847e-03 -2.052104175090789795e-01 2.866350114345550537e-01 2.133568078279495239e-01 -1.340125799179077148e-01 2.063155770301818848e-01 -8.143971860408782959e-02 2.268951758742332458e-02 1.832902282476425171e-01 1.647652089595794678e-01 -2.751831412315368652e-01
-4.553821682929992676e-02 -4.379640519618988037e-02 -2.136368602514266968e-01 -5.140995979309082031e-02 -5.916539579629898071e-02 -2.308858931064605713e-01 -1.862246356904506683e-02 -5.907436609268188477e-01 -1.426455676555633545e-01 -9.754829853773117065e-02 4.239594563841819763e-02 1.094530522823333740e-01 1.574181951582431793e-02 -1.638302206993103027e-01 -6.289745680987834930e-03 -1.244656741619110107e-01 5.347920954227447510e-02 7.432609796524047852e-02 1.403923928737640381e-01 1.938792765140533447e-01 2.550058066844940186e-01 -1.751954555511474609e-01 -5.202572420239448547e-02 -3.825666755437850952e-02 -9.014619141817092896e-02 -2.463882975280284882e-02 1.688992232084274292e-02 1.397152082063257694e-03 2.072485536336898804e-01 1.581376343965530396e-01 1.038507372140884399e-01 -4.494331479072570801e-01
-2.084995061159133911e-01 2.696685194969177246e-01 -6.946717202663421631e-02 -2.642391324043273926e-01 -1.361572146415710449e-01 9.085514396429061890e-02 -7.714127004146575928e-02 -3.486902713775634766e-01 -3.843586146831512451e-02 -2.329217791557312012e-01 9.547661989927291870e-02 2.593312226235866547e-02 1.583706587553024292e-01 -3.818271309137344360e-02 2.126093655824661255e-01 4.109882935881614685e-02 1.791150867938995361e-01 -1.348465383052825928e-01 -1.022982373833656311e-01 1.758226901292800903e-01 1.607065796852111816e-01 4.745073243975639343e-02 1.248318105936050415e-01 1.851421594619750977e-01 1.593923419713973999e-01 -6.979598850011825562e-02 1.574679911136627197e-01 6.659495085477828979e-02 2.142316251993179321e-01 3.034074306488037109e-01 8.691263943910598755e-02 -3.758775889873504639e-01
9.336107224225997925e-02 1.248419359326362610e-01 -1.982311755418777466e-01 5.179568007588386536e-02 -1.077985391020774841e-01 -6.547214835882186890e-02 4.475508630275726318e-02 -1.457403898239135742e-01 -3.844871520996093750e-01 1.698210686445236206e-01 2.096194475889205933e-01 1.474371403455734253e-01 -9.273352473974227905e-02 5.549043044447898865e-02 -3.199561834335327148e-01 6.954438239336013794e-02 4.928197711706161499e-02 2.551651000976562500e-01 1.551659554243087769e-01 1.839208900928497314e-01 9.875674545764923096e-02 -3.951837122440338135e-02 2.508482336997985840e-01 2.578300833702087402e-01 2.938038669526576996e-02 -4.657824989408254623e-03 -5.633773282170295715e-02 9.898772090673446655e-02 2.922202050685882568e-01 2.992818653583526611e-01 2.689976394176483154e-01 -7.744812220335006714e-02
-1.770409494638442993e-01 -1.475353240966796875e-01 1.326223760843276978e-01 1.044521480798721313e-01 -1.862423121929168701e-01 2.213360965251922607e-01 1.195435374975204468e-01 -2.510093450546264648e-01 -3.457646369934082031e-01 -4.611136615276336670e-01 3.835219517350196838e-02 2.432632595300674438e-01 9.466804563999176025e-03 -2.690789289772510529e-03 1.464020460844039917e-02 -1.204657405614852905e-01 1.886728405952453613e-01 2.013295516371726990e-02 -3.259919211268424988e-02 -6.476616859436035156e-02 5.173457786440849304e-02 -9.806330502033233643e-02 2.448198013007640839e-02 -2.857515355572104454e-04 -9.561929106712341309e-02 4.611020907759666443e-02 -3.787112189456820488e-03 2.279212921857833862e-01 1.290503591299057007e-01 3.785277903079986572e-01 4.547608643770217896e-02 -2.652905285358428955e-01
-8.273145556449890137e-02 2.885946929454803467e-01 -3.702436387538909912e-02 1.332422643899917603e-01 -3.635563887655735016e-03 1.512486636638641357e-01 3.561136126518249512e-02 -3.509181439876556396e-01 -4.054757356643676758e-01 -8.870281279087066650e-02 1.269273161888122559e-01 9.117631614208221436e-02 -2.132964581251144409e-01 8.659017831087112427e-02 -1.368888467550277710e-01 -1.325950324535369873e-01 1.089343205094337463e-01 2.620821297168731689e-01 6.892564147710800171e-02 8.178237825632095337e-02 1.830208748579025269e-01 -2.370652854442596436e-01 -4.955133423209190369e-02 1.110136881470680237e-01 -2.644286751747131348e-01 3.355587273836135864e-02 -2.025085240602493286e-01 -1.163059398531913757e-01 1.702902168035507202e-01 1.624484062194824219e-01 2.340784668922424316e-01 -1.587216109037399292e-01
1.913467347621917725e-01 1.239587441086769104e-01 7.535026874393224716e-03 5.942052975296974182e-02 -6.106919050216674805e-02 7.487589865922927856e-02 -4.295811802148818970e-02 -2.629781067371368408e-01 -1.429526060819625854e-01 2.522718906402587891e-02 1.277370154857635498e-01 1.299692988395690918e-01 -1.302414238452911377e-01 4.192857071757316589e-02 8.918678015470504761e-02 9.852873533964157104e-02 2.275362610816955566e-01 1.491472125053405762e-01 -3.637832589447498322e-03 -4.157210513949394226e-02 1.990564316511154175e-01 2.019008696079254150e-01 2.808867692947387695e-01 6.632102280855178833e-02 3.829569816589355469e-01 -3.074656724929809570e-01 1.347392499446868896e-01 2.597410604357719421e-02 8.570814132690429688e-02 2.503944337368011475e-01 4.495589137077331543e-01 -4.267691820859909058e-02
-1.870104521512985229e-01 1.424098610877990723e-01 -1.976175904273986816e-01 2.366145849227905273e-01 4.740198142826557159e-03 -3.159242123365402222e-02 -2.678602635860443115e-01 -1.626874953508377075e-01 4.628913104534149170e-02 -6.703455466777086258e-03 1.863163858652114868e-01 4.672194644808769226e-02 -1.892680376768112183e-01 2.728921175003051758e-01 8.406493812799453735e-02 1.264342814683914185e-01 3.233084976673126221e-01 1.723086684942245483e-01 1.583631187677383423e-01 -2.957230210304260254e-01 3.454158604145050049e-01 1.140505634248256683e-02 1.081472486257553101e-01 3.564091324806213379e-01 1.115223839879035950e-01 2.638379111886024475e-02 1.079804003238677979e-01 1.642293334007263184e-01 3.377021290361881256e-03 4.422735795378684998e-02 1.193757876753807068e-01 7.171829044818878174e-02
-1.072790175676345825e-01 2.283303588628768921e-01 -4.590392485260963440e-02 1.079410985112190247e-01 -1.212583407759666443e-01 1.320704966783523560e-01 1.125003844499588013e-01 -3.751461803913116455e-01 -1.711412221193313599e-01 3.373109698295593262e-01 -3.214951977133750916e-02 1.851252466440200806e-01 -3.299635350704193115e-01 -4.440888762474060059e-02 -5.095681641250848770e-03 3.302678838372230530e-02 7.050450146198272705e-02 1.645704209804534912e-01 -1.523783355951309204e-01 -2.403554916381835938e-01 1.110357493162155151e-01 -2.367963455617427826e-02 4.112973436713218689e-02 1.409014780074357986e-02 -2.209595590829849243e-01 -3.596628606319427490e-01 1.622909307479858398e-01 1.037473231554031372e-01 2.281650714576244354e-02 1.632905453443527222e-01 1.154264882206916809e-01 -2.512151300907135010e-01
-1.856865435838699341e-01 6.563951075077056885e-02 2.245055884122848511e-01 -8.693018928170204163e-03 6.543058902025222778e-02 -1.324901729822158813e-02 -8.231786638498306274e-02 4.822941124439239502e-02 -1.425600424408912659e-02 -1.606042236089706421e-01 2.219379246234893799e-01 7.340821623802185059e-02 -4.357893764972686768e-02 3.687193617224693298e-02 9.365446120500564575e-02 2.217791415750980377e-02 2.057548314332962036e-01 1.208341792225837708e-01 3.921557068824768066e-01 -1.677121222019195557e-01 4.461782574653625488e-01 6.983760744333267212e-02 2.059021890163421631e-01 1.917032152414321899e-01 1.667958647012710571e-01 -6.453195214271545410e-02 1.788340657949447632e-01 1.755349189043045044e-01 2.288039624691009521e-01 2.015243619680404663e-01 1.556735932826995850e-01 -2.647380828857421875e-01
1.305367052555084229e-01 3.305231407284736633e-02 -6.128437444567680359e-02 2.904872894287109375e-01 3.198659420013427734e-01 3.807477951049804688e-01 -1.331264823675155640e-01 -3.840923905372619629e-01 2.181448787450790405e-01 2.381680160760879517e-02 1.566027700901031494e-01 -9.262198954820632935e-02 -1.873755306005477905e-01 1.397388726472854614e-01 2.408185005187988281e-01 6.258999556303024292e-02 1.419399380683898926e-01 2.766095846891403198e-02 -7.107564713805913925e-03 1.225439235568046570e-01 2.923737168312072754e-01 -3.223340958356857300e-02 3.323370218276977539e-02 3.251957893371582031e-02 -1.758252829313278198e-02 3.851162618957459927e-04 -1.183498054742813110e-01 1.763418167829513550e-01 1.949564069509506226e-01 1.897186338901519775e-01 -1.714348495006561279e-01 -9.962223470211029053e-02
9.407642483711242676e-02 6.220458447933197021e-02 -7.694516330957412720e-02 4.111971259117126465e-01 9.913430362939834595e-02 1.507369615137577057e-02 8.589753508567810059e-02 -9.940303117036819458e-02 -2.365780770778656006e-01 -2.158110588788986206e-02 -2.405994087457656860e-01 1.189825907349586487e-01 -1.053160652518272400e-01 -1.261852681636810303e-01 -4.134038090705871582e-02 -1.048059612512588501e-01 3.169735148549079895e-02 1.861438602209091187e-01 -2.513144724071025848e-02 9.665093384683132172e-03 1.809829473495483398e-01 1.475026756525039673e-01 -8.816014975309371948e-02 1.833624690771102905e-01 -1.248279437422752380e-01 1.610808521509170532e-01 -2.463705837726593018e-01 3.329694867134094238e-01 1.132651325315237045e-02 4.229159057140350342e-01 -2.261137217283248901e-02 -3.031441867351531982e-01
4.155513346195220947e-01 1.695799678564071655e-01 7.910813391208648682e-02 2.335580289363861084e-01 1.280776262283325195e-01 2.550030052661895752e-01 -1.324923485517501831e-01 -1.739338189363479614e-01 -2.824389003217220306e-02 4.569924250245094299e-02 -1.728971600532531738e-01 -5.009981989860534668e-02 -1.437333971261978149e-01 5.913394689559936523e-02 1.264800429344177246e-01 5.348328128457069397e-02 1.488014310598373413e-01 1.444982290267944336e-01 3.259585499763488770e-01 -2.152669280767440796e-01 3.145917057991027832e-01 2.545711398124694824e-02 7.558471709489822388e-02 1.821839958429336548e-01 2.359619587659835815e-01 6.804325431585311890e-02 2.236233279109001160e-02 4.722320300061255693e-04 -1.687240749597549438e-01 2.120746523141860962e-01 -1.825968548655509949e-02 -2.479836493730545044e-01
-2.607024610042572021e-01 3.154929876327514648e-01 -3.917245939373970032e-02 1.770948916673660278e-01 1.686257421970367432e-01 4.264456033706665039e-02 -6.099117547273635864e-02 7.011683285236358643e-02 -1.650811731815338135e-01 8.062071353197097778e-02 -5.961376801133155823e-02 -5.664344877004623413e-03 -2.885973751544952393e-01 -9.018808603286743164e-02 2.157344818115234375e-01 -9.747540205717086792e-02 6.634569168090820312e-02 -1.320419088006019592e-02 -1.372497528791427612e-03 3.272204473614692688e-02 2.307019233703613281e-01 1.061068624258041382e-01 -9.844718128442764282e-02 1.869553029537200928e-01 -2.269267737865447998e-01 -1.169875413179397583e-01 3.697081506252288818e-01 3.215513527393341064e-01 3.281219899654388428e-01 4.798024520277976990e-02 -2.188181690871715546e-02 -2.131391614675521851e-01
-9.720190614461898804e-02 1.014718879014253616e-02 -2.567974328994750977e-01 2.633844874799251556e-02 -8.462283015251159668e-02 -1.310234516859054565e-01 2.760921046137809753e-02 -5.736721158027648926e-01 -7.836081832647323608e-02 -9.245160967111587524e-02 -1.497163251042366028e-02 9.649404138326644897e-02 -9.120830893516540527e-02 -2.675212919712066650e-01 -5.018183961510658264e-02 8.165771514177322388e-02 -3.496854007244110107e-02 4.819118976593017578e-02 1.988810598850250244e-01 1.005413159728050232e-01 1.652687340974807739e-01 -1.538661271333694458e-01 -7.928208261728286743e-02 3.178213909268379211e-02 -1.695172674953937531e-02 -9.041015058755874634e-02 -1.530255973339080811e-01 -4.609896615147590637e-02 2.094966769218444824e-01 8.752091974020004272e-02 3.529093042016029358e-02 -5.079715847969055176e-01
3.291242197155952454e-02 7.192051410675048828e-02 -3.105656802654266357e-01 1.610938459634780884e-01 3.975958377122879028e-02 4.817221313714981079e-02 -1.833596453070640564e-02 -1.624607294797897339e-01 -2.231048494577407837e-01 -1.460601389408111572e-01 1.423592418432235718e-01 1.115417107939720154e-01 -3.745146989822387695e-01 -1.420297026634216309e-01 1.895895972847938538e-02 2.680761218070983887e-01 8.772552013397216797e-02 1.406385898590087891e-01 -2.082842886447906494e-01 7.161036878824234009e-02 3.967200517654418945e-01 -5.999162793159484863e-02 7.375591993331909180e-02 6.575013697147369385e-02 9.927487373352050781e-02 8.209835737943649292e-02 -2.955419942736625671e-03 -1.567199975252151489e-01 2.819628082215785980e-02 3.747970461845397949e-01 -1.439182758331298828e-01 -2.331432998180389404e-01
-2.073373831808567047e-02 3.527360558509826660e-01 -6.414360553026199341e-02 3.444930911064147949e-02 -1.706733256578445435e-01 1.519118100404739380e-01 4.398921132087707520e-02 -8.147022873163223267e-02 -3.240216523408889771e-02 -5.623208731412887573e-02 2.424697577953338623e-01 -2.078838497400283813e-01 1.414236426353454590e-01 8.931471407413482666e-02 5.568013340234756470e-02 -2.111061513423919678e-01 1.581290960311889648e-01 2.503506839275360107e-01 2.505767345428466797e-01 -6.223546713590621948e-02 4.806847572326660156e-01 -3.652372211217880249e-02 -2.710971608757972717e-02 1.614431738853454590e-01 -7.051523029804229736e-02 1.757883727550506592e-01 -9.389327466487884521e-02 -1.910025626420974731e-01 7.952973991632461548e-02 3.000522851943969727e-01 1.744721531867980957e-01 -7.551432400941848755e-02
-1.145223304629325867e-01 2.596184909343719482e-01 -1.324015408754348755e-01 2.540220618247985840e-01 -5.647513642907142639e-02 -5.535302218049764633e-03 5.313883349299430847e-02 -2.418977469205856323e-01 -3.920210301876068115e-01 -1.016983911395072937e-01 1.518799960613250732e-01 7.381124794483184814e-02 -6.481663137674331665e-02 -2.480980157852172852e-01 -2.629384398460388184e-01 9.526944905519485474e-02 7.633915543556213379e-02 8.729672431945800781e-02 1.832450330257415771e-01 4.277983680367469788e-02 1.179342344403266907e-01 -1.204292029142379761e-01 -2.616724371910095215e-01 2.786640226840972900e-01 -6.879550218582153320e-02 2.024683207273483276e-01 -6.153315305709838867e-02 5.457933247089385986e-02 2.981580793857574463e-02 3.376825153827667236e-01 -3.818876668810844421e-02 -2.099957764148712158e-01
4.288864322006702423e-03 3.897523507475852966e-02 -4.073861613869667053e-02 1.955549865961074829e-01 1.860130429267883301e-01 2.262227982282638550e-01 5.526480823755264282e-02 -1.193458512425422668e-01 -2.062945067882537842e-02 -1.742980182170867920e-01 -9.926982223987579346e-02 1.473533269017934799e-02 -4.875387996435165405e-02 1.244059130549430847e-01 1.035950258374214172e-01 -1.567809432744979858e-01 3.422755897045135498e-01 4.054236039519309998e-02 3.101405799388885498e-01 4.799883067607879639e-02 1.071427464485168457e-01 -1.799712888896465302e-02 2.204479724168777466e-01 3.565669655799865723e-01 1.198604926466941833e-01 9.881971776485443115e-02 -2.929215729236602783e-01 1.327232718467712402e-01 -6.892819888889789581e-03 4.383819401264190674e-01 -1.113697811961174011e-01 -1.563168466091156006e-01
-1.518884748220443726e-01 9.786881506443023682e-02 6.339451670646667480e-02 2.243780344724655151e-01 1.250230073928833008e-01 -9.072215110063552856e-02 1.192034631967544556e-01 -2.694423496723175049e-01 -1.891700327396392822e-01 4.293531179428100586e-03 6.990417838096618652e-02 -1.520435214042663574e-01 1.831029653549194336e-01 2.271074056625366211e-01 -1.818528622388839722e-01 1.634633243083953857e-01 1.237206757068634033e-01 -3.696243092417716980e-02 3.653855025768280029e-01 -1.297489367425441742e-02 3.981939554214477539e-01 2.173975855112075806e-01 -9.137623012065887451e-02 2.897754013538360596e-01 1.482883002609014511e-03 5.922361463308334351e-02 -5.367916449904441833e-02 1.979873925447463989e-01 -4.677848145365715027e-02 6.438822299242019653e-02 1.798215904273092747e-03 -3.052860498428344727e-01
7.778359949588775635e-02 9.035848081111907959e-02 -1.138788275420665741e-02 1.351175904273986816e-01 -1.297903507947921753e-01 4.981305450201034546e-02 -2.524291165173053741e-02 -4.074754416942596436e-01 2.800931595265865326e-02 6.251439452171325684e-03 -1.490409374237060547e-01 -1.368425190448760986e-01 -1.578081995248794556e-01 6.142678484320640564e-02 3.023867905139923096e-01 -7.364135235548019409e-02 1.253633499145507812e-01 3.640806674957275391e-02 3.958373516798019409e-02 1.495220512151718140e-01 2.665145993232727051e-01 4.112355113029479980e-01 -7.133845239877700806e-02 1.505448222160339355e-01 1.572810560464859009e-01 -1.154367346316576004e-02 2.403373867273330688e-01 2.984209060668945312e-01 3.432872295379638672e-01 -6.950569804757833481e-03 -2.653260482475161552e-03 -1.250842809677124023e-01
-1.518236696720123291e-01 -8.307283744215965271e-03 -2.184391021728515625e-01 1.784086972475051880e-01 9.170853346586227417e-02 4.635015502572059631e-02 1.330713629722595215e-01 -2.346033602952957153e-01 -1.157968044281005859e-01 -4.212495386600494385e-01 -3.560635447502136230e-02 4.537071101367473602e-03 -2.041551470756530762e-01 2.378478497266769409e-01 4.971551150083541870e-02 -2.214266061782836914e-01 -2.008165419101715088e-02 1.433129608631134033e-01 8.347351104021072388e-02 -1.656400039792060852e-02 1.547101587057113647e-01 -2.473729429766535759e-03 -1.236005052924156189e-01 2.527120709419250488e-01 -1.589800715446472168e-01 2.552648186683654785e-01 -2.735586464405059814e-01 1.203901991248130798e-01 2.414122372865676880e-01 3.810190781950950623e-02 2.820797730237245560e-03 -3.183716833591461182e-01
-1.838672459125518799e-01 1.455595940351486206e-01 -1.514615565538406372e-01 7.854869216680526733e-02 1.825504153966903687e-01 -2.011802280321717262e-04 -2.524284720420837402e-01 -3.188408613204956055e-01 9.405446797609329224e-02 -2.345786243677139282e-02 3.045996427536010742e-01 -4.046441172249615192e-04 -2.808746509253978729e-02 1.421674191951751709e-01 1.226194426417350769e-01 1.690467745065689087e-01 2.166527211666107178e-01 1.897578835487365723e-01 1.734233945608139038e-01 -2.047472298145294189e-01 3.128064870834350586e-01 9.428935497999191284e-02 1.803780347108840942e-01 1.860546469688415527e-01 2.444036900997161865e-01 -1.369697898626327515e-01 2.313221991062164307e-02 3.176844120025634766e-01 -1.554230451583862305e-01 2.430384606122970581e-02 1.217731833457946777e-01 -4.513742029666900635e-02
3.088536262512207031e-01 2.810813188552856445e-01 -4.291128814220428467e-01 -5.230429023504257202e-02 2.049845606088638306e-01 2.446019202470779419e-01 -1.396054923534393311e-01 -2.805827856063842773e-01 2.092630416154861450e-02 1.721029728651046753e-01 2.303393371403217316e-02 1.085624024271965027e-01 -1.455489099025726318e-01 2.103237994015216827e-02 2.514978498220443726e-02 1.381567418575286865e-01 1.771097332239151001e-01 1.900805979967117310e-01 8.017822355031967163e-02 -5.607216805219650269e-02 1.973962336778640747e-01 -3.242976963520050049e-01 -1.537917554378509521e-02 1.030969843268394470e-01 3.665505442768335342e-03 -1.001965999603271484e-01 -4.160438850522041321e-02 -1.816234551370143890e-02 -2.702767588198184967e-02 1.923645138740539551e-01 1.567958593368530273e-01 -2.200895398855209351e-01
-1.077944561839103699e-01 1.695237755775451660e-01 -1.254439651966094971e-01 -4.970861971378326416e-02 -4.653861373662948608e-02 -1.878784894943237305e-01 6.821606773883104324e-03 -2.477396726608276367e-01 -4.815413653850555420e-01 5.051140859723091125e-02 3.359629586338996887e-02 -1.582510471343994141e-01 1.347552835941314697e-01 -7.528915256261825562e-02 7.770929485559463501e-02 2.003068849444389343e-02 1.483491361141204834e-01 9.117662161588668823e-02 -7.755191624164581299e-02 -1.686916500329971313e-01 8.883681893348693848e-02 -1.407513767480850220e-01 9.376595914363861084e-02 1.921052932739257812e-01 2.657481729984283447e-01 5.040156189352273941e-03 3.533032238483428955e-01 1.658158451318740845e-01 3.757271468639373779e-01 1.776878535747528076e-01 1.321753263473510742e-01 1.747421361505985260e-02
7.094003260135650635e-02 1.019003689289093018e-01 -2.949075400829315186e-01 -1.297512054443359375e-01 -2.767864465713500977e-01 2.665627598762512207e-01 -7.221139967441558838e-03 -1.302411109209060669e-01 -1.629639118909835815e-01 4.872712492942810059e-02 -1.816855520009994507e-01 -6.105860229581594467e-03 -2.470582425594329834e-01 -1.628537476062774658e-02 7.322022574953734875e-04 -7.898250967264175415e-02 -3.363368287682533264e-02 7.907833904027938843e-02 1.923398226499557495e-01 2.198418043553829193e-02 3.586512506008148193e-01 2.097557485103607178e-01 -6.229546852409839630e-03 1.330366265028715134e-02 9.830358624458312988e-02 1.826359778642654419e-01 -2.398320585489273071e-01 2.176719009876251221e-01 -2.897039242088794708e-02 1.065226178616285324e-02 1.532819569110870361e-01 -4.432852864265441895e-01
-1.763209849596023560e-01 2.245582789182662964e-01 -2.060789801180362701e-02 1.755671948194503784e-01 1.601629704236984253e-02 -1.055692136287689209e-01 -1.350811123847961426e-01 -1.483293175697326660e-01 -9.711324423551559448e-02 -7.041456550359725952e-02 3.831543624401092529e-01 1.339077949523925781e-03 -4.194128140807151794e-02 2.065444737672805786e-01 4.266062006354331970e-02 1.660138964653015137e-01 3.368380665779113770e-01 2.060914784669876099e-01 1.362843960523605347e-01 -1.620887368917465210e-01 4.135850965976715088e-01 5.965852364897727966e-02 2.452301792800426483e-02 3.747252523899078369e-01 3.129374608397483826e-02 -1.205512788146734238e-02 6.315176934003829956e-02 1.419790536165237427e-01 -2.067345082759857178e-01 1.711951754987239838e-02 8.165945112705230713e-02 -9.593878686428070068e-02
4.247003793716430664e-02 -2.008211612701416016e-01 2.592850327491760254e-01 -9.996719658374786377e-02 1.141935586929321289e-01 7.826437056064605713e-02 1.315865814685821533e-01 -2.172430306673049927e-01 -9.046795219182968140e-02 -1.793467998504638672e-01 -9.628589451313018799e-02 9.126254916191101074e-02 -1.294078975915908813e-01 1.686456948518753052e-01 1.676336377859115601e-01 -3.528978526592254639e-01 -7.357332855463027954e-02 1.755423545837402344e-01 1.185957193374633789e-01 -3.935940936207771301e-02 3.914690315723419189e-01 -6.823195517063140869e-02 1.006005257368087769e-01 1.777796000242233276e-01 1.621365994215011597e-01 -5.572889745235443115e-02 8.167586289346218109e-03 2.167800907045602798e-03 1.625171601772308350e-01 2.974274158477783203e-01 -2.001475840806961060e-01 -3.245357871055603027e-01
-3.050955832004547119e-01 2.595010995864868164e-01 1.637178510427474976e-01 1.040833815932273865e-01 4.354904592037200928e-02 1.204430684447288513e-01 3.057672679424285889e-01 -3.914284706115722656e-01 -1.448138803243637085e-01 -4.778126254677772522e-02 6.384196132421493530e-02 -1.860755309462547302e-02 -3.817722946405410767e-02 5.480217561125755310e-02 -1.046108677983283997e-01 -1.270191818475723267e-01 4.028768464922904968e-02 1.860457658767700195e-01 6.453081220388412476e-02 1.610774546861648560e-02 3.125540018081665039e-01 1.129660606384277344e-01 7.493828982114791870e-02 2.838663458824157715e-01 9.415166079998016357e-02 -1.137679740786552429e-01 -3.369009196758270264e-01 1.336286664009094238e-01 1.862840652465820312e-01 2.089265882968902588e-01 6.940834224224090576e-02 -7.725775986909866333e-02
-1.107342094182968140e-01 1.456228494644165039e-01 -1.948719620704650879e-01 -5.814637243747711182e-02 -2.675108611583709717e-01 -1.129898428916931152e-02 -2.731542587280273438e-01 -3.292990624904632568e-01 -8.546891808509826660e-02 9.314012713730335236e-03 -5.809506867080926895e-03 -6.605634093284606934e-02 1.231558620929718018e-01 -1.305530518293380737e-01 4.782060161232948303e-02 -1.411844491958618164e-01 1.132527273148298264e-02 -5.872380733489990234e-02 2.096453011035919189e-01 -7.801893353462219238e-02 9.282688051462173462e-02 1.047980487346649170e-01 2.323171049356460571e-01 1.536547392606735229e-01 7.630144711583852768e-03 -3.889642283320426941e-02 2.507419586181640625e-01 4.474706575274467468e-02 2.127375155687332153e-01 3.210319578647613525e-01 -1.248183026909828186e-01 -4.723095595836639404e-01
-5.359071865677833557e-02 1.623062044382095337e-01 3.847646340727806091e-02 1.459218561649322510e-01 -5.674391239881515503e-02 1.815231293439865112e-01 -3.090649247169494629e-01 -1.354152113199234009e-01 -5.144385099411010742e-01 3.743599727749824524e-02 -4.059408605098724365e-02 1.562084723263978958e-02 -4.272701218724250793e-02 -1.717257350683212280e-01 -2.334040999412536621e-01 -1.291550993919372559e-01 2.457982450723648071e-01 1.334409266710281372e-01 -1.141765490174293518e-01 -4.903097450733184814e-02 3.168000578880310059e-01 -5.273022223263978958e-03 1.343344748020172119e-01 1.873486489057540894e-02 -7.160626351833343506e-02 5.731566622853279114e-02 -1.215500161051750183e-01 1.634115576744079590e-01 1.742013543844223022e-01 2.794920802116394043e-01 -8.636936545372009277e-02 -2.220491021871566772e-01
-1.803877502679824829e-01 3.482832759618759155e-02 -6.958887726068496704e-02 2.861678302288055420e-01 -7.022280246019363403e-02 2.978174090385437012e-01 2.925654500722885132e-02 -6.765681505203247070e-02 -3.060726821422576904e-01 -2.364561706781387329e-02 3.813211917877197266e-01 -7.561705261468887329e-02 -9.546762704849243164e-02 -1.923324353992938995e-02 1.207909509539604187e-01 -1.992900520563125610e-01 -5.809002090245485306e-03 1.712595820426940918e-01 6.367881596088409424e-02 6.953611969947814941e-02 2.457931041717529297e-01 -2.800144441425800323e-02 3.970901295542716980e-02 -1.757602840662002563e-01 -2.963974513113498688e-02 2.751608788967132568e-01 4.490331932902336121e-02 -3.987264260649681091e-02 1.555061191320419312e-01 4.647791087627410889e-01 1.057410985231399536e-01 -8.829890936613082886e-02
-2.032395005226135254e-01 1.423364728689193726e-01 -5.436526238918304443e-02 2.611731290817260742e-01 1.682138629257678986e-02 2.020870745182037354e-01 -6.372758746147155762e-02 -1.374945938587188721e-01 -9.811388736125081778e-05 -4.309728275984525681e-03 1.838699877262115479e-01 2.740138210356235504e-02 -1.009555310010910034e-01 2.023671753704547882e-03 7.568623870611190796e-02 5.376914888620376587e-02 3.512413203716278076e-01 1.457159221172332764e-01 6.635373830795288086e-02 -3.040416538715362549e-01 3.937993049621582031e-01 4.631253704428672791e-02 1.944654136896133423e-01 3.067901432514190674e-01 3.592496812343597412e-01 -7.345399260520935059e-02 6.606720387935638428e-02 1.030282974243164062e-01 -1.131045520305633545e-01 2.668590098619461060e-02 2.358498424291610718e-01 -2.475822903215885162e-02
2.967802882194519043e-01 1.949669867753982544e-01 -2.981128692626953125e-01 6.546072661876678467e-02 1.267665810883045197e-02 1.392071098089218140e-01 -1.092407181859016418e-01 -1.752167642116546631e-01 -2.534733712673187256e-01 -2.191941887140274048e-01 -1.261879876255989075e-02 1.792052201926708221e-02 -3.307923376560211182e-01 -4.159472510218620300e-02 1.272629350423812866e-01 1.758930385112762451e-01 1.100418567657470703e-01 2.720136344432830811e-01 -1.695431470870971680e-01 5.330457910895347595e-02 2.561544775962829590e-01 -1.380052864551544189e-01 2.483210116624832153e-01 4.760213941335678101e-02 9.426970966160297394e-03 5.376522243022918701e-02 1.311882734298706055e-01 -1.041588634252548218e-01 3.856019675731658936e-02 3.588095307350158691e-01 -6.742220371961593628e-02 -1.241913810372352600e-01
-1.845740377902984619e-01 4.093287885189056396e-01 1.219940781593322754e-01 7.111250609159469604e-02 2.114278823137283325e-01 7.867161184549331665e-02 1.039575226604938507e-02 -1.522773355245590210e-01 -5.859864875674247742e-02 -2.212804257869720459e-01 1.708429008722305298e-01 9.726990014314651489e-02 -1.143776178359985352e-01 1.051882728934288025e-01 -5.883169546723365784e-02 3.487256914377212524e-02 2.813485860824584961e-01 1.615935117006301880e-01 9.479968808591365814e-03 2.077977173030376434e-02 4.270811975002288818e-01 -2.686858177185058594e-02 1.550872027873992920e-01 3.779039382934570312e-01 1.460139155387878418e-01 -1.668063998222351074e-01 -1.786469817161560059e-01 4.989131912589073181e-02 1.374699990265071392e-03 1.293735355138778687e-01 1.095822006464004517e-01 1.277218908071517944e-01
5.755168944597244263e-02 1.277585923671722412e-01 2.804880775511264801e-02 4.466972947120666504e-01 1.849239468574523926e-01 1.206568852066993713e-01 1.982196792960166931e-02 -1.584935933351516724e-01 -2.836511135101318359e-01 -1.125667244195938110e-01 -1.470333337783813477e-02 -2.891516983509063721e-01 -3.441414535045623779e-01 1.030907034873962402e-01 -1.931505836546421051e-02 -7.436086982488632202e-02 9.770274162292480469e-02 1.439592093229293823e-01 1.360077857971191406e-01 6.086307112127542496e-03 1.945215463638305664e-01 1.186357364058494568e-01 1.447396129369735718e-01 1.343190968036651611e-01 -4.777853935956954956e-02 1.307512968778610229e-01 -3.360186517238616943e-02 2.853373587131500244e-01 1.855030097067356110e-02 3.108376264572143555e-01 -2.033273726701736450e-01 -1.179574429988861084e-01
7.382649183273315430e-02 1.543389912694692612e-02 -1.701923608779907227e-01 1.535776704549789429e-01 9.576682001352310181e-02 -1.156552806496620178e-01 1.540896296501159668e-01 -7.259583473205566406e-02 -1.647017896175384521e-01 -2.290899306535720825e-01 -5.701122432947158813e-02 -3.259500861167907715e-02 -7.170602679252624512e-02 9.770480543375015259e-02 1.934906467795372009e-02 -3.537084162235260010e-01 1.130076348781585693e-01 1.269810348749160767e-01 1.573397070169448853e-01 2.021602541208267212e-01 1.058273464441299438e-01 -9.807132929563522339e-02 2.137289792299270630e-01 1.565776169300079346e-01 -1.348620206117630005e-01 6.863030791282653809e-02 -6.829250603914260864e-02 2.870248854160308838e-01 8.943611383438110352e-02 5.030623078346252441e-01 -1.037851050496101379e-01 -3.143002092838287354e-01
7.857340574264526367e-02 -1.824016869068145752e-01 7.875707745552062988e-02 3.648541867733001709e-01 1.084704846143722534e-01 3.786597773432731628e-02 9.662710130214691162e-02 -2.215495854616165161e-01 -1.925373971462249756e-01 -1.558526009321212769e-01 -1.360459905117750168e-02 -3.660995140671730042e-02 8.006938546895980835e-02 -1.979675889015197754e-01 5.605436861515045166e-02 -2.435161024332046509e-01 3.532719239592552185e-02 1.455436795949935913e-01 8.981187641620635986e-02 1.154768466949462891e-01 3.049309253692626953e-01 8.211086690425872803e-02 1.310574412345886230e-01 4.130977764725685120e-02 -2.912325561046600342e-01 -5.220857635140419006e-02 -3.635617718100547791e-02 2.664223909378051758e-01 8.610855042934417725e-02 4.007623493671417236e-01 -1.079632118344306946e-01 -2.769797146320343018e-01
4.930502921342849731e-02 1.397660821676254272e-01 -3.699929118156433105e-01 2.045481353998184204e-01 1.484421044588088989e-01 2.346089109778404236e-02 -1.748663783073425293e-01 -1.828470528125762939e-01 -9.460213035345077515e-02 -2.311727702617645264e-01 -4.084358736872673035e-02 3.008018620312213898e-02 -4.138752222061157227e-01 -2.006403356790542603e-01 3.865894302725791931e-02 1.243893578648567200e-01 1.394257545471191406e-01 1.639685183763504028e-01 -2.201171517372131348e-01 8.552548289299011230e-02 2.448637038469314575e-01 -4.631112143397331238e-02 1.086499691009521484e-01 9.336850792169570923e-02 2.084559947252273560e-02 1.487117819488048553e-02 7.157970219850540161e-02 -1.506229490041732788e-01 -1.097126957029104233e-02 4.178048074245452881e-01 -4.123136401176452637e-02 -1.722159832715988159e-01
1.418936103582382202e-01 1.449507474899291992e-01 -3.260992169380187988e-01 -5.208442918956279755e-03 2.401169687509536743e-01 9.377484768629074097e-02 2.837519645690917969e-01 -2.607411742210388184e-01 -1.330023705959320068e-01 8.705434948205947876e-02 1.255727112293243408e-01 -1.110986247658729553e-01 -1.459878683090209961e-01 -1.377712097018957138e-02 3.480882644653320312e-01 1.862305849790573120e-01 3.344012498855590820e-01 -9.140476584434509277e-02 1.129140779376029968e-01 -1.054771989583969116e-01 1.652897745370864868e-01 -1.379235237836837769e-01 1.664437502622604370e-01 1.832965463399887085e-01 -6.166823208332061768e-02 1.422533839941024780e-01 1.690399646759033203e-01 1.658015847206115723e-01 -9.448568522930145264e-02 1.739934235811233521e-01 1.657975316047668457e-01 -9.118711948394775391e-02
-3.297533839941024780e-02 -8.214552700519561768e-02 -2.930184304714202881e-01 1.212907880544662476e-01 1.156129837036132812e-01 -3.395850583910942078e-02 -4.786582291126251221e-02 -1.235179230570793152e-01 -1.478558033704757690e-01 -3.921708464622497559e-02 -1.586716622114181519e-01 -9.907876700162887573e-02 -3.463871777057647705e-02 1.964689493179321289e-01 5.190086364746093750e-02 -1.915272325277328491e-01 -2.191460579633712769e-01 2.312880903482437134e-01 2.829391956329345703e-01 1.941116154193878174e-01 2.034359425306320190e-01 3.280383767560124397e-03 3.322753608226776123e-01 1.227321848273277283e-01 -5.008562281727790833e-02 -1.278337836265563965e-01 -1.577148586511611938e-01 2.471395768225193024e-02 8.561755716800689697e-02 4.560382366180419922e-01 1.372644957154989243e-02 -2.757037878036499023e-01
3.893423676490783691e-01 7.341238856315612793e-02 4.617145285010337830e-02 4.351042583584785461e-02 1.273796111345291138e-01 3.411149680614471436e-01 -1.411730647087097168e-01 -2.517113387584686279e-01 8.612853288650512695e-02 -2.088470943272113800e-02 -1.740426272153854370e-01 4.008923098444938660e-02 -6.449402123689651489e-02 1.659872569143772125e-02 1.667468249797821045e-01 1.115643456578254700e-01 2.080892473459243774e-01 -5.976570304483175278e-03 3.198812603950500488e-01 -4.752586781978607178e-02 2.636581957340240479e-01 1.001188457012176514e-01 1.675992906093597412e-01 2.946194410324096680e-01 1.677188575267791748e-01 -7.565204799175262451e-02 -1.152438018471002579e-02 9.800291806459426880e-02 -9.738350659608840942e-02 2.920431196689605713e-01 1.367150396108627319e-01 -1.981995105743408203e-01
7.559484243392944336e-02 1.054670847952365875e-02 -2.436371296644210815e-01 4.811513237655162811e-03 3.556551933288574219e-01 3.262127637863159180e-01 9.129422903060913086e-02 -1.243188828229904175e-01 -9.592199325561523438e-02 1.753514558076858521e-01 1.736971437931060791e-01 1.188482195138931274e-01 2.260115370154380798e-02 3.154745791107416153e-03 -1.261310651898384094e-03 -2.376068234443664551e-01 -5.907649174332618713e-02 9.571143239736557007e-02 -1.342612653970718384e-01 7.757941726595163345e-03 2.355672568082809448e-01 -2.409988641738891602e-01 1.835641264915466309e-01 2.720566093921661377e-01 2.130515426397323608e-01 -1.606270074844360352e-01 1.896752946777269244e-04 -1.095371395349502563e-01 1.420306712388992310e-01 3.863859176635742188e-01 -4.974042251706123352e-02 -1.723991781473159790e-01
-1.500445306301116943e-01 1.867557913064956665e-01 7.958916574716567993e-02 4.401472862809896469e-03 -1.680731028318405151e-01 1.074937283992767334e-01 -5.698109045624732971e-02 -6.495824456214904785e-02 -1.423511002212762833e-02 2.060349099338054657e-02 3.449659943580627441e-01 -5.009140446782112122e-02 -2.245922088623046875e-01 4.779765754938125610e-02 2.635942101478576660e-01 1.792715936899185181e-01 2.674083597958087921e-02 2.828979194164276123e-01 1.068564578890800476e-01 3.050033748149871826e-02 2.316957861185073853e-01 -1.658563911914825439e-01 -3.727387636899948120e-02 3.281459510326385498e-01 3.044415824115276337e-02 -2.164363861083984375e-01 -1.703673005104064941e-01 1.711357235908508301e-01 1.459693163633346558e-01 2.835806012153625488e-01 -2.760174870491027832e-01 -2.124873399734497070e-01
-3.166484534740447998e-01 1.729556620121002197e-01 -9.876494109630584717e-02 2.623386085033416748e-01 8.836672455072402954e-02 -1.111351996660232544e-01 -1.925991773605346680e-01 -3.085878789424896240e-01 2.579669468104839325e-02 -1.306955218315124512e-01 2.761583030223846436e-01 -5.838604271411895752e-02 -1.240274459123611450e-01 2.330122590065002441e-01 9.417259693145751953e-02 1.252495944499969482e-01 1.931988447904586792e-01 1.948350667953491211e-01 1.514086425304412842e-01 -1.020774766802787781e-01 2.313729673624038696e-01 -6.887882202863693237e-02 2.253610193729400635e-01 3.395531177520751953e-01 5.510101839900016785e-02 -9.519816190004348755e-02 6.485609710216522217e-02 2.431511580944061279e-01 -9.807582944631576538e-02 2.034326083958148956e-02 1.606815010309219360e-01 -5.328529700636863708e-02
-2.215124852955341339e-02 4.832166433334350586e-02 2.344494313001632690e-02 7.235044986009597778e-02 -4.472778365015983582e-02 5.586909651756286621e-01 8.188121952116489410e-03 -3.407042473554611206e-02 -2.842330038547515869e-01 3.243941441178321838e-02 -4.620469734072685242e-02 -4.108110070228576660e-02 -8.441442251205444336e-02 1.897581107914447784e-02 7.365459948778152466e-02 -3.304187059402465820e-01 2.256386876106262207e-01 7.387187331914901733e-02 -2.589764446020126343e-02 2.161144018173217773e-01 7.595258951187133789e-02 -2.161561101675033569e-01 8.616680651903152466e-02 -1.738155633211135864e-02 3.343651443719863892e-02 -8.418947458267211914e-02 1.526842862367630005e-01 2.638585865497589111e-01 9.817609190940856934e-02 1.440400034189224243e-01 1.687324941158294678e-01 -3.798869550228118896e-01
-2.355871945619583130e-01 4.453773726709187031e-04 4.469375684857368469e-02 2.672072649002075195e-01 1.214721724390983582e-01 1.925150454044342041e-01 2.130747213959693909e-02 -1.483792364597320557e-01 -1.629998534917831421e-01 -1.099183503538370132e-02 -3.599211573600769043e-02 1.471491754055023193e-01 -2.563735097646713257e-02 4.453372210264205933e-02 1.470422446727752686e-01 1.308427900075912476e-01 1.856987029314041138e-01 -2.739190757274627686e-01 3.302198275923728943e-02 1.089188233017921448e-01 1.435683965682983398e-01 -3.913352638483047485e-02 -1.549296528100967407e-01 2.512467801570892334e-01 4.109298288822174072e-01 1.535359770059585571e-01 1.889232099056243896e-01 2.060036361217498779e-01 1.867571771144866943e-01 4.006471633911132812e-01 6.449559330940246582e-02 -6.269307434558868408e-02
3.390035629272460938e-01 1.896407008171081543e-01 -1.167064607143402100e-01 2.396857738494873047e-01 -1.214734002132900059e-04 4.410549402236938477e-01 4.376349225640296936e-02 -2.471572905778884888e-01 7.868751138448715210e-02 1.576299779117107391e-02 3.762184083461761475e-02 1.201236471533775330e-01 -1.678604632616043091e-01 -6.129426509141921997e-02 9.404890984296798706e-02 1.605204492807388306e-01 1.206244677305221558e-01 7.902495563030242920e-02 1.461416184902191162e-01 -7.618758827447891235e-02 3.156981766223907471e-01 1.198439449071884155e-01 1.639655679464340210e-01 2.692670226097106934e-01 1.305724531412124634e-01 -1.263827979564666748e-01 8.442982286214828491e-02 1.955911889672279358e-02 8.600424230098724365e-02 1.752639710903167725e-01 2.980224788188934326e-01 -5.330844223499298096e-02
-1.276839375495910645e-01 6.430163979530334473e-02 -5.153874307870864868e-02 3.373150527477264404e-01 -1.932770609855651855e-01 6.595508754253387451e-02 -1.281793713569641113e-01 -1.297475695610046387e-01 1.043473184108734131e-01 1.943615525960922241e-01 -1.928903609514236450e-01 -1.465760171413421631e-01 1.201958209276199341e-01 2.671533636748790741e-02 3.705271184444427490e-01 -1.763471662998199463e-01 2.050148844718933105e-01 2.189284265041351318e-01 -1.335320621728897095e-01 -9.848910570144653320e-02 2.653327584266662598e-01 -6.594015657901763916e-02 2.047649323940277100e-01 1.450511962175369263e-01 -1.000600904226303101e-01 -5.919696018099784851e-02 -2.193858325481414795e-01 2.828683257102966309e-01 8.973650634288787842e-02 2.685744166374206543e-01 1.403703242540359497e-01 -2.211794070899486542e-02
-3.264570832252502441e-01 1.905450671911239624e-01 2.215943634510040283e-01 7.211302965879440308e-02 8.837272226810455322e-02 9.865347295999526978e-02 -4.902595654129981995e-02 -1.365664899349212646e-01 -2.471169978380203247e-01 7.882284373044967651e-02 -1.090906932950019836e-01 2.336798161268234253e-01 -1.089784204959869385e-01 -8.704352378845214844e-02 1.850532293319702148e-01 8.757935464382171631e-02 3.538933396339416504e-01 -8.160135895013809204e-02 1.755563020706176758e-01 -1.290965825319290161e-02 2.299522757530212402e-01 2.213994413614273071e-01 -1.481810808181762695e-01 1.741476655006408691e-01 2.246142476797103882e-01 -7.522244751453399658e-02 1.216566637158393860e-01 -3.769625350832939148e-02 -1.828327775001525879e-02 2.528625726699829102e-01 2.333269715309143066e-01 -2.468802034854888916e-01
-1.691429764032363892e-01 1.813793182373046875e-01 -1.987415552139282227e-01 1.418411433696746826e-01 -2.043960243463516235e-02 4.563203081488609314e-02 4.153147339820861816e-02 -1.844728142023086548e-01 -4.016611278057098389e-01 -4.875785857439041138e-02 1.858253777027130127e-01 9.217850118875503540e-02 2.227326929569244385e-01 6.628873199224472046e-02 -1.458722054958343506e-01 -2.129134684801101685e-01 -7.831724733114242554e-02 2.310838401317596436e-01 1.357887387275695801e-01 -1.105578616261482239e-02 4.672387838363647461e-01 7.455477118492126465e-02 1.992987692356109619e-01 2.477850615978240967e-01 -8.948619663715362549e-02 1.136862486600875854e-01 -9.461194276809692383e-02 5.427052080631256104e-02 1.302980631589889526e-01 1.364543437957763672e-01 4.121096804738044739e-02 -2.001533359289169312e-01
-2.803660333156585693e-01 -5.857339873909950256e-02 4.274277389049530029e-02 8.050693199038505554e-03 -1.055384948849678040e-01 1.458897162228822708e-02 1.602072715759277344e-01 -2.832413017749786377e-01 -3.378906846046447754e-01 -2.482907474040985107e-01 -1.036007478833198547e-01 3.458439707756042480e-01 -1.308262497186660767e-01 -1.184983365237712860e-02 3.684725146740674973e-03 -1.255459040403366089e-01 2.165866345167160034e-01 1.264902949333190918e-02 -6.845422089099884033e-02 2.928510680794715881e-02 1.566211730241775513e-01 -1.435356736183166504e-01 1.173794269561767578e-01 1.104685589671134949e-01 -3.789516165852546692e-02 -7.703322172164916992e-02 -1.836024969816207886e-01 2.005639225244522095e-01 4.058223366737365723e-01 2.656005322933197021e-01 6.480017676949501038e-03 -1.390238702297210693e-01
2.048061192035675049e-01 9.846378117799758911e-02 -3.026816546916961670e-01 1.987562328577041626e-01 5.070140957832336426e-02 1.833378076553344727e-01 9.870114177465438843e-02 -4.750437438488006592e-01 -2.083771973848342896e-01 -1.166645064949989319e-02 1.324550062417984009e-01 -8.695659041404724121e-02 -2.957763969898223877e-01 -1.559215933084487915e-01 7.091358304023742676e-02 1.226627305150032043e-01 1.246808096766471863e-01 -1.384232193231582642e-01 6.551285833120346069e-02 -2.112761139869689941e-02 1.432671546936035156e-01 -7.643733918666839600e-02 1.062988638877868652e-01 2.788829505443572998e-01 1.102543529123067856e-02 9.116125851869583130e-02 2.762893140316009521e-01 -1.614633798599243164e-01 -1.546299755573272705e-01 1.472077220678329468e-01 1.820764243602752686e-01 -2.560827881097793579e-02
-2.426330298185348511e-01 1.969926804304122925e-01 -2.489518672227859497e-01 2.472115494310855865e-02 1.733198612928390503e-01 3.391240835189819336e-01 -1.065732687711715698e-01 -6.609556078910827637e-02 5.814668163657188416e-02 -2.265696376562118530e-01 -1.049919128417968750e-01 1.122820079326629639e-01 4.603354632854461670e-02 -3.391847247257828712e-03 -1.579775363206863403e-01 -1.994332522153854370e-01 1.060947552323341370e-01 1.528930664062500000e-01 1.036457419395446777e-01 -2.230607420206069946e-01 1.967477500438690186e-01 -2.048012614250183105e-01 5.465395748615264893e-02 3.777964115142822266e-01 5.623626336455345154e-02 -9.588878601789474487e-02 1.771619021892547607e-01 1.272663176059722900e-01 1.595357656478881836e-01 3.467313945293426514e-01 7.528392225503921509e-02 -3.120137564837932587e-02
-1.548840850591659546e-01 8.488920331001281738e-02 -2.372570801526308060e-03 3.010600805282592773e-01 1.374874413013458252e-01 2.413357943296432495e-01 8.089525997638702393e-02 -1.202112510800361633e-01 -1.272448450326919556e-01 5.029935762286186218e-02 -6.368730962276458740e-02 -7.132564485073089600e-02 -1.710548847913742065e-01 4.365312680602073669e-02 3.683208823204040527e-01 5.430968850851058960e-02 3.691032528877258301e-02 2.743001580238342285e-01 3.095668554306030273e-01 -7.150529325008392334e-02 2.403738796710968018e-01 -2.222869098186492920e-01 -9.043009579181671143e-02 1.060468554496765137e-01 5.659962818026542664e-02 -1.504873484373092651e-01 1.974705159664154053e-01 4.893432557582855225e-02 1.268153041601181030e-01 8.336760848760604858e-02 3.827151656150817871e-01 -2.036590874195098877e-01
-2.532790303230285645e-01 1.648031920194625854e-01 1.121442690491676331e-01 1.074587404727935791e-01 1.937997788190841675e-01 -1.190913021564483643e-01 6.456656008958816528e-02 -2.409733980894088745e-01 -1.466475874185562134e-01 1.063273698091506958e-01 -1.188035011291503906e-01 8.818202465772628784e-02 -1.555726081132888794e-01 -3.098075091838836670e-01 1.609762310981750488e-01 -1.290281563997268677e-01 2.539458274841308594e-01 -1.873233020305633545e-01 2.254877053201198578e-02 3.412228077650070190e-02 2.392388582229614258e-01 9.033159911632537842e-02 -2.576916478574275970e-02 3.693841695785522461e-01 1.114490777254104614e-01 -1.636117845773696899e-01 2.368289232254028320e-01 6.721085309982299805e-02 -8.452422916889190674e-02 1.631381213665008545e-01 3.057153522968292236e-01 -1.495692282915115356e-01
1.996202915906906128e-01 7.240872830152511597e-02 -1.550059318542480469e-01 2.475471794605255127e-01 -5.463539808988571167e-02 4.508534818887710571e-02 -5.246153473854064941e-02 -2.049051821231842041e-01 -1.320511996746063232e-01 2.197700291872024536e-01 1.140936613082885742e-01 -1.867604851722717285e-01 -1.275762319564819336e-01 1.442942023277282715e-01 1.679077148437500000e-01 -1.531957238912582397e-01 -1.276742517948150635e-01 9.143159538507461548e-02 8.640226721763610840e-02 2.413455210626125336e-02 4.897136092185974121e-01 -1.688330471515655518e-01 1.863320022821426392e-01 1.088297665119171143e-01 2.100841514766216278e-02 -2.733480334281921387e-01 -6.959950923919677734e-02 4.704977571964263916e-02 -1.904791444540023804e-01 1.669366508722305298e-01 3.380214571952819824e-01 -9.608289599418640137e-02
1.104009076952934265e-01 1.953779757022857666e-01 -5.536997318267822266e-02 2.687020301818847656e-01 1.962446868419647217e-01 3.003623485565185547e-01 -5.494057387113571167e-02 -1.558406800031661987e-01 -7.041835039854049683e-02 2.004121840000152588e-01 -1.054911240935325623e-01 5.780264362692832947e-02 -1.327383369207382202e-01 6.118495017290115356e-02 2.698154747486114502e-01 3.664239542558789253e-03 5.814730189740657806e-03 1.546350419521331787e-01 5.804832279682159424e-02 9.708067029714584351e-02 3.162336349487304688e-01 -1.803222298622131348e-01 -5.475749447941780090e-02 3.955656886100769043e-01 2.036828696727752686e-01 -3.499006479978561401e-02 2.169076949357986450e-01 -3.274099528789520264e-02 -1.761376857757568359e-02 2.122061327099800110e-02 2.622483968734741211e-01 -2.747197151184082031e-01
3.706989884376525879e-01 7.445051521062850952e-02 -3.597569167613983154e-01 2.282367274165153503e-02 -8.339132182300090790e-03 1.299158334732055664e-01 -3.728414699435234070e-02 -8.111327141523361206e-02 -1.453065872192382812e-01 -1.721615493297576904e-01 -1.094627156853675842e-01 1.269855499267578125e-01 -2.058252990245819092e-01 1.192929893732070923e-01 9.510273486375808716e-02 1.645247042179107666e-01 8.100713044404983521e-02 1.334093064069747925e-01 -3.353226184844970703e-02 1.384562253952026367e-01 4.644188582897186279e-01 -4.624824225902557373e-02 1.187318414449691772e-01 1.493889987468719482e-01 -5.834417790174484253e-02 -1.632371544837951660e-02 -1.479446142911911011e-02 -1.882461756467819214e-01 -1.025370508432388306e-01 3.608719110488891602e-01 1.648699492216110229e-02 -2.266595512628555298e-01
4.019733518362045288e-02 1.007343903183937073e-01 -2.259778529405593872e-01 1.085471585392951965e-01 1.258022058755159378e-02 1.446146816015243530e-01 -1.573585122823715210e-01 -2.293250709772109985e-01 -2.977657318115234375e-01 -1.011803001165390015e-01 2.572434544563293457e-01 1.654872447252273560e-01 -2.519441246986389160e-01 2.648406848311424255e-02 1.693545281887054443e-01 -6.629708223044872284e-03 -5.232956632971763611e-02 2.077957689762115479e-01 7.546608895063400269e-02 -1.973532140254974365e-01 9.435807168483734131e-02 4.391023218631744385e-01 2.540435791015625000e-01 -4.701622202992439270e-02 1.513805836439132690e-01 2.342829480767250061e-02 2.203048467636108398e-01 -4.705685004591941833e-02 2.638133168220520020e-01 1.959705948829650879e-01 -7.189699914306402206e-03 1.759938150644302368e-02
9.550906717777252197e-02 -1.029178798198699951e-01 -4.112811684608459473e-01 2.261392474174499512e-01 -1.981520792469382286e-03 2.380953580141067505e-01 -9.831888973712921143e-02 -1.002254933118820190e-01 -2.809043228626251221e-01 -2.091055661439895630e-01 1.832322925329208374e-01 1.620091795921325684e-01 -3.235486447811126709e-01 -1.632195860147476196e-01 1.843876838684082031e-01 1.553793400526046753e-01 2.499780058860778809e-01 1.333225518465042114e-01 -1.452475190162658691e-01 -2.099933475255966187e-02 2.743538618087768555e-01 1.209740415215492249e-01 1.392906755208969116e-01 1.164630055427551270e-01 4.104419425129890442e-02 -1.182839740067720413e-02 2.207930386066436768e-01 3.142891451716423035e-02 4.682731814682483673e-03 1.589475721120834351e-01 -6.064648181200027466e-02 -8.045057952404022217e-02
1.010952666401863098e-01 1.821812689304351807e-01 -2.191973477602005005e-01 -6.379239261150360107e-02 1.129420399665832520e-01 1.364934444427490234e-01 2.286248952150344849e-01 -2.621892392635345459e-01 -4.888384044170379639e-02 3.437399491667747498e-02 2.403591424226760864e-01 1.362291127443313599e-01 -4.812150448560714722e-02 7.477918267250061035e-02 3.715519309043884277e-01 2.029880583286285400e-01 2.124995589256286621e-01 -7.747376710176467896e-02 1.160402446985244751e-01 -1.032215133309364319e-01 9.866646677255630493e-02 -1.858066171407699585e-01 2.316818684339523315e-01 2.564536333084106445e-01 1.384737808257341385e-02 -3.471217304468154907e-02 2.886557877063751221e-01 2.653277516365051270e-01 -2.603062428534030914e-02 2.874141037464141846e-01 -8.053164929151535034e-02 -3.375487774610519409e-02
5.377507582306861877e-02 -1.290105730295181274e-01 4.891138523817062378e-02 2.842784821987152100e-01 3.001576475799083710e-02 1.379169672727584839e-01 -1.963002234697341919e-02 -3.650443851947784424e-01 -1.341907382011413574e-01 6.462620198726654053e-02 1.749082817696034908e-03 -9.335096925497055054e-02 -1.476911455392837524e-01 2.859048247337341309e-01 -1.350291073322296143e-01 9.231881238520145416e-03 6.189239770174026489e-02 3.240505605936050415e-02 3.688412010669708252e-01 3.542483597993850708e-02 4.636518359184265137e-01 1.409522444009780884e-01 -1.797147244215011597e-01 1.028494536876678467e-01 1.253848802298307419e-02 1.427996903657913208e-01 -1.477559357881546021e-01 1.060793772339820862e-01 1.294883787631988525e-01 -6.174238864332437515e-03 3.859785944223403931e-02 -3.147942125797271729e-01
-5.428083240985870361e-02 5.490865558385848999e-02 -5.579243972897529602e-02 2.282171845436096191e-01 1.521167159080505371e-01 1.387259513139724731e-01 -2.851001620292663574e-01 -1.469560265541076660e-01 -2.555329501628875732e-01 -2.632071971893310547e-01 2.089256197214126587e-01 4.836313799023628235e-02 -2.425619065761566162e-01 -1.023174636065959930e-02 1.183830723166465759e-01 8.626379072666168213e-03 -1.853294670581817627e-01 1.939642727375030518e-01 2.197207808494567871e-01 2.218643948435783386e-02 2.532451748847961426e-01 1.895578056573867798e-01 1.880007833242416382e-01 -1.332105100154876709e-01 7.772227376699447632e-02 -9.055753797292709351e-02 2.355579137802124023e-01 -1.025150939822196960e-01 2.208524793386459351e-01 3.362784683704376221e-01 1.548968702554702759e-01 -1.648807083256542683e-03
-2.753125876188278198e-02 -9.212930500507354736e-02 -2.821470797061920166e-01 4.258555918931961060e-02 -4.801708459854125977e-02 4.438396077603101730e-03 -1.286746114492416382e-01 -3.589608073234558105e-01 -6.253845989704132080e-02 1.022325083613395691e-01 -2.205935865640640259e-01 8.890796452760696411e-02 -5.508092790842056274e-02 6.608978379517793655e-03 1.887220442295074463e-01 -2.851313352584838867e-01 2.859945297241210938e-01 7.142245769500732422e-02 7.838825881481170654e-02 -2.947976291179656982e-01 2.571583986282348633e-01 -9.965434670448303223e-02 9.209758788347244263e-02 -1.172492057085037231e-01 -7.382754236459732056e-02 -1.464375555515289307e-01 -1.142960507422685623e-02 -2.077210694551467896e-01 8.137013763189315796e-02 1.528657674789428711e-01 3.617888689041137695e-01 -2.477652579545974731e-01
-8.406946063041687012e-02 3.403490409255027771e-02 1.289434358477592468e-02 7.574995607137680054e-02 6.066216621547937393e-03 6.954848766326904297e-02 -5.049937218427658081e-02 -5.138417482376098633e-01 5.896593630313873291e-02 3.230032026767730713e-01 -7.665237784385681152e-02 2.700722543522715569e-04 -1.801578849554061890e-01 1.530224531888961792e-01 -6.359708961099386215e-03 1.650060713291168213e-02 2.274543792009353638e-01 5.599193973466753960e-04 2.622051239013671875e-01 -2.513193488121032715e-01 6.902463734149932861e-02 3.125270083546638489e-02 9.392760694026947021e-02 -3.175753355026245117e-02 -1.212661266326904297e-01 2.786599285900592804e-02 3.024767935276031494e-01 -9.958439320325851440e-02 2.812173366546630859e-01 2.861481010913848877e-01 -2.923046052455902100e-02 -2.580942511558532715e-01
-9.680979698896408081e-02 5.395541712641716003e-02 -1.761644333600997925e-01 -3.274544142186641693e-03 -1.989115774631500244e-01 -5.833688750863075256e-02 1.254055500030517578e-01 -1.433729678392410278e-01 -1.504066735506057739e-01 -1.925166249275207520e-01 -1.115889996290206909e-01 8.170387148857116699e-02 -2.459336966276168823e-01 -1.168605834245681763e-01 8.671002089977264404e-02 -6.802060455083847046e-02 8.010145276784896851e-02 1.048643216490745544e-01 -1.079279184341430664e-01 2.995447814464569092e-01 3.003752529621124268e-01 -1.882312893867492676e-01 -1.803095042705535889e-01 1.473273485898971558e-01 -1.489667892456054688e-01 1.272187530994415283e-01 2.149602398276329041e-02 2.272750884294509888e-01 3.083648383617401123e-01 2.656278945505619049e-02 -3.411559015512466431e-02 -4.756170213222503662e-01
-1.875832118093967438e-02 1.654968708753585815e-01 1.956855058670043945e-01 -1.204003691673278809e-01 -8.001173287630081177e-02 1.364482194185256958e-01 -5.398329347372055054e-02 -1.686495095491409302e-01 1.291587855666875839e-02 -1.355975866317749023e-01 3.396148979663848877e-02 1.719004958868026733e-01 3.809903189539909363e-02 6.341860163956880569e-03 -7.800752669572830200e-02 1.363711059093475342e-01 3.712754845619201660e-01 5.229055881500244141e-02 3.889802843332290649e-02 1.432096064090728760e-01 9.360126405954360962e-02 -7.251282036304473877e-02 3.859032690525054932e-02 3.816151618957519531e-01 2.447974830865859985e-01 -5.614574253559112549e-02 2.859249711036682129e-01 2.946365475654602051e-01 3.018215596675872803e-01 1.652866452932357788e-01 1.730589717626571655e-01 -2.896799147129058838e-01
2.477627806365489960e-02 2.058589309453964233e-01 -1.034541726112365723e-01 -4.463269934058189392e-02 -1.712300814688205719e-02 6.386103481054306030e-02 -1.477087140083312988e-01 -6.016827821731567383e-01 -9.298799186944961548e-02 -1.785814315080642700e-01 5.192589759826660156e-02 1.155576435849070549e-03 5.175647884607315063e-02 -1.760217249393463135e-01 1.255957335233688354e-01 -6.919095665216445923e-02 -1.081800609827041626e-01 4.145222716033458710e-03 -4.457964375615119934e-02 1.218148991465568542e-01 1.658444851636886597e-01 1.111892331391572952e-02 -2.779920399188995361e-01 1.074759736657142639e-01 -1.651578992605209351e-01 -6.698709726333618164e-02 4.720374941825866699e-03 7.408907264471054077e-02 1.356204003095626831e-01 1.141507178544998169e-02 2.700143754482269287e-01 -4.300354421138763428e-01
-3.312006592750549316e-02 -1.163580268621444702e-01 1.621633470058441162e-01 -4.977202787995338440e-02 -2.116872519254684448e-01 2.492100149393081665e-01 -1.064687296748161316e-01 -1.119788065552711487e-01 -2.037843316793441772e-01 1.284893602132797241e-01 2.259118016809225082e-03 -1.780318170785903931e-01 -7.745063304901123047e-02 -1.427870094776153564e-01 4.611876606941223145e-01 -3.803656250238418579e-02 1.977317482233047485e-01 4.332810267806053162e-02 -1.051052808761596680e-01 2.823240682482719421e-02 2.349128723144531250e-01 2.073480002582073212e-02 -1.844627433456480503e-03 1.121938377618789673e-01 -1.210848316550254822e-01 4.236696287989616394e-02 -1.825416237115859985e-01 1.318688243627548218e-01 3.835787251591682434e-02 2.097458392381668091e-01 2.563929557800292969e-01 -4.428753852844238281e-01
-2.862185537815093994e-01 1.269400119781494141e-02 -6.978009641170501709e-02 1.898825168609619141e-01 -1.305768638849258423e-01 -8.639163523912429810e-02 -4.436112940311431885e-03 -4.342533648014068604e-01 -3.170703351497650146e-01 -2.186024487018585205e-01 -2.198132127523422241e-01 2.005776911973953247e-01 -8.758803457021713257e-02 3.900593891739845276e-02 -1.611960232257843018e-01 -1.585673540830612183e-02 8.369295299053192139e-02 1.066357716917991638e-01 -8.153813332319259644e-02 -9.822038700804114342e-04 1.501129269599914551e-01 -1.379556208848953247e-01 4.444526880979537964e-02 1.133430376648902893e-01 -2.115836590528488159e-01 -1.175464913249015808e-01 -2.097679823637008667e-01 1.143864095211029053e-01 1.553649008274078369e-01 3.682215213775634766e-01 1.737029850482940674e-01 -6.784231215715408325e-02
2.323345281183719635e-02 8.062548190355300903e-02 -3.670483827590942383e-01 3.742111921310424805e-01 -3.211894333362579346e-01 2.184950411319732666e-01 -1.827912777662277222e-01 -7.117635011672973633e-02 -2.259456664323806763e-01 7.389104366302490234e-02 1.523342877626419067e-01 -2.254125848412513733e-02 -6.560413539409637451e-02 1.441955268383026123e-01 1.736832857131958008e-01 1.045020222663879395e-01 3.203563988208770752e-01 5.339824035763740540e-02 -9.061945229768753052e-02 -2.209817469120025635e-01 1.192009970545768738e-01 -2.632166445255279541e-02 1.330235153436660767e-01 1.263342052698135376e-01 -1.702219434082508087e-02 -7.786014676094055176e-02 1.061513945460319519e-01 2.257240861654281616e-01 -1.512497067451477051e-01 2.718992233276367188e-01 6.939552724361419678e-02 3.372581675648689270e-02
-1.938683688640594482e-01 2.244671992957592010e-02 -6.412015110254287720e-02 1.563358604907989502e-01 1.646186709403991699e-01 2.189988493919372559e-01 9.681890159845352173e-02 -2.500299811363220215e-01 1.197607629001140594e-02 4.905110970139503479e-02 -1.217881217598915100e-01 9.556808322668075562e-02 -3.481426462531089783e-02 1.903860270977020264e-01 2.724318504333496094e-01 8.182480186223983765e-02 2.849512919783592224e-02 1.953706890344619751e-01 1.207252666354179382e-01 1.352268308401107788e-01 3.268171250820159912e-01 -1.586286723613739014e-01 7.154411077499389648e-02 2.844333052635192871e-01 1.776836216449737549e-01 -1.131234839558601379e-01 1.698030084371566772e-01 -5.641227588057518005e-02 2.493670210242271423e-02 1.082982774823904037e-02 4.514735341072082520e-01 -2.659597098827362061e-01
-1.366378962993621826e-01 1.701426655054092407e-01 8.577483892440795898e-02 2.388565428555011749e-02 1.983044743537902832e-01 -6.140475720167160034e-02 -6.305564939975738525e-02 -4.147463738918304443e-01 -2.598718702793121338e-01 -4.484685510396957397e-02 -2.074236124753952026e-01 9.171524643898010254e-02 -1.860357224941253662e-01 -2.761373221874237061e-01 -1.469256430864334106e-01 -4.465809091925621033e-02 1.835699379444122314e-01 1.563364267349243164e-01 -2.438328042626380920e-02 -7.005189545452594757e-03 2.203743606805801392e-01 -2.570832706987857819e-02 6.131128966808319092e-02 9.039551764726638794e-02 -1.224217042326927185e-01 1.899642050266265869e-01 -1.237066164612770081e-01 1.974482387304306030e-01 -3.328366950154304504e-02 4.562223851680755615e-01 1.671066880226135254e-01 -8.643896877765655518e-02
-1.372843533754348755e-01 9.840039908885955811e-02 1.025685369968414307e-01 2.291458398103713989e-01 6.731797754764556885e-02 1.399697512388229370e-01 1.607154905796051025e-01 -1.693922728300094604e-01 -1.810599118471145630e-01 3.951122611761093140e-02 -3.422236442565917969e-01 1.838351413607597351e-02 3.915691003203392029e-02 8.045557141304016113e-02 -3.584326710551977158e-03 -2.287031710147857666e-01 3.336782157421112061e-01 9.832125157117843628e-02 2.004934549331665039e-01 8.390241116285324097e-02 1.975236833095550537e-01 2.717581689357757568e-01 2.104576230049133301e-01 3.417250812053680420e-01 2.657913565635681152e-01 9.340044111013412476e-02 4.549824446439743042e-02 3.558375313878059387e-02 4.520859569311141968e-02 2.229642868041992188e-01 1.251782476902008057e-01 -1.592459827661514282e-01
-2.063750177621841431e-01 2.156980037689208984e-01 -6.760364025831222534e-02 2.417114078998565674e-01 7.899150252342224121e-02 8.425269275903701782e-02 -1.756788045167922974e-01 -3.441667258739471436e-01 -1.269060969352722168e-01 1.147775426506996155e-01 1.708530336618423462e-01 3.565611317753791809e-02 -1.156636029481887817e-01 6.536160409450531006e-02 -3.003289699554443359e-01 1.035476103425025940e-01 -4.022161941975355148e-03 -3.031179308891296387e-02 -1.755342632532119751e-02 7.461261004209518433e-02 2.344192713499069214e-01 1.319901794195175171e-01 1.890114247798919678e-01 2.620036900043487549e-01 -2.342773228883743286e-02 1.094476282596588135e-01 -2.818838655948638916e-01 -7.370195817202329636e-03 3.450677692890167236e-01 2.605347633361816406e-01 1.944353133440017700e-01 -8.108678460121154785e-02
2.698564529418945312e-01 -1.763269305229187012e-01 -2.380231022834777832e-01 -1.639466583728790283e-01 7.264584302902221680e-03 -6.645615398883819580e-02 1.760793626308441162e-01 -5.371428728103637695e-01 -2.249516695737838745e-01 2.144342362880706787e-01 4.970927257090806961e-03 7.311243563890457153e-02 -1.113842874765396118e-01 3.859111666679382324e-02 1.174645349383354187e-01 8.634690195322036743e-02 -7.799161225557327271e-02 1.254699230194091797e-01 7.357991486787796021e-02 3.451801091432571411e-02 1.954156458377838135e-01 1.790501922369003296e-01 -2.224539965391159058e-02 1.494402438402175903e-01 9.412509202957153320e-02 1.691933274269104004e-01 1.347529590129852295e-01 7.707947492599487305e-02 3.150736689567565918e-01 1.731380373239517212e-01 1.031567379832267761e-01 -1.687386035919189453e-01
1.097319647669792175e-01 -1.537455916404724121e-01 -3.036199808120727539e-01 -8.303565531969070435e-02 1.955519616603851318e-01 -1.290321499109268188e-01 -4.246031120419502258e-02 -3.412718772888183594e-01 -9.508767724037170410e-02 -8.484282344579696655e-02 -2.310532517731189728e-02 1.970871686935424805e-01 -1.780159585177898407e-02 -4.826285410672426224e-03 1.322398632764816284e-01 -1.610248833894729614e-01 7.380699366331100464e-02 3.967025503516197205e-02 2.099334448575973511e-01 -1.037136316299438477e-01 3.068525791168212891e-01 7.953371107578277588e-02 2.230333089828491211e-01 -3.299526125192642212e-02 -7.416980713605880737e-02 1.880661696195602417e-01 2.750240564346313477e-01 9.254717826843261719e-02 2.253297269344329834e-01 -3.157533705234527588e-02 4.392660688608884811e-03 -4.501987397670745850e-01
-1.124417558312416077e-01 -1.479118689894676208e-02 -3.335996270179748535e-01 2.536188811063766479e-02 4.285325109958648682e-02 2.587784826755523682e-01 -5.003064125776290894e-02 -9.318352490663528442e-02 3.293889760971069336e-02 -1.775450706481933594e-01 -1.562282145023345947e-01 1.970638632774353027e-01 6.257183104753494263e-02 1.349888741970062256e-01 -2.440268397331237793e-01 2.782744914293289185e-02 2.355102002620697021e-01 4.092448204755783081e-02 2.866944074630737305e-01 -2.448168247938156128e-01 1.486045271158218384e-01 -1.756180077791213989e-01 9.232249855995178223e-02 2.909712493419647217e-01 1.028254255652427673e-01 6.279172003269195557e-02 3.262937068939208984e-03 -1.751955226063728333e-02 1.125921458005905151e-01 4.544174075126647949e-01 1.086497828364372253e-01 -1.603616476058959961e-01
1.310126483440399170e-01 -3.297451883554458618e-02 -8.656222373247146606e-02 2.626336514949798584e-01 3.643467426300048828e-01 9.679798036813735962e-02 -1.849239342845976353e-03 -1.424742639064788818e-01 -1.511734724044799805e-01 -2.361215054988861084e-01 1.105456799268722534e-01 -1.217145100235939026e-01 -3.037991523742675781e-01 9.756407141685485840e-02 -7.152915745973587036e-02 -1.630564481019973755e-01 2.558611929416656494e-01 2.676713168621063232e-01 1.126966252923011780e-01 1.648072451353073120e-01 3.091478049755096436e-01 2.411106973886489868e-02 8.786703646183013916e-02 9.434290230274200439e-02 8.271344751119613647e-02 3.999190032482147217e-02 -1.807039231061935425e-01 2.513599097728729248e-01 -1.277005523443222046e-01 2.212840020656585693e-01 -1.902706772089004517e-01 -9.053581207990646362e-02
-1.072705239057540894e-01 1.828663349151611328e-01 8.517709374427795410e-02 1.391187012195587158e-01 1.933915627887472510e-04 1.205649599432945251e-02 -1.409677118062973022e-01 -2.005818188190460205e-01 -3.394974768161773682e-01 1.536348909139633179e-01 8.209747821092605591e-02 1.128809824585914612e-01 -1.948795020580291748e-01 -2.083237320184707642e-01 -3.811006247997283936e-01 6.459929794073104858e-02 6.727621704339981079e-02 1.450486183166503906e-01 2.903617322444915771e-01 1.485236268490552902e-02 2.970059812068939209e-01 1.986301504075527191e-02 4.048841074109077454e-02 2.075907588005065918e-01 -2.543088793754577637e-02 7.321188598871231079e-02 -5.716635845601558685e-03 1.182768568396568298e-01 1.162512451410293579e-01 3.943609297275543213e-01 -1.189583837985992432e-01 -1.800302565097808838e-01
7.685559242963790894e-02 -2.509509585797786713e-02 -2.209205478429794312e-01 -5.334541946649551392e-02 -6.042939797043800354e-02 -1.627955734729766846e-01 -2.262995988130569458e-01 -5.228877067565917969e-01 1.316963434219360352e-01 -1.801346242427825928e-01 -1.448066085577011108e-01 -5.670606717467308044e-02 5.699726752936840057e-03 -1.147866174578666687e-01 -5.194697901606559753e-02 -1.471810191869735718e-01 9.084803611040115356e-02 2.021857053041458130e-01 1.261977851390838623e-01 7.042009383440017700e-03 1.011873260140419006e-01 -6.934445351362228394e-02 -1.432628370821475983e-02 4.693090170621871948e-02 6.123499572277069092e-02 -1.550669968128204346e-01 -1.990278512239456177e-01 -1.254721824079751968e-02 1.363653689622879028e-01 2.687863409519195557e-01 2.688469290733337402e-01 -4.027902483940124512e-01
5.541272088885307312e-02 8.040890097618103027e-02 -1.799401640892028809e-01 1.201227530837059021e-01 2.348745614290237427e-01 -7.755314558744430542e-02 2.977919206023216248e-02 -3.872514069080352783e-01 -1.228479370474815369e-01 2.360833138227462769e-01 -1.146509051322937012e-01 8.493771404027938843e-02 1.107470095157623291e-01 1.255506724119186401e-01 2.061843127012252808e-01 1.049481555819511414e-01 3.225095272064208984e-01 1.914647668600082397e-01 -7.274129241704940796e-02 -8.038882911205291748e-02 2.623332738876342773e-01 -4.084008932113647461e-02 -3.511863201856613159e-02 -6.504599470645189285e-03 1.120648309588432312e-01 -1.225417703390121460e-01 9.546788781881332397e-02 -1.831763386726379395e-01 7.902047596871852875e-03 1.943648308515548706e-01 2.483743876218795776e-01 -4.061097800731658936e-01
-1.555702984333038330e-01 5.085056647658348083e-02 -2.088144868612289429e-01 2.814570963382720947e-01 6.997489929199218750e-02 -3.464819118380546570e-02 -1.812253743410110474e-01 -2.804538309574127197e-01 8.767700195312500000e-02 1.124126613140106201e-01 -8.213023841381072998e-02 9.044902771711349487e-02 2.327826619148254395e-02 9.080900996923446655e-02 2.486269176006317139e-02 1.047487184405326843e-01 -1.845648139715194702e-02 -7.682885229587554932e-02 1.849484145641326904e-01 -2.705663740634918213e-01 1.394831985235214233e-01 2.468071430921554565e-01 9.288994222879409790e-02 1.225878819823265076e-01 7.971128821372985840e-02 1.190342456102371216e-01 1.996084451675415039e-01 1.142710223793983459e-01 -1.176355928182601929e-01 4.527496397495269775e-01 -1.669501811265945435e-01 -3.733220398426055908e-01
6.402363628149032593e-02 1.064034625887870789e-01 -1.000746116042137146e-01 2.477476000785827637e-01 9.198294579982757568e-02 3.843567073345184326e-01 1.896703243255615234e-01 -2.991344034671783447e-01 -4.224276542663574219e-02 9.720800071954727173e-02 2.559003829956054688e-01 3.148952499032020569e-02 -4.822058975696563721e-02 1.222050860524177551e-01 1.545664519071578979e-01 -1.810273900628089905e-02 3.651725500822067261e-02 4.028192460536956787e-01 2.749980688095092773e-01 -5.824502557516098022e-02 2.320963144302368164e-01 -2.182980775833129883e-01 -1.618475317955017090e-01 1.053056716918945312e-01 -2.313559874892234802e-02 -3.513617813587188721e-02 -1.876701861619949341e-01 4.740286618471145630e-02 1.546429693698883057e-01 2.276355326175689697e-01 9.187163412570953369e-02 -8.672021329402923584e-02
3.892778158187866211e-01 3.279764950275421143e-02 -3.157413899898529053e-01 -7.085873186588287354e-02 2.932823635637760162e-02 1.268495619297027588e-01 8.539684116840362549e-03 -1.066031232476234436e-01 -1.915043443441390991e-01 -1.683428883552551270e-01 4.718054458498954773e-02 6.868822127580642700e-02 -9.543799608945846558e-02 1.045640092343091965e-02 1.211831439286470413e-02 1.411414295434951782e-01 1.432642936706542969e-01 2.161521911621093750e-01 -7.113382965326309204e-02 -9.148153662681579590e-02 3.810503780841827393e-01 -1.991720944643020630e-01 6.794212013483047485e-02 1.489797830581665039e-01 1.792641542851924896e-02 -2.889185585081577301e-02 1.160734817385673523e-01 -7.956501096487045288e-02 -1.505495309829711914e-01 3.897224068641662598e-01 7.099520415067672729e-02 -3.466101884841918945e-01
1.552284210920333862e-01 5.393533036112785339e-02 6.777013093233108521e-02 8.276715129613876343e-02 6.940632313489913940e-02 3.425865769386291504e-01 -1.027965396642684937e-01 -3.027456998825073242e-01 -1.593842506408691406e-01 -1.844592839479446411e-01 6.396238505840301514e-02 -1.327390521764755249e-01 -2.670536935329437256e-01 -2.275886535644531250e-01 1.601842790842056274e-01 1.339436471462249756e-01 -4.507836699485778809e-02 2.871307432651519775e-01 -1.019708737730979919e-01 -1.517004668712615967e-01 -1.899834722280502319e-03 6.383801996707916260e-02 7.908149063587188721e-02 -2.861210843548178673e-03 1.539894938468933105e-01 -2.013758122920989990e-01 2.588676810264587402e-01 -1.025525704026222229e-01 1.821403950452804565e-01 3.853686749935150146e-01 1.853761523962020874e-01 -5.676526948809623718e-02
1.789290085434913635e-02 -3.892579302191734314e-02 3.641704842448234558e-02 3.294995427131652832e-01 1.096207275986671448e-01 1.221034750342369080e-01 -1.791856624186038971e-02 -1.434884667396545410e-01 -2.496437579393386841e-01 -1.908572912216186523e-01 4.551962763071060181e-02 -2.165205478668212891e-01 -3.368491232395172119e-01 1.210933551192283630e-01 1.359314192086458206e-02 -1.362552642822265625e-01 8.015266805887222290e-02 3.479371964931488037e-01 1.417550444602966309e-01 1.236157938838005066e-01 1.739076226949691772e-01 2.393243759870529175e-01 -1.524562947452068329e-02 8.142283558845520020e-02 1.622284799814224243e-01 -8.653187751770019531e-02 -7.200277596712112427e-02 2.853873372077941895e-01 2.899177372455596924e-02 3.090962171554565430e-01 -2.263663411140441895e-01 -1.433465629816055298e-01
-1.201966702938079834e-01 8.679913729429244995e-02 -1.294568181037902832e-01 -1.414131969213485718e-01 5.482333712279796600e-03 1.641567051410675049e-01 -1.370301842689514160e-01 -4.991563782095909119e-02 -1.866062879562377930e-01 -1.677231043577194214e-01 1.489061564207077026e-01 2.621088922023773193e-01 1.843710243701934814e-01 6.311351060867309570e-02 -1.701051592826843262e-01 -2.439610660076141357e-01 1.674238741397857666e-01 2.160182446241378784e-01 1.657903790473937988e-01 5.377437546849250793e-02 4.262355268001556396e-01 1.237497404217720032e-01 2.196021080017089844e-01 2.747465074062347412e-01 -1.069383919239044189e-01 9.335728734731674194e-02 -1.717076450586318970e-01 -1.603533625602722168e-01 1.763674020767211914e-01 1.963423341512680054e-01 1.133075729012489319e-02 -2.045806646347045898e-01
-1.531531512737274170e-01 2.737532258033752441e-01 -1.332706362009048462e-01 4.531396925449371338e-02 1.006041914224624634e-01 1.082228124141693115e-01 1.139920726418495178e-01 -2.187266945838928223e-01 -1.276053637266159058e-01 -1.255202740430831909e-01 -2.665118277072906494e-01 -1.557666659355163574e-01 2.452735044062137604e-02 3.035254217684268951e-02 1.037728860974311829e-01 2.079226225614547729e-01 2.805712819099426270e-01 1.763592660427093506e-01 1.609930098056793213e-01 -8.770179748535156250e-02 8.793067187070846558e-02 5.196525901556015015e-02 2.494107782840728760e-01 1.918056607246398926e-01 2.615586221218109131e-01 5.183767154812812805e-02 -3.134290874004364014e-01 3.330541551113128662e-01 1.765086352825164795e-01 2.035075426101684570e-01 2.343982644379138947e-02 -1.001123413443565369e-01
-1.721230447292327881e-01 -7.615368813276290894e-02 -1.392490863800048828e-01 3.514955043792724609e-01 2.134116739034652710e-01 -5.428591370582580566e-02 -6.969888508319854736e-02 -7.012726366519927979e-02 1.303060650825500488e-01 8.894839137792587280e-02 3.650894016027450562e-02 3.301307931542396545e-02 -1.378402952104806900e-02 5.381266027688980103e-02 -6.670575588941574097e-02 -3.946621343493461609e-02 2.981958985328674316e-01 7.274194620549678802e-03 1.555215418338775635e-01 -1.777828931808471680e-01 2.272091954946517944e-01 3.438452184200286865e-01 -7.937564700841903687e-02 1.061930805444717407e-01 -1.133408620953559875e-01 5.364688113331794739e-02 3.289929032325744629e-01 4.420120641589164734e-02 -2.177193574607372284e-02 3.735435009002685547e-01 -1.036932319402694702e-01 -3.436372280120849609e-01
-1.504796892404556274e-01 -1.486946791410446167e-01 -4.011837393045425415e-02 9.231857955455780029e-02 1.235816478729248047e-01 2.142914384603500366e-01 8.027447760105133057e-02 -2.101967185735702515e-01 -2.011619061231613159e-01 -2.332033030688762665e-02 -1.868003457784652710e-01 -2.504956163465976715e-02 -2.058491557836532593e-01 1.230751872062683105e-01 2.422106564044952393e-01 -3.483230471611022949e-01 9.674444794654846191e-02 1.960933059453964233e-01 2.495616376399993896e-01 3.452221304178237915e-02 3.137712180614471436e-01 4.917900264263153076e-02 1.359281092882156372e-01 7.688460499048233032e-02 1.086914725601673126e-02 -8.692387491464614868e-02 -2.619543373584747314e-01 1.962499469518661499e-01 -2.361041158437728882e-01 -9.946994483470916748e-03 7.604378461837768555e-02 -3.259867727756500244e-01
-1.582984812557697296e-02 6.430305540561676025e-02 1.111633144319057465e-03 -5.420817062258720398e-02 6.567474454641342163e-02 4.315832629799842834e-02 6.696990877389907837e-02 -2.630074918270111084e-01 -1.420659124851226807e-01 3.943340852856636047e-02 -3.303813934326171875e-01 1.839449629187583923e-02 -1.911569535732269287e-01 2.281764000654220581e-01 2.235023677349090576e-01 -2.457505911588668823e-01 8.723967522382736206e-02 2.677017450332641602e-01 1.037551686167716980e-01 3.811185481026768684e-03 1.875598728656768799e-01 2.012330293655395508e-01 3.004167675971984863e-01 1.765832304954528809e-01 1.167082041501998901e-01 1.818934455513954163e-02 -2.346586287021636963e-01 1.167357042431831360e-01 -2.337708175182342529e-01 1.681101769208908081e-01 2.606114931404590607e-02 -3.595392107963562012e-01
-2.250288426876068115e-01 -9.882807731628417969e-02 4.344734922051429749e-02 -1.160160377621650696e-01 -2.039024382829666138e-01 -6.356860697269439697e-02 -8.543299883604049683e-02 -5.003628730773925781e-01 -1.962063163518905640e-01 -1.902732700109481812e-01 4.738947749137878418e-02 -4.921871796250343323e-02 -3.866779059171676636e-02 1.803029701113700867e-02 6.253373622894287109e-02 -1.940579265356063843e-01 -1.654988527297973633e-01 -9.938879311084747314e-02 -4.132026061415672302e-02 1.238954886794090271e-01 1.725596487522125244e-01 1.482098847627639771e-01 -5.426873639225959778e-02 2.370003908872604370e-01 4.069267213344573975e-02 -2.051160484552383423e-01 1.336398571729660034e-01 -3.486623615026473999e-02 2.235907316207885742e-01 3.655731081962585449e-01 3.825296461582183838e-02 -2.917602658271789551e-01
-9.834885597229003906e-02 6.885217130184173584e-02 -1.616701036691665649e-01 3.416622579097747803e-01 -8.347649872303009033e-02 -1.826864629983901978e-01 -2.306144684553146362e-01 -1.576810777187347412e-01 6.641095131635665894e-02 1.825474649667739868e-01 -4.281299933791160583e-02 4.933099821209907532e-02 -7.557876408100128174e-02 1.895247399806976318e-01 -1.001458913087844849e-01 -1.488879173994064331e-01 2.005590870976448059e-02 1.096197664737701416e-01 1.394393742084503174e-01 -9.494212269783020020e-02 -6.063732877373695374e-02 1.749874055385589600e-01 3.045588731765747070e-02 2.002635300159454346e-01 -8.870854228734970093e-02 9.281205385923385620e-02 5.704990029335021973e-02 6.443402916193008423e-02 8.753064274787902832e-02 4.902354776859283447e-01 9.070853888988494873e-02 -4.606318175792694092e-01
-2.499234527349472046e-01 2.303774058818817139e-01 -1.132511720061302185e-02 1.721097975969314575e-01 -3.455468267202377319e-02 -2.358268648386001587e-01 1.229402571916580200e-01 -1.425338089466094971e-01 6.357952952384948730e-02 1.519062221050262451e-01 1.791751235723495483e-01 -1.152906343340873718e-01 -1.942333579063415527e-01 9.397891163825988770e-02 1.031987443566322327e-01 1.699704229831695557e-01 2.707882821559906006e-01 1.748751997947692871e-01 1.640054024755954742e-02 8.756177127361297607e-02 8.894970268011093140e-02 -1.139026805758476257e-01 -1.449579745531082153e-01 3.631971180438995361e-01 9.323965013027191162e-02 -1.131944805383682251e-01 -2.883872091770172119e-01 1.486547589302062988e-01 2.331935614347457886e-01 3.327004909515380859e-01 5.551372095942497253e-02 -1.525998264551162720e-01
2.099372893571853638e-01 -8.332531899213790894e-02 -5.704753845930099487e-02 4.239399433135986328e-01 9.316151589155197144e-02 8.674042671918869019e-02 1.496276110410690308e-01 -1.663114130496978760e-01 -3.441524803638458252e-01 -2.766269072890281677e-02 -1.803784370422363281e-01 5.368319898843765259e-02 -3.111358545720577240e-02 1.543960571289062500e-01 -7.744732499122619629e-02 2.554002590477466583e-02 2.790563367307186127e-02 7.184992730617523193e-02 9.585890173912048340e-02 1.313834786415100098e-01 2.036629915237426758e-01 2.447370290756225586e-01 -1.693469658493995667e-02 1.896136701107025146e-01 -2.570375800132751465e-01 5.836379528045654297e-02 -1.347298026084899902e-01 3.495731651782989502e-01 -2.714806981384754181e-02 3.216906189918518066e-01 1.386064141988754272e-01 -1.019968092441558838e-01
6.355001777410507202e-02 6.549306213855743408e-02 -1.066598221659660339e-01 1.035969480872154236e-01 1.846729815006256104e-01 3.691530823707580566e-01 6.767030805349349976e-02 -3.039954006671905518e-01 -1.280592381954193115e-01 -8.185721933841705322e-02 -3.751317858695983887e-01 9.875248372554779053e-02 -8.201710879802703857e-02 -3.711892664432525635e-02 -1.683112382888793945e-01 -2.707433402538299561e-01 -1.410360820591449738e-02 1.554686725139617920e-01 -1.295260637998580933e-01 -2.544719576835632324e-01 1.972923725843429565e-01 8.759833872318267822e-02 -1.714348345994949341e-01 1.972170174121856689e-01 9.598457813262939453e-02 7.746334373950958252e-02 -8.852029591798782349e-02 6.531273573637008667e-02 1.761686950922012329e-01 3.643549978733062744e-01 1.378611009567975998e-02 -8.247486501932144165e-02
-2.916991114616394043e-01 2.881634235382080078e-01 4.327438771724700928e-02 -2.828862145543098450e-02 6.000853329896926880e-02 5.796642042696475983e-03 -4.307956621050834656e-02 -3.443000316619873047e-01 -9.250856190919876099e-02 4.204361140727996826e-02 1.321134716272354126e-01 -5.953909829258918762e-02 -3.341616988182067871e-01 1.471821963787078857e-02 -2.310685068368911743e-01 8.379126898944377899e-03 1.602927297353744507e-01 2.004402726888656616e-01 -6.306091696023941040e-02 -5.533986911177635193e-02 2.441899478435516357e-01 -8.973387628793716431e-02 1.816247701644897461e-01 2.862738370895385742e-01 1.601452678442001343e-01 -2.212417777627706528e-03 -3.004677891731262207e-01 1.097511500120162964e-02 2.182058244943618774e-01 2.465062737464904785e-01 1.652857661247253418e-01 -3.490077704191207886e-02
2.386389113962650299e-02 1.184505745768547058e-01 -6.685242801904678345e-02 3.312433958053588867e-01 2.136607319116592407e-01 2.814339697360992432e-01 8.005522936582565308e-02 -2.908921837806701660e-01 -3.311588242650032043e-02 6.440001726150512695e-02 -2.365154027938842773e-01 1.646362841129302979e-01 -1.484277546405792236e-01 1.180991008877754211e-01 2.349925935268402100e-01 1.492947246879339218e-02 -2.262322790920734406e-02 7.152744382619857788e-02 -2.050801366567611694e-02 5.034218542277812958e-03 3.339293599128723145e-01 -1.711726784706115723e-01 2.852765843272209167e-02 3.954088389873504639e-01 5.906091630458831787e-02 -6.129955127835273743e-02 1.733377426862716675e-01 -8.849318325519561768e-02 -6.784913688898086548e-02 -1.092985086143016815e-02 2.244222164154052734e-01 -2.671297788619995117e-01
1.631106585264205933e-01 1.777197569608688354e-01 -1.268289238214492798e-01 1.386189907789230347e-01 1.791675537824630737e-01 2.819816470146179199e-01 -1.265754699707031250e-01 -1.793833225965499878e-01 -1.176625862717628479e-01 -6.226798146963119507e-02 -2.197976559400558472e-01 3.512441366910934448e-02 1.517533324658870697e-02 -1.235049068927764893e-01 2.098352611064910889e-01 -2.227138876914978027e-01 2.235464304685592651e-01 2.200848162174224854e-01 1.232585608959197998e-01 2.571681886911392212e-02 2.207946628332138062e-01 -9.006120264530181885e-02 3.486468195915222168e-01 2.094838172197341919e-01 2.717654407024383545e-01 -2.225845903158187866e-01 -5.407011508941650391e-02 -2.370851859450340271e-02 6.451954692602157593e-02 -1.617178693413734436e-02 2.009719461202621460e-01 -2.490969151258468628e-01
-2.900201827287673950e-02 7.177858054637908936e-02 1.160248741507530212e-01 5.417325720191001892e-02 2.267472818493843079e-02 1.225573122501373291e-01 -2.464323043823242188e-01 -2.122168391942977905e-01 -4.590589404106140137e-01 2.159092128276824951e-01 -1.062609851360321045e-01 1.146537736058235168e-01 -3.295719623565673828e-02 2.039533294737339020e-02 -2.595798373222351074e-01 -9.462549537420272827e-02 2.201812118291854858e-01 5.280269309878349304e-02 7.261818647384643555e-02 -4.314045980572700500e-02 1.824231892824172974e-01 -1.420080848038196564e-02 1.648514717817306519e-01 8.152111619710922241e-02 -5.351378768682479858e-02 1.213994547724723816e-01 -6.156610697507858276e-02 4.298917949199676514e-02 2.528078258037567139e-01 3.992870450019836426e-01 -7.694262266159057617e-02 -3.442065715789794922e-01
-2.162298411130905151e-01 1.840006709098815918e-01 8.317559212446212769e-02 7.221784442663192749e-02 -6.658056378364562988e-02 -1.087261363863945007e-01 6.187981739640235901e-02 -4.101775214076042175e-02 -1.076456457376480103e-01 -2.720173299312591553e-01 1.062908396124839783e-01 2.330455482006072998e-01 6.488833576440811157e-02 1.061852183192968369e-02 6.557726114988327026e-02 -2.001115083694458008e-01 3.412871360778808594e-01 1.497067362070083618e-01 2.025861851871013641e-02 4.314549267292022705e-02 2.096792012453079224e-01 1.649557650089263916e-01 1.377303302288055420e-01 2.214369475841522217e-01 5.227700993418693542e-02 2.494631111621856689e-01 -2.521795928478240967e-01 1.193047985434532166e-01 1.579878032207489014e-01 4.812701642513275146e-01 6.910750269889831543e-02 -3.377954289317131042e-02
-1.007092073559761047e-01 -5.813742429018020630e-02 -1.246554255485534668e-01 1.465277820825576782e-01 -2.136315703392028809e-01 -6.508317310363054276e-03 1.219166964292526245e-01 -1.161416471004486084e-01 -3.717370703816413879e-02 -3.306262493133544922e-01 1.108645275235176086e-01 -4.679216817021369934e-02 -1.973972618579864502e-01 2.935240864753723145e-01 9.236215054988861084e-02 -7.222237437963485718e-02 3.221565783023834229e-01 2.458460628986358643e-01 1.752786040306091309e-01 -3.289394825696945190e-02 3.111582994461059570e-01 -5.419439077377319336e-02 -1.024988442659378052e-01 -1.091208495199680328e-02 -1.384559273719787598e-01 1.224690377712249756e-01 -2.651365995407104492e-01 6.983131915330886841e-02 3.228077590465545654e-01 1.622062474489212036e-01 1.782881617546081543e-01 -1.825751364231109619e-01
2.395917922258377075e-01 1.146293208003044128e-01 -2.962028384208679199e-01 1.635548919439315796e-01 1.350392252206802368e-01 1.495843636803328991e-03 -6.635648757219314575e-02 -2.933031916618347168e-01 -1.493590325117111206e-01 2.858042120933532715e-01 4.424865357577800751e-03 -1.052597463130950928e-01 6.062520667910575867e-02 -7.819700986146926880e-02 2.569590136408805847e-02 2.062159478664398193e-01 2.356173247098922729e-01 1.262949854135513306e-01 4.697764758020639420e-03 -2.984585799276828766e-02 4.145025312900543213e-01 -6.604972481727600098e-02 -1.243405044078826904e-01 -1.035333983600139618e-02 2.440268248319625854e-01 -9.680943191051483154e-02 5.695571005344390869e-02 -9.426379948854446411e-02 -9.574064612388610840e-02 2.087387293577194214e-01 1.521448493003845215e-01 -3.423107862472534180e-01
1.559933368116617203e-02 1.727606356143951416e-01 1.968218684196472168e-01 -5.864918604493141174e-02 -2.446691691875457764e-02 4.826813936233520508e-02 -7.444166392087936401e-02 -3.382098972797393799e-01 -2.442239969968795776e-02 -5.435793474316596985e-02 -7.203193847090005875e-03 -9.128730162046849728e-04 -2.794736027717590332e-01 3.184605017304420471e-02 1.189406439661979675e-01 1.111568287014961243e-01 4.711418747901916504e-01 1.722485125064849854e-01 6.473769247531890869e-02 -1.025660932064056396e-01 1.189156621694564819e-01 5.937502719461917877e-03 3.074380457401275635e-01 1.990721821784973145e-01 5.264169722795486450e-02 -4.579998087137937546e-03 3.873893022537231445e-01 -1.893652826547622681e-01 1.106133610010147095e-01 1.354406625032424927e-01 1.994457989931106567e-01 -1.479550451040267944e-01
-2.416771836578845978e-02 2.338103204965591431e-01 8.210437372326850891e-03 2.824478149414062500e-01 1.413944549858570099e-02 4.933745414018630981e-02 8.298908919095993042e-02 -1.409967243671417236e-01 -4.172792136669158936e-01 2.275931090116500854e-01 -6.567565351724624634e-02 2.397504746913909912e-01 -2.138910442590713501e-01 -1.534747630357742310e-01 -2.308554500341415405e-01 -1.018202677369117737e-01 3.714830428361892700e-02 8.060698956251144409e-02 8.982219547033309937e-02 1.432007849216461182e-01 2.994004786014556885e-01 -3.564824163913726807e-02 -1.083248183131217957e-01 2.809198796749114990e-01 -2.633194625377655029e-02 2.000593245029449463e-01 -2.162395045161247253e-02 1.826764643192291260e-01 1.443121135234832764e-01 1.989798247814178467e-01 -4.767769575119018555e-02 -2.440546005964279175e-01
-1.069446131587028503e-01 7.965939491987228394e-02 -2.104308307170867920e-01 -2.970078289508819580e-01 -1.983066797256469727e-01 1.285582184791564941e-01 1.848647929728031158e-02 -1.422873139381408691e-01 -5.689213797450065613e-02 -2.194508165121078491e-01 8.608742058277130127e-02 2.302113175392150879e-01 1.059291362762451172e-01 -4.587588086724281311e-02 -2.031411379575729370e-01 -1.185041144490242004e-01 3.053815662860870361e-01 3.501733392477035522e-02 2.356093823909759521e-01 -2.216272056102752686e-02 1.132391765713691711e-01 -1.859159320592880249e-01 1.085474118590354919e-01 2.279578000307083130e-01 1.460244655609130859e-01 -1.853636652231216431e-02 -4.616184905171394348e-02 1.504149585962295532e-01 1.913325488567352295e-01 3.783684074878692627e-01 3.463604301214218140e-02 -3.222244977951049805e-01
-2.596167623996734619e-01 -3.943064366467297077e-04 -1.646475195884704590e-01 2.172525525093078613e-01 -1.577902585268020630e-01 3.064684383571147919e-02 1.611746996641159058e-01 -3.449176549911499023e-01 -7.331390678882598877e-02 -2.715354263782501221e-01 6.066613644361495972e-02 -7.839278131723403931e-02 -2.395860403776168823e-01 2.267958819866180420e-01 6.637745350599288940e-02 -2.484480887651443481e-01 2.111558914184570312e-01 2.008725404739379883e-01 2.028241157531738281e-01 1.654126048088073730e-01 2.610452175140380859e-01 -3.826297819614410400e-02 -1.319224014878273010e-02 -7.636665552854537964e-02 -1.596812717616558075e-02 2.274994552135467529e-01 -1.180856972932815552e-01 1.023467779159545898e-01 2.559341788291931152e-01 5.436832830309867859e-02 1.661237329244613647e-02 -2.222432792186737061e-01
-3.542873263359069824e-02 2.466311752796173096e-01 -5.192946791648864746e-01 1.545825302600860596e-01 -2.759646177291870117e-01 1.519040465354919434e-01 -1.660386174917221069e-01 -4.036267846822738647e-02 -3.016723692417144775e-01 -4.121170565485954285e-02 3.490654751658439636e-02 1.911501288414001465e-01 -2.197073549032211304e-01 -8.726328611373901367e-02 2.362101376056671143e-01 2.494586072862148285e-02 3.379448950290679932e-01 8.323816955089569092e-02 -1.201052591204643250e-01 -1.639780551195144653e-01 1.224405765533447266e-01 1.715092919766902924e-02 1.401913911104202271e-02 2.199782431125640869e-01 -5.743930116295814514e-02 -5.299038439989089966e-02 1.332148015499114990e-01 6.356892734766006470e-02 1.457448676228523254e-02 -3.861722536385059357e-03 -1.229611188173294067e-01 -5.997845530509948730e-02
1.925121843814849854e-01 -3.911799192428588867e-02 -2.397793829441070557e-01 3.812304139137268066e-01 7.359183579683303833e-02 -3.091276250779628754e-02 1.275394260883331299e-01 -6.586587429046630859e-02 -3.104003965854644775e-01 -7.810074090957641602e-02 1.326850149780511856e-02 -4.713449999690055847e-02 -1.816581785678863525e-01 2.080600336194038391e-02 -1.424449384212493896e-01 -1.488101184368133545e-01 2.110552936792373657e-01 2.477727085351943970e-01 1.442136317491531372e-01 1.350262016057968140e-01 1.098056733608245850e-01 1.823495514690876007e-02 1.023610308766365051e-01 1.098145693540573120e-01 3.875745460391044617e-02 7.845129072666168213e-02 -8.278198540210723877e-02 4.374342858791351318e-01 1.209632977843284607e-01 3.471063673496246338e-01 -1.226488351821899414e-01 -1.223945841193199158e-01
-1.128440648317337036e-01 -1.108436137437820435e-01 7.300231605768203735e-02 1.093004196882247925e-01 3.569345921277999878e-02 3.326319754123687744e-01 -7.932467386126518250e-03 -1.542050689458847046e-01 -2.880741357803344727e-01 5.123271048069000244e-02 -1.722410768270492554e-01 -4.597809538245201111e-02 -2.564099729061126709e-01 -8.169375360012054443e-02 1.929712593555450439e-01 -4.782252013683319092e-01 1.779437065124511719e-01 7.904632366262376308e-04 -7.005605380982160568e-03 2.023102133534848690e-04 2.787458300590515137e-01 5.719572305679321289e-02 1.140958070755004883e-01 2.335581332445144653e-01 1.142393201589584351e-01 -2.673165872693061829e-02 -6.233820691704750061e-02 -1.106819324195384979e-02 -1.173314452171325684e-01 -7.072421908378601074e-02 5.329141393303871155e-02 -3.828319013118743896e-01
1.573802083730697632e-01 -9.436821192502975464e-02 -1.723653972148895264e-01 2.294030785560607910e-01 -7.570736110210418701e-02 1.021188497543334961e-01 8.098171651363372803e-02 -1.622928828001022339e-01 -6.381810177117586136e-03 -1.577722281217575073e-01 4.060303419828414917e-02 1.829721331596374512e-01 -5.133641883730888367e-02 -4.302334040403366089e-02 2.649631202220916748e-01 -1.340005546808242798e-01 3.846037983894348145e-01 2.714920043945312500e-01 -9.875842183828353882e-02 -4.766528680920600891e-02 1.412578225135803223e-01 -5.013560131192207336e-02 2.062676399946212769e-01 5.734615400433540344e-02 -1.454971432685852051e-01 -3.428027927875518799e-01 3.198846802115440369e-02 -2.242652326822280884e-01 2.377768978476524353e-02 1.373599171638488770e-01 2.548102140426635742e-01 -3.254338502883911133e-01
-4.523598030209541321e-02 1.639455407857894897e-01 -1.098328009247779846e-01 3.189511597156524658e-02 -1.995287276804447174e-02 -2.249951064586639404e-01 -9.819917380809783936e-02 -1.107730865478515625e-01 -2.953354269266128540e-03 -2.693311125040054321e-02 5.174953490495681763e-02 -6.981029361486434937e-02 -2.909928858280181885e-01 5.397551506757736206e-02 -9.857561439275741577e-02 -1.364082992076873779e-01 1.963381469249725342e-01 3.983959257602691650e-01 1.923695802688598633e-01 2.413477301597595215e-01 8.688054978847503662e-02 1.728878021240234375e-01 -8.120421320199966431e-02 5.771809443831443787e-02 -3.142369985580444336e-01 1.245526522397994995e-01 -8.905127644538879395e-02 1.841821521520614624e-01 1.815583854913711548e-01 3.752362430095672607e-01 1.708880513906478882e-01 -2.487842589616775513e-01
-1.299545634537935257e-02 5.598561838269233704e-02 -2.032911777496337891e-01 2.364631593227386475e-01 1.257678866386413574e-01 2.431779503822326660e-01 1.711400300264358521e-01 -2.101596444845199585e-01 -1.021707803010940552e-01 1.232585124671459198e-02 2.186926007270812988e-01 1.989174485206604004e-01 -1.376953870058059692e-01 1.948344111442565918e-01 -4.811664298176765442e-02 -9.329115599393844604e-02 -2.610014751553535461e-02 9.504989534616470337e-02 2.104452848434448242e-01 -1.504662185907363892e-01 5.952471494674682617e-01 -1.652603745460510254e-01 3.515987843275070190e-02 1.084287390112876892e-01 8.541154116392135620e-02 -4.827171191573143005e-02 6.175411399453878403e-03 -2.049551457166671753e-01 -1.025486961007118225e-01 6.104987114667892456e-03 2.258981317281723022e-01 -2.452724613249301910e-02
4.145286381244659424e-01 2.179539352655410767e-01 -1.192625835537910461e-01 2.172099053859710693e-01 -1.571435830555856228e-03 2.276098281145095825e-01 5.017346888780593872e-02 -1.255934983491897583e-01 6.897764652967453003e-02 1.538362801074981689e-01 9.444664418697357178e-02 2.468601316213607788e-01 -8.855207264423370361e-02 -1.790121942758560181e-01 8.302954584360122681e-02 1.482618749141693115e-01 1.841031908988952637e-01 1.145314127206802368e-01 7.033788412809371948e-02 -2.631115317344665527e-01 3.740120232105255127e-01 -3.431177139282226562e-02 1.279389262199401855e-01 1.571356803178787231e-01 2.037138640880584717e-01 4.142212274018675089e-04 3.396511822938919067e-02 -4.456694796681404114e-02 7.354467362165451050e-02 1.712277978658676147e-01 2.501189708709716797e-01 -1.920348107814788818e-01
-1.135283261537551880e-01 -1.379840672016143799e-01 6.884843856096267700e-02 2.358985096216201782e-01 -9.077740460634231567e-02 4.010690003633499146e-02 -2.359587997198104858e-01 -2.445529699325561523e-01 2.850727364420890808e-02 2.494241893291473389e-01 -5.573251843452453613e-02 2.506392598152160645e-01 -1.858470439910888672e-01 -6.512892246246337891e-02 9.961921721696853638e-02 -1.575623303651809692e-01 1.075105369091033936e-01 4.016403853893280029e-01 -1.579572409391403198e-01 -2.400426268577575684e-01 2.906889915466308594e-01 -3.344582393765449524e-03 -6.748348474502563477e-02 1.283556520938873291e-01 -2.948055863380432129e-01 -8.060539513826370239e-02 5.489928275346755981e-02 -2.520805969834327698e-02 5.193140357732772827e-02 2.617369294166564941e-01 6.974653899669647217e-02 -2.139161229133605957e-01
-2.863391935825347900e-01 1.881779134273529053e-01 -2.207372039556503296e-01 2.124595642089843750e-01 2.145742624998092651e-01 -1.358881741762161255e-01 -2.838412523269653320e-01 -1.522666364908218384e-01 -1.418407559394836426e-01 1.179023459553718567e-01 -7.404258847236633301e-02 3.053318941965699196e-03 1.034084856510162354e-01 -1.350673437118530273e-01 1.378460824489593506e-01 -2.280030250549316406e-01 -7.541821897029876709e-02 1.646484807133674622e-02 1.005576103925704956e-01 -1.872934550046920776e-01 1.793265640735626221e-01 1.016675606369972229e-01 -2.533706650137901306e-02 1.878567636013031006e-01 -3.454846441745758057e-01 -2.120088934898376465e-01 3.587413579225540161e-02 1.262174695730209351e-01 1.681431680917739868e-01 2.468288540840148926e-01 1.975722052156925201e-02 -2.834666669368743896e-01
-8.430667966604232788e-02 1.649286039173603058e-02 -1.869220435619354248e-01 -4.562690481543540955e-02 -2.877211868762969971e-01 -1.035868376493453979e-01 -8.029857277870178223e-02 -2.571201920509338379e-01 -1.374268084764480591e-01 -3.346588611602783203e-01 7.087778300046920776e-02 1.469077616930007935e-01 -4.806642234325408936e-02 -1.176753267645835876e-02 4.246193915605545044e-02 -1.270863413810729980e-01 -3.240808844566345215e-02 1.719304025173187256e-01 5.038592964410781860e-02 7.774865627288818359e-02 4.058987796306610107e-01 9.635221958160400391e-02 -2.554177045822143555e-01 3.432099223136901855e-01 1.412600576877593994e-01 -5.816643312573432922e-02 -1.053349003195762634e-01 2.446532696485519409e-01 1.918449997901916504e-01 -8.236148208379745483e-02 -1.470431033521890640e-02 -2.779930830001831055e-01
4.296433180570602417e-03 -1.606385339982807636e-03 2.314687706530094147e-02 -2.809657598845660686e-04 -1.556659489870071411e-01 3.764064051210880280e-03 -6.463714689016342163e-02 -1.700996607542037964e-01 3.414678573608398438e-02 -9.371938556432723999e-02 -1.623482070863246918e-02 -1.384293311275541782e-03 1.374009065330028534e-02 -1.806180924177169800e-02 1.505804210901260376e-01 -5.329050123691558838e-02 3.687645494937896729e-01 4.842944070696830750e-02 3.258295357227325439e-01 1.154456809163093567e-01 4.010663628578186035e-01 6.581483036279678345e-02 1.851453334093093872e-01 9.422928839921951294e-02 2.697568535804748535e-01 -2.319756895303726196e-01 2.056425511837005615e-01 3.516808748245239258e-01 2.716635763645172119e-01 2.382374256849288940e-01 1.271630674600601196e-01 -1.983529329299926758e-02
2.945515513420104980e-01 -8.994312584400177002e-02 -3.484159409999847412e-01 -8.753202855587005615e-02 2.580885775387287140e-02 -1.378501672297716141e-02 3.699079528450965881e-02 7.817016541957855225e-02 -1.940991878509521484e-01 -9.788086265325546265e-02 9.507326036691665649e-02 5.571369454264640808e-02 -2.729437947273254395e-01 -4.301239177584648132e-02 1.120975911617279053e-01 1.264652460813522339e-01 3.049840964376926422e-02 1.320117712020874023e-01 -1.767408102750778198e-02 7.589701563119888306e-02 4.964911937713623047e-01 -1.763140112161636353e-01 6.133345142006874084e-02 2.217791378498077393e-01 -7.828986644744873047e-02 -1.260245144367218018e-01 6.278039515018463135e-02 -3.923373669385910034e-02 -1.058560796082019806e-02 3.977465033531188965e-01 -9.233756363391876221e-02 -2.327073663473129272e-01
-1.088674664497375488e-01 -2.877662330865859985e-02 -1.042653247714042664e-01 3.687318563461303711e-01 1.616996377706527710e-01 3.049054555594921112e-02 9.711167961359024048e-02 -1.109291315078735352e-01 1.547469645738601685e-01 -6.933277100324630737e-02 -7.873722165822982788e-02 -1.163235604763031006e-01 5.441650003194808960e-02 1.763800531625747681e-01 3.879625499248504639e-01 -5.341466143727302551e-02 3.084670901298522949e-01 2.809176146984100342e-01 -3.012786805629730225e-02 -4.200813174247741699e-02 2.543070018291473389e-01 -1.171398311853408813e-01 -1.333760023117065430e-01 -5.957267805933952332e-02 -2.147735506296157837e-01 -8.418060839176177979e-02 -2.140868082642555237e-02 6.877246499061584473e-02 2.204825170338153839e-02 3.125603497028350830e-01 1.992835253477096558e-01 -2.880671322345733643e-01
-2.042452394962310791e-01 3.387129604816436768e-01 -3.797276690602302551e-02 3.829084709286689758e-02 7.768346369266510010e-02 -3.986228629946708679e-02 5.709675606340169907e-03 -7.742220908403396606e-02 9.016032516956329346e-02 -2.980940937995910645e-01 -3.771362602710723877e-01 -2.180812358856201172e-01 -2.991183996200561523e-01 4.827485419809818268e-03 -9.728943929076194763e-03 -5.576529726386070251e-02 1.370418220758438110e-01 5.295718833804130554e-02 5.249188840389251709e-02 -1.312863826751708984e-01 2.529790401458740234e-01 6.642660498619079590e-02 -9.700299799442291260e-02 2.499675154685974121e-01 1.639480739831924438e-01 -2.827005684375762939e-01 -1.343409270048141479e-01 1.454125940799713135e-01 1.198655217885971069e-01 1.977467387914657593e-01 -3.846279531717300415e-02 -2.543551921844482422e-01
-1.415934711694717407e-01 -2.844952605664730072e-02 1.440162770450115204e-02 1.454864591360092163e-01 5.322525277733802795e-02 4.347594678401947021e-01 1.713092029094696045e-01 -2.773678302764892578e-01 6.404335610568523407e-03 -2.101037204265594482e-01 7.995379716157913208e-02 4.852918907999992371e-02 1.922017633914947510e-01 7.714983075857162476e-02 -2.075835466384887695e-01 -1.227654814720153809e-01 6.319636106491088867e-02 1.870612353086471558e-01 1.852963119745254517e-01 -1.540443003177642822e-01 4.828613698482513428e-01 -6.295955181121826172e-02 5.261072516441345215e-02 2.654167264699935913e-02 5.339925363659858704e-02 -2.958989329636096954e-02 9.651518613100051880e-02 1.702505797147750854e-01 1.725848019123077393e-01 1.898586153984069824e-01 1.837331503629684448e-01 -1.624587327241897583e-01
-1.218207329511642456e-01 -4.009016603231430054e-02 -1.321531683206558228e-01 1.571482867002487183e-01 2.922720015048980713e-01 -2.100124023854732513e-02 8.601253852248191833e-03 -3.078809976577758789e-01 -1.160209774971008301e-01 1.395197212696075439e-01 3.003144264221191406e-01 -6.698206067085266113e-03 -1.010073274374008179e-01 5.956743285059928894e-02 -2.830003499984741211e-01 4.346158728003501892e-02 4.989570379257202148e-02 9.921159595251083374e-02 1.662017554044723511e-01 -9.512194432318210602e-03 1.762737184762954712e-01 6.224070116877555847e-02 2.093874067068099976e-01 3.247493505477905273e-01 2.466644048690795898e-01 1.012571230530738831e-01 -1.850284337997436523e-01 -1.954696327447891235e-02 3.578572869300842285e-01 2.596572041511535645e-01 1.218666657805442810e-01 -3.778908401727676392e-02
1.929661035537719727e-01 4.113579541444778442e-02 8.365459740161895752e-02 -9.806210175156593323e-03 -1.768263243138790131e-02 3.124027848243713379e-01 1.403023954480886459e-02 -3.603611290454864502e-01 -1.371245533227920532e-01 -3.624712303280830383e-02 -1.354466974735260010e-01 -5.053810309618711472e-03 -1.233536154031753540e-01 1.380192637443542480e-01 8.508776128292083740e-02 2.258796691894531250e-01 5.123730301856994629e-01 2.327245287597179413e-02 -1.359325796365737915e-01 -1.200726535171270370e-02 2.316401451826095581e-01 -4.136930033564567566e-02 2.580426335334777832e-01 1.942332237958908081e-01 -3.341276943683624268e-02 5.434210970997810364e-02 3.017989397048950195e-01 8.035155944526195526e-03 -5.610413476824760437e-02 8.663690835237503052e-02 1.763035953044891357e-01 -1.291250884532928467e-01
-1.441981941461563110e-01 3.005305528640747070e-01 -8.304690569639205933e-02 1.262301951646804810e-01 -3.088246332481503487e-03 2.259620577096939087e-01 -1.757263690233230591e-01 -6.415341049432754517e-02 5.603823810815811157e-02 -3.048213422298431396e-01 1.210338026285171509e-01 1.125668585300445557e-01 -1.056693121790885925e-01 9.491048008203506470e-02 -1.197857223451137543e-02 -5.167808756232261658e-02 2.773563861846923828e-01 -7.477583736181259155e-02 -7.626345753669738770e-02 -7.419657707214355469e-02 2.772799730300903320e-01 6.637027114629745483e-02 -2.977239191532135010e-01 2.942950725555419922e-01 -7.736161351203918457e-03 -2.888777554035186768e-01 2.344158440828323364e-01 8.671699091792106628e-03 -1.945726275444030762e-01 1.672234982252120972e-01 1.876972019672393799e-01 -2.089558094739913940e-01
-8.145874738693237305e-02 1.103546470403671265e-01 -2.141125351190567017e-01 2.185183018445968628e-01 6.388705968856811523e-02 7.811421155929565430e-02 1.121985092759132385e-01 -2.575813829898834229e-01 4.345669597387313843e-02 -1.189017668366432190e-01 -1.003445833921432495e-01 -7.702399045228958130e-02 -5.666755884885787964e-02 -1.041120216250419617e-01 8.513595908880233765e-02 -5.729956552386283875e-02 2.001885920763015747e-01 5.718657970428466797e-01 2.870549857616424561e-01 -2.071191743016242981e-02 -4.949243366718292236e-02 2.072085589170455933e-01 -6.855352222919464111e-02 8.272752165794372559e-02 1.919587403535842896e-01 -2.888320945203304291e-02 -6.099807843565940857e-02 3.189130723476409912e-01 1.047188416123390198e-01 2.429625391960144043e-01 -2.226617746055126190e-02 -1.462771892547607422e-01
-1.483291536569595337e-01 1.917007714509963989e-01 3.497759625315666199e-02 1.587156206369400024e-02 4.925767332315444946e-02 -7.552861422300338745e-02 -2.028091847896575928e-01 -4.437547326087951660e-01 -1.957105845212936401e-01 -3.168985992670059204e-02 -2.925510704517364502e-01 -3.668767213821411133e-02 -1.061054915189743042e-01 -1.180310249328613281e-01 -1.451110392808914185e-01 9.052619338035583496e-03 2.665357589721679688e-01 2.612079679965972900e-01 -1.307045370340347290e-01 3.066491335630416870e-03 1.349256336688995361e-01 -1.349100563675165176e-02 3.633445128798484802e-02 1.708207130432128906e-01 -2.369232475757598877e-02 2.129931151866912842e-01 -9.895398467779159546e-02 2.306063175201416016e-01 -2.890840359032154083e-02 3.793353736400604248e-01 2.382313311100006104e-01 -7.342357933521270752e-02
2.883733017370104790e-03 1.210269108414649963e-01 1.147917732596397400e-01 2.839389815926551819e-02 4.300805181264877319e-02 2.443443797528743744e-02 1.124616619199514389e-02 -4.261662662029266357e-01 -1.351732164621353149e-01 9.579060226678848267e-02 -6.243395432829856873e-02 8.782736957073211670e-02 -1.690780818462371826e-01 1.331807821989059448e-01 1.240597590804100037e-01 1.808627545833587646e-01 3.266910910606384277e-01 1.140236854553222656e-01 1.278459578752517700e-01 -3.174402117729187012e-01 2.052985578775405884e-01 8.799514174461364746e-02 1.930075436830520630e-01 -6.528093665838241577e-02 -1.796050928533077240e-02 -1.429150402545928955e-01 3.360520601272583008e-01 -2.010269463062286377e-01 2.222235649824142456e-01 1.292793601751327515e-01 -1.850038953125476837e-02 -2.913925051689147949e-01
-9.019207954406738281e-02 -4.301275312900543213e-02 -5.120791494846343994e-02 2.069796025753021240e-01 5.314750224351882935e-02 1.089047268033027649e-01 -3.371598571538925171e-02 -2.976478338241577148e-01 -3.670622408390045166e-01 8.049685508012771606e-03 -3.474819064140319824e-01 9.482949972152709961e-02 -1.116021499037742615e-01 -2.443449944257736206e-01 -8.323881775140762329e-02 1.035858094692230225e-01 1.351222544908523560e-01 1.203351989388465881e-01 -6.063551083207130432e-02 9.571202099323272705e-02 1.441181004047393799e-01 3.228957951068878174e-02 2.938326261937618256e-02 1.030902937054634094e-01 -8.639177680015563965e-02 1.630281358957290649e-01 -1.032905653119087219e-01 4.328919649124145508e-01 7.404848188161849976e-02 2.917318642139434814e-01 4.660325497388839722e-02 -2.864163815975189209e-01
-6.018633395433425903e-02 3.188622891902923584e-01 -5.320091918110847473e-02 -3.186079114675521851e-02 1.603446900844573975e-01 1.282533258199691772e-01 3.842691332101821899e-02 -3.257183730602264404e-01 1.866039237938821316e-03 -1.741336286067962646e-01 -1.821187883615493774e-01 -1.541693806648254395e-01 -1.039332672953605652e-01 -1.598190329968929291e-02 2.344245314598083496e-01 1.404627114534378052e-01 5.027797445654869080e-02 3.344069719314575195e-01 1.950703114271163940e-01 -1.475584134459495544e-02 8.166650682687759399e-02 2.365452945232391357e-01 1.513572335243225098e-01 1.268752068281173706e-01 3.017968833446502686e-01 -1.839523389935493469e-02 -1.204644814133644104e-01 2.801510393619537354e-01 2.975392043590545654e-01 1.073619574308395386e-01 -1.392337586730718613e-02 -1.708959341049194336e-01
-1.814199239015579224e-01 1.773735731840133667e-01 -1.778539717197418213e-01 1.769500672817230225e-01 6.486964970827102661e-02 8.864512294530868530e-02 -2.815298438072204590e-01 -8.022366464138031006e-02 -1.510723084211349487e-01 -2.849957942962646484e-01 3.922831118106842041e-01 8.780377358198165894e-02 -3.318822383880615234e-01 -2.126787900924682617e-01 5.670626834034919739e-02 -1.806776970624923706e-01 -2.434439770877361298e-02 2.462384849786758423e-01 1.189858168363571167e-01 -8.147174119949340820e-02 1.291815191507339478e-01 1.882735490798950195e-01 1.594089269638061523e-01 4.266578331589698792e-02 1.116049736738204956e-01 -1.572187803685665131e-02 2.593742012977600098e-01 1.128141805529594421e-01 1.516219526529312134e-01 1.155854016542434692e-01 3.016951493918895721e-02 -1.633712202310562134e-01
-3.469860181212425232e-02 2.363944659009575844e-03 -5.226517561823129654e-03 1.086131110787391663e-01 1.677908152341842651e-01 -8.773326128721237183e-02 1.385914161801338196e-02 -1.109640151262283325e-01 -5.545322224497795105e-02 -2.284812331199645996e-01 7.214118540287017822e-02 3.085552155971527100e-01 -4.155177175998687744e-01 -7.862514257431030273e-02 -1.282596401870250702e-02 -2.531810700893402100e-01 -3.021035157144069672e-02 2.256030589342117310e-01 2.452562004327774048e-01 -2.317539453506469727e-01 -3.042454831302165985e-02 3.140257671475410461e-02 -7.657127827405929565e-02 6.717299669981002808e-02 -8.013683557510375977e-02 -9.673390537500381470e-02 4.910689219832420349e-02 2.301012724637985229e-01 2.569673657417297363e-01 2.391789555549621582e-01 8.940003067255020142e-02 -3.993661105632781982e-01
-1.126430928707122803e-01 2.022658884525299072e-01 1.626946963369846344e-02 7.199032604694366455e-02 -2.347887121140956879e-02 -6.310746818780899048e-02 1.551066339015960693e-01 -4.718959927558898926e-01 2.360752783715724945e-03 -2.440079487860202789e-02 -7.089634239673614502e-02 7.496226578950881958e-02 -1.472003906965255737e-01 9.904095530509948730e-02 1.817365288734436035e-01 1.081559360027313232e-01 1.038853451609611511e-02 7.807993143796920776e-02 7.010719925165176392e-02 -2.234877794981002808e-01 4.362690150737762451e-01 1.694438010454177856e-01 1.657275259494781494e-01 -6.256493926048278809e-02 -2.257736623287200928e-01 -2.751850783824920654e-01 2.460757195949554443e-01 1.993632875382900238e-02 1.854317784309387207e-01 1.805266439914703369e-01 -1.899047344923019409e-01 -6.901909597218036652e-03
1.007085070013999939e-01 -1.994108408689498901e-01 -2.998517453670501709e-01 3.252727389335632324e-01 2.365046441555023193e-01 1.827968060970306396e-01 3.529776036739349365e-01 -1.875373870134353638e-01 7.872042059898376465e-02 -1.795853376388549805e-01 -1.957657635211944580e-01 1.219526082277297974e-01 -1.229714881628751755e-02 7.173713296651840210e-02 1.971528977155685425e-01 -1.799139827489852905e-01 2.147664874792098999e-01 3.237350285053253174e-02 -1.348329782485961914e-01 3.592187538743019104e-03 2.344423830509185791e-01 2.867366932332515717e-02 8.068510890007019043e-02 7.348298281431198120e-02 4.891682788729667664e-02 -1.876652836799621582e-01 -4.818787425756454468e-02 1.260287612676620483e-01 1.404045522212982178e-01 3.138284981250762939e-01 7.565113902091979980e-02 -1.558360606431961060e-01
1.486504524946212769e-01 1.730682998895645142e-01 -3.049268759787082672e-02 2.785369753837585449e-02 3.199362158775329590e-01 1.846948564052581787e-01 -2.557488381862640381e-01 -2.673100233078002930e-01 1.285719871520996094e-01 3.516578115522861481e-03 -1.139182448387145996e-01 1.048889234662055969e-01 -1.321445256471633911e-01 -1.813426911830902100e-01 1.648369729518890381e-01 5.500825121998786926e-02 1.445492953062057495e-01 1.854506880044937134e-01 1.141476929187774658e-01 -1.009808629751205444e-01 5.785591006278991699e-01 -1.701486557722091675e-01 8.102217316627502441e-02 4.537428915500640869e-02 1.212411001324653625e-01 -1.501290053129196167e-01 6.156388670206069946e-02 5.507748201489448547e-02 -1.148741394281387329e-01 1.234102472662925720e-01 1.531887203454971313e-01 7.121820002794265747e-02
2.711613476276397705e-01 1.155884787440299988e-01 3.091179206967353821e-02 7.461369037628173828e-02 1.230606660246849060e-01 2.661788463592529297e-01 -1.484160274267196655e-01 -2.996830642223358154e-01 5.788353830575942993e-02 3.683388698846101761e-03 -3.238496184349060059e-02 1.587778031826019287e-01 -5.577611178159713745e-02 2.698609605431556702e-03 8.237330615520477295e-02 -8.558537065982818604e-02 2.436286062002182007e-01 -1.403844216838479042e-03 2.958660125732421875e-01 1.402376592159271240e-02 4.076640903949737549e-01 1.484696716070175171e-01 2.390979677438735962e-01 2.796334922313690186e-01 1.599004417657852173e-01 -3.117559850215911865e-01 5.223855003714561462e-02 9.843821078538894653e-02 -8.864731341600418091e-02 6.626426428556442261e-02 5.284022167325019836e-02 -2.024791687726974487e-01
-1.056414023041725159e-01 5.990873277187347412e-02 1.381730437278747559e-01 1.436024010181427002e-01 2.424560040235519409e-01 2.390403747558593750e-01 6.676381826400756836e-02 -3.651548922061920166e-01 1.700151711702346802e-02 5.977572873234748840e-02 -1.120619699358940125e-01 1.238166615366935730e-01 -1.828097850084304810e-01 1.195677071809768677e-01 3.624015450477600098e-01 -2.067467942833900452e-02 3.219462037086486816e-01 1.635887771844863892e-01 1.417312771081924438e-01 6.501710414886474609e-02 2.859080582857131958e-02 1.017782539129257202e-01 -9.808448702096939087e-02 2.117118835449218750e-01 7.022050023078918457e-02 -2.423254251480102539e-01 7.863564789295196533e-02 -2.182539999485015869e-01 -1.739181205630302429e-02 2.020858228206634521e-01 6.412402540445327759e-02 -3.122813701629638672e-01
1.267054975032806396e-01 2.888208068907260895e-02 -3.020657002925872803e-01 6.552001833915710449e-02 -1.137191653251647949e-01 -7.037657499313354492e-02 -1.864945739507675171e-01 -5.822575092315673828e-01 -6.616247445344924927e-02 -1.366273015737533569e-01 -9.687816351652145386e-02 5.174038186669349670e-02 -5.536741577088832855e-03 -1.003989726305007935e-01 5.864307284355163574e-02 -4.478367418050765991e-02 1.310459244996309280e-02 3.182107582688331604e-02 2.626296877861022949e-01 2.342613637447357178e-01 1.191118210554122925e-01 -5.919210985302925110e-02 -3.533712401986122131e-02 3.675110638141632080e-02 -4.597712680697441101e-02 -1.778653264045715332e-02 -1.077253893017768860e-01 -2.862589806318283081e-02 1.578388065099716187e-01 1.726326495409011841e-01 2.918063700199127197e-01 -3.810191452503204346e-01
-1.040669996291399002e-02 -1.896588951349258423e-01 -1.718263030052185059e-01 4.245394766330718994e-01 -6.265077739953994751e-02 5.370668321847915649e-02 1.138145923614501953e-01 1.772582344710826874e-02 -3.525579273700714111e-01 -2.033080719411373138e-02 -1.459352076053619385e-01 4.079654812812805176e-02 1.477074809372425079e-02 -1.406696885824203491e-01 -7.690678536891937256e-02 -9.178518503904342651e-02 2.748778760433197021e-01 2.325358986854553223e-01 1.192961409687995911e-01 6.974331289529800415e-02 2.577189207077026367e-01 1.325923651456832886e-01 1.165794059634208679e-01 1.563416677527129650e-03 -7.280414551496505737e-02 -8.437090367078781128e-02 -5.906791985034942627e-02 2.620548307895660400e-01 9.160130470991134644e-02 3.914315998554229736e-01 -1.247503161430358887e-01 -2.097529768943786621e-01
-1.890945136547088623e-01 2.785970866680145264e-01 5.743217468261718750e-02 1.588614583015441895e-01 -1.807793825864791870e-01 -5.261673033237457275e-02 -5.793340876698493958e-02 -1.591209620237350464e-01 -4.969193786382675171e-02 -1.073779761791229248e-01 2.846589088439941406e-01 3.715767711400985718e-02 -1.127491667866706848e-01 -4.477209225296974182e-02 1.360461115837097168e-01 9.764783084392547607e-02 2.868365645408630371e-01 2.096611112356185913e-01 1.627535372972488403e-01 -2.738530337810516357e-01 3.887656331062316895e-01 1.740573346614837646e-01 2.704055421054363251e-02 2.867660522460937500e-01 -4.850287735462188721e-02 9.434717148542404175e-02 9.815206378698348999e-02 1.470765471458435059e-01 -1.443233042955398560e-01 2.166530787944793701e-01 7.961277663707733154e-02 2.145963460206985474e-01
5.767846107482910156e-02 8.697040379047393799e-02 -2.495215535163879395e-01 -1.929253339767456055e-02 -2.337579727172851562e-01 2.428812831640243530e-01 -1.172189712524414062e-01 -2.529247403144836426e-01 -6.080162525177001953e-02 1.054380759596824646e-01 -1.397876143455505371e-01 -7.970741949975490570e-03 -1.759436577558517456e-01 8.316186070442199707e-02 -8.432435244321823120e-02 -2.602462470531463623e-01 -2.228509820997714996e-02 5.576922744512557983e-02 2.295424193143844604e-01 6.972233206033706665e-02 2.792617976665496826e-01 2.173864990472793579e-01 -2.196362465620040894e-01 2.078050374984741211e-01 1.897947303950786591e-02 1.183699592947959900e-01 -1.697053164243698120e-01 1.318977624177932739e-01 -5.286545306444168091e-02 5.129583179950714111e-02 2.688908874988555908e-01 -4.145845770835876465e-01
-2.508719824254512787e-02 4.447041079401969910e-02 2.134685069322586060e-01 -7.461497187614440918e-02 -1.443115770816802979e-01 3.029661439359188080e-02 -1.410393267869949341e-01 -2.949047386646270752e-01 -1.707382798194885254e-01 -8.160914480686187744e-02 5.564688146114349365e-02 -2.301799505949020386e-01 -2.930863499641418457e-01 1.812075823545455933e-01 1.589294336736202240e-02 -1.142542734742164612e-01 9.279682487249374390e-02 -3.366209194064140320e-02 2.290489673614501953e-01 -1.406142413616180420e-01 4.015005826950073242e-01 -4.199509918689727783e-01 1.084681823849678040e-01 2.502275407314300537e-01 -1.348716318607330322e-01 7.452993839979171753e-02 -1.672442108392715454e-01 -4.395434260368347168e-02 -1.030595973134040833e-02 1.708620786666870117e-01 7.135383039712905884e-02 -1.084379553794860840e-01
-1.416292339563369751e-01 3.435080870985984802e-02 9.111781418323516846e-02 5.062864348292350769e-02 -3.926189988851547241e-02 6.692679971456527710e-02 1.324267219752073288e-02 -1.305294632911682129e-01 -2.755789458751678467e-01 -2.089958339929580688e-01 -1.496708989143371582e-01 5.250511690974235535e-03 -9.107985347509384155e-02 -3.194353878498077393e-01 -2.871405184268951416e-01 1.304437965154647827e-01 5.035970360040664673e-02 6.727231293916702271e-02 3.814261555671691895e-01 -9.510986506938934326e-02 2.874809801578521729e-01 1.004999801516532898e-01 7.845611870288848877e-02 2.119422852993011475e-01 -4.230507463216781616e-02 2.686262428760528564e-01 1.288147121667861938e-01 9.810916334390640259e-02 1.823263019323348999e-01 3.456307351589202881e-01 1.858014985918998718e-02 -1.848748177289962769e-01
-1.377741396427154541e-01 3.365763723850250244e-01 -1.155358105897903442e-01 1.936379075050354004e-01 2.458337843418121338e-01 2.486719787120819092e-01 4.907121509313583374e-02 -1.839849054813385010e-01 2.044207043945789337e-02 -1.260905861854553223e-01 -2.773032709956169128e-02 2.116358838975429535e-02 -4.963375627994537354e-02 1.791834458708763123e-02 2.279764264822006226e-01 -1.233363449573516846e-01 3.268430531024932861e-01 -2.216029316186904907e-01 6.225470826029777527e-02 -5.559125915169715881e-02 9.500045329332351685e-02 3.603191375732421875e-01 -2.284319400787353516e-01 2.998528480529785156e-01 -8.595011383295059204e-02 2.389095351099967957e-02 1.477069109678268433e-01 -9.596429020166397095e-02 -5.969714373350143433e-02 2.611368894577026367e-01 -5.927288532257080078e-02 -1.129362434148788452e-01
-1.978756636381149292e-01 2.214768975973129272e-01 -6.461276113986968994e-02 -4.285660013556480408e-02 -1.017288565635681152e-01 2.477263659238815308e-02 -2.341731078922748566e-02 -2.929688096046447754e-01 -1.636398956179618835e-02 -2.875678837299346924e-01 -2.427826111670583487e-04 -9.576296806335449219e-02 8.106961846351623535e-02 -5.935407802462577820e-02 1.231328099966049194e-01 3.124225698411464691e-02 1.157007291913032532e-01 -1.053589656949043274e-01 -6.054198741912841797e-02 2.565086185932159424e-01 1.739686131477355957e-01 -1.593762263655662537e-02 2.640481293201446533e-02 1.997431367635726929e-01 3.777488172054290771e-01 1.521277874708175659e-01 1.370415836572647095e-01 1.881431788206100464e-01 3.078319430351257324e-01 4.018429815769195557e-01 9.964971989393234253e-02 -1.970463246107101440e-01
3.201124370098114014e-01 1.686288416385650635e-01 -8.854994922876358032e-02 2.303932011127471924e-01 -4.126128554344177246e-02 4.057983160018920898e-01 2.594523727893829346e-01 -1.116410493850708008e-01 4.400195926427841187e-02 2.590685710310935974e-02 2.428284846246242523e-02 2.299971282482147217e-01 -1.125253140926361084e-01 -1.608167588710784912e-01 1.272576153278350830e-01 2.253564447164535522e-01 1.902766376733779907e-01 1.989154368638992310e-01 9.760711342096328735e-02 -1.381716728210449219e-01 3.094651401042938232e-01 -2.007282804697751999e-03 -4.166619107127189636e-02 2.807351052761077881e-01 1.497199758887290955e-02 2.573594078421592712e-02 9.775207191705703735e-02 -3.010131232440471649e-02 8.605891466140747070e-02 1.625762581825256348e-01 2.449977248907089233e-01 -1.203970685601234436e-01
-6.590212136507034302e-02 -2.453345619142055511e-02 -1.302895843982696533e-01 1.954353302717208862e-01 2.724480032920837402e-01 9.713384509086608887e-02 -5.505162104964256287e-02 -2.769445478916168213e-01 -3.468181192874908447e-01 -2.406814098358154297e-01 7.005923986434936523e-02 1.656380444765090942e-01 -1.832037121057510376e-01 -1.540739536285400391e-01 3.350007534027099609e-02 -7.998453453183174133e-03 1.684702187776565552e-01 3.072639703750610352e-01 1.667928695678710938e-01 -4.021961614489555359e-02 -1.174202039837837219e-01 2.298416942358016968e-01 3.668514192104339600e-01 1.772361458279192448e-03 9.916314482688903809e-02 1.264610886573791504e-01 8.287397027015686035e-02 -1.594853550195693970e-01 7.221078127622604370e-02 2.723556756973266602e-01 1.275338381528854370e-01 1.531770918518304825e-02
2.868820428848266602e-01 3.628001362085342407e-02 -3.531145751476287842e-01 9.797079116106033325e-02 2.769535966217517853e-02 -1.573877967894077301e-02 -3.222782164812088013e-02 -6.276229023933410645e-02 -1.140440478920936584e-01 -2.396317720413208008e-01 -4.567279666662216187e-02 -7.665257435292005539e-04 -2.134850919246673584e-01 1.491044014692306519e-01 2.376713603734970093e-02 4.599475860595703125e-02 1.356052160263061523e-01 1.068660467863082886e-01 -2.091507166624069214e-01 1.022291705012321472e-01 3.956850767135620117e-01 -5.154452100396156311e-02 6.982888281345367432e-02 2.047939449548721313e-01 1.858082227408885956e-02 -7.140450924634933472e-02 9.224063903093338013e-02 -8.908333629369735718e-02 -1.372374147176742554e-01 3.826580047607421875e-01 -1.520873010158538818e-01 -3.643810153007507324e-01
2.512163855135440826e-02 1.054154634475708008e-01 -2.302225530147552490e-01 1.282179504632949829e-01 3.125824034214019775e-02 3.549137413501739502e-01 -8.312293142080307007e-02 -4.288502782583236694e-02 -1.124679967761039734e-01 -3.173029720783233643e-01 2.194035500288009644e-01 8.582229167222976685e-02 1.777390018105506897e-02 9.506426006555557251e-02 -2.875250279903411865e-01 -7.049252837896347046e-02 -3.338327258825302124e-02 1.699563115835189819e-01 -2.376073412597179413e-02 -1.434734761714935303e-01 2.354553639888763428e-01 3.463332355022430420e-01 7.819616794586181641e-02 1.434408128261566162e-01 -7.688186317682266235e-02 4.661964252591133118e-02 7.605238258838653564e-02 1.946221441030502319e-01 3.635283112525939941e-01 2.412018924951553345e-01 1.190011724829673767e-01 -8.851698786020278931e-02
4.611518979072570801e-02 2.130450606346130371e-01 1.903478354215621948e-01 1.859766542911529541e-01 4.986803978681564331e-02 6.224882323294878006e-03 6.266312208026647568e-03 -2.008925825357437134e-01 -4.211508929729461670e-01 7.175380736589431763e-02 7.389421761035919189e-02 4.003695771098136902e-02 -3.257293999195098877e-01 -9.975102543830871582e-02 -2.079094946384429932e-02 -5.752340331673622131e-02 1.783806681632995605e-01 1.901537030935287476e-01 -1.629009991884231567e-01 1.513729840517044067e-01 2.236626744270324707e-01 5.284344777464866638e-02 2.039818018674850464e-01 1.719492822885513306e-01 2.750471048057079315e-02 2.165714055299758911e-01 -3.387571275234222412e-01 3.481129556894302368e-02 5.803814157843589783e-02 2.148236781358718872e-01 2.126403152942657471e-02 -2.726773917675018311e-01
1.001505255699157715e-01 -6.110361963510513306e-02 4.800880700349807739e-02 3.254056721925735474e-02 -3.068116009235382080e-01 1.894361078739166260e-01 -2.552507817745208740e-01 -2.517095208168029785e-01 -1.285017877817153931e-01 6.833619624376296997e-02 5.177895724773406982e-02 -1.784742027521133423e-01 -4.095885530114173889e-02 1.795132309198379517e-01 2.979116737842559814e-01 -9.348957240581512451e-02 7.479566335678100586e-02 -5.537106469273567200e-02 1.663796603679656982e-01 -9.322290122509002686e-02 4.308062493801116943e-01 -6.111239269375801086e-02 1.014922559261322021e-01 1.306682825088500977e-01 1.236863434314727783e-01 -4.395055025815963745e-02 -3.644645586609840393e-02 2.575799226760864258e-01 3.411484509706497192e-02 2.442973852157592773e-02 4.090995490550994873e-01 -1.465128809213638306e-01
-3.329263255000114441e-02 -6.782913953065872192e-02 -2.799147069454193115e-01 1.331690549850463867e-01 2.581705451011657715e-01 3.056496977806091309e-01 -2.099401652812957764e-01 -1.188299655914306641e-01 -3.508230745792388916e-01 -2.185046970844268799e-01 2.580537199974060059e-01 1.728756129741668701e-01 -6.553822010755538940e-02 9.088195860385894775e-02 1.911226958036422729e-01 -1.824591010808944702e-01 2.525632679462432861e-01 2.021859735250473022e-01 -3.029184415936470032e-02 1.457704976201057434e-02 8.530373685061931610e-03 -5.992335826158523560e-02 1.199687719345092773e-01 2.405372820794582367e-02 1.627412624657154083e-02 1.733641326427459717e-01 1.633058935403823853e-01 -1.210772842168807983e-01 1.510021835565567017e-01 3.005117177963256836e-01 1.404582560062408447e-01 3.666649758815765381e-02
-8.117090910673141479e-02 2.228405177593231201e-01 -3.209834992885589600e-01 5.573671311140060425e-02 6.502912193536758423e-02 1.363274455070495605e-01 3.479780256748199463e-02 -2.775306701660156250e-01 4.069486167281866074e-03 2.025661766529083252e-01 3.413224220275878906e-02 -4.482699558138847351e-02 -2.945458590984344482e-01 -1.462731063365936279e-01 3.140437901020050049e-01 -5.443710461258888245e-02 -1.019666418433189392e-01 3.401240110397338867e-01 1.352510750293731689e-01 -2.922847270965576172e-01 2.678427398204803467e-01 9.844249486923217773e-02 9.136517345905303955e-02 8.204939961433410645e-02 -2.207209765911102295e-01 -2.080676257610321045e-01 1.682421714067459106e-01 9.287951886653900146e-02 -4.958834126591682434e-02 1.556565403006970882e-03 9.107196331024169922e-02 -1.288084387779235840e-01
-1.999652981758117676e-01 1.290074288845062256e-01 -3.516348451375961304e-02 -3.911474719643592834e-02 -1.155431494116783142e-01 -2.448756694793701172e-01 4.765500873327255249e-02 -3.830330669879913330e-01 -1.304725706577301025e-01 -2.337268739938735962e-01 4.723116382956504822e-02 1.153479591012001038e-01 -5.344863981008529663e-02 -1.440099775791168213e-01 -8.126895874738693237e-02 -1.304713785648345947e-01 1.456413418054580688e-01 -1.271805465221405029e-01 -3.860640525817871094e-02 1.249391362071037292e-01 1.412168294191360474e-01 3.711427375674247742e-02 1.684506535530090332e-01 1.545742899179458618e-01 1.315726786851882935e-01 2.089241743087768555e-01 -1.505918055772781372e-01 8.453543484210968018e-02 2.394389212131500244e-01 4.717404842376708984e-01 7.285015285015106201e-02 -2.825904786586761475e-01
-6.721188127994537354e-02 3.604083657264709473e-01 -1.800824552774429321e-01 -1.010132580995559692e-01 -1.253353655338287354e-01 5.840242281556129456e-02 2.379652671515941620e-02 -1.231215149164199829e-01 -1.985199153423309326e-01 -1.643747836351394653e-01 -5.500348284840583801e-02 -7.083526998758316040e-02 8.953350782394409180e-02 7.890239357948303223e-02 1.084327138960361481e-02 -1.771704875864088535e-03 1.986278146505355835e-01 2.715927362442016602e-01 3.347070813179016113e-01 3.031353354454040527e-01 1.762272715568542480e-01 -1.766028851270675659e-01 1.207624822854995728e-01 3.613204061985015869e-01 -4.260748624801635742e-02 1.471290439367294312e-01 6.795334815979003906e-02 2.078870087862014771e-01 7.147456635721027851e-04 2.887740135192871094e-01 -7.122396677732467651e-02 -1.224670559167861938e-01
1.179231479763984680e-01 1.246839091181755066e-01 3.006749600172042847e-02 4.518272355198860168e-02 -5.225761979818344116e-02 1.331816464662551880e-01 -1.884044408798217773e-01 -1.430059820413589478e-01 -7.394261658191680908e-02 1.451184600591659546e-01 4.709451496601104736e-01 -2.206642478704452515e-01 -1.831224709749221802e-01 1.194458454847335815e-01 1.165700256824493408e-01 -4.846825078129768372e-02 -2.713512815535068512e-02 5.286709405481815338e-03 1.238650605082511902e-01 -3.628065064549446106e-02 3.988500237464904785e-01 -8.988299220800399780e-02 1.655764281749725342e-01 3.512812256813049316e-01 -8.604190498590469360e-02 2.335667014122009277e-01 -1.603020876646041870e-01 3.938905894756317139e-02 1.087245419621467590e-01 1.746581196784973145e-01 1.855444908142089844e-01 -1.705405265092849731e-01
1.991993188858032227e-02 2.185365855693817139e-01 -8.646980673074722290e-02 3.169665634632110596e-01 7.716766744852066040e-02 3.604650124907493591e-02 -6.786739081144332886e-02 -1.106323972344398499e-01 -2.173137515783309937e-01 -1.218118295073509216e-01 -2.270769327878952026e-01 1.223392486572265625e-01 -5.826871842145919800e-02 -2.346901297569274902e-01 -9.245092421770095825e-02 -2.420182228088378906e-01 5.023863166570663452e-02 2.249801009893417358e-01 7.205452769994735718e-02 1.102363839745521545e-01 1.939598768949508667e-01 2.859973311424255371e-01 -1.182734817266464233e-01 2.483032643795013428e-01 -1.948576234281063080e-02 4.105276986956596375e-02 -1.398249715566635132e-01 2.082746326923370361e-01 5.965130776166915894e-02 4.521456360816955566e-01 -1.266116350889205933e-01 -1.051224097609519958e-01
-3.967215716838836670e-01 1.734951138496398926e-01 3.053977154195308685e-02 -6.088986620306968689e-02 1.140493527054786682e-01 9.727521799504756927e-03 7.447386626154184341e-03 -2.311945259571075439e-01 -7.840745896100997925e-02 9.915027767419815063e-03 -4.948753118515014648e-02 -8.923789858818054199e-02 -2.290637791156768799e-01 1.169345751404762268e-01 1.064695641398429871e-01 2.610998451709747314e-01 3.603800386190414429e-02 1.999532431364059448e-01 1.036208271980285645e-01 4.978426918387413025e-02 1.919200420379638672e-01 3.192894756793975830e-01 -2.089760899543762207e-01 2.550698518753051758e-01 5.058939382433891296e-02 -3.400800004601478577e-02 -5.975825712084770203e-02 -2.661378383636474609e-01 9.222494065761566162e-02 3.721118867397308350e-01 2.247148305177688599e-01 -3.687196224927902222e-02
-6.403383612632751465e-02 1.936162114143371582e-01 1.338693648576736450e-01 3.334678709506988525e-01 2.568638511002063751e-02 1.876888331025838852e-03 7.605057954788208008e-02 -3.020547926425933838e-01 -1.181688979268074036e-01 -2.817008458077907562e-02 5.740124732255935669e-02 -1.092380136251449585e-01 -5.924135074019432068e-02 3.028327226638793945e-01 -1.966579556465148926e-01 1.799298524856567383e-01 1.029413640499114990e-01 -5.294365808367729187e-02 2.910753190517425537e-01 -1.517303735017776489e-01 4.291687905788421631e-01 2.096552774310112000e-02 -9.791716933250427246e-02 2.664485275745391846e-01 -1.742351241409778595e-02 -3.421864286065101624e-02 -1.617827564477920532e-01 2.769696116447448730e-01 8.870786428451538086e-02 -3.669557347893714905e-02 -1.788444817066192627e-02 -1.873615980148315430e-01
6.576871126890182495e-02 -6.250103004276752472e-03 -2.761996686458587646e-01 1.135770231485366821e-02 -5.138014629483222961e-02 1.518642306327819824e-01 -8.084932714700698853e-02 -3.342473804950714111e-01 -1.646446585655212402e-01 -1.701285690069198608e-02 -1.400168687105178833e-01 -5.131568759679794312e-02 -2.274180576205253601e-02 -1.069380715489387512e-01 -6.429795920848846436e-02 3.932426683604717255e-03 4.933673143386840820e-02 5.222614407539367676e-01 7.986419647932052612e-02 -3.658285737037658691e-02 8.814785629510879517e-02 6.727616488933563232e-02 1.607100069522857666e-01 2.626798152923583984e-01 1.991508752107620239e-01 -2.665716409683227539e-01 -1.737643778324127197e-01 -2.160627096891403198e-01 -5.859924480319023132e-03 1.205521300435066223e-01 3.307951390743255615e-01 -8.887253701686859131e-02
-1.307123303413391113e-01 2.107310891151428223e-01 -2.022595554590225220e-01 9.464667737483978271e-02 9.377587586641311646e-02 -1.298475265502929688e-01 -2.654398083686828613e-01 -3.341082036495208740e-01 7.723262906074523926e-02 -3.145612776279449463e-01 8.281847089529037476e-02 -8.186204731464385986e-02 -2.988205254077911377e-01 1.565248221158981323e-01 2.349216938018798828e-01 3.448067978024482727e-02 9.477439522743225098e-02 1.675862669944763184e-01 2.130251675844192505e-01 -2.545462250709533691e-01 7.198635488748550415e-02 3.042028401978313923e-04 1.949798315763473511e-01 3.412341773509979248e-01 -1.596892252564430237e-02 3.263505920767784119e-02 1.411725282669067383e-01 1.748285293579101562e-01 -8.401825278997421265e-02 5.518312379717826843e-02 1.468837410211563110e-01 4.335215687751770020e-02
1.790048927068710327e-01 9.430855512619018555e-02 -3.325294256210327148e-01 1.352543085813522339e-01 8.344551920890808105e-02 2.350160479545593262e-01 -9.259153902530670166e-02 -4.195182621479034424e-01 -2.085639685392379761e-01 4.568365588784217834e-02 1.767607480287551880e-01 -1.765906065702438354e-02 -3.500691056251525879e-01 -9.749926626682281494e-02 1.012341529130935669e-01 2.572004497051239014e-01 1.763957142829895020e-01 -2.856628037989139557e-02 -3.955461084842681885e-02 4.557999223470687866e-02 1.823521852493286133e-01 -1.092016324400901794e-01 1.645184755325317383e-01 2.348496019840240479e-01 1.129150167107582092e-01 2.679866738617420197e-02 2.652751207351684570e-01 7.124142721295356750e-03 -9.962157905101776123e-02 6.815601140260696411e-02 -2.834561979398131371e-03 -1.907702386379241943e-01
-2.650014460086822510e-01 -6.640658713877201080e-03 4.504711180925369263e-02 1.216003969311714172e-01 -5.822444334626197815e-02 2.524143457412719727e-01 1.074916347861289978e-01 -1.542969346046447754e-01 -4.237082302570343018e-01 -2.923835217952728271e-01 1.214376613497734070e-01 2.613904774188995361e-01 -3.123121559619903564e-01 -7.541435956954956055e-02 2.207471989095211029e-02 -9.060555696487426758e-02 -1.585514694452285767e-01 1.821985989809036255e-01 1.230399981141090393e-01 -3.117903135716915131e-02 7.945404201745986938e-02 5.646497011184692383e-02 -4.255146160721778870e-02 3.293174505233764648e-02 1.282386928796768188e-01 1.586891561746597290e-01 1.514224261045455933e-01 -1.105670481920242310e-01 2.502058744430541992e-01 3.132180869579315186e-01 1.377396881580352783e-01 -8.445866405963897705e-02
5.288983881473541260e-02 7.127780467271804810e-02 -1.087895035743713379e-01 3.602960705757141113e-01 1.097058411687612534e-02 2.307210713624954224e-01 -2.085820138454437256e-01 -2.235556244850158691e-01 -2.629647254943847656e-01 -3.191966712474822998e-01 8.912453800439834595e-02 7.340715825557708740e-02 2.615892444737255573e-04 -7.268478721380233765e-02 1.604278832674026489e-01 -1.682846397161483765e-01 -9.486415237188339233e-02 2.421793788671493530e-01 1.067099943757057190e-01 -1.071415916085243225e-01 9.866958484053611755e-03 1.544629186391830444e-01 -1.394177693873643875e-02 7.697998732328414917e-02 8.819133974611759186e-03 1.604785323143005371e-01 3.169503808021545410e-01 -9.419625252485275269e-02 2.562235295772552490e-01 3.589926362037658691e-01 9.404919296503067017e-02 2.833645418286323547e-02
1.375775635242462158e-01 8.756503462791442871e-02 -2.800941765308380127e-01 2.994086444377899170e-01 -2.212862521409988403e-01 -2.216307073831558228e-02 -3.259049057960510254e-01 -1.964336186647415161e-01 -3.878011181950569153e-02 1.884309649467468262e-01 1.126800104975700378e-01 1.528441160917282104e-01 1.113519519567489624e-01 -4.511503130197525024e-02 1.292325556278228760e-01 -9.078734368085861206e-02 -2.658237516880035400e-02 -8.638104051351547241e-02 5.449970066547393799e-02 -5.790466815233230591e-02 1.968728154897689819e-01 1.314311027526855469e-01 1.271980404853820801e-01 2.253798842430114746e-01 -3.739128634333610535e-02 1.385539025068283081e-01 3.406722098588943481e-02 2.259532064199447632e-01 2.406690642237663269e-02 2.761069238185882568e-01 -1.689841151237487793e-01 -4.276923537254333496e-01
3.067150413990020752e-01 2.532555758953094482e-01 -8.757670223712921143e-02 1.625978350639343262e-01 -7.402011007070541382e-02 2.911901473999023438e-01 -2.482805401086807251e-02 -2.772512435913085938e-01 2.162446640431880951e-02 4.608222097158432007e-02 1.672637015581130981e-01 1.951575726270675659e-01 1.798906247131526470e-03 -9.015944600105285645e-02 4.296321421861648560e-02 -1.821392029523849487e-02 1.497699469327926636e-01 9.773471951484680176e-02 9.703518450260162354e-02 5.383894313126802444e-03 3.395376503467559814e-01 1.091952174901962280e-01 1.557385325431823730e-01 3.342314362525939941e-01 2.209229469299316406e-01 -2.950758934020996094e-01 6.769350171089172363e-02 2.152600884437561035e-01 6.844084709882736206e-02 1.320691406726837158e-01 2.171209007501602173e-01 1.713691838085651398e-02
-2.810517325997352600e-02 3.865834474563598633e-01 -2.600736021995544434e-01 1.191634386777877808e-01 1.746199838817119598e-02 1.579593271017074585e-01 -4.183609783649444580e-02 -1.377380192279815674e-01 -2.673289179801940918e-01 2.127371914684772491e-02 -7.171370834112167358e-02 1.325491219758987427e-01 -2.150325179100036621e-01 1.399524062871932983e-01 2.316332161426544189e-01 1.314969211816787720e-01 1.063359603285789490e-01 2.184071540832519531e-01 -6.234623864293098450e-02 -3.368798494338989258e-01 3.223048150539398193e-01 9.044642746448516846e-02 2.345211207866668701e-01 -1.577652543783187866e-01 -4.756151139736175537e-02 -1.448277831077575684e-01 1.144048124551773071e-01 -3.936061635613441467e-02 1.778467595577239990e-01 -3.730914741754531860e-02 7.764076441526412964e-02 -2.128078043460845947e-01
-2.433390542864799500e-02 2.064779251813888550e-01 -4.085835441946983337e-02 4.089398682117462158e-01 -1.017449274659156799e-01 2.709735929965972900e-01 2.197756916284561157e-01 -4.828007519245147705e-02 -1.066131144762039185e-01 -3.801221773028373718e-02 3.291100859642028809e-01 9.307824820280075073e-02 -1.993648707866668701e-01 1.717018634080886841e-01 2.353126406669616699e-01 -2.093077898025512695e-01 1.049358695745468140e-01 2.506792545318603516e-01 -2.751898020505905151e-02 1.125398203730583191e-01 8.988111466169357300e-02 8.872133679687976837e-03 -1.732140481472015381e-01 -6.962425261735916138e-02 -4.143287986516952515e-02 5.141463596373796463e-03 -8.696229010820388794e-02 6.119006872177124023e-02 1.503547281026840210e-01 3.401321470737457275e-01 1.440208554267883301e-01 -2.299873381853103638e-01
-2.760833501815795898e-02 -5.968197435140609741e-02 2.153140008449554443e-01 6.733905524015426636e-02 -4.451626539230346680e-02 1.399786770343780518e-01 -7.624375075101852417e-02 -3.533676266670227051e-01 5.013921856880187988e-02 -5.780456587672233582e-02 7.544600218534469604e-02 1.449192464351654053e-01 -9.852791577577590942e-02 -1.437691152095794678e-01 1.158407926559448242e-01 -5.802205950021743774e-02 2.784669399261474609e-01 1.097095757722854614e-01 3.153172731399536133e-01 1.125223860144615173e-01 3.614418208599090576e-01 1.076705101877450943e-02 1.259527355432510376e-01 8.737877011299133301e-02 3.039504587650299072e-01 -2.640956044197082520e-01 2.461287230253219604e-01 1.352636963129043579e-01 1.414565294981002808e-01 2.918158173561096191e-01 9.848715364933013916e-02 -3.187451884150505066e-02
-1.259672045707702637e-01 7.175427675247192383e-02 -2.125022113323211670e-01 -2.171484380960464478e-02 -1.450409889221191406e-01 2.948067784309387207e-01 1.695769131183624268e-01 -1.787695139646530151e-01 -1.537913382053375244e-01 1.606845259666442871e-01 -1.713631302118301392e-01 -2.198342792689800262e-02 -2.832776904106140137e-01 5.198742263019084930e-03 1.440125703811645508e-01 -1.692993342876434326e-01 -4.261407256126403809e-02 6.626125425100326538e-02 2.380368858575820923e-01 7.674982398748397827e-02 1.735442578792572021e-01 1.620733439922332764e-01 -9.410277009010314941e-02 2.486133873462677002e-01 1.483194380998611450e-01 2.773555368185043335e-02 -2.780167162418365479e-01 1.287514418363571167e-01 1.149036828428506851e-02 -1.616417802870273590e-02 2.012891918420791626e-01 -4.498226642608642578e-01
1.092499122023582458e-01 7.665990293025970459e-02 -2.047992683947086334e-02 2.905423343181610107e-01 1.150023713707923889e-01 5.033535510301589966e-02 -3.910271078348159790e-02 -5.448960512876510620e-02 -3.918665647506713867e-01 1.138599514961242676e-01 -1.630602329969406128e-01 2.099339812994003296e-01 -1.941979825496673584e-01 3.347579762339591980e-02 -4.073947295546531677e-02 -3.957707434892654419e-02 -9.208057075738906860e-02 3.444252312183380127e-01 -2.218428999185562134e-02 8.595016598701477051e-02 2.689532637596130371e-01 2.964833080768585205e-01 -5.430075153708457947e-02 1.159420087933540344e-01 -1.073161065578460693e-01 -4.769519437104463577e-04 -1.091176494956016541e-01 3.983428776264190674e-01 1.530047655105590820e-01 5.898481979966163635e-02 7.797346264123916626e-02 -2.667682766914367676e-01
3.160575926303863525e-01 -2.828409895300865173e-02 -3.025948405265808105e-01 -5.429822951555252075e-02 1.209872886538505554e-01 -1.138307899236679077e-02 3.099870122969150543e-02 -5.380515009164810181e-02 -1.259105950593948364e-01 -2.074723541736602783e-01 -1.161198597401380539e-02 9.682320803403854370e-02 -1.306379586458206177e-01 1.017300561070442200e-01 -5.846155434846878052e-02 1.135738044977188110e-01 1.509974896907806396e-01 2.171107679605484009e-01 -1.664793938398361206e-01 7.587822526693344116e-02 4.966607689857482910e-01 -1.903330981731414795e-01 6.836848706007003784e-02 2.126932889223098755e-01 -3.232916072010993958e-02 -1.977623067796230316e-02 1.026403233408927917e-01 -1.460963338613510132e-01 -5.720151588320732117e-02 3.582857549190521240e-01 5.494260415434837341e-02 -2.642649412155151367e-01
2.385770231485366821e-01 2.326308637857437134e-01 -1.325936764478683472e-01 3.426311910152435303e-01 -6.575358659029006958e-02 -4.765173792839050293e-02 -1.677500009536743164e-01 -2.168926298618316650e-01 -1.897210814058780670e-02 -9.457277506589889526e-02 -1.494023576378822327e-02 4.924235492944717407e-02 1.399922817945480347e-01 -3.794266879558563232e-01 2.067761681973934174e-02 1.180689185857772827e-01 2.684549093246459961e-01 1.046072691679000854e-01 1.477319598197937012e-01 -1.681687831878662109e-01 2.786447107791900635e-01 -1.749509423971176147e-01 -1.442309767007827759e-01 -3.006765432655811310e-02 1.068187579512596130e-01 -2.076871227473020554e-03 1.871354728937149048e-01 2.388876676559448242e-01 -3.771376609802246094e-02 8.413220196962356567e-02 2.253264188766479492e-01 -2.376554608345031738e-01
3.800373896956443787e-02 3.694427907466888428e-01 -3.340516090393066406e-01 -1.599267721176147461e-01 1.091859266161918640e-01 -1.616690680384635925e-02 -2.570282481610774994e-02 -2.707837522029876709e-01 -6.491844356060028076e-02 -1.239537075161933899e-01 -5.618203803896903992e-02 -1.897029206156730652e-02 -4.506770055741071701e-03 8.191906660795211792e-02 -4.459830746054649353e-02 -1.002944856882095337e-01 1.641892492771148682e-01 2.850248515605926514e-01 2.264869064092636108e-01 1.878439635038375854e-01 -6.035866681486368179e-03 -4.957143217325210571e-03 2.670514583587646484e-01 3.160016238689422607e-01 2.095252089202404022e-02 1.440257728099822998e-01 3.959772642701864243e-03 3.580208122730255127e-01 -5.137931555509567261e-02 2.015607655048370361e-01 -7.350128889083862305e-02 -1.811060309410095215e-01
5.174853722564876080e-04 2.571818828582763672e-01 1.121089458465576172e-01 1.786293387413024902e-01 7.464238256216049194e-02 2.141879200935363770e-01 1.242689713835716248e-01 5.437847599387168884e-02 -3.054076135158538818e-01 -1.504849046468734741e-01 2.887281477451324463e-01 -4.791635647416114807e-02 -5.204544216394424438e-02 5.313019081950187683e-02 2.265584468841552734e-01 -3.135550618171691895e-01 2.029822468757629395e-01 9.326732903718948364e-02 -9.419674426317214966e-02 1.787032932043075562e-02 2.781970798969268799e-01 3.669766709208488464e-02 1.039885208010673523e-01 -1.351538151502609253e-01 -1.407321542501449585e-01 -3.202408924698829651e-02 3.257979080080986023e-02 -8.899389766156673431e-03 -7.194127142429351807e-02 5.005882382392883301e-01 -9.510389529168605804e-03 -1.342992037534713745e-01
1.694535911083221436e-01 1.072205007076263428e-01 -3.260267674922943115e-01 8.142966777086257935e-02 -2.738696523010730743e-03 1.483968794345855713e-01 -4.155487567186355591e-02 4.405648505780845881e-04 -1.044633239507675171e-01 -2.717518210411071777e-01 -4.891497269272804260e-02 -2.175991656258702278e-03 -2.871723473072052002e-01 1.107264868915081024e-02 6.076920405030250549e-02 1.998860538005828857e-01 -1.270520617254078388e-03 1.419075280427932739e-01 -8.384352922439575195e-02 4.749274998903274536e-02 5.288148522377014160e-01 -2.105471044778823853e-01 1.144349500536918640e-01 1.580331623554229736e-01 -9.642314165830612183e-02 1.038157194852828979e-02 -1.148924347944557667e-03 -7.171191275119781494e-02 -1.131001710891723633e-01 2.503194510936737061e-01 1.176191866397857666e-02 -3.579151034355163574e-01
1.243228241801261902e-01 5.616360157728195190e-02 -2.028115391731262207e-01 3.421882912516593933e-02 2.001491785049438477e-01 1.239687725901603699e-01 -1.679943501949310303e-02 -1.004183962941169739e-01 -5.359667912125587463e-02 2.877382747828960419e-02 8.710590749979019165e-02 -3.568961024284362793e-01 -6.104236468672752380e-02 1.234447658061981201e-01 2.299271225929260254e-01 -1.307324618101119995e-01 -1.567483395338058472e-01 3.081892803311347961e-02 9.732691943645477295e-02 -6.243991479277610779e-02 5.485846996307373047e-01 -1.435226500034332275e-01 8.022494614124298096e-02 -4.226446151733398438e-02 9.619670361280441284e-02 -2.262152284383773804e-01 -1.744099520146846771e-02 -1.170408679172396660e-03 -2.420144155621528625e-02 3.204661309719085693e-01 3.048352897167205811e-01 -1.418029367923736572e-01
-3.142032921314239502e-01 2.886807918548583984e-01 -1.027210280299186707e-01 -1.824137382209300995e-02 -8.725666999816894531e-02 -2.070508748292922974e-01 -1.483443230390548706e-01 -1.288124322891235352e-01 -1.681815385818481445e-01 -3.249018192291259766e-01 5.530543625354766846e-02 2.520585358142852783e-01 -1.036048904061317444e-01 -1.196337565779685974e-01 -6.595501303672790527e-02 -1.886599957942962646e-01 3.223993480205535889e-01 1.940256953239440918e-01 7.350327074527740479e-02 -4.001304507255554199e-02 1.713666021823883057e-01 1.318663656711578369e-01 1.103361919522285461e-01 -4.828622937202453613e-02 -5.682126060128211975e-02 1.433035582304000854e-01 -5.196324363350868225e-02 1.235436350107192993e-01 2.127737402915954590e-01 3.595803976058959961e-01 6.972551345825195312e-02 -1.467429250478744507e-01
6.240160018205642700e-02 1.963430643081665039e-01 -3.429643213748931885e-01 -2.653607353568077087e-02 -1.271316260099411011e-01 2.331463545560836792e-01 1.064017191529273987e-01 -7.142128795385360718e-02 -2.660187184810638428e-01 -1.810860931873321533e-01 4.271760582923889160e-02 1.882440447807312012e-01 1.132259666919708252e-01 1.628462523221969604e-01 -1.146322935819625854e-01 -1.557958126068115234e-01 -6.420713383704423904e-03 2.428715974092483521e-01 -1.727790385484695435e-02 5.465205758810043335e-02 4.483813941478729248e-01 1.628183573484420776e-01 2.356168329715728760e-01 1.313671469688415527e-01 -2.841869294643402100e-01 3.833286091685295105e-02 4.473404586315155029e-02 6.096014752984046936e-02 2.466297894716262817e-01 1.057075560092926025e-01 4.509064927697181702e-02 -1.004493907094001770e-01
-2.955103218555450439e-01 7.979306578636169434e-02 -1.149284392595291138e-01 3.482180461287498474e-02 2.271689027547836304e-01 1.061953231692314148e-02 1.485579013824462891e-01 -2.198157012462615967e-01 3.086925717070698738e-03 1.978902705013751984e-02 -1.114842519164085388e-01 7.354975491762161255e-02 -1.504909396171569824e-01 1.840436011552810669e-01 3.927545547485351562e-01 5.355677381157875061e-02 -6.867146492004394531e-02 2.069739550352096558e-01 3.367768526077270508e-01 -2.045596688985824585e-01 1.667572557926177979e-01 -1.181098446249961853e-01 3.040974587202072144e-02 1.892067193984985352e-01 -2.598404884338378906e-01 -1.163920201361179352e-02 2.874101996421813965e-01 1.620954871177673340e-01 1.024332046508789062e-01 2.211972773075103760e-01 1.338804811239242554e-01 -5.214567855000495911e-02
1.331784389913082123e-02 1.875488013029098511e-01 -1.320460587739944458e-01 1.090470626950263977e-01 -5.785859003663063049e-02 6.930582970380783081e-02 -8.433908969163894653e-02 -3.176245093345642090e-01 -2.189908176660537720e-01 1.304069161415100098e-01 -1.751311719417572021e-01 -4.845365881919860840e-02 1.663318462669849396e-02 -2.172234803438186646e-01 -1.447522342205047607e-01 -9.466221928596496582e-02 1.099809035658836365e-01 2.259857356548309326e-01 -3.096496872603893280e-02 -8.148809522390365601e-02 1.193837299942970276e-01 4.076557978987693787e-02 -2.298725247383117676e-01 3.058747947216033936e-01 2.153683155775070190e-01 2.465056180953979492e-01 -1.400905251502990723e-01 1.209584996104240417e-01 -8.306481689214706421e-02 4.962283670902252197e-01 8.632364869117736816e-02 -9.345874935388565063e-02
-8.332525938749313354e-02 -1.795157231390476227e-02 -1.325067579746246338e-01 2.091532498598098755e-01 1.099868398159742355e-02 1.975401639938354492e-01 1.067270636558532715e-01 -7.071993499994277954e-02 -2.218341082334518433e-01 -1.224520877003669739e-01 3.003801964223384857e-02 -1.201205886900424957e-02 -2.026353329420089722e-01 1.357657313346862793e-01 2.707932591438293457e-01 1.811830792576074600e-03 2.244896069169044495e-02 2.184854000806808472e-01 4.566463530063629150e-01 -9.035855531692504883e-02 2.604671120643615723e-01 -2.819221615791320801e-01 4.365381971001625061e-02 1.814225614070892334e-01 -1.384225636720657349e-01 -2.164049595594406128e-01 1.272985935211181641e-01 1.115462779998779297e-01 2.784431278705596924e-01 -1.058127507567405701e-01 2.094256430864334106e-01 -5.933339148759841919e-02
-1.498620957136154175e-01 -2.249679118394851685e-01 -1.845543459057807922e-02 -1.379421502351760864e-01 5.662140995264053345e-02 3.360980749130249023e-01 2.900427766144275665e-02 -3.062695860862731934e-01 -1.961789280176162720e-01 -1.945993117988109589e-02 -5.447065457701683044e-02 -8.631283044815063477e-02 -1.492998003959655762e-01 -1.183744445443153381e-01 3.063522577285766602e-01 -2.635379731655120850e-01 2.620879113674163818e-01 1.685019135475158691e-01 1.965010613203048706e-01 8.557561039924621582e-02 3.406714797019958496e-01 1.944976747035980225e-01 2.191014029085636139e-02 -3.812667727470397949e-02 5.128837749361991882e-02 -1.607502400875091553e-01 -4.927591234445571899e-02 -4.244242236018180847e-02 -2.534051425755023956e-02 6.288494914770126343e-02 1.782854348421096802e-01 -2.827391028404235840e-01
-1.566576510667800903e-01 2.241504751145839691e-02 2.251508086919784546e-02 1.156805455684661865e-01 1.114934217184782028e-02 5.236657261848449707e-01 -1.099753752350807190e-02 -1.353746652603149414e-01 -1.764306128025054932e-01 1.474314033985137939e-01 -8.398319780826568604e-02 1.729614734649658203e-01 -6.660488992929458618e-02 -1.045454815030097961e-01 5.518940463662147522e-02 -1.795340180397033691e-01 -3.642718121409416199e-02 2.190180867910385132e-01 2.441504895687103271e-01 1.030193045735359192e-01 1.667286455631256104e-01 -3.563113808631896973e-01 1.534513682126998901e-01 1.086421124637126923e-02 -3.276890143752098083e-02 -1.671837121248245239e-01 1.217518970370292664e-01 1.685140877962112427e-01 2.423276379704475403e-02 2.390519529581069946e-01 1.334712356328964233e-01 -2.864623963832855225e-01
-1.342877447605133057e-01 2.064580917358398438e-01 -2.232711464166641235e-01 1.251494437456130981e-01 -8.402782678604125977e-02 -5.952725559473037720e-02 5.377997830510139465e-02 -1.619095206260681152e-01 1.405190303921699524e-02 -9.314965456724166870e-02 3.210398256778717041e-01 1.499306410551071167e-01 -2.066066712141036987e-01 1.002229601144790649e-01 2.176053822040557861e-01 -4.192925617098808289e-02 -3.454834967851638794e-02 3.661575317382812500e-01 2.029048651456832886e-01 -2.926379442214965820e-01 2.450021356344223022e-01 5.537568032741546631e-02 -5.553126335144042969e-02 -1.734389215707778931e-01 6.305967271327972412e-02 -1.506403833627700806e-01 -1.667624711990356445e-01 1.333742141723632812e-01 -2.689568139612674713e-02 3.557679355144500732e-01 1.232125535607337952e-01 -1.574312001466751099e-01
-1.716142296791076660e-01 4.032024443149566650e-01 -7.140378654003143311e-02 -1.582234352827072144e-01 6.173850595951080322e-02 3.927462548017501831e-02 -7.541927695274353027e-02 -6.314443796873092651e-02 -1.174641922116279602e-01 -1.619803532958030701e-02 -5.618462711572647095e-02 -1.156197860836982727e-01 -1.225546076893806458e-01 -1.022776588797569275e-02 1.004207432270050049e-01 3.444084897637367249e-02 2.950833141803741455e-01 -1.868229508399963379e-01 3.310280442237854004e-01 1.331447064876556396e-01 2.566309273242950439e-01 1.542675644159317017e-01 -4.209494218230247498e-02 4.145586788654327393e-01 1.146925762295722961e-01 1.625278592109680176e-01 1.601741462945938110e-01 2.822541631758213043e-02 2.474444806575775146e-01 1.527691185474395752e-01 9.574253112077713013e-02 -1.830447316169738770e-01
1.612039506435394287e-01 -3.143897512927651405e-03 1.542206406593322754e-01 2.308625429868698120e-01 2.522926330566406250e-01 1.714575737714767456e-01 -3.308560326695442200e-02 -2.383532375097274780e-01 -1.837007254362106323e-01 1.442834883928298950e-01 -1.901537626981735229e-01 -1.672219298779964447e-02 -1.419608741998672485e-01 -5.736263468861579895e-02 2.080612927675247192e-01 1.349576860666275024e-01 -2.088776603341102600e-02 2.405213713645935059e-01 -1.991374790668487549e-02 3.281446918845176697e-02 3.793491423130035400e-01 -2.819753438234329224e-02 -4.612586274743080139e-02 3.455866277217864990e-01 1.592399179935455322e-01 7.506826519966125488e-02 2.064758688211441040e-01 9.586626291275024414e-02 -5.614928156137466431e-02 4.798745736479759216e-02 3.464935123920440674e-01 -1.888657957315444946e-01
2.766318917274475098e-01 -4.716012254357337952e-02 -4.661582782864570618e-02 3.970963954925537109e-01 2.420895546674728394e-02 -1.353308651596307755e-02 1.572405397891998291e-01 -1.245754137635231018e-01 -2.453710734844207764e-01 -2.393745929002761841e-01 -1.796610653400421143e-01 -9.944561123847961426e-02 -2.029308825731277466e-01 4.805876314640045166e-02 -6.554426997900009155e-02 -1.181753799319267273e-01 -3.774357214570045471e-02 1.632907986640930176e-01 7.006503641605377197e-02 1.675818711519241333e-01 2.606772184371948242e-01 1.647278070449829102e-01 7.908185571432113647e-02 1.393720805644989014e-01 -1.914502829313278198e-01 1.775720529258251190e-02 -4.833628609776496887e-02 3.376849293708801270e-01 3.922991082072257996e-02 3.532590270042419434e-01 -3.233174607157707214e-02 -1.907685995101928711e-01
1.832635700702667236e-01 -9.085582196712493896e-02 -4.476843476295471191e-01 9.383176267147064209e-02 1.137189492583274841e-01 -4.832532256841659546e-02 7.999133318662643433e-02 -4.641586542129516602e-02 -1.568101495504379272e-01 -1.887108385562896729e-01 1.605863273143768311e-01 9.187813103199005127e-02 -1.913342922925949097e-01 7.517550140619277954e-02 -5.249857157468795776e-02 -6.185766775161027908e-03 2.214089035987854004e-02 2.612320482730865479e-01 -1.883614249527454376e-02 -5.222405120730400085e-02 5.472757816314697266e-01 -1.383168101310729980e-01 1.922559887170791626e-01 8.050440251827239990e-02 1.814015395939350128e-02 -2.911150828003883362e-02 5.810038372874259949e-02 -5.351752787828445435e-02 -1.628394871950149536e-01 2.214374840259552002e-01 1.950440742075443268e-02 -2.614961564540863037e-01
1.132647022604942322e-01 1.469502598047256470e-01 -2.832646071910858154e-01 2.070842534303665161e-01 9.771823883056640625e-02 4.153748974204063416e-02 1.358188241720199585e-01 -2.406659722328186035e-01 -2.202985584735870361e-01 -7.557524740695953369e-02 3.701844438910484314e-02 1.565878391265869141e-01 -4.503501653671264648e-01 3.067055717110633850e-02 4.774273186922073364e-02 1.425136029720306396e-01 8.389640599489212036e-02 1.516015380620956421e-01 4.425990954041481018e-02 -3.199484050273895264e-01 1.255017668008804321e-01 -2.310066223144531250e-01 8.568248897790908813e-02 -1.197912916541099548e-01 2.469918429851531982e-01 -6.987897306680679321e-02 -1.166125908493995667e-01 8.667322248220443726e-02 2.961026132106781006e-02 2.408849596977233887e-01 8.924064785242080688e-02 -2.632786035537719727e-01
-2.405143678188323975e-01 1.767229139804840088e-01 -1.761996150016784668e-01 1.479098796844482422e-01 3.277635872364044189e-01 7.077859714627265930e-03 -9.671198576688766479e-02 -1.447098553180694580e-01 -2.195727676153182983e-01 -4.666744545102119446e-02 1.300570070743560791e-01 2.752561867237091064e-01 2.257968531921505928e-03 8.843918144702911377e-02 3.023439049720764160e-01 -1.506221592426300049e-01 1.639188081026077271e-01 -1.924671977758407593e-01 1.811212897300720215e-01 -4.998796805739402771e-02 1.216653361916542053e-01 -4.858926311135292053e-02 1.745755970478057861e-01 3.583804145455360413e-02 -1.506269127130508423e-01 -5.436601117253303528e-02 3.323310017585754395e-01 2.312887310981750488e-01 1.753689050674438477e-01 2.191540002822875977e-01 1.852506250143051147e-01 -6.636743992567062378e-02
-2.233728915452957153e-01 6.891943514347076416e-02 2.199399322271347046e-01 1.421053111553192139e-01 1.316296607255935669e-01 -9.341718629002571106e-03 1.721232384443283081e-02 -8.985242247581481934e-02 -1.362864859402179718e-02 -3.613761626183986664e-03 1.298650205135345459e-01 1.001780182123184204e-01 -1.368029695004224777e-02 6.075626611709594727e-02 1.160780191421508789e-01 1.313628554344177246e-01 5.067152380943298340e-01 1.619362831115722656e-01 2.385933697223663330e-01 1.752550713717937469e-02 3.707903325557708740e-01 5.655436590313911438e-02 1.344853490591049194e-01 2.523052990436553955e-01 1.575093716382980347e-01 3.796958923339843750e-02 2.772639095783233643e-01 -1.068947687745094299e-01 9.409025311470031738e-02 1.651919931173324585e-01 1.467982232570648193e-01 -2.332516759634017944e-01
-1.432108730077743530e-01 2.025111466646194458e-01 -2.644016742706298828e-01 9.195281565189361572e-02 -8.697388321161270142e-02 2.308096550405025482e-02 1.019059047102928162e-01 -2.279477864503860474e-01 2.017829753458499908e-02 -5.452372133731842041e-02 2.644453942775726318e-01 1.240344196557998657e-01 -2.146181017160415649e-01 7.779360562562942505e-02 2.419686913490295410e-01 -7.572352886199951172e-02 2.344890870153903961e-02 2.340315282344818115e-01 3.486339449882507324e-01 -3.749818801879882812e-01 2.801607847213745117e-01 4.387517273426055908e-02 -2.338940976187586784e-03 -2.007931023836135864e-01 1.980440020561218262e-01 -2.454026788473129272e-02 -1.539544668048620224e-03 1.328578144311904907e-01 -6.332574412226676941e-03 2.691017389297485352e-01 1.047454997897148132e-01 -7.390397787094116211e-02
5.297145992517471313e-02 3.281265497207641602e-02 6.174979358911514282e-02 1.390223652124404907e-01 1.420305669307708740e-01 1.028274595737457275e-01 1.208836119621992111e-02 -3.628666996955871582e-01 -1.394174844026565552e-01 4.022857546806335449e-02 -1.897475123405456543e-01 2.317843772470951080e-02 8.423958905041217804e-03 1.708467141725122929e-03 2.262493669986724854e-01 -2.332708984613418579e-01 2.228776365518569946e-01 4.468301236629486084e-01 2.512288987636566162e-01 1.213426440954208374e-01 2.630625069141387939e-01 9.699928574264049530e-03 1.957097500562667847e-01 2.005705237388610840e-01 1.733378916978836060e-01 -2.294708043336868286e-01 -7.724686712026596069e-02 -6.389751285314559937e-02 -1.099304854869842529e-01 1.434756517410278320e-01 -1.599316000938415527e-01 -1.453902721405029297e-01
3.297515213489532471e-01 2.273584306240081787e-01 -6.431261450052261353e-02 2.488027662038803101e-01 -1.187717244029045105e-01 3.200514614582061768e-01 -4.086822271347045898e-02 -1.462453901767730713e-01 -3.937143459916114807e-02 6.912902742624282837e-02 3.046206384897232056e-02 1.642606556415557861e-01 -1.493823528289794922e-02 -1.296511739492416382e-01 -5.969399586319923401e-02 -2.336744964122772217e-02 1.104894950985908508e-01 8.658291772007942200e-03 -3.040009550750255585e-02 -1.404193975031375885e-02 4.575281739234924316e-01 2.154687941074371338e-01 8.866427093744277954e-02 2.720331847667694092e-01 2.050571292638778687e-01 -1.160209923982620239e-01 1.669099926948547363e-02 1.571640074253082275e-01 1.033178251236677170e-02 1.722031235694885254e-01 3.424079418182373047e-01 6.052117329090833664e-03
2.245894223451614380e-01 2.123938351869583130e-01 -9.012620896100997925e-02 1.852756291627883911e-01 -5.348621681332588196e-02 3.269218802452087402e-01 -9.167939424514770508e-02 -2.138529717922210693e-01 -1.237673405557870865e-02 2.326241880655288696e-02 -3.951326757669448853e-02 -1.279541198164224625e-02 -1.773097068071365356e-01 -1.218325719237327576e-01 1.389870196580886841e-01 -7.707572728395462036e-02 2.351693063974380493e-01 -6.590262800455093384e-02 1.655334830284118652e-01 1.632178388535976410e-02 3.683010041713714600e-01 -2.059723628917708993e-04 2.973027825355529785e-01 3.149224519729614258e-01 1.671975702047348022e-01 -2.746555507183074951e-01 1.651865988969802856e-01 -4.868946224451065063e-02 -7.343084365129470825e-02 7.514993101358413696e-02 9.171268343925476074e-02 -2.472601085901260376e-01
2.983006834983825684e-01 2.075065076351165771e-01 -3.180214464664459229e-01 -1.705132126808166504e-01 -5.942857242189347744e-04 2.636359632015228271e-01 -1.437059193849563599e-01 -2.669696807861328125e-01 -1.857539862394332886e-01 2.650260031223297119e-01 -7.927761762402951717e-04 1.649715453386306763e-01 -1.222214847803115845e-02 -8.458068221807479858e-02 1.567992717027664185e-01 8.811063319444656372e-02 3.057970106601715088e-01 1.894655972719192505e-01 1.007576659321784973e-01 -1.777258068323135376e-01 3.097547888755798340e-01 -1.701875925064086914e-01 -6.742002815008163452e-02 -2.705993130803108215e-02 6.886513531208038330e-02 8.350139856338500977e-02 6.174685433506965637e-03 9.034950286149978638e-03 -1.283613294363021851e-01 2.205336838960647583e-01 1.026099249720573425e-01 -1.260638982057571411e-01
1.070267260074615479e-01 2.270637154579162598e-01 -1.265421509742736816e-01 3.395988047122955322e-01 1.446144133806228638e-01 3.396500051021575928e-01 6.215436756610870361e-02 -2.558416724205017090e-01 -2.862104028463363647e-02 8.927144110202789307e-02 -8.091247081756591797e-02 5.723753571510314941e-02 6.120121479034423828e-02 -3.415901586413383484e-02 2.950259745121002197e-01 8.897788077592849731e-02 6.413915008306503296e-02 4.555340111255645752e-02 1.438856273889541626e-01 1.554943323135375977e-01 2.580918371677398682e-01 -4.747634008526802063e-02 -1.799072138965129852e-02 2.922379672527313232e-01 1.524875760078430176e-01 -2.078679855912923813e-03 3.400748372077941895e-01 5.963319912552833557e-03 6.134299188852310181e-02 4.043655097484588623e-02 1.782924681901931763e-01 -3.158799111843109131e-01
9.115607291460037231e-02 9.011283516883850098e-02 -2.621015012264251709e-01 1.163498014211654663e-01 1.403307318687438965e-01 -1.265172064304351807e-01 -2.386560738086700439e-01 -1.309093236923217773e-01 -1.733804941177368164e-01 -2.006094902753829956e-01 -1.417964100837707520e-01 -3.110948204994201660e-02 -1.812524795532226562e-01 1.474757790565490723e-01 3.166920319199562073e-02 -1.435212641954421997e-01 1.093736812472343445e-01 4.924851059913635254e-01 2.013883143663406372e-01 2.351473867893218994e-01 1.998900063335895538e-02 2.472569644451141357e-01 1.703698933124542236e-01 1.568801999092102051e-01 -1.129909884184598923e-02 1.267718821763992310e-01 -1.090956330299377441e-01 1.891736239194869995e-01 2.763550728559494019e-02 2.327229231595993042e-01 2.095162495970726013e-02 -1.979446709156036377e-01
-3.025746941566467285e-01 1.061013713479042053e-01 -7.209593802690505981e-02 2.302366793155670166e-01 -2.068547904491424561e-02 7.986900210380554199e-02 2.324814349412918091e-01 -6.483633816242218018e-02 -1.435527652502059937e-01 -1.631969362497329712e-01 -5.572971329092979431e-02 1.149947196245193481e-01 -4.554023742675781250e-01 7.623796351253986359e-03 8.392059057950973511e-02 5.286699533462524414e-02 4.701017215847969055e-02 -2.402829676866531372e-01 1.117651313543319702e-01 -9.644611738622188568e-03 1.604086011648178101e-01 2.979144752025604248e-01 -5.502328276634216309e-02 4.210608601570129395e-01 -1.046964302659034729e-01 -5.948343873023986816e-02 1.112986356019973755e-01 -5.764427408576011658e-02 7.945702411234378815e-03 2.726652026176452637e-01 9.208149462938308716e-02 -1.124117523431777954e-01
-2.724121510982513428e-01 -1.546404957771301270e-01 -8.434452861547470093e-02 2.263075262308120728e-01 5.874979496002197266e-02 1.129607409238815308e-01 7.128916680812835693e-02 -3.524099290370941162e-01 -3.050681650638580322e-01 -2.034324854612350464e-01 -2.633191943168640137e-01 3.354154825210571289e-01 -2.094353176653385162e-02 -1.353725194931030273e-01 -3.355039283633232117e-02 -6.659188866615295410e-02 1.455376446247100830e-01 1.072443928569555283e-02 1.105959564447402954e-01 3.336917608976364136e-02 1.835304647684097290e-01 7.474640756845474243e-02 4.645420704036951065e-03 1.373247951269149780e-01 2.366583608090877533e-02 4.793239757418632507e-02 -6.132440641522407532e-02 4.482197761535644531e-01 7.700800895690917969e-02 2.083029150962829590e-01 5.645171180367469788e-02 -6.803083419799804688e-02
-9.100981801748275757e-02 2.971714437007904053e-01 -1.455410569906234741e-01 1.133586019277572632e-01 8.724011480808258057e-02 3.051855564117431641e-01 4.539990425109863281e-02 -6.033800542354583740e-02 -1.017360463738441467e-01 -2.161409109830856323e-01 -1.371177285909652710e-01 -5.453125387430191040e-02 -1.532790660858154297e-01 -7.107058167457580566e-02 1.374242603778839111e-01 -2.108020931482315063e-01 3.543840646743774414e-01 1.445350497961044312e-01 4.728640988469123840e-02 8.728211745619773865e-03 1.655696481466293335e-01 -2.981096878647804260e-02 5.511320009827613831e-02 5.911526456475257874e-02 3.155252337455749512e-01 -3.040663301944732666e-01 -4.705656692385673523e-02 1.293400377035140991e-01 1.424503326416015625e-01 -4.328567534685134888e-03 1.999572068452835083e-01 -3.705923259258270264e-01
1.639849841594696045e-01 2.388220280408859253e-02 -2.438017576932907104e-01 1.880138367414474487e-01 1.318887621164321899e-01 -6.864798069000244141e-02 -1.420415490865707397e-01 -1.808854192495346069e-01 -2.374825067818164825e-02 -1.562858372926712036e-01 -3.289468213915824890e-02 -1.578354686498641968e-01 -3.935963660478591919e-02 3.684930130839347839e-02 1.014998881146311760e-03 -3.564643263816833496e-01 -7.441001385450363159e-02 2.388210445642471313e-01 2.522157132625579834e-01 1.251384168863296509e-01 1.779034584760665894e-01 4.042759910225868225e-02 3.551561832427978516e-01 7.381800562143325806e-02 -1.510429978370666504e-01 -5.625465884804725647e-02 -1.317356675863265991e-01 1.954231858253479004e-01 4.963249340653419495e-02 3.959681093692779541e-01 -4.527027904987335205e-02 -2.687915861606597900e-01
-1.636457256972789764e-02 2.482407838106155396e-01 -8.670073747634887695e-02 -4.249444603919982910e-02 -8.205890655517578125e-02 1.638110131025314331e-01 1.133411563932895660e-02 -1.682816445827484131e-01 -1.440978348255157471e-01 -5.882196128368377686e-03 3.902845084667205811e-01 -1.731011271476745605e-01 -2.474333792924880981e-01 -3.349743783473968506e-02 -1.159939393401145935e-01 3.859006240963935852e-02 1.517274826765060425e-01 -1.447340007871389389e-02 -1.884238719940185547e-01 -1.730733085423707962e-03 1.584121137857437134e-01 2.854888327419757843e-02 2.303695678710937500e-01 2.845319509506225586e-01 5.780234560370445251e-02 -1.464801374822854996e-03 -4.095122516155242920e-01 7.970400154590606689e-02 1.835292875766754150e-01 1.469638794660568237e-01 3.466806411743164062e-01 -1.218882054090499878e-01
-1.503430753946304321e-01 1.143388748168945312e-01 2.132025361061096191e-02 -2.611267380416393280e-02 1.075720041990280151e-01 -8.725252002477645874e-02 -6.890306621789932251e-02 -3.713031411170959473e-01 -2.171828150749206543e-01 2.613748982548713684e-02 -3.330456018447875977e-01 7.334349304437637329e-02 -1.778010874986648560e-01 -5.719818919897079468e-02 -1.034517213702201843e-01 -9.544598311185836792e-02 1.178640425205230713e-01 1.091096326708793640e-01 7.353932131081819534e-03 -3.935894742608070374e-02 3.070194721221923828e-01 1.851640827953815460e-02 7.780688256025314331e-02 1.780428737401962280e-01 -1.494566202163696289e-01 1.412784010171890259e-01 -1.794122904539108276e-01 2.384003102779388428e-01 -1.603558892384171486e-03 3.807384073734283447e-01 3.800857663154602051e-01 -4.510916024446487427e-02
-9.308193624019622803e-02 5.428278073668479919e-02 -8.946439623832702637e-02 2.455337345600128174e-01 5.709441378712654114e-02 1.526564061641693115e-01 1.473725140094757080e-01 -3.237860202789306641e-01 -2.065745145082473755e-01 -1.496905982494354248e-01 -3.108666539192199707e-01 1.341348290443420410e-01 -1.624905318021774292e-01 -1.658773273229598999e-01 -1.104639545083045959e-01 -1.014188155531883240e-01 1.137831732630729675e-01 2.418091893196105957e-01 -1.013747155666351318e-01 -4.377529025077819824e-02 5.728840827941894531e-02 1.192953437566757202e-01 -1.092505827546119690e-02 3.462037816643714905e-02 -1.228796243667602539e-01 1.403531283140182495e-01 -1.731911897659301758e-01 3.828769624233245850e-01 1.703941076993942261e-01 3.683842718601226807e-01 1.010168418288230896e-01 -1.486096233129501343e-01
-1.400092840194702148e-01 2.583073675632476807e-01 -6.269916146993637085e-02 1.279920041561126709e-01 6.400389969348907471e-02 -6.927965208888053894e-03 1.560071390122175217e-02 -5.204266905784606934e-01 -1.230108514428138733e-01 2.305023558437824249e-02 1.635701395571231842e-02 2.557218372821807861e-01 -1.022249013185501099e-01 1.480300873517990112e-01 2.365454733371734619e-01 1.591207645833492279e-02 -1.186440140008926392e-01 -8.422555029392242432e-02 8.157431334257125854e-02 -2.685126662254333496e-01 2.819604873657226562e-01 1.443663537502288818e-01 9.472123533487319946e-02 -1.874134317040443420e-02 -1.369900554418563843e-01 -1.799713075160980225e-01 2.091698050498962402e-01 1.645770668983459473e-01 3.130555748939514160e-01 8.179220557212829590e-02 -4.757195338606834412e-02 -9.846196323633193970e-02
-1.948042809963226318e-01 2.464389428496360779e-02 -5.442969128489494324e-02 3.936561048030853271e-01 -1.003483086824417114e-01 -1.410739123821258545e-01 -1.952403932809829712e-01 -1.685698032379150391e-01 -1.290739923715591431e-01 1.419501602649688721e-01 8.267247676849365234e-02 5.101130530238151550e-02 4.163582995533943176e-02 2.274801284074783325e-01 2.187743782997131348e-02 1.186008304357528687e-01 2.155910134315490723e-01 -1.403638571500778198e-01 -1.904234588146209717e-01 -4.708357527852058411e-02 2.010356634855270386e-01 1.068634465336799622e-01 2.030073553323745728e-01 3.023255169391632080e-01 2.328766435384750366e-01 -3.330820798873901367e-02 -3.664594143629074097e-02 1.439671069383621216e-01 1.595605909824371338e-01 3.900934457778930664e-01 -2.798765897750854492e-02 -2.186418026685714722e-01
1.763607747852802277e-02 1.256475001573562622e-01 -2.742795348167419434e-01 4.289942234754562378e-02 -2.319292724132537842e-01 2.312059998512268066e-01 -9.107656776905059814e-02 -1.385266184806823730e-01 -7.583273947238922119e-02 1.173272728919982910e-01 -3.012599050998687744e-01 1.150005161762237549e-01 -1.600770354270935059e-01 5.048096925020217896e-02 9.027239680290222168e-02 -1.551982760429382324e-01 -1.584864407777786255e-02 1.114070564508438110e-01 2.689332962036132812e-01 6.766156107187271118e-02 2.348679453134536743e-01 1.196177229285240173e-01 -1.477546542882919312e-01 1.362561434507369995e-01 2.579945325851440430e-01 8.906856179237365723e-02 -2.005249559879302979e-01 2.730997502803802490e-01 -6.347607821226119995e-02 4.318130388855934143e-02 2.039659023284912109e-01 -3.898386359214782715e-01
3.350187242031097412e-01 2.473012953996658325e-01 -4.299993813037872314e-01 -7.787669450044631958e-02 8.355797827243804932e-02 1.835968494415283203e-01 -9.886651486158370972e-02 -1.385891139507293701e-01 -2.124565839767456055e-01 -8.597277104854583740e-02 -2.773340605199337006e-02 8.335577324032783508e-03 -1.325545907020568848e-01 -2.407464571297168732e-02 1.452343463897705078e-01 8.995224535465240479e-02 2.655782997608184814e-01 2.055328786373138428e-01 -9.503965824842453003e-02 -7.514975965023040771e-02 3.705673515796661377e-01 -1.726490706205368042e-01 -1.190940476953983307e-02 2.124792337417602539e-02 -6.552822142839431763e-02 -1.820329762995243073e-02 7.601632177829742432e-02 -4.217868298292160034e-02 -8.730710297822952271e-02 2.274211496114730835e-01 7.861549034714698792e-03 -3.138505518436431885e-01
-1.979968976229429245e-03 1.071852371096611023e-01 -2.537152767181396484e-01 6.292543560266494751e-02 1.067508608102798462e-01 -9.860570728778839111e-02 -1.123705133795738220e-01 -1.921679973602294922e-01 -2.403368949890136719e-01 -1.262594759464263916e-01 1.955743730068206787e-01 2.612590491771697998e-01 -5.559878349304199219e-01 7.003740221261978149e-02 4.268092289566993713e-02 6.227124948054552078e-03 1.961963921785354614e-01 -2.682786434888839722e-02 -1.684610992670059204e-01 -1.791458576917648315e-01 1.014547124505043030e-01 -3.227266296744346619e-02 -1.132382377982139587e-01 -1.063438877463340759e-02 9.614854305982589722e-02 -1.239388212561607361e-01 2.102374285459518433e-02 1.040664911270141602e-01 5.781282112002372742e-02 4.247948229312896729e-01 -2.455477789044380188e-02 -9.579136967658996582e-02
2.740197181701660156e-01 1.072238981723785400e-01 -3.215190172195434570e-01 1.451789736747741699e-01 2.552383113652467728e-03 -2.514447271823883057e-02 1.465547084808349609e-01 -1.306847184896469116e-01 -2.882490120828151703e-02 -3.276537358760833740e-01 8.664099872112274170e-02 1.776636578142642975e-02 -2.674212455749511719e-01 3.267258405685424805e-02 8.670556545257568359e-02 -2.250404283404350281e-02 1.574864685535430908e-01 1.613204926252365112e-01 -1.310068182647228241e-02 6.860445439815521240e-02 5.049870014190673828e-01 -1.011547073721885681e-01 8.422375470399856567e-02 7.723065465688705444e-02 4.472773149609565735e-02 -6.706115603446960449e-02 2.268209457397460938e-01 -1.519729197025299072e-01 -9.016705304384231567e-02 1.997002065181732178e-01 -7.110928650945425034e-03 -3.000740110874176025e-01
-3.178284168243408203e-01 1.995425224304199219e-01 4.080141708254814148e-02 2.784831915050745010e-03 -1.704296618700027466e-01 1.455106586217880249e-01 -1.915799826383590698e-02 -3.472961187362670898e-01 -2.552571892738342285e-01 -2.040448635816574097e-01 -5.746072530746459961e-02 -9.355970472097396851e-02 1.211861893534660339e-01 -1.322646737098693848e-01 -3.204055130481719971e-01 8.838395774364471436e-02 1.687380820512771606e-01 -6.088920310139656067e-02 1.277842223644256592e-01 8.535218238830566406e-02 1.703914552927017212e-01 -1.617820380488410592e-04 7.137057185173034668e-02 2.516357898712158203e-01 -2.418407704681158066e-03 5.934058129787445068e-02 1.738464385271072388e-01 2.264252305030822754e-01 2.226090878248214722e-01 2.631496191024780273e-01 -8.886241912841796875e-02 -2.446188628673553467e-01
2.422262728214263916e-01 1.498171240091323853e-01 2.270066365599632263e-02 -2.144273668527603149e-01 1.097399443387985229e-01 2.276515066623687744e-01 -2.531144917011260986e-01 -3.322159647941589355e-01 -6.370602175593376160e-03 -2.116104774177074432e-02 -7.742072641849517822e-02 -8.546213060617446899e-02 -2.361833006143569946e-01 7.866176217794418335e-02 -1.288144886493682861e-01 6.702314317226409912e-02 4.211308956146240234e-01 1.704135984182357788e-01 -1.186648681759834290e-01 -1.554223597049713135e-01 3.644637763500213623e-01 1.640996187925338745e-01 2.421973347663879395e-01 8.018551021814346313e-02 -7.194427400827407837e-02 -9.038268029689788818e-02 1.785274147987365723e-01 -1.014897692948579788e-02 6.275857239961624146e-02 2.299289032816886902e-02 1.311698853969573975e-01 -2.772546373307704926e-02
4.306282475590705872e-02 2.108746618032455444e-01 6.708395481109619141e-02 -1.935011148452758789e-02 -1.116835102438926697e-01 1.522601097822189331e-01 -2.505243420600891113e-01 -8.910572528839111328e-02 1.811636611819267273e-02 1.126369908452033997e-01 4.290330708026885986e-01 -1.777033358812332153e-01 -1.406146436929702759e-01 6.053116917610168457e-02 7.203813642263412476e-02 -1.716831028461456299e-01 1.540101133286952972e-02 -5.326952785253524780e-02 1.997405886650085449e-01 -8.059980347752571106e-03 4.170126020908355713e-01 -5.456344410777091980e-02 -6.777304224669933319e-03 3.345537185668945312e-01 -1.157324109226465225e-02 6.427697837352752686e-02 -2.420522868633270264e-01 6.386553496122360229e-02 1.392575725913047791e-02 3.148907124996185303e-01 1.852355599403381348e-01 -1.523124277591705322e-01
2.418394666165113449e-03 2.778936624526977539e-01 -1.695142090320587158e-01 1.573327332735061646e-01 -5.102314427495002747e-02 1.642790809273719788e-02 1.439003795385360718e-01 -1.203250959515571594e-01 3.140684962272644043e-02 -2.552920877933502197e-01 3.662442788481712341e-02 8.094917982816696167e-03 -2.881637513637542725e-01 1.634228676557540894e-01 9.878522157669067383e-02 -6.629988551139831543e-02 2.033152431249618530e-01 3.876511752605438232e-01 1.239471286535263062e-01 -2.941236197948455811e-01 3.017676770687103271e-01 -1.624479442834854126e-01 -1.231399476528167725e-01 -2.479611635208129883e-01 3.530851006507873535e-02 9.879258275032043457e-02 -1.173608601093292236e-01 9.940370172262191772e-02 -8.331641554832458496e-02 1.988518536090850830e-01 1.952913701534271240e-01 -1.813503056764602661e-01
8.052689954638481140e-03 1.327668428421020508e-01 -6.228026747703552246e-02 -1.714274734258651733e-01 -1.122430041432380676e-01 -7.945466041564941406e-02 1.497531831264495850e-01 -4.470201730728149414e-01 -2.681767344474792480e-01 -2.792782187461853027e-01 4.745708405971527100e-02 2.835595309734344482e-01 6.165223568677902222e-02 -1.694813072681427002e-01 6.336916238069534302e-03 -1.931527405977249146e-01 1.849306821823120117e-01 1.198630854487419128e-01 -7.903853431344032288e-03 8.050051331520080566e-02 2.602050006389617920e-01 -1.346356272697448730e-01 -1.972801983356475830e-01 4.253886640071868896e-02 -1.096901744604110718e-01 -3.773694857954978943e-03 -1.138012558221817017e-01 -3.285901620984077454e-02 3.106826841831207275e-01 1.343069523572921753e-01 5.663751065731048584e-02 -2.826885879039764404e-01
1.285357475280761719e-01 2.456762492656707764e-01 -1.975418440997600555e-02 2.147914320230484009e-01 6.521736085414886475e-02 3.241296410560607910e-01 -2.180510759353637695e-02 -1.892360150814056396e-01 -4.300089925527572632e-02 2.078292369842529297e-01 -1.328280270099639893e-01 1.152262166142463684e-01 -5.764995142817497253e-02 9.145354852080345154e-03 2.759211361408233643e-01 2.504359483718872070e-01 -7.351023703813552856e-02 1.996979564428329468e-01 -2.737349085509777069e-02 -7.868910208344459534e-03 3.129532039165496826e-01 -1.805108599364757538e-02 -1.024480760097503662e-01 3.909149467945098877e-01 1.679213941097259521e-01 1.919123169500380754e-04 1.112622320652008057e-01 1.300871931016445160e-02 4.762368649244308472e-02 8.113566040992736816e-02 3.775150477886199951e-01 -1.139831840991973877e-01
-1.402157079428434372e-02 -9.753846377134323120e-02 -1.165288537740707397e-01 1.593457013368606567e-01 4.414417594671249390e-02 5.887424573302268982e-02 -1.001386791467666626e-01 -1.645881384611129761e-01 -1.696630120277404785e-01 6.599401682615280151e-02 -1.024276614189147949e-01 -2.485531941056251526e-02 -1.078453287482261658e-01 -2.482122778892517090e-01 2.336362451314926147e-01 -2.143701910972595215e-02 1.551802922040224075e-02 1.948850601911544800e-01 1.302387267351150513e-01 -3.156227767467498779e-01 9.629585593938827515e-02 2.495926916599273682e-01 -8.744117617607116699e-02 3.266017735004425049e-01 -3.132506832480430603e-02 1.554661691188812256e-01 -5.345898494124412537e-02 -1.126437112689018250e-01 4.705881178379058838e-01 1.861398480832576752e-02 1.641688197851181030e-01 -3.257590234279632568e-01
-1.755418628454208374e-01 3.669897466897964478e-02 4.160106182098388672e-02 1.451458036899566650e-01 -1.860430091619491577e-01 1.245361380279064178e-02 -5.296501517295837402e-02 -3.693682551383972168e-01 -2.862391471862792969e-01 -2.854433953762054443e-01 -2.091527134180068970e-01 2.298109382390975952e-01 -1.421604603528976440e-01 2.765293978154659271e-02 -7.288498431444168091e-02 -6.805375963449478149e-02 1.144777610898017883e-01 1.198649853467941284e-01 -4.689107090234756470e-02 3.796760365366935730e-02 4.448871314525604248e-02 -1.173237860202789307e-01 4.359013400971889496e-03 8.522986620664596558e-02 -2.825598716735839844e-01 -1.256662309169769287e-01 -1.610377877950668335e-01 1.915628910064697266e-01 2.056615352630615234e-01 4.174108803272247314e-01 2.199597358703613281e-01 -5.325289443135261536e-02
2.732581198215484619e-01 2.485224753618240356e-01 -5.064661148935556412e-03 1.726506650447845459e-01 2.919677831232547760e-02 5.137262344360351562e-01 9.729074686765670776e-02 -1.729767173528671265e-01 -2.676365710794925690e-02 1.740043610334396362e-02 -1.166418716311454773e-01 3.575769439339637756e-02 -5.362479761242866516e-02 -1.767811030149459839e-01 1.152822449803352356e-01 2.434665113687515259e-01 7.514008134603500366e-02 2.577893435955047607e-01 1.195431873202323914e-01 -8.477041125297546387e-02 2.947528958320617676e-01 4.040264710783958435e-02 -1.421340107917785645e-01 2.445801645517349243e-01 4.931595548987388611e-02 1.629725284874439240e-02 5.113651230931282043e-02 -3.140222653746604919e-02 -1.374844647943973541e-02 1.820985525846481323e-01 2.953128516674041748e-01 -1.342189610004425049e-01
3.890381157398223877e-01 8.993726223707199097e-02 -3.499709963798522949e-01 8.489193767309188843e-02 1.236425712704658508e-01 2.019488811492919922e-01 1.086983904242515564e-01 -9.018882364034652710e-02 -6.009279936552047729e-02 -9.041175991296768188e-02 1.876392364501953125e-01 1.572235524654388428e-01 -1.734865456819534302e-01 -1.355115920305252075e-01 1.324569135904312134e-01 8.066985756158828735e-02 1.943556070327758789e-01 1.230240389704704285e-01 -2.868819423019886017e-02 -4.852607380598783493e-03 3.507405519485473633e-01 1.622137986123561859e-02 6.997092068195343018e-02 1.056048125028610229e-01 2.475508749485015869e-01 -9.849752485752105713e-02 -9.406471252441406250e-02 -2.932859025895595551e-02 -1.752750128507614136e-01 2.883771359920501709e-01 1.424062438309192657e-02 -3.205692470073699951e-01
-1.706394106149673462e-01 1.117395609617233276e-01 -4.861361533403396606e-02 1.120181605219841003e-01 -1.209402531385421753e-01 1.915075182914733887e-01 -9.075022488832473755e-02 -1.896899193525314331e-01 4.714826121926307678e-02 -3.021299540996551514e-01 3.941484913229942322e-02 -1.146453768014907837e-01 -1.153691187500953674e-01 4.949465766549110413e-02 -1.645055599510669708e-02 -1.635227054357528687e-01 1.478088321164250374e-03 -8.669714629650115967e-02 -4.510695487260818481e-02 3.058273196220397949e-01 9.907095134258270264e-02 7.460296899080276489e-02 -1.691208630800247192e-01 1.063585430383682251e-01 2.247468829154968262e-01 2.053622752428054810e-01 8.484818041324615479e-02 2.822329699993133545e-01 1.234817206859588623e-01 4.548593163490295410e-01 1.019805818796157837e-01 -3.557112812995910645e-01
-1.784195750951766968e-01 1.766717284917831421e-01 -8.018602430820465088e-02 7.408999651670455933e-02 2.113705873489379883e-01 1.274874210357666016e-01 4.494615644216537476e-02 -1.644853949546813965e-01 1.220049485564231873e-01 -2.145079672336578369e-01 2.351407334208488464e-02 1.155883818864822388e-01 1.017520055174827576e-01 5.734918639063835144e-02 -3.046826422214508057e-01 -5.683594197034835815e-02 3.130111098289489746e-01 1.220402568578720093e-01 1.332992464303970337e-01 9.812302142381668091e-02 1.746656149625778198e-01 -3.073284327983856201e-01 1.354364156723022461e-01 3.454819321632385254e-01 -1.770589128136634827e-02 -1.185820475220680237e-01 1.065223813056945801e-01 2.648384310305118561e-02 -3.281860053539276123e-02 4.300857186317443848e-01 1.163370907306671143e-01 -1.468898206949234009e-01
-6.209775805473327637e-02 -1.213111206889152527e-01 -2.803971990942955017e-02 1.233861874788999557e-02 7.830748707056045532e-02 1.211468949913978577e-01 1.016014814376831055e-01 -4.039529561996459961e-01 -4.266406297683715820e-01 -2.604714334011077881e-01 -7.539711147546768188e-02 3.813572824001312256e-01 -4.058843106031417847e-02 -1.519220173358917236e-01 3.055939264595508575e-02 -1.872112303972244263e-01 1.046443358063697815e-01 -9.055689722299575806e-02 5.415635928511619568e-02 -5.922014266252517700e-02 1.098442748188972473e-01 1.106931790709495544e-01 1.846389323472976685e-01 1.954203993082046509e-01 2.972411736845970154e-02 -8.141747117042541504e-02 -1.333709806203842163e-01 3.554159104824066162e-01 1.362983509898185730e-02 1.946220844984054565e-01 -5.943467840552330017e-02 -9.527604281902313232e-02
-1.607377678155899048e-01 1.559942215681076050e-01 1.397657543420791626e-01 1.091670989990234375e-01 1.412865472957491875e-03 -1.570916920900344849e-01 1.187787577509880066e-01 -3.648947775363922119e-01 -2.025453746318817139e-01 -1.278975456953048706e-01 2.324689030647277832e-01 1.511563509702682495e-01 -1.344891488552093506e-01 -7.614678144454956055e-02 -2.987818419933319092e-02 -5.805259570479393005e-03 1.549974977970123291e-01 2.229032665491104126e-02 1.476603210903704166e-03 4.893353953957557678e-02 2.595937997102737427e-02 1.399715393781661987e-01 2.333015352487564087e-01 2.942455112934112549e-01 6.918702274560928345e-02 2.770286500453948975e-01 -3.024404048919677734e-01 8.384832739830017090e-02 1.504582166671752930e-01 4.025021195411682129e-01 2.627976238727569580e-02 -1.838313639163970947e-01
-3.860633969306945801e-01 1.816817224025726318e-01 -2.399468272924423218e-01 3.474123477935791016e-01 -1.908220946788787842e-01 6.753604114055633545e-02 -2.514556348323822021e-01 -2.405362874269485474e-01 -8.029387146234512329e-02 1.606441917829215527e-03 -9.007981419563293457e-02 5.977525189518928528e-02 6.781005859375000000e-02 -3.819177672266960144e-02 3.557246029376983643e-01 8.602972957305610180e-04 2.258508801460266113e-01 2.477062493562698364e-01 -4.291361570358276367e-02 -1.535894870758056641e-01 3.651867387816309929e-03 -2.088691107928752899e-02 -3.910323232412338257e-02 3.327901363372802734e-01 -9.817688912153244019e-02 8.603452891111373901e-02 -8.132985979318618774e-02 1.987064480781555176e-01 -7.194042205810546875e-02 6.103331223130226135e-02 -5.379416793584823608e-02 -3.768917173147201538e-02
8.814141899347305298e-02 3.183039724826812744e-01 -8.852508850395679474e-03 1.331840604543685913e-01 -3.049658536911010742e-01 2.018122225999832153e-01 -3.130447864532470703e-02 -1.721495389938354492e-01 -1.694878637790679932e-01 -1.953918300569057465e-02 2.020513452589511871e-02 2.944179065525531769e-02 -3.157679140567779541e-01 -1.415287554264068604e-01 3.167412281036376953e-01 -1.306076347827911377e-01 1.025366708636283875e-01 -9.101371467113494873e-02 -5.256916210055351257e-02 5.492440983653068542e-02 2.440305948257446289e-01 2.300841361284255981e-01 5.008964613080024719e-02 -8.851343393325805664e-02 -1.469950228929519653e-01 -1.549565941095352173e-01 -7.694817334413528442e-02 1.812923103570938110e-01 -7.739840447902679443e-02 2.277805507183074951e-01 -2.616961598396301270e-01 -2.882122397422790527e-01
1.971083581447601318e-01 4.073982238769531250e-01 3.285450860857963562e-02 5.577180162072181702e-02 1.367669552564620972e-01 1.685901731252670288e-01 -1.487205326557159424e-01 -1.047304645180702209e-01 -2.131512016057968140e-02 -2.327271401882171631e-01 -2.829618752002716064e-01 2.926226146519184113e-02 -9.954266250133514404e-02 -8.444990962743759155e-02 1.123014930635690689e-02 -1.697865724563598633e-01 1.776308715343475342e-01 1.898589581251144409e-01 -4.556806385517120361e-02 1.205701529979705811e-01 1.543084681034088135e-01 2.306460589170455933e-01 8.820933103561401367e-02 3.648791611194610596e-01 2.653735578060150146e-01 -1.400546729564666748e-01 6.272681057453155518e-02 1.683844774961471558e-01 1.303603947162628174e-01 6.661722902208566666e-03 3.092257073149085045e-03 -2.961818873882293701e-01
7.549390941858291626e-02 -2.290226705372333527e-02 -1.372632086277008057e-01 3.540717437863349915e-02 -1.283782720565795898e-01 -1.545295817777514458e-03 -7.017675042152404785e-02 -3.568421304225921631e-01 -1.829089522361755371e-01 -2.129343897104263306e-01 1.124141737818717957e-01 1.040697395801544189e-01 -4.028844088315963745e-02 -1.993084549903869629e-01 -1.673481054604053497e-02 -1.393758207559585571e-01 2.111246734857559204e-01 -1.064352467656135559e-01 -1.379019170999526978e-01 2.402894496917724609e-01 1.626684814691543579e-01 -2.717450261116027832e-01 -2.019335702061653137e-02 2.175678759813308716e-01 -2.046186774969100952e-01 -9.319062344729900360e-03 4.605131596326828003e-02 1.768022924661636353e-01 3.846451640129089355e-01 7.276985794305801392e-02 -7.896716892719268799e-02 -3.822215497493743896e-01
7.268927246332168579e-02 1.623335480690002441e-01 -2.678768932819366455e-01 2.663918137550354004e-01 1.740385144948959351e-01 3.461286798119544983e-02 2.603645063936710358e-02 -2.797255218029022217e-01 -1.098211556673049927e-01 2.745329439640045166e-01 -1.613197028636932373e-01 1.395906656980514526e-01 6.325117498636245728e-02 7.509919255971908569e-02 1.785432696342468262e-01 -4.484382271766662598e-02 3.838585615158081055e-01 1.060409620404243469e-01 -6.832453608512878418e-02 -5.739155784249305725e-02 2.469508200883865356e-01 -3.553610295057296753e-02 -3.378144651651382446e-02 1.347616128623485565e-02 1.566582471132278442e-01 -1.028595939278602600e-01 2.478529512882232666e-01 -1.680562496185302734e-01 7.824121415615081787e-02 1.336243450641632080e-01 1.179653182625770569e-01 -3.820322155952453613e-01
-1.199751496315002441e-01 -1.538909673690795898e-01 -8.641385287046432495e-02 -1.070907413959503174e-01 1.387577801942825317e-01 -1.366596519947052002e-01 4.617193248122930527e-03 -2.585816085338592529e-01 -7.161360234022140503e-02 1.580759733915328979e-01 2.825995534658432007e-02 1.217787805944681168e-02 -1.028700545430183411e-01 -4.668503254652023315e-02 7.527337968349456787e-02 7.773566246032714844e-02 1.752887368202209473e-01 -1.182092353701591492e-02 6.271864473819732666e-02 -8.051314204931259155e-02 2.879233360290527344e-01 1.327421963214874268e-01 2.589246956631541252e-03 -5.178522318601608276e-02 2.628961801528930664e-01 1.386197358369827271e-01 2.824088335037231445e-01 3.169974312186241150e-02 2.981879115104675293e-01 1.652128845453262329e-01 1.091827675700187683e-01 -5.838887691497802734e-01
2.042767256498336792e-01 5.452075600624084473e-02 -4.397473298013210297e-03 -2.297488413751125336e-02 -7.992096245288848877e-02 -1.632704883813858032e-01 -1.241581588983535767e-01 -4.564668834209442139e-01 1.125544682145118713e-01 -1.483835577964782715e-01 1.075399741530418396e-01 2.642297446727752686e-01 -1.991063207387924194e-01 4.149377346038818359e-02 1.970499753952026367e-01 -2.113483659923076630e-02 -1.450972259044647217e-01 1.338539272546768188e-01 3.234727084636688232e-01 -1.105193570256233215e-01 2.499348223209381104e-01 1.891352236270904541e-01 1.136761829257011414e-01 1.410701423883438110e-01 1.092379726469516754e-02 1.033199299126863480e-02 2.431142330169677734e-01 2.480632811784744263e-02 1.745800524950027466e-01 1.347204893827438354e-01 -1.471308469772338867e-01 -2.900304496288299561e-01
6.355530023574829102e-02 1.867839992046356201e-01 -1.656555756926536560e-02 2.679283320903778076e-01 -2.177147194743156433e-02 2.644006013870239258e-01 1.681051403284072876e-01 -2.378235310316085815e-01 -4.661106038838624954e-03 -1.998008787631988525e-01 1.820194721221923828e-01 8.181528002023696899e-02 1.613195687532424927e-01 4.894585534930229187e-02 -1.780346967279911041e-02 -2.593335807323455811e-01 2.769535407423973083e-02 7.312996685504913330e-02 2.118369042873382568e-01 -8.058231323957443237e-02 4.883022308349609375e-01 -4.116047918796539307e-02 -1.389782130718231201e-01 1.401895433664321899e-01 -2.449374347925186157e-01 9.773656725883483887e-02 2.094158977270126343e-01 7.531383633613586426e-02 1.951645314693450928e-01 1.568740308284759521e-01 9.933304786682128906e-02 -1.727121770381927490e-01
2.208473682403564453e-01 2.298255711793899536e-01 -1.004659011960029602e-01 -8.383214473724365234e-02 -5.789695307612419128e-02 -2.018844485282897949e-01 6.468031555414199829e-02 -5.769439935684204102e-01 -3.339125514030456543e-01 -1.915391087532043457e-01 -3.900227323174476624e-02 1.261960598640143871e-03 -8.622305095195770264e-02 4.465696960687637329e-02 3.442930057644844055e-02 -1.643730252981185913e-01 -1.248027663677930832e-02 -4.566245153546333313e-02 7.645801454782485962e-02 8.029288612306118011e-03 2.022576928138732910e-01 -1.265139430761337280e-01 -1.646577566862106323e-01 6.282556056976318359e-02 -5.004321038722991943e-02 -1.493174582719802856e-01 -5.844865925610065460e-03 1.148691959679126740e-02 2.686552703380584717e-01 1.361906677484512329e-01 -9.608778357505798340e-02 -3.028881847858428955e-01
-3.207022845745086670e-01 8.036723732948303223e-02 1.782735437154769897e-01 1.622103154659271240e-01 9.106153249740600586e-02 2.428489476442337036e-01 1.188435330986976624e-01 -2.754307985305786133e-01 -1.643399149179458618e-02 -3.512937948107719421e-02 -2.386399358510971069e-02 -1.216339692473411560e-02 6.062960997223854065e-02 5.571979656815528870e-02 2.029181569814682007e-01 2.967769838869571686e-02 2.385386228561401367e-01 -1.617401093244552612e-02 1.804444640874862671e-01 1.517351120710372925e-01 4.509116411209106445e-01 -2.914598882198333740e-01 2.299614064395427704e-02 3.612464368343353271e-01 9.650614857673645020e-02 -1.166329309344291687e-01 4.050685092806816101e-02 -9.891667962074279785e-02 9.858826547861099243e-02 1.713067591190338135e-01 1.370063126087188721e-01 -7.918013259768486023e-03
-1.105905324220657349e-01 1.455666720867156982e-01 2.196753770112991333e-02 1.289971619844436646e-01 -3.862519562244415283e-02 1.891975849866867065e-01 1.027404516935348511e-01 -1.865887790918350220e-01 -4.424411058425903320e-01 8.260800689458847046e-02 5.842212587594985962e-02 2.046035081148147583e-01 1.203952077776193619e-02 6.130960211157798767e-02 4.290922731161117554e-02 -9.595811367034912109e-02 -1.628397405147552490e-01 2.538363635540008545e-01 9.506104886531829834e-02 -2.552681602537631989e-02 2.457080483436584473e-01 -4.604360461235046387e-02 -2.006971389055252075e-01 1.865248233079910278e-01 -1.358506456017494202e-02 3.020310699939727783e-01 -2.538376860320568085e-02 9.859020262956619263e-02 3.118741810321807861e-01 3.245209753513336182e-01 6.929055601358413696e-02 -2.379881888628005981e-01
2.023265324532985687e-02 -6.135508790612220764e-02 8.995742350816726685e-02 9.479193389415740967e-02 3.398470813408493996e-03 -1.486235111951828003e-02 -2.432382404804229736e-01 -8.004017919301986694e-02 -1.869974732398986816e-01 -2.786707282066345215e-01 -8.445776998996734619e-02 -2.599129974842071533e-01 -7.403324544429779053e-02 1.393065601587295532e-01 3.252508640289306641e-01 8.185824751853942871e-02 2.912816703319549561e-01 1.789630353450775146e-01 8.113979548215866089e-02 -1.283728517591953278e-02 7.088229805231094360e-02 1.475041955709457397e-01 1.204315125942230225e-01 5.575571209192276001e-02 -1.180526763200759888e-01 2.822815254330635071e-02 -2.340501248836517334e-01 1.099491789937019348e-01 3.094581961631774902e-01 1.906995475292205811e-01 3.178877830505371094e-01 -3.247382342815399170e-01
-2.473241835832595825e-01 2.131891250610351562e-01 7.768705952912569046e-03 1.656254231929779053e-01 1.027993559837341309e-01 2.113887965679168701e-01 -2.235672203823924065e-03 -8.667402714490890503e-02 8.783555030822753906e-02 -1.926544159650802612e-01 6.458098441362380981e-02 8.883083611726760864e-02 -1.215180680155754089e-01 -6.584844738245010376e-02 -6.737694889307022095e-02 -2.086248993873596191e-01 1.234214454889297485e-01 -6.614045053720474243e-02 -4.342513158917427063e-02 5.651449412107467651e-02 1.060212031006813049e-01 1.345716714859008789e-01 -2.404027432203292847e-01 3.584649264812469482e-01 1.879067718982696533e-01 2.501825392246246338e-01 2.450554221868515015e-01 2.067452669143676758e-02 3.382176393643021584e-03 3.450938463211059570e-01 1.546042114496231079e-01 -3.706058859825134277e-01
1.101854816079139709e-01 -2.808092720806598663e-02 -1.526951640844345093e-01 -1.786145269870758057e-01 1.181019544601440430e-01 -1.041467413306236267e-01 2.617038190364837646e-01 -3.450458049774169922e-01 -2.622803151607513428e-01 -2.218626439571380615e-02 8.142004907131195068e-02 2.333074659109115601e-01 -1.292285621166229248e-01 -2.920080907642841339e-02 3.572938740253448486e-01 -7.319296896457672119e-02 1.492726244032382965e-02 3.722405992448329926e-03 1.851784437894821167e-01 6.049895659089088440e-02 1.493063122034072876e-01 5.644686147570610046e-02 8.817697316408157349e-02 1.749438047409057617e-01 1.699310839176177979e-01 9.180779755115509033e-02 -8.726715296506881714e-02 1.910862624645233154e-01 3.081748187541961670e-01 -4.756478965282440186e-02 2.611585259437561035e-01 -2.994634509086608887e-01
2.102355360984802246e-01 3.388913348317146301e-02 -3.424045443534851074e-02 1.583303213119506836e-01 -2.817760109901428223e-01 7.051215320825576782e-02 5.364293605089187622e-02 -2.355276197195053101e-01 -3.328692018985748291e-01 -7.558602094650268555e-02 1.002860069274902344e-01 -4.856223240494728088e-02 -3.149848878383636475e-01 -1.603555232286453247e-01 1.836692690849304199e-01 -1.565609723329544067e-01 2.752152085304260254e-01 -1.626425534486770630e-01 1.090042516589164734e-01 1.799461096525192261e-01 7.430677860975265503e-02 -1.160632744431495667e-01 -1.891119033098220825e-01 1.550575196743011475e-01 -3.963574022054672241e-02 -1.283647213131189346e-02 9.256828576326370239e-03 1.153615396469831467e-02 2.074997425079345703e-01 -9.798077493906021118e-02 1.119709610939025879e-01 -4.256525337696075439e-01
2.566138505935668945e-01 2.210198491811752319e-01 -4.034536182880401611e-01 -1.400357931852340698e-01 1.291444748640060425e-01 -4.430823028087615967e-02 -6.435766071081161499e-02 -2.893058061599731445e-01 -2.659494876861572266e-01 3.417226970195770264e-01 -4.219586402177810669e-02 5.869992077350616455e-02 -5.724323168396949768e-02 -7.920341193675994873e-02 2.426299750804901123e-01 1.570385098457336426e-01 1.323301196098327637e-01 2.909547984600067139e-01 -8.677113801240921021e-02 -1.788354851305484772e-02 2.564145326614379883e-01 -2.363546788692474365e-01 3.743594512343406677e-02 -2.009281702339649200e-02 -4.767061769962310791e-02 -1.066197827458381653e-01 -1.575402356684207916e-02 1.102903485298156738e-01 4.462604597210884094e-02 1.395146399736404419e-01 1.133722141385078430e-01 -1.297300159931182861e-01
2.647252082824707031e-01 1.441557705402374268e-02 -2.659443616867065430e-01 7.169081363826990128e-04 1.314043849706649780e-01 1.612084954977035522e-01 -2.589865028858184814e-02 -1.050384342670440674e-01 -2.212264388799667358e-01 -1.905295550823211670e-01 -3.079718351364135742e-02 4.613613709807395935e-02 -2.651248574256896973e-01 1.034993585199117661e-02 6.798015907406806946e-03 1.120828837156295776e-01 1.356191188097000122e-01 1.676194965839385986e-01 9.277706849388778210e-04 -2.287287637591362000e-02 4.955227971076965332e-01 -3.186445534229278564e-01 8.935519307851791382e-02 2.339382097125053406e-02 1.008377075195312500e-01 -3.465763852000236511e-02 1.174960061907768250e-01 -1.729461103677749634e-01 -4.911413788795471191e-02 3.537552356719970703e-01 -4.171082004904747009e-02 -2.137718796730041504e-01
-4.736847877502441406e-01 1.659442931413650513e-01 -2.484578937292098999e-01 -1.064213141798973083e-01 -1.503825038671493530e-01 2.928158454596996307e-02 -1.024084761738777161e-01 -2.896580100059509277e-01 3.415452688932418823e-02 4.456127807497978210e-02 2.614900469779968262e-01 -2.170916646718978882e-03 -1.001258939504623413e-01 -1.281088218092918396e-02 3.328698500990867615e-02 -8.216010034084320068e-02 1.840354055166244507e-01 -3.628373891115188599e-02 -1.986775547266006470e-01 2.447242289781570435e-02 1.503335684537887573e-01 1.355075687170028687e-01 -6.638434249907732010e-03 2.107537686824798584e-01 -7.822554558515548706e-02 -2.385324090719223022e-01 1.887486129999160767e-01 8.316844701766967773e-02 1.409840881824493408e-01 3.434094190597534180e-01 3.304368257522583008e-02 -2.498912960290908813e-01
1.178543344140052795e-01 4.586082696914672852e-02 -9.094952046871185303e-02 -1.464770082384347916e-02 -1.804603040218353271e-01 2.056511938571929932e-01 -5.754137039184570312e-02 -3.567912578582763672e-01 2.242252975702285767e-02 -1.221775338053703308e-01 -9.653645008802413940e-02 4.055887460708618164e-02 -2.297829836606979370e-01 1.169026568531990051e-01 2.799445390701293945e-01 -3.022686541080474854e-01 1.707772314548492432e-01 -1.554802209138870239e-01 -1.698074862360954285e-02 3.593898937106132507e-02 3.067758977413177490e-01 1.467227488756179810e-01 -1.845833808183670044e-01 3.374829292297363281e-01 -1.231964156031608582e-01 1.150230392813682556e-01 -2.457727491855621338e-01 1.181984599679708481e-02 2.531516551971435547e-01 -7.760959118604660034e-02 1.270179748535156250e-01 -1.172069683670997620e-01
-2.746911942958831787e-01 8.173972368240356445e-02 -5.554365739226341248e-02 2.918458878993988037e-01 1.661992222070693970e-01 5.063205957412719727e-01 6.520108878612518311e-02 -2.526128888130187988e-01 7.780469208955764771e-02 4.771472513675689697e-02 -1.046025678515434265e-01 4.337298497557640076e-02 1.357187479734420776e-01 1.900246739387512207e-01 1.279879212379455566e-01 4.486801475286483765e-02 1.208879128098487854e-01 1.144658401608467102e-01 -1.830898225307464600e-02 7.407223433256149292e-02 2.724582254886627197e-01 -1.408020704984664917e-01 7.055169343948364258e-02 2.056312859058380127e-01 1.399469077587127686e-01 -8.729255944490432739e-02 2.200113832950592041e-01 9.051602333784103394e-03 6.880190223455429077e-02 1.472804248332977295e-01 1.331022102385759354e-02 -3.260796070098876953e-01
-2.846514880657196045e-01 1.585326641798019409e-01 -4.393539428710937500e-01 -1.687959879636764526e-01 6.107830256223678589e-02 2.511550486087799072e-01 -2.855022624135017395e-02 -7.665488123893737793e-02 -2.707163989543914795e-02 -5.710228160023689270e-02 -1.396549493074417114e-01 4.479379951953887939e-02 -7.197839021682739258e-02 7.554429024457931519e-02 -1.530622392892837524e-01 -9.507259353995323181e-03 2.580344974994659424e-01 -7.587876170873641968e-02 2.767634391784667969e-01 -4.062173143029212952e-02 1.302817016839981079e-01 1.037071421742439270e-01 3.714060038328170776e-02 3.510784804821014404e-01 8.409617096185684204e-02 -1.253378856927156448e-02 -2.904807031154632568e-02 2.191585451364517212e-01 -1.083221957087516785e-01 3.848088681697845459e-01 -2.029935596510767937e-03 -1.415483504533767700e-01
-2.768828272819519043e-01 -5.830586329102516174e-02 -2.055660262703895569e-02 -3.961795940995216370e-03 5.856935307383537292e-02 6.867212057113647461e-02 1.106141060590744019e-01 -3.170050978660583496e-01 -4.000140726566314697e-01 -2.818990945816040039e-01 -1.079712286591529846e-01 1.826858818531036377e-01 -2.132868021726608276e-02 -2.027204781770706177e-01 -1.304789632558822632e-02 1.292864698916673660e-02 2.812018692493438721e-01 7.605565339326858521e-02 1.414688229560852051e-01 1.909014582633972168e-01 2.766050100326538086e-01 2.385945171117782593e-01 1.721694506704807281e-02 8.799802511930465698e-02 1.006622463464736938e-01 -1.832617819309234619e-01 -6.304632872343063354e-03 2.500528097152709961e-01 -3.845394775271415710e-02 2.076106071472167969e-01 -1.620275527238845825e-01 -1.109721288084983826e-01
-1.677900701761245728e-01 2.583822011947631836e-01 -5.138359218835830688e-02 2.233839184045791626e-01 -2.576194517314434052e-02 1.957748681306838989e-01 1.237248331308364868e-01 -1.762021631002426147e-01 -2.406148851150646806e-04 -2.333081960678100586e-01 1.343826018273830414e-02 2.843364775180816650e-01 -2.262616008520126343e-01 6.107222661375999451e-02 8.950556814670562744e-02 1.524387896060943604e-01 6.553510576486587524e-02 -5.336358677595853806e-03 -2.528249621391296387e-01 -9.080203622579574585e-02 1.922252774238586426e-01 1.725952699780464172e-02 -1.811339110136032104e-01 2.506727278232574463e-01 -3.367843106389045715e-02 -3.326407372951507568e-01 2.274687886238098145e-01 -9.217876940965652466e-03 -9.292557090520858765e-02 3.241081833839416504e-01 2.411656528711318970e-01 -2.697380818426609039e-02
2.149502038955688477e-01 2.465405613183975220e-01 -1.090726330876350403e-01 -8.423482067883014679e-03 -6.219612807035446167e-02 3.329184353351593018e-01 -1.098090261220932007e-01 -2.082014232873916626e-01 1.190536394715309143e-01 3.673542989417910576e-03 -1.495041251182556152e-01 1.134992986917495728e-01 -3.840083628892898560e-02 -1.403561085462570190e-01 2.005343735218048096e-01 5.626919865608215332e-02 3.674974665045738220e-02 -1.250113919377326965e-02 8.900009095668792725e-02 -1.582748889923095703e-01 4.351283311843872070e-01 1.443428546190261841e-01 2.322342395782470703e-01 2.768546044826507568e-01 1.850484758615493774e-01 -1.819221973419189453e-01 5.078803002834320068e-02 6.369875743985176086e-03 2.018684893846511841e-02 1.682791113853454590e-01 3.090377449989318848e-01 -1.659585684537887573e-01
-1.149476841092109680e-01 -9.431019425392150879e-02 -3.861241042613983154e-03 -3.079510293900966644e-02 -7.393136620521545410e-02 3.134703338146209717e-01 -1.852442324161529541e-01 -9.614527225494384766e-02 -2.204938828945159912e-01 1.043412014842033386e-01 1.019053310155868530e-01 -1.338958442211151123e-01 -2.503394847735762596e-03 -9.092865884304046631e-02 4.024810194969177246e-01 -1.425525546073913574e-01 2.552134692668914795e-01 5.249907448887825012e-02 -1.019744053483009338e-01 -1.987313330173492432e-01 1.965362280607223511e-01 1.030075177550315857e-02 -7.289882749319076538e-02 2.195616066455841064e-01 -6.629202514886856079e-02 2.043352276086807251e-02 -2.213432043790817261e-01 2.198737412691116333e-01 5.354098230600357056e-02 1.283504664897918701e-01 8.461091667413711548e-02 -4.610323607921600342e-01
-3.315395861864089966e-02 1.798642426729202271e-01 1.214109957218170166e-01 -3.103841282427310944e-02 -7.422401756048202515e-02 4.793568700551986694e-02 1.187769696116447449e-01 -3.936216607689857483e-02 -1.871637403964996338e-01 -1.688927263021469116e-01 1.621243208646774292e-01 -7.660318166017532349e-02 -1.329979002475738525e-01 2.215893268585205078e-01 2.203516066074371338e-01 3.872952982783317566e-02 2.085858136415481567e-01 3.844627737998962402e-01 3.051376044750213623e-01 -1.140443980693817139e-01 8.657433837652206421e-02 7.583456486463546753e-02 -4.856635257601737976e-02 3.710480332374572754e-01 1.396380662918090820e-01 -1.331016570329666138e-01 -2.290513068437576294e-01 1.872284561395645142e-01 2.679414153099060059e-01 1.678280532360076904e-01 -1.726940274238586426e-01 -9.796352684497833252e-02
1.037800386548042297e-01 1.164472028613090515e-01 -3.661156296730041504e-01 4.715247079730033875e-02 2.089169807732105255e-02 -5.722648650407791138e-02 1.481208205223083496e-01 -2.873898148536682129e-01 -2.542717158794403076e-01 1.511718612164258957e-02 5.283414199948310852e-02 6.943696737289428711e-02 -4.794121682643890381e-01 -1.227209120988845825e-01 2.300729602575302124e-01 7.405594736337661743e-02 1.148968786001205444e-01 5.290955677628517151e-02 -2.222968637943267822e-02 -2.752263545989990234e-01 3.293870985507965088e-01 -6.826480478048324585e-02 -2.199421823024749756e-01 8.012334257364273071e-02 7.344490289688110352e-02 1.391657860949635506e-03 -9.419876337051391602e-02 8.400196209549903870e-03 -3.476054221391677856e-02 1.746495515108108521e-01 2.137877047061920166e-01 5.831899121403694153e-02
4.531219601631164551e-02 4.107434675097465515e-02 1.351179182529449463e-01 1.717750132083892822e-01 -2.758435532450675964e-02 1.473837345838546753e-01 2.140268236398696899e-01 -3.281135559082031250e-01 -3.270487785339355469e-01 -1.579884588718414307e-01 -2.641010582447052002e-01 3.599494323134422302e-02 1.161078810691833496e-01 -1.125759705901145935e-01 1.944484710693359375e-01 -1.074787527322769165e-01 2.828987538814544678e-01 2.285698801279067993e-01 1.388083845376968384e-01 -2.167159132659435272e-02 1.313739120960235596e-01 1.225710511207580566e-01 2.225279211997985840e-01 2.552829310297966003e-02 -8.287959545850753784e-02 1.432227715849876404e-02 -3.980991989374160767e-02 2.866668403148651123e-01 -3.662312403321266174e-02 2.391887754201889038e-01 -2.249620109796524048e-01 -2.441334128379821777e-01
2.516796290874481201e-01 1.542752236127853394e-01 -1.354851275682449341e-01 1.428666859865188599e-01 -1.603463292121887207e-01 4.630442336201667786e-02 -4.283425956964492798e-02 -1.993259340524673462e-01 -3.913750872015953064e-02 -1.389030814170837402e-01 1.903583705425262451e-01 3.354942202568054199e-01 -3.136940896511077881e-01 1.797231733798980713e-01 1.031424254179000854e-01 5.478216335177421570e-02 9.055861830711364746e-02 2.974673211574554443e-01 7.951170206069946289e-02 -2.653304040431976318e-01 1.485126465559005737e-01 6.124826893210411072e-02 4.218137264251708984e-02 -1.846491545438766479e-01 9.259527921676635742e-02 -1.374562680721282959e-01 -1.255719065666198730e-01 2.050375565886497498e-02 -2.804266102612018585e-02 1.371225267648696899e-01 1.430246531963348389e-01 -4.146234393119812012e-01
-3.021669387817382812e-01 1.647117286920547485e-01 -1.984260231256484985e-02 3.058323264122009277e-01 1.931834369897842407e-01 1.949423700571060181e-01 2.999006398022174835e-02 -1.217803061008453369e-01 5.758402124047279358e-02 -7.238457445055246353e-03 5.093846842646598816e-02 -2.562658675014972687e-02 1.404780596494674683e-01 6.752903759479522705e-02 2.043356299400329590e-01 7.780180126428604126e-02 3.306596279144287109e-01 2.008923739194869995e-01 4.336046986281871796e-03 -9.825450181961059570e-02 3.211775720119476318e-01 -6.148684024810791016e-02 1.890065670013427734e-01 2.059878259897232056e-01 2.575766444206237793e-01 -1.210612058639526367e-01 2.524840533733367920e-01 -1.436846852302551270e-01 -5.978944525122642517e-02 2.520843148231506348e-01 1.324739456176757812e-01 -1.527859568595886230e-01
-3.035995662212371826e-01 -2.872581779956817627e-02 -1.228838488459587097e-01 -6.844125222414731979e-03 -2.152947038412094116e-01 -1.571024805307388306e-01 -7.601802051067352295e-02 -4.119887053966522217e-01 -9.854672104120254517e-02 -3.090423904359340668e-02 7.488811761140823364e-02 -2.441678643226623535e-01 -1.868991785158868879e-05 6.028675660490989685e-02 5.585464835166931152e-02 -4.448577761650085449e-02 1.205465942621231079e-01 8.751921355724334717e-03 -6.271552294492721558e-02 1.891754865646362305e-01 2.789090871810913086e-01 -5.778791382908821106e-02 -3.004593253135681152e-01 3.147378563880920410e-01 2.999180927872657776e-02 -2.359272688627243042e-01 -1.651717163622379303e-02 1.357047706842422485e-01 2.264660298824310303e-01 2.676376700401306152e-01 -1.080902144312858582e-01 -1.613641679286956787e-01
-1.215453818440437317e-01 1.989907920360565186e-01 -3.351743817329406738e-01 3.384713828563690186e-02 -8.562047034502029419e-02 2.134849429130554199e-01 -9.971246868371963501e-02 -2.263533025979995728e-01 -2.972744405269622803e-01 -9.361416101455688477e-02 -6.214552000164985657e-02 8.218143135309219360e-02 -2.251164466142654419e-01 1.286939084529876709e-01 1.708935350179672241e-01 1.140987351536750793e-01 5.696658045053482056e-02 5.899118259549140930e-02 -3.293119370937347412e-01 -3.611859381198883057e-01 1.768183112144470215e-01 -1.156467497348785400e-01 6.657610833644866943e-02 2.233031839132308960e-01 -8.020386099815368652e-02 -3.421877324581146240e-02 -1.690519303083419800e-01 8.991742879152297974e-02 -1.918042302131652832e-01 8.572974801063537598e-02 2.542114555835723877e-01 5.701928958296775818e-02
2.925475537776947021e-01 2.637709379196166992e-01 -1.777092367410659790e-01 8.392862975597381592e-02 -7.070113206282258034e-04 3.811105787754058838e-01 -6.661798059940338135e-02 -2.586620450019836426e-01 -1.692307926714420319e-02 7.894565165042877197e-02 -1.034922674298286438e-01 1.425626873970031738e-01 -2.020516991615295410e-01 -9.306019544601440430e-02 1.417707949876785278e-01 4.546912014484405518e-02 1.077642589807510376e-01 9.058618545532226562e-02 2.554688453674316406e-01 3.459234163165092468e-02 3.244292140007019043e-01 1.455280035734176636e-01 3.103804290294647217e-01 1.390496045351028442e-01 2.195304483175277710e-01 -5.159305036067962646e-02 1.591114886105060577e-02 7.199960201978683472e-02 -9.173304587602615356e-02 1.146227791905403137e-01 2.625619471073150635e-01 -7.247999310493469238e-02
-1.078841909766197205e-01 -3.311645984649658203e-02 2.199577689170837402e-01 -3.544675558805465698e-02 -2.827898412942886353e-02 2.174936793744564056e-02 -1.181154772639274597e-01 -2.926039695739746094e-01 -6.837787479162216187e-02 -2.209328413009643555e-01 -9.355282783508300781e-02 7.160374522209167480e-02 -5.319857969880104065e-02 -6.548478454351425171e-02 1.088581010699272156e-01 6.748575717210769653e-02 2.994757592678070068e-01 8.731052279472351074e-02 2.355816513299942017e-01 9.941271692514419556e-02 4.481396377086639404e-01 7.900277525186538696e-02 1.169409230351448059e-01 5.565050244331359863e-02 2.094859331846237183e-01 -2.876874506473541260e-01 2.714724540710449219e-01 1.377301365137100220e-01 5.579205229878425598e-02 2.068575918674468994e-01 2.819289565086364746e-01 -1.210835501551628113e-01
-6.099984049797058105e-02 2.935275994241237640e-02 -3.762347102165222168e-01 9.293178468942642212e-02 6.805416196584701538e-02 -2.194190621376037598e-01 -2.063116282224655151e-01 -1.016506478190422058e-01 -1.192191764712333679e-01 8.133275061845779419e-02 -7.326812297105789185e-02 -4.535399377346038818e-02 -2.315283566713333130e-01 4.302218556404113770e-02 -3.806782513856887817e-02 -2.661372721195220947e-01 7.860081642866134644e-02 2.572997212409973145e-01 1.557938456535339355e-01 1.776864379644393921e-01 8.312664926052093506e-02 1.763140708208084106e-01 2.394122481346130371e-01 1.007791832089424133e-01 5.358476936817169189e-02 -3.248706832528114319e-02 -2.486945390701293945e-01 -9.780961275100708008e-02 5.528857558965682983e-02 3.990055918693542480e-01 4.996681958436965942e-02 -3.313141763210296631e-01
[truncated: 3,264,840 more chars]
