# Supplementary material for: The Language of Innovation
Source: PLoS One. 2020 Apr 30;15(4):e0230107. doi: 10.1371/journal.pone.0230107 (PMC7194493; doi:10.1371/journal.pone.0230107)
Supplement: S20 File — (GZ) [file pone.0230107.s020.tar.gz › 1998-2002/V2Run_8_VS_4500_embeddings1998-2002ED32.txt]

3.306974098086357117e-02 1.248447224497795105e-03 3.059346973896026611e-01 2.981756441295146942e-02 5.056510865688323975e-02 3.302395939826965332e-01 1.000476181507110596e-01 1.722107082605361938e-02 -6.576209515333175659e-02 -2.139911055564880371e-01 -2.258043587207794189e-01 1.410534381866455078e-01 4.330244660377502441e-02 1.937775872647762299e-02 2.568363845348358154e-01 1.190803349018096924e-01 -3.980466127395629883e-01 9.400628507137298584e-02 -1.334186047315597534e-01 1.141165494918823242e-01 -2.883545756340026855e-01 -6.140057742595672607e-02 8.193501085042953491e-02 1.510740518569946289e-01 -1.630190014839172363e-01 1.300933659076690674e-01 3.362749516963958740e-01 -7.242910563945770264e-02 -3.364095091819763184e-02 5.335688963532447815e-02 -2.080131620168685913e-01 -2.355237305164337158e-01
-3.135707601904869080e-02 -7.659175992012023926e-02 1.940447390079498291e-01 -1.243905276060104370e-01 1.471538543701171875e-01 -2.067743390798568726e-01 -7.213240489363670349e-03 -1.777650862932205200e-01 3.018376529216766357e-01 -2.541305124759674072e-01 -1.940244883298873901e-01 2.406553328037261963e-01 -1.265674978494644165e-01 1.226751953363418579e-01 1.898556500673294067e-01 1.397079378366470337e-01 1.480080336332321167e-01 -1.152732968330383301e-01 3.183892667293548584e-01 -9.011320769786834717e-02 -6.375550478696823120e-02 -1.355975717306137085e-01 5.076065659523010254e-02 2.673732116818428040e-02 -1.731533706188201904e-01 1.555290222167968750e-01 1.823319792747497559e-01 -1.146089434623718262e-01 -8.815789222717285156e-02 3.094674274325370789e-02 -4.041888713836669922e-01 -2.510014772415161133e-01
-1.242764368653297424e-01 -9.686517715454101562e-02 -4.003651812672615051e-02 -2.506789565086364746e-01 2.563907802104949951e-01 -1.937455981969833374e-01 -2.110975384712219238e-01 -5.187163501977920532e-02 -9.679230302572250366e-02 -2.340475618839263916e-01 -3.119649291038513184e-01 1.070350706577301025e-01 9.302752465009689331e-02 -1.270779669284820557e-01 2.076228111982345581e-01 4.302279651165008545e-01 7.824290543794631958e-03 -1.507331058382987976e-02 -1.616961658000946045e-01 1.300077140331268311e-01 -3.219437301158905029e-01 3.082528524100780487e-02 9.605223685503005981e-02 -2.013308256864547729e-01 -2.066059112548828125e-01 5.433101207017898560e-02 1.140947043895721436e-01 -4.943517851643264294e-04 3.522847220301628113e-02 -2.149599045515060425e-02 -2.760563790798187256e-01 -3.377811517566442490e-03
-2.410164326429367065e-01 8.961726725101470947e-02 2.183741927146911621e-01 -2.036838084459304810e-01 1.326123178005218506e-01 -6.882455945014953613e-02 -3.537566587328910828e-02 2.039648443460464478e-01 -2.144441455602645874e-01 -3.050725460052490234e-01 4.436590522527694702e-02 1.490675806999206543e-01 -2.607958950102329254e-02 5.977674573659896851e-02 5.089922547340393066e-01 -2.716137282550334930e-02 6.146645918488502502e-02 1.220660954713821411e-01 -1.210876554250717163e-02 1.536963582038879395e-01 -4.037206992506980896e-02 -1.190176606178283691e-01 2.954914271831512451e-01 -1.438449770212173462e-01 -3.297679126262664795e-01 1.754095703363418579e-01 1.078180149197578430e-01 -5.124687030911445618e-02 -1.047827675938606262e-01 1.216340810060501099e-01 -3.976292535662651062e-02 6.963799148797988892e-02
2.022867351770401001e-01 -1.989347487688064575e-01 2.441707700490951538e-01 -1.903066784143447876e-01 -8.516020327806472778e-02 9.084835648536682129e-02 4.539906606078147888e-02 1.759911328554153442e-01 -2.117824554443359375e-01 -1.858268231153488159e-01 -1.288362741470336914e-01 -3.143548220396041870e-02 4.132735356688499451e-02 -1.811434179544448853e-01 5.121032893657684326e-02 2.171154022216796875e-01 7.098192721605300903e-02 2.205147743225097656e-01 -2.717936038970947266e-01 2.308193892240524292e-01 -1.596764624118804932e-01 -1.180886998772621155e-01 -5.090066045522689819e-02 -1.317381262779235840e-01 -2.485784590244293213e-01 -2.284806966781616211e-02 1.268614977598190308e-01 -6.506635993719100952e-02 -2.492791563272476196e-01 -1.968486160039901733e-01 -2.922004163265228271e-01 -2.911414206027984619e-01
2.735817730426788330e-01 1.706337183713912964e-02 2.265367954969406128e-01 -2.546933293342590332e-01 3.363607525825500488e-01 1.670087128877639771e-01 -1.765098720788955688e-01 7.729937136173248291e-02 -1.282087862491607666e-01 1.388364657759666443e-02 -2.899310886859893799e-01 2.112975716590881348e-02 6.487139314413070679e-02 -1.694295257329940796e-01 2.679120302200317383e-01 3.548277020454406738e-01 -5.451925843954086304e-02 5.923214927315711975e-02 7.486373651772737503e-03 2.592786252498626709e-01 -2.636960744857788086e-01 -2.093705981969833374e-01 1.138974353671073914e-01 -1.019217073917388916e-02 -2.421979559585452080e-03 3.271820023655891418e-02 3.911238908767700195e-02 -6.880895793437957764e-02 -1.456739306449890137e-01 -8.267376571893692017e-03 -2.022728025913238525e-01 -1.703734844923019409e-01
1.781445294618606567e-01 2.845459431409835815e-02 4.969312250614166260e-01 -3.081012070178985596e-01 1.008794158697128296e-01 -3.934953734278678894e-02 -5.857980251312255859e-02 -2.373278141021728516e-02 -2.569796741008758545e-01 -1.010089218616485596e-01 -1.025847345590591431e-01 -8.998898789286613464e-03 -1.215640679001808167e-01 -2.442977875471115112e-01 2.269401699304580688e-01 1.914279758930206299e-01 -8.879705518484115601e-02 9.794106334447860718e-02 -4.941238835453987122e-02 1.892245560884475708e-01 -1.483809798955917358e-01 2.552559673786163330e-01 6.277749687433242798e-02 -1.152184978127479553e-01 -1.988396495580673218e-01 8.511137217283248901e-02 1.872649490833282471e-01 -1.019266545772552490e-01 -1.295041888952255249e-01 -1.110223084688186646e-01 -2.783614397048950195e-01 3.849643096327781677e-02
1.543024480342864990e-01 -8.866374939680099487e-02 4.861066937446594238e-01 -2.524023354053497314e-01 9.249217063188552856e-02 5.410932749509811401e-02 -9.242763370275497437e-02 5.591061711311340332e-02 -3.638520091772079468e-02 -1.642308384180068970e-01 -3.098116219043731689e-01 -4.535394534468650818e-02 -1.635080426931381226e-01 2.031604796648025513e-01 4.051566123962402344e-02 1.794601827859878540e-01 -1.325951665639877319e-01 1.595065891742706299e-01 -1.983326226472854614e-01 1.515008956193923950e-01 -2.208218276500701904e-01 -1.665376573801040649e-01 9.361708164215087891e-02 -9.307365119457244873e-02 -1.136205270886421204e-01 -7.947486639022827148e-02 1.556589305400848389e-01 -5.778118595480918884e-02 9.176235646009445190e-02 -2.122101783752441406e-01 -3.029336631298065186e-01 -1.603946536779403687e-01
7.702072709798812866e-02 -3.180122375488281250e-02 6.878576427698135376e-02 -5.071039125323295593e-02 3.033717274665832520e-01 1.209594458341598511e-01 -3.721310943365097046e-02 8.518815785646438599e-02 1.023685038089752197e-01 -3.621760010719299316e-01 -1.683235466480255127e-01 -1.222595572471618652e-01 -6.171272695064544678e-02 -2.219541519880294800e-01 2.689124345779418945e-01 1.789962053298950195e-01 -2.935274541378021240e-01 9.989683330059051514e-02 -6.364455074071884155e-02 1.033861190080642700e-01 -3.252740204334259033e-01 -7.114467769861221313e-02 1.841957718133926392e-01 2.013471722602844238e-02 -1.296970993280410767e-01 -1.517513692378997803e-01 2.833455801010131836e-01 -6.277348101139068604e-02 -1.817615777254104614e-01 1.388183888047933578e-02 -3.375460207462310791e-01 -2.778181247413158417e-02
3.051863238215446472e-02 -5.236221477389335632e-02 2.874465584754943848e-01 3.494148328900337219e-02 1.009464263916015625e-01 -1.512020677328109741e-01 1.670591905713081360e-02 -1.155274547636508942e-02 3.368160105310380459e-04 -3.134950101375579834e-01 -4.126842916011810303e-01 -2.185424789786338806e-02 4.759534448385238647e-02 6.721044424921274185e-03 4.620475172996520996e-01 2.737449407577514648e-01 -4.559918120503425598e-02 1.140664368867874146e-01 4.376366734504699707e-02 -9.923586249351501465e-02 -1.728772521018981934e-01 -9.054390341043472290e-02 4.609256982803344727e-03 1.430183202028274536e-01 -8.114698529243469238e-02 4.469504207372665405e-02 2.498409152030944824e-01 -1.449760198593139648e-01 3.005568087100982666e-01 -1.574323624372482300e-01 -9.772937744855880737e-02 -1.308082640171051025e-01
-5.421453341841697693e-02 -2.041343301534652710e-01 2.661516070365905762e-01 -1.756235510110855103e-01 -2.941535413265228271e-02 4.742113128304481506e-02 2.602828443050384521e-01 3.252081200480461121e-02 -2.671725749969482422e-01 -2.948225736618041992e-01 -2.418287992477416992e-01 1.879867166280746460e-01 2.420727908611297607e-01 -5.554858967661857605e-02 3.454291522502899170e-01 -2.069047652184963226e-03 7.531935814768075943e-03 1.447877138853073120e-01 1.713821105659008026e-02 1.078439503908157349e-01 1.589056402444839478e-01 -2.334505915641784668e-01 1.572192907333374023e-01 1.445171236991882324e-01 -1.877530664205551147e-01 2.089405804872512817e-01 1.467738486826419830e-02 -1.991035640239715576e-01 -2.029133141040802002e-01 6.536949425935745239e-02 -7.663770020008087158e-02 -1.423927396535873413e-01
1.482776701450347900e-01 -1.327950954437255859e-01 3.932151198387145996e-01 -3.650928735733032227e-01 1.594375222921371460e-01 4.541608318686485291e-02 -1.356576830148696899e-01 -1.799190342426300049e-01 -9.053512662649154663e-02 -2.273002117872238159e-01 -1.100582554936408997e-01 8.555845916271209717e-02 -6.743074208498001099e-02 -1.290390044450759888e-01 6.666656583547592163e-02 2.532133162021636963e-01 -7.040367275476455688e-02 8.510563522577285767e-02 -1.284102816134691238e-02 6.891196221113204956e-02 -4.366095364093780518e-01 -7.656022906303405762e-02 -7.316876202821731567e-02 6.975983828306198120e-02 -9.325400739908218384e-02 -1.635839603841304779e-02 1.078218920156359673e-03 -6.043897196650505066e-02 -7.166455686092376709e-02 -6.296754628419876099e-02 -3.695751130580902100e-01 -2.074363976716995239e-01
5.793536081910133362e-02 7.803954929113388062e-02 1.978769451379776001e-01 -3.220371007919311523e-01 1.317305415868759155e-01 -1.397738903760910034e-01 -4.538434371352195740e-02 5.170848220586776733e-02 -2.567452788352966309e-01 -1.028494834899902344e-01 -1.754093766212463379e-01 -9.805975854396820068e-02 2.544456422328948975e-01 -1.338126603513956070e-02 2.290536165237426758e-01 9.247897565364837646e-02 -1.597205176949501038e-02 1.395905464887619019e-01 -1.150015089660882950e-02 -1.146020740270614624e-02 -4.965361356735229492e-01 5.181853473186492920e-02 2.406419664621353149e-01 -1.438562572002410889e-01 -1.320351660251617432e-01 1.652816496789455414e-02 1.463132053613662720e-01 -1.616013608872890472e-02 -1.403023898601531982e-01 -1.578017510473728180e-02 -3.056104779243469238e-01 -2.503989934921264648e-01
2.510948479175567627e-01 -1.683665961027145386e-01 2.686147987842559814e-01 -9.115799516439437866e-02 -3.167835995554924011e-02 1.936382986605167389e-02 -2.757486701011657715e-02 4.713971167802810669e-02 2.211779356002807617e-01 -2.128663845360279083e-02 -2.331638783216476440e-01 6.363417208194732666e-02 2.144620418548583984e-01 -1.106401979923248291e-01 5.069911479949951172e-01 2.480870932340621948e-01 -1.067955978214740753e-02 1.225034054368734360e-02 1.805437803268432617e-01 3.880088403820991516e-02 -1.245021149516105652e-01 -1.199064403772354126e-01 -1.059712469577789307e-01 -2.084818482398986816e-01 -1.991637200117111206e-01 -8.391766995191574097e-02 -1.261153072118759155e-01 -1.029132604598999023e-01 4.057486355304718018e-02 -2.201293408870697021e-01 -2.991135120391845703e-01 -8.633850514888763428e-02
-9.950211644172668457e-02 -2.973804771900177002e-01 3.568052947521209717e-01 1.206511557102203369e-01 1.625531762838363647e-01 -1.875691674649715424e-02 1.498505771160125732e-01 -6.795043498277664185e-02 -2.478660270571708679e-02 -1.354028284549713135e-01 -1.171143278479576111e-01 2.373668253421783447e-01 4.040499404072761536e-02 -1.574680209159851074e-02 2.704977393150329590e-01 3.774176836013793945e-01 2.035493776202201843e-02 5.725638195872306824e-02 6.804282963275909424e-02 -1.176239401102066040e-01 5.084796994924545288e-02 8.239673450589179993e-03 -3.304327651858329773e-02 -3.537780046463012695e-02 1.334625948220491409e-02 -5.300026014447212219e-02 2.088882029056549072e-01 -2.827580869197845459e-01 1.468252539634704590e-01 -3.494763746857643127e-02 -4.232701957225799561e-01 2.092460244894027710e-01
1.980504393577575684e-02 -1.963267177343368530e-01 4.113320708274841309e-01 -1.958382427692413330e-01 1.838313341140747070e-01 1.141098141670227051e-01 2.484606504440307617e-01 7.680768519639968872e-02 -7.195249944925308228e-02 -2.980264127254486084e-01 -2.253039032220840454e-01 1.755712777376174927e-01 1.534852683544158936e-01 2.069711536169052124e-01 7.776717841625213623e-02 3.936193510890007019e-02 -1.427584737539291382e-01 2.411653697490692139e-01 1.231282204389572144e-02 -1.234282627701759338e-01 3.088111057877540588e-03 -2.450374886393547058e-02 9.777864068746566772e-02 4.101877287030220032e-02 -1.946831792593002319e-01 5.624612793326377869e-02 2.332402765750885010e-02 -2.758075296878814697e-01 -2.903593480587005615e-01 1.675498783588409424e-01 -1.298392564058303833e-01 -1.918205916881561279e-01
2.962220907211303711e-01 -1.517268270254135132e-01 2.825953960418701172e-01 -4.133315980434417725e-01 1.199885755777359009e-01 1.685374528169631958e-01 -1.573018133640289307e-01 4.029984027147293091e-02 -1.941133886575698853e-01 -3.012400269508361816e-01 -6.420323252677917480e-02 8.012925833463668823e-02 -9.452311694622039795e-02 -2.213250547647476196e-01 8.116416633129119873e-02 1.362228244543075562e-01 2.389881387352943420e-02 5.185022950172424316e-02 -3.030004203319549561e-01 2.127147838473320007e-02 -1.009648814797401428e-01 -1.236255690455436707e-01 2.035482972860336304e-01 8.952281624078750610e-02 -1.242420747876167297e-01 7.246792316436767578e-02 2.108758687973022461e-01 -5.526071786880493164e-02 -1.722053140401840210e-01 6.103296577930450439e-02 -2.032050192356109619e-01 -1.843889057636260986e-01
3.614408969879150391e-01 -1.650847643613815308e-01 3.055447936058044434e-01 -3.917818367481231689e-01 2.614784836769104004e-01 3.041634522378444672e-02 1.671078354120254517e-01 1.088007315993309021e-01 -1.456344127655029297e-01 -2.276986986398696899e-01 -7.945724576711654663e-02 2.136052697896957397e-01 3.059875406324863434e-02 -1.162895262241363525e-01 -2.813474833965301514e-02 1.436829268932342529e-01 -5.964859575033187866e-02 1.212807968258857727e-01 -1.883759051561355591e-01 1.293105632066726685e-01 -1.696670800447463989e-01 -9.242247790098190308e-02 3.162328153848648071e-02 -2.420337945222854614e-01 -4.373307526111602783e-02 -4.048944264650344849e-02 8.931095898151397705e-02 1.502124965190887451e-01 -1.862516999244689941e-01 -1.889388449490070343e-02 -2.138348221778869629e-01 -2.075051963329315186e-01
-9.152405709028244019e-02 -3.132313787937164307e-01 8.991072326898574829e-02 -6.370473653078079224e-03 1.393265873193740845e-01 2.210294753313064575e-01 -1.765408068895339966e-01 -2.281037718057632446e-01 1.725829392671585083e-01 -1.808121949434280396e-01 5.130003765225410461e-02 -1.462943851947784424e-01 -1.221661716699600220e-01 -1.230029505677521229e-03 2.689114212989807129e-01 1.385421901941299438e-01 9.671479463577270508e-03 1.462651938199996948e-01 1.317207366228103638e-01 1.465450823307037354e-01 -2.549843192100524902e-01 -8.430547267198562622e-02 1.929839104413986206e-01 1.396507322788238525e-01 -1.272645443677902222e-01 1.898387074470520020e-01 2.733915150165557861e-01 -3.714489638805389404e-01 -1.628618687391281128e-01 -1.410867273807525635e-02 -1.619707942008972168e-01 -1.840755045413970947e-01
2.522897720336914062e-01 -1.238352954387664795e-01 2.792678177356719971e-01 -4.265475273132324219e-01 6.501910393126308918e-04 -2.514965832233428955e-02 -5.140879750251770020e-02 -3.394058719277381897e-02 -1.286644339561462402e-01 -2.516953051090240479e-01 -1.301064193248748779e-01 -6.542894989252090454e-02 -4.525876790285110474e-02 -2.869179844856262207e-01 1.793888360261917114e-01 3.836252167820930481e-02 -7.106826640665531158e-03 4.068994522094726562e-02 1.308670081198215485e-02 3.009767532348632812e-01 -2.364613711833953857e-01 -5.659743398427963257e-02 -1.361372172832489014e-01 -7.407645136117935181e-02 -2.290780842304229736e-01 -2.424699440598487854e-02 1.792826801538467407e-01 -6.640104949474334717e-02 -6.576529890298843384e-02 5.001882556825876236e-03 -4.078125059604644775e-01 4.047375172376632690e-02
1.163356602191925049e-01 -1.700907945632934570e-01 3.245205879211425781e-01 -2.703010141849517822e-01 2.047889828681945801e-01 -1.045584455132484436e-01 5.217969417572021484e-02 3.491644165478646755e-04 -1.430274695158004761e-01 -6.048861891031265259e-02 -1.703571975231170654e-01 9.811784140765666962e-03 -8.657372742891311646e-02 -1.318446248769760132e-01 1.900643110275268555e-01 1.864375621080398560e-01 -2.616469264030456543e-01 2.119407653808593750e-01 -8.140996098518371582e-02 3.007121980190277100e-01 -2.234812825918197632e-01 -1.898696571588516235e-01 1.744217425584793091e-01 8.606804162263870239e-02 -1.398575901985168457e-01 -2.592607401311397552e-02 1.777528673410415649e-01 -1.063715666532516479e-02 3.113189153373241425e-02 -5.460321437567472458e-03 -3.893692493438720703e-01 -1.891098618507385254e-01
-2.054742723703384399e-01 -7.033883780241012573e-02 2.649332582950592041e-01 -1.148951202630996704e-01 1.591709256172180176e-01 -6.107197701930999756e-02 1.767311692237854004e-01 1.569364368915557861e-01 7.106455042958259583e-03 -2.642121911048889160e-01 5.601121485233306885e-02 2.135927379131317139e-01 1.976118385791778564e-01 5.694112740457057953e-03 3.593905270099639893e-01 4.434336349368095398e-02 -2.627554163336753845e-02 1.391958445310592651e-01 -1.601926088333129883e-01 1.500850170850753784e-01 1.855416148900985718e-01 -1.972127705812454224e-01 1.396292746067047119e-01 -4.454988613724708557e-02 -2.153713107109069824e-01 2.772667109966278076e-01 1.069938391447067261e-01 -5.823138356208801270e-02 -1.934276372194290161e-01 1.845411211252212524e-01 -2.719424962997436523e-01 -2.216087579727172852e-01
-8.501350134611129761e-02 -7.706274092197418213e-02 3.072805702686309814e-01 -8.425456285476684570e-02 1.736554689705371857e-02 1.560993492603302002e-01 7.470480166375637054e-03 2.268122285604476929e-01 1.342661306262016296e-02 -3.311237394809722900e-01 -2.976080402731895447e-02 1.985204368829727173e-01 2.728972397744655609e-02 3.256760537624359131e-02 3.754901885986328125e-01 -4.207546822726726532e-03 -1.609529703855514526e-01 5.792029201984405518e-02 -1.558468788862228394e-01 2.821707129478454590e-01 -8.143940940499305725e-03 -2.259696722030639648e-01 3.811269700527191162e-01 1.882592029869556427e-02 -2.493087649345397949e-01 9.036989510059356689e-02 6.945751141756772995e-03 -2.494664341211318970e-01 -4.801269248127937317e-02 1.773962080478668213e-01 -8.348033577203750610e-02 -1.138139590620994568e-01
1.348169595003128052e-01 6.235042586922645569e-02 3.875941932201385498e-01 -2.135250121355056763e-01 1.539898663759231567e-01 1.501077413558959961e-01 2.514916658401489258e-02 6.557843834161758423e-02 1.871338337659835815e-01 -1.785186305642127991e-02 -1.967659145593643188e-01 1.534341722726821899e-01 2.168516963720321655e-01 -2.426803112030029297e-02 2.412484735250473022e-01 3.187384605407714844e-01 -8.380361646413803101e-02 -1.068693399429321289e-01 1.817241758108139038e-01 -1.442019343376159668e-01 -1.310859471559524536e-01 -7.236572355031967163e-02 2.020000070333480835e-01 -2.516713142395019531e-01 -2.261793464422225952e-01 2.029429227113723755e-01 -2.451808191835880280e-03 -2.101142108440399170e-01 1.719034910202026367e-01 1.777550391852855682e-02 -2.463351041078567505e-01 -7.869189605116844177e-03
7.905191928148269653e-02 -1.086188629269599915e-01 1.652991473674774170e-01 -1.622155457735061646e-01 7.014676928520202637e-02 1.685745567083358765e-01 -2.363591492176055908e-01 2.100327610969543457e-02 -2.220790684223175049e-01 -3.669520094990730286e-02 2.758443728089332581e-02 2.393155992031097412e-01 1.436789706349372864e-02 -2.293618619441986084e-01 2.282808125019073486e-01 3.292380273342132568e-01 -8.903137594461441040e-02 1.451298147439956665e-01 2.409852296113967896e-02 1.821763366460800171e-01 -4.110037386417388916e-01 1.992255598306655884e-01 -3.426733985543251038e-02 -1.761278957128524780e-01 -3.358662426471710205e-01 -8.256065100431442261e-02 1.685781925916671753e-01 5.880656465888023376e-02 5.642414838075637817e-02 9.913166612386703491e-02 -1.776745170354843140e-01 -1.303915977478027344e-01
2.080616950988769531e-01 -2.842463552951812744e-01 1.075103580951690674e-01 7.530841045081615448e-03 3.700832128524780273e-01 2.269377186894416809e-02 1.070976778864860535e-01 -2.464657574892044067e-01 3.417931869626045227e-02 -3.072542250156402588e-01 6.135508790612220764e-02 1.165223717689514160e-01 1.049860864877700806e-01 -1.102161034941673279e-01 7.474968582391738892e-02 3.407724201679229736e-01 -1.409771740436553955e-01 9.602028876543045044e-02 1.256395578384399414e-01 2.091279774904251099e-01 -2.543981075286865234e-01 5.594322085380554199e-02 1.358867138624191284e-01 -2.664751708507537842e-01 -1.792414486408233643e-01 3.749924898147583008e-02 1.213968023657798767e-01 -2.995887994766235352e-01 -5.891564860939979553e-02 -2.356024272739887238e-02 -2.687322720885276794e-02 8.999786525964736938e-02
2.797550857067108154e-01 -1.343423724174499512e-01 3.286904990673065186e-01 -4.225305020809173584e-01 3.009089850820600986e-04 1.298906840384006500e-02 1.032694429159164429e-01 -8.513800054788589478e-02 3.043003939092159271e-02 -1.004330515861511230e-01 -2.067066729068756104e-01 1.572386473417282104e-01 -1.430513560771942139e-01 -1.811248064041137695e-01 2.066895365715026855e-01 1.877058297395706177e-01 7.250621914863586426e-02 1.389805674552917480e-01 -3.212873265147209167e-02 2.273793071508407593e-01 -2.959113717079162598e-01 -1.104078888893127441e-01 2.779749333858489990e-01 -3.126542642712593079e-02 -1.081709489226341248e-01 -4.524464905261993408e-02 8.186049014329910278e-02 -1.602890491485595703e-01 -3.612964227795600891e-02 4.574979469180107117e-02 -2.904761731624603271e-01 -1.121854595839977264e-02
-1.502802520990371704e-01 4.941079393029212952e-02 2.164752185344696045e-01 9.781225584447383881e-03 2.101047635078430176e-01 1.439509540796279907e-01 3.979659825563430786e-02 -1.277742534875869751e-01 1.536114066839218140e-01 1.230741012841463089e-02 -2.780741155147552490e-01 3.160218596458435059e-01 -4.212096706032752991e-02 -4.362081736326217651e-02 3.332219421863555908e-01 2.104272842407226562e-01 -2.201152443885803223e-01 2.195486873388290405e-01 1.105697005987167358e-01 -1.311308294534683228e-01 5.970404297113418579e-02 -2.105151861906051636e-01 -4.542532935738563538e-02 -6.885844469070434570e-02 -9.978429973125457764e-02 1.278617084026336670e-01 3.887695372104644775e-01 -1.891616135835647583e-01 4.926617722958326340e-03 2.349539846181869507e-02 -2.856754362583160400e-01 -9.554738551378250122e-02
-1.409993767738342285e-01 9.512397646903991699e-02 -1.725610531866550446e-02 1.960884034633636475e-02 1.363757401704788208e-01 1.307179629802703857e-01 1.264648884534835815e-01 2.101854830980300903e-01 -8.529134839773178101e-02 -4.126371443271636963e-01 -1.532863229513168335e-01 3.341094255447387695e-01 8.639396727085113525e-02 -1.327209919691085815e-01 1.486718654632568359e-01 1.564486473798751831e-01 -2.449622750282287598e-02 1.673818798735737801e-03 -1.797074824571609497e-01 2.335691452026367188e-01 -1.233657002449035645e-01 -2.462359070777893066e-01 1.150151863694190979e-01 -1.843910515308380127e-01 -1.768783479928970337e-01 3.087457120418548584e-01 -7.097855210304260254e-02 -9.911421686410903931e-03 9.884212166070938110e-02 1.239500120282173157e-01 -1.884263157844543457e-01 2.954446971416473389e-01
1.986049301922321320e-02 -8.474189043045043945e-02 3.508719503879547119e-01 -2.375193536281585693e-01 2.113303728401660919e-02 6.782426685094833374e-02 -3.412544727325439453e-01 5.329134315252304077e-02 -3.082392215728759766e-01 -2.180523574352264404e-01 -1.321443915367126465e-01 -1.365646719932556152e-01 7.644966244697570801e-02 -1.737922877073287964e-01 1.440396457910537720e-01 7.586106657981872559e-02 -1.052836999297142029e-01 1.204636394977569580e-01 -6.866286043077707291e-03 1.029524952173233032e-01 -2.048376351594924927e-01 -3.159791603684425354e-02 1.727132126688957214e-02 -8.202413469552993774e-02 -9.366278350353240967e-02 1.572556793689727783e-01 2.710791528224945068e-01 1.312306374311447144e-01 1.061054840683937073e-01 -5.883605405688285828e-02 -4.553544521331787109e-01 1.217980831861495972e-01
1.982353478670120239e-01 -2.885350584983825684e-01 5.641617998480796814e-02 -1.570384055376052856e-01 1.990671902894973755e-01 2.567072957754135132e-02 -2.906405031681060791e-01 1.278341859579086304e-01 -7.523170113563537598e-02 -2.042061388492584229e-01 -2.397923767566680908e-01 -2.038344537140801549e-04 1.038046404719352722e-01 -9.526532143354415894e-02 9.829203039407730103e-02 8.961296081542968750e-02 -1.347974240779876709e-01 4.761298745870590210e-02 -3.661789000034332275e-02 1.461175382137298584e-01 -2.525872886180877686e-01 -1.729848831892013550e-01 2.100498974323272705e-01 -2.488903552293777466e-01 -9.893285483121871948e-02 -3.971651941537857056e-02 1.397310048341751099e-01 -1.885710805654525757e-01 -6.617176812142133713e-03 -1.490357518196105957e-01 -3.457423150539398193e-01 -3.390295505523681641e-01
9.920062869787216187e-02 -5.789836123585700989e-02 3.507556617259979248e-01 -2.040124237537384033e-01 1.032713949680328369e-01 -4.207196459174156189e-02 -3.559049963951110840e-01 -7.350131869316101074e-02 -3.053877949714660645e-01 -2.550484836101531982e-01 -1.748500764369964600e-01 2.636677958071231842e-02 -5.484937503933906555e-02 -2.214227914810180664e-01 1.568062156438827515e-01 1.826487481594085693e-01 -2.439374336972832680e-03 1.561093330383300781e-01 1.181478053331375122e-01 -2.310515940189361572e-01 -7.541131973266601562e-02 -8.602448552846908569e-02 1.459722407162189484e-02 -9.287158399820327759e-02 -1.092177107930183411e-01 -5.085627781227231026e-04 9.844254702329635620e-02 -6.104002892971038818e-02 -8.667917549610137939e-02 3.119387626647949219e-01 -3.541418612003326416e-01 9.412682056427001953e-02
1.066908538341522217e-01 -1.583376973867416382e-01 -6.400681287050247192e-02 -9.164022654294967651e-02 2.134763151407241821e-01 -2.607476413249969482e-01 2.055746130645275116e-02 -2.106041274964809418e-02 -1.731886155903339386e-02 -3.935271501541137695e-01 -2.267455905675888062e-01 2.426009327173233032e-01 1.103029921650886536e-01 5.591579526662826538e-02 1.101784855127334595e-01 1.490661948919296265e-01 -3.973398357629776001e-02 8.207505941390991211e-02 -4.715592658612877131e-04 -1.433401107788085938e-01 -3.629128262400627136e-02 -5.724511668086051941e-02 1.074041146785020828e-02 -2.647499144077301025e-01 -1.984406262636184692e-01 1.605588346719741821e-01 1.807213127613067627e-01 -2.613211274147033691e-01 1.207144837826490402e-02 -2.847208976745605469e-01 -3.578784465789794922e-01 2.061044871807098389e-01
-3.753023594617843628e-02 -3.157446980476379395e-01 2.568858563899993896e-01 -1.142502576112747192e-01 1.376031041145324707e-01 1.765209436416625977e-01 2.127141356468200684e-01 1.710689365863800049e-01 -6.495274603366851807e-02 -3.800432085990905762e-01 -2.093827426433563232e-01 1.030287444591522217e-01 3.100908398628234863e-01 2.395166754722595215e-01 3.697988688945770264e-01 1.530406475067138672e-01 5.747414752840995789e-02 1.887648850679397583e-01 -1.289268434047698975e-01 1.004839688539505005e-01 1.177115365862846375e-01 -4.726880416274070740e-02 1.286872029304504395e-01 6.364502757787704468e-02 -1.398228257894515991e-01 1.212613359093666077e-01 5.619828030467033386e-02 1.536381896585226059e-02 -3.303353488445281982e-02 3.567430889233946800e-03 -1.448561996221542358e-01 -1.278667002916336060e-01
-1.922242492437362671e-01 5.573481321334838867e-03 3.003694713115692139e-01 -4.376589059829711914e-01 1.724988222122192383e-01 9.890276938676834106e-02 3.984782472252845764e-02 -1.355271190404891968e-01 -3.840405866503715515e-02 3.359265252947807312e-02 -1.204626336693763733e-01 1.701175235211849213e-02 -9.141587466001510620e-02 -2.026389688253402710e-01 2.723560035228729248e-01 3.115416467189788818e-01 1.259188167750835419e-03 2.106930762529373169e-01 4.091980308294296265e-02 5.081858485937118530e-03 -3.528113365173339844e-01 -2.154697626829147339e-01 1.657769680023193359e-01 -1.302337795495986938e-01 -1.307297796010971069e-01 -7.298788521438837051e-03 1.518923491239547729e-01 -1.660049408674240112e-01 -1.259369216859340668e-02 3.211773186922073364e-02 -2.101706415414810181e-01 9.552814811468124390e-02
-1.930372267961502075e-01 -3.075112216174602509e-02 3.023329973220825195e-01 -4.062129929661750793e-02 1.456371396780014038e-01 7.198640704154968262e-02 1.195257753133773804e-01 8.105104416608810425e-02 -3.855567425489425659e-03 -2.307378649711608887e-01 -6.412523239850997925e-02 4.332911968231201172e-01 3.426438197493553162e-02 1.933988630771636963e-01 3.082343041896820068e-01 8.338171988725662231e-02 9.420418739318847656e-02 -7.617899030447006226e-02 -3.580501079559326172e-01 1.926695704460144043e-01 -2.653053104877471924e-01 -7.839167863130569458e-02 1.277583390474319458e-01 3.877346590161323547e-02 -1.361974626779556274e-01 1.819074749946594238e-01 1.591214239597320557e-01 -5.978314578533172607e-02 -1.432530581951141357e-01 2.448368519544601440e-01 -2.187536098062992096e-02 2.431571017950773239e-03
1.664022654294967651e-01 2.544582076370716095e-02 3.832513689994812012e-01 -3.689371943473815918e-01 8.271681517362594604e-02 5.831105262041091919e-02 -1.313071846961975098e-01 -1.145564094185829163e-01 -5.789405480027198792e-02 -6.546679884195327759e-02 -2.034628391265869141e-01 8.732453733682632446e-02 -1.550677567720413208e-01 -1.148239225149154663e-01 2.043541222810745239e-01 1.626839637756347656e-01 -2.364781498908996582e-01 8.605230599641799927e-02 -1.949640363454818726e-01 2.254749536514282227e-01 -1.247715204954147339e-01 -1.712438315153121948e-01 5.767480283975601196e-02 -2.487443387508392334e-01 -1.549357622861862183e-01 -1.304723322391510010e-01 5.333112925291061401e-02 -1.777277141809463501e-01 -4.844927042722702026e-02 3.158339858055114746e-02 -3.076561689376831055e-01 -2.240893393754959106e-01
3.366625681519508362e-02 -1.844210028648376465e-01 2.611155211925506592e-01 -1.467392444610595703e-01 4.388458654284477234e-02 7.106669247150421143e-02 2.866631448268890381e-01 2.950418591499328613e-01 -2.635015845298767090e-01 -4.185126125812530518e-01 -1.000730916857719421e-01 -1.005189269781112671e-01 -1.589346230030059814e-01 3.368776142597198486e-01 1.343655884265899658e-01 2.465914562344551086e-02 -1.709294170141220093e-01 -4.353390634059906006e-02 1.369748711585998535e-01 1.168631985783576965e-01 -1.351834833621978760e-01 1.148816794157028198e-01 3.909565974026918411e-03 2.937104320153594017e-03 2.815528959035873413e-02 4.024461805820465088e-01 7.740563899278640747e-02 5.065182596445083618e-02 -6.192635279148817062e-03 -9.915918111801147461e-02 -8.934317156672477722e-03 2.313718572258949280e-02
4.074093326926231384e-02 -1.065749377012252808e-01 1.322519481182098389e-01 -3.990972042083740234e-02 2.580411434173583984e-01 -1.603492051362991333e-01 1.499450355768203735e-01 -9.225989133119583130e-02 -1.655395179986953735e-01 -8.698718249797821045e-02 -3.318170309066772461e-01 3.446471393108367920e-01 -3.531830757856369019e-02 -2.345666587352752686e-01 3.338307738304138184e-01 2.197110503911972046e-01 -4.245027899742126465e-02 -2.500939927995204926e-02 1.936436146497726440e-01 -2.695308327674865723e-01 -1.324489265680313110e-01 2.771703600883483887e-01 4.913362115621566772e-02 2.111447975039482117e-03 -1.686888933181762695e-01 2.038372755050659180e-01 7.907743006944656372e-02 -2.009393125772476196e-01 -1.665913164615631104e-01 -3.559498488903045654e-02 -1.876135240308940411e-03 -9.874968975782394409e-02
5.637946072965860367e-03 6.588160246610641479e-02 3.934338316321372986e-02 2.496922463178634644e-01 1.734078377485275269e-01 2.184557020664215088e-01 1.449088007211685181e-01 4.322136938571929932e-02 -1.064006537199020386e-01 -3.244503736495971680e-01 -1.264222860336303711e-01 1.772166639566421509e-01 -9.018541127443313599e-02 9.198163449764251709e-02 3.728638291358947754e-01 4.791438952088356018e-02 1.881104558706283569e-01 1.913644224405288696e-01 4.126151651144027710e-02 8.579663187265396118e-02 -3.722859919071197510e-01 3.537562862038612366e-02 -1.387081444263458252e-01 -9.389925748109817505e-02 -2.731568217277526855e-01 2.120375782251358032e-01 1.442768275737762451e-01 -1.647443473339080811e-01 -2.136476105079054832e-03 -3.790589049458503723e-02 -2.909048497676849365e-01 8.127892762422561646e-02
-1.972246617078781128e-01 2.263971604406833649e-02 2.590748667716979980e-01 -1.167777180671691895e-01 -2.065954729914665222e-02 6.133374571800231934e-02 -7.336304336786270142e-02 9.104201942682266235e-02 -9.689949452877044678e-03 -2.571488916873931885e-01 -4.295400530099868774e-02 3.598379492759704590e-01 1.768014878034591675e-01 4.828316718339920044e-02 4.224457740783691406e-01 -7.810211181640625000e-02 -7.846508175134658813e-02 1.800686568021774292e-01 -1.166268140077590942e-01 2.018583863973617554e-01 -5.023156851530075073e-02 3.513965755701065063e-02 3.075152635574340820e-01 -4.148590937256813049e-02 -3.247157037258148193e-01 3.090888261795043945e-01 1.550928056240081787e-01 -8.733973652124404907e-02 -7.997214794158935547e-02 1.004795730113983154e-01 -6.298778206110000610e-02 1.353223063051700592e-02
7.508069276809692383e-02 -5.866391584277153015e-02 2.216042727231979370e-01 2.486068159341812134e-01 1.511203218251466751e-02 2.262006700038909912e-01 -8.755151927471160889e-02 1.152487620711326599e-01 -1.335223019123077393e-01 -3.998219370841979980e-01 -1.499024331569671631e-01 1.778091043233871460e-01 -2.262146174907684326e-01 8.688955008983612061e-02 1.352946311235427856e-01 2.149605900049209595e-01 2.581487596035003662e-01 5.822952836751937866e-03 2.510904073715209961e-01 4.103513807058334351e-02 -3.008561730384826660e-01 -1.587936729192733765e-01 6.810026615858078003e-02 -2.800602912902832031e-01 1.275925189256668091e-01 2.186723798513412476e-01 1.197352334856987000e-01 -1.632546633481979370e-01 8.585304021835327148e-02 2.906269207596778870e-02 -4.004332795739173889e-02 -8.686514943838119507e-02
8.858012408018112183e-02 -1.536967754364013672e-01 3.014853000640869141e-01 -3.053383827209472656e-01 1.347058266401290894e-01 -1.947098039090633392e-02 -1.686082184314727783e-01 -1.198137737810611725e-02 -5.272976756095886230e-01 -2.267872244119644165e-01 -1.445697695016860962e-01 -8.370135724544525146e-02 -6.651385128498077393e-02 -1.150164902210235596e-01 6.267490237951278687e-02 1.427838653326034546e-01 1.904903678223490715e-03 1.096157655119895935e-01 1.326651424169540405e-01 2.869406044483184814e-01 -1.476983428001403809e-01 -4.282714799046516418e-02 9.230572730302810669e-02 -1.167852431535720825e-01 -1.789531409740447998e-01 2.914744801819324493e-02 2.640036642551422119e-01 6.640360504388809204e-02 -1.461507678031921387e-01 -1.471646968275308609e-02 -1.996576040983200073e-01 -1.085156723856925964e-01
1.745071411132812500e-01 3.714611055329442024e-03 6.942774634808301926e-03 1.071862429380416870e-01 2.329129278659820557e-01 -7.362045347690582275e-02 -1.526024639606475830e-01 2.080362737178802490e-01 7.585031911730766296e-03 -1.706284582614898682e-01 -1.617295145988464355e-01 1.433645486831665039e-01 1.047160699963569641e-01 -1.091851815581321716e-01 4.091629087924957275e-01 9.561794251203536987e-02 4.417709633708000183e-02 9.039435535669326782e-02 1.111081466078758240e-01 -1.394110023975372314e-01 -3.668267428874969482e-01 5.671587213873863220e-02 1.881685107946395874e-02 -3.964452818036079407e-02 1.441832631826400757e-02 1.591605842113494873e-01 2.269350737333297729e-01 -3.793127834796905518e-01 1.642362177371978760e-01 1.085385903716087341e-01 -2.406468540430068970e-01 -2.392610311508178711e-01
-5.090743675827980042e-02 -2.933115065097808838e-01 1.660413146018981934e-01 6.041524931788444519e-03 3.502061367034912109e-01 1.556691676378250122e-01 -2.112407535314559937e-01 -2.976084649562835693e-01 5.688802525401115417e-02 -2.307037115097045898e-01 5.748584121465682983e-02 4.948065429925918579e-02 -2.802383899688720703e-01 6.182159762829542160e-03 1.900870054960250854e-01 8.489485085010528564e-02 -3.125348985195159912e-01 1.702689081430435181e-01 7.103330641984939575e-02 1.593385189771652222e-01 -3.432596921920776367e-01 -7.451877743005752563e-02 5.335685610771179199e-02 -4.252005368471145630e-02 -3.784734755754470825e-02 6.694768369197845459e-02 5.098522827029228210e-02 -1.349338442087173462e-01 4.922873526811599731e-02 -1.401780247688293457e-01 -2.477541267871856689e-01 -1.557525992393493652e-01
-1.526272743940353394e-01 4.587066546082496643e-02 9.171251207590103149e-02 -3.618907183408737183e-02 4.696506634354591370e-02 4.395103082060813904e-02 -9.028767794370651245e-02 -4.774621874094009399e-02 2.968791639432311058e-03 -6.912908554077148438e-01 -5.715023726224899292e-02 2.040766775608062744e-01 -3.161148726940155029e-02 2.281487435102462769e-01 3.251521289348602295e-01 2.415689677000045776e-01 -6.717763841152191162e-02 -7.369548827409744263e-02 -1.864054799079895020e-01 1.847537159919738770e-01 3.253651782870292664e-02 -1.711376756429672241e-01 6.942951679229736328e-02 2.903797477483749390e-02 -2.051439508795738220e-02 6.194075196981430054e-02 -4.659963026642799377e-02 1.788985580205917358e-01 -2.313956320285797119e-01 2.045748569071292877e-02 -2.007325366139411926e-02 -5.235284939408302307e-02
9.773295372724533081e-02 -1.055669710040092468e-01 3.128577172756195068e-01 -6.851857900619506836e-02 1.985042393207550049e-01 -4.387795925140380859e-03 3.120184317231178284e-02 1.950816065073013306e-01 1.105842143297195435e-01 -3.167384266853332520e-01 -2.005752772092819214e-01 1.519000530242919922e-01 4.552546888589859009e-02 -9.402842819690704346e-02 2.428954094648361206e-01 3.198201954364776611e-01 -1.113080382347106934e-01 -3.115923330187797546e-02 1.646822690963745117e-01 -7.355707138776779175e-02 -4.231491982936859131e-01 8.260463923215866089e-02 -1.473919451236724854e-01 -1.994917988777160645e-01 9.227789938449859619e-02 -9.833180904388427734e-02 3.040459454059600830e-01 -2.376823872327804565e-02 1.851396560668945312e-01 5.731125175952911377e-02 -4.118654504418373108e-02 -8.049820363521575928e-02
-3.086538985371589661e-02 -2.185162901878356934e-02 7.676167041063308716e-02 1.377466768026351929e-01 1.036847755312919617e-01 2.063778638839721680e-01 1.609453558921813965e-01 1.957358047366142273e-02 -8.671568334102630615e-02 -4.339136481285095215e-01 -3.196088224649429321e-02 1.050082668662071228e-01 -1.117323860526084900e-01 -9.656241163611412048e-04 4.544087350368499756e-01 1.177839338779449463e-01 2.516360878944396973e-01 1.222226619720458984e-01 2.714354395866394043e-01 -1.240889430046081543e-01 -1.860484778881072998e-01 -6.650283187627792358e-02 -4.910542070865631104e-02 -3.193436264991760254e-01 -1.155340392142534256e-02 1.527036279439926147e-01 6.434161216020584106e-02 -3.025723993778228760e-01 -4.335441067814826965e-02 1.001475937664508820e-02 -1.452187895774841309e-01 2.018428035080432892e-02
-6.623946130275726318e-02 -1.200134009122848511e-01 -1.686886250972747803e-01 3.392763435840606689e-02 2.784040570259094238e-02 1.864436715841293335e-01 4.883975163102149963e-02 -1.251384466886520386e-01 -1.514503061771392822e-01 -3.163436353206634521e-01 -9.988344460725784302e-02 2.923246622085571289e-01 -1.243402585387229919e-01 1.378289908170700073e-01 3.216810226440429688e-01 2.169930785894393921e-01 1.431336849927902222e-01 1.071688383817672729e-01 1.139416992664337158e-01 -2.653270773589611053e-02 -3.815650939941406250e-01 -2.239282280206680298e-01 -1.399464607238769531e-01 -2.119249105453491211e-01 -2.782285511493682861e-01 1.760417819023132324e-01 -1.771252020262181759e-03 -1.334496438503265381e-01 -6.665105372667312622e-02 -4.899707809090614319e-02 -2.352413386106491089e-01 1.645238511264324188e-02
-2.388634234666824341e-01 -1.914653033018112183e-01 2.546790540218353271e-01 8.971679024398326874e-03 -1.124843582510948181e-01 2.394965440034866333e-01 -1.440389156341552734e-01 -7.611158490180969238e-02 2.303659729659557343e-02 -9.966345876455307007e-02 -2.761782705783843994e-01 -7.528003305196762085e-02 -4.061331599950790405e-02 2.147533446550369263e-01 4.202876985073089600e-01 4.172445833683013916e-02 -6.089210044592618942e-03 8.069271594285964966e-02 -1.141316443681716919e-01 2.800598144531250000e-01 -2.660370469093322754e-01 1.073953062295913696e-01 -2.224290966987609863e-01 -2.505421042442321777e-01 -9.553470462560653687e-02 -1.590109989047050476e-02 2.096803784370422363e-01 1.316779665648937225e-02 -3.661132976412773132e-02 1.817025244235992432e-01 -1.540753692388534546e-01 1.485195606946945190e-01
-5.365508049726486206e-02 -1.089455187320709229e-01 1.996553987264633179e-01 -1.324321776628494263e-01 2.812238633632659912e-01 8.248833939433097839e-03 1.760928928852081299e-01 1.290153805166482925e-02 -4.719904437661170959e-02 -3.854580521583557129e-01 -4.085502922534942627e-01 -6.432562321424484253e-02 1.701727211475372314e-01 2.065611444413661957e-02 1.198436990380287170e-01 -6.209924817085266113e-02 2.986813709139823914e-02 -7.366099953651428223e-02 2.056689187884330750e-02 7.890855520963668823e-02 8.003325760364532471e-02 1.908205300569534302e-01 2.505650520324707031e-01 -3.238784968852996826e-01 -2.397741936147212982e-02 9.674075990915298462e-02 2.293407171964645386e-01 -2.509052157402038574e-01 1.731386967003345490e-02 -1.869978457689285278e-01 -2.368934601545333862e-01 -8.788724243640899658e-02
-1.570199579000473022e-01 -8.195337653160095215e-02 4.141672551631927490e-01 -1.449690759181976318e-01 -1.899335682392120361e-01 1.806329786777496338e-01 1.583207696676254272e-01 -1.852046847343444824e-01 -1.202084124088287354e-01 -3.072642982006072998e-01 -1.422771960496902466e-01 -1.531295478343963623e-01 2.304032817482948303e-02 1.099931523203849792e-01 1.109709888696670532e-01 -1.510345283895730972e-02 -2.151567935943603516e-01 -2.609769999980926514e-01 1.580761224031448364e-01 6.144015118479728699e-03 -1.603513211011886597e-01 -2.989718616008758545e-01 -9.812526404857635498e-03 -1.477413922548294067e-01 -1.795643866062164307e-01 2.455607503652572632e-01 -1.731149107217788696e-02 -2.004699259996414185e-01 1.588417738676071167e-01 5.231664702296257019e-02 -7.787150144577026367e-02 -1.636244207620620728e-01
1.737955957651138306e-01 -1.796019375324249268e-01 3.379402756690979004e-01 -3.041088879108428955e-01 1.268486231565475464e-01 1.917867660522460938e-01 8.461680263280868530e-02 -1.466820295900106430e-02 -4.632709175348281860e-02 2.075192630290985107e-01 -3.804313242435455322e-01 2.390295714139938354e-01 2.220167964696884155e-01 5.741452425718307495e-02 5.697906762361526489e-02 2.400417625904083252e-01 -1.063462868332862854e-01 6.314355880022048950e-02 1.038855835795402527e-01 6.751400232315063477e-02 -5.325816199183464050e-02 2.512673102319240570e-02 -1.328302323818206787e-01 -1.250087618827819824e-01 -5.923170223832130432e-02 1.018835976719856262e-01 1.101502552628517151e-01 -1.658196151256561279e-01 4.868943616747856140e-02 1.705276519060134888e-01 -3.968261182308197021e-01 -1.585631258785724640e-02
2.135868519544601440e-01 4.416966810822486877e-02 3.157722353935241699e-01 -2.351757436990737915e-01 1.030539944767951965e-01 5.126648768782615662e-02 -1.273958981037139893e-01 5.057948082685470581e-02 -2.342978715896606445e-01 -3.129049837589263916e-01 -8.443414419889450073e-02 -5.171897262334823608e-02 -3.036172389984130859e-01 -1.612996608018875122e-01 2.069024890661239624e-01 1.338180303573608398e-01 -5.220869183540344238e-02 4.595775529742240906e-02 9.399449825286865234e-02 1.310646981000900269e-01 -2.409994006156921387e-01 -2.039024420082569122e-02 -5.270411074161529541e-02 1.387435942888259888e-02 -3.046336174011230469e-01 2.747188508510589600e-02 1.524527370929718018e-01 2.533381581306457520e-01 -9.662234783172607422e-02 -1.173933967947959900e-01 -3.299000561237335205e-01 -1.363842934370040894e-01
-1.480468511581420898e-01 4.114766046404838562e-02 3.535915017127990723e-01 -5.178422108292579651e-02 -4.344320669770240784e-02 -3.902312368154525757e-02 -5.820166319608688354e-02 2.122870534658432007e-01 -1.524090617895126343e-01 -3.522793650627136230e-01 -1.297206133604049683e-01 3.272992670536041260e-01 1.914248168468475342e-01 5.963352695107460022e-02 3.423116505146026611e-01 3.741484135389328003e-02 4.350186791270971298e-03 1.394945979118347168e-01 -1.791420280933380127e-01 6.981442868709564209e-02 1.146024465560913086e-01 -2.491113496944308281e-03 3.075323402881622314e-01 -4.691675677895545959e-02 -2.791492640972137451e-01 1.973120570182800293e-01 7.786962389945983887e-02 -1.752598285675048828e-01 -1.302019041031599045e-02 1.258854418992996216e-01 -1.725258231163024902e-01 -3.130704537034034729e-02
-1.448734700679779053e-01 -2.538357973098754883e-01 3.047477602958679199e-01 2.861110307276248932e-02 1.601683497428894043e-01 -1.046787481755018234e-02 1.485395431518554688e-01 -1.815067231655120850e-01 -1.387648284435272217e-01 3.612886369228363037e-02 -1.479711234569549561e-01 1.566969156265258789e-01 -1.167324138805270195e-03 -8.215289562940597534e-02 2.855135202407836914e-01 1.985972672700881958e-01 1.608936339616775513e-01 1.082248836755752563e-01 3.244426548480987549e-01 -5.254166200757026672e-02 -2.010540217161178589e-01 -1.973759233951568604e-01 -1.417805105447769165e-01 -2.877876460552215576e-01 -8.173339813947677612e-02 9.703036397695541382e-02 1.734542250633239746e-01 -1.135559454560279846e-01 1.534877568483352661e-01 -9.442152082920074463e-02 -3.281078040599822998e-01 -1.351513713598251343e-01
-9.882171452045440674e-02 -1.802501529455184937e-01 7.669411599636077881e-02 -6.453991681337356567e-02 -1.797906756401062012e-01 1.595058143138885498e-01 3.881036117672920227e-02 1.892814971506595612e-02 -5.526429042220115662e-02 -1.795447170734405518e-01 -7.156614214181900024e-02 4.201276898384094238e-01 -3.100316226482391357e-01 -1.660490632057189941e-01 -5.507576093077659607e-02 3.118757605552673340e-01 -6.494843214750289917e-02 5.963845923542976379e-02 -1.847862154245376587e-01 2.336711585521697998e-01 -1.730994880199432373e-02 5.130511522293090820e-02 -1.507195681333541870e-01 -1.907239556312561035e-01 -1.230742484331130981e-01 2.673427164554595947e-01 -6.988174468278884888e-02 -2.205893099308013916e-01 1.419274806976318359e-01 1.369382534176111221e-02 -3.371065258979797363e-01 -1.203042864799499512e-01
1.215479522943496704e-01 -2.492630928754806519e-01 1.770702451467514038e-01 -2.216463834047317505e-01 1.338080465793609619e-01 8.162932097911834717e-02 -6.743071600794792175e-03 -1.641650795936584473e-01 -6.678381562232971191e-02 -2.395602911710739136e-01 -7.540549337863922119e-02 -1.261658370494842529e-01 -5.479329079389572144e-02 -2.584472894668579102e-01 2.015644609928131104e-01 2.442581653594970703e-01 -2.813752293586730957e-01 1.971612870693206787e-01 9.397324919700622559e-02 1.705712527036666870e-01 -2.926538586616516113e-01 -2.875209152698516846e-01 2.045584470033645630e-01 -1.371185481548309326e-01 -4.342211037874221802e-02 3.636630252003669739e-02 3.293826282024383545e-01 -1.007722169160842896e-01 -1.815339922904968262e-02 -1.712525635957717896e-01 2.105904743075370789e-02 -2.494172565639019012e-02
2.324089109897613525e-01 -1.722548902034759521e-01 3.010796606540679932e-01 -8.344812691211700439e-02 1.588861085474491119e-02 -2.420631349086761475e-01 -9.002310782670974731e-02 -2.402802705764770508e-01 -1.213798150420188904e-01 -1.468590348958969116e-01 -1.668005138635635376e-01 -1.890796720981597900e-01 -2.053197771310806274e-01 -1.042676791548728943e-01 3.288542032241821289e-01 1.293432265520095825e-01 1.158991530537605286e-01 4.582997411489486694e-02 -1.553706973791122437e-01 -8.890566974878311157e-02 -3.673835992813110352e-01 -1.853719204664230347e-01 2.416136115789413452e-01 -1.039008274674415588e-01 -1.434373110532760620e-01 3.590536117553710938e-02 -1.149429082870483398e-01 2.479701675474643707e-02 -1.233436465263366699e-01 7.357865571975708008e-02 -2.568101286888122559e-01 -8.880771696567535400e-02
2.027903944253921509e-01 -6.524608284235000610e-02 3.398349881172180176e-01 -3.368808031082153320e-01 1.334916353225708008e-01 5.817264690995216370e-02 -8.863695710897445679e-02 -4.075618460774421692e-02 -6.620160490274429321e-02 -1.172053366899490356e-01 2.377391979098320007e-02 1.128704771399497986e-01 -1.722369343042373657e-01 9.719816036522388458e-03 1.982492953538894653e-01 1.945541352033615112e-01 9.742902219295501709e-02 1.167165786027908325e-01 -1.942768245935440063e-01 2.472658455371856689e-01 -2.813838422298431396e-01 2.512067370116710663e-02 1.238349303603172302e-01 -1.888152658939361572e-01 1.025561168789863586e-01 -1.023900359869003296e-01 1.875456720590591431e-01 -4.105353355407714844e-02 2.284657210111618042e-02 1.697565428912639618e-02 -4.842345714569091797e-01 -1.031275242567062378e-01
-6.101181730628013611e-02 -1.209548301994800568e-02 2.895000278949737549e-01 -2.003133445978164673e-01 1.657110899686813354e-01 1.878552734851837158e-01 2.715494632720947266e-01 1.940407790243625641e-02 -1.161709800362586975e-01 -5.647649765014648438e-01 9.678706526756286621e-03 1.700001507997512817e-01 1.410786509513854980e-01 -3.904853761196136475e-02 2.126220911741256714e-01 1.256305575370788574e-01 -6.167702749371528625e-02 3.060911037027835846e-02 1.078910380601882935e-02 -1.434179022908210754e-03 2.036819159984588623e-01 -5.012626945972442627e-02 1.201895475387573242e-01 1.126792188733816147e-02 -3.065694272518157959e-01 2.760845124721527100e-01 -9.677538275718688965e-02 -5.681667476892471313e-02 3.645661845803260803e-02 6.378273665904998779e-02 -8.836455643177032471e-02 -1.789542138576507568e-01
2.904221713542938232e-01 -1.566927880048751831e-01 1.886968463659286499e-01 8.571743965148925781e-02 5.617842823266983032e-02 -2.176702767610549927e-01 2.423571795225143433e-02 -1.946334689855575562e-01 1.050103548914194107e-02 -1.221749484539031982e-01 -2.839349508285522461e-01 6.771916896104812622e-02 2.544991672039031982e-01 7.480370253324508667e-02 1.815395802259445190e-01 3.047605454921722412e-01 2.453762292861938477e-01 1.381016075611114502e-01 -4.465048760175704956e-02 -3.087186440825462341e-02 -3.288610875606536865e-01 -1.624958813190460205e-01 1.144524216651916504e-01 9.873467683792114258e-02 -5.860701203346252441e-02 1.727860867977142334e-01 2.417277693748474121e-01 -2.089440375566482544e-01 -2.209382057189941406e-01 8.221869170665740967e-02 -1.686871051788330078e-01 6.049927324056625366e-02
5.495678633451461792e-02 -1.115603931248188019e-02 2.886300683021545410e-01 -2.727026641368865967e-01 -9.115923941135406494e-02 1.640534400939941406e-01 -1.437163800001144409e-01 2.444946318864822388e-01 -4.008314386010169983e-02 -3.107780516147613525e-01 -1.566174328327178955e-01 1.777614951133728027e-01 1.744476705789566040e-01 -7.560839504003524780e-02 1.961068063974380493e-02 2.382147461175918579e-01 -1.607615686953067780e-02 2.808093130588531494e-01 6.946855038404464722e-02 -4.282108321785926819e-02 -2.590071558952331543e-01 2.036592662334442139e-01 2.434147447347640991e-01 3.435248881578445435e-02 1.447206437587738037e-01 4.566095024347305298e-02 1.031049191951751709e-01 1.051356364041566849e-02 1.821590587496757507e-02 5.525834858417510986e-02 -4.272461831569671631e-01 -3.832996264100074768e-02
-1.083488091826438904e-01 -3.127150535583496094e-01 3.217081427574157715e-01 -4.562445974443107843e-04 1.208484768867492676e-01 1.123321279883384705e-01 6.164662539958953857e-02 8.014883846044540405e-02 -2.738485038280487061e-01 9.522649645805358887e-02 -4.508852958679199219e-01 2.078024893999099731e-01 1.220144480466842651e-01 1.303561180830001831e-01 5.466029420495033264e-02 5.390002205967903137e-02 -7.282024621963500977e-02 8.622097223997116089e-02 -1.306648552417755127e-01 1.894015967845916748e-01 -3.361424803733825684e-01 -3.763423860073089600e-02 2.949171066284179688e-01 3.629385307431221008e-02 -5.684401467442512512e-02 7.047449052333831787e-02 1.601265370845794678e-01 -7.149793207645416260e-02 -1.966436356306076050e-01 -5.401467531919479370e-02 -2.674912847578525543e-02 -1.776968538761138916e-01
-2.128817886114120483e-01 -1.325942575931549072e-01 1.701352149248123169e-01 -1.760474294424057007e-01 -4.830187931656837463e-02 1.351799219846725464e-01 2.082822918891906738e-01 2.108737081289291382e-01 -1.495325565338134766e-01 -2.750055491924285889e-01 1.789087057113647461e-02 2.706402242183685303e-01 2.067712247371673584e-01 1.571245938539505005e-01 2.620590031147003174e-01 1.763131469488143921e-01 -1.522959917783737183e-01 1.611388921737670898e-01 -3.520426526665687561e-02 1.804271787405014038e-01 9.683612734079360962e-02 -3.258410096168518066e-01 1.786250621080398560e-01 7.886034995317459106e-02 -1.911466270685195923e-01 1.414062678813934326e-01 1.859337538480758667e-01 -1.854919642210006714e-01 -6.771800667047500610e-02 3.742479160428047180e-02 -1.827166527509689331e-01 -1.686296761035919189e-01
1.370301693677902222e-01 -1.613930761814117432e-01 3.759392201900482178e-01 -3.793489634990692139e-01 2.269095275551080704e-03 -2.076719142496585846e-02 3.288972377777099609e-02 -2.079699188470840454e-01 -2.727126469835639000e-03 -8.217877708375453949e-03 -1.796361804008483887e-01 -9.799668565392494202e-03 -3.515622764825820923e-02 -2.664830982685089111e-01 6.639895588159561157e-02 1.095782071352005005e-01 -8.359985798597335815e-02 -1.325285732746124268e-01 -1.127439644187688828e-02 2.809246480464935303e-01 -1.932468414306640625e-01 -1.097660362720489502e-01 1.734299361705780029e-01 -2.309077680110931396e-01 -3.506048023700714111e-02 6.073419749736785889e-02 1.664490252733230591e-01 -9.201758541166782379e-03 4.958996921777725220e-02 -1.636102795600891113e-01 -4.528939723968505859e-01 2.505687065422534943e-02
-1.668517589569091797e-01 2.498630248010158539e-02 2.051600962877273560e-01 -8.975154161453247070e-02 -8.594982326030731201e-02 -1.262444071471691132e-02 -9.022521972656250000e-02 8.501291275024414062e-02 -1.000365465879440308e-01 -4.461598992347717285e-01 -2.072278410196304321e-03 3.480075001716613770e-01 9.347807615995407104e-02 8.199593424797058105e-02 3.158670365810394287e-01 8.775232359766960144e-03 6.360600888729095459e-02 1.108483076095581055e-01 -1.866681128740310669e-01 2.483853846788406372e-01 6.959916651248931885e-02 -4.893754795193672180e-02 3.178777992725372314e-01 2.380023151636123657e-02 -2.525588870048522949e-01 2.014489918947219849e-01 8.522193133831024170e-02 -1.840167492628097534e-01 -1.095929555594921112e-02 1.316408365964889526e-01 -2.585290074348449707e-01 -3.848994150757789612e-02
-8.500964939594268799e-02 -1.649440079927444458e-01 3.370961546897888184e-01 -7.780726999044418335e-02 7.629358023405075073e-02 2.266973108053207397e-01 -1.772142648696899414e-01 -1.942790299654006958e-01 -2.035612016916275024e-01 9.684937447309494019e-02 -1.972804665565490723e-01 -3.348327800631523132e-02 1.236832812428474426e-01 -1.066458746790885925e-01 3.837350904941558838e-01 2.291040271520614624e-01 2.727476358413696289e-01 9.220626950263977051e-02 3.748372942209243774e-02 -2.970474399626255035e-02 -4.426707699894905090e-02 5.952885001897811890e-02 -2.272736430168151855e-01 -2.253415584564208984e-01 4.900689423084259033e-02 2.001172453165054321e-01 3.384429812431335449e-01 -1.947084814310073853e-02 -1.371575295925140381e-01 -2.244049310684204102e-02 -1.286376863718032837e-01 -1.260827779769897461e-01
-7.752917706966400146e-02 8.978103846311569214e-02 3.540241420269012451e-01 -6.513977050781250000e-02 -1.288044499233365059e-03 -1.337377429008483887e-01 -1.108886450529098511e-01 1.979553550481796265e-01 -1.942767053842544556e-01 -3.615799546241760254e-01 -3.179386956617236137e-03 2.969056367874145508e-01 2.411121875047683716e-01 7.954528182744979858e-02 3.511366844177246094e-01 5.040361732244491577e-02 -8.720336109399795532e-02 2.165251970291137695e-01 -1.427447795867919922e-01 1.120782271027565002e-01 -9.997872263193130493e-02 8.146794885396957397e-02 2.781546413898468018e-01 -1.444171667098999023e-01 -1.800434589385986328e-01 2.660825848579406738e-01 1.615438424050807953e-02 -1.780932396650314331e-01 -3.933772817254066467e-02 1.784685254096984863e-02 -2.269284799695014954e-02 -1.329968683421611786e-02
-6.004433333873748779e-02 -9.766148030757904053e-02 9.182038903236389160e-02 2.914336621761322021e-01 1.711521148681640625e-01 2.191108018159866333e-01 2.126462161540985107e-01 -3.322921320796012878e-02 -1.468066312372684479e-02 -3.833380043506622314e-01 -1.009071990847587585e-01 1.807613223791122437e-01 -9.361832588911056519e-02 -5.156217887997627258e-02 4.222704172134399414e-01 1.456563174724578857e-01 1.355933398008346558e-01 2.573376148939132690e-02 1.625641584396362305e-01 -9.284826926887035370e-03 -3.440810143947601318e-01 -1.850339472293853760e-01 -6.717378646135330200e-02 -1.270168870687484741e-01 -2.234079837799072266e-01 1.543736755847930908e-01 3.132328391075134277e-02 -1.884202510118484497e-01 4.160900413990020752e-02 5.114830285310745239e-02 -1.822786629199981689e-01 -4.754992574453353882e-02
-1.527836471796035767e-01 4.457607120275497437e-02 2.691973149776458740e-01 -1.454925835132598877e-01 -5.445053800940513611e-03 -1.081955060362815857e-01 -1.495974212884902954e-01 1.821621358394622803e-01 -4.821958392858505249e-02 -3.915547728538513184e-01 1.934903324581682682e-03 3.339859843254089355e-01 1.603821218013763428e-01 5.468292161822319031e-02 4.483514726161956787e-01 8.069266378879547119e-02 -1.094398573040962219e-01 1.457229405641555786e-01 -1.337353438138961792e-01 1.997473984956741333e-01 -1.124337874352931976e-02 6.145850569009780884e-02 1.682591140270233154e-01 -9.865000098943710327e-02 -2.462262362241744995e-01 2.476359605789184570e-01 5.976030370220541954e-04 -1.583398282527923584e-01 -1.207900345325469971e-01 1.158843040466308594e-01 5.832687020301818848e-03 -4.778927937150001526e-02
-1.609906107187271118e-01 -7.675434462726116180e-03 2.360660880804061890e-01 -1.550073921680450439e-01 6.833367794752120972e-02 2.057579159736633301e-01 1.012353897094726562e-01 1.754736751317977905e-01 -9.550409764051437378e-02 -2.374816834926605225e-01 -5.506926029920578003e-02 9.045194834470748901e-02 3.328004479408264160e-01 2.396258525550365448e-02 3.463426530361175537e-01 9.867566078901290894e-02 3.540227934718132019e-02 8.475667983293533325e-02 -1.043713614344596863e-01 2.296046167612075806e-01 9.808815270662307739e-02 -1.192916370928287506e-02 2.538658678531646729e-01 7.695806771516799927e-02 -2.211626768112182617e-01 2.686323821544647217e-01 7.585488259792327881e-02 -2.480820864439010620e-01 -1.613053530454635620e-01 7.612388581037521362e-02 -3.252741694450378418e-01 -1.014628559350967407e-01
-2.229962050914764404e-01 -2.414353564381599426e-02 2.631704807281494141e-01 5.185009539127349854e-02 2.306050807237625122e-01 8.099646307528018951e-03 -3.012715093791484833e-02 6.269115954637527466e-02 -6.836713105440139771e-02 -4.111192822456359863e-01 -1.106875985860824585e-01 5.249428153038024902e-01 2.331274189054965973e-02 3.917315509170293808e-03 3.261206448078155518e-01 -3.643979132175445557e-02 1.021473668515682220e-02 -4.778342694044113159e-02 4.829062893986701965e-02 2.551329731941223145e-01 9.443438611924648285e-03 -1.682980954647064209e-01 1.889018714427947998e-01 4.582847654819488525e-02 -1.930940449237823486e-01 1.978063136339187622e-01 -6.758747994899749756e-02 -6.186194345355033875e-02 -7.985733449459075928e-02 8.457937836647033691e-02 -1.203350722789764404e-01 3.287035226821899414e-02
-1.448891460895538330e-01 -1.274735387414693832e-02 3.074239790439605713e-01 -1.720607280731201172e-01 6.465182453393936157e-02 8.160407841205596924e-02 1.102111563086509705e-01 2.240391373634338379e-01 -1.846714317798614502e-01 -4.608667194843292236e-01 1.708721858449280262e-03 2.132430821657180786e-01 3.030735850334167480e-01 -1.470240298658609390e-02 2.745962738990783691e-01 -9.214840829372406006e-02 -2.723829448223114014e-02 -1.290309708565473557e-02 -2.635577507317066193e-02 -1.603446304798126221e-01 2.048083096742630005e-01 -1.940879970788955688e-01 1.290593892335891724e-01 5.501279607415199280e-02 -1.637775003910064697e-01 2.401009052991867065e-01 2.104028314352035522e-01 -4.666502028703689575e-02 -4.644650220870971680e-02 -3.360306378453969955e-03 -2.098336815834045410e-01 -9.939663857221603394e-02
-4.570381343364715576e-02 -1.056630462408065796e-01 2.479545027017593384e-01 -4.158948659896850586e-01 1.326474547386169434e-01 2.280832976102828979e-01 9.149440564215183258e-03 1.283592134714126587e-01 -3.268624842166900635e-02 -1.599004268646240234e-01 -3.319285809993743896e-01 4.351103678345680237e-02 3.977032750844955444e-02 -9.336566925048828125e-02 5.183518677949905396e-02 -1.307416707277297974e-01 -3.956251591444015503e-02 1.782574504613876343e-01 -2.251496464014053345e-01 1.346232146024703979e-01 -5.202818661928176880e-02 -2.099698632955551147e-01 1.329810619354248047e-01 -6.512178480625152588e-02 -1.986343860626220703e-01 2.760999836027622223e-02 1.964619010686874390e-01 -6.976044178009033203e-02 -1.050908192992210388e-01 -1.367605328559875488e-01 -3.514712452888488770e-01 -2.991601824760437012e-01
1.415492296218872070e-01 5.173806101083755493e-02 1.836548000574111938e-01 -2.091500759124755859e-01 1.924648582935333252e-01 1.345604807138442993e-01 -1.812383234500885010e-01 5.592712759971618652e-02 4.049025103449821472e-02 -2.613800466060638428e-01 -2.253874093294143677e-01 2.934607863426208496e-01 1.023434028029441833e-01 -1.109231561422348022e-01 3.247364163398742676e-01 1.610773652791976929e-01 -2.344911545515060425e-01 -6.552476435899734497e-02 1.721265316009521484e-01 1.069361343979835510e-02 -3.790960907936096191e-01 1.056493446230888367e-01 1.407198794186115265e-02 -1.758323609828948975e-01 1.019144337624311447e-02 -2.470608353614807129e-01 1.327818445861339569e-02 -1.162943392992019653e-01 1.981617957353591919e-01 1.149758771061897278e-01 -1.252447217702865601e-01 -1.720606982707977295e-01
9.627116471529006958e-02 -1.138149872422218323e-01 3.517004251480102539e-01 -2.386679351329803467e-01 1.559607088565826416e-01 -7.199159264564514160e-02 -1.270568519830703735e-01 8.401254191994667053e-03 1.045975834131240845e-01 -3.576370477676391602e-01 -2.208371609449386597e-01 5.661410838365554810e-02 2.084084004163742065e-01 -1.873752921819686890e-01 1.324404329061508179e-01 3.583567738533020020e-01 -9.937232732772827148e-02 7.166238874197006226e-02 1.605799496173858643e-01 1.392011493444442749e-01 -3.292093873023986816e-01 -6.867939233779907227e-02 8.980552852153778076e-02 -1.224948763847351074e-01 -1.500347852706909180e-01 -1.501289755105972290e-01 4.222998023033142090e-02 -4.496611189097166061e-03 -1.609151065349578857e-01 1.249394193291664124e-02 -5.971496924757957458e-02 -2.515389025211334229e-01
2.751320302486419678e-01 -1.979889124631881714e-01 9.407626092433929443e-02 7.814742624759674072e-02 3.222577869892120361e-01 3.346040844917297363e-02 -4.024058580398559570e-02 2.148641645908355713e-02 1.507363747805356979e-02 -2.389367520809173584e-01 -5.534430593252182007e-02 1.178515031933784485e-01 -2.972248382866382599e-02 -2.809696495532989502e-01 4.153384566307067871e-01 -1.414398550987243652e-01 -4.489114135503768921e-02 1.930707395076751709e-01 -1.974595524370670319e-02 8.078545331954956055e-02 -4.925845190882682800e-02 -3.666000664234161377e-01 -1.902993395924568176e-02 -2.140318155288696289e-01 -1.408293750137090683e-02 8.331874758005142212e-02 3.457374125719070435e-02 -3.515006899833679199e-01 1.746062189340591431e-01 1.526129692792892456e-01 -3.945512324571609497e-02 -7.853527553379535675e-03
1.354818940162658691e-01 -9.029220789670944214e-02 3.780056908726692200e-02 -5.669153481721878052e-02 7.465498894453048706e-02 -8.845068514347076416e-02 9.673242270946502686e-02 4.315185919404029846e-02 7.077497988939285278e-02 -2.598114907741546631e-01 -4.476027488708496094e-01 8.486983366310596466e-03 1.720363646745681763e-01 -3.598713548853993416e-03 2.267002463340759277e-01 9.447272866964340210e-02 -2.108357995748519897e-01 2.723529934883117676e-01 7.794171571731567383e-02 -1.520598679780960083e-02 -1.232830584049224854e-01 3.840649500489234924e-02 1.816099733114242554e-01 -3.476993441581726074e-01 1.717077046632766724e-01 9.004292078316211700e-03 1.515132784843444824e-01 -2.113688364624977112e-02 -7.997941225767135620e-02 -2.688695490360260010e-01 -3.067588806152343750e-01 -2.452207207679748535e-01
1.425893455743789673e-01 -2.874059677124023438e-01 1.128502935171127319e-01 -7.216620445251464844e-02 3.657557442784309387e-02 2.180795967578887939e-01 -8.944619446992874146e-02 1.458159387111663818e-01 1.545416861772537231e-01 -6.136747449636459351e-02 -1.464246511459350586e-01 -1.648087752982974052e-03 3.288730978965759277e-02 -1.196126490831375122e-01 2.820021510124206543e-01 1.856174319982528687e-01 -9.725748747587203979e-02 1.366090495139360428e-03 6.805647164583206177e-02 -6.869833171367645264e-02 -1.882049143314361572e-01 1.670996844768524170e-01 -1.910164207220077515e-01 -6.000163033604621887e-02 -1.605028808116912842e-01 5.850086733698844910e-02 7.283076643943786621e-02 -3.804993033409118652e-01 2.656168937683105469e-01 5.609543621540069580e-02 -4.656424820423126221e-01 -1.745605617761611938e-01
1.325093954801559448e-01 -1.600426584482192993e-01 1.528681069612503052e-01 2.528972923755645752e-01 3.573046997189521790e-02 -8.720862120389938354e-02 1.468400377780199051e-02 -2.584279179573059082e-01 6.367246806621551514e-02 -1.715776473283767700e-01 -3.602885007858276367e-01 2.885944442823529243e-03 9.282707422971725464e-02 -5.518836900591850281e-02 1.524562835693359375e-01 1.833454072475433350e-01 7.860694825649261475e-02 3.990974649786949158e-02 -1.830204427242279053e-01 -2.134145982563495636e-02 -1.174312829971313477e-01 -3.885350525379180908e-01 -1.299548149108886719e-02 3.918479755520820618e-02 -6.631861627101898193e-02 -6.295608356595039368e-03 1.524009853601455688e-01 -2.117455005645751953e-01 -8.702535182237625122e-02 2.404384613037109375e-01 -4.248156845569610596e-01 -1.877738833427429199e-01
2.090230956673622131e-02 -2.603066265583038330e-01 1.682110726833343506e-01 -2.257690727710723877e-01 -1.479099392890930176e-01 9.942857921123504639e-02 -7.098951935768127441e-02 -1.183115467429161072e-01 2.851577699184417725e-01 -3.500984013080596924e-01 -1.533213537186384201e-02 1.372616440057754517e-01 2.031195908784866333e-01 -5.950541794300079346e-02 5.388712137937545776e-02 1.604283601045608521e-01 -2.294651716947555542e-01 -1.506756097078323364e-01 1.701761595904827118e-02 4.050395637750625610e-02 -1.995534598827362061e-01 -2.503796480596065521e-02 -7.624871283769607544e-02 -3.202046155929565430e-01 -3.871743381023406982e-02 -1.885977201163768768e-02 -2.681338489055633545e-01 9.463685005903244019e-02 -2.819993793964385986e-01 1.460451483726501465e-01 -3.028696775436401367e-01 -6.298274546861648560e-02
-6.043660268187522888e-02 -1.316910237073898315e-02 3.031195998191833496e-01 -1.032782122492790222e-01 8.087252080440521240e-02 -4.241119604557752609e-03 -3.525242581963539124e-02 2.142085582017898560e-01 -1.208767443895339966e-01 -3.135192990303039551e-01 -9.833651036024093628e-02 3.764778375625610352e-01 1.877992600202560425e-01 1.025697588920593262e-02 2.947046458721160889e-01 -8.483458310365676880e-02 6.606776267290115356e-02 8.632583916187286377e-02 -2.545951306819915771e-01 1.970665901899337769e-01 4.720682743936777115e-03 -1.482777297496795654e-01 2.345314174890518188e-01 -1.064052879810333252e-01 -3.475834727287292480e-01 1.994093060493469238e-01 5.875673517584800720e-02 -1.632125526666641235e-01 -1.130187734961509705e-01 6.788671016693115234e-02 -1.375917047262191772e-01 -1.241701543331146240e-01
-1.624363809823989868e-01 -1.112096980214118958e-01 3.270603716373443604e-01 -9.019362181425094604e-02 -3.504317626357078552e-02 -5.276891868561506271e-03 2.242946326732635498e-01 2.073868066072463989e-01 -4.081244394183158875e-02 -4.461031556129455566e-01 3.452723147347569466e-03 1.602696478366851807e-01 2.060131132602691650e-01 5.478543415665626526e-02 3.613350093364715576e-01 6.708467006683349609e-02 3.516115248203277588e-02 -5.827961117029190063e-02 -5.183249711990356445e-02 1.069747060537338257e-01 6.980091333389282227e-02 -2.046712189912796021e-01 3.875883817672729492e-01 1.913754828274250031e-02 -1.159969940781593323e-01 1.270630657672882080e-01 5.102483928203582764e-02 -1.480937600135803223e-01 -1.452899575233459473e-01 1.155675426125526428e-01 -1.664890497922897339e-01 -1.107081845402717590e-01
-9.814483113586902618e-03 1.654426455497741699e-01 2.719647586345672607e-01 6.804366409778594971e-02 -5.107307061553001404e-02 1.341379880905151367e-01 1.356000006198883057e-01 1.298834532499313354e-01 -9.874051809310913086e-02 -3.062126338481903076e-01 -3.457044064998626709e-01 2.957065403461456299e-01 -7.791063189506530762e-02 1.598620321601629257e-03 2.286468744277954102e-01 8.704709820449352264e-03 -7.630348950624465942e-02 5.599185079336166382e-02 -8.484300225973129272e-02 1.899266541004180908e-01 -4.875114560127258301e-02 -3.484837412834167480e-01 1.002745851874351501e-01 -1.207694411277770996e-01 -2.335189431905746460e-01 3.270072340965270996e-01 -1.231507807970046997e-01 5.091690272092819214e-02 -1.743200421333312988e-01 2.199467867612838745e-01 -1.805120334029197693e-02 1.009080037474632263e-01
-2.102857083082199097e-01 4.006537795066833496e-02 1.659638881683349609e-01 -7.153289765119552612e-02 -5.480395257472991943e-02 4.026890918612480164e-02 -8.513578213751316071e-03 5.409182608127593994e-02 -5.237980931997299194e-02 -3.612342774868011475e-01 -9.761642664670944214e-02 3.449062705039978027e-01 9.284977614879608154e-02 -1.297541055828332901e-02 3.250470161437988281e-01 -1.921151578426361084e-02 -2.958386670798063278e-03 -1.526797749102115631e-02 -1.716497242450714111e-01 1.284072697162628174e-01 -1.734766215085983276e-01 -1.693571507930755615e-01 3.086946606636047363e-01 -1.410664469003677368e-01 -4.596440196037292480e-01 2.997668087482452393e-01 4.539227113127708435e-02 -3.844208642840385437e-02 -8.993925899267196655e-02 -2.733643725514411926e-02 -7.493654731661081314e-03 6.022705510258674622e-02
9.929938614368438721e-02 -1.303949952125549316e-01 1.688718646764755249e-01 -1.079489886760711670e-01 -1.209767833352088928e-01 4.791701212525367737e-02 -1.538211703300476074e-01 1.109097301959991455e-01 3.032943606376647949e-01 -2.084380984306335449e-01 -2.624411284923553467e-01 -1.496965996921062469e-02 4.803826659917831421e-02 2.521384954452514648e-01 1.835449934005737305e-01 1.661313921213150024e-01 -3.277511894702911377e-02 -2.388700991868972778e-01 2.107048407196998596e-02 8.085027337074279785e-03 -2.117622196674346924e-01 -1.497313529253005981e-01 -1.549175530672073364e-01 -3.084160983562469482e-01 -8.340653777122497559e-02 3.627630472183227539e-01 1.997622549533843994e-01 -1.589988768100738525e-01 5.141709931194782257e-03 -2.145043909549713135e-01 -2.265847027301788330e-01 4.717787355184555054e-02
2.003646194934844971e-01 -1.290681064128875732e-01 3.557966649532318115e-01 -1.095567494630813599e-01 2.909358441829681396e-01 9.479691833257675171e-02 -2.606301568448543549e-02 6.845071911811828613e-02 -2.398936636745929718e-02 3.848658129572868347e-02 -8.771339803934097290e-02 1.316995918750762939e-01 -5.381510779261589050e-02 -1.508718281984329224e-01 1.004279330372810364e-01 1.257938891649246216e-01 1.532260626554489136e-01 3.029661476612091064e-01 -4.734762385487556458e-02 -1.038212701678276062e-01 -3.637227118015289307e-01 -1.954269260168075562e-01 6.477817893028259277e-02 -2.745960652828216553e-01 6.519481539726257324e-02 5.245648324489593506e-02 3.299772143363952637e-01 -4.696090519428253174e-02 1.787455938756465912e-02 7.932392507791519165e-02 -3.225531578063964844e-01 -1.408056914806365967e-01
-1.912261694669723511e-01 -2.320970743894577026e-01 1.518690399825572968e-02 -1.318279951810836792e-01 1.881560534238815308e-01 5.737124010920524597e-02 -1.029199920594692230e-02 3.014043569564819336e-01 -9.495493024587631226e-02 4.934412986040115356e-02 -1.489448696374893188e-01 4.805339574813842773e-01 8.328435570001602173e-02 -1.034124717116355896e-01 1.312970817089080811e-01 7.663117349147796631e-02 -3.084543533623218536e-02 -3.822349384427070618e-02 -2.980187237262725830e-01 1.664621680974960327e-01 -1.795419305562973022e-01 6.536795943975448608e-02 1.251469850540161133e-01 -2.938497960567474365e-01 5.415012314915657043e-02 1.333948224782943726e-01 4.639256000518798828e-02 -3.254927396774291992e-01 -1.030977666378021240e-01 1.049515306949615479e-01 -2.211297601461410522e-01 -1.406052429229021072e-02
-1.297078374773263931e-02 -2.286110967397689819e-01 -5.072278901934623718e-02 -2.094464302062988281e-01 -1.865778863430023193e-01 1.824596226215362549e-01 -8.410641551017761230e-02 1.792008131742477417e-01 -1.697688400745391846e-01 -1.381167471408843994e-01 -8.487855643033981323e-02 -1.158352196216583252e-02 -1.925888359546661377e-01 2.292403280735015869e-01 5.074912309646606445e-01 3.500716388225555420e-02 -6.091432645916938782e-02 1.025976147502660751e-02 6.975176185369491577e-02 7.491710036993026733e-02 1.252878457307815552e-01 -1.623708903789520264e-01 -1.074766144156455994e-01 -4.346921145915985107e-01 -2.067380845546722412e-01 1.810385845601558685e-02 9.197646379470825195e-02 -1.004865095019340515e-01 6.019663438200950623e-02 1.408192515373229980e-01 -2.027044594287872314e-01 8.459275960922241211e-02
2.149527817964553833e-01 -7.446571439504623413e-02 3.441038131713867188e-01 -3.895457386970520020e-01 1.419563740491867065e-01 -2.525160461664199829e-02 -1.876843422651290894e-01 -3.822501003742218018e-02 -1.487139463424682617e-01 -1.189740896224975586e-01 -2.956721372902393341e-02 1.806211173534393311e-01 -5.508490651845932007e-02 -8.120630681514739990e-02 2.840760350227355957e-01 1.373205333948135376e-01 -1.005477383732795715e-01 2.597719430923461914e-01 -2.172026932239532471e-01 9.456358104944229126e-02 -2.787624895572662354e-01 -1.255836784839630127e-01 4.029748588800430298e-02 7.110746111720800400e-03 8.500944823026657104e-02 -1.262331306934356689e-01 9.236044436693191528e-02 -1.068646013736724854e-01 -9.126528352499008179e-02 -2.880378440022468567e-02 -3.723881542682647705e-01 1.478464454412460327e-01
-7.913802750408649445e-03 -1.623936370015144348e-02 1.809677779674530029e-01 -1.832352578639984131e-01 1.353500634431838989e-01 1.860100328922271729e-01 1.028384566307067871e-01 -2.231186926364898682e-01 -1.214011162519454956e-01 -1.039379760622978210e-01 -1.129133850336074829e-01 1.468023955821990967e-01 2.786567062139511108e-02 -1.785692423582077026e-01 3.761641085147857666e-01 4.501164257526397705e-01 3.276281058788299561e-02 -5.181412771344184875e-02 5.024833604693412781e-02 -7.766401022672653198e-02 -8.222889900207519531e-02 1.139288470149040222e-01 -3.219382464885711670e-01 -2.593400478363037109e-01 1.741770654916763306e-01 -1.272934824228286743e-01 1.110107302665710449e-01 8.723673410713672638e-03 -2.589795365929603577e-02 8.327691256999969482e-02 -3.241227567195892334e-01 -9.435623884201049805e-02
8.392906188964843750e-02 1.583514213562011719e-01 2.570830285549163818e-01 -2.892350554466247559e-01 4.930842667818069458e-02 8.979488164186477661e-02 -1.475951224565505981e-01 1.717532873153686523e-01 -2.069691419601440430e-01 -3.078571557998657227e-01 -1.947368681430816650e-01 4.719597473740577698e-02 -6.476774811744689941e-02 -2.582419216632843018e-01 1.603666841983795166e-01 8.062684535980224609e-02 -6.696690618991851807e-02 3.240489661693572998e-01 2.509387955069541931e-02 1.667388677597045898e-01 -2.511174976825714111e-01 4.290109965950250626e-03 5.494040995836257935e-02 -6.338960677385330200e-02 -1.055426970124244690e-01 8.331374078989028931e-02 2.487311065196990967e-01 1.187823414802551270e-01 3.197106346487998962e-02 5.143728107213973999e-02 -4.100701510906219482e-01 3.960640355944633484e-02
-1.759048104286193848e-01 1.105092279613018036e-02 3.418014943599700928e-01 -9.348811209201812744e-02 -1.643428765237331390e-02 -5.839527770876884460e-02 -2.160030901432037354e-01 3.700117021799087524e-02 -1.922393441200256348e-01 -3.137944936752319336e-01 1.412825006991624832e-02 3.731882572174072266e-01 1.556273251771926880e-01 1.482311338186264038e-01 3.437635004520416260e-01 9.665323793888092041e-02 -5.396150052547454834e-02 -3.603944554924964905e-02 -1.387044191360473633e-01 9.213041514158248901e-02 -1.349780429154634476e-02 -4.846184328198432922e-02 2.275008112192153931e-01 -9.639976918697357178e-02 -3.556089103221893311e-01 2.636390924453735352e-01 9.544512629508972168e-02 -6.823045015335083008e-02 -4.454623162746429443e-02 1.517265737056732178e-01 1.101201586425304413e-02 -1.126414090394973755e-01
4.174468293786048889e-02 -1.756476908922195435e-01 5.436077713966369629e-02 -1.378712952136993408e-01 -4.246566817164421082e-02 6.526365131139755249e-02 1.416481733322143555e-01 -1.633980572223663330e-01 4.755296558141708374e-02 -1.112770941108465195e-02 -1.699741184711456299e-01 1.788153201341629028e-01 -1.944723576307296753e-01 2.507312595844268799e-02 4.340090453624725342e-01 -4.354555625468492508e-03 1.126519590616226196e-01 6.694658100605010986e-02 -6.454900652170181274e-02 -2.697405777871608734e-02 -4.844484329223632812e-01 -8.192553371191024780e-02 5.944037064909934998e-02 -1.918147504329681396e-01 2.756702005863189697e-01 1.992809623479843140e-01 1.265992522239685059e-01 -2.589055001735687256e-01 -1.412298679351806641e-01 -2.081149816513061523e-01 -1.725563704967498779e-01 8.330187201499938965e-02
-6.043755635619163513e-02 -4.264753777533769608e-03 2.415692210197448730e-01 -2.214580029249191284e-01 -8.978404849767684937e-02 -2.328320443630218506e-01 1.754799783229827881e-01 -1.097049936652183533e-01 -5.201529711484909058e-02 -2.350578457117080688e-01 -9.415788203477859497e-02 -6.319542974233627319e-02 1.547296643257141113e-01 1.082358658313751221e-01 4.376384913921356201e-01 -2.053069323301315308e-02 2.742400160059332848e-03 1.844567954540252686e-01 -5.891060829162597656e-02 2.871400713920593262e-01 -4.578200727701187134e-02 -1.881985962390899658e-01 -3.524778410792350769e-02 -8.497311174869537354e-02 -2.290491461753845215e-01 3.510041534900665283e-01 -6.990809738636016846e-02 -1.356291025876998901e-01 2.287815958261489868e-01 -3.067244216799736023e-02 -2.156903594732284546e-01 1.439577788114547729e-01
1.571074426174163818e-01 -3.445783853530883789e-01 2.114801406860351562e-01 -6.871765851974487305e-02 1.462880074977874756e-01 -6.714888662099838257e-02 -2.528133690357208252e-01 5.290933325886726379e-02 4.696203395724296570e-02 -2.726905047893524170e-01 -3.439153134822845459e-01 7.651379704475402832e-02 1.708437800407409668e-01 -8.422059006989002228e-03 1.842893660068511963e-01 5.451358109712600708e-02 -7.770977914333343506e-02 2.831824719905853271e-01 -1.238974109292030334e-01 1.478151828050613403e-01 -2.529295980930328369e-01 5.549019575119018555e-02 7.913411408662796021e-02 -1.199160292744636536e-01 1.350862160325050354e-02 -9.925572201609611511e-03 6.295059621334075928e-02 -7.066171616315841675e-02 -1.661369800567626953e-01 -2.049203515052795410e-01 -3.377578258514404297e-01 -2.087741047143936157e-01
-9.266567975282669067e-02 5.961931496858596802e-02 2.711712718009948730e-01 -9.349411725997924805e-02 3.548355400562286377e-02 3.320280229672789574e-03 -1.403411626815795898e-01 1.839689165353775024e-01 -2.134239375591278076e-01 -4.101115167140960693e-01 7.367629557847976685e-03 2.851776778697967529e-01 2.254510223865509033e-01 1.019253283739089966e-01 3.133687973022460938e-01 3.238912671804428101e-02 -9.058315306901931763e-02 1.140345633029937744e-01 -1.253201365470886230e-01 1.864438951015472412e-01 -5.613515898585319519e-02 2.792103588581085205e-02 2.994470596313476562e-01 -6.475787609815597534e-02 -2.245587706565856934e-01 3.633061945438385010e-01 9.178099036216735840e-02 -1.048989593982696533e-01 -1.211328282952308655e-01 6.910992413759231567e-02 1.239778008311986923e-02 -6.533244997262954712e-02
-1.877297610044479370e-01 -3.734702244400978088e-03 3.054234683513641357e-01 -4.352102428674697876e-02 1.093599498271942139e-01 7.154761254787445068e-02 -8.326707035303115845e-02 5.437427759170532227e-02 -1.638115942478179932e-01 -3.114037513732910156e-01 -2.451016381382942200e-02 2.624053955078125000e-01 2.130889743566513062e-01 -1.949659548699855804e-03 4.164678454399108887e-01 5.843015760183334351e-02 -5.965124070644378662e-02 1.060398817062377930e-01 -2.100316733121871948e-01 1.000068634748458862e-01 1.410254649817943573e-02 -1.308544278144836426e-01 3.357950150966644287e-01 -1.383846811950206757e-02 -2.778994441032409668e-01 2.983635365962982178e-01 4.701722718891687691e-05 -1.411168724298477173e-01 -7.384877651929855347e-02 1.785330027341842651e-01 -5.321921408176422119e-02 -3.938952088356018066e-02
1.619495600461959839e-01 -1.055178269743919373e-01 1.602342575788497925e-01 1.476075202226638794e-01 -1.583252400159835815e-01 2.720775306224822998e-01 2.570307552814483643e-01 -9.795449674129486084e-02 -5.706443637609481812e-02 -3.022038936614990234e-01 -1.428156197071075439e-01 2.889372408390045166e-01 -2.361224144697189331e-01 8.910311758518218994e-02 3.696358203887939453e-01 -1.761044189333915710e-02 1.771310418844223022e-01 1.003582924604415894e-01 1.440376341342926025e-01 1.526309102773666382e-01 -4.064700603485107422e-01 -1.312718540430068970e-01 -1.237258091568946838e-01 -1.211687996983528137e-01 2.082380652427673340e-02 4.013129696249961853e-02 -1.111414209008216858e-01 -1.186452880501747131e-01 -4.588734731078147888e-02 -5.063601210713386536e-02 -9.690071642398834229e-02 -2.933944575488567352e-02
2.176708877086639404e-01 -1.456082910299301147e-01 1.605085879564285278e-01 7.263521105051040649e-02 9.929206222295761108e-02 4.157263040542602539e-02 -7.600367814302444458e-02 4.841046873480081558e-03 -1.804347336292266846e-01 -4.111613929271697998e-01 -3.568927943706512451e-01 1.371269375085830688e-01 -2.204873859882354736e-01 8.273556083440780640e-02 1.841225922107696533e-01 9.611678868532180786e-02 3.482274338603019714e-02 6.791334133595228195e-03 8.809248358011245728e-02 7.693362236022949219e-02 -5.383787676692008972e-02 -1.662977039813995361e-01 -1.813395023345947266e-01 -2.084746807813644409e-01 -1.880941092967987061e-01 2.930136024951934814e-01 1.829465180635452271e-01 -1.842904537916183472e-01 5.395617336034774780e-02 2.863097488880157471e-01 -1.445632278919219971e-01 1.425369083881378174e-01
-2.719309180974960327e-02 1.145953983068466187e-01 2.043243795633316040e-01 3.163974359631538391e-02 1.028747633099555969e-01 3.905615508556365967e-01 2.633436322212219238e-01 6.071651726961135864e-02 7.438104599714279175e-02 -2.485181838274002075e-01 -1.456325203180313110e-01 2.065198272466659546e-01 9.203413128852844238e-02 -2.210793318226933479e-03 5.960451066493988037e-02 3.486604988574981689e-01 2.239294499158859253e-01 -1.423875242471694946e-01 -1.515655666589736938e-01 2.712631821632385254e-01 -2.202830612659454346e-01 -1.927085965871810913e-01 9.507813490927219391e-03 -2.424358576536178589e-01 7.468008995056152344e-02 6.388970464468002319e-02 2.864452302455902100e-01 7.330215722322463989e-02 -2.135126851499080658e-02 -6.976571679115295410e-02 -7.989559322595596313e-02 -1.489471942186355591e-01
-7.095641642808914185e-02 6.571843475103378296e-02 4.267100691795349121e-01 -3.927719220519065857e-02 -2.180544659495353699e-02 -5.674694105982780457e-02 -4.050004109740257263e-02 1.650271713733673096e-01 -1.523149311542510986e-01 -2.646948397159576416e-01 6.898030638694763184e-02 2.908288836479187012e-01 6.040655076503753662e-02 1.225597187876701355e-01 4.167366921901702881e-01 5.092956498265266418e-02 6.534596905112266541e-03 7.482405006885528564e-02 -1.574097722768783569e-01 2.249215543270111084e-01 3.533121570944786072e-02 -5.614029988646507263e-02 2.998031079769134521e-01 -1.337187737226486206e-01 -3.254671990871429443e-01 2.838706076145172119e-01 -1.886834762990474701e-02 -9.808479249477386475e-02 -3.834171593189239502e-02 5.247608944773674011e-02 -2.207288332283496857e-02 -5.045404657721519470e-02
1.281352639198303223e-01 -2.705259919166564941e-01 1.433957666158676147e-01 2.122348640114068985e-03 1.676285266876220703e-01 8.358402550220489502e-02 7.361328601837158203e-02 -4.696210846304893494e-02 -1.866370290517807007e-01 -4.990305304527282715e-01 -2.230747938156127930e-01 2.724607288837432861e-02 -3.255296964198350906e-03 1.534738391637802124e-01 2.307608425617218018e-01 1.033384576439857483e-01 -1.104734390974044800e-01 -2.437881529331207275e-01 -3.060202598571777344e-01 4.837129265069961548e-03 -1.373157203197479248e-01 -1.682939827442169189e-01 -2.310158908367156982e-01 9.862134605646133423e-02 -8.348585106432437897e-03 1.478405892848968506e-01 -2.141067236661911011e-01 -6.444777827709913254e-03 -8.791609853506088257e-02 -3.854940831661224365e-02 -4.363245144486427307e-02 -2.659806907176971436e-01
-1.498553156852722168e-01 -1.847335994243621826e-01 3.089367449283599854e-01 -9.676398336887359619e-02 1.283974051475524902e-01 2.556876540184020996e-01 1.178969889879226685e-01 -5.541066080331802368e-02 -4.503130540251731873e-02 -1.876951903104782104e-01 -4.440641105175018311e-01 -8.299931138753890991e-02 -2.859356254339218140e-02 1.756922751665115356e-01 2.007695585489273071e-01 -1.151337996125221252e-01 -2.954953312873840332e-01 6.264709681272506714e-02 1.791877448558807373e-01 1.088137105107307434e-01 6.606239825487136841e-02 -1.355231106281280518e-01 2.361589968204498291e-01 -2.238812893629074097e-01 -3.655635565519332886e-02 5.030611902475357056e-02 7.461968064308166504e-02 -2.446453720331192017e-01 1.257838457822799683e-01 4.149222373962402344e-02 -1.274559944868087769e-01 -2.151761949062347412e-01
-6.404155492782592773e-02 -4.665194079279899597e-02 1.993758529424667358e-01 -1.791226416826248169e-01 1.764054298400878906e-01 7.412842661142349243e-02 2.182028293609619141e-01 2.394878268241882324e-01 -1.919963359832763672e-01 -3.052830994129180908e-01 4.101629927754402161e-02 4.152776300907135010e-01 9.321848303079605103e-02 -7.555770128965377808e-02 2.891231477260589600e-01 -7.909852266311645508e-02 -1.100541874766349792e-01 -7.953334599733352661e-03 -7.099300622940063477e-02 1.910547018051147461e-01 2.076398022472858429e-02 -1.132311895489692688e-01 3.650829195976257324e-01 7.516784220933914185e-02 -1.504754722118377686e-01 2.330419868230819702e-01 -2.932924591004848480e-02 3.518924862146377563e-02 -1.494587063789367676e-01 2.092574983835220337e-01 -1.332521736621856689e-01 -5.497395992279052734e-02
-1.340558081865310669e-01 -1.692702621221542358e-01 2.491254806518554688e-01 -1.533399224281311035e-01 2.756877802312374115e-02 1.284636408090591431e-01 1.424448937177658081e-01 2.236388474702835083e-01 -9.964943677186965942e-02 -3.313769996166229248e-01 -3.520110249519348145e-02 1.845314204692840576e-01 2.233160585165023804e-01 -4.332512617111206055e-02 4.500804841518402100e-01 -4.187038168311119080e-02 -1.422491967678070068e-01 -2.074588462710380554e-02 -1.550089269876480103e-01 4.876718297600746155e-02 2.142264693975448608e-01 -2.021040320396423340e-01 2.370605319738388062e-01 8.088202029466629028e-02 -2.116886824369430542e-01 1.410933583974838257e-01 2.880032360553741455e-02 -6.763988733291625977e-02 -1.632364541292190552e-01 1.337342802435159683e-02 -2.509798109531402588e-01 -1.124191507697105408e-01
1.070654690265655518e-01 -2.353886216878890991e-01 2.124014049768447876e-01 1.184597518295049667e-02 -6.707305461168289185e-02 9.062346816062927246e-02 -3.199201524257659912e-01 1.484054327011108398e-01 -3.006959259510040283e-01 -3.349144384264945984e-02 -2.470812052488327026e-01 1.056585386395454407e-01 3.823068737983703613e-02 1.562768034636974335e-02 1.543553024530410767e-01 2.709794640541076660e-01 -2.567664980888366699e-01 2.363944984972476959e-02 -1.682601273059844971e-01 -9.190807491540908813e-02 -4.392479360103607178e-01 1.373760402202606201e-01 2.586709856986999512e-01 -2.267823740839958191e-02 2.344093769788742065e-01 1.952228844165802002e-01 2.672318369150161743e-02 -9.495455026626586914e-02 1.930836215615272522e-02 -1.454101409763097763e-02 1.283934991806745529e-02 4.532622918486595154e-02
7.344074547290802002e-02 -1.298857927322387695e-01 8.232665807008743286e-02 -1.870975829660892487e-02 3.352947905659675598e-02 -2.042833417654037476e-01 1.427524983882904053e-01 -1.181205511093139648e-01 -1.889351308345794678e-01 -1.923749893903732300e-01 -3.432845473289489746e-01 2.706863544881343842e-02 7.848230749368667603e-02 -4.173410534858703613e-01 1.224893555045127869e-01 7.573679089546203613e-02 -2.239392995834350586e-01 -1.841721385717391968e-01 1.978175044059753418e-01 -3.461642563343048096e-02 -4.133353531360626221e-01 1.703768074512481689e-01 2.299086935818195343e-02 -4.841539636254310608e-02 -9.252867847681045532e-02 6.077487394213676453e-02 2.354106158018112183e-01 4.281849414110183716e-02 -2.669323235750198364e-02 -3.664118796586990356e-02 -3.172473013401031494e-01 -4.140813276171684265e-02
1.893994659185409546e-01 -2.797398269176483154e-01 -5.906511098146438599e-02 -1.170336306095123291e-01 -1.494016349315643311e-01 -9.801450371742248535e-02 1.387225650250911713e-02 1.182886883616447449e-01 1.532126516103744507e-01 -9.239850938320159912e-02 -2.013591825962066650e-01 2.190227061510086060e-02 1.021750271320343018e-01 1.435347944498062134e-01 2.412005215883255005e-01 1.611658334732055664e-01 -7.654142379760742188e-02 -1.721874177455902100e-01 6.315766274929046631e-02 6.673451513051986694e-02 -2.836139500141143799e-01 -2.477552741765975952e-01 -5.952456593513488770e-02 -4.632066786289215088e-01 -1.631311178207397461e-01 1.801182180643081665e-01 1.479548662900924683e-01 -3.201882541179656982e-01 6.144816055893898010e-02 -1.195894032716751099e-01 -1.328245550394058228e-01 -1.062388196587562561e-01
1.074162498116493225e-01 -8.007060736417770386e-02 1.699517816305160522e-01 -2.606840133666992188e-01 3.361519575119018555e-01 -6.620498746633529663e-02 -2.473358958959579468e-01 -8.710458874702453613e-02 7.815944962203502655e-03 -3.328430652618408203e-01 -3.321407437324523926e-01 -4.029749892652034760e-03 2.202002406120300293e-01 9.271777421236038208e-02 3.189252614974975586e-01 2.657045722007751465e-01 7.437109202146530151e-02 -2.780997380614280701e-02 -1.319429650902748108e-02 7.072381675243377686e-02 -3.348319232463836670e-01 4.630537703633308411e-02 8.169851452112197876e-02 -8.439266681671142578e-02 -2.889866242185235023e-03 1.447274070233106613e-02 1.663199812173843384e-01 -8.859257400035858154e-02 2.050909399986267090e-02 1.927055418491363525e-01 -1.804393529891967773e-01 -5.580449849367141724e-02
3.602218925952911377e-01 -2.493786439299583435e-02 1.620404720306396484e-01 -2.470294535160064697e-01 9.158731438219547272e-03 1.464759856462478638e-01 -7.348015159368515015e-02 8.569516241550445557e-02 -4.618562757968902588e-01 -2.320003062486648560e-01 -1.990843117237091064e-01 -2.488927356898784637e-02 -1.122050732374191284e-01 -1.891321837902069092e-01 1.337248980998992920e-01 1.641290485858917236e-01 -5.197137966752052307e-02 2.692837417125701904e-01 -9.900913387537002563e-02 1.489877104759216309e-01 -2.166569530963897705e-01 4.681137204170227051e-02 7.270653545856475830e-02 -6.872982531785964966e-02 -1.109471917152404785e-01 1.348339915275573730e-01 1.032615303993225098e-01 1.180779635906219482e-01 -7.478418201208114624e-02 4.817316681146621704e-02 -3.312098085880279541e-01 9.176056832075119019e-02
2.986802458763122559e-01 -1.314420998096466064e-01 1.415511071681976318e-01 -1.946202218532562256e-01 1.991169601678848267e-01 2.202923148870468140e-01 -1.609640121459960938e-01 -6.878525763750076294e-02 1.329746749252080917e-02 -1.836847811937332153e-01 -5.888753756880760193e-02 2.451833784580230713e-01 -3.730597719550132751e-02 -1.564547419548034668e-01 1.918155997991561890e-01 1.015369743108749390e-01 2.560316026210784912e-01 3.473566472530364990e-01 -1.592313796281814575e-01 4.876535013318061829e-02 -2.433926761150360107e-01 -2.416030764579772949e-01 4.929248988628387451e-02 -2.854432165622711182e-01 -4.953042417764663696e-02 1.083151921629905701e-01 2.925570905208587646e-01 2.207241579890251160e-02 9.303878992795944214e-02 -9.552225470542907715e-02 -7.120402157306671143e-02 8.795354515314102173e-02
3.376860171556472778e-02 -3.947613239288330078e-01 1.039985567331314087e-01 1.716749668121337891e-01 3.700147196650505066e-02 1.719078272581100464e-01 -5.746971815824508667e-02 8.682315051555633545e-02 9.413168579339981079e-02 -1.890603750944137573e-01 4.180447384715080261e-02 -4.354255646467208862e-02 5.697256699204444885e-02 2.327867448329925537e-01 3.385607004165649414e-01 2.734293341636657715e-01 -4.718340933322906494e-02 -1.869241893291473389e-02 1.370686851441860199e-02 -1.486878097057342529e-01 -1.070979684591293335e-01 -1.779103130102157593e-01 -3.842837810516357422e-01 -2.170256823301315308e-01 -1.861163824796676636e-01 2.796235680580139160e-01 7.614974677562713623e-02 7.257195562124252319e-02 -6.898520886898040771e-02 -9.438652545213699341e-03 -2.123553901910781860e-01 -1.711642742156982422e-01
2.227844297885894775e-01 -2.014147192239761353e-01 1.492909342050552368e-01 -1.634917855262756348e-01 1.288656592369079590e-01 -8.591034263372421265e-02 -1.699518114328384399e-01 2.466188371181488037e-02 -5.424445867538452148e-02 -2.022056877613067627e-01 -1.928102076053619385e-01 2.141552567481994629e-01 2.525180205702781677e-02 -8.956283330917358398e-02 1.363031119108200073e-01 6.370667368173599243e-03 -1.441901624202728271e-01 2.435780763626098633e-01 -7.057473808526992798e-02 1.606152206659317017e-01 -2.367997467517852783e-01 2.578482404351234436e-02 2.696332633495330811e-01 -2.776865363121032715e-01 -1.431944221258163452e-02 -1.745813935995101929e-01 1.492993831634521484e-01 -2.015980035066604614e-01 -9.651993960142135620e-02 -1.517925262451171875e-01 -3.677795827388763428e-01 -2.728961706161499023e-01
1.425588279962539673e-01 -1.573248803615570068e-01 1.544505655765533447e-01 -3.524103015661239624e-02 3.053998947143554688e-01 1.133972406387329102e-02 1.699821650981903076e-01 1.198955848813056946e-01 -1.060552448034286499e-01 -2.962622344493865967e-01 -1.509895026683807373e-01 3.128196299076080322e-01 -1.145233362913131714e-01 1.280742436647415161e-01 4.026106297969818115e-01 -2.336541265249252319e-01 1.482332348823547363e-01 1.550607085227966309e-01 1.061643585562705994e-01 4.187648370862007141e-02 -2.001052200794219971e-01 -4.695854336023330688e-02 -8.109042048454284668e-02 -1.760195046663284302e-01 3.958757221698760986e-02 3.391309082508087158e-01 1.656912791077047586e-04 -8.660305291414260864e-02 1.705956757068634033e-01 3.547740727663040161e-02 -1.650725454092025757e-01 8.213696628808975220e-02
2.070100009441375732e-01 1.303825806826353073e-02 1.623857170343399048e-01 -3.351889252662658691e-01 -6.873149424791336060e-02 1.845856606960296631e-01 -2.450943887233734131e-01 1.695653647184371948e-01 -7.420991361141204834e-02 -2.717830240726470947e-01 -2.529544532299041748e-01 1.757635027170181274e-01 2.118815630674362183e-01 -2.276972383260726929e-01 3.506606072187423706e-02 3.156238496303558350e-01 -1.771214306354522705e-01 2.347587049007415771e-01 -5.517671629786491394e-02 1.058052927255630493e-01 -1.546770781278610229e-01 3.421939909458160400e-03 1.579745262861251831e-01 -1.874075233936309814e-01 -1.548743993043899536e-01 1.246002018451690674e-01 -5.402037501335144043e-02 1.998529285192489624e-01 -1.742546819150447845e-02 -7.088778167963027954e-02 -2.152358144521713257e-01 5.828434601426124573e-03
-2.520925998687744141e-01 1.189110800623893738e-01 1.474303305149078369e-01 -1.443389803171157837e-01 1.352284103631973267e-01 1.511675566434860229e-01 4.114258661866188049e-02 -7.090602070093154907e-02 -1.192379370331764221e-02 -4.474775493144989014e-01 -1.461833268404006958e-01 1.443281918764114380e-01 -1.246729642152786255e-01 1.097736507654190063e-01 8.790896832942962646e-02 1.744257807731628418e-01 1.480173170566558838e-01 -7.298710942268371582e-02 -5.933233723044395447e-02 3.779194355010986328e-01 -2.956046164035797119e-01 -1.679406166076660156e-01 -1.669707521796226501e-02 -2.056106477975845337e-01 1.639091372489929199e-01 2.447529137134552002e-01 2.952060103416442871e-01 -1.073689982295036316e-01 1.427853596396744251e-03 -2.518976852297782898e-02 -5.523282289505004883e-02 -5.200685560703277588e-02
-1.726741716265678406e-02 3.338019177317619324e-02 9.902695566415786743e-02 -1.137032732367515564e-01 8.086206391453742981e-03 1.960414499044418335e-01 3.156252438202500343e-03 1.570373028516769409e-01 -1.640220545232295990e-02 -2.539893090724945068e-01 8.133871853351593018e-02 3.309380412101745605e-01 1.615339666604995728e-01 -3.649915009737014771e-02 2.691622078418731689e-01 1.412056535482406616e-01 7.703799754381179810e-02 -9.690904617309570312e-02 -4.824859206564724445e-04 3.269615173339843750e-01 -1.394271850585937500e-01 -1.912910640239715576e-01 2.034849375486373901e-01 -9.162475913763046265e-02 -3.664456307888031006e-01 3.598228096961975098e-01 -9.429649263620376587e-02 1.363199651241302490e-01 -1.074610650539398193e-01 2.476140260696411133e-01 -1.761928014457225800e-02 -1.396123915910720825e-01
1.942438334226608276e-01 -1.231326907873153687e-01 4.082545042037963867e-01 1.403587777167558670e-02 9.740261733531951904e-02 1.086034160107374191e-02 -1.853235960006713867e-01 2.786760628223419189e-01 5.374925211071968079e-02 -1.932621449232101440e-01 -1.910450458526611328e-01 3.643391281366348267e-02 2.377267554402351379e-02 -4.233002290129661560e-02 3.938716351985931396e-01 1.738449335098266602e-01 -4.705890268087387085e-02 -8.286754041910171509e-02 2.651353478431701660e-01 2.173747122287750244e-02 -4.478324577212333679e-02 -1.013878285884857178e-01 -7.199367973953485489e-03 -1.511630564928054810e-01 -3.082154393196105957e-01 1.375982910394668579e-01 9.280135482549667358e-02 -2.867568433284759521e-01 2.677185237407684326e-01 -1.373397465795278549e-02 9.328826330602169037e-03 -3.303552046418190002e-02
3.739878768101334572e-03 -1.461197435855865479e-01 1.280921846628189087e-01 -4.556714892387390137e-01 1.804834902286529541e-01 6.050232425332069397e-02 1.215421259403228760e-01 -3.920996561646461487e-02 1.950927637517452240e-02 3.008732944726943970e-02 -3.106427192687988281e-01 2.659779191017150879e-01 -1.177638694643974304e-01 2.159647457301616669e-02 3.019002825021743774e-02 3.197845518589019775e-01 -2.853937149047851562e-01 8.718135207891464233e-02 -1.754526346921920776e-01 7.052095979452133179e-02 -1.984641849994659424e-01 -1.078575700521469116e-01 9.386845678091049194e-02 6.801847368478775024e-02 9.818244725465774536e-02 1.226259097456932068e-01 1.953496336936950684e-01 1.265876693651080132e-03 -1.282153874635696411e-01 -7.157914340496063232e-02 -3.611611425876617432e-01 -1.090999990701675415e-01
-3.032684624195098877e-01 -1.462794542312622070e-01 2.481245547533035278e-01 -1.758661568164825439e-01 2.045062184333801270e-02 1.181731075048446655e-01 1.273758113384246826e-01 2.311277538537979126e-01 -1.299997866153717041e-01 -3.173533678054809570e-01 1.444333698600530624e-02 2.676278650760650635e-01 2.417036443948745728e-01 1.184169203042984009e-02 2.964844703674316406e-01 1.084469333291053772e-01 -6.660129129886627197e-02 6.250797305256128311e-03 -1.677475720643997192e-01 1.551152169704437256e-01 3.029598109424114227e-02 -9.026459604501724243e-02 1.810343414545059204e-01 3.030013293027877808e-03 -2.938014566898345947e-01 1.608735322952270508e-01 -1.590297371149063110e-02 -2.547701001167297363e-01 -1.366319358348846436e-01 3.751374408602714539e-02 -2.510200142860412598e-01 -5.888294801115989685e-02
2.471793442964553833e-01 -1.690753847360610962e-01 1.150579825043678284e-01 -2.074340134859085083e-01 -3.621705994009971619e-02 -8.068357408046722412e-02 -1.306662708520889282e-01 -1.564267277717590332e-01 -1.660653799772262573e-01 -1.855220794677734375e-01 -9.488953649997711182e-02 -4.856428131461143494e-02 3.324452787637710571e-02 -6.024701148271560669e-02 2.808713614940643311e-01 2.737341225147247314e-01 1.776450872421264648e-01 -7.248370349407196045e-02 -1.794127821922302246e-01 -1.365264803171157837e-01 -3.122941255569458008e-01 -1.863501667976379395e-01 3.348172008991241455e-01 -1.643470972776412964e-01 4.837286472320556641e-02 -7.503836601972579956e-02 -6.280919164419174194e-02 -2.091983705759048462e-02 2.052711509168148041e-02 4.144039750099182129e-02 -4.042803645133972168e-01 -1.892888695001602173e-01
1.697929501533508301e-01 -3.929080963134765625e-01 3.012341856956481934e-01 -1.606594324111938477e-01 1.756867617368698120e-01 1.268390715122222900e-01 -5.198571830987930298e-02 1.457575056701898575e-02 -3.171956837177276611e-01 3.645896911621093750e-02 -3.505341708660125732e-02 1.363599747419357300e-01 -3.748480975627899170e-02 -2.464522421360015869e-01 1.958401501178741455e-01 1.197701618075370789e-01 1.245477646589279175e-01 1.861555576324462891e-01 -9.793464839458465576e-02 -2.653095312416553497e-02 -2.188254445791244507e-01 -2.154338955879211426e-01 2.199649512767791748e-01 -1.411603838205337524e-01 5.479978024959564209e-02 -3.221599012613296509e-02 2.660421729087829590e-01 1.092506572604179382e-01 -1.145865768194198608e-02 -1.322090327739715576e-01 -2.881678342819213867e-01 -5.735362321138381958e-02
-4.699212312698364258e-02 -2.108450084924697876e-01 1.912765949964523315e-01 1.194346975535154343e-02 9.565374255180358887e-02 2.892208099365234375e-01 1.425865222699940205e-03 6.308934837579727173e-02 -2.387621551752090454e-01 1.424527843482792377e-03 -7.849104702472686768e-02 7.901269197463989258e-02 -1.146220639348030090e-01 2.726466059684753418e-01 3.168661296367645264e-01 2.485127449035644531e-01 1.103557050228118896e-01 1.047328710556030273e-01 5.675805732607841492e-02 3.231100142002105713e-01 -1.840825527906417847e-01 1.040759161114692688e-01 7.292827218770980835e-02 -3.344288170337677002e-01 1.158086061477661133e-01 6.887661665678024292e-02 1.691685616970062256e-01 -6.731028109788894653e-02 2.898764312267303467e-01 1.647240519523620605e-01 -1.994090229272842407e-01 7.679048180580139160e-02
1.836541295051574707e-01 -1.169722005724906921e-01 4.009047448635101318e-01 -2.404589951038360596e-01 1.321810483932495117e-01 2.438963204622268677e-01 1.217209082096815109e-02 1.643404923379421234e-02 -3.170970976352691650e-01 -1.807927191257476807e-01 -1.978812180459499359e-02 6.221559643745422363e-02 -5.343754962086677551e-02 -1.177751719951629639e-01 1.354711204767227173e-01 -1.198092326521873474e-01 -1.138000469654798508e-02 2.055363208055496216e-01 -3.300427794456481934e-01 1.107429489493370056e-01 -2.982310950756072998e-01 -1.559021025896072388e-01 6.003890931606292725e-02 -1.498220264911651611e-01 7.266039401292800903e-02 -6.125770136713981628e-02 1.713404059410095215e-01 2.802416309714317322e-02 -2.198216319084167480e-01 -1.108255907893180847e-01 -2.571777105331420898e-01 -3.084166534245014191e-02
8.932230621576309204e-02 -8.252882212400436401e-02 2.132778316736221313e-01 7.392097264528274536e-02 1.898107081651687622e-01 1.300052702426910400e-01 9.549493342638015747e-02 1.352204084396362305e-01 -4.250211268663406372e-02 -2.934517264366149902e-01 -1.699147969484329224e-01 -7.869020104408264160e-02 2.352914810180664062e-01 2.974838018417358398e-01 1.771738976240158081e-01 5.831673741340637207e-03 -9.553340077400207520e-02 -2.523519396781921387e-01 -9.928464144468307495e-02 3.749018162488937378e-02 -7.201088219881057739e-02 -2.427854984998703003e-01 -1.452093664556741714e-02 -2.526730597019195557e-01 1.755230687558650970e-02 2.156091183423995972e-01 -8.942101150751113892e-02 -3.469205796718597412e-01 1.313115209341049194e-01 9.518113732337951660e-02 -3.228020370006561279e-01 -1.943043023347854614e-01
1.105640158057212830e-01 -4.281530901789665222e-02 1.503618247807025909e-02 1.588286608457565308e-01 -1.259516179561614990e-01 1.420734971761703491e-01 2.824401259422302246e-01 6.689884513616561890e-02 1.755881160497665405e-01 -4.414328336715698242e-01 -2.077092975378036499e-01 1.421089321374893188e-01 -1.042125746607780457e-01 1.388553380966186523e-01 1.361163258552551270e-01 1.203164830803871155e-01 1.966543495655059814e-02 1.297399401664733887e-01 1.770236901938915253e-02 -5.459548532962799072e-02 -1.557380855083465576e-01 -6.893242895603179932e-02 -1.547649409621953964e-02 -2.234612405300140381e-01 -2.467552423477172852e-01 4.261226654052734375e-01 3.672322630882263184e-02 -1.443262696266174316e-01 1.530539989471435547e-01 1.190104857087135315e-01 -2.933535575866699219e-01 5.456225946545600891e-03
2.148051559925079346e-01 -1.556571125984191895e-01 1.254353821277618408e-01 1.204615011811256409e-01 1.474484652280807495e-01 -7.712465524673461914e-02 -7.775895297527313232e-02 8.841864019632339478e-02 -9.142166376113891602e-02 -2.481503784656524658e-01 -2.269475013017654419e-01 2.030760645866394043e-01 -1.850390583276748657e-01 6.263800710439682007e-02 9.726445376873016357e-02 2.295913845300674438e-01 -1.097958162426948547e-01 -5.056086555123329163e-02 2.173187881708145142e-01 1.800814270973205566e-01 -8.464675396680831909e-02 -2.446691542863845825e-01 -4.896873235702514648e-02 -2.270085364580154419e-01 2.692408673465251923e-02 3.421010673046112061e-01 2.019977867603302002e-01 -3.777244687080383301e-01 9.461510926485061646e-02 1.165290772914886475e-01 -1.815001219511032104e-01 1.512488722801208496e-01
2.567377127707004547e-02 -1.024392545223236084e-01 6.301130354404449463e-02 -1.921229213476181030e-01 2.346724867820739746e-01 -3.231377899646759033e-02 -2.389927357435226440e-01 9.766767919063568115e-02 2.224608696997165680e-02 -2.490438818931579590e-01 2.497055940330028534e-02 -2.111599743366241455e-01 5.905805528163909912e-02 -1.835341602563858032e-01 4.804894626140594482e-01 2.167987972497940063e-01 8.835385739803314209e-02 1.280448883771896362e-01 4.586766660213470459e-02 1.212443858385086060e-01 -2.682067640125751495e-02 5.153201520442962646e-02 2.712135612964630127e-01 -3.242805600166320801e-01 2.541474997997283936e-02 4.660465568304061890e-02 2.148693948984146118e-01 -3.457225859165191650e-02 -3.378017991781234741e-02 3.017487525939941406e-01 -1.511698663234710693e-01 -1.187269687652587891e-01
9.743656218051910400e-02 -1.981843113899230957e-01 3.808933123946189880e-02 -2.191942334175109863e-01 1.286666840314865112e-01 -1.318684965372085571e-01 9.224411100149154663e-02 7.342655211687088013e-02 7.662464678287506104e-02 -4.714784398674964905e-02 -1.767598539590835571e-01 -7.955168932676315308e-02 -5.588788166642189026e-02 -3.172701001167297363e-01 5.080202817916870117e-01 -1.697531901299953461e-02 -1.905072182416915894e-01 -6.654805690050125122e-02 2.089685946702957153e-01 -2.209516018629074097e-01 -1.770420372486114502e-01 3.157722577452659607e-02 8.461682498455047607e-02 -1.912920176982879639e-01 -1.175246611237525940e-01 2.590271532535552979e-01 1.820881068706512451e-01 -1.277018785476684570e-01 8.651291579008102417e-02 -1.790724098682403564e-01 -2.579636871814727783e-01 1.713259890675544739e-02
2.666138485074043274e-02 -2.016023993492126465e-01 2.488159537315368652e-01 -1.862709224224090576e-01 1.229488849639892578e-01 1.320526599884033203e-01 -1.933497786521911621e-01 1.313210725784301758e-01 1.226086616516113281e-01 -2.920098006725311279e-01 -1.737780272960662842e-01 1.573797911405563354e-01 2.445807754993438721e-01 -1.651659607887268066e-02 3.204200863838195801e-01 1.945751756429672241e-01 -4.271476995199918747e-03 -1.071112826466560364e-01 8.462484180927276611e-02 7.104386389255523682e-02 -2.122498899698257446e-01 -1.758223325014114380e-01 -7.171873748302459717e-02 1.347921341657638550e-01 -1.347297281026840210e-01 7.441539317369461060e-02 2.553704977035522461e-01 -3.011436164379119873e-01 2.351953089237213135e-01 3.169026225805282593e-02 -1.117978617548942566e-01 2.181237488985061646e-01
-1.569427400827407837e-01 -3.090437874197959900e-02 3.845144212245941162e-01 -3.877555951476097107e-02 6.819815933704376221e-02 1.154803782701492310e-01 2.297028005123138428e-01 1.099819242954254150e-01 -3.182217478752136230e-01 -4.604666233062744141e-01 -5.344090983271598816e-02 8.148627728223800659e-02 2.711601257324218750e-01 -3.880882635712623596e-02 1.598999649286270142e-01 1.606008261442184448e-01 -1.553020775318145752e-01 1.842020638287067413e-02 -1.115751042962074280e-01 -4.662220180034637451e-02 1.853097975254058838e-01 -1.022304296493530273e-01 5.590566620230674744e-02 5.927416309714317322e-02 -1.619129031896591187e-01 2.839965522289276123e-01 5.438165366649627686e-02 -7.050944119691848755e-02 5.192086845636367798e-02 1.794333755970001221e-01 -1.242370009422302246e-01 -1.933699250221252441e-01
2.889208309352397919e-02 -1.655656844377517700e-01 2.184373736381530762e-01 7.282360643148422241e-02 7.473484426736831665e-02 3.144830465316772461e-02 -1.310029476881027222e-01 7.775489240884780884e-02 -3.911747932434082031e-01 1.886633224785327911e-02 -1.180315464735031128e-01 1.492683887481689453e-01 -2.863621897995471954e-02 -3.037332892417907715e-01 6.155303493142127991e-02 2.605527639389038086e-01 5.827957647852599621e-04 3.066846132278442383e-01 2.614853680133819580e-01 5.414015799760818481e-02 -9.299191832542419434e-02 -2.306241840124130249e-01 1.114443466067314148e-01 -2.638047039508819580e-01 -3.360273316502571106e-02 2.037884443998336792e-01 1.123310104012489319e-01 7.351122051477432251e-02 7.185427099466323853e-02 -1.892634294927120209e-02 -3.930034637451171875e-01 6.894535571336746216e-02
5.656030774116516113e-02 -8.813111484050750732e-02 5.262642502784729004e-01 -5.942893214523792267e-03 3.239750862121582031e-03 -6.840208917856216431e-02 8.546416461467742920e-02 -1.051576435565948486e-01 2.034148424863815308e-01 -9.431139566004276276e-03 -1.583230346441268921e-01 6.675711274147033691e-02 3.618770465254783630e-02 -1.364186406135559082e-01 1.801769137382507324e-01 3.004859387874603271e-01 -1.218093335628509521e-01 -2.036637365818023682e-01 -4.572765529155731201e-02 1.900148987770080566e-01 -2.698093652725219727e-01 -3.311750590801239014e-01 1.451988518238067627e-01 -3.265209496021270752e-02 -1.860608160495758057e-01 2.086318284273147583e-02 -1.511779054999351501e-02 -1.035220455378293991e-02 1.742673814296722412e-01 -1.402896363288164139e-02 -3.303958177566528320e-01 3.279581293463706970e-02
1.910163611173629761e-01 1.121787130832672119e-01 3.037096560001373291e-01 -2.159245312213897705e-01 -3.367574885487556458e-02 -1.755976676940917969e-01 -2.919094860553741455e-01 -5.777851119637489319e-02 -2.002753764390945435e-01 -2.776248566806316376e-02 -1.386736184358596802e-01 1.293892264366149902e-01 -9.465536475181579590e-02 -1.614882051944732666e-01 2.954482138156890869e-01 9.984094649553298950e-02 -2.097868025302886963e-01 -5.342286452651023865e-02 1.313128620386123657e-01 1.122370511293411255e-01 -2.234807014465332031e-01 2.726886793971061707e-02 4.861219227313995361e-02 1.073215715587139130e-02 -4.785047098994255066e-02 5.159632116556167603e-02 3.563300073146820068e-01 3.459844738245010376e-02 -1.796663999557495117e-01 1.032817214727401733e-01 -4.197342097759246826e-01 1.686742901802062988e-02
2.777253687381744385e-01 -6.779395043849945068e-02 3.504011034965515137e-01 -2.903818786144256592e-01 -1.201814860105514526e-01 -2.214461714029312134e-01 -1.349958926439285278e-01 -1.755817793309688568e-02 -2.831957340240478516e-01 -1.753313839435577393e-01 -2.308179438114166260e-01 1.205707192420959473e-01 -1.160266101360321045e-01 -1.115989387035369873e-01 2.643594443798065186e-01 2.236611247062683105e-01 -1.068603992462158203e-01 -7.556114345788955688e-02 9.884961880743503571e-03 5.798787623643875122e-02 -3.498940169811248779e-01 3.255187347531318665e-02 -5.438440293073654175e-02 9.153806418180465698e-02 -1.483727991580963135e-01 -1.534284744411706924e-02 1.592324525117874146e-01 -1.951902522705495358e-03 3.756134537979960442e-04 2.308356016874313354e-02 -2.711575031280517578e-01 1.658154428005218506e-01
-2.143018990755081177e-01 -2.233702093362808228e-01 2.221122831106185913e-01 1.547414157539606094e-02 -1.434306949377059937e-01 1.458802819252014160e-01 6.468223035335540771e-02 -5.461891647428274155e-03 -1.494661122560501099e-01 2.214476466178894043e-02 -1.974180340766906738e-01 -9.031463414430618286e-02 2.190148830413818359e-02 3.023175597190856934e-01 1.934417337179183960e-01 -6.398683786392211914e-02 -3.855223208665847778e-02 6.164114549756050110e-02 1.258472632616758347e-02 1.002995967864990234e-01 -3.277020156383514404e-01 2.721123397350311279e-02 -1.616207212209701538e-01 -2.654249966144561768e-01 -2.035058289766311646e-02 1.955071538686752319e-01 1.499266475439071655e-01 -2.415816336870193481e-01 -5.844494793564081192e-03 3.345636129379272461e-01 -3.849670588970184326e-01 -7.308237999677658081e-02
2.388565540313720703e-01 1.889686286449432373e-02 3.287861868739128113e-02 -2.457064203917980194e-02 2.308091521263122559e-01 -1.237311065196990967e-01 -2.823871746659278870e-02 1.122482120990753174e-01 -6.987208873033523560e-02 -3.411177396774291992e-01 -3.697757720947265625e-01 3.512931056320667267e-03 1.471958756446838379e-01 -2.611579298973083496e-01 3.517070114612579346e-01 2.356807142496109009e-01 1.033124141395092010e-02 -5.098203546367585659e-04 1.352851539850234985e-01 -1.784232556819915771e-01 -3.529236614704132080e-01 1.855729892849922180e-02 1.487505435943603516e-01 -1.429560035467147827e-01 2.221610024571418762e-02 5.607459694147109985e-02 -6.843804568052291870e-02 -6.491407006978988647e-02 -5.158808548003435135e-03 -5.341368913650512695e-02 -1.020743995904922485e-01 -2.971236109733581543e-01
2.041662633419036865e-01 -3.113213181495666504e-01 -4.489058628678321838e-02 8.447129279375076294e-02 3.079981803894042969e-01 -1.422987133264541626e-01 -3.504173457622528076e-02 6.269591301679611206e-02 -6.797695159912109375e-02 -1.563908159732818604e-01 -1.306442767381668091e-01 6.009475793689489365e-03 2.225970923900604248e-01 -1.032456010580062866e-01 4.828242361545562744e-01 2.581527829170227051e-01 -3.011707775294780731e-02 1.647474765777587891e-01 -9.860831312835216522e-03 -6.736376136541366577e-02 -2.112842053174972534e-01 7.743835449218750000e-02 1.185412853956222534e-01 -1.943913996219635010e-01 9.737209975719451904e-02 8.035166561603546143e-02 -6.940191984176635742e-02 -8.852878212928771973e-02 1.083804666996002197e-01 1.202125288546085358e-02 -3.165324926376342773e-01 -2.235688120126724243e-01
-2.140961438417434692e-01 -2.398869544267654419e-01 9.028861299157142639e-03 3.987377043813467026e-03 2.070885747671127319e-01 -5.667736381292343140e-02 1.121293231844902039e-01 1.143053099513053894e-01 -7.633464038372039795e-02 -9.118244796991348267e-02 -1.668128669261932373e-01 4.897795915603637695e-01 -1.536445170640945435e-01 -7.289569079875946045e-02 2.459876984357833862e-01 1.597490534186363220e-02 -2.249191105365753174e-01 2.658626995980739594e-02 -1.865938305854797363e-02 2.183709479868412018e-02 -2.143516391515731812e-01 -1.156046837568283081e-01 3.765143156051635742e-01 -8.593343198299407959e-03 -5.147739313542842865e-03 -9.112565778195858002e-03 3.117803856730461121e-02 -2.354100346565246582e-01 -2.008464634418487549e-01 2.294756025075912476e-01 -2.094451636075973511e-01 -8.131442219018936157e-02
-1.068520545959472656e-01 4.220505058765411377e-02 2.281168848276138306e-01 2.091733217239379883e-01 -1.032699644565582275e-01 1.488635390996932983e-01 -7.598261535167694092e-02 1.832666397094726562e-01 -9.083006531000137329e-02 -3.546603322029113770e-01 -2.375309467315673828e-01 1.883475333452224731e-01 6.807427108287811279e-02 1.587749458849430084e-02 2.333312779664993286e-01 8.512246422469615936e-03 -4.434568434953689575e-02 1.501132398843765259e-01 -4.061849042773246765e-02 2.997723221778869629e-02 -1.502874642610549927e-01 -3.645955622196197510e-01 1.418268531560897827e-01 -7.173423469066619873e-02 -2.493596374988555908e-01 3.573392629623413086e-01 8.250355720520019531e-02 1.095017045736312866e-01 -4.082261770963668823e-02 8.011280000209808350e-02 -1.103081852197647095e-01 3.110407590866088867e-01
-1.732613146305084229e-01 -2.514759302139282227e-01 2.019609361886978149e-01 -2.144839465618133545e-01 -1.697368174791336060e-01 7.933813333511352539e-02 8.674334734678268433e-02 -3.161888197064399719e-02 -1.351895779371261597e-01 -4.286367595195770264e-01 3.726331144571304321e-02 -5.775334313511848450e-02 9.385967999696731567e-02 1.711263358592987061e-01 1.151327230036258698e-02 2.314091920852661133e-01 -4.167466759681701660e-01 6.110132485628128052e-02 5.696892738342285156e-02 -2.081789970397949219e-01 -1.729108840227127075e-01 -1.414904892444610596e-01 -1.962886750698089600e-02 -3.213247060775756836e-01 5.305209010839462280e-02 9.786346554756164551e-02 -2.215212397277355194e-02 4.149806872010231018e-02 1.721608042716979980e-01 1.212488561868667603e-01 -2.030735611915588379e-01 9.006760083138942719e-03
2.583109773695468903e-03 -9.868189692497253418e-02 2.031557112932205200e-01 -1.133025437593460083e-01 -2.944491244852542877e-02 3.168957829475402832e-01 8.674754202365875244e-02 1.566787362098693848e-01 -9.378899633884429932e-02 3.512424230575561523e-02 -2.080235183238983154e-01 1.021513808518648148e-02 -1.566497385501861572e-01 -1.008339449763298035e-01 3.900235891342163086e-01 1.109049692749977112e-01 2.428277581930160522e-02 -5.634275823831558228e-02 2.597518265247344971e-01 3.688851296901702881e-01 -1.723763495683670044e-01 9.896264225244522095e-02 1.094197183847427368e-01 -2.790587842464447021e-01 -1.516538951545953751e-02 -9.138476103544235229e-02 3.031023219227790833e-02 2.069166749715805054e-01 -8.667616173624992371e-03 1.526153683662414551e-01 -3.635818958282470703e-01 7.557186484336853027e-02
-8.533689379692077637e-02 -1.076408773660659790e-01 1.558450907468795776e-01 3.917719796299934387e-02 -5.623103305697441101e-02 2.339637428522109985e-01 1.219499036669731140e-01 4.463470727205276489e-02 -7.131493091583251953e-02 -3.014826774597167969e-01 -8.619803935289382935e-02 2.438521534204483032e-01 -2.935149967670440674e-01 -1.043593361973762512e-01 5.682435259222984314e-02 1.477931439876556396e-01 -1.493184454739093781e-02 1.687626540660858154e-01 7.637266069650650024e-02 -5.408859252929687500e-02 -3.172295689582824707e-01 -2.464311122894287109e-01 -2.794262766838073730e-02 -3.719083070755004883e-01 5.668689310550689697e-02 3.667328357696533203e-01 -3.687189146876335144e-02 -2.583900988101959229e-01 7.277568429708480835e-02 -9.991635568439960480e-03 4.480482265353202820e-02 -2.107169330120086670e-01
2.458390146493911743e-01 -2.134419679641723633e-01 -1.565148383378982544e-01 -1.891356706619262695e-01 2.703716754913330078e-01 -4.968065768480300903e-02 -8.362890034914016724e-02 -9.689792245626449585e-02 -1.954535990953445435e-01 -1.533799320459365845e-01 -1.963448226451873779e-01 -6.645806133747100830e-02 2.290499359369277954e-01 -1.322999149560928345e-01 4.127917885780334473e-01 2.800989747047424316e-01 -1.214293986558914185e-01 1.217261850833892822e-01 2.541330754756927490e-01 -2.296192795038223267e-01 -1.832715868949890137e-01 -9.178736805915832520e-02 6.847211718559265137e-02 -4.279271140694618225e-02 -1.431156322360038757e-02 2.298654913902282715e-01 7.145491987466812134e-02 -2.183059602975845337e-02 -1.655034571886062622e-01 -1.678810417652130127e-01 -8.847258239984512329e-02 -2.893620543181896210e-02
2.962122857570648193e-01 -3.584979847073554993e-02 7.732830196619033813e-02 -2.323504164814949036e-02 1.859637796878814697e-01 3.306967020034790039e-02 -1.611607819795608521e-01 2.007086575031280518e-01 -1.500461548566818237e-01 -3.044627904891967773e-01 -2.211478054523468018e-01 1.651836037635803223e-01 -2.226821891963481903e-02 3.108763694763183594e-01 4.652774035930633545e-01 2.886410653591156006e-01 -1.418181359767913818e-01 -1.599685549736022949e-01 1.036091670393943787e-01 -7.452215254306793213e-02 9.293875843286514282e-02 -2.341366373002529144e-02 7.424903661012649536e-02 4.515089467167854309e-02 -5.894377827644348145e-02 -2.783616445958614349e-02 2.727144658565521240e-01 -8.998027443885803223e-02 1.445033699274063110e-01 4.706145823001861572e-02 -1.059466078877449036e-01 -1.200538575649261475e-01
4.699016362428665161e-02 -3.453334867954254150e-01 1.169070079922676086e-01 -2.691546976566314697e-01 2.741152048110961914e-02 8.831377141177654266e-03 4.894648119807243347e-02 -4.217074066400527954e-02 -1.918113231658935547e-01 -7.412201166152954102e-02 2.570603787899017334e-01 1.044048368930816650e-01 6.167765706777572632e-02 4.990847781300544739e-02 1.035858169198036194e-01 2.286453396081924438e-01 -3.351479470729827881e-01 1.534798145294189453e-01 2.426980137825012207e-01 -3.790723532438278198e-02 -1.460999697446823120e-01 -2.246636599302291870e-01 -1.506357337348163128e-03 3.877986967563629150e-02 5.263735353946685791e-02 1.492384672164916992e-01 -1.077637076377868652e-01 -2.030266225337982178e-01 -3.945718407630920410e-01 5.024128779768943787e-02 -3.015648722648620605e-01 4.774071648716926575e-02
2.058857530355453491e-01 5.984374135732650757e-02 -9.552814811468124390e-02 -2.942597679793834686e-02 -1.136533617973327637e-01 1.250395029783248901e-01 -1.817240566015243530e-01 -1.186838280409574509e-02 -1.324752271175384521e-01 -3.285566717386245728e-02 -4.956482350826263428e-02 -2.240110188722610474e-02 -1.507559716701507568e-01 2.007545381784439087e-01 4.475841224193572998e-01 1.777312755584716797e-01 -1.239025816321372986e-01 -1.832530647516250610e-01 4.166392236948013306e-02 -5.638223886489868164e-02 5.151096358895301819e-02 -4.014653563499450684e-01 8.328838646411895752e-02 -3.682859539985656738e-01 -1.387424767017364502e-01 2.399141490459442139e-01 2.092265784740447998e-01 1.605582386255264282e-01 -1.168860569596290588e-01 7.723674178123474121e-02 -1.858875453472137451e-01 -7.065231353044509888e-02
-1.445153960958123207e-03 -1.494607925415039062e-01 1.331613212823867798e-01 1.786292716860771179e-02 -4.793659970164299011e-02 -8.263485133647918701e-02 -6.657085567712783813e-02 -1.682379655539989471e-02 -4.471384361386299133e-02 -3.190284073352813721e-01 1.454071402549743652e-01 -1.416990906000137329e-01 1.065112575888633728e-01 2.539726197719573975e-01 4.239745140075683594e-01 -2.756790444254875183e-02 -2.010342925786972046e-01 -1.538083255290985107e-01 -1.033887788653373718e-01 2.481496930122375488e-01 -2.618991136550903320e-01 -1.342787593603134155e-01 -9.770673513412475586e-02 -2.416329681873321533e-01 -1.112948954105377197e-01 1.977837085723876953e-01 -6.505761295557022095e-02 -7.677327841520309448e-02 2.718954682350158691e-01 2.173135131597518921e-01 -2.600129544734954834e-01 -5.586444959044456482e-02
2.950533991679549217e-03 3.841967135667800903e-02 2.311860322952270508e-01 1.511160731315612793e-01 7.185111194849014282e-02 9.165676310658454895e-03 3.750108778476715088e-01 3.497432172298431396e-01 2.491348609328269958e-02 -4.419121742248535156e-01 -1.037130802869796753e-01 1.012298394925892353e-03 -2.200857847929000854e-01 -9.120162576436996460e-03 3.157677650451660156e-01 1.444631814956665039e-01 -1.354825496673583984e-01 2.468697726726531982e-02 -1.054712980985641479e-01 1.747373193502426147e-01 -9.286203235387802124e-02 -1.354215592145919800e-01 1.147488355636596680e-01 2.568432316184043884e-02 -1.509785801172256470e-01 2.513132393360137939e-01 -1.701077446341514587e-02 1.002987027168273926e-01 4.332112893462181091e-02 -1.415368765592575073e-01 -1.648882925510406494e-01 1.773603260517120361e-01
-4.311277344822883606e-02 -1.618732064962387085e-01 3.574073314666748047e-01 -1.600061506032943726e-01 1.908370031742379069e-04 2.468893527984619141e-01 3.725393116474151611e-02 1.240674704313278198e-01 -4.826783761382102966e-02 -4.684641063213348389e-01 -1.506916135549545288e-01 8.811498433351516724e-02 3.112418949604034424e-01 1.314739696681499481e-02 2.140579819679260254e-01 -3.091171942651271820e-02 -4.680266603827476501e-02 1.606919765472412109e-01 -7.617315649986267090e-02 -7.908909022808074951e-02 2.291710078716278076e-01 -2.849083840847015381e-01 7.752145826816558838e-02 -4.814185574650764465e-02 -1.788689792156219482e-01 2.299436181783676147e-01 7.772705517709255219e-03 -2.421544045209884644e-01 -3.610342368483543396e-02 -1.600118167698383331e-02 -1.261023730039596558e-01 -4.077237099409103394e-02
-1.098283901810646057e-01 1.749447733163833618e-02 1.944931894540786743e-01 -2.317405790090560913e-01 -1.548722479492425919e-02 -9.232252091169357300e-02 -9.907770901918411255e-02 1.649956107139587402e-01 -2.047159075736999512e-01 -2.992753982543945312e-01 -1.213283091783523560e-02 3.745016455650329590e-01 1.408197283744812012e-01 1.396808624267578125e-01 3.906013071537017822e-01 1.303869672119617462e-02 -1.331351399421691895e-01 1.212323680520057678e-01 -1.396013945341110229e-01 8.044523745775222778e-02 -4.505867883563041687e-02 -2.110106870532035828e-02 2.849112451076507568e-01 -1.048341169953346252e-01 -2.804645001888275146e-01 2.323853522539138794e-01 -7.829949026927351952e-04 -1.933325529098510742e-01 -1.022824272513389587e-01 2.219275087118148804e-01 -3.711317852139472961e-02 -4.678918048739433289e-02
8.192390203475952148e-02 -2.495666295289993286e-01 2.488999664783477783e-01 -1.960276067256927490e-01 -1.964113712310791016e-01 3.736080229282379150e-01 -1.669055521488189697e-01 -1.193647235631942749e-01 -2.175303399562835693e-01 1.269754618406295776e-01 -2.367051094770431519e-01 1.904314458370208740e-01 -7.977486588060855865e-03 6.442915648221969604e-02 1.214541345834732056e-01 3.749252557754516602e-01 -2.443362586200237274e-02 9.670244529843330383e-03 1.529872417449951172e-01 -9.618842601776123047e-02 -3.673007786273956299e-01 6.043126806616783142e-03 -4.617352411150932312e-02 -6.594707816839218140e-02 5.309513956308364868e-02 1.215833425521850586e-01 9.768575429916381836e-02 7.032144814729690552e-02 -6.397771090269088745e-02 3.922969475388526917e-02 -1.504073590040206909e-01 -2.448913604021072388e-01
2.517904043197631836e-01 3.665077313780784607e-02 2.732077240943908691e-01 -2.738483846187591553e-01 2.418223172426223755e-01 1.409718543291091919e-01 -3.882374614477157593e-02 -1.051476448774337769e-01 -2.029184401035308838e-01 -1.910675317049026489e-01 -1.544600874185562134e-01 5.838539451360702515e-02 9.428862482309341431e-02 -1.803344190120697021e-01 2.682394385337829590e-01 1.900699734687805176e-02 -2.201457470655441284e-01 4.245183244347572327e-02 7.790421694517135620e-02 1.587443500757217407e-01 -2.826184630393981934e-01 1.535293757915496826e-01 -1.777287870645523071e-01 1.692899167537689209e-01 -1.644620895385742188e-01 1.185986697673797607e-01 3.158967792987823486e-01 8.232999593019485474e-02 7.546215318143367767e-03 7.380873709917068481e-02 -2.711160778999328613e-01 -6.416638940572738647e-02
1.416024863719940186e-01 -3.106364905834197998e-01 1.395201683044433594e-01 -1.562348604202270508e-01 8.206234872341156006e-02 1.465345323085784912e-01 7.689709961414337158e-02 1.950051039457321167e-01 5.476104468107223511e-02 -5.944872647523880005e-02 -1.147228255867958069e-01 1.195644363760948181e-01 9.379595518112182617e-02 -1.764513701200485229e-01 4.268855154514312744e-01 3.169883489608764648e-01 5.764273926615715027e-02 -2.222618088126182556e-02 1.828085631132125854e-01 -1.579923927783966064e-01 -2.843770980834960938e-01 -1.361194401979446411e-01 -8.006461709737777710e-02 1.498011052608489990e-01 -2.408973574638366699e-01 1.911883950233459473e-01 3.531266003847122192e-02 -1.323404014110565186e-01 1.617475450038909912e-01 -2.501786947250366211e-01 -1.343310475349426270e-01 -1.440090406686067581e-02
-4.809816554188728333e-02 -1.653316169977188110e-01 3.339987993240356445e-01 -3.908142149448394775e-01 1.544350013136863708e-02 1.400463283061981201e-01 -2.034077979624271393e-02 -1.565099805593490601e-01 1.966334432363510132e-01 -1.972541958093643188e-01 -5.212770774960517883e-02 6.725122779607772827e-02 7.957111299037933350e-02 6.179067119956016541e-02 1.558121144771575928e-01 5.351779051125049591e-03 -3.133839964866638184e-01 1.177356205880641937e-02 6.810289621353149414e-02 -7.189878821372985840e-02 -2.545674145221710205e-01 -3.661326318979263306e-02 7.333016023039817810e-03 -3.165549039840698242e-01 7.237018644809722900e-02 5.842246115207672119e-03 -1.360011696815490723e-01 8.360883593559265137e-02 -1.917982101440429688e-01 2.577522993087768555e-01 -3.279816210269927979e-01 -1.609853208065032959e-01
1.140261664986610413e-01 5.886536836624145508e-02 3.674460351467132568e-01 -2.843339443206787109e-01 4.332802444696426392e-02 1.500571519136428833e-02 -1.443901509046554565e-01 -1.064787711948156357e-02 -3.439718484878540039e-01 -1.422387361526489258e-01 -1.989429593086242676e-01 3.463858366012573242e-02 -2.972665615379810333e-02 -2.771610319614410400e-01 2.056883424520492554e-01 1.025619655847549438e-01 -5.189279094338417053e-02 2.696218788623809814e-01 1.391564011573791504e-01 1.210750415921211243e-01 -2.623233497142791748e-01 -5.133806169033050537e-02 9.470190107822418213e-02 -1.287116259336471558e-01 -1.300712078809738159e-01 -8.783057564869523048e-04 1.744608879089355469e-01 6.372912973165512085e-02 3.954047337174415588e-02 3.035180829465389252e-02 -4.170290231704711914e-01 2.321859449148178101e-02
1.453446149826049805e-01 -4.184010624885559082e-02 4.862596988677978516e-01 -8.048190921545028687e-02 2.632448077201843262e-02 -7.386162877082824707e-02 -2.426067590713500977e-01 -1.303173899650573730e-01 -3.047053515911102295e-01 -8.722154796123504639e-02 -2.339986413717269897e-01 1.009901463985443115e-01 6.957383453845977783e-02 -2.862258851528167725e-01 2.821871042251586914e-01 -7.507207989692687988e-02 -1.200860291719436646e-01 -1.058588922023773193e-01 -8.083240687847137451e-02 -1.304727494716644287e-01 -2.374463528394699097e-01 7.848531007766723633e-02 3.530834987759590149e-02 -1.905062943696975708e-01 -1.089582815766334534e-01 -1.846451871097087860e-02 1.077300906181335449e-01 5.924996733665466309e-02 -7.620164006948471069e-02 1.325270831584930420e-01 -2.768426835536956787e-01 1.953605860471725464e-01
4.413928464055061340e-02 -1.234136223793029785e-01 2.372954487800598145e-01 -3.695997893810272217e-01 -1.497678756713867188e-01 8.414109796285629272e-02 -6.880078464746475220e-02 1.434726864099502563e-01 -2.732776701450347900e-01 -1.031968221068382263e-01 -2.301602810621261597e-01 -2.315905243158340454e-01 -1.979381740093231201e-01 -6.522007286548614502e-02 3.283067941665649414e-01 2.582369148731231689e-01 -1.159910410642623901e-01 1.710304170846939087e-01 3.495088964700698853e-02 7.779770065099000931e-03 -1.811841577291488647e-01 9.721865504980087280e-02 5.496650934219360352e-02 -3.565766289830207825e-02 -9.905560314655303955e-02 -6.547378003597259521e-02 1.064165905117988586e-01 1.202536299824714661e-01 -1.723029017448425293e-01 4.573937132954597473e-02 -3.237228989601135254e-01 -2.412797808647155762e-01
-9.626281261444091797e-02 -2.800965905189514160e-01 8.866269886493682861e-02 -1.738747954368591309e-01 4.934770986437797546e-02 1.216428354382514954e-01 3.640564382076263428e-01 4.451674874871969223e-03 2.897478116210550070e-04 -3.148601353168487549e-01 -2.932429313659667969e-01 -4.443556070327758789e-02 2.026073038578033447e-01 1.613884717226028442e-01 1.662153601646423340e-01 -1.848769560456275940e-02 -6.039901077747344971e-02 -4.862121492624282837e-02 2.617325447499752045e-02 1.048829406499862671e-01 1.378241740167140961e-02 -7.761002331972122192e-02 2.379049956798553467e-01 -2.657916545867919922e-01 -6.628298014402389526e-02 1.535007804632186890e-01 -4.802975058555603027e-02 -2.548767328262329102e-01 -7.587368041276931763e-02 -2.008017897605895996e-01 -2.767817080020904541e-01 -2.704859972000122070e-01
2.264644205570220947e-01 -7.357143610715866089e-02 2.227711826562881470e-01 -4.205476343631744385e-01 1.376667916774749756e-01 1.044154241681098938e-01 -2.393038570880889893e-02 1.277914047241210938e-01 -2.160666435956954956e-01 -1.372413039207458496e-01 -7.668930292129516602e-02 1.079929098486900330e-01 -5.411497503519058228e-02 -1.370360702276229858e-01 2.509022057056427002e-01 -5.307077243924140930e-02 -1.895572431385517120e-02 3.126188218593597412e-01 -2.817068099975585938e-01 1.687436401844024658e-01 -7.698231935501098633e-02 -1.534952521324157715e-01 5.828640237450599670e-02 -1.607716679573059082e-01 1.098115071654319763e-01 2.156258001923561096e-02 1.638151407241821289e-01 -1.010588556528091431e-02 2.322974242269992828e-02 -9.541891515254974365e-02 -2.884524166584014893e-01 -3.202362656593322754e-01
1.805248260498046875e-01 -1.088051870465278625e-01 -1.028593182563781738e-01 2.354729324579238892e-01 -4.194416105747222900e-02 -4.476671293377876282e-02 5.894369259476661682e-02 -3.377843499183654785e-01 -1.709010154008865356e-01 -1.811471432447433472e-01 -7.506603747606277466e-02 9.412675350904464722e-02 -9.101690724492073059e-03 8.931669592857360840e-02 4.022027254104614258e-01 2.064754366874694824e-01 -1.563953757286071777e-01 1.231212168931961060e-02 1.057304963469505310e-01 4.020233079791069031e-02 -1.086488366127014160e-01 -1.316910833120346069e-01 3.160274624824523926e-01 -1.351777371019124985e-02 1.121795102953910828e-01 1.423434764146804810e-01 1.764521002769470215e-01 6.404467672109603882e-02 -8.867233246564865112e-02 3.622343242168426514e-01 -2.799084186553955078e-01 -1.646676361560821533e-01
1.579087078571319580e-01 1.434857398271560669e-01 2.869581803679466248e-02 1.108602434396743774e-01 3.038999810814857483e-02 3.473833203315734863e-01 2.886176854372024536e-02 -3.118225634098052979e-01 -1.037645787000656128e-01 -1.425875574350357056e-01 6.656786054372787476e-02 1.679382920265197754e-01 3.650929406285285950e-02 -5.730245262384414673e-02 6.995204091072082520e-02 3.960594534873962402e-01 -1.196267008781433105e-01 2.988079190254211426e-02 1.212204843759536743e-01 -1.753106527030467987e-02 -3.559079468250274658e-01 1.748173870146274567e-02 1.971699148416519165e-01 -2.681270986795425415e-02 5.145956575870513916e-02 2.586938440799713135e-01 -1.417682021856307983e-01 -1.548305302858352661e-01 1.163134500384330750e-01 6.327640265226364136e-02 -3.859718143939971924e-01 -1.211119219660758972e-01
-1.139912232756614685e-01 3.442404419183731079e-02 2.802565097808837891e-01 -6.163413822650909424e-02 -8.404059708118438721e-02 -1.208196729421615601e-01 -1.273927986621856689e-01 1.954472512006759644e-01 -1.678988933563232422e-01 -2.665329277515411377e-01 5.588751658797264099e-02 3.770970106124877930e-01 1.901427954435348511e-01 1.715349107980728149e-01 3.924125432968139648e-01 3.494469448924064636e-02 -3.602267056703567505e-02 6.940165162086486816e-02 -4.026792570948600769e-02 1.887915581464767456e-01 2.240395359694957733e-02 -9.419410675764083862e-02 3.422180116176605225e-01 -1.031524688005447388e-01 -2.756474912166595459e-01 1.477936506271362305e-01 2.870552055537700653e-02 -6.891787797212600708e-02 -1.836613006889820099e-02 1.621100455522537231e-01 -1.657160520553588867e-01 -1.551260352134704590e-01
-9.324185550212860107e-02 -1.595180630683898926e-01 2.362486720085144043e-01 3.632496111094951630e-03 -7.623388618230819702e-02 2.185898274183273315e-02 5.111169070005416870e-02 1.005780249834060669e-01 2.980222925543785095e-02 -2.765990197658538818e-01 3.963520005345344543e-02 3.660474419593811035e-01 -2.041196078062057495e-01 -6.643503904342651367e-02 1.385038942098617554e-01 -2.074795961380004883e-01 1.106623187661170959e-01 -3.380721807479858398e-02 -7.336208224296569824e-02 1.097214370965957642e-01 -2.480048090219497681e-01 -9.321876801550388336e-03 2.417906075716018677e-01 -3.892518877983093262e-01 -1.965930610895156860e-01 1.213992461562156677e-01 2.413622587919235229e-01 -3.039360940456390381e-01 -2.906499989330768585e-02 8.499225974082946777e-02 1.801333203911781311e-02 -2.344223707914352417e-01
9.473091363906860352e-02 -6.217734143137931824e-02 1.147626489400863647e-01 1.135090515017509460e-01 -9.772976487874984741e-02 7.226783782243728638e-02 -2.928956039249897003e-02 -7.607729732990264893e-02 -9.853830933570861816e-02 -2.841973006725311279e-01 -2.063160687685012817e-01 1.157622933387756348e-01 -3.348160386085510254e-01 1.440984457731246948e-01 2.185259163379669189e-01 3.000323176383972168e-01 -3.716514632105827332e-02 1.496305782347917557e-02 1.420466005802154541e-01 8.381084538996219635e-03 -1.286559998989105225e-01 -2.632920742034912109e-01 -1.502825170755386353e-01 -3.543871343135833740e-01 3.847589716315269470e-02 1.296803355216979980e-01 3.937224447727203369e-01 -1.878099143505096436e-01 8.418682962656021118e-02 6.313176453113555908e-02 -1.921241730451583862e-01 -1.006307452917098999e-01
4.876805469393730164e-02 -1.670800596475601196e-01 1.507076472043991089e-01 8.135659247636795044e-02 1.710007935762405396e-01 1.366782486438751221e-01 -7.576072216033935547e-02 1.019106619060039520e-02 -5.471735820174217224e-02 -1.762585490942001343e-01 -4.973749816417694092e-02 2.293556481599807739e-01 -8.827853947877883911e-02 5.836853384971618652e-02 1.579262912273406982e-01 4.885576665401458740e-02 4.603965952992439270e-02 1.027013733983039856e-01 -1.270826440304517746e-03 -4.448318853974342346e-02 -4.619770348072052002e-01 6.302953697741031647e-03 -2.034266479313373566e-02 1.484276950359344482e-01 -1.442444771528244019e-01 5.231754183769226074e-01 1.183992922306060791e-01 -3.403159081935882568e-01 -5.167906731367111206e-02 1.433527618646621704e-01 -1.473570317029953003e-01 1.977373063564300537e-01
-1.432915870100259781e-02 7.432078476995229721e-03 -9.595539420843124390e-03 1.494849324226379395e-01 1.604936569929122925e-01 2.657768726348876953e-01 1.290162503719329834e-01 -5.250027403235435486e-03 -1.342618018388748169e-01 -4.475187659263610840e-01 -1.854963153600692749e-01 2.282277643680572510e-01 -1.389171928167343140e-01 8.314917236566543579e-02 3.546600341796875000e-01 -5.647539719939231873e-02 1.635031998157501221e-01 -6.450543645769357681e-03 3.526259213685989380e-02 -1.483217999339103699e-02 -2.204568386077880859e-01 -5.958911404013633728e-02 -4.982265830039978027e-02 -2.090988606214523315e-01 -2.129901200532913208e-01 2.770031988620758057e-01 -7.519210223108530045e-03 -2.615556120872497559e-01 -1.119879186153411865e-01 7.774759083986282349e-02 -2.522300183773040771e-01 6.991466134786605835e-02
1.278747469186782837e-01 -3.271279036998748779e-01 8.139897882938385010e-02 8.890397101640701294e-02 -1.746189221739768982e-02 1.266935616731643677e-01 1.856250315904617310e-01 -2.760201394557952881e-01 -4.918112605810165405e-02 1.178606972098350525e-02 -1.460758037865161896e-02 -4.038386046886444092e-02 2.002370171248912811e-02 -1.154178455471992493e-01 3.517303764820098877e-01 2.139121294021606445e-01 -1.862731389701366425e-02 1.188127100467681885e-01 -2.944776788353919983e-02 1.796730458736419678e-01 -2.756736278533935547e-01 1.520231962203979492e-01 1.606173068284988403e-01 -8.892029523849487305e-02 6.123359873890876770e-02 2.577761113643646240e-01 -6.633879151195287704e-03 2.260273098945617676e-01 -3.856772482395172119e-01 8.716697245836257935e-02 -2.919480800628662109e-01 6.461297720670700073e-02
9.962304681539535522e-02 -1.582736372947692871e-01 1.355863362550735474e-01 -5.725249648094177246e-02 1.830030679702758789e-01 -1.284587383270263672e-01 -3.539563417434692383e-01 1.346803009510040283e-01 -1.301032584160566330e-02 -2.207606285810470581e-01 -2.682793140411376953e-01 9.686546400189399719e-03 1.029408872127532959e-01 2.259214175865054131e-03 2.805866003036499023e-01 1.674001812934875488e-01 -2.093516588211059570e-01 1.553977578878402710e-01 4.157509282231330872e-02 1.084533929824829102e-01 -2.364195287227630615e-01 -2.352111041545867920e-01 2.712400853633880615e-01 -2.599143087863922119e-01 -9.502122551202774048e-02 -7.708408683538436890e-02 2.913928776979446411e-02 -2.257834970951080322e-01 -1.781851649284362793e-01 -1.659427434206008911e-01 -1.336779594421386719e-01 -1.839959174394607544e-01
1.178832948207855225e-01 -1.253869682550430298e-01 1.057368442416191101e-01 -2.222721464931964874e-02 1.296629309654235840e-01 9.850491583347320557e-02 -6.776700913906097412e-02 -1.326774526387453079e-02 -3.281705453991889954e-02 -2.851120233535766602e-01 -2.468211799860000610e-01 2.142267972230911255e-01 -2.007147073745727539e-01 -6.850787438452243805e-03 1.648927479982376099e-01 2.690193355083465576e-01 1.314335465431213379e-01 2.981173060834407806e-02 1.794478148221969604e-01 4.763893410563468933e-02 -3.379864692687988281e-01 -1.804674267768859863e-01 -8.049112558364868164e-02 -3.777138888835906982e-01 -2.765039540827274323e-02 2.671559751033782959e-01 1.943670362234115601e-01 -2.613698840141296387e-01 1.397092491388320923e-01 -2.893589437007904053e-03 1.070682331919670105e-01 -2.013566046953201294e-01
-1.524308472871780396e-01 -1.687074899673461914e-01 1.971016824245452881e-01 -1.214429587125778198e-01 -6.950473040342330933e-02 3.853965997695922852e-01 -1.041441485285758972e-01 -3.056778609752655029e-01 -4.635266065597534180e-01 -6.148655712604522705e-02 -1.944162100553512573e-01 8.093491941690444946e-02 7.983762770891189575e-03 -1.295164972543716431e-01 2.742305397987365723e-01 2.832852005958557129e-01 3.974287246819585562e-04 -9.351051598787307739e-02 -9.790737181901931763e-03 -1.798747479915618896e-02 -5.388453230261802673e-02 9.372885338962078094e-03 -1.225477531552314758e-01 -1.305929720401763916e-01 7.844243943691253662e-02 1.572393774986267090e-01 1.049495339393615723e-01 -4.633986204862594604e-02 1.797453463077545166e-01 -2.727426886558532715e-01 -7.177386432886123657e-02 -4.082284867763519287e-02
2.419313415884971619e-02 -6.929804384708404541e-02 1.234925240278244019e-01 1.962656974792480469e-01 1.256905645132064819e-01 1.506842821836471558e-01 1.645065248012542725e-01 -7.256921380758285522e-02 -2.254491299390792847e-01 -3.582704961299896240e-01 -1.544251739978790283e-01 1.879176497459411621e-01 -5.882750451564788818e-02 2.970281057059764862e-02 3.627690374851226807e-01 7.639990001916885376e-02 2.344479560852050781e-01 3.243924677371978760e-02 1.398734897375106812e-01 -3.074581734836101532e-02 -4.143847823143005371e-01 -2.486503869295120239e-01 -1.508983373641967773e-01 -6.400107406079769135e-03 -7.989063858985900879e-02 8.781591802835464478e-02 2.735949680209159851e-02 -2.961755692958831787e-01 -1.480722874402999878e-01 7.334560155868530273e-02 -1.584338247776031494e-01 -4.508773237466812134e-02
2.730561792850494385e-01 -1.475739628076553345e-01 1.475622802972793579e-01 -1.360592432320117950e-02 2.049552947282791138e-01 -2.446363493800163269e-02 4.062323365360498428e-03 1.914019733667373657e-01 5.495800450444221497e-02 -7.723959535360336304e-02 -1.850197613239288330e-01 1.905862092971801758e-01 -2.318776100873947144e-01 1.963641494512557983e-02 1.599905192852020264e-01 4.248667880892753601e-02 -1.527998596429824829e-01 -1.837786659598350525e-02 1.848025172948837280e-01 2.153951078653335571e-01 -1.436202507466077805e-02 -1.850342601537704468e-01 -4.860575310885906219e-03 -3.042797148227691650e-01 -5.800228193402290344e-02 4.147030413150787354e-01 2.769868671894073486e-01 -3.642551600933074951e-01 -6.030334532260894775e-02 6.862214952707290649e-02 -1.222713515162467957e-01 4.495753347873687744e-02
2.938870787620544434e-01 -1.924042776226997375e-02 1.896739304065704346e-01 -2.062191218137741089e-01 1.337140947580337524e-01 8.863561600446701050e-02 -1.416490674018859863e-01 2.931711636483669281e-02 1.524934917688369751e-01 -1.009772196412086487e-01 -4.572745859622955322e-01 1.412573605775833130e-01 7.858920097351074219e-02 2.473298013210296631e-01 4.493048489093780518e-01 -2.648205868899822235e-02 -1.133743301033973694e-01 -2.092063277959823608e-01 3.644520416855812073e-02 -9.664127230644226074e-02 3.073079511523246765e-02 -2.127495706081390381e-01 1.151449456810951233e-01 -4.739678278565406799e-02 4.937768355011940002e-02 1.172963008284568787e-01 -8.744333870708942413e-03 -1.653381586074829102e-01 -5.430887639522552490e-02 -1.287416517734527588e-01 -2.407775819301605225e-01 -7.457509636878967285e-02
-3.352226912975311279e-01 -5.540720745921134949e-02 1.633511185646057129e-01 -4.409654065966606140e-02 1.426883488893508911e-01 1.252363324165344238e-01 1.411825865507125854e-01 -1.809582114219665527e-02 -1.556460261344909668e-01 -4.258544147014617920e-01 -1.303628385066986084e-01 1.884408295154571533e-01 -5.726139992475509644e-02 2.943316698074340820e-01 2.315916866064071655e-01 -1.603535935282707214e-02 -2.010535448789596558e-01 -1.665828824043273926e-01 -2.117332629859447479e-02 8.703908324241638184e-02 -2.082587629556655884e-01 -3.261798992753028870e-02 -9.413389116525650024e-02 -3.300077319145202637e-01 -1.726633012294769287e-01 3.238541260361671448e-02 -1.106826588511466980e-01 -1.573720872402191162e-01 1.329178065061569214e-01 9.716797620058059692e-02 -1.547400802373886108e-01 -2.010222971439361572e-01
1.787774264812469482e-01 -8.405784517526626587e-02 3.661797940731048584e-01 -3.355674743652343750e-01 1.911110617220401764e-02 4.143467172980308533e-02 -2.985017839819192886e-03 -7.092928141355514526e-02 6.764606386423110962e-02 1.346638239920139313e-02 -1.055184006690979004e-01 1.335096657276153564e-01 1.425217837095260620e-01 -2.676268517971038818e-01 2.576554119586944580e-01 2.554315142333507538e-02 -1.236023604869842529e-01 1.195374652743339539e-01 -9.566847980022430420e-02 2.024006098508834839e-01 -2.579776942729949951e-01 -7.777192443609237671e-02 1.320502460002899170e-01 -1.747318357229232788e-02 -5.459111556410789490e-02 -6.955261528491973877e-02 2.459751814603805542e-02 -1.037764269858598709e-02 -7.002019882202148438e-02 -1.399566978216171265e-01 -5.454382300376892090e-01 -1.179550811648368835e-01
2.249135375022888184e-01 -2.426890879869461060e-01 7.236845791339874268e-02 -1.472480446100234985e-01 -8.250918984413146973e-02 1.613464951515197754e-01 -5.023630708456039429e-02 -4.019319117069244385e-01 9.908926673233509064e-03 -1.240744739770889282e-01 -8.106688410043716431e-02 -2.371030151844024658e-01 -2.381504699587821960e-02 -1.189245656132698059e-02 2.934482693672180176e-01 1.654634326696395874e-01 1.867276728153228760e-01 7.786006480455398560e-02 -2.091839015483856201e-01 -1.947011612355709076e-02 -2.191867977380752563e-01 2.538234181702136993e-02 2.453312575817108154e-01 -1.249720677733421326e-01 1.436442486010491848e-03 1.721851676702499390e-01 1.420282870531082153e-01 -5.869301036000251770e-02 8.429851382970809937e-02 2.047111093997955322e-01 -3.948652744293212891e-01 -8.028248697519302368e-02
9.757135808467864990e-02 -2.375095784664154053e-01 1.721407920122146606e-01 1.561321318149566650e-02 -9.318126738071441650e-02 2.325292676687240601e-02 1.678675562143325806e-01 -1.997945010662078857e-01 -1.553946286439895630e-01 -2.422867417335510254e-01 4.893605411052703857e-02 7.363235205411911011e-02 -2.134176194667816162e-01 1.934485286474227905e-01 3.160439133644104004e-01 4.559065103530883789e-01 -2.702718041837215424e-02 -1.580468565225601196e-01 7.325588259845972061e-03 1.905469745397567749e-01 1.616994440555572510e-01 1.765504330396652222e-01 3.141335397958755493e-02 -5.772247537970542908e-02 8.840140700340270996e-02 2.373473253101110458e-03 -4.005707055330276489e-02 4.446958005428314209e-02 -3.679082393646240234e-01 8.659059554338455200e-02 -2.598268985748291016e-01 -5.277520045638084412e-03
6.326150149106979370e-02 3.214404359459877014e-02 4.372622668743133545e-01 -1.335300058126449585e-01 5.037643481045961380e-03 -2.907899618148803711e-01 -8.488364517688751221e-02 9.869283065199851990e-03 -1.763398945331573486e-01 -3.872077167034149170e-02 -2.549641132354736328e-01 5.767589434981346130e-02 4.312475770711898804e-02 -2.251089364290237427e-01 3.141038715839385986e-01 1.362525224685668945e-01 2.891736105084419250e-02 -3.658521547913551331e-02 7.681607455015182495e-02 1.643364578485488892e-01 -3.334937691688537598e-01 -3.331243991851806641e-02 -9.627484530210494995e-02 2.806493267416954041e-02 -2.103966102004051208e-02 -3.607933223247528076e-02 1.177823096513748169e-01 -4.307170584797859192e-02 -2.022079229354858398e-01 7.878939807415008545e-02 -4.316828846931457520e-01 1.223810538649559021e-01
1.193318441510200500e-01 -3.762124106287956238e-02 3.881322741508483887e-01 5.758630856871604919e-02 -8.447939157485961914e-02 -1.191549450159072876e-01 -2.102321386337280273e-01 1.590867638587951660e-01 -5.052965879440307617e-02 -2.800753712654113770e-01 1.229395121335983276e-01 2.699921131134033203e-01 2.394939363002777100e-01 8.959523588418960571e-02 4.475056529045104980e-01 -1.774405874311923981e-02 5.249159410595893860e-02 2.157776951789855957e-01 -1.211155951023101807e-02 1.906494349241256714e-01 -1.361737400293350220e-01 -8.700139820575714111e-02 -7.139025256037712097e-03 -1.332890689373016357e-01 -3.269528448581695557e-01 5.020894482731819153e-02 1.359750609844923019e-02 -1.116787567734718323e-01 -1.636853367090225220e-01 1.300966441631317139e-01 -9.497735649347305298e-02 4.606568720191717148e-03
7.797363400459289551e-02 -1.418426483869552612e-01 -6.329538673162460327e-02 -7.660783082246780396e-02 2.245452255010604858e-01 -8.210246264934539795e-02 3.072534501552581787e-01 1.916493177413940430e-01 5.065011605620384216e-02 1.614621281623840332e-02 -1.893157809972763062e-01 5.176195129752159119e-02 -1.686367988586425781e-01 -3.525961935520172119e-02 2.828610837459564209e-01 3.060320317745208740e-01 -2.626323699951171875e-01 4.152305051684379578e-02 6.429714709520339966e-02 -6.554614007472991943e-02 -1.816374212503433228e-01 -6.129848212003707886e-02 1.772346496582031250e-01 -3.301697373390197754e-01 7.320006936788558960e-02 2.920184135437011719e-01 3.641263842582702637e-01 -6.484935060143470764e-03 -5.000376328825950623e-02 -5.265423655509948730e-02 -5.036291107535362244e-02 -2.087106853723526001e-01
2.953906357288360596e-01 -2.885498106479644775e-01 9.427029639482498169e-02 5.330404266715049744e-02 2.571582198143005371e-01 8.218091726303100586e-02 4.978059604763984680e-02 3.614016994833946228e-02 -5.635161325335502625e-02 -4.677715003490447998e-01 -6.295180320739746094e-02 1.538231670856475830e-01 4.868748039007186890e-02 -4.796294867992401123e-02 2.540337145328521729e-01 1.144891902804374695e-01 -3.893172368407249451e-02 2.596420645713806152e-01 1.108248233795166016e-01 -1.015494018793106079e-02 -2.098307758569717407e-01 -4.345577061176300049e-01 -9.114989638328552246e-02 8.685757219791412354e-02 -1.498453170061111450e-01 1.411571055650711060e-01 8.291644603013992310e-02 -7.902547717094421387e-03 -6.312388181686401367e-02 8.798555284738540649e-02 2.347823930904269218e-03 1.344619840383529663e-01
5.532044172286987305e-02 3.640366345643997192e-02 -4.307556524872779846e-02 2.347742766141891479e-01 -5.129157565534114838e-03 1.079183742403984070e-01 1.173251792788505554e-01 2.301419153809547424e-02 -2.150892168283462524e-01 -2.224986851215362549e-01 -1.936423033475875854e-01 2.054964751005172729e-01 -2.290342897176742554e-01 6.668890267610549927e-02 4.457485079765319824e-01 1.241155788302421570e-01 6.551981717348098755e-02 -9.528023749589920044e-02 -3.706181421875953674e-02 6.971358507871627808e-02 -2.686647474765777588e-01 5.633432790637016296e-02 5.637696012854576111e-02 -2.264225333929061890e-01 1.555595397949218750e-01 2.788985967636108398e-01 6.779612600803375244e-02 -3.749595582485198975e-01 -1.276255249977111816e-01 -8.399806916713714600e-02 -1.432209461927413940e-01 -1.604426205158233643e-01
-2.592253088951110840e-01 -1.133240908384323120e-01 3.335150182247161865e-01 -1.144618168473243713e-01 -1.910430192947387695e-01 -1.295507401227951050e-01 3.706977702677249908e-03 5.609137564897537231e-02 -4.030451923608779907e-02 -7.831147313117980957e-02 -9.382814168930053711e-02 8.399418741464614868e-02 -9.033703804016113281e-02 -1.458224058151245117e-01 1.622527837753295898e-01 2.525179386138916016e-01 -1.889517456293106079e-01 1.947723031044006348e-01 3.890172392129898071e-02 -1.647550314664840698e-01 -4.000996351242065430e-01 -1.850133575499057770e-02 1.540134102106094360e-01 1.408146135509014130e-02 1.361389905214309692e-01 4.755766093730926514e-01 7.401054352521896362e-02 1.319755762815475464e-01 -1.763667464256286621e-01 -4.982821643352508545e-02 6.850964855402708054e-03 -9.043797850608825684e-02
2.266093194484710693e-01 -2.073076814413070679e-01 4.143844842910766602e-01 -2.046764343976974487e-01 1.305716484785079956e-01 1.199372857809066772e-02 -6.360963732004165649e-02 -2.999232523143291473e-02 -4.749400541186332703e-02 -1.478547900915145874e-01 -4.619836807250976562e-02 1.433660089969635010e-01 -7.260577380657196045e-02 -2.448030263185501099e-01 2.681182324886322021e-01 -1.390218921005725861e-02 2.815128490328788757e-02 3.343755006790161133e-01 -2.892290651798248291e-01 1.532860249280929565e-01 -1.783514469861984253e-01 -8.711379766464233398e-02 -7.046594470739364624e-02 -6.742082536220550537e-02 1.897675991058349609e-01 1.083995914086699486e-03 2.470307648181915283e-01 1.292949467897415161e-01 -1.817174851894378662e-01 -2.796784043312072754e-02 -2.494756281375885010e-01 -8.594442903995513916e-02
2.596597671508789062e-01 6.881080567836761475e-02 3.649292588233947754e-01 -1.213719025254249573e-01 2.037919610738754272e-01 2.214305102825164795e-01 1.303323656320571899e-01 -3.304993733763694763e-02 -1.320151388645172119e-01 -2.068613320589065552e-01 -7.597119361162185669e-02 3.955582082271575928e-01 -1.165995821356773376e-01 6.491673737764358521e-02 1.026304811239242554e-01 1.720755249261856079e-01 6.138570606708526611e-02 1.794238537549972534e-01 3.010771237313747406e-02 -1.993886083364486694e-01 -2.100263535976409912e-01 -1.705398410558700562e-01 -9.286634624004364014e-02 -2.045946866273880005e-01 -8.598628640174865723e-02 2.215012758970260620e-01 1.721315085887908936e-01 -3.138439953327178955e-01 5.522909387946128845e-02 5.145553126931190491e-02 1.519437134265899658e-02 8.473430760204792023e-03
2.385422885417938232e-01 2.182284556329250336e-02 1.888416856527328491e-01 -1.255798786878585815e-01 -1.901939883828163147e-02 2.110428512096405029e-01 -1.426415517926216125e-02 1.235420182347297668e-01 1.510855257511138916e-01 2.369840629398822784e-02 1.514728367328643799e-01 1.186728775501251221e-01 2.626285254955291748e-01 -1.135102100670337677e-02 1.885640323162078857e-01 1.230614185333251953e-01 -2.984617948532104492e-01 2.139812707901000977e-01 1.963853389024734497e-01 3.419143557548522949e-01 -2.304789721965789795e-01 -6.281954795122146606e-02 1.671150326728820801e-01 -2.115418314933776855e-01 1.536585837602615356e-01 1.674822419881820679e-01 -4.940777271986007690e-02 3.745362162590026855e-02 -1.632779240608215332e-01 1.332459598779678345e-01 -3.391705155372619629e-01 -1.247559115290641785e-01
-1.523838937282562256e-01 -8.236832171678543091e-02 1.509699374437332153e-01 1.631639152765274048e-02 -1.461771316826343536e-03 -7.382673025131225586e-02 6.213133037090301514e-02 1.024082824587821960e-01 -1.629362348467111588e-03 -3.636382818222045898e-01 -9.574954956769943237e-02 2.933062799274921417e-02 -1.229286286979913712e-02 6.003744527697563171e-02 2.062469720840454102e-01 7.619872689247131348e-02 -2.547716498374938965e-01 -1.888833791017532349e-01 1.430223882198333740e-01 1.708510369062423706e-01 -3.017539680004119873e-01 -2.287881821393966675e-01 -2.533369660377502441e-01 -2.302425354719161987e-01 1.149992737919092178e-02 2.735130190849304199e-01 -9.118007123470306396e-02 -1.647860109806060791e-01 2.502658963203430176e-01 2.677415013313293457e-01 -2.523173689842224121e-01 -1.164419353008270264e-01
-3.485877811908721924e-02 -1.613187342882156372e-01 3.689886629581451416e-02 -3.570432066917419434e-01 -1.392189115285873413e-01 7.307592779397964478e-02 -6.232688948512077332e-02 2.549055218696594238e-01 -1.389249414205551147e-01 -2.532477676868438721e-01 -9.980002418160438538e-03 6.133064255118370056e-02 5.081144627183675766e-03 -2.645678222179412842e-01 5.234829783439636230e-01 1.372232586145401001e-01 1.148628890514373779e-01 2.516615949571132660e-02 3.191879093647003174e-01 -4.521660879254341125e-02 -9.919124096632003784e-02 5.439174175262451172e-02 -7.480196654796600342e-03 4.698785766959190369e-02 -3.475132212042808533e-02 2.944158315658569336e-01 2.600561082363128662e-01 -1.644828543066978455e-02 -5.781931802630424500e-02 -8.872842788696289062e-02 -1.834388263523578644e-02 3.852383524645119905e-04
1.545721143484115601e-01 -7.193537056446075439e-02 1.627407327760010958e-04 -4.799444973468780518e-02 6.714437156915664673e-02 2.909777127206325531e-02 -1.774106174707412720e-02 9.828358888626098633e-02 6.526409834623336792e-02 -4.032305181026458740e-01 -4.473435878753662109e-01 1.869890242815017700e-01 -3.270920133218169212e-03 -1.800649985671043396e-02 4.187200367450714111e-01 4.118028283119201660e-02 7.479644566774368286e-02 -1.440236996859312057e-02 2.520671486854553223e-02 -1.557600796222686768e-01 -2.184461355209350586e-01 -7.241964340209960938e-02 -2.592648565769195557e-02 -5.679670721292495728e-02 2.898106724023818970e-02 1.522986292839050293e-01 2.014471441507339478e-01 -3.566564917564392090e-01 1.533232033252716064e-01 2.383382767438888550e-01 -1.121025756001472473e-01 -4.180371016263961792e-02
1.503217518329620361e-01 7.410964928567409515e-03 3.239795565605163574e-01 -9.230170398950576782e-03 2.631020545959472656e-01 -1.893114596605300903e-01 3.546313941478729248e-01 2.090573757886886597e-01 5.517785996198654175e-02 -2.362060099840164185e-01 -2.102055996656417847e-01 1.888575702905654907e-01 -4.092462733387947083e-02 4.178747907280921936e-02 -3.276525810360908508e-02 8.675993233919143677e-02 -2.367374747991561890e-01 -2.401074618101119995e-01 6.938248872756958008e-02 1.056738272309303284e-01 -1.917661726474761963e-01 6.471458822488784790e-03 8.378875255584716797e-02 -2.323358356952667236e-01 1.365268379449844360e-01 3.026583492755889893e-01 5.551976710557937622e-02 2.238323353230953217e-02 -1.090302541851997375e-01 -2.314715236425399780e-01 -1.963247954845428467e-01 4.157279059290885925e-02
-1.715790331363677979e-01 -1.360620260238647461e-01 3.101544678211212158e-01 1.598363183438777924e-02 2.251714169979095459e-01 2.806186079978942871e-01 -2.185937911272048950e-01 1.566532701253890991e-01 -5.528699234127998352e-02 -9.591242671012878418e-02 -1.878609061241149902e-01 -1.640703156590461731e-02 -1.218660026788711548e-01 -2.435589209198951721e-02 2.001726776361465454e-01 1.688690483570098877e-01 -2.355024367570877075e-01 -2.525004148483276367e-01 7.473699748516082764e-02 -1.036934629082679749e-01 -3.210810720920562744e-01 -2.902708016335964203e-02 -2.126644849777221680e-01 -1.127528697252273560e-01 1.497626304626464844e-01 2.696698904037475586e-01 1.808487027883529663e-01 -1.567669212818145752e-01 -5.797844380140304565e-02 -2.427831739187240601e-01 1.972242258489131927e-02 9.705243259668350220e-02
2.156909406185150146e-01 -7.768204435706138611e-03 1.902096271514892578e-01 -5.234778672456741333e-02 3.727373480796813965e-02 -8.318358659744262695e-02 4.772064089775085449e-02 -1.471526175737380981e-01 -1.942579001188278198e-01 -1.596573293209075928e-01 -1.722578257322311401e-01 -3.568262979388237000e-02 1.913969637826085091e-03 -2.612992525100708008e-01 2.896967530250549316e-01 1.335357502102851868e-02 -2.346515357494354248e-01 -1.601213961839675903e-02 5.485215783119201660e-02 9.522864222526550293e-02 -4.128575623035430908e-01 1.620807945728302002e-01 -1.657342314720153809e-01 1.044215112924575806e-01 -3.367294557392597198e-03 6.590897589921951294e-02 3.351501226425170898e-01 3.973589092493057251e-02 1.321556326001882553e-02 -1.834559999406337738e-02 -4.298251271247863770e-01 -1.723141074180603027e-01
-2.106617763638496399e-02 -4.443181306123733521e-02 1.129559502005577087e-01 9.182135760784149170e-02 -3.255238384008407593e-02 1.451862007379531860e-01 1.554521769285202026e-01 -1.237975433468818665e-01 -9.565396606922149658e-02 -2.052763402462005615e-01 -1.023056581616401672e-01 1.555412411689758301e-01 -2.626390755176544189e-01 -5.638374015688896179e-02 4.820884466171264648e-01 8.006954193115234375e-02 1.793723255395889282e-01 5.004601925611495972e-02 -5.344103649258613586e-02 -1.443574130535125732e-01 -3.231435716152191162e-01 -6.876911222934722900e-02 -2.819480560719966888e-02 -2.202235311269760132e-01 1.767987906932830811e-01 2.853909432888031006e-01 -5.528770759701728821e-02 -2.852526903152465820e-01 -2.404135018587112427e-01 -1.599110215902328491e-01 -1.258192658424377441e-01 -6.844676285982131958e-02
1.064601093530654907e-01 -1.201849058270454407e-01 2.721915245056152344e-01 -1.224650144577026367e-01 -2.630391716957092285e-02 -1.790086925029754639e-01 -3.714638948440551758e-01 -6.782997399568557739e-02 -1.921831369400024414e-01 -2.061263918876647949e-01 -1.428003758192062378e-01 3.297487273812294006e-02 -2.618456445634365082e-02 2.538355439901351929e-02 3.327943384647369385e-01 1.521400213241577148e-01 3.374964231625199318e-03 -3.885995969176292419e-02 9.514638804830610752e-04 2.694731950759887695e-01 -1.788734346628189087e-01 4.119441285729408264e-02 3.188213407993316650e-01 4.366859421133995056e-02 -6.952595710754394531e-02 -1.230267435312271118e-01 6.674537807703018188e-02 -2.078950405120849609e-01 -3.301839157938957214e-02 -1.466487795114517212e-01 -4.027949273586273193e-01 9.906482696533203125e-02
-2.008953094482421875e-01 -1.571331918239593506e-01 1.409854292869567871e-01 -7.313020527362823486e-02 6.052161753177642822e-02 3.692974448204040527e-01 -5.649042874574661255e-02 1.220166981220245361e-01 4.443678259849548340e-02 2.707830071449279785e-02 -1.827495545148849487e-01 -6.639047712087631226e-02 -4.881453234702348709e-03 -7.060537487268447876e-02 4.296576678752899170e-01 3.214289247989654541e-01 -2.370058745145797729e-02 -1.383378356695175171e-01 1.485027968883514404e-01 4.286848753690719604e-02 -1.033816114068031311e-01 -1.382350772619247437e-01 5.604453012347221375e-02 1.595303714275360107e-01 -1.228298470377922058e-01 7.821614295244216919e-02 4.782287031412124634e-02 8.085526525974273682e-02 -1.095559298992156982e-01 3.423726558685302734e-02 -5.217424035072326660e-01 -2.759550325572490692e-02
-6.571909412741661072e-03 -1.622207462787628174e-01 5.819659680128097534e-03 -6.163435429334640503e-02 -9.585199877619743347e-04 -4.896920919418334961e-02 -4.843506589531898499e-02 2.713357657194137573e-02 -1.215527504682540894e-01 -2.995723485946655273e-01 9.070655703544616699e-02 2.550660073757171631e-01 -2.846382558345794678e-01 -1.106205284595489502e-01 3.462938070297241211e-01 -1.333368569612503052e-01 -1.819586157798767090e-01 4.672691598534584045e-02 1.193958707153797150e-02 -3.881505504250526428e-02 -1.003843825310468674e-02 -1.697814613580703735e-01 -3.934807181358337402e-01 -4.162750765681266785e-02 -1.337319016456604004e-01 3.662544786930084229e-01 -3.220953792333602905e-02 -3.770836815237998962e-02 -3.482054546475410461e-02 3.236082568764686584e-02 -2.316251099109649658e-01 -3.503495752811431885e-01
-5.347948521375656128e-02 -6.891994923353195190e-02 1.705339103937149048e-01 -5.622183904051780701e-02 7.643147557973861694e-02 1.891105473041534424e-01 5.761562660336494446e-02 -1.781143099069595337e-01 -2.583165764808654785e-01 -3.990208357572555542e-02 -2.965337969362735748e-02 2.896925620734691620e-02 -5.037984251976013184e-02 -2.591712474822998047e-01 3.111626505851745605e-01 4.879812598228454590e-01 1.182545050978660583e-01 9.132567793130874634e-02 2.770183384418487549e-01 1.081967279314994812e-01 -1.712787598371505737e-01 -5.636438354849815369e-02 -6.195108965039253235e-02 -3.805728554725646973e-01 5.590441450476646423e-02 -1.429900825023651123e-01 7.219371199607849121e-02 -1.013072282075881958e-01 -1.389448195695877075e-01 -2.418018132448196411e-02 -2.096122056245803833e-01 -1.182090267539024353e-01
1.947695203125476837e-02 -3.185914754867553711e-01 3.238034248352050781e-01 8.250383287668228149e-02 1.443252265453338623e-01 1.775863468647003174e-01 2.095645815134048462e-01 -3.489084541797637939e-02 -3.094244301319122314e-01 -3.471752703189849854e-01 8.354746550321578979e-02 1.113623827695846558e-01 1.214583963155746460e-01 1.318632662296295166e-01 8.635564148426055908e-02 -2.058261781930923462e-01 -2.225818186998367310e-01 -1.662642806768417358e-01 -1.640906743705272675e-02 2.043018043041229248e-01 -5.050545185804367065e-02 1.794678345322608948e-02 -3.300113603472709656e-02 1.688124984502792358e-01 3.915032371878623962e-02 3.128758668899536133e-01 5.409897491335868835e-02 -1.306968629360198975e-01 2.626430429518222809e-02 4.846918955445289612e-02 -2.264036089181900024e-01 -2.143850624561309814e-01
5.763401463627815247e-02 -2.881830558180809021e-02 8.756773173809051514e-02 7.839058339595794678e-02 -7.823652029037475586e-02 1.633094437420368195e-02 6.177813187241554260e-02 -1.713257096707820892e-02 7.615437358617782593e-02 -3.732952522113919258e-03 -2.336520254611968994e-01 2.413868308067321777e-01 -2.183737456798553467e-01 -8.359116315841674805e-02 4.772545695304870605e-01 1.648854017257690430e-01 -1.225496828556060791e-02 2.741032838821411133e-02 -9.590513259172439575e-02 -1.588377654552459717e-01 -2.841093242168426514e-01 -1.981144398450851440e-01 1.206820160150527954e-01 4.467657208442687988e-02 1.580812186002731323e-01 9.138687700033187866e-02 1.136796250939369202e-01 -3.911146819591522217e-01 -3.356549739837646484e-01 -7.582660764455795288e-02 -2.189887017011642456e-01 7.594594359397888184e-02
-1.909029297530651093e-02 -1.431432515382766724e-01 1.736842095851898193e-01 -8.273228257894515991e-02 2.277942448854446411e-01 2.593250274658203125e-01 2.309760004281997681e-01 1.721157431602478027e-01 -3.259388804435729980e-01 -3.726080060005187988e-01 -1.583721339702606201e-01 1.099353656172752380e-01 2.923824787139892578e-01 1.164296641945838928e-01 8.570592850446701050e-02 -5.462044104933738708e-02 4.499709233641624451e-03 -2.774556539952754974e-02 -4.710600525140762329e-02 -9.479207545518875122e-02 8.441621810197830200e-02 -2.086263895034790039e-01 7.216238975524902344e-02 -1.051057949662208557e-01 -8.623513579368591309e-02 1.678800135850906372e-01 2.221436984837055206e-02 -1.916425526142120361e-01 -4.055485501885414124e-02 1.049453690648078918e-01 -2.294259518384933472e-01 -3.624545931816101074e-01
-1.521533820778131485e-02 -7.242469489574432373e-02 1.461905539035797119e-01 2.669181674718856812e-02 7.266152650117874146e-03 -1.584233716130256653e-02 -1.101653440855443478e-03 -1.025877520442008972e-02 -2.650398015975952148e-01 -9.069967269897460938e-02 -8.624584227800369263e-02 2.688099741935729980e-01 -2.457823902368545532e-01 -1.315526664257049561e-01 1.131689250469207764e-01 4.029244184494018555e-01 4.848624020814895630e-02 -8.575361222028732300e-03 4.528309032320976257e-02 2.822599709033966064e-01 1.986731216311454773e-02 -1.789991855621337891e-01 3.728585690259933472e-02 4.374883323907852173e-02 6.468991190195083618e-02 3.971683979034423828e-01 -1.487624645233154297e-01 -1.547877043485641479e-01 1.736662238836288452e-01 8.421265333890914917e-02 -2.643509209156036377e-01 -3.548989295959472656e-01
-8.869699388742446899e-02 2.885774709284305573e-02 1.523039638996124268e-01 -7.336767017841339111e-02 -4.445297271013259888e-02 6.323006749153137207e-02 -1.142729446291923523e-01 2.906312644481658936e-01 -1.393934190273284912e-01 -3.816182017326354980e-01 7.291511446237564087e-02 3.270414769649505615e-01 1.332684010267257690e-01 2.228581905364990234e-01 4.309548437595367432e-01 1.215763855725526810e-02 -2.670902013778686523e-02 1.264231055974960327e-01 -1.245072782039642334e-01 1.708834618330001831e-02 -2.087526954710483551e-02 2.513338066637516022e-02 2.906354963779449463e-01 -5.519761517643928528e-02 -2.563810646533966064e-01 1.886839866638183594e-01 1.776934787631034851e-02 -1.802290230989456177e-01 -2.197467684745788574e-01 -6.435927003622055054e-03 -1.028996631503105164e-01 -1.202781721949577332e-01
-1.350226253271102905e-01 -3.012859523296356201e-01 1.861081719398498535e-01 -1.586595177650451660e-01 -1.620463654398918152e-02 8.338835090398788452e-02 -1.980613172054290771e-02 4.289335384964942932e-02 2.068944424390792847e-01 -1.078128516674041748e-01 -3.896566629409790039e-01 -3.418216109275817871e-02 9.574271738529205322e-02 -2.062643021345138550e-01 9.756793081760406494e-02 -7.287396490573883057e-02 1.247300133109092712e-01 2.915324456989765167e-02 -4.817704483866691589e-02 3.397525474429130554e-02 2.912677451968193054e-02 -1.971975415945053101e-01 2.709291875362396240e-01 -4.404999017715454102e-01 -1.179197654128074646e-01 1.167788505554199219e-01 6.055416166782379150e-02 -1.727822721004486084e-01 -1.816699504852294922e-01 1.259360611438751221e-01 -3.029861748218536377e-01 1.377628743648529053e-01
-5.767213925719261169e-02 1.752755939960479736e-01 4.131669923663139343e-02 1.093411892652511597e-01 1.262518316507339478e-01 2.081129699945449829e-01 9.716925770044326782e-02 -8.461207896471023560e-02 1.838137395679950714e-02 -3.100977540016174316e-01 -2.907471060752868652e-01 1.776229739189147949e-01 -3.428946137428283691e-01 -3.123133210465312004e-04 4.010887444019317627e-01 3.457578644156455994e-02 4.722423851490020752e-02 -8.620050549507141113e-02 6.056318804621696472e-02 -2.778903953731060028e-02 -2.945377230644226074e-01 -1.389402300119400024e-01 1.260327249765396118e-01 -1.562422960996627808e-01 -3.205306828022003174e-01 2.620903849601745605e-01 2.125778421759605408e-02 -3.422725200653076172e-02 7.036920636892318726e-02 8.610801398754119873e-02 -1.246061325073242188e-01 1.510299593210220337e-01
1.446720212697982788e-01 -8.065705001354217529e-02 9.014918655157089233e-02 7.390627264976501465e-02 1.994307339191436768e-01 7.546772807836532593e-02 8.887226134538650513e-02 1.429806947708129883e-01 4.277874249964952469e-03 -3.470112383365631104e-01 -2.841466665267944336e-01 1.722795218229293823e-01 -2.596071660518646240e-01 1.425403952598571777e-01 2.820428907871246338e-01 1.142310649156570435e-01 5.513171106576919556e-02 -6.051237881183624268e-02 1.726986765861511230e-01 6.052197143435478210e-02 -2.938618957996368408e-01 -2.255223691463470459e-01 -3.357214108109474182e-02 -2.614332735538482666e-01 1.083392202854156494e-01 1.679700911045074463e-01 1.171690821647644043e-01 -3.734402358531951904e-01 -4.346068948507308960e-03 1.612984240055084229e-01 -8.857797086238861084e-02 1.011304371058940887e-02
-1.353051960468292236e-01 -2.396619319915771484e-01 2.330608665943145752e-01 -2.069131284952163696e-02 -3.158129751682281494e-02 1.505390703678131104e-01 1.182178854942321777e-01 3.480086922645568848e-01 -8.597084879875183105e-02 -1.435596942901611328e-01 5.787406489253044128e-02 2.532685101032257080e-01 -8.998913317918777466e-02 3.063266351819038391e-02 2.278771698474884033e-01 -1.782253980636596680e-01 -2.512561902403831482e-02 1.007315218448638916e-01 -8.097524940967559814e-02 1.434107776731252670e-02 -4.820068180561065674e-01 -2.564540803432464600e-01 2.918024957180023193e-01 -1.107254698872566223e-01 7.161986827850341797e-02 -4.708125721663236618e-03 7.643596734851598740e-03 -5.611763522028923035e-02 1.137094795703887939e-01 -1.566286385059356689e-01 6.444402039051055908e-03 -2.522473931312561035e-01
-1.726098954677581787e-01 -2.929289340972900391e-01 -2.650032402016222477e-04 -6.804908812046051025e-02 1.201034113764762878e-01 -2.521295286715030670e-02 6.449326127767562866e-02 3.194143772125244141e-01 -1.423177421092987061e-01 -2.160200029611587524e-01 -2.206209450960159302e-01 3.010976910591125488e-01 1.066274102777242661e-02 -1.569369584321975708e-01 1.750045716762542725e-01 1.454087495803833008e-01 9.509041905403137207e-02 -9.128584712743759155e-02 -4.903493914753198624e-03 4.162763431668281555e-02 -2.804512679576873779e-01 -1.400957703590393066e-01 2.490930408239364624e-01 -1.036404371261596680e-01 7.181537337601184845e-03 -9.410401433706283569e-02 -7.581011205911636353e-02 -1.577430367469787598e-01 -3.426576256752014160e-01 -4.077249392867088318e-02 -1.042092815041542053e-01 -3.407091498374938965e-01
1.258922517299652100e-01 -2.108643501996994019e-01 2.862446606159210205e-01 -1.694974303245544434e-01 2.918811738491058350e-01 9.547987580299377441e-02 -3.375109983608126640e-03 -1.800131350755691528e-01 -7.530786097049713135e-02 -2.840946316719055176e-01 -9.601010382175445557e-02 -3.023217432200908661e-02 4.720570519566535950e-02 -1.717029064893722534e-01 1.332009136676788330e-01 2.839144468307495117e-01 -2.130187302827835083e-01 2.235190272331237793e-01 -5.275335162878036499e-02 9.312443435192108154e-02 -3.449697494506835938e-01 -1.952917277812957764e-01 2.154299467802047729e-01 -7.563859969377517700e-02 -6.226321309804916382e-02 -4.971389845013618469e-02 6.464866548776626587e-02 -3.454343974590301514e-01 -9.349393099546432495e-02 2.350700274109840393e-02 -3.121695481240749359e-02 -1.397629827260971069e-01
-4.660927653312683105e-01 -1.481557935476303101e-01 1.559959799051284790e-01 -4.764087125658988953e-02 -2.214225195348262787e-02 -6.379950046539306641e-02 1.806349903345108032e-01 6.095345690846443176e-02 -4.827253520488739014e-03 -4.628172218799591064e-01 -1.611522138118743896e-01 7.730700075626373291e-02 -7.684157788753509521e-02 8.841916918754577637e-02 -6.099104881286621094e-02 1.988418102264404297e-01 -1.739934235811233521e-01 -1.445063501596450806e-01 -3.101533977314829826e-03 2.862971127033233643e-01 -3.820795416831970215e-01 -1.295326650142669678e-01 -5.776388198137283325e-02 4.242530465126037598e-02 -7.833848893642425537e-02 2.046607732772827148e-01 9.688825905323028564e-02 -8.792989701032638550e-02 6.032188981771469116e-02 1.228070817887783051e-02 -1.184134185314178467e-01 -7.850524783134460449e-02
-6.732025649398565292e-04 -1.685736030340194702e-01 9.453944861888885498e-02 1.454815417528152466e-01 -2.096166014671325684e-01 3.870244370773434639e-03 1.141655743122100830e-01 2.035484910011291504e-01 -2.563790678977966309e-01 -6.110578179359436035e-01 -5.261587724089622498e-02 8.579338341951370239e-02 -1.160864066332578659e-02 5.104087293148040771e-03 1.060465425252914429e-01 1.947203278541564941e-01 1.006955280900001526e-01 -1.947638839483261108e-01 5.972884222865104675e-02 2.482848316431045532e-01 6.741454824805259705e-03 -1.441657543182373047e-01 6.754909455776214600e-02 -2.925419621169567108e-02 -2.992452681064605713e-01 1.376760452985763550e-01 1.663866937160491943e-01 -8.048401027917861938e-02 -5.956068262457847595e-02 1.204040199518203735e-01 -2.033134549856185913e-01 5.392079800367355347e-02
1.312020421028137207e-01 2.524382621049880981e-02 3.456599712371826172e-01 -3.157704696059226990e-02 6.318178772926330566e-02 9.350176900625228882e-02 1.676646247506141663e-02 7.433612644672393799e-02 -8.712203055620193481e-02 -4.860800504684448242e-01 -2.346566691994667053e-02 2.062165886163711548e-01 3.684590384364128113e-02 1.292974948883056641e-01 2.810768783092498779e-01 -2.022229880094528198e-01 1.898097395896911621e-01 1.230127438902854919e-01 6.038889288902282715e-02 -9.382192790508270264e-02 -2.368519157171249390e-01 -4.583942517638206482e-02 -9.601049125194549561e-02 -1.419024765491485596e-01 1.302620023488998413e-01 1.489577144384384155e-01 -6.510304659605026245e-02 -5.775124579668045044e-02 2.350512444972991943e-01 -2.627077698707580566e-02 -3.503266572952270508e-01 2.040928304195404053e-01
2.149015367031097412e-01 1.340823434293270111e-02 6.838912516832351685e-02 -2.110957205295562744e-01 1.325911730527877808e-01 -2.762140147387981415e-02 -8.091160655021667480e-02 6.042946595698595047e-03 1.071181222796440125e-01 -3.525519669055938721e-01 -1.760259419679641724e-01 9.615986794233322144e-02 2.424028515815734863e-01 -1.694847345352172852e-01 4.218299388885498047e-01 2.896288335323333740e-01 1.267064064741134644e-01 6.938705593347549438e-02 5.439454317092895508e-02 -1.596497744321823120e-01 -3.608737289905548096e-01 1.244242489337921143e-01 9.486603550612926483e-03 -1.650085300207138062e-01 -1.407098472118377686e-01 -5.044349469244480133e-03 1.832046806812286377e-01 -8.609174191951751709e-02 -9.674582630395889282e-02 1.081210598349571228e-01 6.142674013972282410e-02 -2.149313688278198242e-01
-9.996432811021804810e-02 1.484224200248718262e-01 2.983564436435699463e-01 5.051519721746444702e-02 3.196910023689270020e-01 3.845217823982238770e-02 1.975844055414199829e-02 2.150797098875045776e-02 -2.144671529531478882e-01 -1.759283393621444702e-01 5.058478936553001404e-02 5.824944004416465759e-02 2.082982659339904785e-02 -4.085478559136390686e-02 1.301228851079940796e-01 -3.002980165183544159e-02 8.277141302824020386e-02 -1.293467730283737183e-01 1.966498196125030518e-01 3.322520554065704346e-01 -2.574464082717895508e-01 -4.417068064212799072e-01 1.003414615988731384e-01 -2.076324373483657837e-01 1.274695694446563721e-01 2.087739259004592896e-01 1.136147305369377136e-01 -5.096993967890739441e-02 -2.232134789228439331e-01 -1.707753390073776245e-01 -1.616862714290618896e-01 3.688322752714157104e-02
4.169764518737792969e-01 6.643527746200561523e-02 2.303538024425506592e-01 -1.034703850746154785e-01 -3.157643601298332214e-02 1.516154557466506958e-01 -9.206887334585189819e-02 2.042305320501327515e-01 -7.801758497953414917e-02 -3.026688992977142334e-01 -3.232650458812713623e-01 6.620991230010986328e-02 8.572705090045928955e-02 -2.926992177963256836e-01 -3.905967250466346741e-02 2.038798779249191284e-01 -1.200420781970024109e-02 9.525249153375625610e-02 2.089055068790912628e-02 1.416802555322647095e-01 -3.125495910644531250e-01 -1.594909094274044037e-02 2.075286209583282471e-01 -5.510753951966762543e-03 -3.200535895302891731e-03 1.102717071771621704e-01 -1.349004060029983521e-01 6.416750606149435043e-03 -1.911529153585433960e-01 -1.074358969926834106e-01 -2.526879310607910156e-01 -1.672526746988296509e-01
1.658065468072891235e-01 -1.506578177213668823e-01 -1.363414153456687927e-02 -1.320371478796005249e-01 2.217293232679367065e-01 -1.123597696423530579e-01 2.086860686540603638e-01 1.344594508409500122e-01 -1.610476374626159668e-01 1.612049899995326996e-02 -3.329165577888488770e-01 2.418827414512634277e-01 1.795672923326492310e-01 -2.668728232383728027e-01 3.260571062564849854e-01 1.040914002805948257e-02 -2.399371564388275146e-01 -2.321381725778337568e-05 2.137802094221115112e-01 -2.456193864345550537e-01 -2.862578928470611572e-01 1.504587847739458084e-02 3.095039352774620056e-02 1.007070094347000122e-01 -4.957960173487663269e-02 1.884121000766754150e-01 3.013742715120315552e-02 -1.519829034805297852e-01 2.392133697867393494e-03 -8.407380431890487671e-03 -2.692583203315734863e-01 -1.092592701315879822e-01
-2.518899142742156982e-01 -1.025385856628417969e-01 2.582624256610870361e-01 5.185576155781745911e-04 1.338601261377334595e-01 -6.006826087832450867e-02 6.375622004270553589e-02 2.949735820293426514e-01 -1.415391713380813599e-01 -5.122338533401489258e-01 -3.195553123950958252e-01 1.301109492778778076e-01 -1.253998726606369019e-01 1.010811924934387207e-01 -9.932792745530605316e-03 5.288968980312347412e-02 4.768214002251625061e-02 -3.651940524578094482e-01 7.736394763924181461e-04 2.492431998252868652e-01 -1.304300725460052490e-01 3.761872649192810059e-02 3.528571454808115959e-03 -1.092031970620155334e-01 1.684775762259960175e-02 9.306502342224121094e-02 2.453757636249065399e-02 -1.080423668026924133e-01 -1.609268188476562500e-01 1.203449070453643799e-02 -2.022842466831207275e-01 1.128663960844278336e-02
-1.237579621374607086e-02 -2.154811024665832520e-01 -1.782803237438201904e-02 -3.951852619647979736e-01 -2.342680841684341431e-01 -2.110535837709903717e-02 -5.800450593233108521e-02 -4.127819463610649109e-02 -3.391288220882415771e-01 -1.789182275533676147e-01 -1.504256278276443481e-01 9.911768138408660889e-02 -1.334466338157653809e-01 -1.395009011030197144e-01 2.977036237716674805e-01 7.652162108570337296e-03 -1.796015948057174683e-01 1.718917191028594971e-01 8.858921378850936890e-02 2.563566267490386963e-01 -2.044038474559783936e-01 -5.027050897479057312e-02 5.361082032322883606e-03 -2.354692071676254272e-01 3.562650382518768311e-01 9.738864749670028687e-02 1.170235425233840942e-01 6.937315315008163452e-02 -5.834324657917022705e-02 5.675790086388587952e-02 -1.946634426712989807e-02 -1.844715178012847900e-01
-1.619867384433746338e-01 -1.744584888219833374e-01 1.823077946901321411e-01 6.423363089561462402e-02 2.423758953809738159e-01 -4.984552040696144104e-02 -7.081815600395202637e-02 4.119065105915069580e-01 -2.015925049781799316e-01 -2.090174406766891479e-01 -2.364062070846557617e-01 8.410959690809249878e-02 2.851105481386184692e-02 -7.018215954303741455e-03 2.801819443702697754e-01 1.796768456697463989e-01 -1.089882776141166687e-01 -1.054110750555992126e-01 -3.568862378597259521e-02 -5.957464873790740967e-02 -2.180340439081192017e-01 1.034332811832427979e-01 2.449829429388046265e-01 -9.308888018131256104e-02 1.272885203361511230e-01 -1.786650270223617554e-01 1.249037981033325195e-01 -2.352538704872131348e-01 -2.515735030174255371e-01 1.538228839635848999e-01 -1.550759971141815186e-01 -1.622073203325271606e-01
-6.985083967447280884e-02 -1.872376948595046997e-01 2.914195060729980469e-01 -1.910675913095474243e-01 1.561670601367950439e-01 2.551954686641693115e-01 4.602932557463645935e-02 -1.992030888795852661e-01 -3.374662697315216064e-01 1.399825811386108398e-01 -2.297414392232894897e-01 1.925024539232254028e-01 3.755315765738487244e-02 -1.248716115951538086e-01 2.993717789649963379e-01 1.763017922639846802e-01 1.347913444042205811e-01 -1.088083609938621521e-01 1.452513784170150757e-01 -1.322350203990936279e-01 -1.295969542115926743e-02 -5.745353177189826965e-02 -4.213964939117431641e-02 -3.284890651702880859e-01 -2.874926850199699402e-02 3.120969235897064209e-01 2.384401857852935791e-01 1.580464839935302734e-02 -8.725592866539955139e-03 -2.110552228987216949e-02 -8.225850760936737061e-02 -4.390223696827888489e-02
1.818410307168960571e-01 -3.092438578605651855e-01 2.253360748291015625e-01 1.092182174324989319e-01 4.484527185559272766e-02 1.181962266564369202e-01 2.946509718894958496e-01 -3.089433610439300537e-01 -1.560198813676834106e-01 -1.130751222372055054e-01 -2.571947313845157623e-02 2.892768569290637970e-02 -1.851284876465797424e-02 2.967465110123157501e-02 3.220154047012329102e-01 3.698071539402008057e-01 7.372703403234481812e-02 1.145205572247505188e-01 7.900265604257583618e-02 7.719834893941879272e-02 -6.307411938905715942e-02 1.766397655010223389e-01 2.191516011953353882e-01 -1.057440321892499924e-02 1.206907629966735840e-01 2.082027494907379150e-01 8.331394195556640625e-02 1.697959452867507935e-01 -2.365038543939590454e-01 3.252194449305534363e-02 -1.887254267930984497e-01 1.722877025604248047e-01
-9.359928965568542480e-02 5.763045698404312134e-02 3.314187526702880859e-01 2.057114988565444946e-01 -1.154046580195426941e-01 -3.477009013295173645e-02 -7.838480174541473389e-02 1.881894320249557495e-01 -1.708706468343734741e-01 -4.060050845146179199e-01 -6.236848607659339905e-02 1.110156178474426270e-01 1.181721910834312439e-01 -1.354480534791946411e-01 2.634811401367187500e-01 -3.255378827452659607e-02 -1.207212358713150024e-02 -1.608226448297500610e-02 2.196049690246582031e-02 2.035454511642456055e-01 1.129178106784820557e-01 1.780632436275482178e-01 1.086696702986955643e-02 -1.084686443209648132e-01 -3.018043339252471924e-01 2.383148223161697388e-01 2.465777993202209473e-01 -1.578489840030670166e-01 -8.781807869672775269e-02 2.179896980524063110e-01 -2.487818002700805664e-01 1.313512772321701050e-01
-6.838904321193695068e-02 -1.825136542320251465e-01 1.405630260705947876e-01 -3.413472091779112816e-03 3.340718746185302734e-01 2.030958831310272217e-01 -5.739375948905944824e-02 -2.669875323772430420e-01 -2.681518904864788055e-02 -3.359007537364959717e-01 5.177003145217895508e-02 5.372767150402069092e-02 -1.458867685869336128e-03 -1.451446115970611572e-01 3.964006006717681885e-01 7.955187000334262848e-03 -1.646841466426849365e-01 1.275413483381271362e-01 8.923116326332092285e-02 3.851782530546188354e-03 -1.560473889112472534e-01 -1.108877807855606079e-01 2.920800447463989258e-01 1.947797089815139771e-02 2.160841226577758789e-02 5.179720371961593628e-02 2.494648993015289307e-01 -1.212485805153846741e-01 -6.469974666833877563e-02 -3.535626530647277832e-01 -1.833477169275283813e-01 -2.895383164286613464e-02
-1.312322318553924561e-01 -1.513617038726806641e-01 2.297765761613845825e-01 -3.299471139907836914e-01 1.408799178898334503e-02 7.784137874841690063e-02 -1.822792291641235352e-01 1.502918004989624023e-01 -2.313615232706069946e-01 -3.201401531696319580e-01 -3.248662650585174561e-01 2.789488248527050018e-02 -1.579885184764862061e-01 -1.455004811286926270e-01 1.673899441957473755e-01 7.360173761844635010e-02 -1.401285529136657715e-01 2.396923005580902100e-01 8.146809786558151245e-02 4.539776220917701721e-02 -2.163872718811035156e-01 2.312477827072143555e-01 -4.728832468390464783e-02 -6.165814027190208435e-02 -9.507234394550323486e-02 -1.573383063077926636e-02 1.384753827005624771e-02 8.451054245233535767e-02 -3.809920251369476318e-01 -4.955449327826499939e-02 -1.889344453811645508e-01 -4.671889171004295349e-02
1.455471962690353394e-01 -1.695071309804916382e-01 1.612971425056457520e-01 -2.097570747137069702e-01 2.373478859663009644e-01 3.985510673373937607e-03 -2.790487408638000488e-01 5.214618146419525146e-02 -2.858489518985152245e-03 -3.780128955841064453e-01 -2.689664363861083984e-01 -5.604964867234230042e-02 2.508517205715179443e-01 -1.124950870871543884e-01 2.192816585302352905e-01 1.674260944128036499e-01 -7.713145762681961060e-02 5.570131540298461914e-02 -4.074469953775405884e-02 1.647530943155288696e-01 -3.137819170951843262e-01 -1.355215013027191162e-01 2.803257107734680176e-01 -1.904158294200897217e-01 -4.007625579833984375e-02 -7.918319851160049438e-02 3.762639686465263367e-02 -1.414419263601303101e-01 -1.017061844468116760e-01 -1.539409309625625610e-01 -1.528611034154891968e-01 -1.296897083520889282e-01
-2.168639600276947021e-01 5.893236026167869568e-02 2.791567742824554443e-01 -1.783318370580673218e-01 -2.220608741044998169e-01 6.628310680389404297e-02 2.347720973193645477e-02 -2.556314766407012939e-01 -1.546633243560791016e-01 -3.515777289867401123e-01 -6.161157786846160889e-02 -2.366443723440170288e-02 -9.945423156023025513e-02 4.195921123027801514e-02 1.255967766046524048e-01 4.629272222518920898e-01 -1.481848061084747314e-01 -1.129335314035415649e-01 2.334619127213954926e-02 -1.295770518481731415e-02 -1.267395317554473877e-01 3.915785625576972961e-02 -1.158789470791816711e-01 -5.698197335004806519e-02 4.984763637185096741e-02 9.989167749881744385e-02 -1.474092304706573486e-01 -2.959482371807098389e-01 -1.199992448091506958e-01 -1.265872418880462646e-01 -3.044306039810180664e-01 -1.094281673431396484e-01
1.642027050256729126e-01 -2.317408472299575806e-01 9.528068453073501587e-02 1.113363448530435562e-02 -1.343932896852493286e-01 -1.245977822691202164e-02 -2.759496122598648071e-02 5.545748770236968994e-02 -7.947384566068649292e-02 -2.735085785388946533e-01 8.320521563291549683e-02 1.689974963665008545e-01 -1.755437403917312622e-01 -1.422039568424224854e-01 1.644864976406097412e-01 3.776562511920928955e-01 6.583988666534423828e-02 8.077672123908996582e-02 2.591079100966453552e-03 2.076545804738998413e-01 -8.234139531850814819e-02 -3.946161270141601562e-02 -2.104763239622116089e-01 -4.011864215135574341e-02 -2.414369955658912659e-02 4.892598092555999756e-01 1.531980484724044800e-01 -2.584888041019439697e-01 2.494487613439559937e-01 -1.048349067568778992e-01 -1.057649403810501099e-01 -1.669562608003616333e-01
1.948188394308090210e-01 -9.174401313066482544e-02 1.816602647304534912e-01 -2.078473418951034546e-01 -1.830558627843856812e-01 3.330089747905731201e-01 -7.471523433923721313e-02 5.234793573617935181e-02 1.299262195825576782e-01 -1.888186484575271606e-01 -1.820456981658935547e-01 1.252131909132003784e-01 6.280571222305297852e-02 -5.986671149730682373e-02 9.667386859655380249e-02 -5.573540925979614258e-02 -4.043591916561126709e-01 2.582926489412784576e-02 1.204298585653305054e-01 3.468606248497962952e-02 -3.614527285099029541e-01 -6.107087805867195129e-02 -9.287287481129169464e-03 -1.160274520516395569e-01 1.924324482679367065e-01 1.588027179241180420e-01 -1.587709188461303711e-01 1.270954757928848267e-01 -1.912525743246078491e-01 2.121348977088928223e-01 -2.960901558399200439e-01 5.198826268315315247e-02
-1.972531527280807495e-01 1.375659555196762085e-02 2.753871493041515350e-02 -3.505032658576965332e-01 -2.478183507919311523e-01 1.859171539545059204e-01 -8.516400307416915894e-02 7.811130583286285400e-02 -8.242212980985641479e-02 -7.239717245101928711e-02 -9.847079962491989136e-02 2.762908041477203369e-01 -2.397603355348110199e-02 5.701290443539619446e-02 2.326664775609970093e-01 2.927214503288269043e-01 5.948877893388271332e-03 6.561390310525894165e-02 1.950888521969318390e-02 -1.132820025086402893e-01 -1.683936715126037598e-01 -2.276657382026314735e-03 1.545201241970062256e-01 -2.854771316051483154e-01 2.987467050552368164e-01 4.706477820873260498e-01 -3.033960238099098206e-03 -1.786537235602736473e-03 1.398546062409877777e-02 5.241088941693305969e-02 -1.439288258552551270e-01 2.294269949197769165e-02
7.176573574542999268e-02 4.818915575742721558e-02 3.902952373027801514e-01 -1.948797702789306641e-01 1.468695402145385742e-01 1.008453816175460815e-01 1.357050426304340363e-02 -1.699026487767696381e-02 5.333425477147102356e-03 -2.283242344856262207e-01 -3.211227655410766602e-01 5.611684545874595642e-02 3.152388846501708031e-03 -3.760571181774139404e-01 1.970332711935043335e-01 7.857588678598403931e-02 -4.601714760065078735e-02 7.337383925914764404e-02 -3.067863583564758301e-01 1.873950511217117310e-01 -2.940205037593841553e-01 -2.173066511750221252e-02 2.159600704908370972e-01 -5.921565368771553040e-02 -4.110471531748771667e-02 -1.166448835283517838e-02 -1.321732699871063232e-01 1.036666408181190491e-01 1.133261024951934814e-01 5.068305507302284241e-02 -1.628629565238952637e-01 -2.817293405532836914e-01
8.465903997421264648e-02 -2.220999449491500854e-01 2.030352205038070679e-01 -3.600033000111579895e-02 1.044699475169181824e-01 -2.459121309220790863e-02 -4.299106299877166748e-01 1.689262539148330688e-01 -7.924810051918029785e-02 -2.339327931404113770e-01 -2.122929394245147705e-01 2.381093651056289673e-01 7.084095478057861328e-02 -8.996054530143737793e-02 1.435493677854537964e-01 1.877516880631446838e-02 -1.337234973907470703e-01 1.390061229467391968e-01 1.318247914314270020e-01 -1.820198297500610352e-01 -7.656445354223251343e-02 2.864715158939361572e-01 1.378400921821594238e-01 -3.517381548881530762e-01 -1.150042861700057983e-01 1.722940951585769653e-01 -8.343692123889923096e-02 2.378863096237182617e-02 -1.095051062293350697e-03 -4.312322661280632019e-02 -3.286654055118560791e-01 2.420684136450290680e-02
1.667998284101486206e-01 -1.561672091484069824e-01 8.091656863689422607e-02 -2.215739488601684570e-01 8.126954734325408936e-02 9.128911048173904419e-02 -1.443499773740768433e-01 4.140587896108627319e-02 -5.630632862448692322e-02 -2.393919527530670166e-01 -3.501163721084594727e-01 9.020090848207473755e-02 1.864598989486694336e-01 -1.446523368358612061e-01 1.146988198161125183e-01 1.750555783510208130e-01 -1.662820130586624146e-01 2.160679250955581665e-01 -7.911257445812225342e-02 1.944292187690734863e-01 -3.393250107765197754e-01 -2.057936787605285645e-01 2.747176587581634521e-01 -9.137212485074996948e-02 -7.567837089300155640e-02 -6.480169296264648438e-02 -1.389472484588623047e-01 -2.217181622982025146e-01 2.661201544106006622e-02 -1.743956059217453003e-01 -2.633600533008575439e-01 -1.593386977910995483e-01
-1.675555557012557983e-01 -1.428778320550918579e-01 5.906726047396659851e-02 3.471070900559425354e-02 -1.155973896384239197e-01 3.006777763366699219e-01 1.265462934970855713e-01 8.099351823329925537e-02 -6.790491193532943726e-02 -3.803142011165618896e-01 -7.078689336776733398e-02 1.309292167425155640e-01 -1.636338382959365845e-01 1.628123521804809570e-01 3.263812363147735596e-01 1.196503341197967529e-01 1.796771138906478882e-01 2.284468561410903931e-01 5.470158532261848450e-02 -8.488354831933975220e-02 -1.968971490859985352e-01 2.474213205277919769e-02 -9.278888255357742310e-02 -2.294989377260208130e-01 -5.732833966612815857e-02 3.387756943702697754e-01 8.186723291873931885e-02 -3.575524985790252686e-01 -1.180690973997116089e-01 -3.302055224776268005e-02 -9.795210510492324829e-02 4.888183623552322388e-02
-5.864217504858970642e-02 1.384377628564834595e-01 1.616334021091461182e-01 -3.628778830170631409e-02 1.823981553316116333e-01 2.277253270149230957e-01 1.970041729509830475e-02 -5.377946048974990845e-02 -1.341950148344039917e-01 -3.829899132251739502e-01 -7.363350130617618561e-03 3.272816836833953857e-01 -4.930630698800086975e-02 1.586277037858963013e-01 7.989223301410675049e-02 1.901445537805557251e-01 1.543363481760025024e-01 -7.780131697654724121e-02 6.112198159098625183e-02 2.069272547960281372e-01 -3.462195396423339844e-01 -2.748417854309082031e-01 -1.547925174236297607e-02 -1.490814387798309326e-01 1.349687129259109497e-01 1.425412148237228394e-01 3.115971684455871582e-01 8.661223202943801880e-02 -1.991199553012847900e-01 -1.719936728477478027e-01 -6.746042519807815552e-02 -9.136865288019180298e-02
1.991294920444488525e-01 -1.900688558816909790e-01 3.005867004394531250e-01 -7.311169803142547607e-02 1.774402856826782227e-01 4.016149044036865234e-02 1.775783598423004150e-01 -6.266560405492782593e-02 -3.603206276893615723e-01 -3.619374334812164307e-01 -8.124324679374694824e-02 1.181921958923339844e-01 4.680053144693374634e-02 2.334917038679122925e-01 4.314533621072769165e-02 8.292865753173828125e-02 -4.818100482225418091e-02 -2.444605082273483276e-01 -2.159571051597595215e-01 4.115599021315574646e-02 -9.388934820890426636e-02 7.117256522178649902e-02 -1.267996877431869507e-01 -2.027288265526294708e-02 -1.763876825571060181e-01 3.772356808185577393e-01 -8.652129024267196655e-02 -1.503514498472213745e-02 -3.335060551762580872e-02 1.224231719970703125e-01 -7.261946052312850952e-02 -2.642524838447570801e-01
9.211209416389465332e-02 1.495120525360107422e-01 9.667084366083145142e-02 -7.412470877170562744e-02 2.566996812820434570e-01 1.497369110584259033e-01 -9.412174671888351440e-02 -1.160513162612915039e-01 -1.237067431211471558e-01 2.347563207149505615e-02 2.238597534596920013e-02 2.765564918518066406e-01 -2.277536243200302124e-01 2.449104934930801392e-02 3.162328302860260010e-01 2.270130664110183716e-01 7.129482924938201904e-02 -3.009765781462192535e-02 5.034740641713142395e-02 -3.502278774976730347e-02 -2.692334055900573730e-01 -5.024654045701026917e-02 1.686623543500900269e-01 -3.994818031787872314e-01 1.899512559175491333e-01 2.457141131162643433e-01 1.134340390563011169e-01 -3.175224959850311279e-01 -8.125537633895874023e-02 -2.639970183372497559e-02 1.671267114579677582e-02 -2.373029291629791260e-01
2.661903500556945801e-01 -1.363641619682312012e-01 9.935408830642700195e-02 1.339634954929351807e-01 -4.457015544176101685e-02 2.260725712403655052e-03 1.106120198965072632e-01 4.858232662081718445e-02 1.485311388969421387e-01 -2.746410369873046875e-01 -9.217559546232223511e-02 2.003214955329895020e-01 -1.895005702972412109e-01 1.137368679046630859e-01 2.637564577162265778e-02 1.144853234291076660e-01 -1.855463385581970215e-01 1.841070130467414856e-02 -1.963469088077545166e-01 -3.112460374832153320e-01 -2.991670072078704834e-01 -1.413428783416748047e-01 1.389113515615463257e-01 -7.097545545548200607e-03 -1.656878888607025146e-01 3.060555160045623779e-01 2.090274170041084290e-02 7.381708174943923950e-02 6.716977804899215698e-02 -1.075771152973175049e-01 -4.623092412948608398e-01 -3.923000395298004150e-02
8.410546928644180298e-02 1.575885117053985596e-01 2.977904975414276123e-01 -2.591956257820129395e-01 3.014977090060710907e-02 -3.937002643942832947e-02 -1.234756112098693848e-01 -9.886956214904785156e-02 -1.769128441810607910e-01 -5.701486766338348389e-02 -2.387785464525222778e-01 5.667323619127273560e-02 -3.978389501571655273e-02 -3.675268888473510742e-01 3.975871205329895020e-01 7.679150253534317017e-02 -1.414806246757507324e-01 -1.705078482627868652e-01 -4.011108539998531342e-03 -8.334263414144515991e-02 -1.458901166915893555e-01 5.451953504234552383e-03 5.302738025784492493e-02 -1.120974943041801453e-01 -1.845324039459228516e-01 -6.823855638504028320e-02 8.319523930549621582e-02 -7.214557379484176636e-02 -1.141709927469491959e-02 4.095235466957092285e-02 -4.919708669185638428e-01 -4.384114220738410950e-02
-6.643901020288467407e-02 9.347826242446899414e-02 2.815627753734588623e-01 2.258708886802196503e-02 1.973156034946441650e-01 2.183939889073371887e-02 8.851338177919387817e-02 -2.438663542270660400e-01 1.455393284559249878e-01 -2.675901353359222412e-01 -9.490198642015457153e-02 2.243290543556213379e-01 -1.661264151334762573e-01 -9.867538511753082275e-02 3.653202354907989502e-01 -5.990228056907653809e-02 1.500941365957260132e-01 1.188950687646865845e-01 1.767631471157073975e-01 -2.249366417527198792e-02 -1.440614908933639526e-01 -1.725873500108718872e-01 -2.202930301427841187e-01 -7.842557132244110107e-02 -1.735640168190002441e-01 2.819321155548095703e-01 1.010626032948493958e-01 -1.408546715974807739e-01 1.322056949138641357e-01 3.902440518140792847e-02 -3.572740554809570312e-01 1.179028600454330444e-01
2.982998788356781006e-01 -1.553071737289428711e-01 1.815489083528518677e-01 -9.924970567226409912e-02 -5.404467508196830750e-02 1.514259725809097290e-02 -1.307762414216995239e-01 1.353394091129302979e-01 -4.074406325817108154e-01 -1.810518056154251099e-01 1.051440238952636719e-01 1.078808605670928955e-01 -6.914294511079788208e-02 -4.771206155419349670e-02 7.811322063207626343e-02 3.954828251153230667e-03 2.683132514357566833e-02 -4.519983530044555664e-01 3.761815652251243591e-02 2.172167748212814331e-01 -1.236624270677566528e-01 8.163782954216003418e-02 -6.621196120977401733e-02 -4.289831593632698059e-02 1.015710085630416870e-01 1.255502551794052124e-01 -5.018635839223861694e-02 -3.079112768173217773e-01 -9.266848862171173096e-02 -2.007899582386016846e-01 -3.247775733470916748e-01 -1.061459928750991821e-01
1.393629014492034912e-01 -1.918303668498992920e-01 2.633787691593170166e-01 -3.520585969090461731e-02 -1.525069624185562134e-01 3.907205760478973389e-01 -1.583756208419799805e-01 1.104202643036842346e-01 1.144754216074943542e-01 -1.636167019605636597e-01 -6.587988138198852539e-02 8.449375629425048828e-02 2.253295928239822388e-01 2.272431505843997002e-03 1.300181448459625244e-01 2.422238467261195183e-04 -1.355047672986984253e-01 -2.323598228394985199e-02 1.380799114704132080e-01 1.246859207749366760e-01 -2.920033633708953857e-01 -2.025879472494125366e-01 8.826322108507156372e-02 3.292327746748924255e-02 2.086594849824905396e-01 1.486853510141372681e-01 -5.064162239432334900e-02 1.419611275196075439e-01 -1.108839884400367737e-01 2.781243622303009033e-01 -4.170874059200286865e-01 1.633838005363941193e-02
1.802908442914485931e-02 -1.057042740285396576e-03 3.091472089290618896e-01 -9.753860533237457275e-02 5.146103724837303162e-02 -5.781279411166906357e-03 -4.332961887121200562e-02 2.363207638263702393e-01 -1.640090048313140869e-01 -2.797913551330566406e-01 6.148399040102958679e-02 3.357162773609161377e-01 1.912747919559478760e-01 9.527309238910675049e-02 3.767659068107604980e-01 4.623249918222427368e-02 -9.677182883024215698e-02 1.776479780673980713e-01 -1.447788327932357788e-01 1.962361484766006470e-01 -7.457316387444734573e-03 6.183173134922981262e-02 2.768523991107940674e-01 -1.804842054843902588e-01 -2.770569920539855957e-01 2.596973180770874023e-01 4.946587234735488892e-02 -9.379132091999053955e-02 -1.960992515087127686e-01 1.119544208049774170e-01 -4.846663400530815125e-02 2.195862680673599243e-02
9.518536925315856934e-02 -8.929301798343658447e-02 4.472486674785614014e-02 -6.692670285701751709e-02 4.137706458568572998e-01 8.200433105230331421e-02 -1.296201199293136597e-01 -5.406853929162025452e-02 1.022677496075630188e-01 -2.997701764106750488e-01 -9.286776930093765259e-02 -8.546973019838333130e-02 8.852098137140274048e-02 -9.247574955224990845e-02 4.180410206317901611e-01 1.765149533748626709e-01 3.570955246686935425e-02 1.553841382265090942e-01 6.979634612798690796e-02 9.370954334735870361e-02 -2.058035135269165039e-01 -5.098308902233839035e-03 3.676423132419586182e-01 -8.279281109571456909e-02 -5.761152133345603943e-02 1.644297093152999878e-01 7.825309038162231445e-02 1.878629811108112335e-02 1.344423741102218628e-01 -3.361808657646179199e-01 -2.116646915674209595e-01 -6.388658285140991211e-02
1.897055208683013916e-01 -8.590626716613769531e-02 2.005000114440917969e-01 -1.496819555759429932e-01 -9.833946079015731812e-02 2.273400574922561646e-01 -7.249535620212554932e-02 -2.136839926242828369e-01 -2.392871230840682983e-01 -3.306247293949127197e-01 -2.833469212055206299e-01 9.004764258861541748e-02 1.113137677311897278e-01 -1.514429152011871338e-01 1.574200540781021118e-01 9.253192692995071411e-02 6.412268429994583130e-02 1.037835180759429932e-01 -2.590789087116718292e-02 2.625744938850402832e-01 -2.006547302007675171e-01 8.955211192369461060e-02 2.444891780614852905e-01 -2.027915865182876587e-01 -1.693788766860961914e-01 -2.334472686052322388e-01 -7.887529581785202026e-02 1.058884486556053162e-01 -6.947063654661178589e-02 -1.290636509656906128e-01 -2.694825530052185059e-01 -1.723856627941131592e-01
2.735581435263156891e-02 -1.615749001502990723e-01 2.164317667484283447e-01 -1.573191434144973755e-01 1.399935930967330933e-01 2.272779792547225952e-01 4.234429448843002319e-02 9.787327051162719727e-02 1.033725216984748840e-01 -6.113144382834434509e-02 -3.227238729596138000e-02 2.174785435199737549e-01 -9.237788617610931396e-02 -1.504441648721694946e-01 3.596721589565277100e-01 3.285812139511108398e-01 1.302889287471771240e-01 -3.883863240480422974e-02 1.626124978065490723e-01 -2.230714559555053711e-01 -2.060621976852416992e-01 -7.512963376939296722e-03 1.777880638837814331e-02 -1.497871279716491699e-01 -1.842477917671203613e-01 3.187932819128036499e-02 1.509045511484146118e-01 2.894135192036628723e-02 1.463317871093750000e-01 -2.289982140064239502e-01 -4.405327439308166504e-01 -3.487496450543403625e-02
-9.995048493146896362e-02 -2.240992784500122070e-01 2.111248373985290527e-01 -5.995888635516166687e-02 -8.908454328775405884e-03 -1.267661899328231812e-01 -5.505485460162162781e-02 -3.326074182987213135e-01 -1.305253207683563232e-01 -1.657090187072753906e-01 -5.591602250933647156e-02 -9.953978471457958221e-03 -6.198995187878608704e-02 5.028753075748682022e-03 2.158725410699844360e-01 3.549540638923645020e-01 3.749370276927947998e-01 3.124294616281986237e-02 2.373327501118183136e-02 2.837825194001197815e-02 -2.427392005920410156e-01 -1.903848946094512939e-01 2.417538762092590332e-01 -2.153773307800292969e-01 1.982988864183425903e-01 6.402408704161643982e-03 1.063955798745155334e-01 2.822582237422466278e-02 1.430139988660812378e-01 1.304053813219070435e-01 -2.553541958332061768e-01 -2.013989835977554321e-01
1.126624420285224915e-01 -3.041387163102626801e-02 -6.941923499107360840e-02 -3.081567957997322083e-02 -2.270674407482147217e-01 6.151030585169792175e-02 7.053831219673156738e-02 -4.889341592788696289e-01 -7.861669361591339111e-02 -1.803149878978729248e-01 -6.673473119735717773e-02 1.786576658487319946e-01 -2.002424448728561401e-01 4.369515180587768555e-02 2.002729028463363647e-01 1.453264802694320679e-01 -2.043820768594741821e-01 -6.832740455865859985e-02 2.213603556156158447e-01 5.934512615203857422e-02 -8.576821535825729370e-02 -3.844897821545600891e-02 8.130061626434326172e-02 -3.010274469852447510e-01 -6.983193755149841309e-02 2.892773151397705078e-01 8.428050577640533447e-02 -1.900776028633117676e-01 -3.162035346031188965e-01 6.139574572443962097e-02 -2.422422170639038086e-01 -6.071130558848381042e-02
1.254467964172363281e-01 -3.812937140464782715e-01 1.949993669986724854e-01 -6.577674299478530884e-02 -1.310349255800247192e-02 2.818924188613891602e-02 -2.004282772541046143e-01 -2.144123315811157227e-01 4.172416403889656067e-03 -1.492340117692947388e-01 -4.237087666988372803e-01 2.573128603398799896e-02 1.546372026205062866e-01 -1.732659339904785156e-01 1.663154959678649902e-01 2.194155752658843994e-01 -2.162917554378509521e-01 -7.940938323736190796e-02 1.189281418919563293e-01 1.905884779989719391e-02 9.194956719875335693e-02 -1.814294047653675079e-02 3.839691281318664551e-01 -7.624922692775726318e-02 7.895284891128540039e-02 2.137796729803085327e-01 1.282569766044616699e-01 -9.906566888093948364e-02 -1.458999961614608765e-01 7.986536622047424316e-02 -2.035538852214813232e-01 -1.659719832241535187e-02
1.851117610931396484e-02 1.270430535078048706e-01 9.351623058319091797e-02 -6.436838954687118530e-02 2.261916548013687134e-02 1.795035004615783691e-01 3.398509323596954346e-02 -4.367085546255111694e-02 -3.808611258864402771e-02 -2.879812121391296387e-01 5.941991135478019714e-02 2.679687440395355225e-01 3.305184468626976013e-02 1.884764432907104492e-01 2.687060236930847168e-01 9.618446230888366699e-02 2.792167365550994873e-01 -9.518958628177642822e-02 1.965238340198993683e-02 2.512130737304687500e-01 -3.235878348350524902e-01 -3.512266278266906738e-01 5.121280252933502197e-02 -2.830754220485687256e-02 2.538341581821441650e-01 3.083470836281776428e-02 2.377999871969223022e-01 -2.474154233932495117e-01 -1.676796749234199524e-02 4.283362999558448792e-02 -2.620905935764312744e-01 -1.451824158430099487e-01
1.803662776947021484e-01 7.742257416248321533e-02 1.947230845689773560e-02 -5.308266729116439819e-02 -3.251041844487190247e-02 -1.245912909507751465e-01 1.705745309591293335e-01 1.803146451711654663e-01 -1.949908882379531860e-01 -2.699390351772308350e-01 -1.368913501501083374e-01 1.278134733438491821e-01 2.702091038227081299e-01 -5.177079886198043823e-02 4.739261567592620850e-01 -8.979056775569915771e-02 4.789802432060241699e-02 2.312973327934741974e-02 1.539462357759475708e-01 7.483006268739700317e-02 -2.057766616344451904e-01 -1.060200333595275879e-01 4.345984011888504028e-02 -6.097573786973953247e-02 -2.311906218528747559e-01 3.724049925804138184e-01 -1.859021484851837158e-01 -2.573158778250217438e-02 1.058670729398727417e-01 2.633732259273529053e-01 -1.628293246030807495e-01 -3.102748305536806583e-04
-1.142623350024223328e-01 -2.816340029239654541e-01 3.860531747341156006e-01 -5.834240466356277466e-02 -1.880673170089721680e-01 -1.751980632543563843e-01 -1.933401823043823242e-02 1.019341312348842621e-02 -9.257376194000244141e-02 -1.846114732325077057e-02 -5.690681561827659607e-02 1.332173496484756470e-01 3.152552992105484009e-02 -4.133454561233520508e-01 1.767355650663375854e-01 -3.641233965754508972e-02 6.514223664999008179e-02 1.335818972438573837e-02 7.312510907649993896e-02 9.711828082799911499e-02 -2.909302115440368652e-01 -1.305362433195114136e-01 -1.221675798296928406e-02 -1.405446529388427734e-01 1.453251242637634277e-01 4.862075746059417725e-01 -6.677571684122085571e-02 -2.247104793787002563e-02 -1.937927007675170898e-01 -5.441366508603096008e-02 -2.017551846802234650e-02 1.007495597004890442e-01
2.100623399019241333e-01 -3.457573056221008301e-01 5.238867551088333130e-02 7.797322236001491547e-03 7.257233560085296631e-02 1.198145374655723572e-01 1.722507327795028687e-01 -3.513423502445220947e-01 -3.701438754796981812e-02 -3.106311336159706116e-02 -1.128937397152185440e-02 9.443204104900360107e-02 1.199157983064651489e-01 -1.514569967985153198e-01 4.269568324089050293e-01 7.262150943279266357e-02 4.557856544852256775e-02 -5.885488912463188171e-02 -1.004984602332115173e-01 2.280547320842742920e-01 -1.220776140689849854e-01 -2.071391046047210693e-02 3.473340719938278198e-02 -1.195360794663429260e-01 -4.124240484088659286e-03 1.809074729681015015e-01 -3.288176655769348145e-02 1.512778997421264648e-01 -2.276168018579483032e-01 -8.112156763672828674e-03 -3.867470622062683105e-01 2.605470120906829834e-01
-2.731831930577754974e-02 -1.136140972375869751e-01 7.891166210174560547e-02 3.319602087140083313e-02 1.018605604767799377e-01 2.701657414436340332e-01 -1.293477565050125122e-01 -1.403334140777587891e-01 -2.082461491227149963e-02 -3.750631809234619141e-01 1.359648704528808594e-01 3.157629668712615967e-01 1.483641713857650757e-01 -5.953180789947509766e-02 2.122607529163360596e-01 1.398357599973678589e-01 1.832484751939773560e-01 -7.983694970607757568e-02 -1.900585293769836426e-01 2.873720526695251465e-01 -1.852418184280395508e-01 -3.183338940143585205e-01 -7.445485889911651611e-02 -2.244531810283660889e-01 2.419324517250061035e-01 7.542281597852706909e-02 2.436445057392120361e-01 -3.000765107572078705e-02 -3.227505460381507874e-02 4.538943991065025330e-02 -1.219398900866508484e-01 -1.306786984205245972e-01
-4.359032213687896729e-02 -5.367085337638854980e-01 1.125005632638931274e-01 -9.229090064764022827e-02 2.898179888725280762e-01 9.254168719053268433e-02 -1.763145327568054199e-01 2.390790171921253204e-02 1.801258623600006104e-01 -3.021505661308765411e-02 -4.173394665122032166e-02 1.689271926879882812e-01 1.203919798135757446e-01 1.599942333996295929e-02 1.944656819105148315e-01 1.838858723640441895e-01 -1.870516538619995117e-01 3.851773962378501892e-02 1.399603486061096191e-02 -3.328250348567962646e-01 -1.986785680055618286e-01 -1.868003457784652710e-01 1.084480211138725281e-01 -2.050583362579345703e-01 -9.248847514390945435e-02 2.879048883914947510e-01 3.364447876811027527e-02 9.126617014408111572e-02 -2.130012214183807373e-02 5.631026253104209900e-02 -1.752822846174240112e-01 6.135454773902893066e-02
1.626828610897064209e-01 -2.792623341083526611e-01 1.967307180166244507e-01 -1.751607060432434082e-01 3.327102065086364746e-01 4.163920134305953979e-02 -3.177938610315322876e-02 -8.227502554655075073e-02 -1.443938016891479492e-01 5.094870924949645996e-02 -2.373000830411911011e-01 2.259266972541809082e-01 4.575835913419723511e-02 -2.958112061023712158e-01 1.544092595577239990e-01 1.399369686841964722e-01 1.077849343419075012e-01 2.881437242031097412e-01 -1.120135188102722168e-01 1.168563496321439743e-02 -2.420062124729156494e-01 -7.178514450788497925e-02 1.680242568254470825e-01 -2.845937013626098633e-01 -8.404063060879707336e-03 8.646348118782043457e-02 2.827050089836120605e-01 6.894890218973159790e-02 -1.272954791784286499e-01 -8.655253797769546509e-02 -2.029546052217483521e-01 -6.891167163848876953e-02
-2.573601603507995605e-01 -5.168915539979934692e-02 1.812597662210464478e-01 -1.848371475934982300e-01 -1.712912470102310181e-01 2.211806476116180420e-01 8.645425736904144287e-02 4.799330234527587891e-02 -1.346958428621292114e-01 9.164407104253768921e-02 -8.444818109273910522e-02 -1.042934954166412354e-01 1.620264053344726562e-01 -1.217268705368041992e-01 3.446882367134094238e-01 2.202221304178237915e-01 -2.234926372766494751e-01 -8.789224177598953247e-02 1.788923144340515137e-02 -5.984002351760864258e-02 -2.730852067470550537e-01 1.001979038119316101e-01 1.161901652812957764e-01 -6.787258386611938477e-02 1.703182160854339600e-01 2.910672724246978760e-01 -8.418805897235870361e-03 -3.642358779907226562e-01 -2.157902419567108154e-01 1.018156185746192932e-01 -2.092426568269729614e-01 1.078354641795158386e-01
1.710520982742309570e-01 -1.272042542695999146e-01 3.717622756958007812e-01 -3.653770685195922852e-01 -9.097709320485591888e-03 -1.782375723123550415e-01 -1.047442778944969177e-01 9.268277138471603394e-02 -3.283376693725585938e-01 -2.834606170654296875e-01 -1.174601241946220398e-01 -1.627846434712409973e-02 1.872400790452957153e-01 -1.109184697270393372e-01 2.449914813041687012e-01 1.086402535438537598e-01 9.202527254819869995e-02 -1.395507343113422394e-02 -1.839104294776916504e-01 -8.267345838248729706e-03 -1.714204400777816772e-01 1.010275110602378845e-01 7.755558937788009644e-02 -2.052913755178451538e-01 -1.335462629795074463e-01 -1.049327701330184937e-01 -1.424866029992699623e-03 1.774200350046157837e-01 -8.185354992747306824e-03 -2.964320126920938492e-03 -3.439017534255981445e-01 3.258357569575309753e-02
1.336658298969268799e-01 -2.458972334861755371e-01 2.298946380615234375e-01 -1.430238783359527588e-01 1.768883317708969116e-01 1.083427146077156067e-01 -9.347327053546905518e-02 3.173940777778625488e-01 7.218143902719020844e-03 -3.063214384019374847e-02 -2.794598042964935303e-01 4.772455990314483643e-02 -4.719864204525947571e-02 -2.587321400642395020e-02 3.656852245330810547e-01 -1.694307848811149597e-02 -1.239414289593696594e-01 -9.331592917442321777e-02 -1.070008203387260437e-01 8.622944355010986328e-02 -2.409422695636749268e-01 1.053929775953292847e-01 4.644978046417236328e-01 -3.292025998234748840e-02 -1.352479755878448486e-01 8.830132894217967987e-03 -1.155306249856948853e-01 -2.436726093292236328e-01 -1.424130648374557495e-01 -1.169440075755119324e-01 -1.368294954299926758e-01 -6.964792311191558838e-02
6.488994508981704712e-02 1.329081207513809204e-01 1.192319020628929138e-01 7.562452554702758789e-02 3.876607120037078857e-02 2.006802111864089966e-01 9.908597916364669800e-02 -9.876316785812377930e-02 -1.077596545219421387e-01 -4.188714623451232910e-01 -9.434717893600463867e-02 2.581324577331542969e-01 -6.907030940055847168e-02 1.536680161952972412e-01 2.834837436676025391e-01 8.203923702239990234e-02 9.170442819595336914e-02 6.639290601015090942e-03 -5.859720334410667419e-02 2.551988661289215088e-01 -2.914789617061614990e-01 -2.717364728450775146e-01 -1.529178172349929810e-01 -2.584947049617767334e-01 1.358918845653533936e-01 6.870343536138534546e-02 3.211821317672729492e-01 -1.373658329248428345e-01 7.027355581521987915e-02 8.180015534162521362e-02 -1.327363401651382446e-02 -1.890153139829635620e-01
-1.233783587813377380e-01 4.661871120333671570e-03 3.355824053287506104e-01 -1.133015230298042297e-01 -2.729990519583225250e-02 -1.622303761541843414e-02 -1.216602399945259094e-01 2.151765972375869751e-01 -1.375870257616043091e-01 -2.939963936805725098e-01 -2.377713099122047424e-02 4.043554067611694336e-01 1.973863393068313599e-01 1.346313506364822388e-01 3.986735045909881592e-01 -3.226445987820625305e-02 6.461663544178009033e-02 1.529753953218460083e-01 -4.550849273800849915e-02 1.563482433557510376e-01 -8.017781376838684082e-02 3.865436092019081116e-02 2.811304330825805664e-01 -1.018973886966705322e-01 -2.798463404178619385e-01 2.237774282693862915e-01 2.571050077676773071e-02 -2.167582698166370392e-02 -5.537828803062438965e-02 1.053773686289787292e-01 -1.240111887454986572e-01 1.370390970259904861e-02
2.576531171798706055e-01 -2.311032861471176147e-01 1.514133363962173462e-01 -7.432928681373596191e-02 9.590461105108261108e-02 2.585404813289642334e-01 -2.677955478429794312e-02 -8.569428324699401855e-02 -1.615310162305831909e-01 -3.312278687953948975e-01 -1.004278808832168579e-01 2.947589755058288574e-01 6.998021155595779419e-02 -1.662507057189941406e-01 1.482504140585660934e-02 1.510835587978363037e-01 2.781285047531127930e-01 2.003122419118881226e-01 6.652949377894401550e-03 2.738808467984199524e-02 -2.398848682641983032e-01 -2.683022916316986084e-01 3.253767639398574829e-02 -3.305922448635101318e-01 6.150189414620399475e-02 -4.096531867980957031e-02 2.535582482814788818e-01 -2.021907567977905273e-01 -6.281899660825729370e-02 -1.105471421033143997e-02 -1.247232314199209213e-02 -7.928021252155303955e-02
1.417964100837707520e-01 5.740666016936302185e-02 5.728455781936645508e-01 -1.147776767611503601e-01 3.730604425072669983e-02 -1.310329139232635498e-01 -1.803280599415302277e-02 1.863922574557363987e-03 1.394734382629394531e-01 -2.992481738328933716e-02 -1.657547950744628906e-01 3.790251165628433228e-02 -7.547032833099365234e-02 -2.201739996671676636e-01 2.509898543357849121e-01 3.029204905033111572e-01 6.301397830247879028e-02 -9.229075163602828979e-02 -1.097267959266901016e-03 1.342851072549819946e-01 -1.563800871372222900e-01 -2.396552264690399170e-01 9.422156214714050293e-02 -2.072652727365493774e-01 -1.753774583339691162e-01 -3.615144640207290649e-03 -7.024783641099929810e-02 -2.055171877145767212e-01 -8.659591898322105408e-03 -1.676609180867671967e-02 -3.287915289402008057e-01 8.685213327407836914e-02
-7.276455312967300415e-02 -1.892367303371429443e-01 4.466488361358642578e-01 -2.384369373321533203e-01 1.646055579185485840e-01 6.755907833576202393e-02 -7.481946796178817749e-02 1.150865629315376282e-01 8.892904222011566162e-02 -2.453252673149108887e-02 -3.191580474376678467e-01 1.725803874433040619e-02 2.541198395192623138e-02 -3.025754988193511963e-01 3.480497300624847412e-01 2.494741529226303101e-01 -1.518601775169372559e-01 -1.258129477500915527e-01 1.439225822687149048e-01 -1.336160749197006226e-01 -1.208789795637130737e-01 -2.705021202564239502e-02 2.254542708396911621e-02 -1.441731005907058716e-01 -1.389790326356887817e-02 3.413717076182365417e-02 -1.508392691612243652e-01 3.492273017764091492e-02 2.295223064720630646e-02 3.462510928511619568e-02 -3.476188182830810547e-01 -6.173838302493095398e-02
2.840934321284294128e-02 7.070753723382949829e-02 4.859001338481903076e-01 -4.172893613576889038e-02 1.608231067657470703e-01 -6.678739562630653381e-03 -3.522379100322723389e-01 -1.857778057456016541e-02 -2.632251940667629242e-02 -2.747084386646747589e-02 -3.335433304309844971e-01 7.558496296405792236e-02 8.145621418952941895e-02 -9.690447896718978882e-02 3.810478150844573975e-01 1.183444634079933167e-01 -7.831737399101257324e-02 -9.497494436800479889e-03 1.713476777076721191e-01 -1.483343094587326050e-01 -1.036764010787010193e-01 -1.309028267860412598e-01 3.176951035857200623e-02 -1.990241408348083496e-01 -1.936051845550537109e-01 3.831639885902404785e-02 -1.278380155563354492e-01 1.985084079205989838e-02 -2.659683302044868469e-02 -8.443241566419601440e-02 -3.485731482505798340e-01 3.562670946121215820e-02
-2.031713426113128662e-01 3.098873049020767212e-02 2.920831441879272461e-01 -7.650387287139892578e-02 2.257675491273403168e-02 -1.366212964057922363e-01 -1.469755023717880249e-01 6.490367650985717773e-02 -5.074312537908554077e-02 -3.120015561580657959e-01 1.642369665205478668e-02 3.813744187355041504e-01 6.167228147387504578e-02 8.958368748426437378e-02 3.963230848312377930e-01 1.030758693814277649e-01 -1.352201849222183228e-01 1.505487263202667236e-01 -1.438309252262115479e-01 1.473231762647628784e-01 -3.765456378459930420e-02 6.833543628454208374e-02 3.117359876632690430e-01 -1.342099606990814209e-01 -2.853190302848815918e-01 2.362176179885864258e-01 -5.652324110269546509e-02 -1.548892408609390259e-01 -1.025089994072914124e-01 4.158138483762741089e-02 1.187241519801318645e-03 -1.232683211565017700e-01
-7.672910112887620926e-03 1.966302543878555298e-01 1.545673161745071411e-01 -2.031126245856285095e-02 -1.067074853926897049e-02 -1.568169891834259033e-01 2.705028057098388672e-01 3.428573012351989746e-01 2.216555550694465637e-02 -3.910396397113800049e-01 -6.000192090868949890e-02 1.010355278849601746e-01 -1.497389078140258789e-01 -1.335453540086746216e-01 2.000294923782348633e-01 -3.521706536412239075e-02 -8.269674330949783325e-02 4.354697465896606445e-02 1.616363413631916046e-02 -3.235707432031631470e-02 -1.623208373785018921e-01 -2.715797126293182373e-01 -1.736183301545679569e-03 -2.348606884479522705e-01 -2.570366859436035156e-01 4.227091073989868164e-01 6.627560406923294067e-02 6.550431996583938599e-02 3.249338129535317421e-03 -1.181094162166118622e-02 -2.201875448226928711e-01 7.382153719663619995e-02
1.690725982189178467e-02 -9.320280700922012329e-02 3.080192208290100098e-01 -5.222290381789207458e-02 2.353060245513916016e-01 4.043651521205902100e-01 -2.015833854675292969e-01 1.945840567350387573e-01 9.426993876695632935e-02 4.563638567924499512e-02 -6.957606226205825806e-02 -4.535047709941864014e-02 9.104588627815246582e-02 -1.447988748550415039e-01 3.684970438480377197e-01 3.399045169353485107e-01 -1.216000691056251526e-01 -1.967608034610748291e-01 1.305260956287384033e-01 1.392875760793685913e-01 -4.878379032015800476e-02 -1.038843914866447449e-01 1.150086373090744019e-01 -1.776361614465713501e-01 -8.027736842632293701e-02 -4.422931000590324402e-02 -5.167486518621444702e-02 -2.492469176650047302e-02 7.317350804805755615e-02 6.137478724122047424e-02 -3.487451970577239990e-01 -8.524946123361587524e-02
-1.870151981711387634e-02 -3.505663201212882996e-02 2.049900144338607788e-01 3.939258307218551636e-02 8.687017858028411865e-02 9.553232789039611816e-02 2.056067734956741333e-01 -5.873997882008552551e-02 -6.968209147453308105e-02 -1.633616685867309570e-01 -1.560854911804199219e-01 3.280801475048065186e-01 -1.996017396450042725e-01 -1.841779798269271851e-02 2.570987939834594727e-01 1.827268488705158234e-02 1.575078368186950684e-01 1.306972652673721313e-01 2.862944602966308594e-01 -1.674203872680664062e-01 -2.005370110273361206e-01 -1.800239533185958862e-01 -1.487498134374618530e-01 -7.213451713323593140e-02 -2.000942975282669067e-01 1.542396843433380127e-01 -2.911007322836667299e-04 -1.746467649936676025e-01 -5.877938121557235718e-02 1.325879693031311035e-01 -5.032435059547424316e-01 4.289012774825096130e-02
1.814731061458587646e-01 -7.252514362335205078e-02 -2.583472430706024170e-02 -9.159188717603683472e-02 1.400625333189964294e-02 1.163675934076309204e-01 -5.238060280680656433e-02 1.544145643711090088e-01 6.232297793030738831e-02 -2.803742885589599609e-01 -1.123262792825698853e-01 1.599368453025817871e-01 1.238883137702941895e-01 6.535992771387100220e-02 4.003913700580596924e-01 2.586934715509414673e-02 -2.950714826583862305e-01 -6.057250872254371643e-02 2.012426555156707764e-01 1.630914956331253052e-01 -1.232090517878532410e-01 9.438437223434448242e-02 -8.585412055253982544e-03 -6.337558478116989136e-02 -3.593087494373321533e-01 -7.510733604431152344e-02 2.596466243267059326e-01 -3.268370032310485840e-01 2.861294448375701904e-01 1.420766767114400864e-02 -1.575639247894287109e-01 -9.611777216196060181e-02
-8.412070572376251221e-02 2.415958978235721588e-02 1.165415421128273010e-01 -5.510803312063217163e-03 1.911188215017318726e-01 3.106702305376529694e-02 7.863147184252738953e-03 -3.000357747077941895e-02 2.080932492390275002e-03 -1.527787297964096069e-01 6.336095184087753296e-02 2.262689620256423950e-01 2.551845312118530273e-01 1.012164726853370667e-01 8.902934193611145020e-02 2.142644375562667847e-01 6.431370228528976440e-02 8.710945397615432739e-02 -7.953885197639465332e-02 5.432335659861564636e-02 -1.200937256217002869e-01 -4.302919376641511917e-03 1.852176152169704437e-02 -2.040517032146453857e-01 -4.565330222249031067e-02 1.959784328937530518e-01 3.701168596744537354e-01 5.967307090759277344e-02 -1.796078085899353027e-01 -3.999711871147155762e-01 -3.449930548667907715e-01 -4.034831821918487549e-01
-4.643405228853225708e-02 -8.085891604423522949e-02 2.113106101751327515e-01 -8.441476523876190186e-02 8.092997968196868896e-02 2.344841361045837402e-01 -1.612927648238837719e-03 -3.967680409550666809e-02 -8.833143860101699829e-02 -3.493586778640747070e-01 -7.695830613374710083e-02 2.597196996212005615e-01 -1.559799630194902420e-02 -4.429573938250541687e-02 2.869244292378425598e-02 1.045040562748908997e-01 2.165819555521011353e-01 -1.369078159332275391e-01 2.325796522200107574e-02 2.583423256874084473e-01 -1.678936630487442017e-01 -4.120346605777740479e-01 -3.698844090104103088e-02 -1.830975264310836792e-01 2.466314136981964111e-01 7.488221675157546997e-02 3.354624509811401367e-01 -1.257059127092361450e-01 -1.624396592378616333e-01 -1.021449789404869080e-01 -2.335002869367599487e-01 -8.565404266119003296e-02
3.102795183658599854e-01 -2.760622501373291016e-01 1.803632639348506927e-02 -1.889362349174916744e-03 1.067804396152496338e-01 -1.639714092016220093e-01 -1.209604963660240173e-01 1.003687009215354919e-01 -2.870455682277679443e-01 -1.447820216417312622e-01 -8.170516788959503174e-02 2.889252305030822754e-01 -5.386812263168394566e-04 1.506383270025253296e-01 3.637139201164245605e-01 3.895098567008972168e-01 -2.209979807958006859e-03 -2.151800841093063354e-01 9.442409127950668335e-02 -1.501397639513015747e-01 -1.753568500280380249e-01 -2.078790515661239624e-01 1.991702429950237274e-02 -6.887140870094299316e-02 -2.020813226699829102e-01 -8.424969017505645752e-02 1.428385674953460693e-01 6.951027363538742065e-02 -4.644160717725753784e-02 -1.451964490115642548e-02 3.649499267339706421e-02 -1.739169359207153320e-01
1.280416101217269897e-01 -1.111462116241455078e-01 -9.357916563749313354e-02 -1.328442543745040894e-01 -2.068074345588684082e-01 -1.132253482937812805e-01 4.353610053658485413e-02 6.057259812951087952e-02 -1.047310903668403625e-01 -2.557989656925201416e-01 -2.196168005466461182e-01 2.303566187620162964e-01 -2.300001680850982666e-01 -2.026805728673934937e-01 2.607071399688720703e-01 4.695875346660614014e-01 9.375408291816711426e-02 5.940356478095054626e-02 5.913177877664566040e-02 3.067543208599090576e-01 2.525282278656959534e-02 -1.371105462312698364e-01 -6.812619417905807495e-02 -2.014357596635818481e-01 7.335355132818222046e-02 2.086731642484664917e-01 -2.226314693689346313e-01 -9.745544195175170898e-02 -9.397403150796890259e-02 -1.282124072313308716e-01 -6.904521584510803223e-02 -1.046116426587104797e-01
1.998923569917678833e-01 -8.576633036136627197e-02 3.902681171894073486e-02 1.484386473894119263e-01 2.025747746229171753e-01 1.238667219877243042e-01 5.786605179309844971e-02 6.377562880516052246e-02 -6.235673651099205017e-02 -3.873793184757232666e-01 -1.135895848274230957e-01 3.474507927894592285e-01 -2.500923871994018555e-01 1.127866059541702271e-01 3.801800012588500977e-01 -8.043465763330459595e-02 1.583255529403686523e-01 1.473415493965148926e-01 1.303749829530715942e-01 -7.381714880466461182e-02 -2.647534608840942383e-01 -6.077208369970321655e-02 -3.131985291838645935e-02 -1.438438296318054199e-01 -2.280783504247665405e-01 2.854407131671905518e-01 -2.071979641914367676e-02 -5.093906819820404053e-02 4.147453233599662781e-02 1.041747778654098511e-01 -1.922967880964279175e-01 2.705516479909420013e-02
-9.056900441646575928e-02 -8.140778541564941406e-02 1.601765304803848267e-01 -1.370101422071456909e-01 2.394152879714965820e-01 2.461977750062942505e-01 -2.373145520687103271e-01 4.757244884967803955e-02 -1.020358502864837646e-01 -2.718659639358520508e-01 -9.980598092079162598e-02 -9.535749256610870361e-02 -3.238330781459808350e-01 1.154110133647918701e-01 2.704339325428009033e-01 3.004688620567321777e-01 -2.295810431241989136e-01 -2.856555879116058350e-01 -8.485785126686096191e-02 -1.029448434710502625e-01 -8.379844576120376587e-02 -2.222383022308349609e-01 -6.405685842037200928e-02 -1.866825222969055176e-01 4.937680438160896301e-02 1.977032721042633057e-01 1.690238565206527710e-01 1.207008361816406250e-01 -1.041118130087852478e-01 -1.708000153303146362e-01 -8.426608890295028687e-02 -1.027359976433217525e-03
8.427219465374946594e-03 -7.453534752130508423e-02 7.524755597114562988e-02 -1.595661044120788574e-02 -1.275390386581420898e-01 9.248559921979904175e-02 -2.595261484384536743e-02 1.572751700878143311e-01 -1.589556485414505005e-01 -2.912670671939849854e-01 6.542455404996871948e-02 2.045082449913024902e-01 -1.814218461513519287e-01 -1.045200899243354797e-01 2.263764888048171997e-01 3.917812407016754150e-01 6.654543429613113403e-02 8.984634280204772949e-02 -1.080291718244552612e-02 8.779174648225307465e-03 7.026035338640213013e-02 -1.593611985445022583e-01 -1.905119419097900391e-01 -1.554369777441024780e-01 8.858545124530792236e-02 4.884775876998901367e-01 -5.628900229930877686e-02 -2.704586088657379150e-01 1.692117303609848022e-01 -1.837323009967803955e-01 -1.625926196575164795e-01 -1.355005204677581787e-01
3.268097341060638428e-02 -2.096717059612274170e-01 1.616728156805038452e-01 -1.113067716360092163e-01 3.350930511951446533e-01 -5.189764872193336487e-02 -1.827961355447769165e-01 3.161650616675615311e-03 -5.153698846697807312e-02 -1.997285485267639160e-01 -7.320696115493774414e-02 -1.739112883806228638e-01 2.249490767717361450e-01 -9.904707223176956177e-02 4.271969497203826904e-01 2.254295647144317627e-01 -1.041914448142051697e-01 1.025703698396682739e-01 -9.890681505203247070e-02 3.849115222692489624e-02 -3.287791311740875244e-01 2.077894099056720734e-02 2.774890065193176270e-01 -2.011737972497940063e-01 -1.070947498083114624e-01 -5.496979225426912308e-03 1.522047817707061768e-01 8.082977682352066040e-02 3.231880068778991699e-02 1.470285356044769287e-01 -2.361610531806945801e-01 -1.337342262268066406e-01
1.760648377239704132e-02 -1.226135641336441040e-01 3.478419780731201172e-01 -3.879858553409576416e-02 -2.160209929570555687e-03 -1.375001575797796249e-02 -2.718076705932617188e-01 1.560658216476440430e-01 -1.012802869081497192e-01 -1.200496703386306763e-01 -3.335892856121063232e-01 -2.561683207750320435e-02 2.357529699802398682e-01 -2.122714817523956299e-01 -4.200869053602218628e-02 -4.775746539235115051e-02 -1.623004823923110962e-01 3.338547646999359131e-01 6.778974831104278564e-02 -2.315983548760414124e-02 -1.077059134840965271e-01 2.045553550124168396e-02 3.531749173998832703e-02 -3.005420267581939697e-01 1.034181714057922363e-01 2.607300579547882080e-01 1.632215678691864014e-01 -2.647532346600200981e-05 -1.709570884704589844e-01 8.534235507249832153e-02 -3.591293394565582275e-01 -7.148990780115127563e-02
-1.306761205196380615e-01 -1.161025911569595337e-01 2.088079974055290222e-02 7.890923321247100830e-02 5.349929630756378174e-02 1.913390904664993286e-01 9.032674133777618408e-02 1.590604335069656372e-02 6.068924069404602051e-02 -3.555476069450378418e-01 -2.038707882165908813e-01 2.944740951061248779e-01 -2.934454008936882019e-02 -5.625599063932895660e-03 2.677511274814605713e-01 9.878113120794296265e-02 -3.759955987334251404e-02 1.179427374154329300e-02 -1.374764740467071533e-01 2.025699019432067871e-01 -2.783472239971160889e-01 -2.906120419502258301e-01 9.500411897897720337e-02 -3.764202445745468140e-02 -3.016088306903839111e-01 3.997113108634948730e-01 -4.708811175078153610e-03 1.259733289480209351e-01 -5.495596304535865784e-02 1.137548536062240601e-01 -5.318347364664077759e-02 2.343079000711441040e-01
6.794450432062149048e-02 -6.958300620317459106e-02 4.013870283961296082e-02 -5.039787292480468750e-02 -7.014244794845581055e-03 1.436491403728723526e-02 1.085847392678260803e-01 1.465869396924972534e-01 -1.490519493818283081e-01 -1.702796965837478638e-01 -1.746419519186019897e-01 2.506196498870849609e-01 2.528055906295776367e-01 -2.661492228507995605e-01 4.392618238925933838e-01 1.204982548952102661e-01 1.716075539588928223e-01 -8.967687375843524933e-03 3.060910701751708984e-01 1.178638823330402374e-02 -3.769502937793731689e-01 5.211864784359931946e-02 5.988968536257743835e-02 -9.148766100406646729e-02 7.550933212041854858e-02 9.270586818456649780e-02 2.885846793651580811e-01 -6.420088559389114380e-02 7.686425745487213135e-02 -7.602800428867340088e-02 -3.419462591409683228e-02 -2.672765552997589111e-01
1.835372000932693481e-01 -9.306249767541885376e-02 1.736484766006469727e-01 4.245075955986976624e-02 1.668940186500549316e-01 -1.147100254893302917e-01 -1.936118677258491516e-02 9.147015959024429321e-02 -1.518255472183227539e-02 -1.850694566965103149e-01 -3.098808825016021729e-01 1.743705123662948608e-01 -2.680092453956604004e-01 9.784218668937683105e-02 1.797354519367218018e-01 3.194243460893630981e-02 -2.208235412836074829e-01 -1.034907102584838867e-01 1.007934063673019409e-01 1.909528970718383789e-01 1.603526878170669079e-03 -2.207707017660140991e-01 3.867697343230247498e-02 -2.482770830392837524e-01 -2.016253024339675903e-02 3.506621122360229492e-01 3.000027537345886230e-01 -3.585012555122375488e-01 6.998155266046524048e-02 3.452283889055252075e-02 -1.627087444067001343e-01 8.871426433324813843e-02
1.113924458622932434e-01 -5.283268168568611145e-02 2.238011658191680908e-01 -6.767854839563369751e-02 -7.318007200956344604e-02 2.450532279908657074e-02 -8.593466132879257202e-02 1.730252355337142944e-01 -1.414263397455215454e-01 -1.375506818294525146e-01 1.988153606653213501e-01 2.274356633424758911e-01 -3.792037665843963623e-01 -1.733760684728622437e-01 1.470315754413604736e-01 2.240086644887924194e-01 2.641739249229431152e-01 -3.121788613498210907e-03 1.122030317783355713e-01 -1.928303018212318420e-02 -4.373148083686828613e-03 -4.879625514149665833e-02 -9.607069939374923706e-02 -1.631640046834945679e-01 -1.603671461343765259e-01 5.026605725288391113e-01 1.790032349526882172e-02 -2.449149042367935181e-01 -5.826004222035408020e-02 -3.076479025185108185e-02 -1.456302255392074585e-01 -1.605504453182220459e-01
1.230876743793487549e-01 -1.659686118364334106e-01 -1.995660737156867981e-02 1.357820630073547363e-01 1.605527549982070923e-01 3.153508603572845459e-01 -7.621356099843978882e-02 -2.462934404611587524e-01 -1.784759312868118286e-01 -3.693153858184814453e-01 -1.923001259565353394e-01 -8.540800213813781738e-02 7.316370308399200439e-02 7.631833851337432861e-02 4.257861375808715820e-01 5.848488584160804749e-02 -1.022892221808433533e-01 -1.490330602973699570e-02 -2.044288441538810730e-02 2.301882654428482056e-01 -1.647322028875350952e-01 -1.922601163387298584e-01 -6.052240729331970215e-02 -4.352721199393272400e-02 -1.799283623695373535e-01 1.595647186040878296e-01 1.249005645513534546e-01 -1.694081872701644897e-01 5.958979483693838120e-03 -2.546043694019317627e-01 3.840841352939605713e-02 1.901238411664962769e-01
2.413987666368484497e-01 -2.410144358873367310e-01 3.085782565176486969e-02 5.259403213858604431e-02 1.163899675011634827e-01 -4.659193009138107300e-02 8.666401356458663940e-02 4.852636530995368958e-02 -1.369932293891906738e-01 -3.703523874282836914e-01 -2.670320570468902588e-01 1.384540498256683350e-01 -2.197737842798233032e-01 -1.634348183870315552e-02 1.284295171499252319e-01 6.608738005161285400e-02 -7.383324950933456421e-02 -6.372714042663574219e-02 2.613990195095539093e-02 2.416176050901412964e-01 -1.667871922254562378e-01 -2.341243624687194824e-01 -1.917089670896530151e-01 -1.175855770707130432e-01 -1.610783785581588745e-01 2.384073734283447266e-01 2.652659118175506592e-01 -1.454308032989501953e-01 1.146332174539566040e-01 2.942364513874053955e-01 -1.749922782182693481e-01 1.791094839572906494e-01
1.293093059211969376e-02 -4.956562817096710205e-02 3.272626101970672607e-01 -9.942145086824893951e-03 -1.713603883981704712e-01 -1.189161762595176697e-01 -1.247386932373046875e-01 1.349277645349502563e-01 -1.041740626096725464e-01 -3.299685716629028320e-01 9.354401379823684692e-02 2.371613234281539917e-01 3.508746325969696045e-01 -2.838775329291820526e-02 4.726343452930450439e-01 2.327802125364542007e-03 -4.276485368609428406e-02 2.164227962493896484e-01 -2.131033502519130707e-02 1.508413106203079224e-01 -1.576581597328186035e-01 -1.474160794168710709e-02 3.389967978000640869e-02 -1.618379652500152588e-01 -3.098590970039367676e-01 7.172892987728118896e-02 1.258600205183029175e-01 -8.920810371637344360e-02 -7.280539721250534058e-02 1.596133261919021606e-01 -2.904811687767505646e-02 2.058741636574268341e-03
-2.415942251682281494e-01 -4.508319497108459473e-01 2.291796505451202393e-01 -1.369579732418060303e-01 4.984847828745841980e-02 -3.122050501406192780e-02 1.760892122983932495e-01 1.050705015659332275e-01 -2.245995700359344482e-01 -1.728404015302658081e-01 -1.119035333395004272e-01 1.702612340450286865e-01 -1.103202328085899353e-01 2.550303041934967041e-01 1.146474480628967285e-01 -8.720234967768192291e-03 9.098539501428604126e-02 -2.765952050685882568e-02 9.448882192373275757e-02 1.613614112138748169e-01 -2.214633971452713013e-01 -6.889040768146514893e-02 3.865638077259063721e-01 -4.087035730481147766e-02 3.842128440737724304e-02 2.044582366943359375e-01 -5.234410613775253296e-02 -1.311102956533432007e-01 -2.658344507217407227e-01 1.445288360118865967e-01 -6.769374758005142212e-02 -3.290366753935813904e-02
-2.374971210956573486e-01 -1.301086395978927612e-01 2.614849507808685303e-01 4.079696908593177795e-02 1.853051781654357910e-02 3.157780691981315613e-02 8.239982277154922485e-02 2.238720804452896118e-01 -1.536709517240524292e-01 -2.403953373432159424e-01 -6.589753180742263794e-02 4.365587830543518066e-01 1.008098646998405457e-01 8.350060880184173584e-02 3.282734155654907227e-01 1.517453044652938843e-02 -4.232108965516090393e-02 -5.125362798571586609e-02 -2.491395920515060425e-02 3.443371951580047607e-01 -1.124996989965438843e-01 -7.850906252861022949e-02 1.283980160951614380e-01 -1.509229838848114014e-01 -1.395111680030822754e-01 2.717053592205047607e-01 -2.473047375679016113e-02 7.517085969448089600e-02 -1.476787328720092773e-01 2.966330647468566895e-01 6.244532763957977295e-02 -4.449726268649101257e-02
8.309196680784225464e-02 1.801818162202835083e-01 2.335542887449264526e-01 1.410055458545684814e-01 2.610649541020393372e-02 -9.399569034576416016e-02 1.995451152324676514e-01 3.209407031536102295e-01 -1.483272761106491089e-02 -4.367366135120391846e-01 -1.623984575271606445e-01 8.574672043323516846e-02 -1.923218965530395508e-01 -1.808466166257858276e-01 3.030055761337280273e-01 -4.514576494693756104e-02 -3.782130777835845947e-02 -2.821815907955169678e-01 -2.994349412620067596e-02 1.450510509312152863e-02 -8.652461320161819458e-02 -3.381768465042114258e-01 1.224585920572280884e-01 -1.083489209413528442e-01 -1.116627641022205353e-02 2.429701536893844604e-01 -2.056143013760447502e-03 -8.578127250075340271e-03 -4.733314737677574158e-02 -8.366899192333221436e-02 -1.576716005802154541e-01 1.467860937118530273e-01
2.328995019197463989e-01 -1.580635160207748413e-01 -3.126933425664901733e-02 -1.143584847450256348e-01 1.192154735326766968e-01 -8.422626182436943054e-03 3.150370717048645020e-02 -1.564538031816482544e-01 -1.112718880176544189e-01 -6.213271524757146835e-03 -8.799844980239868164e-02 -1.281518936157226562e-01 3.463432192802429199e-03 -4.472412541508674622e-02 1.337820589542388916e-01 3.141442239284515381e-01 2.080939710140228271e-01 -3.565960749983787537e-02 -7.132534682750701904e-02 -1.237402707338333130e-01 -1.479730606079101562e-01 -1.359253525733947754e-01 3.435623645782470703e-01 -2.872995436191558838e-01 -6.346878595650196075e-03 2.898584902286529541e-01 5.015432834625244141e-02 -1.167333796620368958e-01 -1.210684478282928467e-01 2.663041055202484131e-01 -4.579358398914337158e-01 -1.018765047192573547e-01
-8.712946623563766479e-02 -4.109787344932556152e-01 1.237569935619831085e-02 7.307562045753002167e-03 4.194023087620735168e-02 9.098317474126815796e-02 -6.107241287827491760e-02 1.974926739931106567e-01 -2.449845969676971436e-01 -1.549930423498153687e-01 -1.317482292652130127e-01 4.435130059719085693e-01 3.597150370478630066e-02 3.503429889678955078e-02 1.733805388212203979e-01 -1.608573482371866703e-03 7.278867810964584351e-02 -1.610239595174789429e-01 3.182975575327873230e-02 1.567958295345306396e-01 -2.396433353424072266e-01 -4.799378290772438049e-02 2.930492162704467773e-01 -1.978782713413238525e-01 9.204667061567306519e-02 -1.118533015251159668e-01 -1.558021157979965210e-01 -2.545724213123321533e-01 -1.465204656124114990e-01 7.528155110776424408e-03 -2.560435533523559570e-01 -3.320241719484329224e-02
-5.132779851555824280e-02 -1.557683199644088745e-01 1.211066693067550659e-01 -2.380318194627761841e-01 3.053566627204418182e-02 2.620663344860076904e-01 5.141323432326316833e-02 -5.605766177177429199e-02 -2.880948781967163086e-01 -1.650969088077545166e-01 -5.061474815011024475e-02 -2.326122224330902100e-01 1.331167370080947876e-01 2.180553674697875977e-01 4.186230897903442383e-01 -5.254160985350608826e-02 -2.088372111320495605e-01 -7.470999658107757568e-02 -7.651700824499130249e-02 5.125071108341217041e-02 -3.914050757884979248e-02 -2.068374603986740112e-01 -2.413012832403182983e-01 -3.500089049339294434e-01 1.514246873557567596e-02 2.301695197820663452e-01 -6.599084939807653427e-03 -1.050157696008682251e-01 1.342117339372634888e-01 1.568966656923294067e-01 -1.469603776931762695e-01 -7.036014646291732788e-02
-2.285870313644409180e-01 -8.767086267471313477e-02 3.982599377632141113e-01 -7.088360190391540527e-02 -6.973918527364730835e-02 8.142836391925811768e-02 8.342126756906509399e-02 -1.686102300882339478e-01 3.897305205464363098e-02 -3.160883784294128418e-01 2.523331716656684875e-02 1.238037832081317902e-02 -3.022144176065921783e-02 1.219151243567466736e-01 2.040351927280426025e-01 2.062280923128128052e-01 -3.409757912158966064e-01 -3.535527884960174561e-01 -4.608107730746269226e-02 -4.084402695298194885e-02 -2.042564749717712402e-01 1.104788482189178467e-01 1.488551944494247437e-01 -2.126079499721527100e-01 1.022502481937408447e-01 1.337679326534271240e-01 -2.884151227772235870e-02 -2.617160379886627197e-01 1.368190646171569824e-01 -8.688995614647865295e-03 1.216251053847372532e-03 -2.111191749572753906e-01
1.894701123237609863e-01 -1.777729392051696777e-01 3.594095408916473389e-01 -1.317063868045806885e-01 -3.535332381725311279e-01 2.340161651372909546e-01 -1.930045783519744873e-01 5.693196362699382007e-05 1.379851549863815308e-01 -8.392710983753204346e-02 -5.789680033922195435e-02 -1.395330857485532761e-02 2.318850606679916382e-01 1.814305782318115234e-02 2.784041166305541992e-01 6.423585116863250732e-02 -2.212209394201636314e-03 5.882183834910392761e-02 1.667878776788711548e-01 9.536477178335189819e-02 -7.388635724782943726e-02 -4.400036484003067017e-02 1.986334472894668579e-01 -1.400099098682403564e-01 1.409470736980438232e-01 1.383658647537231445e-01 6.908798962831497192e-02 1.028410643339157104e-01 -2.088575065135955811e-01 -2.786807417869567871e-01 -3.470716178417205811e-01 2.600024454295635223e-02
-1.977802999317646027e-02 -1.468448936939239502e-01 6.284121423959732056e-02 -3.660323470830917358e-02 -3.564698100090026855e-01 1.866554915904998779e-01 -1.787385493516921997e-01 -1.153102982789278030e-02 -1.600085943937301636e-01 -2.092244178056716919e-01 -2.232055962085723877e-01 2.980479300022125244e-01 -9.934449195861816406e-02 -8.945866674184799194e-02 7.567672431468963623e-02 2.484948486089706421e-01 1.589217036962509155e-01 8.674556016921997070e-02 7.315037399530410767e-02 -5.770576372742652893e-02 -4.107731878757476807e-01 4.567911103367805481e-02 7.285007089376449585e-02 -2.283355295658111572e-01 1.942997276782989502e-01 3.335213363170623779e-01 1.803752034902572632e-01 -1.719594448804855347e-01 -1.819615624845027924e-02 -2.462211251258850098e-02 -3.273351583629846573e-03 6.013205647468566895e-02
2.373626828193664551e-02 -1.885628551244735718e-01 -1.243088766932487488e-02 5.403449758887290955e-02 -2.342169135808944702e-01 2.144032120704650879e-01 -1.473527252674102783e-01 5.960733070969581604e-02 7.460179924964904785e-02 -8.504280447959899902e-02 1.360079348087310791e-01 2.455001026391983032e-01 1.336735188961029053e-01 1.754102483391761780e-02 3.021076023578643799e-01 5.111940950155258179e-02 -2.025428414344787598e-01 1.766744628548622131e-02 2.051506787538528442e-01 3.179955482482910156e-01 -3.252598941326141357e-01 1.973527297377586365e-02 1.986463814973831177e-01 -5.356631055474281311e-02 7.370237261056900024e-02 3.326133191585540771e-01 3.125416859984397888e-02 1.715006679296493530e-01 -3.713963553309440613e-02 1.527318209409713745e-01 -3.557369709014892578e-01 -1.801559887826442719e-02
-2.406492270529270172e-02 -1.071004569530487061e-01 2.078866586089134216e-02 3.168309479951858521e-02 3.044276498258113861e-03 -9.531912952661514282e-02 -5.972109269350767136e-03 -1.031062901020050049e-01 -2.257482409477233887e-01 -7.714123278856277466e-02 2.434201538562774658e-02 -4.717407003045082092e-02 -1.049638912081718445e-01 2.556347250938415527e-01 3.005368113517761230e-01 7.722290605306625366e-02 -1.684040874242782593e-01 -1.869940906763076782e-01 2.914426475763320923e-02 -4.694182425737380981e-02 -1.376840472221374512e-01 -3.948666453361511230e-01 2.242948710918426514e-01 -3.003100305795669556e-02 1.877900585532188416e-02 2.606393694877624512e-01 4.165843129158020020e-01 2.198456525802612305e-01 -1.623672619462013245e-02 -1.320506781339645386e-01 -3.571031987667083740e-01 -8.074411004781723022e-02
2.750914990901947021e-01 2.019538916647434235e-02 2.452077269554138184e-01 -1.872691363096237183e-01 -3.130153194069862366e-02 1.130667775869369507e-01 -1.657848060131072998e-01 2.651827931404113770e-01 -3.376406729221343994e-01 -2.046154290437698364e-01 -2.342243492603302002e-01 3.638346865773200989e-02 3.078502416610717773e-01 -1.695668846368789673e-01 4.883188288658857346e-03 1.751408427953720093e-01 -4.375636950135231018e-02 1.978453397750854492e-01 -8.268133550882339478e-02 -8.384764194488525391e-03 -4.540547728538513184e-02 8.083721995353698730e-02 1.640603244304656982e-01 -7.125557959079742432e-02 -4.190354049205780029e-02 1.692275404930114746e-01 1.083772182464599609e-01 1.501910984516143799e-01 -1.827898249030113220e-02 1.089652404189109802e-01 -4.291979074478149414e-01 -3.470992296934127808e-02
-2.404780387878417969e-01 2.092630043625831604e-02 3.131151199340820312e-02 -2.067126035690307617e-01 1.291667371988296509e-01 1.370143592357635498e-01 1.772866696119308472e-01 1.704690605401992798e-01 -5.342516303062438965e-02 -4.481953084468841553e-01 -4.634493961930274963e-02 1.595441102981567383e-01 2.777124568819999695e-02 1.110418662428855896e-01 5.277964100241661072e-02 3.888795077800750732e-01 -1.907028555870056152e-01 -1.937888413667678833e-01 -3.690494596958160400e-02 2.444340735673904419e-01 -1.795879006385803223e-01 -8.138944208621978760e-02 -9.635074436664581299e-02 -7.312355190515518188e-02 -1.290933936834335327e-01 2.606434226036071777e-01 2.483177036046981812e-01 -3.896198049187660217e-02 -2.457114011049270630e-01 -4.893303290009498596e-02 6.736153364181518555e-02 5.375309265218675137e-04
2.911165952682495117e-01 -1.681467294692993164e-01 1.252486407756805420e-01 -1.248764223419129848e-03 4.840037599205970764e-02 9.859455376863479614e-02 5.336163938045501709e-02 2.119747102260589600e-01 5.327211692929267883e-03 -2.096419930458068848e-01 -1.332601010799407959e-01 -5.373766180127859116e-03 -2.616692483425140381e-01 1.661587953567504883e-01 1.780077219009399414e-01 1.951733678579330444e-01 -1.043727993965148926e-01 1.022986099123954773e-01 2.454960346221923828e-01 1.946799457073211670e-01 -1.710812300443649292e-01 -2.371301501989364624e-01 -1.381392627954483032e-01 -1.227782443165779114e-01 -4.128452017903327942e-02 3.097010254859924316e-01 3.557970523834228516e-01 -2.652745246887207031e-01 6.290628015995025635e-02 1.707207560539245605e-01 -1.152002811431884766e-01 6.067788973450660706e-02
1.032475680112838745e-01 4.186570271849632263e-02 2.206405401229858398e-01 -2.402282655239105225e-01 9.232933074235916138e-02 -5.420645698904991150e-03 -9.808830171823501587e-02 4.550951346755027771e-02 -3.604229390621185303e-01 -2.449130564928054810e-01 -1.463631242513656616e-01 2.738853543996810913e-02 -8.754374086856842041e-02 -3.142958581447601318e-01 -1.223500445485115051e-02 1.523675769567489624e-01 -6.650139391422271729e-02 1.927928328514099121e-01 1.451468281447887421e-02 1.861311942338943481e-01 -3.219266533851623535e-01 2.342902310192584991e-02 -5.340990051627159119e-02 -7.626689225435256958e-02 -2.095922082662582397e-01 2.036803066730499268e-01 2.670583724975585938e-01 9.671480953693389893e-02 -1.422106325626373291e-01 4.785684496164321899e-02 -3.714140355587005615e-01 5.679110437631607056e-02
4.067856073379516602e-02 -1.124030575156211853e-01 8.014132082462310791e-02 1.451664417982101440e-01 -3.739938884973526001e-02 1.336995065212249756e-01 -8.174742013216018677e-02 -1.516689956188201904e-01 -3.313006162643432617e-01 -1.081253141164779663e-01 -1.529440134763717651e-01 5.307513102889060974e-02 -1.477506607770919800e-01 -1.197365373373031616e-01 2.528496086597442627e-01 4.396038949489593506e-01 9.848454594612121582e-02 -2.511821454390883446e-03 2.282482385635375977e-01 -4.830013960599899292e-02 -1.455284953117370605e-01 -2.261839658021926880e-01 -8.617021888494491577e-02 -2.514173686504364014e-01 -2.155908644199371338e-01 -1.635164767503738403e-02 1.487967371940612793e-01 2.935195155441761017e-02 2.728425860404968262e-01 1.735362783074378967e-02 -2.527196705341339111e-01 -2.297244071960449219e-01
1.930633336305618286e-01 -1.817997545003890991e-01 2.437437772750854492e-01 -2.444253712892532349e-01 1.562072187662124634e-01 8.053403347730636597e-02 -8.314715814776718616e-04 5.100255832076072693e-02 -1.595426052808761597e-01 -1.888977587223052979e-01 -4.230528697371482849e-02 -1.405458431690931320e-02 6.270600855350494385e-02 -3.274098932743072510e-01 2.322591990232467651e-01 9.454469382762908936e-02 1.294233500957489014e-01 2.254388928413391113e-01 -3.288219571113586426e-01 2.365912944078445435e-01 -3.300428688526153564e-01 -3.611666336655616760e-02 1.945006549358367920e-01 -5.780953913927078247e-02 1.461508870124816895e-01 1.117087602615356445e-01 -1.394816581159830093e-02 1.274942010641098022e-01 -3.341311588883399963e-02 -6.165394186973571777e-02 -2.163274586200714111e-01 -2.341266125440597534e-01
5.307584628462791443e-02 -7.214531302452087402e-02 1.773867458105087280e-01 -1.585471183061599731e-01 -2.818440198898315430e-01 2.211412787437438965e-01 1.810461133718490601e-01 -8.498951047658920288e-02 7.661928981542587280e-02 -2.466733455657958984e-01 2.284372001886367798e-01 2.339571416378021240e-01 1.237489283084869385e-01 -8.733113855123519897e-02 2.438218742609024048e-01 -6.042327359318733215e-02 -2.382548749446868896e-01 -5.612603202462196350e-02 2.695409767329692841e-02 -8.497343212366104126e-02 -2.208260595798492432e-01 -2.601264975965023041e-02 2.742031812667846680e-01 -3.507449030876159668e-01 -6.484988331794738770e-02 -4.375788941979408264e-02 1.540962904691696167e-01 1.283110678195953369e-01 -1.155734211206436157e-01 1.509600877761840820e-01 -3.206477761268615723e-01 8.094768226146697998e-02
6.160418689250946045e-02 -1.487501114606857300e-01 3.232181668281555176e-01 -3.269346952438354492e-01 -4.191208258271217346e-02 1.606178283691406250e-01 1.081285811960697174e-02 -1.169366687536239624e-01 -3.598118573427200317e-02 -3.909171521663665771e-01 2.020064890384674072e-01 9.719241410493850708e-02 9.396515041589736938e-02 2.042140960693359375e-01 1.362345069646835327e-01 8.456322550773620605e-02 -1.792629212141036987e-01 -1.145370826125144958e-01 1.380020827054977417e-01 -8.050222694873809814e-02 -1.541787534952163696e-01 -8.576591312885284424e-02 -3.120043547824025154e-03 -2.762483656406402588e-01 1.626311093568801880e-01 -6.055403500795364380e-02 6.446334999054670334e-03 -1.499292105436325073e-01 -8.753073960542678833e-02 3.249575793743133545e-01 -3.108751773834228516e-01 -1.284202677197754383e-03
3.865121398121118546e-03 -8.428681641817092896e-02 -3.995699808001518250e-04 -2.583916783332824707e-01 1.025440394878387451e-01 9.839809685945510864e-02 3.431024402379989624e-02 2.202367037534713745e-01 -1.528910100460052490e-01 -3.837579786777496338e-01 -2.511302195489406586e-02 5.541464686393737793e-02 1.549346596002578735e-01 -3.277654051780700684e-01 3.978865444660186768e-01 5.559899657964706421e-02 2.368020117282867432e-01 -4.889637604355812073e-02 3.320905864238739014e-01 -1.474377065896987915e-01 -2.244709730148315430e-01 1.320877969264984131e-01 1.444089412689208984e-02 -1.090105697512626648e-01 3.703780472278594971e-02 1.404912918806076050e-01 1.249992772936820984e-01 -3.225317224860191345e-02 1.340266913175582886e-01 1.745020970702171326e-02 -1.336115598678588867e-01 -2.115181982517242432e-01
1.852787137031555176e-01 -2.954395115375518799e-01 5.026481747627258301e-01 -1.189045906066894531e-01 -5.408483743667602539e-02 -4.843933880329132080e-02 -1.733333021402359009e-01 -4.056485777255147696e-04 2.666041851043701172e-01 4.133164137601852417e-02 -4.897819831967353821e-02 1.606248915195465088e-01 -1.331891268491744995e-01 -1.439939439296722412e-01 1.967348903417587280e-01 3.081805408000946045e-01 -1.071229502558708191e-01 -6.904089450836181641e-02 -1.154092624783515930e-01 6.332845240831375122e-02 -2.834658026695251465e-01 -1.768124103546142578e-01 -3.197625279426574707e-02 -1.391908973455429077e-01 -2.326595485210418701e-01 8.303251862525939941e-02 -6.819777190685272217e-02 -7.060260325670242310e-02 3.057660348713397980e-02 -1.099370121955871582e-01 -2.220456898212432861e-01 6.759598106145858765e-02
7.298388332128524780e-02 2.818918600678443909e-02 2.719503641128540039e-01 -2.780108451843261719e-01 6.377578526735305786e-02 1.558492034673690796e-01 -9.994903206825256348e-02 -1.378536596894264221e-02 -1.967576742172241211e-01 -2.561213672161102295e-01 -2.223828881978988647e-01 3.154627233743667603e-02 -6.349464505910873413e-02 -1.127162426710128784e-01 2.625286877155303955e-01 2.278240770101547241e-01 2.741847336292266846e-01 6.490849703550338745e-02 -2.039070427417755127e-01 9.330967813730239868e-02 -3.438059687614440918e-01 -2.149858325719833374e-02 1.683659106492996216e-01 -2.193393744528293610e-02 -2.421613931655883789e-01 -5.440368875861167908e-02 -1.405898183584213257e-01 1.591930389404296875e-01 -7.303059101104736328e-02 -6.430784612894058228e-02 -3.404449224472045898e-01 -5.023315176367759705e-02
-2.291128598153591156e-02 -2.196512222290039062e-01 2.244931161403656006e-01 -1.625592410564422607e-01 -1.325858533382415771e-01 4.907635152339935303e-01 -2.698360756039619446e-02 -1.417218986898660660e-02 -3.419931977987289429e-02 -1.046145036816596985e-01 -5.877377092838287354e-02 4.250623658299446106e-02 1.199863776564598083e-01 6.810123473405838013e-02 3.808975517749786377e-01 8.590566366910934448e-02 -1.170496866106987000e-01 5.035556852817535400e-03 2.423154562711715698e-01 2.800357639789581299e-01 -8.062119036912918091e-02 -1.002342998981475830e-02 -6.779310107231140137e-02 -1.694788485765457153e-01 1.540756225585937500e-01 7.651162892580032349e-02 -7.280187308788299561e-02 7.631144672632217407e-02 9.515734016895294189e-02 1.309760808944702148e-01 -4.005737900733947754e-01 8.949273824691772461e-02
-7.197815179824829102e-02 -1.985981017351150513e-01 1.174619272351264954e-01 -9.671104699373245239e-02 -1.245782524347305298e-01 -9.780369699001312256e-02 7.575169950723648071e-02 -2.913096360862255096e-02 7.013332843780517578e-02 -3.370074033737182617e-01 -2.849540207535028458e-03 -5.376584455370903015e-02 1.179353743791580200e-01 1.692935079336166382e-01 3.511874377727508545e-01 -1.605346240103244781e-02 -1.286612898111343384e-01 -8.323042839765548706e-02 7.988411933183670044e-02 1.867861300706863403e-01 -3.065212666988372803e-01 -2.709897458553314209e-01 -2.566450238227844238e-01 -2.679520249366760254e-01 -7.688524574041366577e-02 3.105755746364593506e-01 -1.047042310237884521e-01 -4.005096852779388428e-02 1.873408854007720947e-01 9.311889857053756714e-02 -2.900433242321014404e-01 1.920857094228267670e-02
-3.038996458053588867e-01 -6.068981438875198364e-02 2.779570221900939941e-01 -2.489253878593444824e-01 -7.214146852493286133e-02 -2.428286895155906677e-02 3.174468278884887695e-01 -1.096744686365127563e-01 -2.885793149471282959e-01 -1.624009907245635986e-01 9.060521423816680908e-02 -7.882489264011383057e-02 -1.506053060293197632e-01 -1.226381678134202957e-02 2.416137307882308960e-01 2.446714639663696289e-01 -1.333730220794677734e-01 -1.616877764463424683e-01 -3.626228868961334229e-02 8.736640214920043945e-02 -1.012219488620758057e-01 1.718317568302154541e-01 5.953902751207351685e-02 -4.621132090687751770e-02 -1.555019756779074669e-03 1.299381405115127563e-01 4.277119040489196777e-02 -2.911818027496337891e-01 7.379266619682312012e-02 -1.181225553154945374e-01 -3.977622985839843750e-01 -3.933108970522880554e-02
3.793745338916778564e-01 2.233473397791385651e-02 6.570637226104736328e-02 -4.725847765803337097e-02 2.574392259120941162e-01 5.050439760088920593e-02 4.212029743939638138e-03 -6.742350012063980103e-02 2.116314321756362915e-01 -3.153185844421386719e-01 -4.369331002235412598e-01 2.385568618774414062e-01 1.066010892391204834e-01 6.688870489597320557e-02 2.190882563591003418e-01 1.589267700910568237e-01 -3.909284994006156921e-02 1.948002725839614868e-02 -1.977277497644536197e-05 -1.664834655821323395e-02 -2.271764725446701050e-02 -1.518327444791793823e-01 1.189878657460212708e-01 -2.891122363507747650e-02 -1.881440132856369019e-01 1.471140533685684204e-01 1.586007028818130493e-01 -7.091613858938217163e-02 -5.549452453851699829e-02 -2.198069095611572266e-01 -2.958085834980010986e-01 -1.662461906671524048e-01
2.466525882482528687e-02 -6.856586039066314697e-02 2.963530719280242920e-01 -5.750232189893722534e-02 1.894527859985828400e-02 -2.611243426799774170e-01 -4.526321310549974442e-03 1.574596166610717773e-01 -1.349563449621200562e-01 -2.977145314216613770e-01 -6.529169529676437378e-02 2.049749642610549927e-01 3.046637773513793945e-01 8.236849308013916016e-02 4.390531480312347412e-01 2.954368107020854950e-02 -1.460359990596771240e-01 6.366910040378570557e-02 -3.367846831679344177e-02 2.155896723270416260e-01 -2.334003001451492310e-01 2.450683899223804474e-02 2.306428505107760429e-03 -1.230950728058815002e-01 -3.258659243583679199e-01 1.701548695564270020e-01 8.920514583587646484e-02 -1.701098829507827759e-01 -3.944218903779983521e-02 1.452152132987976074e-01 -5.377990752458572388e-02 1.517590582370758057e-01
-6.449212133884429932e-02 -4.457379877567291260e-01 -3.016586229205131531e-02 4.952063784003257751e-02 4.268616810441017151e-02 1.006122753024101257e-01 8.201738446950912476e-02 2.344925999641418457e-01 -9.665078669786453247e-02 -2.045360207557678223e-01 -7.277228683233261108e-02 4.751277863979339600e-01 -7.783418148756027222e-02 1.074993461370468140e-01 4.511955380439758301e-01 1.711552846245467663e-03 3.694024309515953064e-02 -2.183766290545463562e-02 -1.316380053758621216e-01 -5.882503464818000793e-02 1.047955453395843506e-01 -5.034322664141654968e-02 1.951303929090499878e-01 -1.249136552214622498e-01 -1.160401850938796997e-01 1.929698437452316284e-01 5.624150112271308899e-02 -2.418758273124694824e-01 -7.435787469148635864e-02 9.419272840023040771e-02 -1.081408280879259109e-02 3.196928882971405983e-03
2.088062167167663574e-01 -8.322757668793201447e-03 4.982309341430664062e-01 -1.451602727174758911e-01 -5.568330176174640656e-03 3.191543370485305786e-02 -1.514722257852554321e-01 -2.027853876352310181e-01 3.122053742408752441e-01 7.103653997182846069e-02 -9.109912067651748657e-02 1.734096556901931763e-01 -1.832922399044036865e-01 -1.070191413164138794e-01 3.467670381069183350e-01 2.056000679731369019e-01 -8.530009537935256958e-02 -2.015866190195083618e-01 -1.306522488594055176e-01 8.941572904586791992e-02 -1.618341356515884399e-01 -4.064415022730827332e-02 9.996974468231201172e-02 -1.098193004727363586e-01 -1.212098971009254456e-01 1.165071353316307068e-01 1.660848557949066162e-01 -5.358245596289634705e-02 7.806299626827239990e-02 -4.429505765438079834e-02 -2.893437445163726807e-01 -9.051927365362644196e-03
6.347557157278060913e-02 -3.737355172634124756e-01 -3.003563918173313141e-02 -4.706467315554618835e-02 1.363835632801055908e-01 -2.415907336398959160e-03 -1.227301210165023804e-01 2.206459939479827881e-01 -5.346437450498342514e-03 -3.464860916137695312e-01 -1.409789174795150757e-01 -2.199124395847320557e-01 1.381359100341796875e-01 -5.814223736524581909e-02 4.171556532382965088e-01 2.167580127716064453e-01 6.248633190989494324e-02 1.084379926323890686e-01 -6.470874696969985962e-02 1.286143362522125244e-01 -2.596523761749267578e-01 9.870132803916931152e-02 1.496450752019882202e-01 -9.261640161275863647e-02 -2.204138599336147308e-02 3.963741939514875412e-03 1.448764801025390625e-01 1.739369034767150879e-01 4.652420431375503540e-02 3.209303691983222961e-02 -2.753829360008239746e-01 -2.524661719799041748e-01
-5.279104784131050110e-02 -2.459457367658615112e-01 2.914828360080718994e-01 -4.873571172356605530e-02 1.138272061944007874e-01 2.564398944377899170e-01 1.518593728542327881e-01 -1.196693703532218933e-01 -2.759954631328582764e-01 1.083610281348228455e-01 -2.155769169330596924e-01 2.649036943912506104e-01 1.073304638266563416e-01 -1.443259716033935547e-01 3.357349932193756104e-01 2.745684087276458740e-01 5.047106370329856873e-02 2.652769684791564941e-01 9.245295077562332153e-02 -2.441798709332942963e-02 -8.000281639397144318e-03 -8.883832395076751709e-02 -4.875712096691131592e-02 -2.762693464756011963e-01 -7.930098474025726318e-02 9.028441458940505981e-02 2.810066342353820801e-01 1.418758779764175415e-01 -6.617312878370285034e-02 -9.864435344934463501e-02 -5.927922576665878296e-02 -9.159468114376068115e-02
-2.472771257162094116e-01 5.596357956528663635e-02 3.204143643379211426e-01 -1.468928754329681396e-01 -5.079646408557891846e-02 3.707600012421607971e-02 2.098378837108612061e-01 -9.846889972686767578e-02 -1.109825670719146729e-01 -2.346918433904647827e-01 8.460244163870811462e-03 -8.038681000471115112e-02 -2.018841803073883057e-01 -5.408217199146747589e-03 1.684356331825256348e-01 3.440143764019012451e-01 -1.341761648654937744e-01 -2.546977400779724121e-01 5.954410880804061890e-02 1.375740617513656616e-01 -1.947238147258758545e-01 8.336544781923294067e-02 9.457191452383995056e-03 -1.364808529615402222e-01 1.272363960742950439e-02 1.077607572078704834e-01 -8.403057605028152466e-02 -8.786277472972869873e-02 2.169335186481475830e-01 -2.795433700084686279e-01 -3.024659156799316406e-01 -2.831726372241973877e-01
1.086698547005653381e-01 -2.982268333435058594e-01 1.420226693153381348e-01 2.445534914731979370e-01 1.440912336111068726e-01 1.189411059021949768e-01 8.344338089227676392e-02 -1.110909059643745422e-01 1.494139991700649261e-02 -3.540699556469917297e-02 -1.214346885681152344e-01 -2.342050895094871521e-02 8.285246789455413818e-02 -7.126308232545852661e-02 2.350641936063766479e-01 1.578821092844009399e-01 1.475168615579605103e-01 -3.417310416698455811e-01 -3.892667219042778015e-02 -3.417040454223752022e-03 4.335461929440498352e-02 -3.483378589153289795e-01 1.230704188346862793e-01 -2.763191461563110352e-01 -1.751159280538558960e-01 1.352758258581161499e-01 2.467567324638366699e-01 -1.011106371879577637e-02 -1.887673586606979370e-01 1.448020488023757935e-01 -3.601099252700805664e-01 -7.171439379453659058e-02
-1.519751250743865967e-01 -3.803230524063110352e-01 1.605024784803390503e-01 1.648772060871124268e-01 6.499434262514114380e-02 2.276002615690231323e-01 -1.812971383333206177e-02 -2.062620371580123901e-01 7.476575672626495361e-03 -5.539735779166221619e-02 -9.907441586256027222e-02 9.073226898908615112e-02 9.764502756297588348e-03 -1.617059856653213501e-01 2.802095413208007812e-01 1.762942075729370117e-01 -3.656281623989343643e-03 -1.927681267261505127e-01 -2.725233510136604309e-02 5.842386186122894287e-02 1.174672618508338928e-01 -2.850778996944427490e-01 3.921640105545520782e-03 -1.496820598840713501e-01 -2.867416739463806152e-01 6.428453326225280762e-02 2.391963154077529907e-01 1.430176347494125366e-01 3.965024650096893311e-02 -7.949610240757465363e-03 -4.420912861824035645e-01 -5.899279564619064331e-02
2.527374625205993652e-01 1.252574473619461060e-01 1.393290609121322632e-01 -3.176590502262115479e-01 -1.021720394492149353e-01 9.145274758338928223e-02 -1.514388173818588257e-01 -6.889951229095458984e-02 -2.261905670166015625e-01 2.253481652587652206e-03 -3.017706610262393951e-02 2.196604162454605103e-01 6.716194748878479004e-02 1.965561322867870331e-02 2.191199213266372681e-01 2.447120696306228638e-01 -2.118826359510421753e-01 -9.444236755371093750e-02 8.123797923326492310e-02 -1.184867322444915771e-01 -3.545480966567993164e-01 1.638017892837524414e-01 2.218368053436279297e-01 5.663691461086273193e-02 1.114912033081054688e-01 2.759860754013061523e-01 -1.401825249195098877e-01 1.128130182623863220e-01 -3.066700696945190430e-01 -8.342087268829345703e-03 -2.036951333284378052e-01 -6.720342487096786499e-02
-2.949043512344360352e-01 -1.776988357305526733e-01 2.623995840549468994e-01 -3.157566785812377930e-01 7.578604668378829956e-02 1.043248921632766724e-01 6.150142103433609009e-02 -3.433724120259284973e-02 -2.126093655824661255e-01 -2.344139665365219116e-01 -1.225516498088836670e-01 -1.995137184858322144e-01 -1.213869974017143250e-01 -1.025369018316268921e-01 1.124444007873535156e-01 3.347319364547729492e-01 -1.570041030645370483e-01 -1.018245071172714233e-01 -1.314049065113067627e-01 5.425733514130115509e-03 -1.291376771405339241e-03 9.145442396402359009e-02 1.429929025471210480e-02 4.999794438481330872e-02 -4.620135203003883362e-02 1.328349560499191284e-01 -1.491793394088745117e-01 -1.705488562583923340e-01 -4.308243095874786377e-02 -9.871601313352584839e-02 -4.888231158256530762e-01 3.660415485501289368e-02
-1.347680687904357910e-01 1.161673478782176971e-02 8.701632916927337646e-02 -2.555192708969116211e-01 1.427361071109771729e-01 1.817122995853424072e-01 3.507138788700103760e-02 6.172691285610198975e-02 -1.339598745107650757e-01 -1.341917961835861206e-01 -1.284539848566055298e-01 2.916624546051025391e-01 2.251934446394443512e-02 -1.919985115528106689e-01 3.837410733103752136e-02 2.868171036243438721e-01 -1.916944608092308044e-02 5.399299785494804382e-02 -2.095685601234436035e-01 -3.774440288543701172e-02 -1.019849181175231934e-01 -2.572954893112182617e-01 -7.706458214670419693e-03 -9.861169755458831787e-02 1.541170477867126465e-01 1.037344411015510559e-01 6.838143616914749146e-02 2.328425645828247070e-01 -2.480393461883068085e-02 -4.498056769371032715e-01 -3.386529386043548584e-01 -2.138634175062179565e-01
1.905511468648910522e-01 -1.594878546893596649e-02 3.924522995948791504e-01 -1.360952705144882202e-01 1.082699075341224670e-01 -1.840911060571670532e-01 -2.575565129518508911e-03 -1.087418124079704285e-01 -2.012664377689361572e-01 -7.108049932867288589e-03 -2.891973555088043213e-01 3.769960254430770874e-02 2.465937435626983643e-01 -2.476294189691543579e-01 4.160484969615936279e-01 2.220952510833740234e-01 -7.695564534515142441e-03 -1.976615488529205322e-01 -7.173506915569305420e-02 3.668294847011566162e-02 -1.201233863830566406e-01 -2.056197524070739746e-01 -5.039706081151962280e-02 -1.866637468338012695e-01 -4.373222216963768005e-02 -9.744974970817565918e-02 -8.932495862245559692e-02 6.903757457621395588e-04 1.720548048615455627e-02 6.823065876960754395e-02 -2.949619293212890625e-01 1.105887219309806824e-01
9.657824784517288208e-02 -1.171036213636398315e-01 1.975997090339660645e-01 -7.251609116792678833e-02 1.457292586565017700e-01 -2.465177327394485474e-01 -1.360688707791268826e-03 -6.112430244684219360e-02 -2.185743004083633423e-01 -6.298058480024337769e-02 -2.517974078655242920e-01 2.238642424345016479e-02 8.837791532278060913e-02 -1.382576227188110352e-01 2.567675411701202393e-01 4.393232613801956177e-02 -1.011298373341560364e-01 -8.534927666187286377e-02 1.886962205171585083e-01 -3.549934923648834229e-02 -4.499066174030303955e-01 1.647632569074630737e-01 -5.212282389402389526e-02 1.252141892910003662e-01 -2.081399085000157356e-03 3.319019377231597900e-01 2.865539491176605225e-01 1.289193779230117798e-01 9.052630513906478882e-02 -7.369840145111083984e-02 -3.276889324188232422e-01 -6.511263549327850342e-02
9.874103218317031860e-02 -4.915575310587882996e-02 1.427032649517059326e-01 -3.691027760505676270e-01 2.571523189544677734e-01 2.477283477783203125e-01 5.373970419168472290e-02 1.085844933986663818e-01 -1.119686439633369446e-01 -1.735974252223968506e-01 -9.582698112353682518e-04 1.890734285116195679e-01 -5.285881087183952332e-02 -2.625787854194641113e-01 1.824276000261306763e-01 2.167076170444488525e-01 -3.838559612631797791e-02 3.650138080120086670e-01 -2.303762435913085938e-01 9.384617209434509277e-02 -2.518852055072784424e-01 -1.975819021463394165e-01 2.860410837456583977e-03 -1.259222626686096191e-01 1.024069562554359436e-01 9.322149306535720825e-02 1.633965820074081421e-01 1.116211488842964172e-01 -9.282080084085464478e-02 -1.816718578338623047e-01 -1.146056801080703735e-01 -1.749941855669021606e-01
2.348842620849609375e-01 -2.146995514631271362e-01 7.991938292980194092e-02 1.747256815433502197e-01 9.025052189826965332e-02 1.079954858869314194e-02 1.166927665472030640e-01 2.663967572152614594e-02 -1.156415864825248718e-01 -3.569928407669067383e-01 -2.302038371562957764e-01 7.693998515605926514e-02 -1.670536100864410400e-01 -9.093894809484481812e-02 1.297765821218490601e-01 -3.430492477491497993e-03 -9.484478086233139038e-02 4.659759625792503357e-02 1.777950227260589600e-01 1.494569927453994751e-01 -1.329667419195175171e-01 -1.883972138166427612e-01 -1.375790834426879883e-01 -1.464014798402786255e-01 -2.695108950138092041e-01 4.377285242080688477e-01 1.619266718626022339e-01 -1.425960510969161987e-01 1.049304902553558350e-01 2.752539217472076416e-01 -1.404488831758499146e-01 1.025668829679489136e-01
7.024155464023351669e-03 -2.972648739814758301e-01 1.494954675436019897e-01 1.191820576786994934e-01 1.215114742517471313e-01 3.186087906360626221e-01 1.072792336344718933e-01 -2.189158275723457336e-02 -1.661796867847442627e-01 -1.670287698507308960e-01 -1.546530574560165405e-01 1.095454394817352295e-01 -8.343994617462158203e-02 1.773533374071121216e-01 4.593160748481750488e-01 1.123361438512802124e-01 4.830284416675567627e-02 1.784387789666652679e-02 2.391091883182525635e-01 3.485836833715438843e-02 -4.279314726591110229e-02 -5.916526913642883301e-02 -1.772307008504867554e-01 -1.580560803413391113e-01 -2.575547397136688232e-01 1.291027218103408813e-01 2.891511619091033936e-01 -1.976339221000671387e-01 1.624566763639450073e-01 9.587989002466201782e-02 -1.521515846252441406e-01 7.847387343645095825e-02
1.420052349567413330e-01 1.107573509216308594e-02 3.158968687057495117e-01 -4.402980506420135498e-01 -6.341834366321563721e-02 -1.697869598865509033e-01 -1.676285415887832642e-01 4.513362050056457520e-02 -1.828850805759429932e-01 -3.484121263027191162e-01 -2.099223136901855469e-01 -3.529423475265502930e-02 1.588208973407745361e-02 -2.292370982468128204e-02 3.277485072612762451e-01 4.106175526976585388e-02 1.699572801589965820e-01 8.315066248178482056e-02 -1.263635754585266113e-01 -1.920134015381336212e-02 -1.875940114259719849e-01 9.074907749891281128e-02 4.051460325717926025e-02 -2.342287302017211914e-01 -7.418700307607650757e-02 -1.008484140038490295e-01 1.101700216531753540e-01 1.701583117246627808e-01 -1.162216663360595703e-01 -4.693186283111572266e-02 -2.966847121715545654e-01 -2.178094908595085144e-02
7.057826966047286987e-02 -4.503121376037597656e-01 9.410274773836135864e-02 -1.336615681648254395e-01 -5.920966342091560364e-02 -5.114522203803062439e-02 -2.520300745964050293e-01 1.527547836303710938e-01 -1.837320029735565186e-01 -1.952750831842422485e-01 -1.979328840970993042e-01 -5.179371312260627747e-02 -1.757807880640029907e-01 -1.107340604066848755e-01 1.465047597885131836e-01 2.849563658237457275e-01 1.315505057573318481e-01 2.675955593585968018e-01 1.372894495725631714e-01 8.797816932201385498e-02 -1.276555061340332031e-01 1.423467993736267090e-01 9.768601506948471069e-02 -2.365206778049468994e-01 -1.457341853529214859e-02 6.138127669692039490e-02 2.526164948940277100e-01 1.628738455474376678e-02 -2.532162666320800781e-01 9.174951910972595215e-02 -1.993865221738815308e-01 -1.227643191814422607e-01
1.493496745824813843e-01 -2.705039680004119873e-01 7.573433220386505127e-02 -1.287776380777359009e-01 4.304343461990356445e-02 1.302527263760566711e-02 -1.177701726555824280e-01 -8.887117356061935425e-02 4.416903946548700333e-03 -2.498981505632400513e-01 -4.395856857299804688e-01 9.540216624736785889e-02 9.954102337360382080e-02 3.702599555253982544e-02 1.935779005289077759e-01 1.787176579236984253e-01 -2.489282935857772827e-01 1.133779957890510559e-01 -1.092291846871376038e-01 -1.160944774746894836e-01 9.478765726089477539e-02 -8.302974700927734375e-02 3.787456154823303223e-01 -2.091173231601715088e-01 2.416522502899169922e-01 1.458739191293716431e-01 1.576552540063858032e-01 -1.150608360767364502e-01 -7.997058331966400146e-02 -1.221166998147964478e-01 -2.377092242240905762e-01 -1.185194328427314758e-01
1.692769117653369904e-02 -1.159587129950523376e-01 1.973069310188293457e-01 -4.003313928842544556e-02 -1.449816524982452393e-01 -7.495965808629989624e-02 -4.254482686519622803e-02 7.296321447938680649e-03 -1.892668604850769043e-01 -3.890833854675292969e-01 -1.358986347913742065e-01 -9.743390977382659912e-02 1.005826294422149658e-01 1.482585519552230835e-01 4.503613412380218506e-01 -1.824790388345718384e-01 -2.014275826513767242e-02 2.309090644121170044e-02 -1.933117769658565521e-02 1.353912800550460815e-01 -2.653527259826660156e-01 -1.707538813352584839e-01 -1.025671437382698059e-01 -1.931122392416000366e-01 -8.780556917190551758e-02 2.071353942155838013e-01 -1.569499820470809937e-01 -2.056747674942016602e-01 2.269208878278732300e-01 1.824676617980003357e-02 -2.373891323804855347e-01 2.026984244585037231e-01
-1.432134509086608887e-01 -1.278037875890731812e-01 3.548157513141632080e-01 1.385215967893600464e-01 -1.110219210386276245e-01 1.392198055982589722e-01 8.494000136852264404e-02 1.687921881675720215e-01 -7.920343428850173950e-02 -3.754852712154388428e-01 2.026469707489013672e-01 1.641879379749298096e-01 -2.882972955703735352e-01 2.686033956706523895e-02 1.548865437507629395e-01 9.082178771495819092e-02 -3.788112848997116089e-02 9.533728659152984619e-02 1.621951116248965263e-03 -2.063254863023757935e-01 -3.093389868736267090e-01 -1.807427555322647095e-01 8.450976014137268066e-02 -3.328122496604919434e-01 -6.581336259841918945e-02 2.682511806488037109e-01 7.853122800588607788e-02 -1.069958582520484924e-01 1.116181463003158569e-01 3.119076602160930634e-02 -5.332903238013386726e-04 -1.122515350580215454e-01
2.727366983890533447e-01 1.042951941490173340e-01 3.635548651218414307e-01 -1.499633304774761200e-02 1.441716868430376053e-02 -5.743941757827997208e-03 -2.018852978944778442e-01 -2.312730103731155396e-01 -2.523832917213439941e-01 -2.703572809696197510e-01 -1.675838232040405273e-01 4.178341478109359741e-02 3.146941587328910828e-02 -1.249976083636283875e-01 2.403799891471862793e-01 1.335908919572830200e-01 7.088810950517654419e-02 3.167715296149253845e-02 -1.578670293092727661e-01 1.310286521911621094e-01 -3.505373895168304443e-01 -6.994392722845077515e-02 1.329501271247863770e-01 -8.265963196754455566e-02 -1.991088986396789551e-01 -1.568574160337448120e-01 -5.382244661450386047e-02 5.510379001498222351e-02 -1.570765376091003418e-01 -1.285248696804046631e-01 -3.411960005760192871e-01 -2.838722988963127136e-02
1.523824781179428101e-01 -2.935709953308105469e-01 -6.600588094443082809e-03 -3.090597987174987793e-01 -2.588994204998016357e-01 1.573977470397949219e-01 -1.948080211877822876e-01 2.202970236539840698e-01 -1.490064859390258789e-01 -1.310856640338897705e-01 -2.074140161275863647e-01 1.462658196687698364e-01 1.322159320116043091e-01 -1.381984204053878784e-01 3.827828764915466309e-01 2.097416222095489502e-01 1.419930309057235718e-01 -1.060423403978347778e-01 8.291202783584594727e-02 -1.832579821348190308e-01 -3.376485705375671387e-01 5.774506554007530212e-02 9.478639811277389526e-02 -6.064458191394805908e-02 1.299655586481094360e-01 1.697191148996353149e-01 -6.302044540643692017e-02 1.396391391754150391e-01 1.557085104286670685e-02 7.859938591718673706e-02 -4.409776255488395691e-02 -8.035017549991607666e-02
6.514695286750793457e-02 -4.014298617839813232e-01 1.123627871274948120e-01 -1.402304917573928833e-01 -3.476517647504806519e-02 8.470333367586135864e-02 -1.061341539025306702e-01 -1.429327279329299927e-01 1.700516194105148315e-01 -2.104480266571044922e-01 -4.729319214820861816e-01 9.619169682264328003e-02 1.104532107710838318e-01 -7.621587067842483521e-02 2.300656586885452271e-01 1.185258924961090088e-01 -2.154243141412734985e-01 7.402902841567993164e-02 -8.229783922433853149e-02 -7.925822585821151733e-02 1.031179502606391907e-01 -2.841371856629848480e-02 2.872524559497833252e-01 -2.750964760780334473e-01 1.354992687702178955e-01 1.434103995561599731e-01 4.552167281508445740e-02 -8.168227225542068481e-02 -2.248074263334274292e-01 2.426253072917461395e-02 -1.803928166627883911e-01 -7.222837954759597778e-02
-2.164909802377223969e-02 2.100488692522048950e-01 1.083608567714691162e-01 -5.772938579320907593e-02 1.876698881387710571e-01 1.909576207399368286e-01 8.270855993032455444e-02 7.365138083696365356e-02 -2.637050151824951172e-01 -3.986395895481109619e-01 8.854014798998832703e-03 2.890510261058807373e-01 1.393234282732009888e-01 1.659805774688720703e-01 1.017143428325653076e-01 1.674689650535583496e-01 -1.916591674089431763e-01 -8.121474087238311768e-02 1.698455959558486938e-02 2.449912726879119873e-01 -8.824006468057632446e-02 -1.717103123664855957e-01 -2.049277722835540771e-02 -1.863886862993240356e-01 -1.940085887908935547e-01 2.580296397209167480e-01 -2.246030792593955994e-02 1.817508786916732788e-01 -2.849150002002716064e-01 2.269049137830734253e-01 3.224198147654533386e-02 -1.068782433867454529e-01
1.722465008497238159e-01 -8.864621073007583618e-02 5.314065217971801758e-01 -1.683995425701141357e-01 1.093637049198150635e-01 8.681487292051315308e-02 1.661633886396884918e-02 -1.067729443311691284e-01 5.157497152686119080e-02 -8.886110782623291016e-02 -3.273807764053344727e-01 1.572631150484085083e-01 -1.795271818991750479e-04 -2.572759687900543213e-01 1.431815922260284424e-01 2.620333731174468994e-01 -1.648370474576950073e-01 -2.174608260393142700e-01 1.506283283233642578e-01 9.239951148629188538e-03 -1.313261836767196655e-01 -2.207039147615432739e-01 1.209693774580955505e-01 -6.150233000516891479e-02 -2.282967269420623779e-01 -4.368578642606735229e-02 5.770753137767314911e-03 -7.814044947735965252e-04 -5.060632526874542236e-02 -6.047810614109039307e-02 -2.598989605903625488e-01 1.152956187725067139e-01
1.326243877410888672e-01 -4.471748173236846924e-01 8.928299695253372192e-02 2.574966549873352051e-01 5.821867380291223526e-03 -7.344697602093219757e-03 -1.002287492156028748e-01 -1.503691077232360840e-01 -1.121844500303268433e-01 2.335177920758724213e-02 2.090081945061683655e-02 2.811965346336364746e-02 -7.339916378259658813e-02 -1.253178715705871582e-02 2.127362489700317383e-01 1.752268150448799133e-02 5.008115991950035095e-02 -1.060476601123809814e-01 -1.903897970914840698e-01 8.121503517031669617e-03 -6.723829358816146851e-02 -3.125742971897125244e-01 -4.044017195701599121e-02 -3.783043026924133301e-01 -2.607416808605194092e-01 1.556963026523590088e-01 2.046028226613998413e-01 -4.020672664046287537e-02 -8.581537753343582153e-02 1.036400049924850464e-01 -3.982980251312255859e-01 -2.152860164642333984e-02
2.913977578282356262e-02 -2.854086756706237793e-01 1.380598694086074829e-01 -3.206329345703125000e-01 -3.635363280773162842e-02 2.145975232124328613e-01 2.741506695747375488e-01 4.235079512000083923e-02 -3.605285286903381348e-02 -4.504867270588874817e-02 -4.977634921669960022e-02 1.097304299473762512e-01 -7.733575254678726196e-02 3.271500766277313232e-01 2.946684658527374268e-01 4.835850372910499573e-02 -7.443659752607345581e-02 -1.450728625059127808e-01 -7.970034331083297729e-02 5.276827886700630188e-02 -2.318310141563415527e-01 -1.617086380720138550e-01 -8.177708089351654053e-02 -1.939463913440704346e-01 -2.456856369972229004e-01 1.334299445152282715e-01 1.420005410909652710e-01 -2.077794224023818970e-01 2.463809102773666382e-01 2.105303257703781128e-01 -8.323913812637329102e-02 -1.951889395713806152e-01
1.011815965175628662e-01 -1.888642460107803345e-01 2.263805717229843140e-01 -4.646414518356323242e-01 -2.339905872941017151e-02 1.503050476312637329e-01 5.470049753785133362e-02 -3.955903276801109314e-02 -8.540003001689910889e-02 2.714007627218961716e-03 -3.143315315246582031e-01 1.271096337586641312e-02 -1.988640725612640381e-01 -5.739094689488410950e-02 9.347081184387207031e-02 2.428574413061141968e-01 -3.223655521869659424e-01 -3.513146564364433289e-02 -3.855211660265922546e-02 3.346481546759605408e-02 -2.314949780702590942e-01 -9.054541587829589844e-03 1.412872821092605591e-01 -1.391562372446060181e-01 -1.283904910087585449e-01 6.391367316246032715e-02 1.616794802248477936e-02 1.975559629499912262e-02 -2.763911783695220947e-01 -9.026589989662170410e-02 -2.390948086977005005e-01 -2.806199789047241211e-01
3.104339838027954102e-01 -1.017483230680227280e-02 5.423712357878684998e-02 1.182216927409172058e-01 1.643662154674530029e-01 -3.822004795074462891e-02 -4.420375823974609375e-02 8.616505563259124756e-02 -3.741584345698356628e-02 -2.452947199344635010e-01 -3.794567286968231201e-02 -8.211499452590942383e-02 6.129452958703041077e-02 3.051164373755455017e-02 2.968310117721557617e-01 5.799982324242591858e-02 1.858184635639190674e-01 1.757540106773376465e-01 7.504419237375259399e-02 1.919318884611129761e-01 -7.280526310205459595e-02 -1.716719120740890503e-01 2.473941743373870850e-01 -3.006936609745025635e-01 -3.230432569980621338e-01 3.683014810085296631e-01 1.225079596042633057e-01 -2.702990770339965820e-01 1.506900638341903687e-01 -1.166869252920150757e-01 -1.262766569852828979e-01 -9.066071361303329468e-02
1.539629101753234863e-01 1.804239302873611450e-02 1.795237064361572266e-01 8.641707897186279297e-02 2.845303118228912354e-01 9.437832236289978027e-02 1.569985002279281616e-01 9.447456151247024536e-02 -1.688464283943176270e-01 -3.231280446052551270e-01 -2.612807415425777435e-02 2.484240829944610596e-01 -1.335428208112716675e-01 1.629460155963897705e-01 4.064994752407073975e-01 -2.163451462984085083e-01 8.800809085369110107e-02 2.230666875839233398e-01 6.684401631355285645e-02 2.987894928082823753e-03 -2.444624155759811401e-01 -6.513044238090515137e-03 -4.494783654808998108e-02 -2.504331767559051514e-01 -8.788407593965530396e-02 2.307573854923248291e-01 -7.650927454233169556e-02 -1.509845349937677383e-02 1.960833072662353516e-01 7.372380048036575317e-02 -2.178369164466857910e-01 1.271645724773406982e-01
1.096483990550041199e-01 -6.006012111902236938e-02 1.959008127450942993e-01 -5.075421929359436035e-02 -4.357861727476119995e-02 7.483325153589248657e-02 7.234900444746017456e-02 9.763054549694061279e-03 -2.059495896100997925e-01 -3.776679635047912598e-01 -1.854502111673355103e-01 -1.817350685596466064e-01 3.643525019288063049e-02 3.184765949845314026e-02 6.059615314006805420e-02 -7.835803925991058350e-02 -1.897755265235900879e-01 -1.709894537925720215e-01 -3.039460182189941406e-01 -2.382432520389556885e-01 -2.845896780490875244e-01 -1.360588967800140381e-01 -1.765181273221969604e-01 -1.904358416795730591e-01 -4.452813416719436646e-02 1.928912699222564697e-01 5.059608072042465210e-02 1.513536833226680756e-02 -2.410337626934051514e-01 1.123760938644409180e-01 -1.817119121551513672e-01 -3.727195262908935547e-01
-1.595184765756130219e-02 -2.781249582767486572e-01 2.130060791969299316e-01 -9.670796245336532593e-02 1.119346618652343750e-01 1.531792879104614258e-01 -8.594901859760284424e-02 1.817966103553771973e-01 -3.298795521259307861e-01 -2.105745971202850342e-01 1.805319190025329590e-01 -4.018933176994323730e-01 -8.865777403116226196e-02 -1.112544909119606018e-01 1.782954335212707520e-01 2.564504556357860565e-02 5.548162758350372314e-02 -2.130878269672393799e-01 -2.663508802652359009e-02 6.950467079877853394e-02 -1.742750704288482666e-01 1.556209921836853027e-01 -9.740608930587768555e-02 -8.457978069782257080e-02 3.601011633872985840e-02 2.554150819778442383e-01 1.900860667228698730e-02 -1.025638431310653687e-01 -1.767571270465850830e-01 -6.294408231042325497e-04 -3.956739008426666260e-01 2.843983285129070282e-02
1.945142000913619995e-01 -2.408457845449447632e-01 8.748515695333480835e-02 -2.176351845264434814e-02 -1.984664797782897949e-01 1.834952235221862793e-01 1.971554011106491089e-03 -4.186606779694557190e-02 -1.653748564422130585e-02 -9.059419482946395874e-02 -7.738535851240158081e-02 1.162455528974533081e-01 -1.378012541681528091e-02 -2.015964537858963013e-01 3.424037694931030273e-01 2.268811687827110291e-02 -3.230114281177520752e-01 -4.667393863201141357e-02 -9.337874501943588257e-02 2.335738539695739746e-01 -3.587367758154869080e-02 1.832634210586547852e-01 2.771811783313751221e-01 -1.253713220357894897e-01 3.395182490348815918e-01 1.984088569879531860e-01 4.982145875692367554e-02 1.411254405975341797e-01 -7.435843348503112793e-02 -9.643405675888061523e-02 -3.811015486717224121e-01 -1.817543432116508484e-02
1.848086901009082794e-02 1.156074181199073792e-02 1.776044219732284546e-01 9.918098151683807373e-02 -3.436528518795967102e-02 2.645228207111358643e-01 3.688837960362434387e-02 -5.900282785296440125e-02 9.518442675471305847e-03 -5.050421878695487976e-02 -2.230613529682159424e-01 1.990410685539245605e-01 -2.124330997467041016e-01 -5.207724869251251221e-02 4.008754491806030273e-01 1.201259121298789978e-01 1.080383434891700745e-01 6.135590956546366215e-04 4.061970859766006470e-02 -1.880364567041397095e-01 -3.448806703090667725e-01 -8.935264497995376587e-02 1.426083873957395554e-02 -1.959795504808425903e-01 2.514866292476654053e-01 3.523254692554473877e-01 1.226522214710712433e-02 -2.017204016447067261e-01 -2.685231864452362061e-01 -2.182206362485885620e-01 -3.844195976853370667e-02 5.934251099824905396e-02
1.756293922662734985e-01 3.902183845639228821e-02 3.052489161491394043e-01 -6.421233713626861572e-02 -7.898414134979248047e-02 -1.637753695249557495e-01 1.476956065744161606e-02 2.599433064460754395e-02 -1.078846752643585205e-01 -1.765418946743011475e-01 -2.124083228409290314e-03 3.398004472255706787e-01 2.485366016626358032e-01 6.144051626324653625e-02 4.163094162940979004e-01 7.391103357076644897e-02 -1.012133210897445679e-01 2.181741446256637573e-01 6.604322046041488647e-02 1.606095135211944580e-01 -1.730754375457763672e-01 -1.043335723807103932e-04 -7.149790413677692413e-03 -5.953887104988098145e-02 -4.026787579059600830e-01 8.637719601392745972e-02 1.133246719837188721e-01 -1.595118045806884766e-01 -2.983541786670684814e-01 9.577567875385284424e-02 2.745183184742927551e-02 7.340389490127563477e-02
2.335453778505325317e-01 -1.468828469514846802e-01 1.436987966299057007e-01 -2.585756592452526093e-02 9.066899865865707397e-02 4.338746517896652222e-02 1.050537750124931335e-01 1.514331549406051636e-01 1.818276196718215942e-02 -4.447456076741218567e-02 -3.587948083877563477e-01 6.023752689361572266e-02 2.087074518203735352e-01 1.974942386150360107e-01 1.675867140293121338e-01 1.025420278310775757e-01 -3.053128421306610107e-01 -2.646766304969787598e-01 1.305894404649734497e-01 -1.499603539705276489e-01 -2.222768217325210571e-01 -1.980789601802825928e-01 -1.171685084700584412e-01 -8.048542588949203491e-02 -3.468494117259979248e-02 2.252005487680435181e-01 -4.553516209125518799e-02 -1.921439021825790405e-01 -1.120892912149429321e-01 1.901399344205856323e-02 -3.970713019371032715e-01 -1.717453151941299438e-01
2.679023891687393188e-02 -5.627161636948585510e-02 1.802636682987213135e-01 9.098973870277404785e-02 -1.258186250925064087e-01 2.909462749958038330e-01 -1.761380396783351898e-02 -1.857500970363616943e-01 -4.027033448219299316e-01 4.891734570264816284e-02 -2.688854634761810303e-01 1.915003806352615356e-01 1.164001226425170898e-01 -1.972952336072921753e-01 3.011119067668914795e-01 4.223634954541921616e-03 -6.149442121386528015e-02 -1.166138872504234314e-01 6.516499072313308716e-02 -8.058556169271469116e-02 -2.893057651817798615e-02 1.854930669069290161e-01 -4.363559558987617493e-02 -8.264838159084320068e-02 -9.425678849220275879e-02 1.755152195692062378e-01 2.766256928443908691e-01 -1.616687774658203125e-01 -6.625529378652572632e-02 -3.028752803802490234e-01 -1.194270625710487366e-01 -2.802105844020843506e-01
1.421482115983963013e-01 -9.443759173154830933e-02 2.092837356030941010e-02 -4.396836087107658386e-02 2.241123169660568237e-01 -1.873022168874740601e-01 -1.264929920434951782e-01 1.621498167514801025e-01 5.351096391677856445e-02 -2.214909791946411133e-01 -2.808516621589660645e-01 8.002243936061859131e-02 5.821539554744958878e-03 -2.868442982435226440e-02 5.002765655517578125e-01 1.664768159389495850e-01 1.156035289168357849e-01 2.416004426777362823e-02 8.941712789237499237e-03 -2.987298667430877686e-01 -2.672105133533477783e-01 -8.393356576561927795e-03 1.609567180275917053e-02 -7.977181673049926758e-02 2.311775460839271545e-02 2.806206643581390381e-01 1.914108991622924805e-01 -2.654818296432495117e-01 -1.383213400840759277e-01 -1.455985661596059799e-02 -6.005884334444999695e-02 -1.847622096538543701e-01
-5.399226024746894836e-02 -2.126876264810562134e-01 2.377741485834121704e-01 -2.198694199323654175e-01 2.390466481447219849e-01 -7.685112301260232925e-03 -1.792843639850616455e-01 -1.553290486335754395e-01 -1.738129742443561554e-02 -2.207380086183547974e-01 -2.724415995180606842e-02 4.595242068171501160e-02 -1.099896207451820374e-01 -3.901943564414978027e-01 1.042046695947647095e-01 1.853351853787899017e-02 1.446854323148727417e-01 5.421518813818693161e-03 -2.343725115060806274e-01 3.039465472102165222e-02 -3.338731825351715088e-01 -8.587048202753067017e-02 6.276058405637741089e-02 -1.586939841508865356e-01 1.526801288127899170e-01 2.103717625141143799e-01 -4.092422500252723694e-02 6.341472617350518703e-04 1.600478142499923706e-01 -1.444254517555236816e-01 -2.737593948841094971e-01 -3.010291457176208496e-01
-1.578960418701171875e-01 -9.871379286050796509e-02 3.243912458419799805e-01 2.272375524044036865e-01 -1.172846481204032898e-01 4.125365812797099352e-04 1.705009341239929199e-01 1.023640260100364685e-01 -1.070583909749984741e-01 -4.313980042934417725e-01 -4.766007885336875916e-02 1.449744552373886108e-01 -2.580296695232391357e-01 -1.318627595901489258e-01 1.819117069244384766e-01 7.180554419755935669e-02 -2.027816176414489746e-01 1.785600632429122925e-01 9.561353921890258789e-02 -2.037472873926162720e-01 -2.990797758102416992e-01 -2.216368466615676880e-01 1.979980804026126862e-02 -2.103866636753082275e-01 -1.823894381523132324e-01 1.945683062076568604e-01 6.736487895250320435e-02 -9.138663858175277710e-02 4.566037282347679138e-02 1.220549494028091431e-01 1.802490837872028351e-02 6.227937340736389160e-02
-1.038382649421691895e-01 -9.696932882070541382e-02 4.106261953711509705e-02 -4.085127636790275574e-02 -1.114979907870292664e-01 1.431760787963867188e-01 2.260031253099441528e-01 4.451965913176536560e-02 -1.008031666278839111e-01 -3.621834218502044678e-01 -5.564871802926063538e-02 3.358454704284667969e-01 -4.767612367868423462e-02 9.174495190382003784e-02 8.833544701337814331e-02 1.714264005422592163e-01 1.405597925186157227e-01 -3.511110693216323853e-02 1.472712494432926178e-03 2.066691368818283081e-01 -8.680462837219238281e-02 1.134928315877914429e-01 -9.012394398450851440e-02 8.547981828451156616e-02 1.277253031730651855e-01 1.664078980684280396e-01 2.040899544954299927e-01 -8.721941709518432617e-02 2.104393392801284790e-01 2.874646782875061035e-01 -3.113946318626403809e-01 -4.106822907924652100e-01
-1.020188331604003906e-01 -1.495877653360366821e-01 3.321172595024108887e-01 -2.425800859928131104e-01 1.447316631674766541e-02 1.015268564224243164e-01 1.766878217458724976e-01 -2.427240014076232910e-01 -2.751761116087436676e-02 5.481195449829101562e-02 -4.918584227561950684e-01 3.380882143974304199e-01 6.050339341163635254e-02 -3.006364591419696808e-02 3.361632823944091797e-01 5.586618185043334961e-02 -1.394821554422378540e-01 2.416393719613552094e-02 1.387414336204528809e-01 6.828959286212921143e-02 -3.045601304620504379e-03 -1.067455783486366272e-01 -1.042219176888465881e-01 -2.198222726583480835e-01 1.332087442278862000e-02 2.967181149870157242e-03 2.200697660446166992e-01 -7.669685035943984985e-02 5.773422867059707642e-02 -1.451195776462554932e-01 -1.485929936170578003e-01 3.499908745288848877e-02
1.995541751384735107e-01 1.182246729731559753e-01 3.624772131443023682e-01 -8.606715500354766846e-02 1.098114177584648132e-01 4.860851168632507324e-02 1.264441106468439102e-02 1.868019253015518188e-01 -3.000850379467010498e-01 -1.891368031501770020e-01 1.761642470955848694e-02 -2.854439429938793182e-03 -7.892803102731704712e-02 -1.478663235902786255e-01 -8.285833522677421570e-03 1.041729748249053955e-01 -1.273319125175476074e-01 2.081234455108642578e-01 6.191266700625419617e-02 2.376522272825241089e-01 -3.861247003078460693e-01 5.322234332561492920e-02 3.621331602334976196e-02 -2.716185711324214935e-02 -1.422384381294250488e-01 9.284967184066772461e-02 3.031686246395111084e-01 4.482333734631538391e-02 -1.290171779692173004e-02 6.510129570960998535e-02 -4.291204214096069336e-01 -8.737245947122573853e-02
-3.118921518325805664e-01 -1.847466677427291870e-01 2.212709933519363403e-01 6.959815323352813721e-02 -1.292877085506916046e-02 6.250372529029846191e-02 1.710139065980911255e-01 -1.229382753372192383e-01 -1.667128354310989380e-01 -3.305781483650207520e-01 1.358381509780883789e-01 1.027058064937591553e-01 -2.163593024015426636e-01 1.622280031442642212e-01 1.646905392408370972e-01 1.785380095243453979e-01 -2.309786230325698853e-01 -3.112521767616271973e-01 6.855472177267074585e-02 -8.672124147415161133e-02 -2.749109864234924316e-01 -5.312362685799598694e-02 1.020807623863220215e-01 -2.862947583198547363e-01 -6.378940772265195847e-03 3.019693195819854736e-01 -2.058984711766242981e-02 -8.772776275873184204e-02 3.919270262122154236e-02 9.999991953372955322e-02 -6.493455730378627777e-03 -1.548967659473419189e-01
1.681033223867416382e-01 1.255780607461929321e-01 2.806645631790161133e-01 -1.083452254533767700e-01 -6.603039056062698364e-02 -7.744744420051574707e-02 -2.219587117433547974e-01 7.465525716543197632e-02 -3.472509980201721191e-01 -7.450080662965774536e-02 -1.016802117228507996e-01 1.907848566770553589e-01 5.815802142024040222e-02 -3.261208832263946533e-01 2.208818644285202026e-01 1.476470828056335449e-01 -1.406247615814208984e-01 2.545875264331698418e-03 9.440454095602035522e-02 1.444176770746707916e-02 -2.733627557754516602e-01 5.675352644175291061e-03 2.962642721831798553e-02 -1.566851437091827393e-01 -8.090872317552566528e-02 5.704286042600870132e-03 1.842714697122573853e-01 -8.449221402406692505e-02 -7.215603440999984741e-02 2.444702386856079102e-02 -4.573664069175720215e-01 2.351898550987243652e-01
-1.395148634910583496e-01 -1.706853955984115601e-01 1.723879575729370117e-01 -5.459447205066680908e-02 1.140168383717536926e-01 2.367534041404724121e-01 2.323907911777496338e-01 -3.367313444614410400e-01 -1.340193152427673340e-01 1.932165324687957764e-01 -2.422200739383697510e-01 2.807287573814392090e-01 -6.538952235132455826e-03 -1.640344113111495972e-01 2.841489315032958984e-01 1.277845352888107300e-01 -5.914533883333206177e-02 -2.715963125228881836e-02 -1.304841972887516022e-02 6.042420491576194763e-02 -2.304527908563613892e-02 -2.651505544781684875e-02 -4.140644893050193787e-02 -1.751876026391983032e-01 -1.957978680729866028e-02 3.072659969329833984e-01 4.491305053234100342e-01 -1.184065453708171844e-02 -5.242131650447845459e-02 -1.138236597180366516e-01 -5.900292471051216125e-02 -8.905081450939178467e-02
-2.628932297229766846e-01 -3.907707035541534424e-01 2.757181823253631592e-01 -7.055838406085968018e-02 1.682107597589492798e-01 3.704600781202316284e-02 -1.720965839922428131e-02 1.137499362230300903e-01 -2.436742782592773438e-01 -1.634018570184707642e-01 -8.173939585685729980e-02 2.858982980251312256e-01 8.043920621275901794e-03 2.105546593666076660e-01 3.547891229391098022e-02 5.992222577333450317e-02 9.779915958642959595e-02 4.063361883163452148e-02 -2.009551040828227997e-02 2.366366982460021973e-01 -2.019970715045928955e-01 -9.262027591466903687e-02 3.238705992698669434e-01 -1.220998615026473999e-01 1.704225838184356689e-01 9.637776017189025879e-02 9.835170581936836243e-03 -1.649636328220367432e-01 -2.706392109394073486e-01 1.145950052887201309e-02 -2.113984525203704834e-01 -1.001661419868469238e-01
-6.354124099016189575e-02 -3.876688778400421143e-01 3.797066509723663330e-01 -5.032250657677650452e-02 -2.420866861939430237e-02 3.571810573339462280e-02 1.003842987120151520e-02 -8.957259356975555420e-02 -2.235398590564727783e-01 -1.648394316434860229e-01 -1.675809770822525024e-01 -1.186691671609878540e-01 1.703875809907913208e-01 2.072598226368427277e-02 9.858242422342300415e-02 -1.273188143968582153e-01 -3.548093438148498535e-01 5.951635539531707764e-02 2.758966386318206787e-01 1.111867427825927734e-01 -1.616056077182292938e-02 3.049513697624206543e-02 1.074730083346366882e-01 -2.473451197147369385e-01 -1.256968826055526733e-01 3.098450042307376862e-02 2.483094483613967896e-02 -4.951329529285430908e-02 -3.588428497314453125e-01 -1.689046472311019897e-01 -1.942606270313262939e-01 -8.709610998630523682e-02
1.180029846727848053e-02 -2.202806770801544189e-01 2.643232345581054688e-01 -1.761683262884616852e-02 5.109691247344017029e-02 -6.886686384677886963e-02 2.295806407928466797e-01 -2.115492522716522217e-01 -2.346186190843582153e-01 -4.682023525238037109e-01 9.491305798292160034e-02 1.897544711828231812e-01 -5.219545215368270874e-02 2.389233708381652832e-01 -3.034408949315547943e-02 5.539588630199432373e-02 -1.196058467030525208e-01 -3.293348252773284912e-01 -2.224810421466827393e-03 -3.455772995948791504e-02 -1.798686534166336060e-01 1.164637655019760132e-01 2.709782719612121582e-01 4.502711445093154907e-02 1.030956506729125977e-01 2.790122628211975098e-01 6.953981239348649979e-03 -2.482884936034679413e-02 -5.877781659364700317e-02 -8.875853568315505981e-02 -1.816763728857040405e-01 -1.202221363782882690e-01
1.199630647897720337e-01 -4.302801787853240967e-01 1.796661913394927979e-01 -5.409143120050430298e-02 -5.759592354297637939e-02 -1.733671315014362335e-02 1.017303094267845154e-01 -1.492039184086024761e-03 1.440045386552810669e-01 -1.943640112876892090e-01 -3.743458539247512817e-02 2.092921733856201172e-02 2.447658479213714600e-01 -2.549207024276256561e-02 2.367522865533828735e-01 1.518718749284744263e-01 -4.276720806956291199e-02 -2.667178809642791748e-01 1.444211900234222412e-01 -1.758479326963424683e-01 -1.060219630599021912e-01 -8.243977278470993042e-02 7.024249434471130371e-02 -2.544399201869964600e-01 -3.071610033512115479e-01 3.416413664817810059e-01 1.043959930539131165e-01 -1.467746198177337646e-01 1.962653547525405884e-01 -1.994931399822235107e-01 -1.237333640456199646e-01 4.084585607051849365e-02
-9.392818063497543335e-02 -1.800491474568843842e-02 9.029857814311981201e-02 1.387023478746414185e-01 1.862645298242568970e-01 -6.267358362674713135e-02 3.443475812673568726e-02 -1.644247770309448242e-02 -2.212820947170257568e-01 -4.101611375808715820e-01 -1.496833655983209610e-02 1.060502603650093079e-01 4.364762082695960999e-02 3.066535294055938721e-02 2.808239459991455078e-01 -1.048985645174980164e-01 1.291007250547409058e-01 -5.063921213150024414e-02 -6.452243030071258545e-02 2.595600299537181854e-02 -3.678258061408996582e-01 -3.226583302021026611e-01 -9.097866714000701904e-02 -5.719497427344322205e-02 -3.629446402192115784e-02 1.173162311315536499e-01 1.416646242141723633e-01 -4.601748287677764893e-01 -2.980870753526687622e-02 1.814488619565963745e-01 -2.100808918476104736e-01 4.610439017415046692e-02
-1.215637847781181335e-01 -1.280332356691360474e-01 -2.658726088702678680e-02 2.113959640264511108e-01 3.110806643962860107e-02 1.814832687377929688e-01 1.114340052008628845e-01 -1.292864382266998291e-01 -1.214398071169853210e-01 -2.811891436576843262e-01 -4.722094163298606873e-02 1.679503768682479858e-01 -1.871386021375656128e-01 2.302807010710239410e-02 4.013859629631042480e-01 1.593658030033111572e-01 2.137525081634521484e-01 8.368792384862899780e-02 8.665154874324798584e-02 -3.066268190741539001e-02 -3.886107504367828369e-01 -8.056831359863281250e-02 -1.188262850046157837e-01 -7.556845247745513916e-02 -1.858639717102050781e-01 9.603579342365264893e-02 1.474903970956802368e-01 -1.948077827692031860e-01 -3.107643313705921173e-02 -4.562532994896173477e-03 -4.136937856674194336e-01 1.930199679918587208e-03
1.102155297994613647e-01 -4.202802479267120361e-01 8.699171990156173706e-02 -1.908699399791657925e-03 -1.025427281856536865e-01 -2.834388986229896545e-02 8.363741636276245117e-02 1.070880293846130371e-01 7.603301107883453369e-02 -1.797635406255722046e-01 -8.188523352146148682e-02 1.748145818710327148e-01 -1.713466942310333252e-01 1.192365810275077820e-01 2.832395732402801514e-01 2.475523501634597778e-01 -2.347080856561660767e-01 -5.960166826844215393e-02 8.151903003454208374e-02 -3.908597305417060852e-02 -5.672984942793846130e-02 -2.736061811447143555e-01 -3.551003038883209229e-01 -1.434232294559478760e-01 -4.796241223812103271e-02 3.744296133518218994e-01 5.846089497208595276e-02 -1.085231751203536987e-01 7.189731299877166748e-02 8.654139190912246704e-02 -1.560607850551605225e-01 -1.647859364748001099e-01
3.892899677157402039e-02 -2.210915535688400269e-01 2.721740007400512695e-01 -1.535509973764419556e-01 -1.909700632095336914e-01 2.944519519805908203e-01 -8.546283096075057983e-02 -6.664674729108810425e-02 1.444436311721801758e-01 -1.054991632699966431e-01 -8.720509707927703857e-03 1.253843158483505249e-01 9.223901480436325073e-02 5.216113477945327759e-02 2.754952013492584229e-01 7.944867014884948730e-02 -1.272702962160110474e-01 2.272896654903888702e-02 2.327548116445541382e-01 2.827419340610504150e-01 -1.965441256761550903e-01 -2.458663098514080048e-02 1.936762966215610504e-02 -7.317868620157241821e-02 1.931174546480178833e-01 1.889960765838623047e-01 -9.172098338603973389e-02 1.353798806667327881e-01 -7.755138725042343140e-02 3.492973744869232178e-01 -3.600639700889587402e-01 1.502649337053298950e-01
-2.614945359528064728e-02 -7.600548863410949707e-02 1.800771206617355347e-01 -7.285127788782119751e-02 -6.864713877439498901e-02 -7.354838307946920395e-04 -2.215054631233215332e-01 -5.447860062122344971e-02 -6.939394772052764893e-02 -3.156019747257232666e-02 -3.200956583023071289e-01 9.635775536298751831e-02 8.706446737051010132e-02 -3.323445618152618408e-01 3.706183731555938721e-01 9.540965408086776733e-02 -1.428539156913757324e-01 5.148715153336524963e-02 1.731411963701248169e-01 -1.083251684904098511e-01 -1.579638421535491943e-01 -1.359013468027114868e-01 6.466402113437652588e-02 -2.447029352188110352e-01 -3.374826610088348389e-01 3.765470581129193306e-03 -1.327594071626663208e-01 -5.899909883737564087e-02 -1.162791401147842407e-01 -4.222794622182846069e-02 -4.038090109825134277e-01 1.771255880594253540e-01
6.064677983522415161e-02 7.083562761545181274e-02 2.113488763570785522e-01 3.279144689440727234e-02 -4.909825045615434647e-03 1.322399973869323730e-01 -1.642865836620330811e-01 -7.798337191343307495e-02 -9.801925718784332275e-02 -3.035270273685455322e-01 7.196084409952163696e-02 2.373292893171310425e-01 -2.737238816916942596e-02 7.631200551986694336e-02 1.242300122976303101e-01 4.915356263518333435e-02 1.840934604406356812e-01 1.645653694868087769e-02 -1.191667690873146057e-01 3.063267767429351807e-01 -3.496468961238861084e-01 -1.595795452594757080e-01 -2.106286287307739258e-01 -3.927126526832580566e-01 5.041710287332534790e-02 8.269991725683212280e-02 1.167190074920654297e-01 9.647175669670104980e-02 -3.085252940654754639e-01 -9.130709618330001831e-02 4.638723656535148621e-02 -2.842948138713836670e-01
2.670424878597259521e-01 -2.486410737037658691e-01 1.044443026185035706e-01 -2.252173237502574921e-02 -4.216532409191131592e-02 3.091444969177246094e-01 1.785597652196884155e-01 -1.309891790151596069e-01 -6.978656351566314697e-02 -1.061071157455444336e-01 -1.018949002027511597e-01 -1.130969077348709106e-02 2.847729995846748352e-02 -4.539208486676216125e-02 4.359343051910400391e-01 1.351809799671173096e-01 1.047611534595489502e-01 6.694477051496505737e-02 -1.197046414017677307e-01 9.270381927490234375e-02 -1.172263324260711670e-01 1.104587689042091370e-01 2.827387750148773193e-01 -7.503744959831237793e-02 8.516289293766021729e-02 1.196245849132537842e-01 4.688870906829833984e-02 2.273350507020950317e-01 -2.871907353401184082e-01 1.671826988458633423e-01 -2.689391970634460449e-01 2.512821257114410400e-01
1.878319382667541504e-01 1.456478377804160118e-03 2.146086543798446655e-01 -1.363535691052675247e-02 3.415348827838897705e-01 9.303513914346694946e-02 -4.249349609017372131e-02 -2.145810574293136597e-01 8.987986296415328979e-02 -3.397536873817443848e-01 1.405510455369949341e-01 -1.195875853300094604e-01 1.037484109401702881e-01 -2.048006802797317505e-01 1.602713167667388916e-01 2.123223692178726196e-01 -2.062991410493850708e-01 3.037234246730804443e-01 3.886725753545761108e-02 -3.161090239882469177e-02 -9.026603400707244873e-02 -3.676347136497497559e-01 1.038106307387351990e-01 -1.533521413803100586e-01 -5.848718807101249695e-02 1.190064772963523865e-01 8.328609913587570190e-02 -1.585089713335037231e-01 -1.872909367084503174e-01 -7.957290858030319214e-02 -1.582092791795730591e-01 -1.824323982000350952e-01
-1.047569289803504944e-01 5.171940848231315613e-02 3.175824284553527832e-01 6.750967353582382202e-02 2.385752350091934204e-01 2.186351120471954346e-01 -1.548304557800292969e-01 -2.393421344459056854e-02 -2.926481366157531738e-01 -1.069563031196594238e-01 -1.809768676757812500e-01 4.523184895515441895e-02 6.651731580495834351e-02 -5.910250917077064514e-02 1.253838986158370972e-01 3.296834528446197510e-01 2.723732292652130127e-01 1.584759354591369629e-01 5.384899675846099854e-02 6.877153646200895309e-03 -3.366208076477050781e-01 1.156604886054992676e-01 1.790225058794021606e-01 -2.783916592597961426e-01 -2.106124311685562134e-01 1.078603565692901611e-01 -1.223432645201683044e-01 1.247401982545852661e-01 -1.054534167051315308e-01 1.358875185251235962e-01 -1.676938533782958984e-01 -6.886060535907745361e-02
1.986964792013168335e-01 -1.143384948372840881e-01 8.816139400005340576e-02 6.144579499959945679e-02 -6.588052213191986084e-02 1.486082654446363449e-02 1.280752867460250854e-01 1.354209780693054199e-01 -1.005544606596231461e-02 -1.274951547384262085e-01 6.105921790003776550e-02 8.730805665254592896e-02 -2.392127513885498047e-01 -1.693079918622970581e-01 2.607552409172058105e-01 4.443283677101135254e-01 -2.733641676604747772e-02 -1.161497235298156738e-01 1.798026710748672485e-01 1.889029592275619507e-01 -8.031410723924636841e-02 2.811436355113983154e-01 -9.207866340875625610e-02 -5.539624392986297607e-02 -1.478953659534454346e-01 4.188068807125091553e-01 -1.465131342411041260e-01 -8.899185061454772949e-02 -5.485029891133308411e-03 3.334031626582145691e-02 -1.593489050865173340e-01 -2.917136549949645996e-01
-6.796830892562866211e-02 2.501734532415866852e-03 1.831617020070552826e-02 -3.240978419780731201e-01 -2.069651335477828979e-01 3.552581742405891418e-02 4.088666662573814392e-02 -1.538280863314867020e-02 -2.427245974540710449e-01 -1.280614081770181656e-02 -2.337161302566528320e-01 2.348502129316329956e-01 -1.786823868751525879e-01 -2.069751359522342682e-02 2.993146479129791260e-01 3.736560642719268799e-01 7.965672016143798828e-02 1.997967213392257690e-01 1.016203314065933228e-01 -7.367720454931259155e-02 -1.985550671815872192e-01 7.276952266693115234e-02 2.047191113233566284e-01 -2.090950012207031250e-01 1.307823359966278076e-01 3.782267570495605469e-01 -8.533967286348342896e-02 -1.653393730521202087e-02 -1.742096245288848877e-01 1.288519948720932007e-01 -7.294873893260955811e-02 -3.485591337084770203e-02
2.836325466632843018e-01 -8.494044840335845947e-02 1.613572090864181519e-01 8.439153432846069336e-02 2.591639161109924316e-01 -4.899813327938318253e-03 1.183797717094421387e-01 8.732825517654418945e-02 -8.594746887683868408e-02 -3.148031830787658691e-01 -1.470090001821517944e-01 4.440390467643737793e-01 -1.253946274518966675e-01 8.634422719478607178e-02 3.249844610691070557e-01 -1.953369081020355225e-01 4.224897176027297974e-02 5.539914593100547791e-02 -6.190558895468711853e-03 -8.119881898164749146e-02 -1.680223345756530762e-01 -2.682163752615451813e-02 2.407946065068244934e-02 -2.880219519138336182e-01 -9.016555547714233398e-02 3.208475708961486816e-01 -4.703719168901443481e-02 6.154888495802879333e-02 1.830702573060989380e-01 1.090962216258049011e-01 -9.836917370557785034e-02 4.459679871797561646e-02
-2.591837942600250244e-01 -3.453566431999206543e-01 3.310414254665374756e-01 -8.567931503057479858e-02 1.188334301114082336e-01 1.344329416751861572e-01 4.344033077359199524e-02 3.837555944919586182e-01 -1.886316239833831787e-01 1.528156176209449768e-02 -1.678764522075653076e-01 2.907160520553588867e-01 -1.089792177081108093e-01 -2.835494093596935272e-02 1.276841163635253906e-01 2.627461962401866913e-02 1.026347503066062927e-01 6.165558844804763794e-02 4.252921044826507568e-02 9.780738502740859985e-02 -1.564840376377105713e-01 -1.621094942092895508e-01 1.904469579458236694e-01 -1.874754428863525391e-01 -2.533210217952728271e-01 -6.235437840223312378e-02 7.366465032100677490e-02 -1.034506503492593765e-02 -4.770595207810401917e-02 1.398793160915374756e-01 -3.019446730613708496e-01 -5.085708573460578918e-02
8.356077224016189575e-02 1.314711719751358032e-01 3.029485046863555908e-01 -5.454505607485771179e-02 -3.149461001157760620e-02 -1.253521442413330078e-02 -6.109906360507011414e-02 1.496510505676269531e-01 -1.306083053350448608e-01 -2.939666509628295898e-01 -8.592325262725353241e-03 2.746629118919372559e-01 3.690114319324493408e-01 6.742902100086212158e-02 4.553383290767669678e-01 -3.036639653146266937e-02 1.655421964824199677e-02 1.359721571207046509e-01 4.216292873024940491e-02 1.810895353555679321e-01 -1.958825290203094482e-01 7.936681061983108521e-02 1.093410793691873550e-02 -1.363679319620132446e-01 -1.862684041261672974e-01 4.737177398055791855e-03 2.125009745359420776e-01 -1.805114597082138062e-01 -2.603042125701904297e-01 8.667522668838500977e-02 -4.899884015321731567e-02 1.374519020318984985e-01
1.362756788730621338e-01 -2.388590425252914429e-01 -9.424149245023727417e-02 -7.905592769384384155e-02 2.225488871335983276e-01 -1.372172832489013672e-01 -4.708040505647659302e-02 2.105640619993209839e-01 -2.213159948587417603e-01 -2.490666657686233521e-01 -3.104638457298278809e-01 4.941268265247344971e-02 1.159111186861991882e-01 -1.214926540851593018e-01 2.992413938045501709e-01 -2.884754352271556854e-02 9.813117235898971558e-02 -1.533438414335250854e-01 -1.097480654716491699e-01 -1.290127728134393692e-02 -2.747026681900024414e-01 2.582136392593383789e-01 1.396013647317886353e-01 -2.015270739793777466e-01 -1.265644468367099762e-02 2.437687478959560394e-02 5.314264819025993347e-02 -1.085410639643669128e-02 -2.265426069498062134e-01 2.242521941661834717e-01 -2.228526324033737183e-01 -2.517000436782836914e-01
2.567554712295532227e-01 -1.631461530923843384e-01 4.233945608139038086e-01 -2.586069405078887939e-01 1.760123819112777710e-01 7.298841141164302826e-03 -1.691518127918243408e-01 5.674977973103523254e-02 -1.258939038962125778e-02 -8.509317785501480103e-02 -7.108903676271438599e-02 1.427358686923980713e-01 -8.982021361589431763e-02 -6.412854790687561035e-02 2.155418097972869873e-01 -1.227467507123947144e-02 1.153294369578361511e-01 1.126301214098930359e-01 -1.914651244878768921e-01 2.495114058256149292e-01 -3.174043893814086914e-01 -1.229751110076904297e-01 1.511183977127075195e-01 -1.166305840015411377e-01 -6.132573634386062622e-02 -3.271068260073661804e-02 1.641034930944442749e-01 -1.998807676136493683e-02 -3.327126801013946533e-02 9.934607893228530884e-02 -4.315057098865509033e-01 1.715182140469551086e-02
5.985730513930320740e-02 -1.600982695817947388e-01 -4.660974815487861633e-02 2.609235644340515137e-01 -1.167093683034181595e-02 2.629380524158477783e-01 -2.735370025038719177e-02 -2.233750969171524048e-01 -1.241883113980293274e-01 -3.484016358852386475e-01 2.018770948052406311e-02 -9.276238828897476196e-02 -2.713489532470703125e-01 1.872060447931289673e-02 3.512804806232452393e-01 1.401395201683044434e-01 -2.373374849557876587e-01 7.304648309946060181e-02 2.399965077638626099e-01 -1.223874650895595551e-02 -1.239557117223739624e-01 -7.397020608186721802e-02 2.276363670825958252e-01 -4.630688577890396118e-02 -9.034698456525802612e-02 1.298706382513046265e-01 2.583830058574676514e-01 -1.001889482140541077e-01 -1.419049799442291260e-01 -2.455252408981323242e-01 -2.026017457246780396e-01 -1.643982343375682831e-02
-1.109343301504850388e-02 -2.320785075426101685e-01 2.175644040107727051e-01 5.282459035515785217e-02 8.001969009637832642e-02 1.618022918701171875e-01 4.602802544832229614e-02 4.701108932495117188e-01 4.676593095064163208e-02 -2.936313487589359283e-02 -3.728337287902832031e-01 2.922191321849822998e-01 -9.402807801961898804e-02 5.544505547732114792e-03 2.567918300628662109e-01 3.874857351183891296e-02 6.084450706839561462e-02 -9.077269583940505981e-02 4.281829111278057098e-03 1.935963928699493408e-01 -3.134900927543640137e-01 4.610955656971782446e-04 1.625297367572784424e-01 1.549562066793441772e-01 -1.926530003547668457e-01 6.380819529294967651e-02 -2.796485088765621185e-02 -4.429199546575546265e-02 -2.165365815162658691e-01 -9.474854450672864914e-04 -1.661182194948196411e-01 -1.409475803375244141e-01
1.322924494743347168e-01 -1.002430077642202377e-02 1.843378543853759766e-01 4.319173470139503479e-02 2.785165011882781982e-01 2.796882987022399902e-01 6.615703552961349487e-02 6.788379698991775513e-02 -1.371876001358032227e-01 -3.088646829128265381e-01 -1.379106789827346802e-01 -1.274218875914812088e-02 3.451453894376754761e-02 2.776868939399719238e-01 7.280653715133666992e-02 -3.182132914662361145e-02 -3.864553570747375488e-02 -7.574993371963500977e-02 -1.550745815038681030e-01 2.541166841983795166e-01 -3.386969491839408875e-02 -1.247864514589309692e-01 -8.738687634468078613e-02 -6.886496394872665405e-02 7.218538969755172729e-02 5.697197318077087402e-01 -5.036182701587677002e-03 -1.586597114801406860e-01 -8.723447471857070923e-02 -3.961383365094661713e-03 -2.713452279567718506e-01 5.059685558080673218e-02
3.848544880747795105e-02 -8.719243854284286499e-02 1.206376254558563232e-01 -3.786620795726776123e-01 -6.396032869815826416e-02 1.072466224431991577e-01 -2.527086436748504639e-01 1.241580918431282043e-01 -1.926907747983932495e-01 -7.613427191972732544e-02 -6.260095629841089249e-03 1.276405453681945801e-01 -1.406390219926834106e-01 -1.205011531710624695e-01 2.319334298372268677e-01 2.160607725381851196e-01 -1.841928064823150635e-01 2.834602594375610352e-01 1.437662094831466675e-01 -1.990052126348018646e-02 -3.726229667663574219e-01 3.528442978858947754e-02 1.379320770502090454e-01 -2.461786419153213501e-01 1.365687698125839233e-01 6.877663731575012207e-02 -2.152261324226856232e-02 1.803399920463562012e-01 -2.712697088718414307e-01 1.946178972721099854e-01 -1.381715387105941772e-01 -4.572183638811111450e-02
-1.465099677443504333e-02 -3.034259080886840820e-01 2.071122080087661743e-01 -1.493496149778366089e-01 1.162813082337379456e-01 1.369823962450027466e-01 -4.554279148578643799e-02 -1.760863661766052246e-01 -7.994076609611511230e-02 -1.850463300943374634e-01 -2.764240205287933350e-01 -3.234909102320671082e-02 -1.623211055994033813e-01 -2.785140872001647949e-01 2.103486359119415283e-01 2.528250217437744141e-01 -1.745471060276031494e-01 -1.330880448222160339e-02 1.469105184078216553e-01 1.152888610959053040e-01 -3.914829194545745850e-01 1.007752120494842529e-02 1.348587032407522202e-02 -2.220437824726104736e-01 5.680179223418235779e-02 1.008393019437789917e-01 1.235392019152641296e-01 1.107279434800148010e-01 4.197189211845397949e-02 2.001494616270065308e-01 1.833942532539367676e-01 -2.494802325963973999e-01
1.002787649631500244e-01 1.927915960550308228e-02 2.042230218648910522e-01 -2.262722142040729523e-02 2.657203674316406250e-01 1.543843746185302734e-01 -8.176902681589126587e-02 -1.018783003091812134e-01 -4.100233316421508789e-02 -3.845286965370178223e-01 1.060669645667076111e-01 -9.774054586887359619e-02 5.180722102522850037e-02 -2.593445181846618652e-01 2.453497350215911865e-01 4.675691481679677963e-03 -1.442420035600662231e-01 2.376967482268810272e-02 1.131521984934806824e-01 -9.786657057702541351e-03 -7.903532683849334717e-02 -2.036761045455932617e-01 1.410526186227798462e-01 -8.561996370553970337e-02 8.160491287708282471e-02 5.610428005456924438e-02 2.241885066032409668e-01 -9.434808790683746338e-02 -1.422886699438095093e-01 -5.069503188133239746e-01 -2.256850451231002808e-01 -1.701845228672027588e-01
3.446428105235099792e-02 -1.484014540910720825e-01 2.668066918849945068e-01 -1.568083763122558594e-01 4.502168297767639160e-02 1.097594760358333588e-02 -1.888843327760696411e-01 -2.658235430717468262e-01 -3.982171714305877686e-01 -1.571240425109863281e-01 -3.702228963375091553e-01 3.964217752218246460e-02 -1.028222665190696716e-01 -1.674064099788665771e-01 2.760810554027557373e-01 4.692533984780311584e-02 1.671450026333332062e-02 -6.274059414863586426e-02 8.742617815732955933e-02 -6.652077287435531616e-02 -1.005246564745903015e-01 3.297863155603408813e-02 -9.670698642730712891e-02 -3.305000066757202148e-02 -2.387266010046005249e-01 -1.575709320604801178e-02 1.369758099317550659e-01 9.943115711212158203e-02 -1.840756833553314209e-01 -9.336252510547637939e-02 -4.085831344127655029e-01 -1.601875200867652893e-02
1.552090495824813843e-01 -9.541819244623184204e-02 1.487447023391723633e-01 -2.382412999868392944e-01 -2.118887379765510559e-02 1.475357115268707275e-01 -1.008420586585998535e-01 9.842770546674728394e-02 -1.422151029109954834e-01 -4.431320726871490479e-02 -3.601140156388282776e-02 3.277652859687805176e-01 -2.626457512378692627e-01 -1.297050714492797852e-01 8.669157326221466064e-02 9.341468662023544312e-02 -1.021546721458435059e-01 1.891780085861682892e-02 -2.007409371435642242e-02 6.826091557741165161e-02 -2.468151785433292389e-02 -2.523235380649566650e-01 1.119563803076744080e-01 9.500631690025329590e-02 -2.461333572864532471e-02 4.126508533954620361e-01 6.643433123826980591e-03 -6.732229143381118774e-02 1.697575151920318604e-01 -1.781179159879684448e-01 -2.133494913578033447e-01 -4.792366921901702881e-01
1.142299734055995941e-02 -1.262504607439041138e-01 1.965968161821365356e-01 -4.200516268610954285e-02 1.432633697986602783e-01 -2.753234803676605225e-01 2.975646592676639557e-02 -3.258356153964996338e-01 -5.657959729433059692e-02 -2.513880431652069092e-01 -9.170550853013992310e-02 -1.621573790907859802e-02 -2.122399583458900452e-02 -1.203534752130508423e-01 1.899343729019165039e-01 1.450487673282623291e-01 2.764027714729309082e-01 -8.432484418153762817e-02 -1.078839451074600220e-01 -5.666100233793258667e-02 -2.725414931774139404e-01 -3.411392271518707275e-01 2.400483489036560059e-01 -3.706217557191848755e-02 2.789613306522369385e-01 7.005160301923751831e-02 2.475227564573287964e-01 -2.500423043966293335e-02 3.306064754724502563e-02 1.454005856066942215e-02 -2.777665555477142334e-01 -1.480747610330581665e-01
-1.632445454597473145e-01 -1.908330023288726807e-01 9.495448321104049683e-02 -1.537468731403350830e-01 -9.533584862947463989e-02 1.974261999130249023e-01 8.430169522762298584e-02 6.109022349119186401e-02 -1.219540908932685852e-01 -6.358242034912109375e-02 -2.653530836105346680e-01 7.884164154529571533e-02 -6.429789960384368896e-02 1.986795216798782349e-01 4.571617841720581055e-01 7.535699009895324707e-02 -1.803808286786079407e-02 8.089456707239151001e-02 1.247327774763107300e-01 3.221790790557861328e-01 -1.760094612836837769e-01 -6.320672575384378433e-03 -1.206132546067237854e-01 -3.892210423946380615e-01 -1.255670040845870972e-01 2.116704126819968224e-04 1.627609282732009888e-01 -1.013431921601295471e-01 1.269513275474309921e-03 2.485792338848114014e-01 -1.302907317876815796e-01 1.922572255134582520e-01
-7.786640524864196777e-02 6.207178533077239990e-02 2.652360498905181885e-01 -1.817259192466735840e-01 5.872850120067596436e-02 8.241657912731170654e-02 9.185040742158889771e-02 -9.221307933330535889e-02 -3.152747452259063721e-02 -2.285456806421279907e-01 -2.298790216445922852e-02 2.237622588872909546e-01 -7.520898431539535522e-02 7.886805385351181030e-02 1.228427216410636902e-01 -1.309065818786621094e-01 1.429890543222427368e-01 -9.433490037918090820e-02 1.942068934440612793e-01 3.771285116672515869e-01 -1.437778025865554810e-01 -4.433093070983886719e-01 1.469693034887313843e-01 -1.015226393938064575e-01 1.501536071300506592e-01 1.156217008829116821e-01 1.809436082839965820e-01 -1.161960139870643616e-01 -3.622092306613922119e-01 -9.169629961252212524e-02 -1.711437553167343140e-01 4.647378250956535339e-02
-9.253883361816406250e-02 3.243525326251983643e-02 1.834464818239212036e-01 1.240168884396553040e-01 -1.230576708912849426e-01 8.814038336277008057e-02 3.462172672152519226e-02 4.022877663373947144e-02 -9.575562924146652222e-02 -2.868773639202117920e-01 -1.950723081827163696e-01 3.442828953266143799e-01 1.055109035223722458e-02 -3.581971302628517151e-02 2.988132238388061523e-01 6.857139617204666138e-02 -4.622081294655799866e-02 -7.048301398754119873e-02 -5.136143788695335388e-02 7.849485427141189575e-02 -1.015705689787864685e-01 -2.694420516490936279e-01 1.376204788684844971e-01 -6.337740272283554077e-02 -4.362587332725524902e-01 4.419104754924774170e-01 -2.928942441940307617e-02 8.857439458370208740e-02 7.078201323747634888e-02 1.665304601192474365e-01 -5.170983448624610901e-02 1.438187509775161743e-01
-9.966477751731872559e-02 -2.266619354486465454e-01 2.373424321413040161e-01 1.767430305480957031e-01 3.056709766387939453e-01 2.557600662112236023e-02 -2.860733866691589355e-02 1.455875486135482788e-01 -9.329160302877426147e-02 -6.418432295322418213e-02 -3.394133746623992920e-01 1.145593896508216858e-01 -2.132242731750011444e-02 -9.727028757333755493e-02 1.173398494720458984e-01 4.050040990114212036e-02 -1.082823053002357483e-01 2.137002795934677124e-01 -1.615375280380249023e-01 9.676460176706314087e-02 -1.599924564361572266e-01 2.077379673719406128e-01 2.627202272415161133e-01 -2.431615144014358521e-01 -8.534973114728927612e-02 8.135324716567993164e-02 -1.868502497673034668e-01 -1.233938336372375488e-01 -3.295791447162628174e-01 1.484576165676116943e-01 -2.888512313365936279e-01 -2.556658908724784851e-02
-2.063819766044616699e-01 -3.523359596729278564e-01 5.340139195322990417e-02 2.358897775411605835e-02 2.780082225799560547e-01 5.572147667407989502e-02 8.222263306379318237e-02 3.706921637058258057e-01 -1.772087514400482178e-01 -8.664596080780029297e-02 -2.212010771036148071e-01 2.567548155784606934e-01 -3.873357921838760376e-02 -8.984977006912231445e-02 2.423757016658782959e-01 4.407604690641164780e-03 -8.898206800222396851e-02 -2.746517769992351532e-02 -2.217408269643783569e-02 -6.377413868904113770e-02 -3.514141440391540527e-01 7.094500958919525146e-02 3.650286197662353516e-01 1.338979229331016541e-03 -2.373229712247848511e-02 1.280488967895507812e-01 1.505860872566699982e-02 -2.483659237623214722e-02 -1.644905805587768555e-01 -5.553667992353439331e-02 -2.409839630126953125e-01 4.655008390545845032e-02
3.629873320460319519e-02 8.264277130365371704e-02 3.492985367774963379e-01 -1.830831319093704224e-01 -1.296902000904083252e-01 2.090335637331008911e-01 3.227358162403106689e-01 2.548579499125480652e-02 -7.933346927165985107e-02 -1.369361728429794312e-01 9.385139681398868561e-03 -1.169203817844390869e-01 3.490008879452943802e-03 -5.375044792890548706e-02 2.540496885776519775e-01 2.415792942047119141e-01 -1.501840949058532715e-01 1.344660520553588867e-01 -1.609765589237213135e-01 -1.008272822946310043e-02 7.902687788009643555e-02 -1.145027875900268555e-01 -8.063687384128570557e-02 1.796182431280612946e-02 1.115319058299064636e-01 2.086022682487964630e-02 -2.874471992254257202e-02 -3.347507715225219727e-01 -2.827402353286743164e-01 1.623768657445907593e-01 -4.229213595390319824e-01 5.130513757467269897e-02
1.782830953598022461e-01 -7.065429538488388062e-02 8.038979768753051758e-02 1.692196130752563477e-01 8.384781330823898315e-02 1.852364689111709595e-01 4.756459593772888184e-02 3.182291984558105469e-02 -1.419596523046493530e-01 -4.017556011676788330e-01 -2.042648755013942719e-02 2.206284552812576294e-01 -1.487228423357009888e-01 1.879505366086959839e-01 4.373243749141693115e-01 2.646889723837375641e-02 2.560347914695739746e-01 8.986404538154602051e-02 9.136745333671569824e-02 -1.101424619555473328e-01 -4.177697896957397461e-01 3.772475989535450935e-03 -1.397559195756912231e-01 -3.434947505593299866e-02 -9.895144402980804443e-02 1.021637022495269775e-01 2.620202256366610527e-03 -3.580015152692794800e-02 -1.195828616619110107e-01 -8.273396641016006470e-02 -2.479729652404785156e-01 9.968378394842147827e-02
-1.069106087088584900e-01 -1.251997053623199463e-01 2.963524162769317627e-01 1.315852552652359009e-01 2.848272323608398438e-01 8.657585084438323975e-02 2.081989347934722900e-01 6.455693393945693970e-02 -2.732763290405273438e-01 -1.142277792096138000e-01 -4.162976518273353577e-02 9.195841848850250244e-02 -1.875193044543266296e-02 1.857472360134124756e-01 2.352837175130844116e-01 -1.108950600028038025e-01 -1.838945895433425903e-01 -2.186934202909469604e-01 1.994678974151611328e-01 5.268169194459915161e-02 -7.310428470373153687e-02 2.532492391765117645e-02 2.643831372261047363e-01 -1.618140339851379395e-01 -1.740819513797760010e-01 3.869321346282958984e-01 -1.312771588563919067e-01 -1.676912903785705566e-01 -3.278898447751998901e-02 1.274781525135040283e-01 -2.397894859313964844e-01 -6.868545711040496826e-02
1.474948972463607788e-01 -6.910090893507003784e-02 4.411319643259048462e-02 -1.205197945237159729e-01 4.183607175946235657e-02 1.280145198106765747e-01 1.102540418505668640e-01 8.382887393236160278e-02 1.514309346675872803e-01 -1.806595623493194580e-01 -4.595019817352294922e-01 5.350855365395545959e-02 1.060910406522452831e-03 2.638535499572753906e-01 2.841094136238098145e-01 6.741912662982940674e-02 -9.728099405765533447e-02 -2.070788852870464325e-02 -1.503012143075466156e-02 6.162704899907112122e-02 -1.191313639283180237e-01 7.504351437091827393e-03 2.443656474351882935e-01 -2.781443893909454346e-01 -3.260164260864257812e-01 -3.304479271173477173e-02 3.813987364992499352e-03 -1.604776829481124878e-01 -2.557135522365570068e-01 -1.709794551134109497e-01 -2.154601365327835083e-01 -2.361864149570465088e-01
-1.103968918323516846e-02 -9.464493393898010254e-02 4.687324911355972290e-02 1.650218218564987183e-01 -9.407598525285720825e-02 1.087425351142883301e-01 1.060087308287620544e-01 4.294272884726524353e-02 -4.016023501753807068e-02 -7.581799477338790894e-02 -1.181318238377571106e-01 2.928880453109741211e-01 -2.572053968906402588e-01 3.776300325989723206e-02 5.644720792770385742e-01 1.513766199350357056e-01 1.793881356716156006e-01 8.727467805147171021e-02 -3.187788277864456177e-02 -1.519201546907424927e-01 -2.096756845712661743e-01 -1.564214229583740234e-01 3.392780199646949768e-02 -2.399466037750244141e-01 1.584317088127136230e-01 2.334347814321517944e-01 4.444216564297676086e-02 -2.082821726799011230e-01 -1.207201406359672546e-01 -2.243840843439102173e-01 -9.581055492162704468e-02 -1.463207006454467773e-01
1.043718829751014709e-01 -3.869836032390594482e-01 7.723073661327362061e-02 1.158720254898071289e-01 4.542677104473114014e-02 1.143650487065315247e-01 2.245246320962905884e-01 -3.655781745910644531e-01 -8.545947819948196411e-02 1.237468235194683075e-02 -5.771151557564735413e-02 1.984723657369613647e-01 -2.125358954071998596e-02 -7.246566563844680786e-02 3.445670902729034424e-01 1.495095044374465942e-01 7.660812139511108398e-02 -9.254167228937149048e-02 -1.187919825315475464e-01 6.165745109319686890e-02 6.058005616068840027e-02 -1.142777800559997559e-01 3.433491289615631104e-01 -7.710928469896316528e-02 -5.650305002927780151e-02 2.532020509243011475e-01 1.496641188859939575e-01 8.245094865560531616e-02 -1.643235981464385986e-01 -5.436638370156288147e-03 -3.388505280017852783e-01 1.119560301303863525e-01
1.919336318969726562e-01 -1.723524741828441620e-02 2.976998090744018555e-01 -1.351594328880310059e-01 -1.143724322319030762e-01 -2.041419297456741333e-01 -3.663364946842193604e-01 -1.223209276795387268e-01 -2.463883012533187866e-01 7.363824546337127686e-02 -1.161705255508422852e-01 1.571417748928070068e-01 6.773299537599086761e-04 -4.802475124597549438e-02 2.025821954011917114e-01 5.473850294947624207e-02 -1.942514255642890930e-02 -1.253207772970199585e-01 -7.945910096168518066e-02 2.450015582144260406e-02 -2.964191138744354248e-01 3.641205653548240662e-02 -1.117178588174283504e-03 -9.664451330900192261e-02 -5.994260683655738831e-02 3.152213245630264282e-02 7.811425626277923584e-02 -3.658219575881958008e-01 -6.873435527086257935e-02 1.762579232454299927e-01 -4.408484101295471191e-01 -7.217184454202651978e-02
1.467058211565017700e-01 -5.482621118426322937e-02 2.334769964218139648e-01 -1.360447853803634644e-01 -9.325592219829559326e-02 -1.722449064254760742e-01 -7.528163492679595947e-03 -7.231929339468479156e-03 -1.349937468767166138e-01 -3.803968131542205811e-01 9.363928437232971191e-02 2.974924147129058838e-01 1.753698885440826416e-01 1.367531120777130127e-01 4.377757906913757324e-01 1.396146714687347412e-01 4.681377112865447998e-02 1.881425380706787109e-01 -1.325713992118835449e-01 2.051130831241607666e-01 -1.126922667026519775e-01 4.200502112507820129e-02 -4.207361117005348206e-02 -1.975703537464141846e-01 -3.932270109653472900e-01 -2.290238812565803528e-02 1.217504069209098816e-01 -1.160822138190269470e-01 6.317803636193275452e-03 -4.041157662868499756e-02 6.260277237743139267e-03 7.429977506399154663e-02
1.163326352834701538e-01 -1.177066564559936523e-02 1.255676001310348511e-01 -4.115052893757820129e-02 -1.058874279260635376e-01 -7.970861345529556274e-02 8.922828733921051025e-02 4.427310824394226074e-02 -2.203139513731002808e-01 -4.220446348190307617e-01 -1.396040804684162140e-02 2.199589014053344727e-01 1.916116476058959961e-01 2.187057733535766602e-01 3.253653943538665771e-01 -2.599332630634307861e-01 1.127310693264007568e-01 1.870396547019481659e-02 3.419899195432662964e-02 3.876806050539016724e-02 -1.323033571243286133e-01 5.429993942379951477e-02 -1.252816170454025269e-01 -3.151412308216094971e-01 1.073891296982765198e-01 1.378013044595718384e-01 5.777598544955253601e-02 -1.763735115528106689e-01 1.971797794103622437e-01 -8.233731985092163086e-02 -3.766385912895202637e-01 6.702475249767303467e-02
3.912853077054023743e-02 -3.175095915794372559e-01 2.916891872882843018e-01 -1.879310160875320435e-01 5.840187147259712219e-02 2.035374790430068970e-01 5.197237432003021240e-02 -1.598388403654098511e-01 -1.053558140993118286e-01 -2.545583061873912811e-02 -1.679113805294036865e-01 -5.409904941916465759e-02 -4.953241720795631409e-02 -3.835680186748504639e-01 2.796467244625091553e-01 3.276426196098327637e-01 -5.479128658771514893e-02 -7.972520589828491211e-02 1.782203912734985352e-01 1.119287908077239990e-01 -2.351640164852142334e-01 3.170854970812797546e-02 -5.950975045561790466e-02 -2.270168662071228027e-01 -8.486920595169067383e-02 1.773343533277511597e-01 2.393926680088043213e-02 9.296904504299163818e-02 -9.013581275939941406e-02 1.813137829303741455e-01 9.096053242683410645e-02 -2.529735267162322998e-01
1.642724424600601196e-01 -2.447110265493392944e-01 1.975447088479995728e-01 -1.045531034469604492e-01 1.020832210779190063e-01 -6.351558864116668701e-02 7.275902479887008667e-02 1.648394614458084106e-01 -7.916941493749618530e-02 -3.107129409909248352e-02 -3.210733532905578613e-01 -7.928152382373809814e-02 7.742783427238464355e-02 9.728161990642547607e-02 2.924042046070098877e-01 4.155261442065238953e-02 1.796606369316577911e-02 -1.269475370645523071e-01 1.864725202322006226e-01 7.966917008161544800e-02 -2.244836091995239258e-01 4.774889722466468811e-02 3.322685658931732178e-01 -8.469031006097793579e-02 -4.770526587963104248e-01 1.588383503258228302e-02 2.301154844462871552e-02 -1.757674515247344971e-01 -2.507317364215850830e-01 -1.027935668826103210e-01 -1.882196962833404541e-01 -3.227835148572921753e-02
2.077776752412319183e-02 -1.060217693448066711e-01 2.463741451501846313e-01 1.346165314316749573e-02 2.890080958604812622e-02 2.822144329547882080e-02 -9.415827691555023193e-02 7.000853121280670166e-02 -1.409845054149627686e-01 -2.733258903026580811e-01 1.091369241476058960e-01 3.007544875144958496e-01 2.697693407535552979e-01 -7.213576138019561768e-02 4.475543498992919922e-01 -4.465865716338157654e-02 -8.431638777256011963e-02 1.995136141777038574e-01 -1.224979907274246216e-01 1.602227985858917236e-01 -9.863795340061187744e-02 8.659681677818298340e-02 -1.387169305235147476e-02 -2.999705970287322998e-01 -4.078124165534973145e-01 1.834687963128089905e-02 8.561368286609649658e-02 -1.656723469495773315e-01 -1.123151704668998718e-01 1.351108402013778687e-01 -4.838109761476516724e-02 7.205019891262054443e-02
1.017650589346885681e-01 3.767035435885190964e-03 9.824255108833312988e-02 1.475284993648529053e-01 7.032695412635803223e-02 1.228257715702056885e-01 -1.274420917034149170e-01 5.821894481778144836e-02 -8.255569636821746826e-02 -2.410500645637512207e-01 -8.864043653011322021e-02 -1.565120369195938110e-01 3.658017888665199280e-02 1.773558557033538818e-01 2.574320137500762939e-01 3.154624253511428833e-02 -2.270214557647705078e-01 -1.343783587217330933e-01 2.151301950216293335e-01 2.249875664710998535e-02 -2.805549502372741699e-01 -1.780728101730346680e-01 2.047196626663208008e-01 -5.663576722145080566e-02 -2.171190530061721802e-01 1.312620639801025391e-01 2.068702876567840576e-01 -4.608638286590576172e-01 -7.330772932618856430e-03 -2.212441712617874146e-01 -1.992321610450744629e-01 2.025766521692276001e-01
-8.922331780195236206e-02 -2.061340212821960449e-01 3.537076413631439209e-01 -2.374511659145355225e-01 -4.842134192585945129e-02 1.356575191020965576e-01 -1.631422340869903564e-01 2.763018012046813965e-01 -1.767418384552001953e-01 -1.798922121524810791e-01 -3.524476885795593262e-01 -1.309985015541315079e-02 -5.071299523115158081e-02 -1.220642402768135071e-02 8.496584743261337280e-02 -4.638125747442245483e-02 -6.454154849052429199e-02 1.611420661211013794e-01 2.011685520410537720e-01 1.477966606616973877e-01 -2.397875040769577026e-01 2.522422373294830322e-01 6.298428867012262344e-03 -2.472493797540664673e-01 1.780435815453529358e-02 4.849515855312347412e-02 9.132536500692367554e-02 1.011085733771324158e-01 -3.157830834388732910e-01 -3.805220127105712891e-02 -1.488137096166610718e-01 -1.580615341663360596e-01
1.480886042118072510e-01 -1.605780869722366333e-01 -3.358663991093635559e-02 9.922686219215393066e-02 1.102646887302398682e-01 -1.964378356933593750e-01 -1.900374144315719604e-01 1.153176724910736084e-01 -2.029335871338844299e-02 -2.606647014617919922e-01 -7.604917883872985840e-02 -1.321745812892913818e-01 2.935625314712524414e-01 -1.139735430479049683e-01 3.219429254531860352e-01 1.633801162242889404e-01 4.324929043650627136e-02 -4.183352366089820862e-02 -7.708558812737464905e-03 8.718854933977127075e-02 -2.358733117580413818e-01 1.599961817264556885e-01 2.242998480796813965e-01 -2.359945625066757202e-01 -1.538213044404983521e-01 1.555790603160858154e-01 1.383948773145675659e-01 1.373185366392135620e-01 -5.195752903819084167e-02 2.403995394706726074e-01 -2.694408595561981201e-01 -3.202268481254577637e-01
1.583206951618194580e-01 -2.649439871311187744e-01 2.759570479393005371e-01 -9.713114053010940552e-02 2.845777273178100586e-01 -2.516793608665466309e-01 6.384485214948654175e-02 1.515428274869918823e-01 1.719163730740547180e-03 -1.443613041192293167e-02 1.799607872962951660e-01 2.194486707448959351e-01 -9.772840887308120728e-02 3.054948151111602783e-02 4.802040383219718933e-02 2.647813595831394196e-02 -1.587061882019042969e-01 -1.359094232320785522e-01 9.420940279960632324e-02 2.200170010328292847e-01 -8.597978204488754272e-02 -4.097596555948257446e-02 -1.178700625896453857e-01 -2.336052954196929932e-01 1.034199967980384827e-01 3.491445481777191162e-01 8.384452015161514282e-02 -2.543491423130035400e-01 -2.679772973060607910e-01 -1.581065058708190918e-01 -2.631265819072723389e-01 6.850970536470413208e-02
1.683655679225921631e-01 6.474491953849792480e-02 3.719706535339355469e-01 -1.278999298810958862e-01 1.472066789865493774e-01 1.155061870813369751e-01 -6.178725883364677429e-02 -1.207706853747367859e-01 -4.294003844261169434e-01 -1.886704266071319580e-01 -1.362646371126174927e-01 4.937115684151649475e-02 -1.238093003630638123e-01 -5.956929922103881836e-02 2.042527645826339722e-01 -3.581321612000465393e-02 -9.606752544641494751e-02 -7.937764376401901245e-02 -1.587987691164016724e-02 2.419405281543731689e-01 -3.858270347118377686e-01 1.663822084665298462e-01 -8.940353244543075562e-02 -4.337756708264350891e-02 -1.307638883590698242e-01 -6.871985644102096558e-02 2.847410738468170166e-01 -2.172888256609439850e-02 1.094807498157024384e-02 -1.494060456752777100e-02 -2.696409523487091064e-01 -1.389330029487609863e-01
3.507847785949707031e-01 -9.067688882350921631e-02 2.451678663492202759e-01 -1.128789782524108887e-01 3.372676074504852295e-01 -7.218704093247652054e-03 3.870984166860580444e-02 1.830904036760330200e-01 -2.280730940401554108e-02 -1.406927872449159622e-02 -9.507951885461807251e-02 1.728241294622421265e-01 -1.618602126836776733e-01 1.345915645360946655e-01 1.989676952362060547e-01 -9.005697071552276611e-02 -1.121625900268554688e-01 -1.024650633335113525e-01 1.450944989919662476e-01 1.562744528055191040e-01 5.355890467762947083e-02 -5.998050794005393982e-02 1.250026822090148926e-01 -2.116276621818542480e-01 3.893351554870605469e-02 3.778602182865142822e-01 2.996664047241210938e-01 -2.754178643226623535e-01 -4.659903049468994141e-02 -2.123765647411346436e-01 -1.371407806873321533e-01 6.288356333971023560e-02
-2.718075178563594818e-02 -2.826756536960601807e-01 -9.358543157577514648e-02 1.534238606691360474e-01 -5.897441133856773376e-02 -5.495494976639747620e-02 1.700411438941955566e-01 -1.172274947166442871e-01 1.228947285562753677e-02 -1.278722565621137619e-02 6.790460646152496338e-02 8.486167341470718384e-02 4.827971011400222778e-02 4.080699756741523743e-02 6.179946064949035645e-01 1.677565574645996094e-01 -2.843349985778331757e-02 -1.888670623302459717e-01 -1.336259841918945312e-01 -9.911295957863330841e-03 -8.641191758215427399e-03 -3.289685249328613281e-01 -3.830613940954208374e-02 -3.138484656810760498e-01 -1.074149757623672485e-01 1.901523470878601074e-01 1.528110653162002563e-01 -3.496469929814338684e-02 -1.345653235912322998e-01 6.809061765670776367e-02 -1.600719094276428223e-01 -1.684876978397369385e-01
2.322225123643875122e-01 -1.681696772575378418e-01 2.325685769319534302e-01 1.132853403687477112e-01 2.236920744180679321e-01 -1.390221714973449707e-01 -1.049747839570045471e-01 1.286018043756484985e-01 -3.454064428806304932e-01 -2.633983194828033447e-01 -3.096766769886016846e-01 2.162323445081710815e-01 1.855447739362716675e-01 1.414676457643508911e-01 2.551253437995910645e-01 2.462666928768157959e-01 7.877269387245178223e-02 -1.651903986930847168e-01 2.505187988281250000e-01 -4.445322602987289429e-02 9.450818412005901337e-03 -2.135153263807296753e-01 -1.292049326002597809e-02 -8.962938189506530762e-02 -3.253606706857681274e-02 -4.788603633642196655e-02 2.415046989917755127e-01 -3.467970341444015503e-02 2.024189196527004242e-02 9.468220174312591553e-02 7.445367053151130676e-03 -1.342162340879440308e-01
-3.958843648433685303e-02 -1.299341320991516113e-01 2.714090347290039062e-01 -2.555146813392639160e-01 3.069382309913635254e-01 2.131557762622833252e-01 1.789562702178955078e-01 -6.246194243431091309e-02 -1.422938052564859390e-02 -1.625294387340545654e-01 -3.104808926582336426e-01 6.341169588267803192e-03 2.862934768199920654e-01 2.323176413774490356e-01 1.397571116685867310e-01 1.664998359046876431e-03 8.462746627628803253e-03 8.436457812786102295e-02 4.731418937444686890e-02 1.794891059398651123e-01 1.792702451348304749e-02 -1.697347015142440796e-01 1.864501684904098511e-01 -1.929020434617996216e-01 1.558610796928405762e-01 1.726552695035934448e-01 4.855222627520561218e-02 -2.043205648660659790e-01 -8.379326015710830688e-02 1.236113067716360092e-02 -1.870687752962112427e-01 -3.246121406555175781e-01
-2.100698649883270264e-02 -1.226957589387893677e-01 1.609970331192016602e-01 -1.393260061740875244e-01 -2.778170704841613770e-01 7.465141266584396362e-02 -1.485187113285064697e-01 -1.343490481376647949e-01 -3.907748758792877197e-01 -8.941916376352310181e-02 -1.232765018939971924e-01 2.245182096958160400e-01 -9.461059421300888062e-02 -6.418319046497344971e-02 1.926268786191940308e-01 4.896498322486877441e-01 9.473153389990329742e-03 -9.048565477132797241e-02 5.043598823249340057e-03 -9.020960330963134766e-02 -5.219881981611251831e-02 -1.214726045727729797e-01 1.093498095870018005e-01 -3.132241964340209961e-02 2.455070167779922485e-01 3.151794373989105225e-01 1.160226836800575256e-01 -3.688035160303115845e-02 1.121769994497299194e-01 6.855295598506927490e-02 -1.272033154964447021e-01 -2.128720730543136597e-01
1.163137108087539673e-01 -1.115877255797386169e-01 1.282554268836975098e-01 -5.449203401803970337e-02 5.483432323671877384e-04 -7.912945002317428589e-03 -8.616328239440917969e-02 -8.938034623861312866e-02 -2.577901631593704224e-02 -3.889503777027130127e-01 -1.225782036781311035e-01 2.143631577491760254e-01 -2.263370007276535034e-01 6.095927581191062927e-02 5.996003746986389160e-02 8.191268891096115112e-03 -6.979947537183761597e-02 2.553837597370147705e-01 1.427609324455261230e-01 3.448327258229255676e-02 -1.991363167762756348e-01 -1.959490822628140450e-03 -2.413711249828338623e-01 -1.910415440797805786e-01 -8.956933766603469849e-02 4.378298223018646240e-01 1.855389028787612915e-01 -2.454839050769805908e-01 -3.709406405687332153e-02 2.062916308641433716e-01 -1.696620285511016846e-01 2.727510631084442139e-01
2.516529150307178497e-02 -2.754141576588153839e-02 5.936671495437622070e-01 -7.625144720077514648e-02 9.570628404617309570e-02 -8.871274441480636597e-02 -6.112217158079147339e-02 -1.038721501827239990e-01 -2.793009951710700989e-02 -7.518628984689712524e-02 -3.731111586093902588e-01 6.060669198632240295e-02 1.094202548265457153e-01 -2.575227618217468262e-01 2.870546877384185791e-01 2.489580512046813965e-01 -1.252431869506835938e-01 -1.575969904661178589e-01 4.698063805699348450e-02 -4.925413057208061218e-02 -7.544726133346557617e-02 -2.228595316410064697e-01 -2.757190167903900146e-02 -3.894347324967384338e-02 3.993556648492813110e-02 -7.713138312101364136e-02 -6.942944973707199097e-02 -4.433389008045196533e-02 -4.844772443175315857e-02 9.788303822278976440e-02 -3.275443613529205322e-01 2.176848426461219788e-02
3.703532973304390907e-03 -1.193573772907257080e-01 3.616801202297210693e-01 -1.653395779430866241e-02 1.022742912173271179e-01 -1.231088861823081970e-01 -1.612015515565872192e-01 -4.313499107956886292e-02 3.292412310838699341e-02 -3.701409697532653809e-01 9.490214288234710693e-03 2.627439200878143311e-01 3.653988540172576904e-01 -1.501182559877634048e-02 3.530206978321075439e-01 2.679372765123844147e-02 -5.490276217460632324e-02 1.675196886062622070e-01 -5.106672272086143494e-02 1.836627423763275146e-01 -1.438941806554794312e-01 -8.136954903602600098e-02 4.294806718826293945e-02 -1.889063864946365356e-01 -3.679689168930053711e-01 4.731678217649459839e-02 7.447913289070129395e-02 -1.978512406349182129e-01 -1.136130169034004211e-01 8.232672698795795441e-03 1.660335436463356018e-02 8.389656990766525269e-02
-1.632696837186813354e-01 -1.515671312808990479e-01 1.545459330081939697e-01 -9.508737176656723022e-02 4.982611164450645447e-02 1.314560920000076294e-01 6.793171167373657227e-02 8.394315093755722046e-02 6.870943307876586914e-02 -4.644835889339447021e-01 -8.184828609228134155e-02 -3.554537147283554077e-02 2.579589784145355225e-01 9.918908774852752686e-02 3.593370616436004639e-01 3.371501713991165161e-02 1.107541397213935852e-01 1.885859668254852295e-02 1.350541319698095322e-02 3.169083595275878906e-02 4.875887557864189148e-02 -1.288738399744033813e-01 2.488929182291030884e-01 3.778723254799842834e-02 -2.556330561637878418e-01 2.924081385135650635e-01 -1.066965311765670776e-01 -3.589750230312347412e-01 -1.615168750286102295e-01 6.207615137100219727e-02 -1.398857235908508301e-01 -1.190492808818817139e-01
9.896185249090194702e-02 -1.306380480527877808e-01 3.494023382663726807e-01 5.087313801050186157e-02 -3.618371905758976936e-03 -1.550302803516387939e-01 -8.605756610631942749e-02 2.759409546852111816e-01 -3.160275220870971680e-01 -1.556562911719083786e-02 3.768593072891235352e-02 4.160410538315773010e-02 -1.716792583465576172e-01 -1.856993138790130615e-02 4.251617565751075745e-02 1.419017016887664795e-01 1.095939874649047852e-01 -1.890897005796432495e-01 1.218345314264297485e-01 2.090679258108139038e-01 -2.792829871177673340e-01 9.051607549190521240e-02 6.588336825370788574e-02 4.133455827832221985e-02 1.476282328367233276e-01 4.100865423679351807e-01 -1.075123995542526245e-01 -2.672839462757110596e-01 -2.062464952468872070e-01 1.049812138080596924e-01 -2.154294401407241821e-01 -1.197948604822158813e-01
2.706280350685119629e-02 -2.564360760152339935e-02 8.163670450448989868e-02 -1.737270690500736237e-02 -9.164157323539257050e-03 1.825615018606185913e-01 1.025384757667779922e-03 8.795931935310363770e-02 -4.035621823277324438e-04 -1.866312325000762939e-01 -8.550595492124557495e-02 1.894396841526031494e-01 -2.679648399353027344e-01 -9.629459120333194733e-03 1.648093461990356445e-01 2.330227941274642944e-01 -1.599440909922122955e-02 7.010108232498168945e-02 1.644487306475639343e-02 2.234071493148803711e-02 -2.733565270900726318e-01 -3.383144140243530273e-01 -1.137552876025438309e-02 -4.069751203060150146e-01 1.152997016906738281e-01 3.571812510490417480e-01 2.990350127220153809e-02 -2.452482730150222778e-01 2.658297717571258545e-01 -6.576912850141525269e-02 2.931799739599227905e-02 -2.836570143699645996e-01
-1.001086384057998657e-01 -1.650570780038833618e-01 1.592936962842941284e-01 -1.945545375347137451e-01 3.285841643810272217e-01 1.825143694877624512e-01 2.002861201763153076e-01 -1.163501664996147156e-02 -5.100778490304946899e-02 -1.793915480375289917e-01 -2.322407513856887817e-01 5.746603943407535553e-03 3.330445885658264160e-01 1.883649080991744995e-01 1.275789290666580200e-01 2.546942792832851410e-02 8.423135429620742798e-02 7.332916557788848877e-02 6.912743300199508667e-02 7.866185158491134644e-02 -2.212315564975142479e-03 -2.025925815105438232e-01 1.829953640699386597e-01 -2.658481299877166748e-01 9.416179358959197998e-02 3.144202828407287598e-01 3.121351636946201324e-02 -3.377461135387420654e-01 -1.635587215423583984e-01 2.242342010140419006e-02 -9.660434722900390625e-02 -1.946615427732467651e-01
-1.552088111639022827e-01 -2.821510434150695801e-01 3.444472849369049072e-01 2.683313190937042236e-01 2.371683120727539062e-01 8.422248810529708862e-02 -5.721586197614669800e-02 4.061796143651008606e-02 8.506105840206146240e-02 2.349746599793434143e-02 -1.106125041842460632e-01 1.806600540876388550e-01 -2.803858183324337006e-02 -8.320466615259647369e-03 2.652335762977600098e-01 2.420550137758255005e-01 4.687434993684291840e-03 -1.014587283134460449e-01 3.932930529117584229e-02 -4.272330924868583679e-02 -5.444463714957237244e-02 -2.544804513454437256e-01 -2.768724262714385986e-01 -3.204488754272460938e-01 -2.184795141220092773e-01 1.534402072429656982e-01 9.155435860157012939e-02 -8.368550240993499756e-02 1.128857769072055817e-02 1.536399573087692261e-01 -2.514302730560302734e-01 -1.433990150690078735e-01
2.118226587772369385e-01 3.578656911849975586e-02 7.086335122585296631e-02 7.617760449647903442e-02 1.150064915418624878e-01 1.425348222255706787e-01 6.458242982625961304e-02 -8.469612896442413330e-02 -3.204416036605834961e-01 -3.855541348457336426e-01 -1.319964826107025146e-01 3.829568922519683838e-01 -1.458741277456283569e-01 1.308321356773376465e-01 4.025896489620208740e-01 1.922816783189773560e-02 2.143325209617614746e-01 7.474894821643829346e-02 4.209984093904495239e-02 3.307759994640946388e-03 -3.125898838043212891e-01 -2.259518019855022430e-02 -2.342832088470458984e-01 -1.026218086481094360e-01 -7.833916693925857544e-02 3.026882559061050415e-02 -1.235324982553720474e-02 -2.652131207287311554e-02 -5.033786222338676453e-02 4.536300152540206909e-02 -1.993237882852554321e-01 1.126839444041252136e-01
-1.972077600657939911e-02 -1.402404010295867920e-01 -9.051944315433502197e-02 1.828676015138626099e-01 8.732207119464874268e-02 2.708341479301452637e-01 1.530919820070266724e-01 -6.202857941389083862e-02 -7.153673470020294189e-02 -3.391321301460266113e-01 -1.174806430935859680e-01 1.778851300477981567e-01 -1.836186796426773071e-01 -4.025127366185188293e-02 3.364971876144409180e-01 8.893243223428726196e-02 5.430377647280693054e-02 9.401486255228519440e-03 -3.957170248031616211e-02 -1.489244122058153152e-02 -3.090968728065490723e-01 -2.267366349697113037e-01 -1.696591973304748535e-01 -1.389078795909881592e-01 -3.947391211986541748e-01 1.145188435912132263e-01 8.851055800914764404e-02 -1.620060354471206665e-01 7.991516031324863434e-03 1.192799583077430725e-02 -3.182161748409271240e-01 6.053092703223228455e-02
1.359098963439464569e-02 6.179991737008094788e-02 9.245932102203369141e-02 4.851276800036430359e-02 3.020753851160407066e-03 -2.049423158168792725e-01 2.965463139116764069e-02 2.913464419543743134e-02 -2.982837855815887451e-01 -2.557066082954406738e-01 -1.074361354112625122e-01 3.731657564640045166e-02 2.172755450010299683e-01 1.614019423723220825e-01 5.874443650245666504e-01 -5.392844602465629578e-02 -5.589055642485618591e-02 1.888003200292587280e-01 -4.003311321139335632e-02 4.402973130345344543e-02 -2.277237772941589355e-01 -3.247506022453308105e-01 -1.195256039500236511e-01 -5.556956399232149124e-03 -8.002933114767074585e-02 3.403733670711517334e-01 -7.182607799768447876e-02 -1.484549138695001602e-02 5.993105471134185791e-02 3.231856971979141235e-02 -7.927452772855758667e-02 1.717797294259071350e-02
1.307314634323120117e-01 -1.677107363939285278e-01 2.836019545793533325e-02 -2.333362773060798645e-02 -3.877509757876396179e-02 3.573573753237724304e-02 3.494315966963768005e-02 6.794598698616027832e-02 -1.549664698541164398e-02 -3.678162693977355957e-01 -3.675629198551177979e-01 2.427787035703659058e-01 -3.225113153457641602e-01 4.326723888516426086e-02 7.349560409784317017e-02 6.120096892118453979e-02 -1.721016466617584229e-01 1.988555677235126495e-02 1.455706059932708740e-01 8.948715031147003174e-02 -2.262527197599411011e-01 -1.488061845302581787e-01 -1.382837593555450439e-01 -1.741274446249008179e-01 -6.551174074411392212e-02 3.285999000072479248e-01 1.330767422914505005e-01 -3.510820120573043823e-02 1.663365513086318970e-01 9.253054857254028320e-02 -2.509447038173675537e-01 2.963202297687530518e-01
7.026055455207824707e-02 -1.256846785545349121e-01 4.250594675540924072e-01 -2.853022515773773193e-01 5.352745205163955688e-02 2.476242929697036743e-01 -1.988257616758346558e-01 -8.925164490938186646e-02 -8.754225447773933411e-03 -7.845371961593627930e-03 -4.095516204833984375e-01 -3.949214518070220947e-02 -2.167289853096008301e-01 -9.257794171571731567e-02 2.814387381076812744e-01 2.085387557744979858e-01 -9.498639404773712158e-02 -1.173320114612579346e-01 1.350625604391098022e-01 1.609043926000595093e-01 8.593546599149703979e-02 -1.355764567852020264e-01 -1.119344457983970642e-01 6.349772214889526367e-03 -5.364095419645309448e-02 1.867233812808990479e-01 -1.011364534497261047e-02 2.179238758981227875e-02 -9.696002304553985596e-02 1.570268869400024414e-01 -2.535944283008575439e-01 -1.260909587144851685e-01
1.362932324409484863e-01 -7.998529821634292603e-02 9.949307143688201904e-02 -2.122411429882049561e-01 -9.225432761013507843e-03 3.475182503461837769e-02 -7.749806623905897141e-03 -1.631086021661758423e-01 -3.567201495170593262e-01 -3.527125716209411621e-01 4.199387878179550171e-02 4.618809521198272705e-01 -1.948718875646591187e-01 -1.623398996889591217e-02 1.140676811337471008e-01 4.901296645402908325e-02 -1.947018355131149292e-01 7.032764703035354614e-02 1.300794035196304321e-01 1.620453000068664551e-01 -9.635202586650848389e-03 1.380281001329421997e-01 -6.515240669250488281e-02 -4.455788061022758484e-02 1.296741515398025513e-01 1.456433832645416260e-01 -1.567091941833496094e-01 -8.392784744501113892e-02 1.717865914106369019e-01 -1.511513441801071167e-01 -2.057799994945526123e-01 -3.098033666610717773e-01
3.692867979407310486e-02 3.294855589047074318e-03 2.358781695365905762e-01 5.482607055455446243e-03 3.620729595422744751e-02 -1.470162719488143921e-01 -2.587835192680358887e-01 -4.049041867256164551e-02 -2.222385257482528687e-01 -1.472063362598419189e-01 -2.178296297788619995e-01 2.261923849582672119e-01 -2.745071426033973694e-02 -3.221849501132965088e-01 3.894233703613281250e-02 1.348563134670257568e-01 -1.271312087774276733e-01 2.425406426191329956e-01 1.021195650100708008e-01 -1.412314772605895996e-01 -2.182842232286930084e-02 1.049213707447052002e-01 5.530969426035881042e-02 -2.527737915515899658e-01 -2.022419124841690063e-01 2.688621282577514648e-01 1.190425381064414978e-01 1.136221215128898621e-01 -1.030690316110849380e-02 2.069938629865646362e-01 -4.362840652465820312e-01 1.113317906856536865e-02
5.191309377551078796e-02 -2.065962404012680054e-01 1.082102432847023010e-01 1.009976714849472046e-01 -2.206077799201011658e-02 2.636718451976776123e-01 -3.601469844579696655e-02 -1.639452278614044189e-01 -2.328798025846481323e-01 1.753865182399749756e-02 -3.893181383609771729e-01 2.270520478487014771e-01 4.511376097798347473e-02 -9.896424598991870880e-03 3.796038627624511719e-01 2.423366904258728027e-02 3.116466477513313293e-02 -2.576541304588317871e-01 8.715782314538955688e-02 -4.693775624036788940e-02 -1.271564699709415436e-02 8.909896761178970337e-02 -5.195577815175056458e-02 -2.845768928527832031e-01 -1.496716141700744629e-01 2.011811882257461548e-01 2.892687618732452393e-01 -3.127419054508209229e-01 2.299030870199203491e-02 3.603863343596458435e-02 -1.206177622079849243e-01 -1.926795020699501038e-02
1.369570381939411163e-02 -2.123073786497116089e-01 3.201141953468322754e-01 -7.179490476846694946e-02 5.293459445238113403e-02 3.647515773773193359e-01 -2.132435292005538940e-01 1.288118064403533936e-01 4.550009593367576599e-02 2.983205951750278473e-02 -1.836435049772262573e-01 3.933248575776815414e-03 -4.360463842749595642e-02 -2.175389081239700317e-01 3.290237188339233398e-01 2.974379062652587891e-01 -1.490478217601776123e-01 -2.990403473377227783e-01 1.270868778228759766e-01 7.801272720098495483e-02 -1.505929976701736450e-01 -8.564871549606323242e-02 2.857725881040096283e-02 -5.402681976556777954e-02 -1.155727505683898926e-01 -6.459626555442810059e-02 -2.650683186948299408e-02 -1.272742003202438354e-01 -7.241413462907075882e-03 -4.443699121475219727e-02 -4.030664265155792236e-01 9.154996951110661030e-04
1.705466955900192261e-02 -2.744693756103515625e-01 2.311693578958511353e-01 -2.376198023557662964e-01 2.522499263286590576e-01 3.037253618240356445e-01 -1.860217005014419556e-01 4.459641873836517334e-02 1.350540816783905029e-01 -2.456886470317840576e-01 9.949893504381179810e-02 4.065887629985809326e-02 2.772214449942111969e-02 -2.471019327640533447e-01 2.603558003902435303e-01 -4.823008179664611816e-02 2.151366695761680603e-02 2.482423335313796997e-01 -3.756898939609527588e-01 6.005544960498809814e-02 -1.410877257585525513e-01 -4.549103602766990662e-02 -1.011333391070365906e-01 -5.315066315233707428e-03 1.237917393445968628e-01 1.125524938106536865e-01 1.696646511554718018e-01 -8.230391889810562134e-02 -1.657504290342330933e-01 -1.174043267965316772e-01 -1.877702623605728149e-01 -1.441223621368408203e-01
1.274373680353164673e-01 -2.025921596214175224e-03 2.942845225334167480e-01 -1.681026816368103027e-01 1.692799478769302368e-01 -4.736816510558128357e-03 -1.010146588087081909e-01 7.936700433492660522e-02 -3.038082420825958252e-01 -3.537277281284332275e-01 -3.946430981159210205e-02 1.396603044122457504e-02 -1.026989221572875977e-01 -3.305169641971588135e-01 2.369073033332824707e-02 2.280597835779190063e-01 -1.612688153982162476e-01 2.324381321668624878e-01 1.461612153798341751e-02 1.776672154664993286e-01 -2.920841872692108154e-01 -1.635794527828693390e-02 7.567875552922487259e-03 2.311613969504833221e-02 -1.670875251293182373e-01 8.986138552427291870e-02 1.615814864635467529e-01 7.569408416748046875e-02 -6.099266931414604187e-02 5.230923183262348175e-03 -3.855184316635131836e-01 1.182620525360107422e-01
1.898381561040878296e-01 5.702751502394676208e-02 3.610705733299255371e-01 -1.439700573682785034e-01 -5.799447372555732727e-02 -5.104183405637741089e-02 -2.356063723564147949e-01 1.240135822445154190e-02 -2.437450438737869263e-01 -1.020765751600265503e-01 -4.146895110607147217e-01 1.688308864831924438e-01 -4.850506037473678589e-02 -1.803893148899078369e-01 2.136788517236709595e-01 7.743832468986511230e-02 -2.686329782009124756e-01 4.290445521473884583e-02 6.848818808794021606e-02 9.500657767057418823e-02 -1.046750769019126892e-01 1.937478184700012207e-01 -1.543358713388442993e-01 -1.492554098367691040e-01 -8.331415802240371704e-02 1.235146727412939072e-02 1.761967986822128296e-01 9.909164160490036011e-02 -5.758804827928543091e-02 5.270801484584808350e-02 -3.911848962306976318e-01 4.164993762969970703e-02
2.709509804844856262e-02 -1.906359195709228516e-01 4.193632602691650391e-01 2.136215753853321075e-02 -3.130460903048515320e-02 -3.491055220365524292e-02 1.873721331357955933e-01 -8.845666795969009399e-02 -2.094438076019287109e-01 -3.722039461135864258e-01 1.152964383363723755e-01 1.206712350249290466e-01 -5.403164029121398926e-02 2.790376543998718262e-01 -4.704300686717033386e-02 4.511556774377822876e-02 -6.043626461178064346e-03 -1.908971816301345825e-01 1.897257715463638306e-01 3.240994364023208618e-02 -1.978320330381393433e-01 2.389321029186248779e-01 5.961111932992935181e-02 -1.380048692226409912e-01 1.391292363405227661e-01 3.235553801059722900e-01 -6.242563948035240173e-03 2.521919272840023041e-02 -2.287849485874176025e-01 -3.887435793876647949e-02 -2.692016959190368652e-01 -5.282177031040191650e-02
-1.600472331047058105e-01 1.111233010888099670e-01 6.861927686259150505e-04 -4.999296069145202637e-01 2.113739401102066040e-02 2.214177101850509644e-01 2.243357151746749878e-01 6.950971484184265137e-02 -1.963162273168563843e-01 -4.148581624031066895e-01 -7.151103764772415161e-02 1.156767383217811584e-01 -2.004859447479248047e-01 -1.336325407028198242e-01 1.545021086931228638e-01 2.808323800563812256e-01 -2.095890697091817856e-03 2.203313820064067841e-02 -9.511760435998439789e-03 8.943179249763488770e-02 -7.461047172546386719e-02 -8.813016116619110107e-02 -6.706464290618896484e-02 -5.968422070145606995e-02 2.722433209419250488e-01 1.177054420113563538e-01 1.865680143237113953e-02 -1.895902454853057861e-01 -4.027512669563293457e-02 1.338903326541185379e-02 -2.476996630430221558e-01 -1.231137849390506744e-02
1.125405728816986084e-01 -3.696961700916290283e-01 2.079849094152450562e-01 1.478217691183090210e-01 9.880695492029190063e-02 1.797878593206405640e-01 1.416526436805725098e-01 -3.289566040039062500e-01 1.858946308493614197e-02 -5.264100804924964905e-02 -1.306234896183013916e-01 1.878602802753448486e-01 5.425480008125305176e-02 -7.203157246112823486e-02 3.111849129199981689e-01 6.302042305469512939e-02 1.847912371158599854e-01 -1.205751374363899231e-01 -1.443565040826797485e-01 3.623358905315399170e-02 7.973724976181983948e-03 1.074204146862030029e-01 8.626029826700687408e-03 -3.981489315629005432e-02 8.082078397274017334e-02 2.160211950540542603e-01 1.391035467386245728e-01 1.071311607956886292e-01 -2.981850206851959229e-01 1.510934829711914062e-01 -3.853796124458312988e-01 1.496340930461883545e-01
7.293047010898590088e-02 7.766869664192199707e-02 3.289939761161804199e-01 -4.086319357156753540e-02 2.133718691766262054e-02 -7.878336310386657715e-02 -2.134061418473720551e-02 7.336311787366867065e-02 -1.963267177343368530e-01 -3.073991239070892334e-01 -1.141119599342346191e-01 2.025488317012786865e-01 3.463361263275146484e-01 1.112079471349716187e-01 4.580720067024230957e-01 -1.234289109706878662e-01 -3.827236965298652649e-02 1.454713847488164902e-02 -5.115595459938049316e-02 1.212517470121383667e-01 -1.702019125223159790e-01 -1.583343297243118286e-01 -1.074605658650398254e-01 -8.273535966873168945e-02 -3.001870810985565186e-01 2.786324322223663330e-01 5.410149320960044861e-02 -5.240593850612640381e-02 9.934038668870925903e-02 6.884745508432388306e-02 -5.802616849541664124e-02 1.973620951175689697e-01
-1.935177147388458252e-01 -1.185272261500358582e-01 3.405443429946899414e-01 -2.483011037111282349e-01 2.261505089700222015e-02 2.231054157018661499e-01 7.264855504035949707e-02 2.573123872280120850e-01 -4.778290167450904846e-02 -5.264964103698730469e-01 -9.211549907922744751e-02 1.990292668342590332e-01 6.554356962442398071e-02 -3.606675192713737488e-02 1.179268658161163330e-01 3.351945057511329651e-02 7.999117672443389893e-02 3.147911652922630310e-02 -7.649350166320800781e-02 1.775038540363311768e-01 2.018664330244064331e-01 4.594622552394866943e-02 1.793387532234191895e-01 -1.045414619147777557e-02 -2.167977541685104370e-01 1.830092370510101318e-01 2.694688178598880768e-02 -5.827835947275161743e-02 -1.372825950384140015e-01 5.182096734642982483e-02 -2.477593570947647095e-01 -1.161150112748146057e-01
1.207818612456321716e-01 -5.909070000052452087e-02 2.747730016708374023e-01 -5.673673376441001892e-02 1.051286086440086365e-01 -8.527217805385589600e-02 -7.145752012729644775e-02 1.152327209711074829e-01 -5.656442418694496155e-02 -3.667576313018798828e-01 -9.676776826381683350e-02 2.928988933563232422e-01 3.331936299800872803e-01 1.675117164850234985e-01 2.899991273880004883e-01 8.497019112110137939e-02 -2.870859764516353607e-02 1.551030725240707397e-01 2.929385006427764893e-02 3.185263574123382568e-01 -1.776392310857772827e-01 -9.803908318281173706e-02 1.293534636497497559e-01 -1.405582278966903687e-01 -3.629509508609771729e-01 6.862092018127441406e-02 9.065838158130645752e-02 -1.695766150951385498e-01 2.324273809790611267e-02 -8.763866126537322998e-02 -7.242735475301742554e-02 1.072026863694190979e-01
-2.703512459993362427e-02 4.732069373130798340e-02 3.095320463180541992e-01 -1.041028276085853577e-01 -3.744408488273620605e-02 5.930641293525695801e-02 -2.746307551860809326e-01 -6.911803036928176880e-02 -3.036561608314514160e-01 -1.389661282300949097e-01 -1.695928424596786499e-01 2.365235425531864166e-02 1.085179597139358521e-01 -7.378353178501129150e-02 1.479011476039886475e-01 4.711656272411346436e-01 1.580554544925689697e-01 2.124555110931396484e-01 2.366023138165473938e-02 -8.307215571403503418e-02 -4.057572185993194580e-01 7.334437221288681030e-02 6.623627245426177979e-02 -1.996737569570541382e-01 1.403439342975616455e-01 2.103922814130783081e-01 -2.957805804908275604e-02 1.732212901115417480e-01 7.122222334146499634e-02 5.150150135159492493e-02 -8.256252110004425049e-02 -4.575736075639724731e-02
-2.250950932502746582e-01 -1.615892499685287476e-01 1.784696578979492188e-01 2.204333841800689697e-01 8.479136228561401367e-02 -8.394508808851242065e-02 1.017837673425674438e-01 -1.282437294721603394e-01 -3.011778593063354492e-01 -3.487375080585479736e-01 1.727419793605804443e-01 2.273763269186019897e-01 6.250882148742675781e-02 -2.024995237588882446e-01 1.396334767341613770e-01 7.286810129880905151e-02 4.467623308300971985e-02 -5.860670935362577438e-03 -7.320833951234817505e-02 -8.512106537818908691e-02 -3.333837687969207764e-01 -8.763837814331054688e-02 1.068531186319887638e-03 -3.712557256221771240e-01 -1.547738164663314819e-01 1.559200435876846313e-01 -8.927927911281585693e-02 -2.907691597938537598e-01 8.257445693016052246e-02 5.336461588740348816e-02 -1.013785526156425476e-01 7.829200476408004761e-02
-1.365464478731155396e-01 -1.287315636873245239e-01 1.128980442881584167e-01 -9.865546971559524536e-02 2.571951150894165039e-01 1.711761057376861572e-01 -1.617168784141540527e-01 -2.159575074911117554e-01 4.420995339751243591e-02 -3.430519998073577881e-01 5.061233416199684143e-02 -5.605797469615936279e-02 2.927439101040363312e-02 -2.600844800472259521e-01 3.197375535964965820e-01 4.359884560108184814e-02 -3.322183713316917419e-02 4.066358879208564758e-02 5.279830191284418106e-03 1.347647160291671753e-01 1.579461060464382172e-02 -2.893080413341522217e-01 2.004480212926864624e-01 -1.301452964544296265e-01 3.815722092986106873e-02 5.963642522692680359e-02 1.406087279319763184e-01 -1.595921665430068970e-01 -1.080562453716993332e-02 -4.155918061733245850e-01 -3.016399145126342773e-01 1.146991038694977760e-03
2.157841436564922333e-02 -2.371859997510910034e-01 6.448964774608612061e-02 -3.420430719852447510e-01 1.759089678525924683e-01 1.411667913198471069e-01 2.124042063951492310e-02 -5.076894536614418030e-02 7.678144425153732300e-02 -3.790144026279449463e-01 -2.660846412181854248e-01 4.344238340854644775e-02 2.454493194818496704e-01 2.453251630067825317e-01 2.536962032318115234e-01 4.821311682462692261e-02 2.558657899498939514e-02 1.153726056218147278e-01 -1.256783604621887207e-01 2.693399600684642792e-02 1.883331835269927979e-01 -1.220186427235603333e-01 1.195536404848098755e-01 -2.154773026704788208e-01 -1.288345456123352051e-01 1.377795338630676270e-01 1.134382039308547974e-01 -2.665247023105621338e-01 -7.354184985160827637e-02 1.199278607964515686e-01 -1.922514587640762329e-01 -2.026527822017669678e-01
5.406643450260162354e-02 -2.029178738594055176e-01 2.249780893325805664e-01 -1.542157083749771118e-01 3.213289426639676094e-03 1.874188706278800964e-02 -2.452007681131362915e-01 2.093980908393859863e-01 1.258616894483566284e-01 -2.982656955718994141e-01 -2.163254022598266602e-01 6.421751528978347778e-02 1.569503694772720337e-01 -7.333488017320632935e-02 8.456911891698837280e-02 1.185883954167366028e-01 -2.555923163890838623e-01 1.210061684250831604e-01 1.276675909757614136e-01 8.148184418678283691e-02 -2.435488849878311157e-01 -1.524018216878175735e-02 2.166974991559982300e-01 -2.114285975694656372e-01 3.164520263671875000e-01 1.621667146682739258e-01 -1.007865816354751587e-01 2.858741283416748047e-01 -9.650562703609466553e-02 2.432137355208396912e-02 -2.932657301425933838e-01 4.327189549803733826e-02
2.732849717140197754e-01 -2.308432161808013916e-01 1.430455595254898071e-01 9.306978434324264526e-02 7.500270009040832520e-02 -8.052831888198852539e-02 6.192089617252349854e-02 1.803292334079742432e-02 -1.534471958875656128e-01 -3.981057405471801758e-01 -1.845538616180419922e-01 2.253974974155426025e-01 -2.134622782468795776e-01 -4.024011432193219662e-04 1.904092133045196533e-01 -4.685765504837036133e-02 3.467148169875144958e-02 1.385978609323501587e-01 1.304277181625366211e-01 1.274186559021472931e-02 -7.721827179193496704e-02 -1.538703441619873047e-01 -1.609692871570587158e-01 -1.530273705720901489e-01 -5.210171453654766083e-03 3.215715885162353516e-01 1.895731538534164429e-01 -1.116827651858329773e-01 -2.920357277616858482e-03 3.103567063808441162e-01 -1.724244058132171631e-01 2.850582897663116455e-01
2.653780877590179443e-01 -2.257432043552398682e-01 1.920930445194244385e-01 1.134552899748086929e-02 -1.893218755722045898e-01 -1.049558594822883606e-01 2.308882623910903931e-01 -1.842344552278518677e-01 -2.211428135633468628e-01 -5.763730779290199280e-02 -2.086164653301239014e-01 -1.026164367794990540e-02 7.789617031812667847e-02 7.949803024530410767e-02 1.061000749468803406e-01 3.052589893341064453e-01 -2.801717817783355713e-01 -2.141684144735336304e-01 -6.718471646308898926e-02 1.710089743137359619e-01 -9.108874201774597168e-02 -8.588500320911407471e-02 -9.917014837265014648e-02 -2.833301424980163574e-01 1.374565511941909790e-01 1.328637301921844482e-01 5.196642503142356873e-02 -5.452191084623336792e-02 -3.003585338592529297e-01 2.066969126462936401e-01 -2.218127101659774780e-01 -8.080387115478515625e-02
1.953054219484329224e-01 8.229590952396392822e-02 2.421859502792358398e-01 -1.650974005460739136e-01 -1.451043505221605301e-02 -1.255500223487615585e-02 -2.266355454921722412e-01 2.400868237018585205e-01 -2.981011271476745605e-01 -3.054665327072143555e-01 -2.361469119787216187e-01 9.089215844869613647e-02 2.927499078214168549e-02 -2.793710231781005859e-01 -9.465795755386352539e-02 7.549350708723068237e-02 -9.590016305446624756e-02 8.257580548524856567e-02 5.031929165124893188e-02 -4.079740494489669800e-03 -7.633670419454574585e-02 1.280480921268463135e-01 2.140884399414062500e-01 -2.636134624481201172e-01 -8.392569422721862793e-02 1.673799604177474976e-01 5.684481933712959290e-02 8.234406262636184692e-02 2.367576584219932556e-03 -2.359530143439769745e-02 -4.470790624618530273e-01 -1.356675326824188232e-01
1.352752149105072021e-01 -6.559465080499649048e-02 5.590615794062614441e-02 -3.590837493538856506e-02 3.154191076755523682e-01 -1.117180474102497101e-02 -1.920096203684806824e-02 6.170599907636642456e-02 -9.861376136541366577e-02 -2.391923367977142334e-01 -1.369297802448272705e-01 3.520541787147521973e-01 -1.578021794557571411e-01 1.036797463893890381e-01 3.531018197536468506e-01 -1.493064463138580322e-01 2.031358703970909119e-02 1.889497488737106323e-01 7.566950470209121704e-02 -1.546922475099563599e-01 -1.959020495414733887e-01 -2.569419145584106445e-02 -9.800012409687042236e-02 -2.273873686790466309e-01 -1.158164590597152710e-01 4.337528049945831299e-01 1.428433507680892944e-01 -4.968766123056411743e-02 1.073798462748527527e-01 9.650861471891403198e-02 -1.765262484550476074e-01 1.854400336742401123e-01
-5.239679664373397827e-02 -9.831821918487548828e-02 2.774346768856048584e-01 4.912575334310531616e-02 -5.451059713959693909e-02 -5.456382408738136292e-02 1.633206158876419067e-01 1.572490334510803223e-01 -6.501296907663345337e-02 -4.568488299846649170e-01 -7.408468425273895264e-02 2.732875347137451172e-01 1.915647089481353760e-01 1.504195630550384521e-01 3.868310153484344482e-01 1.235486194491386414e-02 3.761226311326026917e-02 1.470687836408615112e-01 1.277138888835906982e-01 7.820802927017211914e-02 -4.738528653979301453e-02 -1.838320344686508179e-01 3.363280789926648140e-03 -1.069442629814147949e-01 -2.682034969329833984e-01 1.449744850397109985e-01 -8.926012367010116577e-02 -2.126834094524383545e-01 1.170693933963775635e-01 1.222501769661903381e-01 -2.379758208990097046e-01 1.556753069162368774e-01
-9.715089574456214905e-03 -5.445978417992591858e-02 -1.159474477171897888e-01 -1.707844138145446777e-01 -5.011669918894767761e-02 6.511005759239196777e-02 1.675833389163017273e-02 6.768355518579483032e-02 -2.309346050024032593e-01 -1.481027249246835709e-02 -3.914890885353088379e-01 1.975839957594871521e-03 -1.200065687298774719e-01 -1.641947925090789795e-01 3.445943593978881836e-01 3.576808869838714600e-01 -2.379204481840133667e-01 2.280187159776687622e-01 1.095871254801750183e-01 2.102063298225402832e-01 -2.823791280388832092e-02 4.219277575612068176e-02 1.089822277426719666e-01 -4.734927415847778320e-02 1.811009645462036133e-01 3.016005456447601318e-01 -1.043574325740337372e-02 3.626973554491996765e-02 -2.212112694978713989e-01 1.687379032373428345e-01 -1.924496442079544067e-01 -1.635100841522216797e-01
2.316552251577377319e-01 -1.514873951673507690e-01 2.005265057086944580e-01 -8.756896108388900757e-02 -6.308030337095260620e-02 2.246293276548385620e-01 -1.286758780479431152e-01 1.849682331085205078e-01 -9.035605192184448242e-02 -3.380615413188934326e-01 -1.738023310899734497e-01 1.876095086336135864e-01 1.113747358322143555e-01 -3.165636360645294189e-01 2.098070979118347168e-01 3.232952356338500977e-01 7.192752510309219360e-02 3.973898012191057205e-03 3.527164459228515625e-01 -5.110936239361763000e-02 -2.688786387443542480e-01 5.703346338123083115e-03 1.045114360749721527e-02 1.426103804260492325e-02 6.446482613682746887e-03 1.140256132930517197e-02 2.377007454633712769e-01 -2.151980549097061157e-01 4.174795374274253845e-02 -1.105379872024059296e-02 7.354111969470977783e-02 -7.862450927495956421e-02
1.430730670690536499e-01 -1.257012877613306046e-02 1.939901709556579590e-01 -3.664202243089675903e-02 8.419233560562133789e-02 -9.413870424032211304e-02 -2.685006260871887207e-01 5.025709792971611023e-02 -2.024615406990051270e-01 -1.050313860177993774e-01 3.700427478179335594e-03 2.036865800619125366e-01 -7.385054975748062134e-02 -1.853209882974624634e-01 5.553102493286132812e-02 8.614747226238250732e-02 -8.497697114944458008e-02 1.910304874181747437e-01 2.421370297670364380e-01 -8.817266672849655151e-02 -9.542249143123626709e-02 -1.298172920942306519e-01 1.180705651640892029e-01 -3.273262977600097656e-01 -4.942765086889266968e-02 1.873629540205001831e-01 5.504560098052024841e-02 1.581089794635772705e-01 1.155911386013031006e-01 2.241586446762084961e-01 -5.633586049079895020e-01 -4.779132828116416931e-02
4.560085386037826538e-02 -2.088606953620910645e-01 1.445845067501068115e-01 -3.958418965339660645e-01 -2.163692377507686615e-03 2.143208310008049011e-02 -2.081167995929718018e-01 8.225155621767044067e-02 -9.176025539636611938e-02 -7.915616035461425781e-02 -7.260720431804656982e-02 1.349335163831710815e-01 -2.162113487720489502e-01 -1.845556050539016724e-01 2.750117778778076172e-01 2.925487793982028961e-02 -6.632973998785018921e-02 4.331734180450439453e-01 -1.481877416372299194e-01 2.149110436439514160e-01 -1.427644491195678711e-01 -8.520857989788055420e-02 2.280225157737731934e-01 -2.409929335117340088e-01 7.716239243745803833e-02 -1.842854730784893036e-02 1.173686310648918152e-01 8.868325501680374146e-02 -2.189091444015502930e-01 1.068403348326683044e-01 -2.046465724706649780e-01 6.042390316724777222e-02
-1.057673096656799316e-01 -6.252401322126388550e-02 2.016360461711883545e-01 -2.601543366909027100e-01 1.080204918980598450e-01 2.972496747970581055e-01 -1.736867576837539673e-01 9.057383239269256592e-02 -1.265046298503875732e-01 -2.874917387962341309e-01 1.175311580300331116e-01 -1.117805689573287964e-01 -2.243366241455078125e-01 3.150446340441703796e-02 1.714254766702651978e-01 1.527688056230545044e-01 -9.095766581594944000e-03 -2.886459529399871826e-01 1.236970052123069763e-01 1.751484423875808716e-01 4.113321751356124878e-02 -1.194380372762680054e-01 -5.002432689070701599e-02 -4.476839303970336914e-02 7.141136378049850464e-02 3.182465434074401855e-01 4.011879265308380127e-01 2.545212768018245697e-02 -1.781152784824371338e-01 1.464808434247970581e-01 -5.367689952254295349e-02 -1.878245323896408081e-01
-8.347401022911071777e-02 -2.645807862281799316e-01 2.623422741889953613e-01 1.194254681468009949e-01 -1.454211212694644928e-02 -9.128429740667343140e-02 1.689352989196777344e-01 -2.600952684879302979e-01 -3.098640143871307373e-01 -2.155194878578186035e-01 -5.362641066312789917e-02 1.002321541309356689e-01 -1.147967055439949036e-01 1.354498863220214844e-01 3.251761496067047119e-01 -8.989407867193222046e-02 -3.046602606773376465e-01 2.048893570899963379e-01 -1.223430335521697998e-01 2.407112903892993927e-02 1.536806523799896240e-01 9.177378565073013306e-02 4.988599568605422974e-02 -2.851853892207145691e-02 4.542679712176322937e-02 2.743901014328002930e-01 -1.162068843841552734e-01 1.645327806472778320e-01 -1.447586119174957275e-01 5.514433234930038452e-02 -2.936367392539978027e-01 -1.436807513236999512e-01
-2.593228034675121307e-02 -2.344598919153213501e-01 9.688828140497207642e-02 2.172922939062118530e-01 -4.765066877007484436e-02 3.767256438732147217e-01 2.827848866581916809e-02 -2.292168587446212769e-01 -3.383857607841491699e-01 -3.448116034269332886e-02 -4.032031893730163574e-01 2.761257290840148926e-01 6.109387427568435669e-02 -1.173632964491844177e-01 1.820513755083084106e-01 9.070917963981628418e-02 1.656743586063385010e-01 -4.275188548490405083e-04 8.396412432193756104e-02 7.231820374727249146e-02 -1.467389911413192749e-01 1.337396055459976196e-01 -1.858411282300949097e-01 -1.606802046298980713e-01 -7.914427667856216431e-02 1.346023380756378174e-01 2.063223421573638916e-01 -1.037059798836708069e-01 -8.886598050594329834e-02 -6.737865507602691650e-02 -2.169048190116882324e-01 -1.176034193485975266e-02
-2.332731336355209351e-02 -1.108947247266769409e-01 1.730311959981918335e-01 -2.076100409030914307e-01 -2.804635763168334961e-01 1.723213046789169312e-01 -2.858727872371673584e-01 1.797183007001876831e-01 7.112070173025131226e-02 -7.030335068702697754e-02 -1.593089103698730469e-01 4.635649174451828003e-02 3.056754171848297119e-01 -1.416927669197320938e-02 3.025262653827667236e-01 1.815413832664489746e-01 -2.712386846542358398e-01 1.768848747014999390e-01 4.432824999094009399e-02 1.342131346464157104e-01 -1.564952731132507324e-01 -1.452754437923431396e-01 1.255994588136672974e-01 -5.858687311410903931e-02 1.195646226406097412e-01 3.185815215110778809e-01 1.516130287200212479e-02 2.643330991268157959e-01 -1.935108006000518799e-01 -6.086852774024009705e-02 -1.185330078005790710e-01 -7.321286946535110474e-02
-5.139196291565895081e-02 -1.490321159362792969e-01 1.268030703067779541e-01 -9.505148977041244507e-03 -1.769916713237762451e-02 -1.525333523750305176e-01 6.069937720894813538e-02 1.340811252593994141e-01 -4.386926069855690002e-02 -3.387969434261322021e-01 -2.736225165426731110e-02 -6.014956533908843994e-02 -7.682202011346817017e-02 1.194332391023635864e-01 3.561908602714538574e-01 -2.913378551602363586e-02 -2.075642347335815430e-01 -1.735510677099227905e-01 5.228770524263381958e-02 2.024192065000534058e-01 -3.320879340171813965e-01 -2.532930374145507812e-01 -2.126534730195999146e-01 -1.663089543581008911e-01 -9.313073009252548218e-02 1.960481554269790649e-01 -8.274365216493606567e-02 -1.155962236225605011e-02 3.229416310787200928e-01 2.060597836971282959e-01 -2.533743083477020264e-01 -1.245257854461669922e-01
-3.279863297939300537e-02 -5.270123854279518127e-02 1.595859676599502563e-01 -2.427259832620620728e-01 -2.212194502353668213e-01 1.593628525733947754e-01 4.970064014196395874e-02 -2.127715051174163818e-01 -1.457558721303939819e-01 -2.292979210615158081e-01 1.213670745491981506e-01 1.461804509162902832e-01 -6.396644562482833862e-02 1.223900988698005676e-01 2.464300394058227539e-01 9.560114145278930664e-02 -3.137736320495605469e-01 -1.873840689659118652e-01 -8.520691096782684326e-02 -1.107615232467651367e-01 -5.281809717416763306e-02 -4.800341650843620300e-02 1.820942312479019165e-01 -3.912370502948760986e-01 7.428089529275894165e-02 4.276484996080398560e-02 -2.048579156398773193e-01 -1.026631370186805725e-01 1.972316056489944458e-01 2.102444767951965332e-01 -2.909405231475830078e-01 -1.371531784534454346e-01
8.048460632562637329e-02 -1.266628950834274292e-01 3.100709021091461182e-01 -3.070898354053497314e-01 -5.741081386804580688e-02 1.237003058195114136e-01 7.342444360256195068e-02 -2.811268866062164307e-01 -9.355118870735168457e-02 -2.141380459070205688e-01 1.718466579914093018e-01 2.740666270256042480e-01 -1.061556935310363770e-01 2.310934811830520630e-01 4.938626289367675781e-02 1.676250100135803223e-01 -1.927168667316436768e-01 -1.390852183103561401e-01 1.885468810796737671e-01 -1.828563027083873749e-02 -2.386428862810134888e-01 -3.739110007882118225e-02 2.703060507774353027e-01 -1.759808361530303955e-01 3.733963891863822937e-02 2.468881756067276001e-01 -4.821651056408882141e-02 -5.287219583988189697e-02 -2.685484886169433594e-01 1.348718535155057907e-02 2.709042280912399292e-02 1.851862967014312744e-01
2.701682150363922119e-01 -4.214983433485031128e-02 -5.831091850996017456e-02 -4.346428811550140381e-02 3.954280018806457520e-01 -1.636966019868850708e-01 2.534138783812522888e-02 8.464109152555465698e-02 -3.120210953056812286e-02 -1.576724350452423096e-01 -2.875285744667053223e-01 -6.919953972101211548e-02 1.540507525205612183e-01 -1.931858062744140625e-01 5.383995771408081055e-01 5.885061994194984436e-02 -2.952575683593750000e-02 1.018066033720970154e-01 -8.934152871370315552e-02 -3.011647425591945648e-02 -1.887093037366867065e-01 -1.669356226921081543e-02 8.374331146478652954e-02 -3.048097491264343262e-01 -1.193050295114517212e-01 1.600378453731536865e-01 -1.264106761664152145e-02 -3.456312417984008789e-02 -9.252997487783432007e-02 -7.157865166664123535e-02 -9.861157089471817017e-02 -2.018534094095230103e-01
-2.161396108567714691e-02 5.717642605304718018e-02 2.816720902919769287e-01 -7.462818175554275513e-02 7.518996298313140869e-02 1.668331325054168701e-01 -1.642936468124389648e-01 6.478735059499740601e-02 5.856963619589805603e-02 -1.897655427455902100e-01 -1.434382200241088867e-01 1.542546451091766357e-01 1.662210971117019653e-01 -6.766132265329360962e-02 2.491109520196914673e-01 1.405193060636520386e-01 -3.810850977897644043e-01 7.237259298563003540e-02 2.849860191345214844e-01 1.701574176549911499e-01 -1.693408489227294922e-01 -1.381909996271133423e-01 1.034907177090644836e-01 4.189512226730585098e-03 3.475596010684967041e-01 5.402255058288574219e-02 -1.485712528228759766e-01 1.608423143625259399e-01 -1.672687083482742310e-01 1.508143991231918335e-01 -2.619282901287078857e-01 -1.968083530664443970e-01
3.693924546241760254e-01 -1.740803867578506470e-01 2.443805336952209473e-01 1.879215687513351440e-01 1.975296624004840851e-02 5.868483334779739380e-02 -3.916624188423156738e-02 1.313460618257522583e-01 7.451855391263961792e-02 -2.943369448184967041e-01 -1.600284874439239502e-01 3.285761475563049316e-01 -1.496953517198562622e-01 -9.027965366840362549e-02 2.363187372684478760e-01 3.009891808032989502e-01 -9.418918937444686890e-02 2.309038788080215454e-01 5.842861533164978027e-02 7.530059665441513062e-02 -1.077523082494735718e-01 -3.149157166481018066e-01 -9.964658319950103760e-02 -1.898232288658618927e-02 1.779279410839080811e-01 1.409218311309814453e-01 1.816409677267074585e-01 -1.134002208709716797e-01 8.412150293588638306e-02 -4.711807891726493835e-02 1.468708366155624390e-02 -1.166329979896545410e-01
1.845290884375572205e-02 -6.749896705150604248e-02 1.902966052293777466e-01 -1.013252139091491699e-01 2.404527924954891205e-02 -2.486015558242797852e-01 -4.020257890224456787e-01 -1.979934796690940857e-02 -1.061610728502273560e-01 -3.234650492668151855e-01 -1.639350503683090210e-01 -1.932022906839847565e-02 1.683741956949234009e-01 -1.564982533454895020e-01 2.106193006038665771e-01 1.375959366559982300e-01 -1.266569793224334717e-01 -4.940842092037200928e-02 -4.726670682430267334e-02 1.949310749769210815e-01 -2.517592906951904297e-01 -9.614566713571548462e-02 2.476480007171630859e-01 -1.095701307058334351e-01 -4.779945313930511475e-02 -9.634026139974594116e-02 1.536492109298706055e-01 -1.998401284217834473e-01 -3.083315789699554443e-01 -8.617340028285980225e-02 -2.500467896461486816e-01 -1.419098973274230957e-01
-2.335282973945140839e-02 5.203229933977127075e-02 3.765079751610755920e-02 -1.327526420354843140e-01 8.861992508172988892e-02 -6.172549328766763210e-04 2.841299585998058319e-02 7.551193982362747192e-02 -2.721904814243316650e-01 1.758713126182556152e-01 -1.159920096397399902e-01 2.366202026605606079e-01 -9.529482573270797729e-02 7.674544304609298706e-02 2.543418407440185547e-01 3.038753569126129150e-01 -2.645035684108734131e-01 -1.820859611034393311e-01 4.877822473645210266e-02 -9.351290762424468994e-02 5.251873284578323364e-02 -2.570037841796875000e-01 2.198587805032730103e-01 -1.838401257991790771e-01 5.093295499682426453e-02 8.966737985610961914e-02 1.928948312997817993e-01 -8.973090350627899170e-02 -4.498212784528732300e-02 1.731470078229904175e-01 -3.659779429435729980e-01 -3.603573441505432129e-01
-4.510098323225975037e-02 -4.483888298273086548e-02 -6.401439756155014038e-02 -6.794203817844390869e-02 2.516156435012817383e-02 -2.279095910489559174e-02 1.391492933034896851e-01 7.111146301031112671e-02 -1.183039769530296326e-01 -2.643420994281768799e-01 -2.033771723508834839e-01 1.028831209987401962e-02 -2.253117710351943970e-01 -2.675087153911590576e-01 1.452907472848892212e-01 5.224032402038574219e-01 -9.621616452932357788e-02 2.054093182086944580e-01 4.829068481922149658e-02 2.858220040798187256e-01 -2.112968116998672485e-01 4.043755680322647095e-02 -4.103140160441398621e-02 -1.677551865577697754e-01 8.727458864450454712e-02 3.113438189029693604e-01 -1.193478107452392578e-01 3.499163314700126648e-02 3.146440163254737854e-02 7.970212399959564209e-02 -1.337345689535140991e-01 -2.513104379177093506e-01
3.482836484909057617e-02 -1.468352824449539185e-01 -3.369528427720069885e-02 -9.271763265132904053e-02 -1.743836551904678345e-01 1.937334835529327393e-01 1.974542252719402313e-02 -3.365518525242805481e-02 -3.068738058209419250e-02 -2.646570205688476562e-01 1.196328997611999512e-01 2.195881903171539307e-01 3.592354431748390198e-02 -1.827627271413803101e-01 1.533441543579101562e-01 1.095253378152847290e-01 -4.507813751697540283e-01 -1.414690166711807251e-01 2.229776233434677124e-01 -1.572512835264205933e-01 -4.909959062933921814e-02 -1.640507429838180542e-01 1.454059630632400513e-01 -1.981246769428253174e-01 5.496844276785850525e-02 1.627151966094970703e-01 3.030121922492980957e-01 1.600827872753143311e-01 -2.914237082004547119e-01 1.146552860736846924e-01 -2.479507476091384888e-01 2.079856395721435547e-02
-1.480766385793685913e-01 -2.384074330329895020e-01 9.416235238313674927e-02 9.963718801736831665e-02 -4.075351953506469727e-01 3.544221818447113037e-02 -6.826707720756530762e-02 -8.530452847480773926e-02 5.594076961278915405e-02 -6.609255820512771606e-02 -6.867922842502593994e-02 7.072707638144493103e-03 1.009050980210304260e-01 2.197674289345741272e-02 5.337295532226562500e-01 2.740527689456939697e-02 -7.617073506116867065e-02 1.626835316419601440e-01 -3.459937497973442078e-02 1.406162083148956299e-01 5.513317510485649109e-02 -2.512256503105163574e-01 1.150157419033348560e-03 -1.959882974624633789e-01 2.265943288803100586e-01 2.140102833509445190e-01 1.263699531555175781e-01 2.325659692287445068e-01 -6.208958104252815247e-02 -2.174786105751991272e-02 -2.858690023422241211e-01 -5.966354906558990479e-02
2.583028748631477356e-02 -1.064576394855976105e-02 -6.995740346610546112e-03 -4.992222040891647339e-02 -2.966155670583248138e-02 -1.761426329612731934e-01 1.444361209869384766e-01 -6.556013226509094238e-02 -2.052833735942840576e-01 -1.955705434083938599e-01 -1.146305724978446960e-01 3.067216835916042328e-02 2.368238866329193115e-01 -1.132772397249937057e-02 5.703520178794860840e-01 2.500246465206146240e-02 -1.367523968219757080e-01 -1.113599315285682678e-01 -9.296959638595581055e-02 7.443515956401824951e-02 -2.094710469245910645e-01 -7.407406717538833618e-02 2.607347816228866577e-02 7.274121791124343872e-02 -2.509199976921081543e-01 4.095714390277862549e-01 -2.627703249454498291e-01 -2.545001730322837830e-02 5.485397204756736755e-02 1.637471914291381836e-01 -1.772237867116928101e-01 2.727080136537551880e-02
8.711244165897369385e-02 -1.560437083244323730e-01 3.608921170234680176e-01 -1.632042080163955688e-01 4.258462227880954742e-03 -1.875667721033096313e-01 -4.422048106789588928e-02 1.452719867229461670e-01 2.443469129502773285e-02 -4.065575897693634033e-01 -5.326265003532171249e-03 2.085512131452560425e-01 3.212755918502807617e-01 1.540287677198648453e-02 3.529675304889678955e-01 -1.053839176893234253e-01 -9.655933827161788940e-02 8.878719061613082886e-02 6.337586790323257446e-02 1.038687676191329956e-01 -1.995682567358016968e-01 -6.920519471168518066e-02 1.355534791946411133e-01 -1.695461273193359375e-01 -2.394758909940719604e-01 1.915978938341140747e-01 2.732376009225845337e-02 -2.650422155857086182e-01 -2.922377921640872955e-02 5.952505767345428467e-02 6.174423545598983765e-02 8.577619493007659912e-02
3.072970546782016754e-02 1.332901716232299805e-01 2.820324599742889404e-01 -3.610942959785461426e-01 -1.871579140424728394e-01 1.265997886657714844e-01 1.018651127815246582e-01 1.482269167900085449e-01 -6.408052146434783936e-02 -9.054297953844070435e-02 -1.564640253782272339e-01 2.083679139614105225e-01 1.778727322816848755e-01 -9.587556868791580200e-02 6.286875158548355103e-02 6.307920068502426147e-02 -3.323592245578765869e-02 -9.883529692888259888e-02 -9.462071210145950317e-02 1.732532978057861328e-01 -1.830755174160003662e-01 7.896462082862854004e-02 -6.638699769973754883e-02 -4.772363603115081787e-02 2.508997619152069092e-01 5.015518665313720703e-01 -6.462556123733520508e-02 -9.007073938846588135e-02 -1.479616910219192505e-01 -6.700442172586917877e-03 -1.575838625431060791e-01 -2.985728383064270020e-01
3.297330439090728760e-01 -5.251624435186386108e-02 1.527315229177474976e-01 1.988409459590911865e-01 -1.628596186637878418e-01 4.842952638864517212e-02 -1.164665222167968750e-01 -3.533960282802581787e-01 2.738168090581893921e-02 -2.300752699375152588e-01 1.303899940103292465e-02 -1.716243661940097809e-02 -8.414715528488159180e-02 -3.431477025151252747e-02 3.001414239406585693e-01 1.827332228422164917e-01 -1.200930252671241760e-01 4.918986558914184570e-02 1.001488417387008667e-01 1.313235014677047729e-01 -1.403572410345077515e-02 6.897313054651021957e-03 4.121583998203277588e-01 -2.808021008968353271e-01 2.628044411540031433e-02 1.692411154508590698e-01 1.804800331592559814e-01 2.141674757003784180e-01 -1.951017789542675018e-02 3.682092949748039246e-02 -2.190637141466140747e-01 -1.478594988584518433e-01
8.697114884853363037e-02 -2.632430791854858398e-01 6.531572341918945312e-02 1.118700858205556870e-02 -4.724917188286781311e-02 -3.828848525881767273e-02 6.146685220301151276e-03 1.415034234523773193e-01 -3.480511903762817383e-02 -4.246832430362701416e-01 -3.953353166580200195e-01 8.577756583690643311e-02 -9.560111165046691895e-02 1.206394657492637634e-01 2.121551930904388428e-01 2.113496661186218262e-01 -1.033040508627891541e-01 -1.433125734329223633e-01 1.899417340755462646e-01 -1.436148770153522491e-02 -1.955876201391220093e-01 -2.265581339597702026e-01 -1.168120801448822021e-01 -7.351718097925186157e-02 1.222840994596481323e-01 2.782439887523651123e-01 2.838332355022430420e-01 -8.726786822080612183e-02 2.114787399768829346e-01 1.582785844802856445e-01 -6.149571388959884644e-02 -7.852911949157714844e-02
3.713035210967063904e-02 -2.148199379444122314e-01 2.506166100502014160e-01 -3.659284114837646484e-01 -1.098234429955482483e-01 4.550134018063545227e-02 -5.858333408832550049e-02 4.135286435484886169e-03 -2.031703144311904907e-01 -5.947128310799598694e-02 -2.238524146378040314e-02 2.102188318967819214e-01 1.031219027936458588e-02 -2.098671197891235352e-01 4.579594135284423828e-01 9.413404762744903564e-02 3.761190772056579590e-01 -7.941784709692001343e-02 2.415576428174972534e-01 8.333222568035125732e-02 -1.096049472689628601e-01 7.422766089439392090e-02 5.096293985843658447e-02 1.326688677072525024e-01 -2.520907856523990631e-02 2.622851431369781494e-01 1.071654334664344788e-01 -5.017942935228347778e-02 -3.556343540549278259e-02 1.216699182987213135e-01 -5.848043784499168396e-02 -1.795163303613662720e-01
6.046948209404945374e-02 -4.390102624893188477e-02 2.981971204280853271e-01 6.259173154830932617e-02 7.165651768445968628e-02 -1.829294487833976746e-02 -2.803666889667510986e-01 -8.569817990064620972e-02 -2.077761292457580566e-01 -6.697060912847518921e-02 4.277243092656135559e-02 2.278519421815872192e-01 -8.721888810396194458e-02 -3.023942112922668457e-01 1.812377423048019409e-01 4.274445772171020508e-02 -9.774345904588699341e-03 1.931786388158798218e-01 1.187709048390388489e-01 1.715688407421112061e-02 4.246965050697326660e-02 -1.128258407115936279e-01 7.001467049121856689e-02 -2.969366312026977539e-01 -3.235661610960960388e-02 2.424204200506210327e-01 2.086807340383529663e-01 2.689047157764434814e-01 1.231523230671882629e-01 2.345560640096664429e-01 -4.107821285724639893e-01 -3.184666484594345093e-02
-1.030915416777133942e-02 -2.428659051656723022e-01 -1.519431639462709427e-02 2.885966375470161438e-02 -1.112402975559234619e-01 2.207147479057312012e-01 1.957638263702392578e-01 1.715569645166397095e-01 -2.682306766510009766e-01 -4.787172973155975342e-01 -1.179183647036552429e-01 3.589732944965362549e-01 9.376946836709976196e-03 -9.514365345239639282e-02 4.805077612400054932e-02 7.547292113304138184e-02 -8.447724580764770508e-02 -9.174992889165878296e-02 -3.934461623430252075e-02 2.582042813301086426e-01 1.939504407346248627e-02 -1.070552505552768707e-02 -1.802218556404113770e-01 7.897242903709411621e-02 -9.384974837303161621e-02 8.353263884782791138e-02 7.237010449171066284e-02 7.965103536844253540e-02 1.250658482313156128e-01 5.682782828807830811e-02 -1.938901096582412720e-01 -3.783662617206573486e-01
7.963090389966964722e-02 -4.809995740652084351e-02 -2.943261526525020599e-02 1.777095794677734375e-01 2.428296580910682678e-02 2.479485869407653809e-01 8.039364218711853027e-02 -1.347762346267700195e-01 -1.899783611297607422e-01 -3.628696501255035400e-01 -1.719023734331130981e-01 2.423590421676635742e-01 -3.010893464088439941e-01 6.828034669160842896e-02 4.319850206375122070e-01 1.509502902626991272e-02 1.073851436376571655e-01 -3.344955295324325562e-02 2.371895313262939453e-01 -1.270336506422609091e-04 -3.349933922290802002e-01 -9.501231461763381958e-02 2.708546817302703857e-02 -1.955129951238632202e-01 -3.455159440636634827e-02 1.061141490936279297e-01 -3.788498789072036743e-02 -8.470799773931503296e-02 3.334830701351165771e-02 1.306893229484558105e-01 -2.561497986316680908e-01 -2.563804853707551956e-03
-1.174158379435539246e-01 -8.605288341641426086e-03 4.939280077815055847e-02 8.072758466005325317e-02 -1.220764145255088806e-01 -4.288360476493835449e-02 -2.048106044530868530e-01 -1.030605807900428772e-01 -7.911703735589981079e-02 -4.709067195653915405e-02 1.531069725751876831e-02 -1.238344088196754456e-01 -3.301041200757026672e-02 1.101241335272789001e-01 2.326957285404205322e-01 2.678708732128143311e-02 -1.575777530670166016e-01 -2.097785174846649170e-01 -1.565168201923370361e-01 -8.576791733503341675e-02 -1.409339010715484619e-01 -2.499941289424896240e-01 6.981398165225982666e-02 -1.834844946861267090e-01 -2.741677500307559967e-02 4.168234467506408691e-01 4.312384128570556641e-01 4.272965714335441589e-02 -1.657266765832901001e-01 -9.833350777626037598e-02 -4.382857978343963623e-01 -5.135782063007354736e-02
-1.073180288076400757e-01 -1.761225163936614990e-01 2.628246247768402100e-01 1.239349320530891418e-02 2.498041540384292603e-01 8.915825188159942627e-02 -3.898438811302185059e-02 -1.785827130079269409e-01 5.661578848958015442e-02 -7.282320410013198853e-02 -1.894715577363967896e-01 3.106906712055206299e-01 1.110398992896080017e-01 5.352495610713958740e-02 5.876418948173522949e-02 3.720586001873016357e-01 -4.545860737562179565e-02 3.754733875393867493e-02 4.317070543766021729e-02 -3.561872988939285278e-02 -7.510633021593093872e-02 2.690767496824264526e-02 5.437524057924747467e-03 -1.187764406204223633e-01 1.103866025805473328e-01 9.041255712509155273e-02 3.972476720809936523e-01 -3.457408025860786438e-02 -7.061014324426651001e-02 -2.619340419769287109e-01 -3.478219211101531982e-01 -2.922517061233520508e-01
-8.027158677577972412e-02 7.533604651689529419e-02 2.789438888430595398e-02 -7.154329866170883179e-02 1.422393620014190674e-01 2.760045528411865234e-01 7.559438794851303101e-02 7.892267405986785889e-02 -2.570275068283081055e-01 -5.428906679153442383e-01 -8.085776120424270630e-02 5.907431989908218384e-02 2.352562993764877319e-01 -3.089296631515026093e-03 3.241594135761260986e-01 -1.390368491411209106e-01 -1.121326815336942673e-02 1.706659942865371704e-01 -9.178820997476577759e-02 1.405629813671112061e-01 8.779560774564743042e-02 -1.771167814731597900e-01 1.546356230974197388e-01 -3.438466042280197144e-02 -1.801835894584655762e-01 9.879096597433090210e-02 9.228442609310150146e-02 -1.312257200479507446e-01 -6.396823376417160034e-02 2.010686248540878296e-01 -2.538094818592071533e-01 -1.566303372383117676e-01
7.089155912399291992e-02 -2.411597222089767456e-01 2.077660560607910156e-01 7.880989462137222290e-02 3.330875560641288757e-02 -4.654358327388763428e-02 -4.103449359536170959e-02 -1.259022653102874756e-01 -1.084566414356231689e-01 1.294650882482528687e-02 -9.862152487039566040e-02 1.597116440534591675e-01 3.000430203974246979e-02 -2.377320230007171631e-01 2.414106726646423340e-01 1.466970443725585938e-01 -1.709882318973541260e-01 -5.948654562234878540e-02 3.077912032604217529e-01 -1.259236335754394531e-01 -1.758077740669250488e-01 -6.141574308276176453e-02 -9.503845870494842529e-02 -3.797725439071655273e-01 -2.584679126739501953e-01 9.072352200746536255e-02 5.679795145988464355e-02 2.547325193881988525e-01 1.412588655948638916e-01 2.118148840963840485e-03 -4.322800040245056152e-01 3.104938007891178131e-02
-1.692529022693634033e-01 -1.217008978128433228e-01 2.882921099662780762e-01 -1.915029585361480713e-01 1.254858970642089844e-01 6.490501761436462402e-02 2.482824027538299561e-01 -5.883733928203582764e-02 5.339087918400764465e-02 -2.921155393123626709e-01 -2.734688520431518555e-01 7.549012452363967896e-02 5.233629047870635986e-02 2.669651806354522705e-01 3.065379559993743896e-01 -2.014711946249008179e-01 -9.198367595672607422e-02 1.466449946165084839e-01 1.792119294404983521e-01 1.045514866709709167e-01 -6.997988093644380569e-04 -2.797222463414072990e-03 8.084306120872497559e-02 -2.844618558883666992e-01 -1.615673899650573730e-01 2.013434469699859619e-01 -1.634947657585144043e-01 -1.371990591287612915e-01 -1.227688416838645935e-01 4.627991095185279846e-02 -4.101919382810592651e-02 -2.879056334495544434e-01
8.191316574811935425e-02 -3.903453052043914795e-02 1.517698615789413452e-01 2.961278520524501801e-02 -7.910423725843429565e-02 9.749405831098556519e-02 -4.600263014435768127e-02 9.446132183074951172e-02 1.007114276289939880e-01 -2.988958060741424561e-01 -2.661170661449432373e-01 7.441711425781250000e-02 -1.948816478252410889e-01 1.893036663532257080e-01 2.582258880138397217e-01 1.936790943145751953e-01 -6.762646138668060303e-02 -1.087764799594879150e-01 1.829463839530944824e-01 5.917875096201896667e-02 -3.610599040985107422e-01 -3.512647747993469238e-01 -1.702443212270736694e-01 -1.880303025245666504e-01 4.064404964447021484e-02 1.927812099456787109e-01 2.264752537012100220e-01 -1.761648207902908325e-01 2.214563190937042236e-01 4.876916855573654175e-02 4.244139418005943298e-02 -2.034161388874053955e-01
1.478894501924514771e-01 -1.794846057891845703e-01 1.322740465402603149e-01 -1.452093720436096191e-01 -2.231261730194091797e-01 1.835794895887374878e-01 -1.853566020727157593e-01 1.371450424194335938e-01 -1.032708585262298584e-01 1.293878555297851562e-01 4.771192744374275208e-02 3.224169015884399414e-01 2.527729272842407227e-01 -7.307007194867765065e-07 2.560396790504455566e-01 2.658352553844451904e-01 7.338326424360275269e-02 -1.383209228515625000e-01 -1.365022808313369751e-01 1.647980809211730957e-01 -1.472451388835906982e-01 -8.786643738858401775e-04 2.837195806205272675e-02 1.335755921900272369e-02 1.603004783391952515e-01 2.832157015800476074e-01 3.802795335650444031e-02 2.163635641336441040e-01 -2.141990959644317627e-01 -2.313634008169174194e-02 -2.923505604267120361e-01 -2.406218200922012329e-01
-1.018982306122779846e-01 8.939468860626220703e-02 2.853807210922241211e-01 -1.058960109949111938e-01 -3.672211244702339172e-02 2.560481131076812744e-01 2.244885563850402832e-01 -2.281971834599971771e-02 -1.805327981710433960e-01 -4.919647574424743652e-01 -3.624611301347613335e-03 6.248725578188896179e-03 1.602817922830581665e-01 -5.828239023685455322e-02 1.205711066722869873e-01 1.236342191696166992e-01 -1.536378860473632812e-01 2.120661363005638123e-02 -2.332250028848648071e-02 2.075754553079605103e-01 1.897666752338409424e-01 -1.769102923572063446e-02 6.437957286834716797e-02 -3.960714861750602722e-02 -6.709501147270202637e-02 4.843612611293792725e-01 2.677212953567504883e-01 4.422410577535629272e-02 6.262975744903087616e-03 1.086564213037490845e-01 4.122889414429664612e-02 3.941964358091354370e-02
3.542574495077133179e-02 1.091862991452217102e-01 4.649769142270088196e-02 1.067986562848091125e-01 1.542802453041076660e-01 2.526012957096099854e-01 4.177414998412132263e-02 3.573063760995864868e-02 -1.263260394334793091e-01 -3.422869741916656494e-01 -5.201982706785202026e-02 2.072061300277709961e-01 -3.022342324256896973e-01 1.049749404191970825e-01 4.837707877159118652e-01 -4.092229902744293213e-02 1.007763519883155823e-01 4.369881935417652130e-03 7.875087112188339233e-02 -6.939031928777694702e-02 -1.956444680690765381e-01 -1.918453127145767212e-01 -5.870051216334104538e-03 -7.431019097566604614e-02 -2.165849357843399048e-01 1.367488205432891846e-01 4.802768304944038391e-02 -1.933809220790863037e-01 7.756935805082321167e-02 1.213359534740447998e-01 -3.267280161380767822e-01 1.765174716711044312e-01
[truncated: 3,275,568 more chars]
