# Supplementary material for: The Language of Innovation
Source: PLoS One. 2020 Apr 30;15(4):e0230107. doi: 10.1371/journal.pone.0230107 (PMC7194493; doi:10.1371/journal.pone.0230107)
Supplement: S20 File — (GZ) [file pone.0230107.s020.tar.gz › 1998-2002/V2Run_25_VS_4500_embeddings1998-2002ED32.txt]

6.442874670028686523e-02 2.037409245967864990e-01 -2.770935595035552979e-01 9.813873469829559326e-02 -2.324819713830947876e-01 -3.189979353919625282e-03 -1.064753383398056030e-01 -1.190753728151321411e-01 -1.484482139348983765e-01 2.929847538471221924e-01 1.680122017860412598e-01 4.682004451751708984e-02 2.135241031646728516e-01 -2.005285769701004028e-01 -1.433804631233215332e-01 -2.200231850147247314e-01 7.626450061798095703e-02 -1.748281121253967285e-01 -8.184197545051574707e-02 8.748967200517654419e-02 1.748038828372955322e-01 -4.089865833520889282e-02 -1.717704683542251587e-01 2.845263183116912842e-01 -1.943569928407669067e-01 1.588967144489288330e-01 8.210541307926177979e-02 3.675173223018646240e-01 -1.016908288002014160e-01 5.773838143795728683e-03 2.920432090759277344e-01 3.692092746496200562e-02
-1.498520672321319580e-01 1.965883076190948486e-01 -2.630839943885803223e-01 1.241028085350990295e-01 -1.367853730916976929e-01 1.684007346630096436e-01 3.717139661312103271e-01 -3.911107182502746582e-01 -2.486527524888515472e-02 2.803725302219390869e-01 1.867497712373733521e-01 1.080514639616012573e-01 -5.861705169081687927e-02 -1.941505633294582367e-02 -7.291592657566070557e-02 1.293783485889434814e-01 -2.721753418445587158e-01 -1.607027798891067505e-01 -1.588611453771591187e-01 -3.945429623126983643e-02 2.420437186956405640e-01 3.788505680859088898e-03 7.052030414342880249e-02 -6.115132011473178864e-03 -4.754659906029701233e-02 1.264936476945877075e-01 -2.115335911512374878e-01 1.336503867059946060e-02 -1.539302617311477661e-01 5.653275921940803528e-02 1.079565007239580154e-02 2.897014617919921875e-01
-1.771802082657814026e-02 3.566993772983551025e-01 -2.589102089405059814e-01 2.807113230228424072e-01 -7.217338681221008301e-02 8.085165172815322876e-02 2.905024960637092590e-02 -5.441384017467498779e-02 -6.083348020911216736e-02 7.032671570777893066e-02 -1.563163548707962036e-01 2.356125228106975555e-02 -1.068674474954605103e-01 -2.484703660011291504e-01 -3.159659504890441895e-01 2.359104901552200317e-01 -1.114824041724205017e-01 -4.177092015743255615e-02 8.266572654247283936e-02 -3.014411926269531250e-01 6.691967695951461792e-02 -1.025648321956396103e-02 -1.700842678546905518e-01 1.495834738016128540e-01 -6.366010755300521851e-02 2.900069057941436768e-01 5.165638029575347900e-02 2.913303673267364502e-01 -2.263695150613784790e-01 -1.682045906782150269e-01 -5.984706059098243713e-02 1.490227878093719482e-01
9.851836413145065308e-02 1.614365428686141968e-01 -9.440100938081741333e-02 -8.022233843803405762e-02 -1.056913807988166809e-01 -6.264287233352661133e-02 -1.666709035634994507e-01 -3.013989031314849854e-01 -6.396433711051940918e-02 -2.159624993801116943e-01 1.488730460405349731e-01 3.787813782691955566e-01 1.023935526609420776e-01 -1.811558902263641357e-01 4.859818518161773682e-02 -2.721097506582736969e-02 -1.080031618475914001e-01 -7.188350707292556763e-02 -1.315039955079555511e-02 1.098454892635345459e-01 1.326014101505279541e-01 3.827283903956413269e-02 -2.710598409175872803e-01 -2.414052747189998627e-02 -1.246632933616638184e-01 1.595228761434555054e-01 -3.896687179803848267e-02 2.155578285455703735e-01 -2.744411230087280273e-01 -4.209759533405303955e-01 2.901407778263092041e-01 6.729461997747421265e-02
3.471425771713256836e-01 3.260081708431243896e-01 -2.469273358583450317e-01 -1.516014486551284790e-01 -1.179381553083658218e-02 1.097394376993179321e-01 3.192526102066040039e-02 2.874142304062843323e-02 -3.396688103675842285e-01 9.196978807449340820e-02 -4.294280335307121277e-02 4.777104407548904419e-02 6.678657955490052700e-04 -2.191871702671051025e-01 6.919241975992918015e-03 -1.883653923869132996e-02 2.367966175079345703e-01 -1.898829787969589233e-01 -1.107386052608489990e-01 -2.700548432767391205e-02 -2.824364975094795227e-02 7.712332159280776978e-02 2.117977738380432129e-01 1.856345683336257935e-01 -1.264215558767318726e-01 2.184098958969116211e-01 -1.696812212467193604e-01 3.475175499916076660e-01 -1.276756972074508667e-01 -1.260704249143600464e-01 -1.349444240331649780e-01 2.097305208444595337e-01
-1.073879003524780273e-01 2.758789658546447754e-01 -2.781255245208740234e-01 1.810471117496490479e-01 5.586534366011619568e-02 2.917310297489166260e-01 9.462460130453109741e-02 -9.342963248491287231e-02 -2.670126557350158691e-01 -5.485492199659347534e-02 3.616195544600486755e-02 -9.811634570360183716e-02 3.332938626408576965e-02 -2.947912514209747314e-01 -1.983497440814971924e-01 2.454908192157745361e-02 -2.301054447889328003e-02 -1.147173792123794556e-01 1.675567030906677246e-01 -1.540109217166900635e-01 1.854190677404403687e-01 5.890910048037767410e-03 1.317110061645507812e-01 -6.922189891338348389e-02 -2.885246276855468750e-01 2.059799283742904663e-01 -1.819485723972320557e-01 3.996389508247375488e-01 2.682368271052837372e-02 -1.077368482947349548e-01 -9.127360582351684570e-02 1.480932980775833130e-01
5.449942313134670258e-03 4.491254985332489014e-01 -3.157103955745697021e-01 1.894085407257080078e-01 -1.397618949413299561e-01 1.334633231163024902e-01 -6.719082593917846680e-02 -1.367108989506959915e-02 -2.958589792251586914e-01 1.275194529443979263e-02 6.669122725725173950e-02 -2.754850685596466064e-01 -1.797225885093212128e-02 -2.023683041334152222e-01 8.360708504915237427e-02 -8.701970428228378296e-02 -1.630949079990386963e-01 -1.043399348855018616e-01 -1.458050906658172607e-01 1.091221645474433899e-01 -6.927742809057235718e-02 -7.383935898542404175e-02 -1.079059988260269165e-01 7.588201016187667847e-02 -2.255901247262954712e-01 8.286946266889572144e-02 -1.818464398384094238e-01 3.380015492439270020e-01 -2.533509582281112671e-02 -1.486543715000152588e-01 3.020956180989742279e-02 2.641142308712005615e-01
2.081031799316406250e-01 3.696110248565673828e-01 -1.868344098329544067e-01 -1.028194874525070190e-01 -1.673011630773544312e-01 7.844758033752441406e-02 -5.890955775976181030e-02 -4.855168238282203674e-02 -2.367050051689147949e-01 3.178738057613372803e-01 7.874431461095809937e-02 -2.639681473374366760e-02 -1.020962279289960861e-02 -1.363862454891204834e-01 -9.934435039758682251e-02 6.104332581162452698e-02 -5.368112586438655853e-03 -3.069774829782545567e-04 1.736416369676589966e-01 -1.387406438589096069e-01 2.433684319257736206e-01 -8.774918317794799805e-02 6.822028756141662598e-02 6.307674199342727661e-02 -3.196811676025390625e-02 5.859187617897987366e-02 -4.591258242726325989e-02 5.496068596839904785e-01 -5.885529518127441406e-02 9.928125888109207153e-02 5.952062457799911499e-02 2.964369058609008789e-01
-1.927829347550868988e-02 3.411168754100799561e-01 -6.166724488139152527e-02 2.074970453977584839e-01 -2.682823836803436279e-01 2.678148150444030762e-01 2.508600614964962006e-02 -7.482330501079559326e-02 -4.616107791662216187e-02 -1.238636858761310577e-02 8.085744827985763550e-02 -9.370298683643341064e-02 -5.678020417690277100e-02 -2.587220966815948486e-01 -9.541423618793487549e-02 6.683734059333801270e-02 -2.265007607638835907e-02 -2.113607376813888550e-01 1.369900256395339966e-01 -1.581619679927825928e-01 2.184028923511505127e-01 2.011717855930328369e-01 6.386060267686843872e-02 1.549586951732635498e-01 1.175084710121154785e-01 3.374767899513244629e-01 -2.116546928882598877e-01 2.186056673526763916e-01 4.759446717798709869e-03 -1.991113275289535522e-01 3.274594247341156006e-01 1.128562614321708679e-01
1.271498799324035645e-01 1.953857392072677612e-01 -1.774263381958007812e-01 2.507337331771850586e-01 -2.865178585052490234e-01 1.789711862802505493e-01 -2.253152057528495789e-02 -2.847870290279388428e-01 -1.871842294931411743e-01 -1.889261901378631592e-01 2.788627445697784424e-01 4.485077038407325745e-02 -5.473037250339984894e-03 -1.775233075022697449e-02 -1.644715368747711182e-01 -5.476216599345207214e-02 -3.444578945636749268e-01 1.292038112878799438e-01 -2.045705728232860565e-02 -1.606545597314834595e-01 2.800658904016017914e-02 -2.551800608634948730e-01 2.763678878545761108e-02 -8.923936635255813599e-02 6.956408172845840454e-02 1.925183832645416260e-01 -6.129549443721771240e-02 2.411193102598190308e-01 -2.791817784309387207e-01 -2.569281123578548431e-02 1.044942140579223633e-01 2.124889940023422241e-01
1.772975176572799683e-01 2.892366945743560791e-01 -1.163170859217643738e-01 2.099632769823074341e-01 -1.418285220861434937e-01 -2.723886966705322266e-01 -9.417685121297836304e-02 -2.564287781715393066e-01 6.466544419527053833e-02 1.163562312722206116e-01 -1.133908256888389587e-01 1.122471466660499573e-01 2.811672687530517578e-01 -1.838284581899642944e-01 -1.141209527850151062e-01 -1.389625519514083862e-01 -3.188593685626983643e-02 -1.550218760967254639e-01 -1.469355970621109009e-01 1.855632662773132324e-01 1.083099171519279480e-01 -1.735007315874099731e-01 -6.032176315784454346e-02 -1.008377820253372192e-01 -1.209692284464836121e-01 1.248733978718519211e-02 -1.432828605175018311e-01 3.348933458328247070e-01 -2.371155619621276855e-01 -3.424664437770843506e-01 -1.579175703227519989e-03 1.109177097678184509e-01
9.347168356180191040e-02 3.145465254783630371e-01 -2.836494445800781250e-01 -4.976782202720642090e-02 -2.139604836702346802e-01 1.875294595956802368e-01 8.759807050228118896e-02 -1.886216104030609131e-01 -1.545392572879791260e-01 1.456076055765151978e-01 1.014429852366447449e-01 -1.881766021251678467e-01 -2.530355751514434814e-02 -1.877588778734207153e-01 -8.699402213096618652e-02 7.148824632167816162e-02 -7.310488075017929077e-02 -1.095359995961189270e-01 4.700743407011032104e-02 -2.976948320865631104e-01 -1.038000062108039856e-01 -4.827570170164108276e-02 3.742365865036845207e-03 1.471274346113204956e-01 -1.408605873584747314e-01 1.453725993633270264e-01 -4.383036866784095764e-02 3.740519285202026367e-01 9.310489147901535034e-02 -3.000845611095428467e-01 -1.139924377202987671e-01 3.291961252689361572e-01
1.359398365020751953e-01 3.566128909587860107e-01 -2.468363940715789795e-01 5.419821944087743759e-03 -2.662629783153533936e-01 1.142387986183166504e-01 9.541580080986022949e-02 1.120940074324607849e-01 -3.137517571449279785e-01 -1.027011573314666748e-01 -1.015834510326385498e-01 -5.202704295516014099e-02 1.701286137104034424e-01 -3.073523938655853271e-01 -4.759254306554794312e-02 8.388521522283554077e-02 -2.019412815570831299e-01 -1.731109768152236938e-01 8.343417942523956299e-02 -1.927430331707000732e-01 2.082961648702621460e-01 -1.408941000699996948e-01 6.783284991979598999e-02 8.150444179773330688e-02 -2.349972426891326904e-01 1.481330841779708862e-01 1.460871398448944092e-01 1.517697274684906006e-01 -1.091359108686447144e-01 -2.628065645694732666e-01 1.383076161146163940e-01 1.485211998224258423e-01
-4.800227656960487366e-02 1.175074800848960876e-01 -4.104127883911132812e-01 -4.562775045633316040e-02 -4.500285908579826355e-02 3.163342475891113281e-01 8.864469826221466064e-02 -2.628657817840576172e-01 -2.242555171251296997e-01 -2.147583290934562683e-02 -1.271362453699111938e-01 1.764060258865356445e-01 -2.135763317346572876e-02 -8.262346498668193817e-03 -2.452913075685501099e-01 -1.232720389962196350e-01 -2.266650348901748657e-01 -1.207076236605644226e-01 5.153743550181388855e-03 -3.015084266662597656e-01 2.053588330745697021e-01 -1.597775369882583618e-01 6.777685135602951050e-02 -2.427874505519866943e-02 -2.433591336011886597e-01 -1.043938547372817993e-01 2.005884610116481781e-02 7.076512277126312256e-02 -1.618916839361190796e-01 -1.566790044307708740e-01 1.144501417875289917e-01 3.020631372928619385e-01
-9.391257911920547485e-02 -5.318608880043029785e-02 -3.637806177139282227e-01 3.594198226928710938e-01 2.683060988783836365e-02 9.613311290740966797e-02 3.024922013282775879e-01 -3.380115926265716553e-01 4.379494488239288330e-02 -4.565224051475524902e-02 -6.710150092840194702e-02 1.848915964365005493e-01 -1.744822114706039429e-01 -1.343313790857791901e-02 -4.343408625572919846e-03 1.824836619198322296e-02 -1.897263228893280029e-01 4.650915041565895081e-02 1.372674852609634399e-01 -1.534671038389205933e-01 8.868082612752914429e-02 -1.462260931730270386e-01 -7.275269832462072372e-03 1.448412835597991943e-01 -1.945023797452449799e-02 8.759312331676483154e-02 5.285944789648056030e-02 4.781548678874969482e-01 -2.159636840224266052e-02 -3.488965565338730812e-03 5.295540392398834229e-02 2.527054250240325928e-01
9.303896874189376831e-02 2.624962925910949707e-01 -1.828642934560775757e-01 8.446387946605682373e-02 9.596290439367294312e-02 -1.632922291755676270e-01 1.160580888390541077e-01 -2.151036113500595093e-01 -3.103987276554107666e-01 1.367007642984390259e-01 -4.650716483592987061e-02 1.091744229197502136e-01 8.176313340663909912e-02 -1.192924082279205322e-01 -9.561447054147720337e-02 3.413482755422592163e-02 1.512627154588699341e-01 -3.213337808847427368e-02 -1.433585584163665771e-01 2.669143378734588623e-01 2.690469622611999512e-01 -1.691920161247253418e-01 4.901236295700073242e-02 -3.185776174068450928e-01 -1.268280446529388428e-01 -2.664807811379432678e-02 -1.030733212828636169e-01 1.710082292556762695e-01 -1.022568494081497192e-01 -3.653686046600341797e-01 2.294025123119354248e-01 2.281678020954132080e-01
5.886995047330856323e-02 4.235356152057647705e-01 -2.203038334846496582e-01 -6.256330013275146484e-02 7.197999209165573120e-02 -2.848437987267971039e-02 2.391214109957218170e-02 -1.443165726959705353e-02 -2.442275136709213257e-01 2.348679304122924805e-01 1.494770050048828125e-01 4.060146957635879517e-02 3.149430453777313232e-02 -3.626282215118408203e-01 -2.489875629544258118e-02 8.158543705940246582e-02 -1.638552397489547729e-01 -6.716375797986984253e-02 1.048877388238906860e-01 1.886424794793128967e-02 -6.615504622459411621e-02 -5.181407555937767029e-02 1.818148195743560791e-01 3.218903392553329468e-02 -1.857369579374790192e-02 2.290752828121185303e-01 -2.332340925931930542e-01 3.901978433132171631e-01 2.737634815275669098e-02 -3.386716544628143311e-01 -8.548018336296081543e-02 1.151678711175918579e-01
2.005269080400466919e-01 2.530426383018493652e-01 -1.370486021041870117e-01 -6.234976276755332947e-02 -1.200139969587326050e-01 2.028513327240943909e-02 -5.028579384088516235e-02 -3.687483072280883789e-02 -2.640365660190582275e-01 1.238774657249450684e-01 2.253765016794204712e-01 3.780915215611457825e-02 7.225804030895233154e-02 -2.233451157808303833e-01 -7.071238011121749878e-02 2.977451980113983154e-01 8.290211670100688934e-03 -2.234462797641754150e-01 -4.831805452704429626e-02 8.496721088886260986e-02 -4.115803539752960205e-02 4.971536621451377869e-02 3.161883726716041565e-02 8.914717286825180054e-02 -1.451616883277893066e-01 3.892639279365539551e-01 -1.182381883263587952e-01 3.798454701900482178e-01 -9.527948498725891113e-02 -1.745475083589553833e-01 1.738535612821578979e-02 3.535133898258209229e-01
-2.012207359075546265e-01 8.077387511730194092e-02 -1.671049892902374268e-01 5.080939531326293945e-01 -3.045363128185272217e-01 3.748332709074020386e-02 7.574443519115447998e-02 -2.761380672454833984e-01 -5.597954615950584412e-02 2.031846493482589722e-01 2.600776553153991699e-01 -2.096975147724151611e-01 1.261076331138610840e-02 1.162872165441513062e-01 -2.030266225337982178e-01 -8.664970286190509796e-03 -3.089346922934055328e-02 -7.221049815416336060e-02 1.672600954771041870e-01 -4.827207699418067932e-02 1.361875236034393311e-01 1.515204310417175293e-01 1.854978688061237335e-02 2.042678743600845337e-01 -1.670157462358474731e-01 2.405534684658050537e-01 -1.805152595043182373e-01 9.506610035896301270e-02 6.682235002517700195e-02 -1.649263054132461548e-01 2.187509834766387939e-02 1.340814493596553802e-02
2.004726231098175049e-02 3.200493752956390381e-01 -3.123838007450103760e-01 -6.734935939311981201e-02 -1.367184072732925415e-01 2.911520600318908691e-01 7.494896650314331055e-02 -7.811553776264190674e-02 -2.705595791339874268e-01 1.236031390726566315e-02 -1.164463115856051445e-03 -2.548325359821319580e-01 -1.229993626475334167e-01 -2.789671719074249268e-01 -1.925217732787132263e-02 2.380630970001220703e-01 -8.473552763462066650e-02 -6.893603503704071045e-02 -1.914069056510925293e-01 4.175290837883949280e-02 8.030584454536437988e-02 8.985842019319534302e-02 7.182520627975463867e-02 2.119266986846923828e-01 -1.129230260848999023e-01 1.310911923646926880e-01 -7.594801485538482666e-02 3.118458092212677002e-01 -7.375434972345829010e-03 -2.506028711795806885e-01 -5.911779776215553284e-02 2.781414091587066650e-01
2.302466332912445068e-01 2.707296609878540039e-01 -3.306521773338317871e-01 2.170865088701248169e-01 -1.498928070068359375e-01 1.828164756298065186e-01 9.524802677333354950e-03 -1.755765676498413086e-01 -1.224880963563919067e-01 9.590334445238113403e-02 2.101804316043853760e-02 -1.322453916072845459e-01 3.798345848917961121e-02 -1.374932378530502319e-01 -3.888802975416183472e-02 2.046992331743240356e-01 -1.119651049375534058e-01 -1.735841929912567139e-01 1.006817892193794250e-01 -7.024451345205307007e-02 8.247482776641845703e-02 -1.192387640476226807e-01 2.185892313718795776e-01 1.826958507299423218e-01 -7.479801774024963379e-02 1.894647479057312012e-01 -1.061977297067642212e-01 4.733287394046783447e-01 3.625761345028877258e-02 -1.489318013191223145e-01 1.442211912944912910e-03 2.535929381847381592e-01
1.059610545635223389e-01 3.178987801074981689e-01 -8.304651826620101929e-02 3.110106103122234344e-03 -1.399015188217163086e-01 -3.040965497493743896e-01 2.691850997507572174e-02 -1.617238521575927734e-01 -3.918814659118652344e-02 6.028958037495613098e-02 -1.284081488847732544e-01 3.619761765003204346e-01 1.749286055564880371e-01 -7.201673090457916260e-02 1.771349906921386719e-01 -6.754968315362930298e-02 -6.116878986358642578e-02 -1.011241748929023743e-01 -1.696086861193180084e-02 6.739826500415802002e-02 2.515071332454681396e-01 -4.449048079550266266e-03 1.607609726488590240e-02 -9.362068958580493927e-03 -1.289777010679244995e-01 -1.585939433425664902e-03 -6.403908878564834595e-02 5.156688094139099121e-01 -1.937731951475143433e-01 -1.690708696842193604e-01 9.711261838674545288e-02 2.698723971843719482e-01
2.586730420589447021e-01 2.069818675518035889e-01 -2.176366150379180908e-01 -9.035445749759674072e-02 -1.546922326087951660e-01 -1.754985563457012177e-02 2.909210138022899628e-02 -2.662584781646728516e-01 2.813227474689483643e-02 -9.174930304288864136e-02 -5.247808247804641724e-02 2.121257632970809937e-01 2.203956246376037598e-03 -2.540951073169708252e-01 1.438096631318330765e-02 -4.932977259159088135e-02 3.425637632608413696e-02 -1.287754178047180176e-01 -4.728751257061958313e-02 2.521741986274719238e-01 2.782015800476074219e-01 -2.018074840307235718e-01 -1.150674521923065186e-01 -1.511729210615158081e-01 -7.285015285015106201e-02 8.909307420253753662e-03 6.636444479227066040e-02 4.816347062587738037e-01 -2.788765132427215576e-01 -2.115303426980972290e-01 6.182775646448135376e-02 9.309302270412445068e-02
-3.781864419579505920e-02 3.934367895126342773e-01 -1.627832651138305664e-01 -3.332990035414695740e-02 -1.092194691300392151e-01 3.166030347347259521e-01 3.062022328376770020e-01 -2.301238626241683960e-01 -2.266283035278320312e-01 -2.771858684718608856e-02 -1.873614341020584106e-01 2.247753292322158813e-01 -2.168754339218139648e-01 3.972613066434860229e-02 -2.917711250483989716e-02 -1.023433506488800049e-01 -1.174971237778663635e-01 -3.155437856912612915e-02 2.166937738656997681e-01 2.135918848216533661e-02 8.652491122484207153e-02 -2.404002100229263306e-01 -3.092791698873043060e-02 6.843034178018569946e-02 -2.080743312835693359e-01 -1.455084700137376785e-02 2.806631848216056824e-02 1.203136369585990906e-01 -2.552933692932128906e-01 -1.048529520630836487e-01 7.477289438247680664e-02 2.931348979473114014e-01
-2.017402350902557373e-01 8.865337818861007690e-02 -4.063524901866912842e-01 8.620551228523254395e-02 -2.691102623939514160e-01 2.340933121740818024e-02 3.054542280733585358e-02 -2.970196492969989777e-02 -3.853501677513122559e-01 7.469525933265686035e-02 -2.509693503379821777e-01 -2.724230885505676270e-01 5.316999927163124084e-02 -1.007067263126373291e-01 -2.610287368297576904e-01 6.751976907253265381e-02 -2.116382867097854614e-01 -7.118450850248336792e-02 -1.160710677504539490e-01 -1.238887161016464233e-01 -7.306408882141113281e-02 4.732809215784072876e-02 -7.219059020280838013e-02 1.939058601856231689e-01 -6.630590558052062988e-02 2.647167444229125977e-01 -1.657588034868240356e-01 2.511183619499206543e-01 1.395034324377775192e-02 -1.220570728182792664e-01 5.680414661765098572e-02 1.215364411473274231e-01
-4.421500116586685181e-02 6.297332048416137695e-02 1.129806414246559143e-02 4.362411201000213623e-01 -7.600513100624084473e-02 1.701028645038604736e-01 1.470029503107070923e-01 -1.318955123424530029e-01 -5.033873766660690308e-02 2.452010363340377808e-01 2.127725481986999512e-01 -5.689987912774085999e-03 -7.474131882190704346e-02 -1.333884745836257935e-01 -1.765348911285400391e-01 -2.879603505134582520e-01 -2.519309818744659424e-01 -1.611153781414031982e-01 5.409837514162063599e-02 -2.282464206218719482e-01 4.153511673212051392e-02 1.814016997814178467e-01 2.084670364856719971e-01 8.901706337928771973e-02 -1.161200106143951416e-01 2.923726849257946014e-02 6.403188407421112061e-02 2.116216272115707397e-01 -1.966910436749458313e-02 -3.429730534553527832e-01 1.973505765199661255e-01 1.839808821678161621e-01
2.070928178727626801e-02 3.853123188018798828e-01 -2.053656280040740967e-01 5.574236810207366943e-02 -3.454401344060897827e-02 1.524672806262969971e-01 2.352313250303268433e-01 -8.662223815917968750e-02 -1.374704539775848389e-01 6.044965609908103943e-02 5.385366827249526978e-02 -1.619818210601806641e-01 1.747596892528235912e-03 -1.633491553366184235e-02 -1.298258304595947266e-01 3.348282277584075928e-01 -2.170515805482864380e-01 -2.245624214410781860e-01 -1.031480636447668076e-02 -8.819565176963806152e-02 5.445069819688796997e-02 1.445970125496387482e-02 6.538707762956619263e-02 9.686916321516036987e-02 -2.130368351936340332e-01 -7.004260085523128510e-03 -2.677414119243621826e-01 3.532741367816925049e-01 -9.902258217334747314e-02 -3.087608218193054199e-01 2.253668010234832764e-02 2.603755295276641846e-01
-1.945999562740325928e-01 1.730580925941467285e-01 -3.313856422901153564e-01 1.335061341524124146e-01 2.346315383911132812e-01 -2.027474902570247650e-02 2.393629550933837891e-01 -4.439614415168762207e-01 -1.097703129053115845e-01 -1.215339601039886475e-01 1.032223775982856750e-01 2.032206207513809204e-01 5.332112684845924377e-02 -6.434858590364456177e-02 -2.548422813415527344e-01 -2.023281529545783997e-02 -9.432959556579589844e-02 1.366078853607177734e-01 7.442142069339752197e-02 -2.505067177116870880e-02 2.693578004837036133e-01 -4.845151677727699280e-02 1.435413062572479248e-01 4.925890639424324036e-02 7.947238534688949585e-02 2.538690567016601562e-01 -2.471611201763153076e-01 1.820199936628341675e-01 -1.724454164505004883e-01 1.133060641586780548e-02 -7.098730187863111496e-03 1.304284483194351196e-01
5.456100776791572571e-02 -1.013861224055290222e-01 2.016722410917282104e-02 1.512003969401121140e-02 -1.426839083433151245e-01 7.209849357604980469e-02 2.528613507747650146e-01 -3.300407528877258301e-01 -6.276355683803558350e-02 -3.852254897356033325e-02 -8.696693181991577148e-02 1.623851060867309570e-01 -4.872718080878257751e-02 -1.158512756228446960e-01 -6.584310531616210938e-02 9.330071508884429932e-02 -2.594296447932720184e-02 -7.671491801738739014e-02 -2.431137114763259888e-02 2.583380639553070068e-01 1.548326574265956879e-02 2.162134647369384766e-01 1.250890195369720459e-01 3.187076747417449951e-02 -1.657247692346572876e-01 6.616070866584777832e-02 1.024682819843292236e-01 3.468659222126007080e-01 -4.156801402568817139e-01 -4.963496029376983643e-01 9.023022721521556377e-04 -1.201448775827884674e-02
9.857830405235290527e-02 3.048233389854431152e-01 -4.166466295719146729e-01 -4.349488392472267151e-02 -1.767674833536148071e-01 3.218033583834767342e-03 -2.033637762069702148e-01 -1.070341393351554871e-01 -3.111262619495391846e-01 -6.183648109436035156e-02 5.250791832804679871e-02 -1.408348828554153442e-01 7.294656336307525635e-02 -2.354889661073684692e-01 -1.294006854295730591e-01 2.099530845880508423e-01 -1.696374416351318359e-01 2.288267314434051514e-01 -1.397600471973419189e-01 4.818112065549939871e-04 5.905330553650856018e-02 -2.313027158379554749e-02 -1.340673714876174927e-01 8.528487384319305420e-02 -8.167697489261627197e-02 1.293009966611862183e-01 1.235404834151268005e-01 3.861056268215179443e-01 9.387885220348834991e-03 -3.639529645442962646e-02 1.389429718255996704e-01 2.336737364530563354e-01
1.331770867109298706e-01 3.274161219596862793e-01 -2.324899286031723022e-01 1.354244500398635864e-01 -3.021070174872875214e-02 1.115689575672149658e-01 -3.891325742006301880e-02 6.673319637775421143e-02 -7.093513756990432739e-02 2.137575298547744751e-02 -3.967909514904022217e-02 -1.655639894306659698e-02 -8.728086948394775391e-02 -2.800401747226715088e-01 -1.920885443687438965e-01 -4.713865742087364197e-02 -3.450953215360641479e-02 7.542550563812255859e-03 -3.218823298811912537e-02 -7.492502033710479736e-02 2.263790220022201538e-01 -5.600662156939506531e-02 4.205641150474548340e-01 6.985346972942352295e-02 -1.116183325648307800e-01 3.141740262508392334e-01 2.483671717345714569e-02 1.955589354038238525e-01 -1.709441244602203369e-01 -2.194986194372177124e-01 1.318625956773757935e-01 4.024879932403564453e-01
1.187527738511562347e-02 2.821514606475830078e-01 -3.758949339389801025e-01 1.385217905044555664e-01 -6.606117635965347290e-02 1.089296862483024597e-01 1.606130450963973999e-01 -2.081688046455383301e-01 -1.858781576156616211e-01 -1.848654001951217651e-01 -2.095637917518615723e-01 -1.526366621255874634e-01 1.251966804265975952e-01 -3.693084716796875000e-01 -1.352239400148391724e-01 4.045353457331657410e-02 -4.777395725250244141e-02 5.267148837447166443e-02 -1.127936691045761108e-01 -7.533342391252517700e-02 -4.544853791594505310e-02 1.459984183311462402e-01 -1.146550923585891724e-01 3.020809404551982880e-02 -1.851691864430904388e-02 -4.180329665541648865e-02 -1.476576644927263260e-02 4.434489905834197998e-01 -4.342967271804809570e-02 -2.921258285641670227e-02 2.333927303552627563e-01 2.223000675439834595e-01
3.434253484010696411e-02 7.221712172031402588e-02 -8.906981907784938812e-03 1.046395897865295410e-01 -2.028954178094863892e-01 1.283982247114181519e-01 3.306404128670692444e-02 -2.477960139513015747e-01 -3.536941483616828918e-02 9.952691197395324707e-02 2.327213585376739502e-01 2.855292260646820068e-01 -8.868586272001266479e-02 -1.232398971915245056e-01 -4.272155165672302246e-01 -8.717669546604156494e-02 -3.214383721351623535e-01 3.231779672205448151e-03 1.285487562417984009e-01 6.285474449396133423e-02 1.622622758150100708e-01 -1.983921080827713013e-01 3.582464158535003662e-02 1.419136375188827515e-01 1.238453537225723267e-01 2.879786789417266846e-01 1.193303838372230530e-01 2.443457692861557007e-01 -1.770634949207305908e-01 -9.868618845939636230e-02 -6.692845374345779419e-02 2.715053856372833252e-01
1.646074950695037842e-01 5.093849077820777893e-02 -1.941639631986618042e-01 6.680185347795486450e-02 -1.164132729172706604e-01 -2.622474730014801025e-01 -5.632452201098203659e-03 -1.534242779016494751e-01 -1.617598235607147217e-01 2.325928956270217896e-01 -7.091905176639556885e-02 4.879289120435714722e-02 2.049477845430374146e-01 -9.674768894910812378e-02 -1.207233686000108719e-02 -2.681981772184371948e-02 -1.161042973399162292e-01 -7.942201197147369385e-02 -1.280287653207778931e-01 2.196276336908340454e-01 3.459021449089050293e-01 -1.879035085439682007e-01 5.527460202574729919e-02 2.304669842123985291e-02 7.501406967639923096e-02 2.904144860804080963e-02 -5.635474622249603271e-02 3.901323080062866211e-01 -2.592364549636840820e-01 -2.794238924980163574e-01 1.589715778827667236e-01 3.270861804485321045e-01
-3.329163044691085815e-02 3.658571839332580566e-01 -3.258297145366668701e-01 1.540593653917312622e-01 -1.788637973368167877e-02 2.361565828323364258e-01 2.416261881589889526e-01 -3.826926462352275848e-03 -3.049796521663665771e-01 4.527118429541587830e-02 -2.775652520358562469e-02 -1.064022332429885864e-01 1.064801141619682312e-01 2.306306958198547363e-01 -7.515571266412734985e-02 2.725140452384948730e-01 6.544981896877288818e-02 6.053800508379936218e-02 6.783866789191961288e-03 -2.481795549392700195e-01 3.082343004643917084e-02 7.256213575601577759e-02 -1.576026082038879395e-01 2.081257402896881104e-01 -1.114405393600463867e-01 1.595227718353271484e-01 -1.898038387298583984e-02 3.939907252788543701e-01 4.764652810990810394e-03 -5.743468552827835083e-02 5.319000035524368286e-02 1.596695631742477417e-01
9.115726500749588013e-02 6.074456498026847839e-02 -2.415018826723098755e-01 1.659442186355590820e-01 -8.901295810937881470e-02 -1.666762866079807281e-02 9.008779376745223999e-02 -2.575505971908569336e-01 -2.434194535017013550e-01 -1.960643976926803589e-01 -5.162626132369041443e-02 2.386901825666427612e-01 -2.888673357665538788e-02 -1.846003532409667969e-01 6.161257252097129822e-02 -6.018884107470512390e-02 1.000790894031524658e-01 -3.451780974864959717e-01 -2.030111700296401978e-01 2.033602893352508545e-01 1.401333212852478027e-01 2.473269701004028320e-01 1.196387317031621933e-02 -1.645423620939254761e-01 -1.956191146746277809e-03 -1.756699755787849426e-02 7.196232676506042480e-02 3.677380084991455078e-01 -1.606266200542449951e-01 -3.143276572227478027e-01 1.348809897899627686e-01 1.286535710096359253e-01
6.063000857830047607e-02 2.612617611885070801e-01 -2.078129798173904419e-01 9.160960465669631958e-02 2.440297976136207581e-02 2.128891944885253906e-01 1.225926503539085388e-01 -1.146805137395858765e-01 -2.249138206243515015e-01 1.273204684257507324e-01 6.048265844583511353e-03 -1.026184186339378357e-01 -8.704287558794021606e-02 -2.251783162355422974e-01 -9.481918811798095703e-02 4.397220909595489502e-02 2.444612048566341400e-02 -3.520100116729736328e-01 1.087217852473258972e-01 1.725291088223457336e-02 1.999246655032038689e-03 -9.591573476791381836e-02 2.162135019898414612e-02 1.351557672023773193e-01 -2.275724112987518311e-01 1.803045347332954407e-02 -1.097636744379997253e-01 5.348342061042785645e-01 1.305308490991592407e-01 -1.454381346702575684e-01 1.035084500908851624e-01 3.035462498664855957e-01
1.040406674146652222e-01 1.103871539235115051e-01 -3.577971458435058594e-01 2.355879843235015869e-01 -6.850411742925643921e-02 3.758746758103370667e-02 6.787458062171936035e-02 7.078991830348968506e-02 -1.935803145170211792e-01 2.427841573953628540e-01 5.139597877860069275e-02 4.704061746597290039e-01 9.480920433998107910e-02 8.923845738172531128e-02 5.797554180026054382e-02 -1.681520789861679077e-01 -6.849056482315063477e-02 3.280529081821441650e-01 -1.834989935159683228e-01 4.574666544795036316e-02 1.362564116716384888e-01 1.319330781698226929e-01 -1.084083989262580872e-01 -1.637055426836013794e-01 -4.217334464192390442e-02 7.559686899185180664e-03 5.558516085147857666e-02 8.800994604825973511e-02 8.084611967206001282e-03 -3.479680120944976807e-01 -1.762206107378005981e-01 1.461029350757598877e-01
8.585439622402191162e-02 1.424318552017211914e-01 -2.533263862133026123e-01 5.342706441879272461e-01 -1.899769008159637451e-01 1.272089630365371704e-01 2.517296671867370605e-01 -1.090079918503761292e-01 -4.480134248733520508e-01 -6.155944615602493286e-02 2.868083491921424866e-02 8.518104255199432373e-02 -2.583731710910797119e-01 -1.662955731153488159e-01 -1.916837245225906372e-01 9.443410485982894897e-02 -8.744925260543823242e-02 -1.350323855876922607e-01 -9.697383642196655273e-02 1.066565811634063721e-01 9.920663386583328247e-02 -9.342824667692184448e-02 -1.659866869449615479e-01 8.257384598255157471e-02 -3.889952972531318665e-02 1.195778548717498779e-01 -4.523258656263351440e-02 -3.957030922174453735e-02 1.952264830470085144e-02 -2.418871037662029266e-02 1.500825732946395874e-01 5.219389684498310089e-03
-2.312155663967132568e-01 7.529707252979278564e-02 -1.011576503515243530e-01 1.248568817973136902e-01 -2.987529337406158447e-01 9.728711843490600586e-02 1.608743369579315186e-01 -2.559145390987396240e-01 -3.584522604942321777e-01 2.091448754072189331e-02 6.984189152717590332e-02 2.674610316753387451e-01 1.979028992354869843e-02 1.350989490747451782e-01 -1.559682786464691162e-01 -2.967753261327743530e-02 1.163702458143234253e-01 2.752135097980499268e-01 -3.218623995780944824e-02 2.423338033258914948e-02 2.484497576951980591e-01 -7.738552242517471313e-02 2.022837400436401367e-01 1.140133105218410492e-02 -1.561287511140108109e-02 -4.807730671018362045e-03 1.789471209049224854e-01 3.960927724838256836e-01 -6.698031723499298096e-02 -2.019509822130203247e-01 1.991051137447357178e-01 -4.476532340049743652e-02
1.760292202234268188e-01 3.263009190559387207e-01 -7.838322222232818604e-02 3.638099133968353271e-02 -1.951504647731781006e-01 1.522731129080057144e-02 -1.054891943931579590e-01 -3.135582804679870605e-01 -1.712960749864578247e-01 -1.563496589660644531e-01 -1.652718484401702881e-01 1.726180613040924072e-01 6.182502210140228271e-02 -1.202151477336883545e-01 1.577365696430206299e-01 -3.966746106743812561e-02 -5.912322551012039185e-02 -1.149070858955383301e-01 -9.309650957584381104e-02 1.374137848615646362e-01 2.167084217071533203e-01 -6.911087781190872192e-03 -1.255838871002197266e-01 2.325164154171943665e-02 -1.530622541904449463e-01 6.420010235160589218e-03 1.229562684893608093e-01 3.095472157001495361e-01 -1.821937263011932373e-01 -4.185411930084228516e-01 3.183144629001617432e-01 3.246869659051299095e-03
-1.238720566034317017e-01 7.638721168041229248e-02 -1.534223854541778564e-01 2.135792933404445648e-02 -3.629523143172264099e-02 1.400345563888549805e-01 1.412722915410995483e-01 -2.413389682769775391e-01 -1.769776940345764160e-01 7.429412752389907837e-02 3.077767789363861084e-01 2.029269933700561523e-01 -1.319790631532669067e-01 2.652334421873092651e-02 -1.754883378744125366e-01 -2.104157060384750366e-01 -2.569448202848434448e-02 -2.252838760614395142e-02 -3.041843771934509277e-01 -2.467621266841888428e-01 3.761453926563262939e-02 2.013334929943084717e-01 -1.182564795017242432e-01 3.963242098689079285e-02 -4.036897048354148865e-02 2.004589885473251343e-02 -5.231399834156036377e-02 5.119839906692504883e-01 -2.287241965532302856e-01 -4.899217188358306885e-02 1.668819487094879150e-01 -1.679399311542510986e-01
1.312079578638076782e-01 2.525529265403747559e-01 -3.732796907424926758e-01 1.258729696273803711e-01 -5.972591415047645569e-02 1.596347242593765259e-01 -9.302253276109695435e-02 5.391666665673255920e-03 -3.810701370239257812e-01 9.705775976181030273e-02 9.195338934659957886e-02 -2.307828217744827271e-01 1.221917271614074707e-01 -3.104070723056793213e-01 1.941904611885547638e-02 1.211778670549392700e-01 3.372322535142302513e-03 3.083444386720657349e-02 9.152659773826599121e-02 -2.162328362464904785e-02 -1.529706418514251709e-01 7.269620895385742188e-02 6.780751049518585205e-02 4.536938667297363281e-02 -1.816250234842300415e-01 1.202457025647163391e-01 1.043882407248020172e-02 2.986736595630645752e-01 -1.527236402034759521e-01 -3.721788823604583740e-01 4.645030200481414795e-02 1.936056315898895264e-01
-1.057574618607759476e-02 2.424885481595993042e-01 -2.045615576207637787e-02 3.060465753078460693e-01 -2.799125313758850098e-01 2.416183203458786011e-01 -2.956476062536239624e-02 -1.834843605756759644e-01 -2.025240063667297363e-01 1.977492682635784149e-02 3.822458535432815552e-02 8.674388378858566284e-02 -2.396773248910903931e-01 -2.919847965240478516e-01 -2.423523217439651489e-01 -6.382580101490020752e-02 -8.651229739189147949e-02 2.428695708513259888e-01 -2.701948285102844238e-01 -9.549721330404281616e-02 2.372547239065170288e-02 -2.365839928388595581e-01 2.128737717866897583e-01 -1.867556199431419373e-02 -1.039572060108184814e-01 2.913475967943668365e-02 -1.320185214281082153e-01 2.382436543703079224e-01 -2.696150243282318115e-01 -3.371872007846832275e-02 2.725289203226566315e-02 9.285229444503784180e-02
-2.185152918100357056e-01 1.130825579166412354e-01 -2.081614434719085693e-01 2.697548270225524902e-01 -2.167243510484695435e-01 9.026935696601867676e-02 -8.775117993354797363e-02 4.197321459650993347e-02 -1.864586621522903442e-01 1.711323708295822144e-01 2.816383242607116699e-01 -1.219564527273178101e-01 4.041940718889236450e-02 1.092700436711311340e-01 -1.715428084135055542e-01 -2.389149218797683716e-01 -3.814136609435081482e-02 -3.123444020748138428e-01 -9.890606626868247986e-03 -2.570098340511322021e-01 1.610809117555618286e-01 -5.847049877047538757e-02 2.424502000212669373e-02 1.851426661014556885e-01 -1.642324626445770264e-01 1.717489212751388550e-01 -2.289395183324813843e-01 1.623767018318176270e-01 1.364763230085372925e-01 -2.577530741691589355e-01 2.021407335996627808e-01 9.943285584449768066e-02
-1.344516128301620483e-01 1.658054143190383911e-01 -2.629543244838714600e-01 2.077383100986480713e-01 -2.358234822750091553e-01 -2.027398161590099335e-02 7.606218755245208740e-02 -1.481795907020568848e-01 1.792497187852859497e-01 4.801315069198608398e-02 4.866784811019897461e-02 -5.618020519614219666e-02 1.466948986053466797e-01 -7.582330703735351562e-02 1.618315130472183228e-01 -2.256039995700120926e-03 -1.621735394001007080e-01 -2.636692821979522705e-01 -8.152303844690322876e-02 3.201614320278167725e-01 2.704710960388183594e-01 2.875444591045379639e-01 1.105883065611124039e-02 -2.168744355440139771e-01 -5.486799404025077820e-02 2.626917064189910889e-01 -8.328684419393539429e-02 2.644218504428863525e-01 -2.359719723463058472e-01 -2.018310576677322388e-01 1.057143434882164001e-01 -2.257964201271533966e-02
5.922273173928260803e-02 2.167958766222000122e-01 -1.944768577814102173e-01 2.979699373245239258e-01 -2.065337821841239929e-02 3.240623772144317627e-01 1.742417216300964355e-01 -1.334006488323211670e-01 -5.606731399893760681e-02 7.391449809074401855e-02 -8.038933575153350830e-02 1.308483779430389404e-01 -1.067512035369873047e-01 -1.948372423648834229e-01 -1.947226971387863159e-01 -2.256478518247604370e-01 -2.241489887237548828e-01 9.243535995483398438e-02 -9.229965507984161377e-02 -1.494413763284683228e-01 -1.121333464980125427e-01 -9.590158611536026001e-02 2.355678379535675049e-02 -6.419819593429565430e-02 -5.671690404415130615e-02 6.400286406278610229e-02 -1.367242336273193359e-01 4.956980347633361816e-01 -2.571872770786285400e-01 7.054884731769561768e-02 1.656017601490020752e-01 1.120180115103721619e-01
-3.728972673416137695e-01 1.929649151861667633e-03 -2.148473411798477173e-01 1.687649488449096680e-01 -6.480896472930908203e-02 7.848421810194849968e-04 1.456048041582107544e-01 -9.901296347379684448e-02 -2.902563810348510742e-01 8.430189639329910278e-02 1.944437325000762939e-01 2.698832154273986816e-01 -9.673357009887695312e-02 -4.499572515487670898e-02 -3.001724779605865479e-01 -2.278673462569713593e-02 -3.646553680300712585e-02 1.350282132625579834e-01 -1.334172636270523071e-01 3.650652989745140076e-02 2.241679579019546509e-01 4.479724168777465820e-02 -1.274765580892562866e-01 -5.529635399580001831e-02 6.646512448787689209e-02 1.352313607931137085e-01 9.989608824253082275e-02 5.200369954109191895e-01 -1.668215915560722351e-02 -1.412724852561950684e-01 1.052628681063652039e-01 -4.890468344092369080e-02
-3.147898912429809570e-01 1.592275872826576233e-02 -1.749260574579238892e-01 1.455812528729438782e-02 -3.543751239776611328e-01 1.048933416604995728e-01 3.077839314937591553e-01 -1.513743102550506592e-01 -3.279110193252563477e-01 -1.158767566084861755e-01 1.619828790426254272e-01 3.383440375328063965e-01 -5.655613169074058533e-02 2.794776856899261475e-01 -2.404294610023498535e-01 9.039436699822545052e-04 -7.162434631027281284e-04 1.075676307082176208e-01 -4.043347388505935669e-02 -2.895528683438897133e-03 1.792165786027908325e-01 1.072451248764991760e-01 3.634949401021003723e-02 -1.292009372264146805e-02 3.911690041422843933e-02 9.765462577342987061e-02 6.937237828969955444e-02 2.703619599342346191e-01 -1.240909695625305176e-01 -2.218668311834335327e-01 3.806776925921440125e-02 -3.823098540306091309e-02
-2.952872514724731445e-01 -8.808293938636779785e-02 -1.757694929838180542e-01 7.897994667291641235e-02 -7.201278954744338989e-02 1.107905879616737366e-01 -1.176217347383499146e-01 -2.741852998733520508e-01 -8.380458503961563110e-02 -9.617079049348831177e-02 1.618847548961639404e-01 6.648524105548858643e-02 6.475991755723953247e-02 -2.644339501857757568e-01 -6.322890520095825195e-02 -1.669621467590332031e-01 -6.360103189945220947e-02 5.017035081982612610e-02 1.151380464434623718e-01 1.895533315837383270e-02 2.214025892317295074e-02 6.334067881107330322e-02 -3.279387056827545166e-01 9.126211702823638916e-02 -7.910156995058059692e-02 2.019282281398773193e-01 -1.410673558712005615e-01 4.034514725208282471e-01 -1.856609731912612915e-01 -2.965926751494407654e-02 -2.283086329698562622e-01 3.883508145809173584e-01
3.355260491371154785e-01 1.733867675065994263e-01 -4.150513187050819397e-02 9.669972956180572510e-02 -1.281746942549943924e-02 2.039866708219051361e-02 -4.139781370759010315e-02 -2.819709293544292450e-02 -2.448949962854385376e-01 2.476537376642227173e-01 1.262577623128890991e-01 2.229895144701004028e-01 -1.549874097108840942e-01 -2.846574485301971436e-01 -8.344999700784683228e-02 -3.092225790023803711e-01 5.471181124448776245e-03 -2.990745566785335541e-02 2.088453248143196106e-02 -3.379322588443756104e-02 2.643783390522003174e-01 -1.006129980087280273e-01 -2.503294125199317932e-02 9.035308659076690674e-02 -3.292924910783767700e-02 1.643898487091064453e-01 -1.817499995231628418e-01 5.890498682856559753e-02 -2.261931747198104858e-01 -1.485729664564132690e-01 3.071466386318206787e-01 3.536845147609710693e-01
-4.005952924489974976e-02 1.243347227573394775e-01 -2.740701735019683838e-01 1.412359625101089478e-01 -7.962312549352645874e-02 -1.585621833801269531e-01 -2.581200003623962402e-01 -1.200655847787857056e-01 -4.091228544712066650e-02 1.298143118619918823e-01 9.825592488050460815e-02 3.083197772502899170e-01 -2.644768655300140381e-01 -9.199652075767517090e-02 -3.987917304039001465e-02 -1.422697454690933228e-01 1.812957674264907837e-01 1.920497715473175049e-01 -1.369875371456146240e-01 1.099419668316841125e-01 -6.541617959737777710e-02 4.320482537150382996e-02 4.212819039821624756e-02 9.214777499437332153e-02 -1.930230557918548584e-01 1.405691951513290405e-01 -2.114439755678176880e-01 1.323007941246032715e-01 -3.138705193996429443e-01 -2.056504487991333008e-01 -3.064880669116973877e-01 2.843939661979675293e-01
1.001296341419219971e-01 6.533875316381454468e-02 -1.829944849014282227e-01 1.539795845746994019e-01 -4.463027790188789368e-02 1.674716621637344360e-01 1.661013066768646240e-01 -2.942422628402709961e-01 -3.633276224136352539e-01 1.729297824203968048e-02 -2.236825078725814819e-01 8.866983652114868164e-02 2.013854384422302246e-01 8.182115852832794189e-03 -1.525550484657287598e-01 2.464127987623214722e-01 -3.773566707968711853e-02 5.534827336668968201e-02 1.039116010069847107e-01 1.339329686015844345e-02 -4.099984094500541687e-02 -2.812375724315643311e-01 -8.823670446872711182e-03 2.892034947872161865e-01 -9.480464458465576172e-02 1.696385890245437622e-01 -7.004898786544799805e-02 1.945353895425796509e-01 -2.133335731923580170e-02 -1.102567836642265320e-01 -3.780137002468109131e-02 4.415548443794250488e-01
-4.935746639966964722e-02 2.194544523954391479e-01 -3.931930661201477051e-01 6.818835437297821045e-02 -2.881329953670501709e-01 2.002273052930831909e-01 2.786749601364135742e-02 2.445917949080467224e-02 -2.341241687536239624e-01 1.391941308975219727e-01 1.739507615566253662e-01 -1.912419945001602173e-01 1.153079345822334290e-01 -3.885841071605682373e-01 6.103054061532020569e-02 4.670858010649681091e-02 -6.510166823863983154e-02 -9.750052355229854584e-03 -5.538335070013999939e-03 1.849847882986068726e-01 -7.666318118572235107e-02 6.774477660655975342e-02 5.694135278463363647e-02 8.334006369113922119e-02 7.764154672622680664e-02 2.108399271965026855e-01 1.626706682145595551e-02 3.797902464866638184e-01 4.624070599675178528e-02 -6.638646125793457031e-02 8.623308502137660980e-03 3.059425354003906250e-01
1.420647799968719482e-01 1.813034266233444214e-01 -1.642680168151855469e-01 -6.296653300523757935e-02 -2.215187996625900269e-01 1.325119100511074066e-02 2.341397106647491455e-02 -2.898280024528503418e-01 -1.533818393945693970e-01 -1.726330518722534180e-01 -1.644353419542312622e-01 2.657912373542785645e-01 1.699542105197906494e-01 -9.186241030693054199e-02 1.566756218671798706e-01 -1.085264310240745544e-01 -1.347960680723190308e-01 -1.247335597872734070e-01 -5.205610767006874084e-02 1.448914557695388794e-01 1.247882246971130371e-01 -9.528494626283645630e-02 -1.008425951004028320e-01 -3.090800531208515167e-02 -1.250614672899246216e-01 -9.987988322973251343e-02 -4.504600912332534790e-02 3.352541327476501465e-01 -2.096452862024307251e-01 -4.788860380649566650e-01 1.931310594081878662e-01 1.170966997742652893e-01
-1.990423500537872314e-01 6.887349486351013184e-02 -3.690776824951171875e-01 1.614940613508224487e-01 -1.255620718002319336e-01 2.002046108245849609e-01 2.559351921081542969e-01 -2.516909241676330566e-01 -3.074949681758880615e-01 -3.819707036018371582e-02 -5.299764871597290039e-02 1.646170765161514282e-01 -1.129443645477294922e-01 -9.997618384659290314e-03 -2.227527350187301636e-01 8.958824910223484039e-03 -2.785070538520812988e-01 1.733682602643966675e-01 -4.646604880690574646e-02 -1.723554432392120361e-01 -6.833512336015701294e-02 -3.113187476992607117e-02 1.895067542791366577e-01 2.667079269886016846e-01 1.179865673184394836e-01 -1.283333287574350834e-03 -6.147722527384757996e-02 3.166699409484863281e-01 7.157085929065942764e-03 -3.991929814219474792e-03 7.294227927923202515e-02 2.112432420253753662e-01
3.903310745954513550e-02 -9.938085079193115234e-02 -5.336005091667175293e-01 -1.646919548511505127e-01 -9.599988162517547607e-02 -1.575424075126647949e-01 2.965822219848632812e-01 -7.286669686436653137e-03 -1.445987373590469360e-01 4.137509316205978394e-02 1.332860738039016724e-01 8.320559561252593994e-02 -1.698957011103630066e-02 -1.877639293670654297e-01 -1.512233763933181763e-01 4.767354577779769897e-02 1.471650302410125732e-01 -9.905544668436050415e-02 6.881853193044662476e-02 2.359835505485534668e-01 -1.482767462730407715e-01 -2.030989825725555420e-01 1.738665550947189331e-01 4.136277735233306885e-02 1.293857842683792114e-01 6.225365027785301208e-02 -1.351582258939743042e-01 2.721499800682067871e-01 -3.587671816349029541e-01 -9.470714628696441650e-02 2.217741683125495911e-02 -9.224281460046768188e-02
5.990309640765190125e-02 2.013808041810989380e-01 -1.725374460220336914e-01 2.050455212593078613e-01 -2.186340540647506714e-01 2.628856003284454346e-01 -8.513361215591430664e-02 1.375799253582954407e-02 -1.607872694730758667e-01 2.600372135639190674e-01 1.663492321968078613e-01 -7.299011200666427612e-02 4.497532173991203308e-02 1.212696358561515808e-02 -3.462955355644226074e-01 1.571829020977020264e-01 -3.334703668951988220e-02 -9.979691356420516968e-02 5.229635164141654968e-02 -2.614061906933784485e-02 4.035902209579944611e-03 2.291608452796936035e-01 1.761192977428436279e-01 2.616964280605316162e-01 -9.843587875366210938e-02 1.176355630159378052e-01 -2.646107375621795654e-01 3.157041966915130615e-01 1.408402901142835617e-02 -1.279461830854415894e-01 2.952791750431060791e-01 1.514322608709335327e-01
-1.054397318512201309e-02 4.153462350368499756e-01 -1.785904616117477417e-01 -1.099374238401651382e-02 -8.283995091915130615e-02 1.656024456024169922e-01 5.224927514791488647e-02 -2.015397883951663971e-03 4.816423170268535614e-03 1.382327377796173096e-01 -9.578011929988861084e-02 -4.244484379887580872e-02 2.169289886951446533e-01 -2.060449868440628052e-01 -3.456520140171051025e-01 2.027624398469924927e-01 -2.424942404031753540e-01 -1.235963478684425354e-01 -9.225076436996459961e-02 -6.925660371780395508e-02 -1.391161140054464340e-02 -1.304539144039154053e-01 1.212105620652437210e-02 1.388695985078811646e-01 3.811497241258621216e-02 -2.301733344793319702e-01 7.170447707176208496e-02 4.094819128513336182e-01 7.056912779808044434e-02 -2.238553613424301147e-01 1.973344087600708008e-01 1.811668425798416138e-01
-4.426342248916625977e-02 3.945202529430389404e-01 -7.983099669218063354e-02 1.327223051339387894e-02 -1.364764571189880371e-01 -9.155534207820892334e-02 -2.665195986628532410e-02 -2.416431456804275513e-01 -1.392686367034912109e-01 1.183047667145729065e-01 1.466978490352630615e-01 -1.369768083095550537e-01 -1.162070897407829762e-03 -2.644079923629760742e-01 3.211537376046180725e-02 1.261180341243743896e-01 -8.227911591529846191e-02 -2.089317291975021362e-01 -3.335005417466163635e-02 -2.008108943700790405e-01 7.152553647756576538e-02 -3.784295171499252319e-02 1.603883206844329834e-01 1.862223148345947266e-01 -3.045908212661743164e-01 4.374723508954048157e-02 -1.078485324978828430e-01 5.038412213325500488e-01 -3.287436813116073608e-02 -1.069920584559440613e-01 3.719544783234596252e-02 2.373008877038955688e-01
8.136256784200668335e-02 2.965760231018066406e-01 -1.563340276479721069e-01 -1.181048080325126648e-01 -2.014176994562149048e-01 -2.354742884635925293e-01 -3.792569786310195923e-02 1.463752985000610352e-02 -1.132418140769004822e-01 4.061300307512283325e-02 -1.207548975944519043e-01 2.872490882873535156e-01 1.600721478462219238e-01 9.109100326895713806e-03 -9.185809642076492310e-02 -1.853729039430618286e-02 -1.595062762498855591e-01 -1.552731096744537354e-01 -2.324545979499816895e-01 4.309185445308685303e-01 2.243010550737380981e-01 -9.813264012336730957e-03 5.741301923990249634e-03 1.722457073628902435e-02 -1.023644879460334778e-01 -2.692768909037113190e-02 -1.008885577321052551e-01 3.348955810070037842e-01 -2.387109845876693726e-01 -2.921613454818725586e-01 -5.743977800011634827e-02 6.416280567646026611e-02
-1.058219000697135925e-01 2.539677619934082031e-01 -6.554977595806121826e-02 4.653196036815643311e-01 -6.385191529989242554e-02 1.029399707913398743e-01 1.783318519592285156e-01 -1.655402332544326782e-01 -1.706586927175521851e-01 3.640228137373924255e-02 1.950062364339828491e-01 1.075710281729698181e-01 1.711259633302688599e-01 -3.568437397480010986e-01 -9.160969406366348267e-02 5.326162278652191162e-02 -1.426438987255096436e-01 -2.003596723079681396e-01 -9.315271675586700439e-02 -1.883850991725921631e-01 3.512693643569946289e-01 -8.605617284774780273e-02 -2.858848869800567627e-02 6.461644917726516724e-02 5.754021927714347839e-02 -2.048092186450958252e-01 1.693324185907840729e-02 2.708189189434051514e-01 -6.282332539558410645e-02 -4.468483105301856995e-02 -8.743299543857574463e-02 9.371696412563323975e-02
3.068112395703792572e-02 1.638383567333221436e-01 -2.658363282680511475e-01 -4.860891401767730713e-02 -2.148202359676361084e-01 -2.291976064443588257e-01 4.672316834330558777e-02 -1.528390645980834961e-01 3.415489196777343750e-02 1.563062518835067749e-01 -5.641174037009477615e-03 -1.068332418799400330e-01 -7.004577666521072388e-02 -3.800699710845947266e-01 -1.848986744880676270e-01 7.756637781858444214e-02 -2.288421690464019775e-01 4.366356413811445236e-03 7.245671749114990234e-02 -4.029983282089233398e-02 -1.111366972327232361e-01 5.566577240824699402e-02 1.136649698019027710e-01 -3.468456491827964783e-02 -4.422378540039062500e-01 2.823487222194671631e-01 -2.461934685707092285e-01 1.671078652143478394e-01 -2.169363200664520264e-01 -1.982437819242477417e-02 1.533751636743545532e-01 1.571955829858779907e-01
3.388238251209259033e-01 1.574047058820724487e-01 -2.710307836532592773e-01 2.001456767320632935e-01 -2.048214226961135864e-01 -1.401999890804290771e-01 1.994548290967941284e-01 -6.655881553888320923e-02 -1.017076428979635239e-02 -8.040268719196319580e-02 -3.995335474610328674e-02 -9.161943197250366211e-02 2.261783927679061890e-03 -2.140486054122447968e-02 -9.758758544921875000e-02 -1.660225689411163330e-01 1.323607265949249268e-01 -5.346017330884933472e-02 3.812347352504730225e-02 -2.489262670278549194e-01 3.049372732639312744e-01 -1.594151556491851807e-01 -7.865583151578903198e-02 -1.606876999139785767e-01 -7.530132681131362915e-02 1.753342002630233765e-01 -7.271551340818405151e-02 3.286581635475158691e-01 1.880148202180862427e-01 -3.012650310993194580e-01 1.261692047119140625e-01 2.470434010028839111e-01
7.730032503604888916e-02 3.592846095561981201e-01 -3.240583837032318115e-01 -3.732272656634449959e-03 -2.063573151826858521e-01 -3.657308220863342285e-01 -7.290299981832504272e-02 -3.653487935662269592e-02 5.499589722603559494e-03 -2.401037700474262238e-02 -8.622572757303714752e-03 1.404501199722290039e-01 2.464258857071399689e-02 -2.380935996770858765e-01 1.287306100130081177e-01 -1.097013056278228760e-01 9.517828002572059631e-03 -1.200835555791854858e-01 -1.648509129881858826e-02 1.944417357444763184e-01 2.506895065307617188e-01 -2.085118293762207031e-01 7.121863216161727905e-02 -7.864625006914138794e-02 4.086082428693771362e-02 -7.226070016622543335e-02 -1.272881031036376953e-01 3.785254657268524170e-01 -2.753053009510040283e-01 -2.170084416866302490e-01 7.106588035821914673e-02 7.829090207815170288e-02
5.321374535560607910e-02 3.672282695770263672e-01 -2.301019430160522461e-01 -2.100208029150962830e-02 2.906899712979793549e-02 2.015054225921630859e-01 -5.168397352099418640e-02 -1.354990750551223755e-01 -1.538723409175872803e-01 -7.394547760486602783e-02 6.983461230993270874e-02 -1.072894558310508728e-01 -8.831637352705001831e-02 -2.412204444408416748e-02 1.624679267406463623e-01 1.843667328357696533e-01 -2.107650786638259888e-01 -4.300229251384735107e-02 1.022305339574813843e-01 -6.228537485003471375e-02 1.983983665704727173e-01 -1.506120711565017700e-01 1.208225078880786896e-02 2.564178705215454102e-01 -1.555473953485488892e-01 7.921050488948822021e-02 -1.201750040054321289e-01 4.111883640289306641e-01 5.381756275892257690e-02 -2.737302780151367188e-01 7.062964886426925659e-02 3.831423819065093994e-01
2.118759974837303162e-02 2.386637628078460693e-01 -9.736037254333496094e-02 -1.093687042593955994e-01 -1.733725219964981079e-01 4.855033010244369507e-02 -1.952614518813788891e-03 -2.572809159755706787e-01 -7.117404043674468994e-02 2.811331860721111298e-02 -6.863351166248321533e-02 2.070718407630920410e-01 2.127207964658737183e-01 -1.025717034935951233e-01 1.222684532403945923e-01 -1.198027133941650391e-01 -2.272489480674266815e-02 -2.200065255165100098e-01 3.409979119896888733e-02 8.910794556140899658e-02 1.425760388374328613e-01 -1.005999743938446045e-01 -1.255476921796798706e-01 -9.475249797105789185e-02 -6.251215189695358276e-02 -1.726826727390289307e-01 1.309950929135084152e-02 4.754326045513153076e-01 -1.304489672183990479e-01 -4.836158752441406250e-01 2.422324568033218384e-01 3.599210828542709351e-02
-2.318840175867080688e-01 2.059476822614669800e-02 -3.692759275436401367e-01 2.788535086438059807e-03 5.427031777799129486e-03 6.213730201125144958e-02 2.787464261054992676e-01 5.295122787356376648e-02 -3.752839267253875732e-01 -2.789784371852874756e-01 2.199390344321727753e-02 1.202636286616325378e-01 -3.645104169845581055e-02 3.389446437358856201e-02 3.891868283972144127e-03 1.359820598736405373e-03 -8.917596936225891113e-02 1.569305732846260071e-02 -2.193901240825653076e-01 -9.860139340162277222e-02 -2.525751292705535889e-02 -8.995395898818969727e-02 1.485350131988525391e-01 1.837703734636306763e-01 -8.413388580083847046e-02 1.253460049629211426e-01 -2.192854583263397217e-01 3.294850885868072510e-01 -1.969162607565522194e-03 -8.284824341535568237e-02 2.509584724903106689e-01 3.301963806152343750e-01
1.058885455131530762e-01 1.719429790973663330e-01 -1.683121174573898315e-01 -1.261666715145111084e-01 -2.661357223987579346e-01 1.130576729774475098e-01 -3.246177360415458679e-02 -2.530449926853179932e-01 -7.904489338397979736e-02 -8.949659764766693115e-02 -1.180369704961776733e-01 2.129133939743041992e-01 6.539812684059143066e-02 -1.104756146669387817e-01 1.588039249181747437e-01 -1.337860822677612305e-01 -1.991555988788604736e-01 -2.160609215497970581e-01 3.048013197258114815e-03 1.090173274278640747e-01 7.305717468261718750e-02 -4.205880686640739441e-02 -1.133318170905113220e-01 -5.737747251987457275e-02 -9.789592027664184570e-02 -5.367847904562950134e-02 5.364431999623775482e-03 3.310812413692474365e-01 -1.688501387834548950e-01 -5.512903332710266113e-01 2.137294560670852661e-01 1.070341840386390686e-01
-1.591038703918457031e-01 3.450374677777290344e-02 -1.423059552907943726e-01 2.105760276317596436e-01 -2.477467656135559082e-01 8.216670155525207520e-02 1.467435210943222046e-01 -1.667108386754989624e-01 -3.787993192672729492e-01 7.688475400209426880e-02 1.580108553171157837e-01 4.028545022010803223e-01 -7.630935311317443848e-02 1.482492983341217041e-01 -1.102042272686958313e-01 -7.155677676200866699e-02 2.419850416481494904e-02 -1.269453484565019608e-02 -5.016892775893211365e-02 -1.671852730214595795e-02 2.339249402284622192e-01 1.141175106167793274e-01 -2.191890962421894073e-02 -2.243987098336219788e-02 7.460326701402664185e-02 7.590167224407196045e-02 7.778492569923400879e-02 5.189428925514221191e-01 -9.384804219007492065e-02 -1.328837126493453979e-01 1.554275900125503540e-01 -1.215101126581430435e-02
1.163254529237747192e-01 2.166943848133087158e-01 -2.108440846204757690e-01 -5.738655850291252136e-02 -1.695107221603393555e-01 -1.975299045443534851e-02 -6.683419458568096161e-03 -3.517284691333770752e-01 -1.686360090970993042e-01 -1.915252953767776489e-01 -1.181828826665878296e-01 1.775484085083007812e-01 9.230320155620574951e-02 -1.944736018776893616e-02 1.881712228059768677e-01 -7.933335006237030029e-02 -9.034185111522674561e-02 -1.729481518268585205e-01 6.899063941091299057e-03 1.206179559230804443e-01 1.843494772911071777e-01 -1.019521951675415039e-01 -2.205675989389419556e-01 -3.203947469592094421e-02 -1.573713421821594238e-01 2.099689468741416931e-02 4.176083207130432129e-02 3.609561622142791748e-01 -1.822433024644851685e-01 -4.497713744640350342e-01 1.864163428544998169e-01 5.872332304716110229e-02
2.624716460704803467e-01 2.717916667461395264e-01 -1.782160550355911255e-01 -1.492475066334009171e-02 -2.841774821281433105e-01 -1.535153836011886597e-01 -3.954341262578964233e-02 -3.096427023410797119e-01 -1.348283588886260986e-01 2.617450803518295288e-02 -1.121811475604772568e-02 1.287549287080764771e-01 1.546194106340408325e-01 -3.623220324516296387e-02 1.159085556864738464e-01 -2.948666689917445183e-03 -7.452216744422912598e-02 -2.061332613229751587e-01 -1.174500137567520142e-01 9.533485025167465210e-02 3.168612718582153320e-01 -1.032615900039672852e-01 -4.242501407861709595e-02 -5.734734982252120972e-02 -1.409524381160736084e-01 -1.044595241546630859e-01 -1.604187935590744019e-01 3.606531322002410889e-01 -3.426699638366699219e-01 -1.834065020084381104e-01 6.987211108207702637e-02 1.401781886816024780e-01
1.070966348052024841e-01 2.177914232015609741e-01 -5.450890585780143738e-02 -1.954303495585918427e-02 -2.582380175590515137e-01 -5.037856474518775940e-02 4.311445355415344238e-02 -2.758703827857971191e-01 -1.155602708458900452e-01 -1.726997643709182739e-01 5.176916345953941345e-02 1.485368460416793823e-01 1.246659606695175171e-01 9.995202720165252686e-02 -1.356778386980295181e-02 -1.417303234338760376e-01 6.723792292177677155e-03 -1.429262161254882812e-01 6.072559580206871033e-02 1.742456555366516113e-01 2.249313145875930786e-01 5.312612652778625488e-02 7.436477392911911011e-02 -1.694498658180236816e-01 1.840649731457233429e-02 1.385893672704696655e-01 1.811880916357040405e-01 4.294365048408508301e-01 -1.857654601335525513e-01 -4.798689484596252441e-01 1.454104483127593994e-01 1.092226579785346985e-01
1.425407230854034424e-01 4.290716946125030518e-01 -2.230771929025650024e-01 -1.387823373079299927e-01 -9.107161313295364380e-02 -2.659678459167480469e-01 1.355602741241455078e-01 -1.558379977941513062e-01 -3.204817324876785278e-02 2.074828594923019409e-01 -1.876194477081298828e-01 2.748471498489379883e-01 1.515633910894393921e-01 -1.167763490229845047e-02 7.339097559452056885e-02 -1.406631767749786377e-01 -9.748214483261108398e-02 -9.634032845497131348e-02 -1.443191766738891602e-01 1.261000931262969971e-01 1.452487409114837646e-01 9.516315162181854248e-02 5.671922117471694946e-02 -1.251422613859176636e-01 -7.230909913778305054e-02 3.376015275716781616e-02 -1.320446431636810303e-01 2.936070859432220459e-01 -2.789791822433471680e-01 -2.510897815227508545e-01 2.142829149961471558e-01 -2.039989642798900604e-02
2.749089896678924561e-01 4.208519756793975830e-01 -2.207501530647277832e-01 -1.228437870740890503e-01 6.686996668577194214e-02 -8.076946437358856201e-02 -1.325435005128383636e-03 -6.007916759699583054e-03 -1.969337314367294312e-01 4.853972420096397400e-02 1.263407319784164429e-01 3.042411990463733673e-03 -1.339456588029861450e-01 -1.484901309013366699e-01 -6.124892970547080040e-04 -1.199650913476943970e-01 -1.044516712427139282e-01 -2.083844393491744995e-01 1.833669282495975494e-02 -7.302059978246688843e-02 1.212262958288192749e-01 -1.025680527091026306e-01 1.393622308969497681e-01 -4.394700378179550171e-02 -2.044526487588882446e-01 1.792809665203094482e-01 -2.079301923513412476e-01 3.444446623325347900e-01 -3.664030134677886963e-02 -2.188205271959304810e-01 -7.735902816057205200e-02 4.041788876056671143e-01
-1.158913224935531616e-01 2.938614487648010254e-01 -9.738779067993164062e-02 4.348109290003776550e-02 -4.306157305836677551e-02 3.473314642906188965e-01 1.654257327318191528e-01 -2.401138842105865479e-02 -2.403771728277206421e-01 2.073460370302200317e-01 -5.447217822074890137e-02 1.079303920269012451e-01 -3.649436682462692261e-02 -2.111085206270217896e-01 -1.564017683267593384e-01 -1.625252515077590942e-01 -2.283229231834411621e-01 1.614172011613845825e-02 9.361230581998825073e-02 -1.730620265007019043e-01 -2.018258571624755859e-01 1.862877234816551208e-02 -8.602830022573471069e-02 -1.275531053543090820e-01 -2.271773368120193481e-01 1.707178950309753418e-01 7.135066390037536621e-02 3.938688933849334717e-01 -1.551684588193893433e-01 -6.248134374618530273e-02 2.023513913154602051e-01 2.459217756986618042e-01
7.811921089887619019e-02 3.974859416484832764e-01 -1.908657848834991455e-01 -6.113757193088531494e-02 -1.338969916105270386e-01 2.737756073474884033e-01 9.026949107646942139e-02 -3.356054425239562988e-02 -1.347856521606445312e-01 1.122366786003112793e-01 -1.264139264822006226e-01 -1.555407494306564331e-01 -1.372015178203582764e-01 -1.280541867017745972e-01 -2.001097798347473145e-01 -1.476537436246871948e-01 -2.276311218738555908e-01 -1.257716417312622070e-01 5.423403158783912659e-02 -2.114831507205963135e-01 -4.534200998023152351e-04 -6.105012074112892151e-02 1.807268410921096802e-01 1.261155307292938232e-01 -1.746809780597686768e-01 1.982461363077163696e-01 -1.734221279621124268e-01 3.146435320377349854e-01 -3.230062127113342285e-01 -1.560140252113342285e-01 5.854110792279243469e-02 1.642757505178451538e-01
-1.300452090799808502e-02 3.015719354152679443e-01 1.132357213646173477e-02 7.120580226182937622e-02 -9.121170639991760254e-02 2.011698484420776367e-01 -3.122666478157043457e-02 -3.175702393054962158e-01 -2.441584169864654541e-01 -1.580214202404022217e-01 4.135241359472274780e-02 1.860650479793548584e-01 -4.663865268230438232e-02 3.103580325841903687e-02 -3.508705496788024902e-01 -5.676208063960075378e-02 -1.066428571939468384e-01 -1.458563208580017090e-01 -2.215410619974136353e-01 -3.316466137766838074e-02 -2.030497975647449493e-02 -1.286894083023071289e-02 4.542217254638671875e-01 8.581118285655975342e-02 -2.907003834843635559e-02 4.439949244260787964e-02 -1.798846274614334106e-01 1.416495591402053833e-01 -7.936547696590423584e-02 -3.558680117130279541e-01 5.657620355486869812e-02 -1.192477196455001831e-01
2.539628446102142334e-01 4.599893093109130859e-02 -1.249380409717559814e-01 7.729534059762954712e-02 -4.458260908722877502e-02 5.282419174909591675e-02 2.313082516193389893e-01 -4.132332652807235718e-02 -1.090160384774208069e-01 1.872298270463943481e-01 -4.921434447169303894e-02 7.509747892618179321e-02 -7.397895678877830505e-03 -2.925492227077484131e-01 -4.505315423011779785e-01 6.126740947365760803e-02 -1.020475849509239197e-01 1.000440120697021484e-01 8.847544342279434204e-02 -3.238695487380027771e-02 2.975254654884338379e-01 -2.293942421674728394e-01 1.743397861719131470e-01 2.055058032274246216e-01 2.545754052698612213e-02 1.098861768841743469e-01 -7.428359240293502808e-02 1.023933142423629761e-01 -1.683007553219795227e-02 -2.906513214111328125e-01 3.199905455112457275e-01 2.132844924926757812e-01
1.013178005814552307e-01 7.215722650289535522e-02 -2.408445030450820923e-01 1.052326560020446777e-01 -2.351120114326477051e-01 2.413495481014251709e-01 -3.419728577136993408e-02 -3.255598843097686768e-01 -1.984717696905136108e-01 1.678371280431747437e-01 1.982564292848110199e-02 9.920348227024078369e-02 1.448792032897472382e-02 -1.400656253099441528e-01 -2.325400561094284058e-01 2.041810601949691772e-01 1.979686468839645386e-01 6.076128408312797546e-02 9.961612522602081299e-02 -2.161756902933120728e-01 -3.466423600912094116e-02 -1.167841777205467224e-01 -1.440590769052505493e-01 6.089360639452934265e-02 4.808583855628967285e-02 -4.350082576274871826e-02 -1.098152920603752136e-01 1.530706137418746948e-01 -4.125072658061981201e-01 4.138090461492538452e-02 3.105800747871398926e-01 2.334633171558380127e-01
-1.631020158529281616e-01 4.485372900962829590e-01 -1.344709843397140503e-01 3.003144562244415283e-01 -3.659160807728767395e-03 -8.308289200067520142e-02 1.990512609481811523e-01 -2.578224241733551025e-01 1.110335737466812134e-01 3.835255652666091919e-02 1.172621846199035645e-01 4.455829411745071411e-02 4.081572405993938446e-03 -2.951966412365436554e-02 -8.071331679821014404e-02 3.165868297219276428e-02 9.060766547918319702e-02 -1.213796287775039673e-01 -4.016919434070587158e-02 -2.102213501930236816e-01 2.268669307231903076e-01 -1.125772595405578613e-01 2.500294148921966553e-01 2.512991428375244141e-02 -2.182019315659999847e-02 -2.817403376102447510e-01 -1.245592236518859863e-01 4.004464447498321533e-01 -1.812427639961242676e-01 -1.876764930784702301e-02 3.548505483195185661e-03 1.673709452152252197e-01
-2.280822396278381348e-01 2.187368422746658325e-01 -2.116381675004959106e-01 -8.369920402765274048e-02 4.783307760953903198e-02 2.936419844627380371e-02 4.401946812868118286e-02 -1.598978936672210693e-01 8.800602704286575317e-02 1.600326895713806152e-01 9.806874394416809082e-02 -8.514030277729034424e-02 2.007064670324325562e-01 1.782146990299224854e-01 -1.157484669238328934e-02 -2.145597189664840698e-01 -1.331437528133392334e-01 6.388232856988906860e-02 -6.881830096244812012e-02 8.242014795541763306e-02 -4.036396276205778122e-03 -1.747658252716064453e-01 5.798727646470069885e-02 6.317718327045440674e-02 -5.485678315162658691e-01 3.428682312369346619e-02 -7.834648340940475464e-02 1.511446982622146606e-01 -8.816902339458465576e-02 -3.617874085903167725e-01 1.327013969421386719e-01 3.010589182376861572e-01
2.194466143846511841e-01 1.721510887145996094e-01 -1.126672998070716858e-01 -5.995647236704826355e-02 -3.294195234775543213e-01 -4.192731156945228577e-02 2.126658521592617035e-02 -1.775874346494674683e-01 -1.001791134476661682e-01 -3.700431808829307556e-02 -3.128349781036376953e-02 3.163596987724304199e-01 1.385833024978637695e-01 -1.370562016963958740e-01 6.269515305757522583e-02 -1.828548312187194824e-01 1.626987941563129425e-02 -2.241901755332946777e-01 -3.507385775446891785e-02 1.466908156871795654e-01 1.453983783721923828e-01 -7.279442250728607178e-02 -5.755547061562538147e-02 -1.411510258913040161e-01 -1.273236870765686035e-01 4.860330000519752502e-02 1.034619435667991638e-01 4.215807914733886719e-01 -1.017829552292823792e-01 -3.934101760387420654e-01 2.508041858673095703e-01 1.335574686527252197e-01
1.543811857700347900e-01 1.344974637031555176e-01 -2.668766677379608154e-01 3.977086022496223450e-02 -1.805650293827056885e-01 -1.812734007835388184e-01 1.225898042321205139e-02 -1.134139522910118103e-01 8.435779809951782227e-02 -1.437711715698242188e-01 -1.182469427585601807e-01 3.178758621215820312e-01 1.279489248991012573e-01 -3.656566888093948364e-02 2.666708081960678101e-03 -3.886905312538146973e-02 -9.482658654451370239e-02 2.378958510234951973e-03 -1.670112274587154388e-02 1.222089752554893494e-01 3.571895062923431396e-01 -1.391725428402423859e-02 3.656871616840362549e-02 -1.872293651103973389e-01 -8.881212770938873291e-02 -7.757275551557540894e-02 -9.520133584737777710e-02 4.226614236831665039e-01 -2.287175655364990234e-01 -4.026231467723846436e-01 1.297415792942047119e-01 1.533384323120117188e-01
-7.811589539051055908e-02 3.692369535565376282e-02 -1.139671280980110168e-01 9.229578077793121338e-02 -8.875863999128341675e-02 -5.648186430335044861e-02 1.997857093811035156e-01 -4.095876514911651611e-01 -1.199466213583946228e-01 -7.806641608476638794e-02 1.282324045896530151e-01 1.971580237150192261e-01 1.424334049224853516e-01 -1.647880077362060547e-01 1.522864103317260742e-01 -1.100699901580810547e-01 1.699730008840560913e-01 -2.155156806111335754e-03 7.162302266806364059e-03 2.300275564193725586e-01 1.015777047723531723e-02 -1.160239684395492077e-03 1.911438554525375366e-01 -5.358762294054031372e-02 -1.030075624585151672e-01 1.317009776830673218e-01 1.125792693346738815e-02 2.579122185707092285e-01 -2.737457454204559326e-01 -5.435283780097961426e-01 3.478689864277839661e-02 -7.870797067880630493e-02
1.493376940488815308e-01 3.034047186374664307e-01 -1.556215137243270874e-01 -1.035972312092781067e-01 -2.456766813993453979e-01 -5.090816318988800049e-02 1.171114295721054077e-01 -3.627608716487884521e-01 -4.162185266613960266e-02 -1.471882015466690063e-01 -3.715506941080093384e-02 3.167843222618103027e-01 1.249038577079772949e-01 -1.586991846561431885e-01 1.322808414697647095e-01 -6.055484712123870850e-02 9.920594841241836548e-02 -1.884944923222064972e-02 -1.278889626264572144e-01 1.875828504562377930e-01 -2.901823958382010460e-03 1.003835797309875488e-01 -8.080805093050003052e-02 -1.041182503104209900e-01 -1.105400100350379944e-01 1.128215938806533813e-01 1.858728379011154175e-01 3.226018846035003662e-01 -2.338065356016159058e-01 -3.492936789989471436e-01 1.606406271457672119e-01 1.057707797735929489e-02
-1.403672695159912109e-01 2.186952531337738037e-01 -3.584846556186676025e-01 8.498527854681015015e-02 -5.546845495700836182e-02 2.462837696075439453e-01 -4.478607699275016785e-02 -2.486450672149658203e-01 1.074320450425148010e-02 9.979128092527389526e-02 3.284547105431556702e-02 2.222405523061752319e-01 -1.589512676000595093e-01 1.690672188997268677e-01 -1.744628548622131348e-01 -1.422230750322341919e-01 -2.500016056001186371e-02 -3.167781233787536621e-02 1.623813249170780182e-02 -1.059202030301094055e-01 2.668367326259613037e-01 -1.802281588315963745e-01 -2.655209302902221680e-01 2.087066918611526489e-01 2.225389927625656128e-01 -1.117241755127906799e-02 -5.822723358869552612e-02 8.501779288053512573e-02 -3.146168887615203857e-01 -2.582820653915405273e-01 4.926096275448799133e-02 2.118344306945800781e-01
1.019314005970954895e-01 3.086844086647033691e-01 -2.707810103893280029e-01 1.620141565799713135e-01 -1.598246954381465912e-02 -1.660259515047073364e-01 -2.064753137528896332e-02 -1.074000522494316101e-01 -3.346163034439086914e-01 2.418572455644607544e-02 1.687980145215988159e-01 1.252808421850204468e-01 2.686748467385768890e-02 -1.005411222577095032e-01 -2.574661970138549805e-01 2.941209077835083008e-01 -1.094077080488204956e-01 4.132124409079551697e-02 -1.664981245994567871e-01 -2.137279510498046875e-01 8.051513880491256714e-02 7.316524535417556763e-02 2.285016030073165894e-01 1.029794812202453613e-01 4.114088788628578186e-02 9.574452415108680725e-03 -7.358354330062866211e-02 3.655041456222534180e-01 1.108776871114969254e-02 5.612075794488191605e-03 1.069007590413093567e-01 3.471282422542572021e-01
1.347527205944061279e-01 9.140016138553619385e-02 -1.885382086038589478e-01 1.942030638456344604e-01 -1.213512420654296875e-01 -3.277207911014556885e-01 1.691178232431411743e-01 1.499599404633045197e-02 7.420156896114349365e-02 -3.382273018360137939e-01 1.109198331832885742e-01 1.480154991149902344e-01 -2.252865880727767944e-01 -1.139311939477920532e-01 -1.305537074804306030e-01 -1.321237087249755859e-01 1.168786808848381042e-01 -1.139815524220466614e-02 7.324983924627304077e-02 -1.546947807073593140e-01 1.560235023498535156e-01 1.227280031889677048e-02 -1.005845367908477783e-01 8.415949530899524689e-03 -3.896886110305786133e-02 7.672766596078872681e-02 6.167852878570556641e-02 2.613273561000823975e-01 -1.454158872365951538e-01 -4.949820935726165771e-01 6.583151966333389282e-02 2.629933059215545654e-01
-1.158140376210212708e-01 -4.733610898256301880e-02 -1.111364737153053284e-01 -1.618231981992721558e-01 -2.652834653854370117e-01 1.775478422641754150e-01 -2.250176854431629181e-02 -3.981563448905944824e-01 -1.600874401628971100e-02 -1.975179463624954224e-02 -1.186689957976341248e-01 1.798978447914123535e-01 1.809988319873809814e-01 2.463306672871112823e-02 -2.681862711906433105e-01 -4.353918507695198059e-02 8.428709208965301514e-02 1.440190076828002930e-01 -1.160450745373964310e-03 9.532467275857925415e-02 3.635649136413121596e-06 1.564989984035491943e-01 -5.979270860552787781e-02 2.696139812469482422e-01 8.675999939441680908e-02 6.860423833131790161e-02 1.190741918981075287e-02 3.334882259368896484e-01 -1.518369019031524658e-01 -1.400423645973205566e-01 -1.934171468019485474e-01 4.350138008594512939e-01
1.179753318428993225e-01 2.403996884822845459e-01 -1.381554454565048218e-01 1.647855937480926514e-01 -7.888252288103103638e-02 3.789252042770385742e-02 1.481151878833770752e-01 -1.203927025198936462e-01 -2.165451347827911377e-01 2.378748953342437744e-01 2.256469428539276123e-02 -9.591942280530929565e-02 1.122340410947799683e-01 -3.609828352928161621e-01 9.511397778987884521e-02 1.534066051244735718e-01 -2.017839252948760986e-01 -7.655093818902969360e-02 -9.058837592601776123e-02 -1.279528737068176270e-01 7.532241940498352051e-02 7.418370246887207031e-02 6.227941438555717468e-02 1.027130186557769775e-01 -1.607441306114196777e-01 -3.133253008127212524e-02 3.710145130753517151e-02 5.054094791412353516e-01 7.756431400775909424e-02 -2.525695562362670898e-01 4.521387815475463867e-02 3.115099668502807617e-01
-2.706138193607330322e-01 5.776300281286239624e-02 -4.564254879951477051e-01 1.262150611728429794e-02 -1.373801082372665405e-01 7.140685617923736572e-02 1.737051457166671753e-01 -1.683507412672042847e-01 -2.436331212520599365e-01 -5.690947175025939941e-02 -6.210618466138839722e-02 3.784390911459922791e-02 -1.789881885051727295e-01 -6.794206053018569946e-02 4.900527186691761017e-03 2.750092744827270508e-01 1.473158039152622223e-02 2.459138073027133942e-02 7.467059791088104248e-02 -3.217283785343170166e-01 -9.800424799323081970e-03 3.653148305602371693e-04 2.439336776733398438e-01 3.198309242725372314e-01 -1.761595308780670166e-01 1.906173676252365112e-02 -1.101396530866622925e-01 2.406145334243774414e-01 -2.208010554313659668e-01 1.961979269981384277e-02 1.049875319004058838e-01 1.374337375164031982e-01
6.767143309116363525e-02 3.053494393825531006e-01 -5.221014022827148438e-01 2.412899769842624664e-02 -2.586485743522644043e-01 4.226140305399894714e-02 1.110401749610900879e-02 4.314326867461204529e-02 -1.793209016323089600e-01 -7.806494086980819702e-02 1.089767292141914368e-01 -1.758012175559997559e-01 5.056360363960266113e-02 -2.081977277994155884e-01 -5.449599400162696838e-02 1.716361343860626221e-01 -2.379911690950393677e-01 1.274080127477645874e-01 -1.689932942390441895e-01 1.314932666718959808e-02 -8.311451971530914307e-02 1.662068665027618408e-01 4.008711129426956177e-02 -1.325436085462570190e-01 -1.304090917110443115e-01 1.416958123445510864e-01 -8.089715242385864258e-02 3.062401115894317627e-01 -9.301428683102130890e-03 -2.191519886255264282e-01 4.502637684345245361e-02 2.368789762258529663e-01
9.320996701717376709e-02 2.120910286903381348e-01 -2.000755816698074341e-01 1.789355278015136719e-02 -2.778769731521606445e-01 3.015870973467826843e-02 -4.693522676825523376e-02 -1.852160990238189697e-01 -1.925791352987289429e-01 -2.359830886125564575e-01 -4.579237103462219238e-02 2.076046019792556763e-01 1.917734444141387939e-01 1.868746243417263031e-02 1.779983639717102051e-01 -1.222437545657157898e-01 -9.625788778066635132e-02 -7.343837618827819824e-02 -2.553707547485828400e-02 2.635492980480194092e-01 9.361444413661956787e-02 -5.151599645614624023e-02 -1.819167584180831909e-01 -2.402145974338054657e-02 -9.189187735319137573e-02 -1.639054901897907257e-02 1.934344768524169922e-01 2.914157509803771973e-01 -2.618149518966674805e-01 -3.907203078269958496e-01 2.679874300956726074e-01 1.252371519804000854e-01
-5.434130132198333740e-02 2.168818004429340363e-02 -2.253223210573196411e-01 1.074240803718566895e-01 1.378246303647756577e-02 2.039676010608673096e-01 2.835036516189575195e-01 -1.854738891124725342e-01 -1.543544083833694458e-01 -2.215232551097869873e-01 2.850466370582580566e-01 6.135447323322296143e-02 -2.412680685520172119e-01 -1.320955008268356323e-01 -3.993376791477203369e-01 1.777655445039272308e-02 1.729502826929092407e-01 1.405229121446609497e-01 -2.581457979977130890e-02 -2.403883449733257294e-02 2.524562478065490723e-01 -1.201624497771263123e-01 -1.009448021650314331e-01 1.880573332309722900e-01 -1.296014636754989624e-01 -2.934982813894748688e-02 2.491207607090473175e-02 4.083867669105529785e-01 6.232905387878417969e-02 -7.633726298809051514e-02 -1.164475232362747192e-01 3.710759058594703674e-02
1.061817747540771961e-03 3.851211443543434143e-02 1.506957318633794785e-02 -4.302603006362915039e-02 -2.978431880474090576e-01 1.480580419301986694e-01 -1.552537679672241211e-01 -3.200641870498657227e-01 -2.513483911752700806e-02 9.564076364040374756e-02 -1.140336319804191589e-01 3.131527006626129150e-01 -3.653907403349876404e-02 -4.284513369202613831e-02 8.085834793746471405e-03 -2.616504952311515808e-02 -2.920863926410675049e-01 2.153030484914779663e-01 -8.762316405773162842e-02 2.141572386026382446e-01 -8.929632604122161865e-02 -1.778193265199661255e-01 5.644384399056434631e-02 -1.305783912539482117e-02 -6.065711379051208496e-02 2.267176508903503418e-01 -1.555092632770538330e-01 3.312315344810485840e-01 -6.842228025197982788e-02 -4.166410863399505615e-01 -5.957404151558876038e-03 1.976040005683898926e-01
2.692447304725646973e-01 2.709034085273742676e-01 -8.051429688930511475e-02 -2.802510000765323639e-02 1.025640144944190979e-01 9.087460488080978394e-02 1.584299653768539429e-01 -3.707737475633621216e-02 -1.209322139620780945e-01 1.060957983136177063e-01 1.282990793697535992e-03 -5.149032548069953918e-02 7.281815260648727417e-02 -2.148364931344985962e-01 -1.294715553522109985e-01 -1.656984537839889526e-02 -1.503144949674606323e-01 8.683829754590988159e-02 -2.598018851131200790e-03 -1.516588330268859863e-01 3.705769777297973633e-01 -4.349983856081962585e-02 2.045602053403854370e-01 1.543964743614196777e-01 -1.137127131223678589e-01 3.519342541694641113e-01 2.443366125226020813e-02 1.833959221839904785e-01 -2.685160636901855469e-01 -2.952900230884552002e-01 1.845667511224746704e-01 2.866065800189971924e-01
1.822980344295501709e-01 2.452367693185806274e-01 -1.067367419600486755e-01 -7.324492931365966797e-02 -2.585723400115966797e-01 1.022245660424232483e-01 -3.806637972593307495e-02 -2.610243260860443115e-01 -8.210683614015579224e-02 -1.468462049961090088e-01 -6.829991191625595093e-02 1.769391447305679321e-01 1.575063765048980713e-01 -7.022804766893386841e-02 2.258627563714981079e-01 -1.070090979337692261e-01 -1.003320068120956421e-01 -1.143327504396438599e-01 -1.140454411506652832e-01 3.151347935199737549e-01 3.351087798364460468e-04 3.719922155141830444e-03 -1.713352948427200317e-01 8.596051484346389771e-03 -8.196989446878433228e-02 4.718741402029991150e-02 -5.271160230040550232e-02 3.908075988292694092e-01 -1.034636572003364563e-01 -4.287950694561004639e-01 2.400345653295516968e-01 7.038304209709167480e-02
9.352336078882217407e-02 1.786890178918838501e-01 -1.382543444633483887e-01 -1.123407259583473206e-01 -2.025775611400604248e-01 -2.972353808581829071e-02 -1.333020776510238647e-01 -1.815118342638015747e-01 -1.119688600301742554e-01 -4.101121425628662109e-02 -5.220033600926399231e-02 2.350445836782455444e-01 1.151499003171920776e-01 -1.613346636295318604e-01 1.558572202920913696e-01 -1.406669318675994873e-01 -1.180391907691955566e-01 -1.248715668916702271e-01 -9.247524291276931763e-02 1.264590471982955933e-01 1.198477149009704590e-01 -9.668119251728057861e-02 -1.450211405754089355e-01 -7.375271618366241455e-02 -2.348551452159881592e-01 -7.384547591209411621e-02 1.463638544082641602e-01 4.492158591747283936e-01 -2.520880699157714844e-01 -4.119538068771362305e-01 2.128440141677856445e-01 1.129580885171890259e-01
-9.195734560489654541e-02 -3.125143349170684814e-01 -2.541847527027130127e-01 -2.392613701522350311e-02 -4.073738157749176025e-01 -1.707485131919384003e-02 4.896783828735351562e-02 -2.490203678607940674e-01 -1.796145439147949219e-01 -1.208335254341363907e-02 1.744272410869598389e-01 1.916632205247879028e-01 -1.650335788726806641e-01 1.650346629321575165e-02 -2.930356562137603760e-01 1.211387850344181061e-02 9.701658971607685089e-03 9.480271488428115845e-02 -1.670443713665008545e-01 4.845256358385086060e-02 2.743849158287048340e-01 1.454945504665374756e-01 1.013872399926185608e-01 3.306204825639724731e-02 -4.203734546899795532e-02 2.021202296018600464e-01 -6.795616447925567627e-02 4.049884676933288574e-01 -2.577233687043190002e-02 -7.093548774719238281e-02 1.258015930652618408e-01 -7.080479711294174194e-02
-1.672499477863311768e-01 2.168410457670688629e-02 -2.003603987395763397e-02 6.243037432432174683e-02 -3.310051262378692627e-01 -3.767193108797073364e-02 2.675607204437255859e-01 -2.427638471126556396e-01 -1.241848841309547424e-01 1.795884668827056885e-01 1.027963217347860336e-02 2.794486582279205322e-01 9.469691663980484009e-02 7.408778369426727295e-02 -4.206464588642120361e-01 -1.690867543220520020e-01 1.029843091964721680e-01 -5.883676931262016296e-02 -1.879446208477020264e-01 -1.818090863525867462e-02 -1.496584527194499969e-02 -6.309112906455993652e-02 8.644483983516693115e-02 1.446491628885269165e-01 9.977544099092483521e-02 1.869826763868331909e-01 -1.312815099954605103e-01 2.740606665611267090e-01 -2.799668610095977783e-01 -2.190627157688140869e-01 1.836459934711456299e-01 -1.452670618891716003e-02
1.848414689302444458e-01 -1.851809769868850708e-01 -2.461447566747665405e-01 1.601407825946807861e-01 1.230013296008110046e-01 2.157484292984008789e-01 -3.701800480484962463e-02 -4.460299760103225708e-02 -9.189015254378318787e-03 5.255758017301559448e-02 2.109505832195281982e-01 8.361070603132247925e-02 1.294641494750976562e-01 9.837256744503974915e-03 -2.387349493801593781e-02 1.861713267862796783e-02 -1.131256148219108582e-01 1.130654811859130859e-01 -1.458798944950103760e-01 -1.744197756052017212e-01 3.187550008296966553e-01 9.588680230081081390e-03 -3.766559809446334839e-02 2.363286912441253662e-01 5.094749107956886292e-02 -7.054832577705383301e-02 -5.224394798278808594e-02 5.183425545692443848e-01 -3.946604132652282715e-01 -1.845137625932693481e-01 2.975975628942251205e-03 5.583590269088745117e-02
4.432340338826179504e-02 2.728427648544311523e-01 -1.328658312559127808e-01 -6.112641189247369766e-03 -2.349904328584671021e-01 2.899204753339290619e-02 -2.942783758044242859e-02 -2.608696818351745605e-01 -8.378724753856658936e-02 -2.177222222089767456e-01 -2.645715884864330292e-02 2.372192293405532837e-01 7.735653221607208252e-02 -5.244344845414161682e-02 1.940081119537353516e-01 -1.631257706321775913e-03 -5.137779936194419861e-02 -1.461857557296752930e-01 -1.149805113673210144e-01 1.790369153022766113e-01 1.342104375362396240e-01 -1.551269888877868652e-01 -1.474520564079284668e-01 -1.071693897247314453e-01 -1.644072532653808594e-01 8.103265613317489624e-02 5.657248571515083313e-02 4.111238718032836914e-01 -1.770370900630950928e-01 -4.175727963447570801e-01 2.233491539955139160e-01 1.309466958045959473e-01
-2.465818822383880615e-02 2.911713719367980957e-01 -3.727514147758483887e-01 1.711925417184829712e-01 -2.482113987207412720e-01 -7.634795457124710083e-02 -1.819059103727340698e-01 4.359787330031394958e-02 -4.330849051475524902e-01 6.440119445323944092e-02 2.013550251722335815e-01 1.330080479383468628e-01 4.062436893582344055e-02 1.219379454851150513e-01 1.902702264487743378e-02 -4.415536299347877502e-02 9.032854437828063965e-02 5.018944293260574341e-02 2.169060111045837402e-01 3.328988552093505859e-01 2.436361759901046753e-01 7.645580917596817017e-02 -5.395649746060371399e-02 -3.397906571626663208e-02 -3.722509369254112244e-02 5.095073580741882324e-02 -1.721143722534179688e-01 1.151057928800582886e-01 -2.096537649631500244e-01 -1.100921258330345154e-01 -1.590594649314880371e-01 9.544051438570022583e-02
2.030638754367828369e-01 1.608318984508514404e-01 -1.750937402248382568e-01 3.488808125257492065e-02 -6.751200556755065918e-02 -2.394021302461624146e-01 -6.907542794942855835e-02 -1.156874224543571472e-01 -2.074012458324432373e-01 1.752841770648956299e-01 -1.441682726144790649e-01 2.000848054885864258e-01 -1.145590096712112427e-01 6.081408355385065079e-03 -1.166720390319824219e-01 -2.268910557031631470e-01 3.281467035412788391e-02 1.552643179893493652e-01 -1.127541065216064453e-01 -4.291449114680290222e-02 2.941482067108154297e-01 -1.120082661509513855e-01 3.820724412798881531e-02 8.077882230281829834e-02 -6.936892867088317871e-02 -1.343318074941635132e-01 -3.689678609371185303e-01 1.198175922036170959e-01 -1.898479908704757690e-01 -2.077793926000595093e-01 1.611742079257965088e-01 4.276105761528015137e-01
1.679791510105133057e-01 2.540412247180938721e-01 -1.165896207094192505e-01 2.655149437487125397e-02 -1.551166623830795288e-01 -1.400118619203567505e-01 8.219743520021438599e-02 -5.118009448051452637e-02 9.861976839601993561e-03 -9.691582620143890381e-02 -8.628421276807785034e-02 2.110789269208908081e-01 5.183120071887969971e-02 5.040378496050834656e-02 1.793538220226764679e-02 -1.438338458538055420e-01 4.147889465093612671e-02 -3.283064961433410645e-01 -7.663937658071517944e-02 1.770508885383605957e-01 2.119304686784744263e-01 3.613440319895744324e-02 -2.635694444179534912e-01 -1.278507756069302559e-03 -2.280177474021911621e-01 9.880698472261428833e-02 6.203251332044601440e-02 4.327337741851806641e-01 -3.340636789798736572e-01 -3.220417201519012451e-01 1.448234021663665771e-01 2.489703893661499023e-02
1.271646022796630859e-01 2.704661190509796143e-01 -1.618509292602539062e-01 -3.830763325095176697e-02 -4.789298027753829956e-02 -1.811508536338806152e-01 7.280138134956359863e-02 -2.521221637725830078e-01 6.907194107770919800e-02 1.597945839166641235e-01 -6.666046380996704102e-02 2.117042243480682373e-01 1.472319960594177246e-01 -1.422941833734512329e-01 -3.415649011731147766e-02 -1.056838557124137878e-01 -2.526640295982360840e-01 -1.846484690904617310e-01 -3.248578682541847229e-02 1.826208829879760742e-01 2.361442446708679199e-01 1.708470657467842102e-02 -5.370246618986129761e-02 -8.593259006738662720e-02 -8.681987226009368896e-02 -1.097992286086082458e-01 -7.873924076557159424e-02 4.668674468994140625e-01 -2.955223023891448975e-01 -2.432440370321273804e-01 1.637083142995834351e-01 1.717162281274795532e-01
-5.670718848705291748e-02 2.191046029329299927e-01 -1.171931028366088867e-01 -5.359331145882606506e-02 -2.314808405935764313e-02 -7.757445424795150757e-02 1.211015880107879639e-01 -2.607175111770629883e-01 -1.709333211183547974e-01 1.220844313502311707e-01 4.121560975909233093e-02 -2.753266394138336182e-01 8.939702808856964111e-02 -3.915403485298156738e-01 -2.105456590652465820e-01 -1.148279905319213867e-01 2.356964647769927979e-01 1.624407768249511719e-01 8.870448917150497437e-02 -6.045559421181678772e-02 2.274093776941299438e-01 -1.932933926582336426e-01 4.224275052547454834e-02 1.047189235687255859e-01 -2.920093536376953125e-01 8.648122102022171021e-02 -8.569700270891189575e-02 2.562178373336791992e-01 -1.766808032989501953e-01 8.058453095145523548e-04 2.837064266204833984e-01 -1.726388186216354370e-01
2.128815464675426483e-02 1.238243654370307922e-01 -1.307041943073272705e-01 2.215941250324249268e-01 -8.230537176132202148e-02 8.241169899702072144e-02 2.283977866172790527e-01 -2.742951810359954834e-01 -3.735924065113067627e-01 1.380713190883398056e-02 4.049414768815040588e-02 -1.074293851852416992e-01 -1.479423642158508301e-01 -4.357470571994781494e-01 -5.428486317396163940e-02 2.036882638931274414e-01 -2.135946601629257202e-01 7.416151463985443115e-02 -1.309976819902658463e-02 4.747274890542030334e-02 -6.497075408697128296e-02 -1.256404221057891846e-01 -2.559140324592590332e-01 1.132297217845916748e-01 -9.453636407852172852e-02 6.450605113059282303e-03 1.166574582457542419e-01 1.444365978240966797e-01 -2.245658785104751587e-01 -1.789298504590988159e-01 1.690572649240493774e-01 2.481399476528167725e-01
-1.106206327676773071e-01 1.051664650440216064e-01 -3.120655119419097900e-01 9.931307286024093628e-02 1.132965553551912308e-02 2.827837765216827393e-01 4.893293231725692749e-02 -2.098364979028701782e-01 -1.136968955397605896e-01 9.413197636604309082e-02 3.769257664680480957e-02 2.461879402399063110e-01 -1.339258402585983276e-01 7.946634292602539062e-02 -3.448956906795501709e-01 -2.668454051017761230e-01 1.106225177645683289e-01 -2.431628257036209106e-01 -2.674584686756134033e-01 -1.082705482840538025e-01 1.454562973231077194e-02 -2.042595148086547852e-01 -2.195997238159179688e-01 1.410119384527206421e-01 9.198586642742156982e-02 -1.084571145474910736e-02 6.643558293581008911e-02 1.666074842214584351e-01 -2.036234289407730103e-01 -1.133441925048828125e-01 9.455827623605728149e-02 2.757557332515716553e-01
-6.935152411460876465e-02 5.028289556503295898e-01 -6.686111539602279663e-02 1.872046440839767456e-01 -9.603207558393478394e-02 1.987345963716506958e-01 1.472066342830657959e-01 2.033407334238290787e-03 -8.914971351623535156e-02 1.090984046459197998e-01 -3.660590201616287231e-02 1.934780925512313843e-02 3.878435865044593811e-02 -3.007934987545013428e-01 -2.492005527019500732e-01 -6.258001923561096191e-02 -2.674558758735656738e-01 -9.964979253709316254e-03 1.806976348161697388e-01 -1.915054172277450562e-01 1.341881155967712402e-01 6.565706431865692139e-02 5.371330189518630505e-04 -1.330090612173080444e-01 -1.737853586673736572e-01 1.915965415537357330e-02 -5.802379921078681946e-02 1.875551939010620117e-01 -3.133787512779235840e-01 -2.770862877368927002e-01 4.575488716363906860e-02 1.603990644216537476e-01
1.280977725982666016e-01 3.256524801254272461e-01 -3.491328656673431396e-01 -1.157731786370277405e-01 -1.902331262826919556e-01 1.091425046324729919e-01 -5.734863691031932831e-03 -9.333891421556472778e-02 -2.684161961078643799e-01 -3.426179662346839905e-02 2.319912612438201904e-02 -1.636937260627746582e-01 1.152759324759244919e-02 -3.013785183429718018e-01 9.179530292749404907e-02 5.465584620833396912e-02 -1.708930581808090210e-01 4.551412910223007202e-02 -4.853925853967666626e-02 5.026160553097724915e-02 -1.330749094486236572e-01 1.413442939519882202e-01 -2.164339274168014526e-02 -9.925684332847595215e-02 -1.480269283056259155e-01 3.113617300987243652e-01 -1.185773834586143494e-01 3.789341449737548828e-01 3.116617538034915924e-02 -2.994167208671569824e-01 1.599078774452209473e-01 7.483475655317306519e-02
5.966463685035705566e-02 2.496067732572555542e-01 -1.092699989676475525e-01 1.478973925113677979e-01 2.177684009075164795e-01 -8.699559420347213745e-02 1.096189171075820923e-01 -1.356495469808578491e-01 -3.659448325634002686e-01 1.519275903701782227e-01 2.441458553075790405e-01 1.873570829629898071e-01 -2.909414470195770264e-03 -4.712222889065742493e-02 -3.066937327384948730e-01 2.236392647027969360e-01 -6.361832469701766968e-02 -9.289473295211791992e-02 -2.662928998470306396e-01 -1.912581771612167358e-01 9.818012826144695282e-03 1.856874674558639526e-01 5.168738216161727905e-02 6.015656515955924988e-02 -8.704587817192077637e-02 2.309918701648712158e-01 2.879983931779861450e-02 4.135486483573913574e-01 -3.315745666623115540e-02 -9.173514693975448608e-02 7.447063922882080078e-02 8.955984562635421753e-02
-1.755623817443847656e-01 1.882090419530868530e-01 -2.794307172298431396e-01 -1.048175990581512451e-02 -1.214815452694892883e-01 -6.425961107015609741e-02 1.727066636085510254e-01 -2.097470611333847046e-01 -2.453465163707733154e-01 -2.959481999278068542e-02 7.025200873613357544e-02 3.452674150466918945e-01 -2.366856783628463745e-01 4.945090785622596741e-02 -7.641028612852096558e-02 -3.712833523750305176e-01 2.314801700413227081e-02 -1.122159957885742188e-01 9.363985061645507812e-02 1.676040887832641602e-01 7.780124247074127197e-02 1.746347248554229736e-01 1.086512655019760132e-01 2.200043201446533203e-01 -1.677865386009216309e-01 -5.625725165009498596e-02 1.142075583338737488e-01 6.297608464956283569e-02 -2.830794453620910645e-01 1.308903843164443970e-01 3.265698254108428955e-02 2.864960730075836182e-01
1.111361831426620483e-01 2.714761495590209961e-01 -1.285590082406997681e-01 5.225713923573493958e-02 6.153148598968982697e-03 -2.683820202946662903e-02 1.061541587114334106e-01 -1.689160428941249847e-02 -2.599848806858062744e-01 1.682270616292953491e-01 -1.313855201005935669e-01 -3.165566921234130859e-02 6.416147202253341675e-02 -2.725143730640411377e-01 -2.125952541828155518e-01 -3.033317998051643372e-02 -8.243714272975921631e-02 -2.184554934501647949e-01 -6.466029211878776550e-03 -1.870115846395492554e-01 1.749231517314910889e-01 -3.444599360227584839e-02 3.213067352771759033e-01 2.061588466167449951e-01 -1.226916313171386719e-01 2.536640465259552002e-01 -3.026260761544108391e-03 1.808327585458755493e-01 -1.195602267980575562e-01 -2.774194180965423584e-01 2.242851704359054565e-01 3.507112860679626465e-01
-1.445599943399429321e-01 -2.257736772298812866e-02 9.426482021808624268e-02 -5.187310650944709778e-02 -1.463318169116973877e-01 1.821857541799545288e-01 1.313626617193222046e-01 -3.694902062416076660e-01 -3.123848438262939453e-01 1.796443164348602295e-01 1.544909626245498657e-01 2.285690605640411377e-01 -7.526654005050659180e-02 1.758807897567749023e-02 -3.521674573421478271e-01 -2.115221172571182251e-01 -1.418296843767166138e-01 -5.467868968844413757e-02 -1.663326025009155273e-01 1.532687693834304810e-01 2.264104187488555908e-01 -7.835101336240768433e-02 8.004340343177318573e-03 2.098497003316879272e-02 -2.091156840324401855e-01 1.509060896933078766e-02 -3.809587284922599792e-02 2.578468918800354004e-01 -2.353790104389190674e-01 -2.096594721078872681e-01 1.857503056526184082e-01 -1.209620502777397633e-03
4.760838672518730164e-02 1.877047866582870483e-01 -3.818374276161193848e-01 -1.970718801021575928e-01 -6.843626499176025391e-02 -7.370160426944494247e-03 2.099075019359588623e-01 5.564597435295581818e-03 -1.670731604099273682e-01 1.459172666072845459e-01 -1.320182830095291138e-01 -1.247328892350196838e-01 1.500062551349401474e-02 -2.407747507095336914e-01 -2.692727446556091309e-01 2.428977489471435547e-01 -1.268977075815200806e-01 9.246267378330230713e-02 -1.252857446670532227e-01 3.775040060281753540e-02 -1.211266741156578064e-01 -1.497052311897277832e-01 1.486242413520812988e-01 -7.665447145700454712e-02 -3.397122323513031006e-01 2.237816154956817627e-01 6.381941586732864380e-02 2.833642661571502686e-01 -1.254569441080093384e-01 -1.732256114482879639e-01 9.782770276069641113e-02 2.124760597944259644e-01
-6.122914329171180725e-02 -9.836671501398086548e-02 -3.778130114078521729e-01 -5.618535727262496948e-02 7.561298552900552750e-03 1.052809879183769226e-01 5.445757135748863220e-02 -1.747013181447982788e-01 -7.306737452745437622e-02 -5.579647421836853027e-02 2.551905512809753418e-01 3.187038376927375793e-02 1.617006212472915649e-01 1.093243658542633057e-01 -1.305569410324096680e-01 -1.597565412521362305e-01 8.869524300098419189e-02 -2.225701510906219482e-02 -3.175247013568878174e-01 -1.342475563287734985e-01 2.718651294708251953e-01 5.653409659862518311e-02 -4.850909858942031860e-02 -9.972814470529556274e-02 2.589512988924980164e-02 2.375789433717727661e-01 -2.108423858880996704e-01 4.048218131065368652e-01 -2.649091482162475586e-01 -2.819689810276031494e-01 -9.139250963926315308e-02 -2.634772658348083496e-02
1.258304417133331299e-01 1.429028809070587158e-01 -1.779588609933853149e-01 1.796725392341613770e-01 -8.391792327165603638e-02 -1.398559361696243286e-01 5.273149907588958740e-02 -1.463945806026458740e-01 1.141791231930255890e-02 -5.826919898390769958e-02 1.142394840717315674e-01 1.875764280557632446e-01 8.198933303356170654e-02 -1.572114080190658569e-01 4.681591317057609558e-02 -6.552701443433761597e-02 2.483672462403774261e-02 -2.161374241113662720e-01 -5.177135393023490906e-02 4.011775255203247070e-01 -3.025488741695880890e-02 8.172105252742767334e-02 -8.396486937999725342e-02 -1.206434890627861023e-02 -1.839522570371627808e-01 1.710017621517181396e-01 3.191974461078643799e-01 4.016357958316802979e-01 -2.099976539611816406e-01 -3.661934137344360352e-01 1.640907973051071167e-01 4.636460542678833008e-02
9.607450664043426514e-02 1.246932297945022583e-01 -2.523357868194580078e-01 9.407896548509597778e-02 -2.592078745365142822e-01 4.960415065288543701e-01 -5.451651662588119507e-02 -3.515935242176055908e-01 -8.253341168165206909e-02 -1.547533124685287476e-01 -6.356124579906463623e-02 2.188862562179565430e-01 -1.123774498701095581e-01 5.169200152158737183e-02 -4.755352810025215149e-02 -8.309141546487808228e-02 -2.590761780738830566e-01 -3.811204433441162109e-02 -5.731450021266937256e-02 -1.038132086396217346e-01 -4.036298021674156189e-02 6.014603748917579651e-02 -3.757578134536743164e-02 -1.032474860548973083e-01 5.167388916015625000e-02 1.906958818435668945e-01 -1.799674183130264282e-01 1.604063808917999268e-01 -3.047636449337005615e-01 -1.773407906293869019e-01 3.737102029845118523e-03 1.850162744522094727e-01
2.035436332225799561e-01 3.099534213542938232e-01 -3.583390414714813232e-01 -2.939821593463420868e-02 -6.828302890062332153e-02 2.357092872262001038e-02 2.896765619516372681e-02 -5.986064672470092773e-02 -1.837633848190307617e-01 7.891247048974037170e-03 3.921119272708892822e-01 -2.388206869363784790e-02 -6.050387024879455566e-02 -1.108947396278381348e-01 3.900838643312454224e-02 1.073178127408027649e-01 3.927623108029365540e-02 -2.113811820745468140e-01 1.630858331918716431e-01 -9.616416692733764648e-02 2.082823812961578369e-01 -4.167221486568450928e-01 5.378356948494911194e-02 1.600002348423004150e-01 -1.964030563831329346e-01 1.209135577082633972e-01 -1.398100703954696655e-01 1.895788311958312988e-01 1.383565552532672882e-02 -1.424494832754135132e-01 8.315184153616428375e-03 2.227159738540649414e-01
3.337590396404266357e-02 1.969390660524368286e-01 -2.024799436330795288e-01 -5.725347623229026794e-02 -3.008622527122497559e-01 -1.696838736534118652e-01 6.471083965152502060e-03 -1.761814057826995850e-01 -6.516627222299575806e-02 1.078062574379146099e-03 -1.192274224013090134e-02 1.528643965721130371e-01 9.524904191493988037e-02 -1.511410027742385864e-01 5.958281829953193665e-02 -2.068043127655982971e-02 -1.040009409189224243e-01 -1.962400972843170166e-01 -8.958951383829116821e-02 1.229147091507911682e-01 3.423784673213958740e-01 -1.003538370132446289e-01 -1.352412551641464233e-01 -1.948261260986328125e-01 -7.374150305986404419e-02 -1.173611879348754883e-01 -1.298405528068542480e-01 4.591015577316284180e-01 -1.050967797636985779e-01 -3.627790212631225586e-01 1.769150495529174805e-01 1.580572724342346191e-01
-1.904575340449810028e-02 4.494270086288452148e-01 -2.045715749263763428e-01 -7.673384994268417358e-02 -1.060783863067626953e-02 2.349249720573425293e-01 7.642806321382522583e-02 -4.985974356532096863e-02 6.695856899023056030e-02 -4.770821332931518555e-02 1.035477593541145325e-01 -1.358207967132329941e-02 2.261675596237182617e-01 -1.981468349695205688e-01 -2.116033136844635010e-01 5.592197179794311523e-02 -9.167482703924179077e-02 -1.524855196475982666e-01 3.604678809642791748e-02 -1.879956126213073730e-01 -6.075286492705345154e-02 -1.620029211044311523e-01 5.363037437200546265e-02 7.344766706228256226e-02 5.770086869597434998e-02 -8.281067013740539551e-02 8.476032316684722900e-02 4.189156889915466309e-01 -7.392918318510055542e-02 -4.031324088573455811e-01 2.545757964253425598e-02 2.496132403612136841e-01
1.270261257886886597e-01 3.983664214611053467e-01 -2.063661217689514160e-01 5.711613222956657410e-02 1.035612002015113831e-01 -1.120657324790954590e-01 5.763327702879905701e-02 -1.294129043817520142e-01 -3.726539611816406250e-01 -7.483331859111785889e-02 9.769017249345779419e-02 1.459681689739227295e-01 1.388280391693115234e-01 -1.213559433817863464e-01 -1.590591222047805786e-01 2.767192125320434570e-01 -1.107781082391738892e-01 8.205363899469375610e-02 -2.962674712762236595e-03 -2.711629569530487061e-01 5.776422843337059021e-02 1.967275589704513550e-01 1.273324489593505859e-01 5.401947721838951111e-02 -1.130391731858253479e-01 1.115797460079193115e-01 -2.099528014659881592e-01 3.068613708019256592e-01 1.064664870500564575e-01 -2.204270809888839722e-01 -8.614855818450450897e-03 2.181494981050491333e-01
-3.614089787006378174e-01 -1.984033286571502686e-01 -2.211178541183471680e-01 -6.089236587285995483e-02 -1.501190364360809326e-01 5.155085027217864990e-02 -1.695045083761215210e-01 -2.301373034715652466e-01 -2.765912413597106934e-01 6.941295415163040161e-02 2.505436837673187256e-01 1.374968420714139938e-02 2.287972718477249146e-01 -1.601913571357727051e-01 -5.610504373908042908e-02 -2.559156715869903564e-02 -5.267992243170738220e-02 2.319743484258651733e-01 9.812351316213607788e-03 -1.649276018142700195e-01 8.843237161636352539e-02 1.240561902523040771e-01 2.126028761267662048e-02 2.119127959012985229e-01 9.478120505809783936e-02 7.967463880777359009e-02 -1.054457798600196838e-01 3.476254642009735107e-01 -1.475634574890136719e-01 -1.207642853260040283e-01 3.190222755074501038e-02 3.275848031044006348e-01
4.710208997130393982e-02 3.875429928302764893e-01 -1.515314877033233643e-01 3.945681825280189514e-02 -2.974943518638610840e-01 -1.566374301910400391e-01 1.314312517642974854e-01 2.472173608839511871e-02 -3.267567753791809082e-01 1.405057162046432495e-01 9.840802848339080811e-02 5.585592612624168396e-02 2.025970965623855591e-01 -1.126255542039871216e-01 6.096909195184707642e-02 7.343861460685729980e-02 -1.158548370003700256e-01 -1.329918801784515381e-01 -1.490955054759979248e-01 -1.115978285670280457e-01 3.578771650791168213e-02 1.790443658828735352e-01 1.779005825519561768e-01 5.122093111276626587e-02 -2.523085772991180420e-01 2.433494478464126587e-01 -1.706195771694183350e-01 3.252975642681121826e-01 1.754362732172012329e-01 -1.424487233161926270e-01 -2.762972936034202576e-02 2.166784554719924927e-01
-1.087376996874809265e-01 3.262943401932716370e-02 -2.460646033287048340e-01 -1.432837452739477158e-02 -1.894810646772384644e-01 1.950878351926803589e-01 -1.339364945888519287e-01 -1.084315702319145203e-01 -4.875827953219413757e-02 2.400566488504409790e-01 7.174240797758102417e-02 2.427973896265029907e-01 -1.895392835140228271e-01 3.720894083380699158e-02 -1.151759698987007141e-01 -2.070048302412033081e-01 3.659062460064888000e-02 -3.783166408538818359e-02 -3.332946076989173889e-02 1.720071732997894287e-01 3.127468824386596680e-01 -3.226754963397979736e-01 -1.183267608284950256e-01 -3.698727488517761230e-02 -1.425629947334527969e-02 6.138953939080238342e-02 -2.632547616958618164e-01 1.938090473413467407e-01 -2.088403850793838501e-01 -3.026252090930938721e-01 -3.271900862455368042e-02 3.275681734085083008e-01
-1.604642271995544434e-01 1.149855274707078934e-02 -3.476584702730178833e-02 5.189810320734977722e-02 -1.833661794662475586e-01 5.340800434350967407e-02 2.584984004497528076e-01 -2.163326591253280640e-01 -2.624040246009826660e-01 1.995213627815246582e-01 2.666804194450378418e-01 4.094717204570770264e-01 -1.118826195597648621e-01 1.449307799339294434e-01 8.406905829906463623e-02 -5.716117471456527710e-02 1.359628140926361084e-01 2.805209904909133911e-02 -4.560769721865653992e-02 1.989489607512950897e-02 1.365772336721420288e-01 -1.609852910041809082e-01 2.544062770903110504e-02 2.108491957187652588e-01 -4.641876369714736938e-02 -4.674075916409492493e-02 7.865066081285476685e-02 3.296642601490020752e-01 -3.251613378524780273e-01 -2.969163954257965088e-01 5.896309018135070801e-02 -2.862866781651973724e-02
-2.255369164049625397e-02 9.622641652822494507e-02 -1.056777909398078918e-01 7.507576048374176025e-02 -1.900908350944519043e-01 1.053856238722801208e-01 1.802216023206710815e-01 -3.368443548679351807e-01 7.306917011737823486e-02 2.494541108608245850e-01 2.072737962007522583e-01 2.512116730213165283e-01 -9.550178796052932739e-02 -9.817025065422058105e-02 -3.700411319732666016e-01 -2.730651199817657471e-01 1.660164296627044678e-01 7.090057432651519775e-02 -8.177740126848220825e-02 1.111099589616060257e-02 4.646581131964921951e-03 -3.273833915591239929e-02 6.293350458145141602e-02 1.501258462667465210e-01 1.939554810523986816e-01 8.333482593297958374e-02 -2.455726265907287598e-01 3.546736836433410645e-01 -2.033580243587493896e-01 -1.675585955381393433e-01 9.617409855127334595e-02 4.483665805310010910e-03
-1.222686469554901123e-01 1.679231971502304077e-01 -7.024502009153366089e-02 2.999601662158966064e-01 -3.173572719097137451e-01 9.011952579021453857e-02 1.936143785715103149e-01 1.254448145627975464e-01 -5.408512800931930542e-02 -6.295762211084365845e-02 -2.002020031213760376e-01 5.634094774723052979e-02 2.239476144313812256e-01 -1.799630075693130493e-01 -2.963413298130035400e-01 -6.253372877836227417e-02 -1.716577559709548950e-01 -2.502883318811655045e-03 -1.644622832536697388e-01 -2.177152037620544434e-01 1.773944795131683350e-01 2.181633561849594116e-01 3.531182557344436646e-02 1.706202477216720581e-01 -2.062478065490722656e-01 1.027104035019874573e-01 -2.385631799697875977e-01 2.131491750478744507e-01 -2.300198078155517578e-01 -6.533551961183547974e-02 4.896381869912147522e-02 2.170692980289459229e-01
-1.959840208292007446e-02 1.448290795087814331e-01 -2.346795946359634399e-01 1.897000968456268311e-01 -1.913852542638778687e-01 2.680371999740600586e-01 4.397047683596611023e-02 -2.570161819458007812e-01 -2.914906442165374756e-01 -7.468047738075256348e-02 1.447930932044982910e-01 8.041004091501235962e-02 -2.805449366569519043e-01 -2.077197283506393433e-01 -3.979760110378265381e-01 7.074667513370513916e-02 -5.277720745652914047e-03 1.001198887825012207e-01 3.011910803616046906e-02 1.282778847962617874e-02 8.830536156892776489e-02 -9.755511581897735596e-02 4.195583239197731018e-02 -3.949292004108428955e-02 -7.964591681957244873e-02 -1.737969368696212769e-01 -3.093987889587879181e-02 -6.523224711418151855e-02 -2.103027999401092529e-01 -1.537300646305084229e-01 1.302370727062225342e-01 3.867265582084655762e-01
9.628432802855968475e-03 3.353580832481384277e-01 -8.122139424085617065e-02 1.012914776802062988e-01 -2.498297989368438721e-01 1.967937797307968140e-01 -1.396059691905975342e-01 -3.021182417869567871e-01 -1.568359732627868652e-01 -6.320478022098541260e-02 9.684069454669952393e-02 2.052344828844070435e-01 -2.564622461795806885e-01 6.254390813410282135e-03 1.101787984371185303e-01 -1.835467368364334106e-01 -1.828922331333160400e-01 -9.888304024934768677e-02 7.962786406278610229e-02 -1.614232212305068970e-01 -8.475919812917709351e-02 7.053580135107040405e-02 1.146341934800148010e-01 -4.542514681816101074e-02 -1.511738151311874390e-01 8.887130767107009888e-02 -1.905138790607452393e-01 2.004631906747817993e-01 -3.942916691303253174e-01 -1.784402132034301758e-02 2.933089733123779297e-01 1.221000254154205322e-01
1.404402311891317368e-02 1.892609745264053345e-01 -2.518379390239715576e-01 -1.039365902543067932e-01 -2.202638983726501465e-01 -2.131784111261367798e-01 1.159066930413246155e-01 -1.952295005321502686e-02 -7.540479302406311035e-02 2.296875566244125366e-01 -1.245018616318702698e-01 2.927347421646118164e-01 2.919745743274688721e-01 -3.033703565597534180e-02 2.400013245642185211e-02 -1.751479953527450562e-01 -1.105630323290824890e-01 -1.572042107582092285e-01 -9.070019423961639404e-02 1.880527138710021973e-01 2.872812151908874512e-01 -1.696625947952270508e-01 -1.898030191659927368e-01 -1.341999173164367676e-01 -1.823284626007080078e-01 6.425088644027709961e-02 -1.189613789319992065e-01 3.325908780097961426e-01 -1.804926544427871704e-01 -2.372835874557495117e-01 -7.357058674097061157e-02 -5.108612403273582458e-02
-1.122419089078903198e-01 2.501842081546783447e-01 -3.763511478900909424e-01 9.185251593589782715e-02 9.519229084253311157e-02 -2.615140974521636963e-01 1.776459217071533203e-01 -1.856577843427658081e-01 -3.806003928184509277e-01 -1.708386540412902832e-01 7.191514968872070312e-02 -1.621913863345980644e-03 4.501036833971738815e-03 -3.030998706817626953e-01 -1.272294968366622925e-01 1.082716584205627441e-01 -2.047886252403259277e-01 1.493237018585205078e-01 6.245833821594715118e-03 7.446748018264770508e-02 -1.006684526801109314e-01 2.511144578456878662e-01 1.498280316591262817e-01 2.477816119790077209e-02 -1.189749911427497864e-01 1.315830051898956299e-01 1.071556434035301208e-01 1.698961555957794189e-01 -2.152094542980194092e-01 -1.070235371589660645e-01 1.404384374618530273e-01 1.298228651285171509e-01
9.343805909156799316e-02 3.178981542587280273e-01 -2.582181096076965332e-01 9.101831912994384766e-02 1.964004477486014366e-03 2.823469340801239014e-01 -1.823369786143302917e-02 -2.603546679019927979e-01 -8.870300650596618652e-02 8.366404473781585693e-02 -1.858193427324295044e-01 1.890602558851242065e-01 -6.513904780149459839e-02 8.043363690376281738e-02 -5.718083307147026062e-02 8.303191512823104858e-02 -1.247484236955642700e-01 -1.873163878917694092e-02 1.629434525966644287e-01 -9.944795072078704834e-02 6.804580986499786377e-02 1.217274293303489685e-01 1.111738383769989014e-02 -5.138328671455383301e-02 -9.128925949335098267e-02 -3.299683630466461182e-01 -1.832239776849746704e-01 4.366221129894256592e-01 -6.553050596266984940e-03 -1.857381165027618408e-01 7.186348736286163330e-02 3.251115083694458008e-01
1.047118678689002991e-01 2.799642980098724365e-01 -2.803666293621063232e-01 1.387953758239746094e-01 -2.254762053489685059e-01 5.564535502344369888e-03 -1.656394898891448975e-01 -2.682179510593414307e-01 -1.872254461050033569e-01 -1.084513738751411438e-01 3.525637835264205933e-02 -2.775284051895141602e-01 1.675103157758712769e-01 -2.474376559257507324e-01 -1.626374423503875732e-01 1.539244204759597778e-01 -1.486897021532058716e-01 -1.034300625324249268e-01 -2.688932418823242188e-02 1.372607201337814331e-01 8.948767185211181641e-02 7.615088671445846558e-02 -1.246311292052268982e-01 2.331973016262054443e-01 -1.614955067634582520e-02 -1.883268803358078003e-01 -1.210753768682479858e-01 2.522407770156860352e-01 -5.878080055117607117e-02 -1.601019799709320068e-01 2.012229524552822113e-03 3.447229564189910889e-01
-6.472465395927429199e-02 3.700322508811950684e-01 -2.396750152111053467e-01 6.518770754337310791e-02 -2.719389498233795166e-01 1.946909576654434204e-01 -2.588061615824699402e-02 -3.804029524326324463e-01 -2.535399496555328369e-01 6.497824937105178833e-02 -5.025928840041160583e-02 -3.356808423995971680e-01 6.846369802951812744e-02 -3.517546951770782471e-01 2.263288013637065887e-02 9.222012758255004883e-02 -3.556679561734199524e-02 2.575744874775409698e-02 -6.104609742760658264e-02 -2.452273853123188019e-02 1.225352734327316284e-01 1.506020426750183105e-01 -2.163244187831878662e-01 1.236002892255783081e-01 -6.726359575986862183e-02 -9.283313900232315063e-02 -1.129206493496894836e-01 2.040182799100875854e-01 -9.829362481832504272e-02 -1.329449862241744995e-01 8.421199023723602295e-02 1.041331142187118530e-01
-2.359175980091094971e-01 -2.230571210384368896e-01 -2.733561098575592041e-01 1.344250142574310303e-01 -1.437132209539413452e-01 1.527082175016403198e-01 -1.356477439403533936e-01 -1.700133085250854492e-01 -1.317753195762634277e-01 1.604188978672027588e-01 1.225058361887931824e-01 1.793726533651351929e-01 7.007379829883575439e-02 -2.847960293292999268e-01 -7.529333233833312988e-02 -3.266122937202453613e-01 -7.699567941017448902e-04 3.121078908443450928e-01 -1.274126619100570679e-01 1.901642084121704102e-01 7.826677709817886353e-02 -2.249829238280653954e-03 -1.781374663114547729e-01 6.581158190965652466e-02 -1.243400797247886658e-01 1.498891264200210571e-01 -1.438477784395217896e-01 1.917575746774673462e-01 -1.297066658735275269e-01 -4.914361983537673950e-03 -1.572143435478210449e-01 3.048175871372222900e-01
1.157952472567558289e-01 2.841033637523651123e-01 -4.797467961907386780e-02 2.850370705127716064e-01 -1.607844680547714233e-01 2.670417726039886475e-01 2.714466750621795654e-01 1.493139844387769699e-02 -1.450209170579910278e-01 -1.109528839588165283e-01 3.036578930914402008e-02 2.608620794489979744e-03 -1.471826285123825073e-01 -2.106576263904571533e-01 -2.665377855300903320e-01 -6.339397281408309937e-02 -2.068973928689956665e-01 1.309585869312286377e-01 -2.221142351627349854e-01 -1.072085648775100708e-01 8.305411040782928467e-02 -1.612467914819717407e-01 1.692462712526321411e-01 4.324531182646751404e-02 -1.456623375415802002e-01 1.148545816540718079e-01 1.281356513500213623e-01 1.943615227937698364e-01 -3.259571492671966553e-01 -1.790046095848083496e-01 1.792684346437454224e-01 1.807170063257217407e-01
1.611100137233734131e-01 2.266397476196289062e-01 2.369232289493083954e-02 1.969714760780334473e-01 -2.954728305339813232e-01 2.798295617103576660e-01 1.573190540075302124e-01 -9.687934070825576782e-03 -8.015053719282150269e-02 -3.709957376122474670e-02 3.560158982872962952e-02 1.320637315511703491e-01 6.892130523920059204e-02 -2.507839798927307129e-01 -3.522123992443084717e-01 4.452406987547874451e-02 2.507893927395343781e-02 2.754308581352233887e-01 -2.614099532365798950e-02 -2.328148633241653442e-01 1.941295415163040161e-01 -5.765692144632339478e-02 -9.770799661055207253e-04 1.544071882963180542e-01 -1.853312104940414429e-01 -6.525337696075439453e-03 1.609591543674468994e-01 1.556808650493621826e-01 -2.330673038959503174e-01 -1.533472090959548950e-01 2.649210989475250244e-01 2.095127403736114502e-01
-5.641434807330369949e-03 1.836496144533157349e-01 -1.758086830377578735e-01 5.236098542809486389e-02 -2.052686661481857300e-01 -2.517792880535125732e-01 2.316137105226516724e-01 -1.549538820981979370e-01 5.728338728658854961e-04 -7.948401570320129395e-02 1.440477371215820312e-01 -1.265459507703781128e-01 -3.160993158817291260e-01 -1.607150733470916748e-01 -1.816417276859283447e-01 -2.445215582847595215e-01 1.301858127117156982e-01 -3.617762029170989990e-01 -1.280901134014129639e-01 4.609199985861778259e-02 2.585290670394897461e-01 6.428025662899017334e-03 -2.860706448554992676e-01 -5.237881466746330261e-02 5.761397257447242737e-02 7.846042513847351074e-02 -1.067759934812784195e-02 2.888115048408508301e-01 -5.636463314294815063e-02 -1.936199963092803955e-01 1.465390771627426147e-01 1.217834129929542542e-01
-2.149224728345870972e-01 1.063637733459472656e-01 6.002758443355560303e-02 -5.907991435378789902e-03 -2.451668381690979004e-01 -4.514521360397338867e-02 2.102763652801513672e-01 -3.504417538642883301e-01 -1.793387681245803833e-01 -1.401830278337001801e-02 1.977074742317199707e-01 1.941785067319869995e-01 1.520049273967742920e-01 -2.484797686338424683e-01 1.864502131938934326e-01 4.390740022063255310e-02 3.802436590194702148e-02 -1.384311318397521973e-01 -1.768889464437961578e-02 1.636913567781448364e-01 -4.694338887929916382e-02 1.082680001854896545e-01 1.342941373586654663e-01 5.281162448227405548e-03 -8.787157386541366577e-02 2.820283174514770508e-01 5.573147162795066833e-02 3.431179523468017578e-01 -2.398886978626251221e-01 -3.539919853210449219e-01 8.972620964050292969e-02 1.686567626893520355e-02
-2.873285114765167236e-01 2.508521080017089844e-01 -4.103457033634185791e-01 -5.808211863040924072e-02 1.661753095686435699e-02 2.250239811837673187e-02 -9.684032201766967773e-02 -1.715355664491653442e-01 2.805416472256183624e-02 2.623425126075744629e-01 -1.629835963249206543e-01 2.968001551926136017e-02 3.612183779478073120e-02 1.080214679241180420e-01 -3.230974674224853516e-01 -6.407940387725830078e-02 3.421649709343910217e-02 2.104201614856719971e-01 -2.211862802505493164e-01 1.411747038364410400e-01 -1.352003067731857300e-01 -2.000241577625274658e-01 -7.764444500207901001e-02 1.937788128852844238e-01 -9.875180572271347046e-02 7.927840948104858398e-02 -1.391458064317703247e-01 8.077337592840194702e-02 -1.359929442405700684e-01 -3.159579634666442871e-01 -1.982462853193283081e-01 9.449873119592666626e-02
-1.505715847015380859e-01 -5.072152242064476013e-02 -2.290960103273391724e-01 -2.966073527932167053e-02 -2.331994175910949707e-01 1.854228787124156952e-03 -1.144312769174575806e-01 -9.318388998508453369e-02 -1.094835251569747925e-01 -2.075880952179431915e-02 8.123411238193511963e-02 6.445679068565368652e-02 1.203752681612968445e-01 -1.807169169187545776e-01 4.816318675875663757e-02 1.062922030687332153e-01 -1.443987339735031128e-01 2.076167464256286621e-01 4.085072502493858337e-02 -1.698105186223983765e-01 -6.961744278669357300e-02 2.449440360069274902e-01 -2.408988773822784424e-02 1.286122053861618042e-01 -3.061653673648834229e-01 -7.553723454475402832e-02 -1.678270846605300903e-01 2.117247134447097778e-01 -2.304154336452484131e-01 -1.461760699748992920e-01 8.626599609851837158e-02 5.749149918556213379e-01
6.431603431701660156e-02 4.814894124865531921e-02 -3.591297864913940430e-01 -9.383233636617660522e-02 -1.205238401889801025e-01 -2.618241822347044945e-03 2.609409391880035400e-02 -1.024853140115737915e-01 -2.402596622705459595e-01 9.092321246862411499e-02 2.132662087678909302e-01 1.016537845134735107e-01 -2.198440283536911011e-01 -7.728092372417449951e-02 -3.154878616333007812e-01 -2.485037744045257568e-01 8.012987673282623291e-02 1.067797765135765076e-01 -1.581003367900848389e-01 -5.886888876557350159e-02 -7.009257096797227859e-04 1.023135706782341003e-01 -4.826317727565765381e-02 2.170400917530059814e-01 1.254736185073852539e-01 7.173931598663330078e-02 2.090734839439392090e-01 4.377386271953582764e-01 -2.723369002342224121e-01 -7.325787097215652466e-02 2.921553142368793488e-02 -2.232902646064758301e-01
-7.942327857017517090e-02 3.186634778976440430e-01 -5.451457574963569641e-02 3.045021295547485352e-01 -1.628072857856750488e-01 2.909846901893615723e-01 1.472693979740142822e-01 -2.549249492585659027e-02 -3.524356186389923096e-01 -1.029505282640457153e-01 1.995141953229904175e-01 -8.906601369380950928e-02 -2.888143807649612427e-02 -1.323485374450683594e-01 -3.001227080821990967e-01 -1.567192226648330688e-01 5.692086741328239441e-02 1.202041730284690857e-01 -7.654283940792083740e-02 -4.348194599151611328e-02 1.009034886956214905e-01 -9.094528853893280029e-02 1.058815792202949524e-01 2.473386824131011963e-01 -7.077248394489288330e-02 1.512059718370437622e-01 3.040537796914577484e-02 -1.126246899366378784e-01 -2.102037966251373291e-01 -2.785960137844085693e-01 1.293094903230667114e-01 2.260998785495758057e-01
-1.880495548248291016e-01 4.638650417327880859e-01 -2.015919983386993408e-01 1.611342430114746094e-01 4.946476966142654419e-02 3.331144154071807861e-01 7.206676155328750610e-02 -2.190045267343521118e-01 -1.853809691965579987e-02 7.262207567691802979e-03 2.523120939731597900e-01 2.218698859214782715e-01 1.824213266372680664e-01 -8.559680730104446411e-02 -1.690827459096908569e-01 -2.010962665081024170e-01 3.903114423155784607e-02 9.048706293106079102e-02 -2.759085409343242645e-02 5.523319169878959656e-02 -1.174127906560897827e-01 -1.042959615588188171e-01 8.907664567232131958e-02 -1.312166750431060791e-01 6.849153339862823486e-02 2.786943614482879639e-01 -1.342397183179855347e-01 1.701014339923858643e-01 -2.626557350158691406e-01 -3.974139690399169922e-03 5.577535554766654968e-02 1.691360175609588623e-01
-9.390091896057128906e-02 3.032391369342803955e-01 -3.105867505073547363e-01 4.216500744223594666e-02 4.611304402351379395e-02 3.162416815757751465e-01 2.380533963441848755e-01 -1.253319531679153442e-01 4.184685274958610535e-02 2.017475962638854980e-01 -2.643312560394406319e-03 1.107098907232284546e-01 4.114007577300071716e-02 -2.318849042057991028e-02 1.254369225353002548e-02 -7.091415673494338989e-02 -1.143606230616569519e-01 2.851153016090393066e-01 -8.721772581338882446e-02 -1.016665343195199966e-02 2.277714908123016357e-01 1.781724691390991211e-01 -1.584588363766670227e-02 1.355013698339462280e-01 -4.438142776489257812e-01 -9.113831818103790283e-02 -7.096659392118453979e-02 6.470644846558570862e-03 2.736839950084686279e-01 -2.562164962291717529e-01 4.530937969684600830e-02 8.405978977680206299e-02
-1.776646375656127930e-01 3.195662498474121094e-01 -3.846545815467834473e-01 2.993122115731239319e-02 6.115360930562019348e-02 -3.268856555223464966e-02 3.387913107872009277e-02 -2.272968441247940063e-01 1.288853138685226440e-01 -6.654068827629089355e-02 -7.294234354048967361e-03 3.684001564979553223e-01 1.097319275140762329e-01 -1.631171554327011108e-01 -2.139144390821456909e-01 -2.898254394531250000e-01 1.338267177343368530e-01 1.116719543933868408e-01 -4.918912053108215332e-02 1.992316693067550659e-01 -3.642044961452484131e-02 5.246678367257118225e-02 2.040199190378189087e-01 2.492995709180831909e-01 1.001867949962615967e-01 -9.742355346679687500e-02 1.452455371618270874e-01 1.375405192375183105e-01 -2.223550714552402496e-02 -1.140071898698806763e-01 1.989696174860000610e-01 2.040840685367584229e-01
-1.482607275247573853e-01 5.978323146700859070e-02 -7.598240673542022705e-02 -1.030060462653636932e-03 -2.902918159961700439e-01 1.545524597167968750e-01 -1.318817138671875000e-01 -2.123892456293106079e-01 -1.192892938852310181e-01 2.496003508567810059e-01 -2.396266311407089233e-01 2.477645874023437500e-01 -1.886777579784393311e-01 5.858354642987251282e-02 5.786103382706642151e-02 -3.487634658813476562e-01 -1.326218694448471069e-01 9.574412554502487183e-02 -4.560106247663497925e-02 1.041924357414245605e-01 2.634033153299242258e-04 1.415698416531085968e-02 2.364281564950942993e-02 3.450679779052734375e-01 -1.411060690879821777e-01 1.707706600427627563e-01 2.033841609954833984e-02 1.790863722562789917e-01 -1.284066736698150635e-01 -3.824626803398132324e-01 -6.430825591087341309e-02 1.751448661088943481e-01
-6.523944437503814697e-02 2.162781953811645508e-01 -1.141060981899499893e-02 8.977538906037807465e-03 1.032860949635505676e-01 -6.551305949687957764e-02 2.417208552360534668e-01 -1.722615808248519897e-01 -2.296365499496459961e-01 1.286844015121459961e-01 1.595550402998924255e-02 4.725951850414276123e-01 1.168650835752487183e-01 -1.341304630041122437e-01 -8.708368241786956787e-02 1.403067260980606079e-01 7.019195705652236938e-02 7.716993987560272217e-02 1.790875047445297241e-01 2.407511025667190552e-01 2.216671407222747803e-01 5.683977156877517700e-02 4.194658622145652771e-02 -2.492946200072765350e-02 5.786676332354545593e-02 1.874908059835433960e-01 4.231884609907865524e-03 2.368900030851364136e-01 -1.926945447921752930e-01 -4.442247450351715088e-01 -4.460820183157920837e-02 -8.441619575023651123e-02
5.102460831403732300e-02 1.747333556413650513e-01 -1.667238473892211914e-01 -1.386404484510421753e-01 -1.327837109565734863e-01 -6.686574965715408325e-02 -2.537778764963150024e-02 -1.023379713296890259e-01 -8.204651623964309692e-02 1.493729054927825928e-01 -2.463499456644058228e-01 2.930647730827331543e-01 2.014665007591247559e-01 -1.138882711529731750e-01 -2.123200595378875732e-01 -1.884666681289672852e-01 -8.114566653966903687e-02 -3.624829649925231934e-02 -1.669702529907226562e-01 1.683838367462158203e-01 3.034289181232452393e-01 -2.032476514577865601e-01 1.690585315227508545e-01 -1.697822660207748413e-01 -9.113675355911254883e-02 -2.588095329701900482e-02 -1.276759952306747437e-01 3.843888640403747559e-01 -1.637127697467803955e-01 -2.692786157131195068e-01 2.105456590652465820e-01 7.251925766468048096e-02
1.187849268317222595e-01 2.215021699666976929e-01 -1.562839150428771973e-01 -1.099415421485900879e-01 -2.847608923912048340e-01 -1.185793206095695496e-01 -3.501475229859352112e-02 -3.267725110054016113e-01 -9.165809303522109985e-02 -2.189626395702362061e-01 -8.330687880516052246e-02 1.825539022684097290e-01 4.385624080896377563e-02 -1.028437316417694092e-01 5.077794566750526428e-02 -1.931883990764617920e-01 -1.453056931495666504e-01 -1.849839836359024048e-01 2.647284418344497681e-02 2.561329603195190430e-01 1.153141111135482788e-01 -2.726918831467628479e-02 -2.245665043592453003e-01 8.934486657381057739e-02 -1.181456074118614197e-01 -1.142326593399047852e-01 1.209663301706314087e-01 2.735075652599334717e-01 -1.734919399023056030e-01 -3.836525082588195801e-01 2.264353483915328979e-01 9.511776268482208252e-02
-1.189614310860633850e-01 3.699270263314247131e-02 -3.435701131820678711e-01 4.070255160331726074e-02 -8.035701513290405273e-02 1.793965697288513184e-01 2.157215327024459839e-01 -1.260860115289688110e-01 -3.404650092124938965e-01 6.454764306545257568e-02 -2.720646373927593231e-02 -1.716407835483551025e-01 1.266105324029922485e-01 -9.352789074182510376e-02 -1.783106327056884766e-01 1.867628097534179688e-01 9.038837626576423645e-03 2.009194493293762207e-01 3.693867474794387817e-02 1.725210249423980713e-02 7.560772448778152466e-02 -1.340985000133514404e-01 -4.724573716521263123e-02 2.810607254505157471e-01 -3.558603525161743164e-01 2.939649820327758789e-01 -2.685273587703704834e-01 2.177501916885375977e-01 -1.490096561610698700e-02 1.076791062951087952e-01 1.653475016355514526e-01 5.659835785627365112e-02
-1.926638744771480560e-02 2.818027734756469727e-01 -3.336040973663330078e-01 1.067362874746322632e-01 -4.730669260025024414e-01 1.223377436399459839e-01 -1.581843942403793335e-02 -4.571443051099777222e-02 -4.414671361446380615e-01 -6.868421286344528198e-02 6.446635816246271133e-03 -2.497920244932174683e-01 -3.352139517664909363e-02 -8.655504137277603149e-02 5.068235471844673157e-02 1.989960521459579468e-01 4.647795576602220535e-04 1.015841886401176453e-01 1.633293181657791138e-02 3.880141302943229675e-02 9.576152078807353973e-03 -1.140726432204246521e-01 9.011161327362060547e-02 6.103597953915596008e-02 3.552849590778350830e-02 6.270378828048706055e-02 -6.792640686035156250e-02 2.232465595006942749e-01 -4.111147671937942505e-02 -2.791481614112854004e-01 7.867921143770217896e-02 2.472002506256103516e-01
1.202796399593353271e-01 1.336892843246459961e-01 -2.466146796941757202e-01 2.640851140022277832e-01 -2.098867446184158325e-01 3.564239144325256348e-01 -1.830222010612487793e-01 -1.430030614137649536e-01 -1.761921942234039307e-01 -1.014689356088638306e-01 1.340408995747566223e-02 1.699756532907485962e-01 -2.204608917236328125e-01 8.303902298212051392e-02 -1.690068840980529785e-01 1.185555458068847656e-01 -1.966435015201568604e-01 1.344110518693923950e-01 -2.568128518760204315e-02 -2.717972360551357269e-02 9.366507083177566528e-02 -7.522929459810256958e-02 5.995002388954162598e-02 1.883760839700698853e-01 -1.780084222555160522e-01 3.678001090884208679e-02 2.992562390863895416e-02 6.716588139533996582e-02 -3.828992843627929688e-01 3.629722446203231812e-02 3.499886691570281982e-01 1.517267823219299316e-01
-2.322605811059474945e-02 1.874667704105377197e-01 -3.027937114238739014e-01 1.254210919141769409e-01 -6.157413125038146973e-03 2.540493942797183990e-02 -3.916241973638534546e-02 -1.131984964013099670e-01 -1.627119258046150208e-02 2.282190136611461639e-02 -6.050691381096839905e-02 -4.365253821015357971e-02 5.760418251156806946e-02 2.005475014448165894e-01 -5.704625323414802551e-02 -2.884462475776672363e-02 -6.230597570538520813e-02 8.158720284700393677e-02 -8.539290726184844971e-02 1.883045285940170288e-01 2.758177742362022400e-02 -2.118895351886749268e-01 1.941474825143814087e-01 1.266729533672332764e-01 -6.097725629806518555e-01 7.724649459123611450e-02 -1.520950645208358765e-01 2.572819888591766357e-01 7.680679112672805786e-02 -1.846291422843933105e-01 5.076564848423004150e-02 3.542996048927307129e-01
4.177740961313247681e-02 3.404959738254547119e-01 -4.437780380249023438e-01 1.634520106017589569e-02 -1.355556994676589966e-01 9.125588834285736084e-02 1.048562005162239075e-01 -6.143511086702346802e-02 -3.286324739456176758e-01 -9.895637631416320801e-02 1.025499179959297180e-01 -2.490609288215637207e-01 3.513832017779350281e-02 -2.483544647693634033e-01 -4.307015612721443176e-02 1.018317639827728271e-01 -2.591232657432556152e-01 -1.447020750492811203e-02 -3.877105563879013062e-02 7.492015720345079899e-04 -1.196488440036773682e-01 6.898725032806396484e-02 -1.947733759880065918e-02 3.087450750172138214e-02 -1.406327188014984131e-01 1.901861429214477539e-01 8.089044690132141113e-02 3.324803709983825684e-01 3.525810316205024719e-03 -1.800988465547561646e-01 1.310237050056457520e-01 2.573798298835754395e-01
2.295444905757904053e-02 4.374197423458099365e-01 -2.915115654468536377e-01 -9.467401355504989624e-02 -6.884933263063430786e-02 1.169475466012954712e-01 4.798913374543190002e-02 -2.502887248992919922e-01 -3.669506907463073730e-01 -4.739866778254508972e-02 -1.113998666405677795e-01 -1.113526374101638794e-01 1.426278501749038696e-01 -3.042143583297729492e-01 -1.466752290725708008e-01 -1.484274864196777344e-01 -2.774037122726440430e-01 7.134668529033660889e-02 1.246022642590105534e-03 3.555232658982276917e-02 8.812065422534942627e-02 9.613130986690521240e-02 -2.044516503810882568e-01 1.031158119440078735e-01 3.196485340595245361e-02 -1.313273608684539795e-01 6.500810384750366211e-02 2.086829841136932373e-01 1.101936697959899902e-01 -1.578195244073867798e-01 6.679441034793853760e-02 2.288783639669418335e-01
1.761817187070846558e-01 3.220286369323730469e-01 -4.235596358776092529e-01 -7.857909053564071655e-02 -1.317889988422393799e-01 2.910422980785369873e-01 -9.392473846673965454e-02 3.479711711406707764e-03 -1.746761500835418701e-01 6.446186453104019165e-02 7.046691328287124634e-02 -1.072038263082504272e-01 1.880528032779693604e-01 -2.632128000259399414e-01 -1.823284849524497986e-02 7.946331799030303955e-02 3.375480324029922485e-02 2.390437386929988861e-02 1.295649409294128418e-01 -1.404900103807449341e-01 -1.122838109731674194e-01 -3.821668773889541626e-02 -4.204616323113441467e-02 1.065240204334259033e-01 -6.894686073064804077e-02 3.728973865509033203e-02 -3.589025735855102539e-01 9.217435866594314575e-02 -2.682511135935783386e-02 -3.189341723918914795e-01 2.668032348155975342e-01 1.544747054576873779e-01
2.897918820381164551e-01 3.209882229566574097e-02 -2.430750727653503418e-01 1.613882482051849365e-01 7.975027710199356079e-02 6.473399698734283447e-03 7.088712602853775024e-02 -4.227731376886367798e-02 -1.976847201585769653e-01 2.507964074611663818e-01 4.167424049228429794e-03 5.319767445325851440e-02 -4.545723646879196167e-02 -1.634659059345722198e-02 -7.582969963550567627e-02 -3.432194292545318604e-01 9.178058803081512451e-02 -7.792335748672485352e-02 -1.153396219015121460e-01 1.607876718044281006e-01 3.978177607059478760e-01 -1.502997577190399170e-01 1.328635662794113159e-01 9.027623385190963745e-02 -7.851759344339370728e-02 -1.345956139266490936e-02 -1.408602148294448853e-01 1.542806327342987061e-01 -2.662051320075988770e-01 -2.824516296386718750e-01 1.611331999301910400e-01 3.146966695785522461e-01
2.103816419839859009e-01 3.425483703613281250e-01 -2.248083651065826416e-01 -5.850582942366600037e-02 -1.745611727237701416e-01 -1.050738096237182617e-01 1.522361040115356445e-01 5.516745150089263916e-02 -2.454347759485244751e-01 3.738043457269668579e-02 2.586432993412017822e-01 1.374798361212015152e-02 -5.520608648657798767e-02 -3.238932490348815918e-01 1.969395950436592102e-02 8.089425414800643921e-02 -1.760813444852828979e-01 -3.506938815116882324e-01 1.185044064186513424e-03 -3.433214733377099037e-03 1.063559651374816895e-01 1.947485655546188354e-01 1.443668007850646973e-01 7.924495637416839600e-02 -1.591085940599441528e-01 1.299123167991638184e-01 -6.321572512388229370e-02 3.109179735183715820e-01 9.040986746549606323e-02 -2.119177728891372681e-01 -3.444744274020195007e-02 2.135585546493530273e-01
-1.534712910652160645e-01 2.843049168586730957e-01 -2.248674035072326660e-01 2.852970063686370850e-01 -3.550385236740112305e-01 2.900481410324573517e-02 3.858500719070434570e-01 -8.435229957103729248e-02 2.218126058578491211e-01 1.086217015981674194e-01 -8.673211932182312012e-02 2.631295286118984222e-02 3.194365277886390686e-02 -4.193096421658992767e-03 -1.706380099058151245e-01 4.137622565031051636e-02 1.834679991006851196e-01 9.933860599994659424e-02 -1.381110996007919312e-01 -3.675162047147750854e-02 1.952517591416835785e-02 -4.679903388023376465e-02 2.505305409431457520e-01 3.112631440162658691e-01 -2.418789267539978027e-02 -1.238744556903839111e-01 -7.219552993774414062e-03 2.394577562808990479e-01 1.647477596998214722e-01 -1.469885408878326416e-01 -1.350390166044235229e-01 1.149172708392143250e-01
-2.017899900674819946e-01 8.745127171277999878e-02 -3.485527634620666504e-01 -6.830263882875442505e-02 -1.934542879462242126e-02 5.421296507120132446e-02 1.809273511171340942e-01 1.894253492355346680e-01 4.537614062428474426e-03 2.550636231899261475e-01 3.555210530757904053e-01 2.148875296115875244e-01 2.182780653238296509e-01 3.484589979052543640e-02 -2.665865123271942139e-01 -8.325177431106567383e-02 -2.934828586876392365e-02 2.238314449787139893e-01 3.345780074596405029e-02 2.488478831946849823e-02 -1.033870801329612732e-01 -1.613372266292572021e-01 1.538730114698410034e-01 1.739832311868667603e-01 -2.743283808231353760e-01 -3.010737337172031403e-02 1.507615298032760620e-01 3.225170671939849854e-01 -9.800098836421966553e-02 -3.029305674135684967e-02 1.793680638074874878e-01 -8.385099470615386963e-03
-7.770217955112457275e-03 2.593758106231689453e-01 -1.712930500507354736e-01 -1.419988870620727539e-01 -2.160421460866928101e-01 7.529476284980773926e-02 -7.006400823593139648e-02 -2.343828529119491577e-01 -6.465096026659011841e-02 -2.135236710309982300e-01 -8.116627484560012817e-02 2.327283620834350586e-01 1.796187162399291992e-01 -1.060073375701904297e-01 1.130515187978744507e-01 -1.356393247842788696e-01 -1.244101002812385559e-01 -2.165523767471313477e-01 -8.483826369047164917e-02 1.630870848894119263e-01 2.184807062149047852e-01 2.497171610593795776e-02 -9.979537874460220337e-02 1.752472855150699615e-02 -5.250281468033790588e-02 7.911215536296367645e-03 9.723724424839019775e-02 2.421500384807586670e-01 -1.693905442953109741e-01 -5.137499570846557617e-01 1.675654500722885132e-01 1.983854174613952637e-01
1.346058696508407593e-01 2.211792394518852234e-02 -2.741712033748626709e-01 -9.920580685138702393e-02 -4.511526226997375488e-02 -2.672347128391265869e-01 5.061832442879676819e-02 -2.869281470775604248e-01 -4.361511021852493286e-02 8.145538158714771271e-03 1.678811311721801758e-01 9.493762254714965820e-02 -1.576080024242401123e-01 -2.361399382352828979e-01 -2.523630261421203613e-01 -3.482405543327331543e-01 -1.537181437015533447e-01 -1.059807837009429932e-01 -8.119318634271621704e-02 -7.328274101018905640e-02 2.274397462606430054e-01 1.546811759471893311e-01 5.480962246656417847e-02 -4.958296567201614380e-02 7.253009825944900513e-02 2.326139807701110840e-01 2.484897673130035400e-01 3.074041306972503662e-01 -7.929260283708572388e-02 -2.771753966808319092e-01 -3.558115661144256592e-02 -7.333800196647644043e-02
-1.887972801923751831e-01 4.642266780138015747e-02 -3.559514582157135010e-01 7.244126498699188232e-02 -1.248092353343963623e-01 -1.025617029517889023e-02 1.714354306459426880e-01 -2.868906259536743164e-01 1.726175309158861637e-03 1.387715805321931839e-02 1.374003887176513672e-01 2.780082821846008301e-01 -2.062100023031234741e-01 -6.521813571453094482e-02 -2.231916040182113647e-01 -2.151798009872436523e-01 8.035574853420257568e-02 1.943528465926647186e-02 -2.703468203544616699e-01 -2.527375817298889160e-01 1.809144951403141022e-02 9.531764686107635498e-02 -3.118960745632648468e-02 1.640088260173797607e-01 1.600269079208374023e-01 7.809384912252426147e-02 -1.410525292158126831e-01 4.277527630329132080e-01 -1.634967923164367676e-01 -1.701955567114055157e-03 1.444995254278182983e-01 1.854672282934188843e-02
-6.605152040719985962e-02 -1.761567778885364532e-02 -2.419868856668472290e-02 4.416187107563018799e-02 -3.556987047195434570e-01 1.006868034601211548e-01 2.062874287366867065e-01 -4.038576185703277588e-01 -3.236758410930633545e-01 1.171738356351852417e-01 1.467222869396209717e-01 6.511421501636505127e-02 -2.173589169979095459e-01 -4.570207744836807251e-02 -1.618841141462326050e-01 -1.929872483015060425e-01 2.455689758062362671e-02 -1.806727647781372070e-01 5.388067103922367096e-03 9.759686142206192017e-02 -1.403308473527431488e-02 -2.315991520881652832e-01 8.230654895305633545e-02 1.156305894255638123e-01 -4.917375743389129639e-02 1.437896937131881714e-01 4.089229274541139603e-03 4.027728736400604248e-01 -2.951312996447086334e-02 -2.213187664747238159e-01 -4.997440613806247711e-03 -2.035557627677917480e-01
-1.490561217069625854e-01 2.538140490651130676e-02 -6.521450728178024292e-02 1.369071900844573975e-01 -2.725945413112640381e-01 1.203045845031738281e-01 1.735913008451461792e-01 -2.974542677402496338e-01 -2.897152602672576904e-01 -6.669830530881881714e-02 2.400588244199752808e-01 2.961987257003784180e-01 -1.000294312834739685e-01 1.288551837205886841e-01 -1.919280588626861572e-01 -1.244984492659568787e-01 1.107251718640327454e-01 -3.203117474913597107e-02 1.012312807142734528e-02 1.898202151060104370e-01 3.196933865547180176e-01 5.826060101389884949e-02 1.141510680317878723e-01 -1.038157567381858826e-01 -9.409440308809280396e-02 8.040878921747207642e-02 6.551587581634521484e-02 4.320317804813385010e-01 -9.166457504034042358e-02 -1.760840117931365967e-01 2.385233156383037567e-02 -9.481321275234222412e-02
-2.148427367210388184e-01 2.154932171106338501e-01 -1.892328709363937378e-01 2.763612568378448486e-01 -2.648125290870666504e-01 7.654602639377117157e-03 1.559103131294250488e-01 1.213063076138496399e-01 -7.643483579158782959e-03 2.449665218591690063e-03 2.483742833137512207e-01 4.135826230049133301e-02 1.573977917432785034e-01 -2.351493984460830688e-01 -1.583039909601211548e-01 9.215620160102844238e-02 1.008967608213424683e-01 2.549669742584228516e-01 1.619635224342346191e-01 -2.014185115694999695e-02 3.140066564083099365e-02 -2.798872292041778564e-01 -2.265556752681732178e-01 3.428498208522796631e-01 -7.185376435518264771e-02 -9.273239225149154663e-02 7.718718796968460083e-02 1.593000739812850952e-01 4.512493684887886047e-02 -2.943945229053497314e-01 6.773158907890319824e-02 1.432308703660964966e-01
1.189866662025451660e-01 2.394429445266723633e-01 -2.536862492561340332e-01 3.699183836579322815e-02 -1.244552284479141235e-01 2.439153045415878296e-01 -5.339889973402023315e-02 1.023390144109725952e-02 -8.813681453466415405e-02 1.161617040634155273e-02 4.015038534998893738e-02 -6.790658086538314819e-02 8.324189484119415283e-02 -2.379467785358428955e-01 -4.622990787029266357e-01 -1.667987853288650513e-01 -5.327863246202468872e-02 -1.706353425979614258e-01 4.962129518389701843e-02 -5.745081603527069092e-02 3.673596978187561035e-01 7.882677763700485229e-02 1.523146927356719971e-01 1.060270518064498901e-01 -5.775782093405723572e-02 3.251658380031585693e-01 6.820764392614364624e-02 1.388832628726959229e-01 -1.755935996770858765e-01 -1.396011114120483398e-01 1.442156136035919189e-01 2.194813191890716553e-01
-5.331601575016975403e-02 8.524906635284423828e-02 -2.844151258468627930e-01 1.395372748374938965e-01 3.934135660529136658e-02 9.697430580854415894e-02 1.425994485616683960e-01 -1.406858414411544800e-01 -2.037945538759231567e-01 1.211689263582229614e-01 1.690793186426162720e-01 2.781729698181152344e-01 -2.045354396104812622e-01 -1.660706661641597748e-02 -2.926826179027557373e-01 -2.051170617341995239e-01 -2.545040566474199295e-03 3.439481556415557861e-02 -3.128393590450286865e-01 -3.248926103115081787e-01 -4.542559385299682617e-03 1.404677331447601318e-01 -1.027955710887908936e-01 -2.715926617383956909e-02 4.989217221736907959e-02 8.323999494314193726e-02 -4.327793791890144348e-02 3.587850630283355713e-01 -3.013477027416229248e-01 -1.295007765293121338e-01 9.422786533832550049e-02 -1.194674149155616760e-01
1.233271602541208267e-02 -1.102141812443733215e-01 -4.281141161918640137e-01 -1.332116574048995972e-01 -7.773077487945556641e-02 2.828272879123687744e-01 3.182550072669982910e-01 -1.019203513860702515e-01 -3.268853425979614258e-01 -1.847601085901260376e-01 9.508813917636871338e-02 1.602703779935836792e-01 -1.473189890384674072e-02 -1.587318778038024902e-01 -9.307034779340028763e-04 2.368877083063125610e-02 8.059077709913253784e-02 1.764872074127197266e-01 -4.667802155017852783e-02 -1.780586838722229004e-01 -1.272470504045486450e-01 6.597420666366815567e-03 -1.545910835266113281e-01 1.739312112331390381e-01 -2.829759009182453156e-02 -1.014442518353462219e-01 -2.387847453355789185e-01 2.564273774623870850e-01 -2.291185967624187469e-02 -1.755663603544235229e-01 2.824093699455261230e-01 -1.980744674801826477e-02
-2.699989080429077148e-01 3.974335268139839172e-02 -1.372942626476287842e-01 2.748587727546691895e-01 -3.839128017425537109e-01 -3.748110309243202209e-02 1.644763946533203125e-01 -2.621274292469024658e-01 -1.509322226047515869e-01 -7.885839790105819702e-02 1.651997417211532593e-01 1.339594274759292603e-01 -3.541177883744239807e-02 2.429025620222091675e-02 -1.843456774950027466e-01 -9.775958955287933350e-02 -9.174522012472152710e-02 6.472477316856384277e-02 -2.672844827175140381e-01 8.397016674280166626e-02 1.097208112478256226e-01 5.513024330139160156e-02 1.094383522868156433e-01 -1.350559387356042862e-02 8.185458928346633911e-02 -2.525936998426914215e-02 3.227096167393028736e-04 5.553612112998962402e-01 5.592169240117073059e-02 -1.042982339859008789e-01 1.335916668176651001e-01 -3.154472634196281433e-02
2.432220429182052612e-02 2.612670361995697021e-01 7.067818194627761841e-03 -7.242598384618759155e-02 -2.005418986082077026e-01 2.479985207319259644e-01 1.403339058160781860e-01 -2.855675518512725830e-01 5.459605902433395386e-02 2.453624606132507324e-01 1.642411947250366211e-01 2.435650676488876343e-01 -3.829171136021614075e-02 2.965382114052772522e-02 -2.751835584640502930e-01 -3.137247562408447266e-01 1.075548902153968811e-01 7.859158515930175781e-02 6.070530787110328674e-02 -9.924982488155364990e-02 1.637678942643105984e-03 -3.353353589773178101e-02 4.500098526477813721e-02 1.274939775466918945e-01 2.154652327299118042e-01 -8.337724953889846802e-03 -2.766832113265991211e-01 3.039677739143371582e-01 -2.084038555622100830e-01 -1.990148723125457764e-01 2.059950381517410278e-01 7.285073399543762207e-02
2.689733542501926422e-02 2.993938326835632324e-01 -2.481987774372100830e-01 1.313256919384002686e-01 -4.997557029128074646e-03 2.308639883995056152e-01 -2.161099389195442200e-02 1.864968053996562958e-02 -1.914054155349731445e-02 2.668495774269104004e-01 2.236290648579597473e-02 4.058133065700531006e-01 1.949213296175003052e-01 -6.943098269402980804e-03 -5.319074168801307678e-02 2.756344713270664215e-02 1.760726571083068848e-01 -2.139568142592906952e-02 -1.121310815215110779e-01 -2.043299823999404907e-01 2.795156240463256836e-01 -2.860388755798339844e-01 -7.349512726068496704e-02 1.458729952573776245e-01 -3.717011585831642151e-02 4.646561294794082642e-02 -2.101384401321411133e-01 5.771411582827568054e-02 -2.602786719799041748e-01 -8.770522475242614746e-02 1.148066297173500061e-01 2.936034500598907471e-01
6.232706829905509949e-02 -1.597752049565315247e-02 -2.001816183328628540e-01 8.498246967792510986e-02 -2.122818380594253540e-01 -4.174346977379173040e-04 -1.250222474336624146e-01 -2.043373584747314453e-01 -1.971090734004974365e-01 3.477466106414794922e-01 -9.151938557624816895e-02 1.756410300731658936e-01 -1.605862379074096680e-01 2.930845879018306732e-02 -1.623037308454513550e-01 -2.872533202171325684e-01 9.938858449459075928e-02 -2.356361597776412964e-02 -4.607123509049415588e-02 2.654733955860137939e-01 -1.282924227416515350e-02 8.015145361423492432e-02 -4.972978308796882629e-02 -6.524083763360977173e-02 -1.651691645383834839e-01 -6.537827104330062866e-02 1.914885193109512329e-01 3.775905370712280273e-01 -3.568654656410217285e-01 -1.515821814537048340e-01 -8.896829187870025635e-02 2.149762362241744995e-01
2.077042758464813232e-01 2.945487797260284424e-01 -8.283413946628570557e-02 -8.824958652257919312e-02 7.730754092335700989e-03 1.170604303479194641e-01 7.976090908050537109e-02 -3.019147813320159912e-01 -1.085093244910240173e-01 1.179863363504409790e-01 -6.961822975426912308e-03 -1.697864085435867310e-01 7.455691695213317871e-02 -1.216518580913543701e-01 5.990497395396232605e-02 5.775867030024528503e-02 -2.416980266571044922e-01 -2.679538428783416748e-01 -2.831410057842731476e-02 -4.373748227953910828e-02 5.628517270088195801e-02 -1.343584358692169189e-01 8.037500828504562378e-02 2.759735882282257080e-01 -2.562808990478515625e-01 1.607681065797805786e-01 -3.499324247241020203e-02 4.461282193660736084e-01 -9.376519173383712769e-02 -1.669539958238601685e-01 -7.847504317760467529e-02 3.015641570091247559e-01
-2.699540257453918457e-01 4.285334348678588867e-01 -2.546098828315734863e-01 -1.079080030322074890e-01 -1.636478751897811890e-01 3.746164217591285706e-02 1.302995979785919189e-01 1.774227470159530640e-01 -1.997350342571735382e-02 -5.441565811634063721e-02 1.546281576156616211e-01 -8.870886638760566711e-03 2.078735828399658203e-02 -1.307824552059173584e-01 -2.699519395828247070e-01 1.137085407972335815e-01 6.176306679844856262e-02 -2.729815244674682617e-01 -9.262903779745101929e-02 -2.778965234756469727e-01 6.740880198776721954e-03 -1.451246291399002075e-01 -3.591811656951904297e-02 2.124629169702529907e-01 -1.206796243786811829e-01 -1.998566985130310059e-01 -4.267609491944313049e-02 2.996809482574462891e-01 -7.667078636586666107e-03 -2.225641608238220215e-01 2.092948183417320251e-02 1.784355491399765015e-01
-9.437218308448791504e-02 -3.870101645588874817e-02 -5.865468978881835938e-01 1.675293147563934326e-01 -3.287299275398254395e-01 -7.369259744882583618e-02 -4.506677761673927307e-02 1.233145743608474731e-01 3.873947262763977051e-02 -8.820300549268722534e-02 2.482174038887023926e-01 1.214657723903656006e-02 -4.373074695467948914e-02 -8.576090633869171143e-02 5.385850369930267334e-02 5.334964022040367126e-02 2.420350611209869385e-01 1.331481337547302246e-01 1.935370080173015594e-02 6.156305968761444092e-02 1.010789051651954651e-01 -9.385627508163452148e-02 2.208652198314666748e-01 1.302308142185211182e-01 -1.019608378410339355e-01 -1.452588438987731934e-01 7.105212658643722534e-02 2.494285255670547485e-01 3.132749721407890320e-02 -1.361647993326187134e-01 -1.516304016113281250e-01 3.069078922271728516e-01
1.807772070169448853e-01 2.613872885704040527e-01 -4.278931617736816406e-01 1.448155194520950317e-01 -8.225101977586746216e-02 2.652681469917297363e-01 -5.421061441302299500e-02 -2.533410489559173584e-01 -1.687802374362945557e-01 -9.130510687828063965e-02 -2.089539617300033569e-01 -1.823499351739883423e-01 -2.113081514835357666e-02 -2.309246361255645752e-01 -1.481274664402008057e-01 4.732034727931022644e-02 -2.807424366474151611e-01 -1.423391699790954590e-01 -1.438085138797760010e-01 -6.565161794424057007e-02 3.115033730864524841e-02 7.094013690948486328e-02 -1.884590834379196167e-01 2.485254108905792236e-01 -9.567813575267791748e-02 -1.222164854407310486e-01 -2.758666872978210449e-02 2.541835904121398926e-01 -8.013101667165756226e-02 -1.486814171075820923e-01 -7.713302969932556152e-02 8.774095028638839722e-02
1.209468618035316467e-01 8.936405181884765625e-02 -2.779188156127929688e-01 -1.112255305051803589e-01 -1.346516013145446777e-01 8.259617537260055542e-02 -2.039024233818054199e-01 -3.534221649169921875e-01 -1.058489382266998291e-01 -7.914216071367263794e-02 -9.376140683889389038e-02 3.618055582046508789e-01 6.276307255029678345e-02 -7.011453807353973389e-02 -6.252254545688629150e-02 1.383974552154541016e-01 -5.841288343071937561e-02 -3.220784962177276611e-01 -1.108589917421340942e-01 3.762515960261225700e-03 2.247170731425285339e-02 -1.460773497819900513e-01 -5.623295530676841736e-02 2.904825657606124878e-02 -1.779931187629699707e-01 1.248688623309135437e-01 1.871572285890579224e-01 2.956337034702301025e-01 3.767998889088630676e-02 -3.681277036666870117e-01 2.351958304643630981e-01 1.897135633043944836e-03
8.490803837776184082e-02 3.349779844284057617e-01 -2.331304699182510376e-01 1.951016485691070557e-01 -1.651936918497085571e-01 -5.681531969457864761e-03 5.612978711724281311e-02 -2.430245578289031982e-01 -8.030345290899276733e-02 -1.269928961992263794e-01 2.774701714515686035e-01 2.262493371963500977e-01 -3.778906464576721191e-01 -1.782900989055633545e-01 -1.344853639602661133e-01 -3.030874766409397125e-02 -5.875552073121070862e-02 -1.599216833710670471e-02 -1.298764944076538086e-01 -1.611253470182418823e-01 1.251444406807422638e-02 -2.057220637798309326e-01 1.001867428421974182e-01 3.268620073795318604e-01 6.646967679262161255e-02 1.939955055713653564e-01 3.506226465106010437e-02 -3.159863129258155823e-02 -4.667503759264945984e-02 -1.150305643677711487e-01 1.820095479488372803e-01 2.357441484928131104e-01
7.239194214344024658e-02 1.511645615100860596e-01 1.026903018355369568e-01 2.333122342824935913e-01 -3.009260892868041992e-01 1.017287969589233398e-01 -8.243552595376968384e-02 -3.444315791130065918e-01 -2.383996546268463135e-01 -7.026068121194839478e-02 1.754546761512756348e-01 3.273918330669403076e-01 8.054231107234954834e-02 -1.382191926240921021e-01 -2.845521271228790283e-01 -9.529347717761993408e-02 1.061572656035423279e-01 -2.709639072418212891e-01 -2.341352105140686035e-01 -8.039188385009765625e-02 -5.341680347919464111e-02 1.428873687982559204e-01 1.787056773900985718e-01 1.320094466209411621e-01 -1.948910504579544067e-01 1.500029116868972778e-01 -1.217006891965866089e-01 2.410269528627395630e-01 -4.767994210124015808e-02 -8.171934634447097778e-02 5.634444579482078552e-02 3.304453194141387939e-02
-1.256451159715652466e-01 4.359695315361022949e-02 -3.392717242240905762e-01 5.950310826301574707e-02 -2.258528470993041992e-01 1.589086204767227173e-01 -1.649141311645507812e-02 -1.668630987405776978e-01 -1.950895488262176514e-01 -1.305610835552215576e-01 4.329721629619598389e-01 4.795788973569869995e-02 -1.608785837888717651e-01 -8.613448590040206909e-02 -2.324109524488449097e-01 -1.646317690610885620e-01 3.882063925266265869e-02 6.382203102111816406e-02 -9.733236581087112427e-02 2.515387237071990967e-01 2.399964928627014160e-01 -1.237191539257764816e-02 -1.739388853311538696e-01 2.688001468777656555e-02 1.538558900356292725e-01 -5.854838527739048004e-03 -1.139695420861244202e-01 4.017331600189208984e-01 -1.810617372393608093e-02 -6.439466029405593872e-02 1.415552347898483276e-01 -1.017258390784263611e-01
1.008243188261985779e-01 2.457831948995590210e-01 -2.050042152404785156e-01 -5.786466225981712341e-02 -2.370836436748504639e-01 -1.310558430850505829e-02 2.335740178823471069e-01 -4.283743724226951599e-02 -1.999998986721038818e-01 -4.199441173113882542e-04 -1.692481189966201782e-01 5.986526608467102051e-02 5.655899271368980408e-02 -1.947949528694152832e-01 -9.980948269367218018e-02 -1.578761935234069824e-01 -7.811774313449859619e-02 2.209888696670532227e-01 1.954313665628433228e-01 -7.505642622709274292e-02 8.034193515777587891e-02 -1.493890583515167236e-01 2.238731086254119873e-02 2.115566581487655640e-01 -3.407730162143707275e-01 -8.178815245628356934e-02 4.276498779654502869e-02 3.965468108654022217e-01 2.569895386695861816e-01 -7.474533468484878540e-02 1.642981618642807007e-01 -2.640174627304077148e-01
2.002007216215133667e-01 3.833209872245788574e-01 -1.024893447756767273e-01 7.447434216737747192e-02 -1.531056314706802368e-01 -6.215379014611244202e-02 1.151870638132095337e-01 -5.919626355171203613e-02 -2.234174013137817383e-01 1.167826727032661438e-02 1.708253026008605957e-01 1.153537407517433167e-01 2.778664603829383850e-02 -2.328244000673294067e-01 1.379652172327041626e-01 1.425027698278427124e-01 -2.138862013816833496e-01 -1.207004785537719727e-01 -1.224530041217803955e-01 -1.183807402849197388e-01 -1.018136367201805115e-01 1.720299720764160156e-01 1.726330518722534180e-01 1.414007991552352905e-01 -5.931655690073966980e-02 2.082865834236145020e-01 -1.081031635403633118e-01 4.525790810585021973e-01 1.472531706094741821e-01 -1.529136449098587036e-01 2.681630291044712067e-02 2.787738740444183350e-01
9.993050247430801392e-02 1.918202079832553864e-02 -1.767949014902114868e-01 2.174953371286392212e-01 -4.091443866491317749e-02 -1.168550997972488403e-01 2.989570423960685730e-02 -4.063108563423156738e-01 -3.072264790534973145e-01 7.707706838846206665e-02 8.903342485427856445e-02 2.642549574375152588e-01 -1.501769423484802246e-01 1.565261627547442913e-03 -2.334214150905609131e-01 2.870080526918172836e-03 -5.090596899390220642e-02 1.607605367898941040e-01 -1.016281992197036743e-01 -3.399589657783508301e-01 4.334139637649059296e-03 -4.368365928530693054e-02 1.335238814353942871e-01 1.593220531940460205e-01 -5.204434320330619812e-02 -6.227901205420494080e-02 -9.240143746137619019e-02 3.595021665096282959e-01 -2.250363975763320923e-01 -2.572621107101440430e-01 -3.683365881443023682e-02 -1.123122423887252808e-01
-7.230711728334426880e-02 3.998274803161621094e-01 -2.042773813009262085e-01 3.205617517232894897e-02 -3.683882951736450195e-02 -5.493709072470664978e-02 8.028014749288558960e-02 -6.092210114002227783e-02 2.587538063526153564e-01 3.180964849889278412e-03 5.442539602518081665e-02 7.326034829020500183e-03 2.494295872747898102e-02 -1.188750714063644409e-01 -1.162962056696414948e-02 2.416443377733230591e-01 -5.534430593252182007e-02 1.886282414197921753e-01 7.732656598091125488e-02 2.021481543779373169e-01 1.735588163137435913e-01 8.037533611059188843e-02 1.914262399077415466e-02 3.257664144039154053e-01 -4.147433638572692871e-01 -8.051647990942001343e-02 -2.179511487483978271e-01 3.048038482666015625e-01 -7.721828669309616089e-02 -1.370185166597366333e-01 2.324779927730560303e-01 9.008518606424331665e-02
-1.767738759517669678e-01 -8.510057814419269562e-03 -1.948892772197723389e-01 7.323339581489562988e-02 -3.165259361267089844e-01 -4.400860890746116638e-02 -1.426097452640533447e-01 -9.674625843763351440e-02 -1.947328262031078339e-02 3.221852779388427734e-01 1.496728044003248215e-02 1.592832952737808228e-01 -2.728465497493743896e-01 2.676969766616821289e-02 -1.515639275312423706e-01 -2.399455457925796509e-01 -2.709094807505607605e-02 4.677428305149078369e-02 -8.910850435495376587e-02 1.389129757881164551e-01 -1.947103142738342285e-01 -1.366072148084640503e-01 -1.091327797621488571e-02 1.947605609893798828e-01 1.864214055240154266e-02 2.056684494018554688e-01 -3.033677302300930023e-02 2.164282351732254028e-01 -4.058348536491394043e-01 -2.715730071067810059e-01 -7.955048233270645142e-02 2.192069888114929199e-01
-7.457254827022552490e-02 1.447568833827972412e-01 -1.895845532417297363e-01 2.589403092861175537e-01 -1.467188447713851929e-01 5.587263032793998718e-02 8.825723081827163696e-02 2.098029255867004395e-01 -9.758085757493972778e-02 -1.472195088863372803e-01 9.400918334722518921e-02 2.363014072179794312e-01 -2.491462230682373047e-01 -1.105585470795631409e-01 -1.243911236524581909e-01 9.435197710990905762e-02 -1.142683997750282288e-01 7.023781538009643555e-02 8.283666521310806274e-02 8.012213557958602905e-02 5.260427296161651611e-02 -1.561182439327239990e-01 -8.208378404378890991e-02 -1.067808121442794800e-01 -3.156998753547668457e-01 1.007283329963684082e-01 -2.529833614826202393e-01 2.828036248683929443e-01 -2.472935467958450317e-01 -1.892360448837280273e-01 4.147123098373413086e-01 -1.410787459462881088e-02
-1.871173530817031860e-01 2.606257796287536621e-01 -6.320028752088546753e-02 1.812851727008819580e-01 -2.992524206638336182e-01 1.180336326360702515e-01 4.272942990064620972e-02 -2.679432928562164307e-01 -1.230471879243850708e-01 -5.376293510198593140e-02 1.549453884363174438e-01 1.265558153390884399e-01 -1.907625794410705566e-01 -2.370396107435226440e-01 -1.711133867502212524e-01 -1.146204397082328796e-01 -1.146740913391113281e-01 -4.213678650557994843e-03 -2.110898494720458984e-01 -4.465358704328536987e-02 1.966494321823120117e-01 -2.276587635278701782e-01 8.630251884460449219e-02 -6.668201833963394165e-02 5.426859855651855469e-02 4.959292337298393250e-02 -4.266494140028953552e-02 2.567596733570098877e-01 -4.993673861026763916e-01 -5.185937881469726562e-02 1.904467307031154633e-02 4.861148446798324585e-02
1.012334153056144714e-01 1.079908758401870728e-01 -2.539683282375335693e-01 1.165432333946228027e-01 1.391856651753187180e-02 3.198179900646209717e-01 2.723485529422760010e-01 -7.862585783004760742e-02 -4.447259381413459778e-02 3.491289019584655762e-01 1.282346546649932861e-01 3.634032607078552246e-01 -7.594890147447586060e-02 -1.062741726636886597e-01 -4.905331134796142578e-02 -1.414544880390167236e-01 -1.629300266504287720e-01 9.189408272504806519e-02 1.590338945388793945e-01 -9.786394424736499786e-03 5.493830516934394836e-02 -1.854477822780609131e-01 -1.122946292161941528e-01 9.287830442190170288e-02 1.318153738975524902e-01 1.578926667571067810e-02 -4.343358427286148071e-02 1.371964365243911743e-01 1.236584596335887909e-02 -4.311030507087707520e-01 -2.307756692171096802e-01 9.329491108655929565e-02
-9.249538183212280273e-03 -6.077120080590248108e-02 -4.947824180126190186e-01 1.911940425634384155e-01 -2.022888362407684326e-01 1.938065439462661743e-01 1.722165755927562714e-02 4.052191041409969330e-03 -1.311878561973571777e-01 -6.489445455372333527e-03 8.922792226076126099e-02 1.889248490333557129e-01 -6.515169143676757812e-02 5.904698744416236877e-02 -1.068981438875198364e-01 -4.763457179069519043e-01 1.272104680538177490e-01 5.579595267772674561e-02 3.282563984394073486e-01 -2.262250781059265137e-01 2.434266507625579834e-01 1.707238890230655670e-02 3.120567835867404938e-02 4.185073077678680420e-02 5.754345562309026718e-03 9.505252540111541748e-02 -1.528870463371276855e-01 1.381473243236541748e-01 -1.038030814379453659e-02 -1.521201878786087036e-01 1.137009337544441223e-01 2.981334365904331207e-02
-3.791647776961326599e-02 1.978731006383895874e-01 -2.416204363107681274e-01 1.375063359737396240e-01 -4.036790728569030762e-01 1.793137192726135254e-01 1.038097068667411804e-01 -1.877585947513580322e-01 -2.869757711887359619e-01 -3.302102535963058472e-02 2.790479362010955811e-02 -3.632878661155700684e-01 -1.459760963916778564e-01 -2.609744071960449219e-01 -9.541671723127365112e-02 1.371117383241653442e-01 -2.548609375953674316e-01 5.716381967067718506e-02 4.272929951548576355e-02 1.060313880443572998e-01 2.602519653737545013e-02 -1.954910755157470703e-01 -1.652082502841949463e-01 1.630331426858901978e-01 -3.320249915122985840e-02 -2.854567766189575195e-02 -6.358179450035095215e-02 2.299755662679672241e-01 -9.593017399311065674e-03 -2.039698660373687744e-01 9.276751428842544556e-02 1.557220369577407837e-01
-1.741021871566772461e-01 1.111538559198379517e-01 -2.924118041992187500e-01 -1.582719199359416962e-02 -2.866315543651580811e-01 8.273001760244369507e-02 1.578400582075119019e-01 -1.530362516641616821e-01 -2.878085076808929443e-01 -7.867433130741119385e-03 3.463448584079742432e-01 1.692568138241767883e-02 -1.678263843059539795e-01 -6.359202414751052856e-02 -2.810321450233459473e-01 -2.005773037672042847e-01 -1.363164484500885010e-01 8.633852750062942505e-02 -7.256549596786499023e-02 1.548948734998703003e-01 2.385143339633941650e-01 -7.473073154687881470e-02 -8.013704419136047363e-02 1.169355213642120361e-01 -2.265975251793861389e-02 -8.675970882177352905e-02 -1.088239699602127075e-01 4.173747003078460693e-01 1.140548288822174072e-01 -1.266782078891992569e-02 -1.703127101063728333e-02 -1.851419359445571899e-01
-4.146911203861236572e-03 3.255662620067596436e-01 -2.521839141845703125e-01 -2.794428914785385132e-02 6.378117203712463379e-02 2.265390157699584961e-01 -7.549151033163070679e-02 -2.703518271446228027e-01 5.772644653916358948e-02 2.089458554983139038e-01 -5.194926634430885315e-03 -2.805863320827484131e-01 1.597326695919036865e-01 -3.032177090644836426e-01 -1.727015376091003418e-01 -1.071682423353195190e-01 -2.794170975685119629e-01 -1.280822306871414185e-01 -1.317665912210941315e-02 -1.171410232782363892e-01 1.737558990716934204e-01 -4.417622834444046021e-02 -8.031764626502990723e-02 9.677135199308395386e-02 -1.014633253216743469e-01 -2.927727624773979187e-02 1.026440933346748352e-01 2.267803996801376343e-01 -5.652597174048423767e-02 -3.716285228729248047e-01 9.194835275411605835e-02 1.780860424041748047e-01
-1.156165748834609985e-01 1.615860313177108765e-01 -4.379210174083709717e-01 1.926295906305313110e-01 5.672423634678125381e-03 2.747166752815246582e-01 -1.213009189814329147e-02 -6.920467317104339600e-02 -9.455274045467376709e-02 7.655718177556991577e-02 -6.225502863526344299e-02 3.818171620368957520e-01 2.102901190519332886e-01 -6.390170007944107056e-02 -2.166424393653869629e-01 1.586741209030151367e-01 3.039935231208801270e-02 -2.963048033416271210e-02 1.737665385007858276e-01 1.115519739687442780e-02 -1.711487323045730591e-01 1.921311318874359131e-01 -1.473726034164428711e-01 1.282975673675537109e-01 -2.663072347640991211e-01 8.028529584407806396e-03 -1.554378569126129150e-01 1.048710495233535767e-01 2.137838862836360931e-02 -1.596593111753463745e-02 1.564669758081436157e-01 3.138193190097808838e-01
1.612275987863540649e-01 1.255949139595031738e-01 -2.205986827611923218e-01 -1.491198241710662842e-01 -5.148363113403320312e-01 -1.431168150156736374e-02 2.358523011207580566e-01 -1.711385995149612427e-01 -2.288897037506103516e-01 -4.501180350780487061e-02 1.151618137955665588e-01 2.655790746212005615e-01 -2.751407912001013756e-03 1.418379843235015869e-01 -1.637232899665832520e-01 -2.248514890670776367e-01 1.081891208887100220e-01 9.824747592210769653e-02 2.573229186236858368e-02 2.779128253459930420e-01 -1.368665844202041626e-01 4.555400460958480835e-02 -5.655931308865547180e-02 9.397462010383605957e-02 -3.540680930018424988e-02 -9.395509958267211914e-02 -8.304137736558914185e-02 1.463726162910461426e-01 -3.503430485725402832e-01 -7.428555190563201904e-02 -3.234916180372238159e-02 4.068008437752723694e-02
-2.247021347284317017e-01 3.720412403345108032e-02 -4.193158149719238281e-01 7.533829659223556519e-02 8.218427747488021851e-02 2.729811966419219971e-01 2.372160106897354126e-01 7.009359449148178101e-02 -2.933626174926757812e-01 -1.023188307881355286e-01 9.281270205974578857e-02 -1.275116205215454102e-02 1.367711368948221207e-02 -8.077037334442138672e-02 -1.090550869703292847e-01 1.077300980687141418e-01 -9.618641436100006104e-02 -9.409957565367221832e-03 2.114671096205711365e-02 -3.170134127140045166e-01 1.691352203488349915e-02 1.743524521589279175e-01 8.931840211153030396e-02 3.308374285697937012e-01 -1.088681742548942566e-01 2.097643464803695679e-01 2.877462841570377350e-02 3.351889252662658691e-01 -1.858774423599243164e-01 -9.129858762025833130e-02 8.365963399410247803e-02 1.064407527446746826e-01
-4.934255406260490417e-02 1.169359758496284485e-01 -2.495925873517990112e-01 3.386094048619270325e-02 -7.218012958765029907e-02 -1.758735030889511108e-01 1.368148326873779297e-01 6.476818770170211792e-02 -2.438197582960128784e-01 4.218846559524536133e-01 1.687024384737014771e-01 1.267357021570205688e-01 2.298951707780361176e-02 -5.053664743900299072e-02 -1.974390633404254913e-02 -2.414659261703491211e-01 -1.435853242874145508e-01 3.319310024380683899e-02 8.272092044353485107e-02 4.000990688800811768e-01 5.479935556650161743e-02 5.724161863327026367e-02 -1.929546147584915161e-01 -1.881578005850315094e-02 8.917751163244247437e-02 -1.590711176395416260e-01 -1.150490194559097290e-01 2.068767398595809937e-01 -4.957399144768714905e-02 -4.304060637950897217e-01 -4.144101589918136597e-02 8.023638278245925903e-02
-1.399644911289215088e-01 2.768191993236541748e-01 -1.452043205499649048e-01 -7.798741757869720459e-02 -2.999755144119262695e-01 2.796955704689025879e-01 3.957998752593994141e-01 -7.554396986961364746e-02 -1.486076414585113525e-01 -1.591240018606185913e-01 2.708452343940734863e-01 9.049397706985473633e-02 -2.111319452524185181e-01 -1.723113507032394409e-01 -4.211679846048355103e-02 -9.894331544637680054e-02 -1.129526793956756592e-01 -7.548963278532028198e-02 -7.463423907756805420e-02 -3.238518908619880676e-02 2.876413464546203613e-01 -1.311279684305191040e-01 -4.158467426896095276e-02 1.526124924421310425e-01 1.376488059759140015e-01 -4.533230140805244446e-02 -8.484781533479690552e-02 3.263444900512695312e-01 1.754877865314483643e-01 -8.541397005319595337e-02 1.302740257233381271e-02 -9.089211374521255493e-02
1.941503733396530151e-01 2.623763680458068848e-01 -1.109876781702041626e-01 1.807455718517303467e-01 -1.726770699024200439e-01 -1.582431374117732048e-03 1.378737837076187134e-01 6.178702786564826965e-02 -1.966206431388854980e-01 2.310740798711776733e-01 -1.599623560905456543e-01 1.488219052553176880e-01 -9.899906814098358154e-03 5.732282996177673340e-02 6.856263615190982819e-03 -2.663226723670959473e-01 -1.754608750343322754e-02 -7.669115066528320312e-02 -1.482846140861511230e-01 2.070012390613555908e-01 4.390066266059875488e-01 -1.353999972343444824e-01 -1.094587668776512146e-01 -7.128124684095382690e-02 -4.477480798959732056e-02 5.447855591773986816e-02 -2.632322609424591064e-01 3.722646832466125488e-01 -7.776392251253128052e-02 -1.905943900346755981e-01 -2.639894373714923859e-02 1.631441116333007812e-01
2.136254459619522095e-01 1.006139591336250305e-01 -4.921715557575225830e-01 -4.411944746971130371e-02 -1.818697154521942139e-01 -2.379023730754852295e-01 3.394500017166137695e-01 1.961661130189895630e-02 -7.157887518405914307e-02 8.272395282983779907e-02 1.669551432132720947e-01 3.892947435379028320e-01 -5.098518729209899902e-02 1.342145204544067383e-01 -1.003540605306625366e-01 3.984474763274192810e-02 -3.957005962729454041e-02 -7.827595621347427368e-02 1.182330772280693054e-01 -2.770017087459564209e-02 -2.439080029726028442e-01 -1.933841966092586517e-02 -1.124888309277594090e-03 1.121285557746887207e-01 -9.846883267164230347e-02 -3.500049933791160583e-02 -1.003626510500907898e-01 3.067151606082916260e-01 -1.867172122001647949e-01 -5.305077880620956421e-02 6.915298849344253540e-02 -1.367738991975784302e-01
1.040945202112197876e-01 3.056912124156951904e-01 -1.612458825111389160e-01 -1.304053962230682373e-01 -3.020071983337402344e-01 1.477682776749134064e-02 -9.789241850376129150e-02 -3.159778714179992676e-01 -9.509790688753128052e-02 -5.912633985280990601e-02 -5.043172463774681091e-02 1.603616327047348022e-01 7.876788079738616943e-02 -4.106069356203079224e-02 1.337772756814956665e-01 -1.170889735221862793e-01 -1.577441394329071045e-01 -7.772642374038696289e-02 -7.598844170570373535e-02 2.202349156141281128e-01 9.383562952280044556e-02 6.088481750339269638e-03 -1.036979258060455322e-01 -1.084640920162200928e-01 -1.041456386446952820e-01 -7.299049943685531616e-02 1.054773777723312378e-01 3.463591039180755615e-01 -2.239970117807388306e-01 -3.770364522933959961e-01 3.313214778900146484e-01 7.505473494529724121e-02
3.784041479229927063e-02 4.491261020302772522e-02 -2.548835873603820801e-01 -1.799079962074756622e-02 1.894379258155822754e-01 -1.571784019470214844e-01 2.711832225322723389e-01 -8.003246784210205078e-02 -8.347360044717788696e-02 8.428103476762771606e-02 4.542645812034606934e-02 2.023214548826217651e-01 1.137411296367645264e-01 -1.041944772005081177e-01 -3.206422030925750732e-01 -8.585459738969802856e-02 9.317383170127868652e-02 -9.085361659526824951e-02 -2.220214344561100006e-02 -1.599253267049789429e-01 7.247187942266464233e-02 1.294760555028915405e-01 -8.841352909803390503e-02 -1.554691493511199951e-01 -4.434192180633544922e-02 -6.269767880439758301e-02 -8.060857653617858887e-02 1.350153833627700806e-01 -1.484316140413284302e-01 -3.426870405673980713e-01 1.345126926898956299e-01 5.607914924621582031e-01
-8.884384483098983765e-02 3.535498678684234619e-02 2.024901285767555237e-02 1.467139553278684616e-02 -2.198783457279205322e-01 1.390781551599502563e-01 2.121121436357498169e-01 -3.178511857986450195e-01 -2.377227693796157837e-01 -7.694549113512039185e-02 1.906140446662902832e-01 3.891863226890563965e-01 -1.705742329359054565e-01 -1.547413878142833710e-02 7.561275362968444824e-02 -3.866648301482200623e-02 2.225199043750762939e-01 1.002288386225700378e-01 -5.157890170812606812e-02 4.482280835509300232e-02 1.787313371896743774e-01 5.695746466517448425e-02 1.276043653488159180e-01 1.138667315244674683e-01 -1.067945659160614014e-01 2.307369858026504517e-01 1.622141450643539429e-01 4.043153226375579834e-01 -1.848828345537185669e-01 -9.320694953203201294e-02 2.480047047138214111e-01 -4.763415455818176270e-02
-1.847053319215774536e-01 9.445562213659286499e-02 -1.440504640340805054e-01 1.486904323101043701e-01 -1.505028754472732544e-01 9.849215298891067505e-02 6.791004538536071777e-02 -1.939330250024795532e-01 -1.713043302297592163e-01 1.281574964523315430e-01 1.474707871675491333e-01 2.827371060848236084e-01 -2.425988018512725830e-01 -2.122153900563716888e-02 -3.064322471618652344e-01 -1.068275198340415955e-01 7.712410390377044678e-02 -1.708591356873512268e-02 -2.486989349126815796e-01 -8.784662187099456787e-02 2.307931333780288696e-01 2.574826404452323914e-02 5.149608012288808823e-03 1.238558907061815262e-02 1.198376864194869995e-01 1.221974864602088928e-01 -1.153375357389450073e-01 5.048347115516662598e-01 -2.910012602806091309e-01 -1.214720606803894043e-01 7.684168871492147446e-03 2.423699013888835907e-02
1.607289761304855347e-01 6.457621604204177856e-02 -2.015046030282974243e-01 -6.405302137136459351e-02 -6.728749722242355347e-02 -1.479370892047882080e-01 -5.834338068962097168e-02 -8.733176440000534058e-02 -3.562619686126708984e-01 -1.507944166660308838e-01 -5.571879912167787552e-03 -3.158959373831748962e-02 -3.269112706184387207e-01 -1.933187991380691528e-01 -2.704683542251586914e-01 -1.913307458162307739e-01 1.717417389154434204e-01 -1.330500394105911255e-01 -5.352846160531044006e-02 5.747697502374649048e-02 2.119568586349487305e-01 3.404288738965988159e-02 2.033817872870713472e-05 1.112707778811454773e-01 -1.678607314825057983e-01 9.409461170434951782e-02 4.528958350419998169e-02 2.933283746242523193e-01 -9.196879714727401733e-02 -4.104143083095550537e-01 -1.587087959051132202e-01 -2.100201249122619629e-01
2.630022168159484863e-01 2.223288267850875854e-01 -2.418492734432220459e-01 1.517961174249649048e-01 -2.338871508836746216e-01 -8.232645690441131592e-02 3.741658031940460205e-01 1.286702137440443039e-02 -1.024963781237602234e-01 -1.253255456686019897e-01 -2.900177612900733948e-02 -5.413019284605979919e-02 -2.260253280401229858e-01 -1.721482872962951660e-01 -1.606983691453933716e-01 1.074190344661474228e-02 2.584764063358306885e-01 -1.193123459815979004e-01 -1.355153471231460571e-01 -1.473202109336853027e-01 1.992082297801971436e-01 6.375011056661605835e-02 -4.196886345744132996e-02 -4.978870972990989685e-03 1.350303888320922852e-01 2.848085463047027588e-01 -4.076834768056869507e-02 1.222867667675018311e-01 -1.116487458348274231e-01 -3.795571327209472656e-01 8.209666609764099121e-02 1.252747923135757446e-01
1.397259235382080078e-01 1.972378939390182495e-01 -1.782252639532089233e-01 1.404790282249450684e-01 -1.893554180860519409e-01 2.586334645748138428e-01 3.518605604767799377e-02 -3.558234870433807373e-02 -2.738830149173736572e-01 9.802667051553726196e-02 -4.274203628301620483e-02 -6.666819751262664795e-02 4.627636447548866272e-02 -3.659641370177268982e-02 -3.518160283565521240e-01 3.271540254354476929e-02 -1.678674221038818359e-01 -2.372848093509674072e-01 1.317689716815948486e-01 -1.171588897705078125e-01 4.206933826208114624e-02 1.715469211339950562e-01 1.820624470710754395e-01 2.178884893655776978e-01 -2.875059098005294800e-02 2.709830999374389648e-01 -1.105558127164840698e-01 3.473404645919799805e-01 6.570446491241455078e-02 -3.285973370075225830e-01 1.358912140130996704e-01 1.807765848934650421e-02
-1.571002304553985596e-01 -2.801126614212989807e-02 -3.346804380416870117e-01 -3.281646594405174255e-02 -6.078209355473518372e-02 6.672704964876174927e-02 -8.780090510845184326e-02 -3.928201273083686829e-02 -5.054214224219322205e-02 1.949938684701919556e-01 1.971942186355590820e-02 1.284272968769073486e-01 -5.932321026921272278e-02 8.684951066970825195e-02 1.097955927252769470e-02 -5.452173203229904175e-02 1.726506352424621582e-01 -3.890969604253768921e-02 6.485536694526672363e-02 1.892460323870182037e-02 -1.560504548251628876e-02 -7.276088744401931763e-02 6.104294583201408386e-02 -1.264362484216690063e-01 -1.445504371076822281e-02 1.442570984363555908e-01 3.224210813641548157e-02 4.390137195587158203e-01 -4.028347134590148926e-01 -5.118014216423034668e-01 -2.678025662899017334e-01 2.387844957411289215e-02
4.655151627957820892e-03 7.081881910562515259e-02 -1.396601051092147827e-01 1.469294875860214233e-01 -3.117226958274841309e-01 -8.054989576339721680e-02 -9.347952902317047119e-02 -1.159799024462699890e-01 4.357646405696868896e-02 2.055031955242156982e-01 1.146600302308797836e-02 4.508484899997711182e-01 2.062105685472488403e-01 -5.229403451085090637e-02 1.054741442203521729e-02 8.906092494726181030e-02 1.228716224431991577e-01 5.036867409944534302e-02 -8.282174915075302124e-02 1.674440130591392517e-02 8.407119661569595337e-03 1.403504163026809692e-01 -9.989429265260696411e-02 6.847674399614334106e-02 1.712710857391357422e-01 -6.735334545373916626e-02 4.987031966447830200e-02 4.459236860275268555e-01 -2.011409103870391846e-01 -4.296237826347351074e-01 9.280485101044178009e-03 -8.750636875629425049e-02
-3.015371859073638916e-01 -1.543473303318023682e-01 -7.846488058567047119e-02 8.097235858440399170e-02 -2.431913763284683228e-01 -6.095246877521276474e-03 -6.219568476080894470e-02 -4.298759698867797852e-01 -1.485134065151214600e-01 2.912679314613342285e-02 8.805120736360549927e-02 2.586455643177032471e-01 -2.348360419273376465e-01 -1.604723781347274780e-01 -2.216736823320388794e-01 -1.078242585062980652e-01 -1.322519630193710327e-01 -4.121034871786832809e-03 -1.457794010639190674e-01 -5.024686083197593689e-02 1.817728132009506226e-01 2.205951698124408722e-02 6.927626579999923706e-02 -5.885259434580802917e-02 -3.781130909919738770e-01 1.927117072045803070e-02 -5.750051140785217285e-02 1.219859123229980469e-01 4.468564689159393311e-02 -3.394109308719635010e-01 1.254597008228302002e-01 8.910177648067474365e-02
-1.777148991823196411e-01 2.901860177516937256e-01 4.040157000417821109e-05 1.188679859042167664e-01 -3.194330036640167236e-01 3.546172678470611572e-01 2.130580842494964600e-01 1.690761148929595947e-01 -1.731581538915634155e-01 9.277119301259517670e-03 3.991826996207237244e-02 5.997551977634429932e-02 -3.320798650383949280e-02 -2.409034222364425659e-01 -2.065922021865844727e-01 -1.658649742603302002e-01 -4.188198149204254150e-01 -5.992326140403747559e-02 -8.507774770259857178e-02 -1.380809545516967773e-01 -7.225582003593444824e-02 -1.541496068239212036e-01 -7.058265805244445801e-02 9.941955655813217163e-02 -2.942502498626708984e-02 1.137672364711761475e-01 -8.067794889211654663e-02 1.606215685606002808e-01 -2.342854589223861694e-01 -2.005282789468765259e-01 1.152694821357727051e-01 7.721267640590667725e-03
2.457505278289318085e-02 2.300422079861164093e-02 -2.387294024229049683e-01 -1.078030765056610107e-01 3.520186990499496460e-02 4.189685881137847900e-01 6.227775663137435913e-02 -8.333422243595123291e-02 2.758103422820568085e-02 3.567749634385108948e-02 2.278953045606613159e-01 4.813935980200767517e-02 1.033286005258560181e-01 -1.112077161669731140e-01 2.936442941427230835e-02 -1.109675243496894836e-01 2.194800972938537598e-01 -1.810772530734539032e-02 -1.878268569707870483e-01 -1.511058658361434937e-01 2.098523527383804321e-01 1.763204187154769897e-01 2.053140699863433838e-01 -2.016330510377883911e-02 2.085428312420845032e-02 1.081289723515510559e-01 -4.116699844598770142e-02 3.408961594104766846e-01 -4.677563440054655075e-03 -5.375925302505493164e-01 7.629546523094177246e-02 -3.115071915090084076e-02
3.306420519948005676e-02 2.404376715421676636e-01 -3.054458200931549072e-01 -2.634417116641998291e-01 -5.119386687874794006e-02 9.207824617624282837e-02 1.256422847509384155e-01 -1.397528946399688721e-01 1.753539592027664185e-02 1.143168136477470398e-01 -1.114502269774675369e-02 -8.583148568868637085e-02 -4.267554357647895813e-02 -2.089270651340484619e-01 -2.993599176406860352e-01 4.589786380529403687e-02 5.607208982110023499e-02 -6.319335103034973145e-02 -1.316365301609039307e-01 -4.821649193763732910e-02 -2.818585559725761414e-02 1.071261614561080933e-02 2.315483428537845612e-02 -1.532989144325256348e-01 -2.037299424409866333e-01 4.901856482028961182e-01 -2.028275877237319946e-01 3.779178559780120850e-01 -5.622615292668342590e-02 -9.483221173286437988e-02 2.099493145942687988e-01 1.419298630207777023e-02
5.352549627423286438e-02 3.198272287845611572e-01 -2.311259508132934570e-01 3.323309421539306641e-01 -6.963293999433517456e-02 2.233170568943023682e-01 1.517170071601867676e-01 -3.178401589393615723e-01 -3.502607345581054688e-01 4.001887142658233643e-02 4.358960688114166260e-02 4.053996130824089050e-02 -6.240580976009368896e-02 -2.966251075267791748e-01 -2.302493602037429810e-01 -4.044014960527420044e-02 5.168240517377853394e-02 1.020529642701148987e-01 -1.005541831254959106e-01 1.246858295053243637e-02 -4.005221277475357056e-02 -3.255726099014282227e-01 -3.208214044570922852e-02 1.226124539971351624e-01 -4.277405515313148499e-02 -6.822995096445083618e-02 4.720557108521461487e-02 -1.547289937734603882e-01 -1.938551962375640869e-01 -1.717407405376434326e-01 1.510591655969619751e-01 9.109833091497421265e-02
1.045124009251594543e-01 -3.367718681693077087e-02 -3.225176334381103516e-01 1.547769159078598022e-01 7.581378333270549774e-03 -4.963947832584381104e-02 1.418354213237762451e-01 -2.995832636952400208e-02 4.340088739991188049e-02 1.843919903039932251e-01 6.575503945350646973e-02 2.682898640632629395e-01 -1.279480308294296265e-01 -4.188689962029457092e-02 2.245286665856838226e-02 -7.098670303821563721e-02 1.341248750686645508e-01 -1.948430240154266357e-01 -3.370723500847816467e-02 -6.066893786191940308e-02 1.745367944240570068e-01 3.498916327953338623e-02 -2.475253045558929443e-01 -1.256923079490661621e-01 7.329729199409484863e-02 2.025818377733230591e-01 -1.023213937878608704e-01 2.595849335193634033e-01 -2.653264403343200684e-01 -5.402019619941711426e-01 -1.952878534793853760e-01 8.020562678575515747e-02
3.852539509534835815e-02 1.353517174720764160e-01 -1.329749524593353271e-01 1.649970114231109619e-01 -3.034259676933288574e-01 -1.472699195146560669e-01 3.145726323127746582e-01 -7.407488673925399780e-02 -1.563731878995895386e-01 9.516301006078720093e-02 1.307285726070404053e-01 -4.302558675408363342e-02 3.350121378898620605e-01 -9.204755723476409912e-02 2.283702492713928223e-01 8.975996077060699463e-02 -1.477901190519332886e-01 6.426420807838439941e-02 9.733315557241439819e-03 -1.269714236259460449e-01 -5.774494633078575134e-02 9.401995688676834106e-02 -1.277516335248947144e-01 3.702575564384460449e-01 -1.992907077074050903e-01 1.923447847366333008e-01 -2.579061090946197510e-01 2.518100738525390625e-01 -1.131071075797080994e-01 -2.322481013834476471e-02 2.314143776893615723e-01 -4.928629845380783081e-02
7.192634511739015579e-03 3.244567811489105225e-01 -6.902309507131576538e-02 6.142734363675117493e-02 -2.988754212856292725e-01 5.949269235134124756e-02 2.765604555606842041e-01 8.995267003774642944e-02 -7.861327379941940308e-02 -7.110501080751419067e-02 -5.606025829911231995e-02 -1.817804127931594849e-01 -6.469336897134780884e-02 -6.569815427064895630e-02 -2.450560778379440308e-01 -5.292218178510665894e-02 1.640883982181549072e-01 1.642781645059585571e-01 -1.481358408927917480e-01 -7.274492084980010986e-02 2.357802093029022217e-01 6.362583488225936890e-02 -2.862202227115631104e-01 -7.149764150381088257e-02 1.797719895839691162e-01 2.370472401380538940e-01 -1.102065071463584900e-01 1.530662775039672852e-01 -1.744898706674575806e-01 -3.331077098846435547e-01 1.947532147169113159e-01 2.422289550304412842e-01
-1.392238587141036987e-01 -2.648258209228515625e-02 -4.061265587806701660e-01 1.574586331844329834e-02 -2.566982433199882507e-02 -2.027042955160140991e-02 3.117813766002655029e-01 -9.630894660949707031e-02 -4.347719848155975342e-01 -2.182764858007431030e-01 3.506834805011749268e-02 2.378739118576049805e-01 -1.147539168596267700e-01 -4.679759219288825989e-02 -4.567134007811546326e-02 -9.073011577129364014e-02 -1.021162122488021851e-01 1.225683093070983887e-01 1.693160459399223328e-02 -1.325927227735519409e-01 -1.406514942646026611e-01 5.836487561464309692e-02 -8.874314278364181519e-02 2.425109446048736572e-01 -3.723346814513206482e-02 2.450120747089385986e-01 -1.830169856548309326e-01 8.761484920978546143e-02 5.472776666283607483e-02 -2.489337027072906494e-01 1.043625175952911377e-01 2.745476961135864258e-01
-3.475059270858764648e-01 7.806579023599624634e-02 -2.459578365087509155e-01 2.440176010131835938e-01 -2.043213546276092529e-01 -1.679331809282302856e-01 2.971906661987304688e-01 4.745857045054435730e-02 -5.905130505561828613e-02 6.128150969743728638e-03 1.313388794660568237e-01 6.125716120004653931e-02 7.309857755899429321e-02 -2.496908754110336304e-01 -1.617659181356430054e-01 6.971552222967147827e-02 1.767638027667999268e-01 2.378637641668319702e-01 1.813160628080368042e-01 -1.420865505933761597e-01 2.659273706376552582e-02 -8.767058700323104858e-02 -6.036677211523056030e-02 2.218594104051589966e-01 -1.221573278307914734e-01 -1.219469215720891953e-02 -1.087245997041463852e-02 2.704957723617553711e-01 1.285725980997085571e-01 -3.240964114665985107e-01 -1.129643172025680542e-01 2.109560519456863403e-01
5.733924731612205505e-02 2.082821577787399292e-01 -1.138480007648468018e-01 -6.393096409738063812e-03 -4.117225706577301025e-01 1.490117162466049194e-01 -1.122704595327377319e-01 -1.769234687089920044e-01 -7.273078709840774536e-02 1.312843859195709229e-01 -1.699218340218067169e-02 3.552321791648864746e-01 1.881693452596664429e-01 4.345402121543884277e-02 1.292438991367816925e-02 2.988638281822204590e-01 -7.374328095465898514e-03 -1.159772723913192749e-01 -8.963135071098804474e-03 8.385774493217468262e-02 1.147557282820343971e-03 -1.860045194625854492e-01 -9.356222301721572876e-02 5.513328686356544495e-02 8.602554351091384888e-02 -1.007748693227767944e-01 -2.106198109686374664e-02 3.056606054306030273e-01 -1.732499897480010986e-01 -4.294123649597167969e-01 1.094777733087539673e-01 -1.551820933818817139e-01
-3.885470703244209290e-02 1.853185445070266724e-01 -1.920534819364547729e-01 1.814323365688323975e-01 -1.304230093955993652e-01 1.668575853109359741e-01 -8.959607779979705811e-02 1.512889713048934937e-01 -2.096332795917987823e-02 1.577122360467910767e-01 2.743698954582214355e-01 2.571043670177459717e-01 -4.112666845321655273e-02 1.154500022530555725e-01 -3.990278542041778564e-01 4.460128024220466614e-03 -1.372463107109069824e-01 -7.372986525297164917e-02 4.363832995295524597e-02 -8.992129564285278320e-02 1.649987548589706421e-01 1.705934405326843262e-01 1.133524253964424133e-01 3.214612901210784912e-01 -2.263270020484924316e-01 3.263475596904754639e-01 -9.240434318780899048e-02 1.896236389875411987e-01 1.921058893203735352e-01 -1.728470623493194580e-01 4.185030236840248108e-02 -9.489153511822223663e-03
1.534007489681243896e-01 1.322199553251266479e-01 -3.349354863166809082e-01 -1.080359518527984619e-01 -7.963004708290100098e-02 1.093241758644580841e-02 -1.908104307949542999e-02 1.195782274007797241e-01 -2.602073550224304199e-01 1.709613204002380371e-01 9.250067919492721558e-02 -8.060698956251144409e-02 1.871552020311355591e-01 -4.337260127067565918e-01 1.707613915205001831e-01 -9.490615874528884888e-02 -1.115963980555534363e-01 9.248303622007369995e-02 -6.815452128648757935e-02 -1.839451491832733154e-01 -2.750747092068195343e-02 -4.994785413146018982e-02 -1.286878734827041626e-01 7.160253822803497314e-02 -1.440659612417221069e-01 2.186774164438247681e-01 -1.466197073459625244e-01 1.312174201011657715e-01 -5.015526339411735535e-02 -3.215321898460388184e-01 2.752156853675842285e-01 2.595159113407135010e-01
8.649143576622009277e-02 1.944726407527923584e-01 -1.830917149782180786e-01 2.279713377356529236e-02 -8.136440813541412354e-02 2.097025811672210693e-01 -8.348350413143634796e-03 5.858246982097625732e-02 -5.588764697313308716e-02 1.441608220338821411e-01 4.902172088623046875e-02 -5.309860408306121826e-02 4.733192175626754761e-02 -2.882078289985656738e-01 -4.292457103729248047e-01 -5.057070776820182800e-02 -5.296286568045616150e-02 -1.638381183147430420e-01 4.069629684090614319e-02 -1.644830256700515747e-01 1.932685524225234985e-01 9.567673504352569580e-02 1.594639718532562256e-01 9.937989525496959686e-03 -1.758443266153335571e-01 2.994550764560699463e-01 -2.981651015579700470e-02 2.358309924602508545e-01 -2.552719414234161377e-01 -2.696729004383087158e-01 1.879289746284484863e-01 2.908970117568969727e-01
-1.305524632334709167e-02 5.477217957377433777e-03 -6.094813346862792969e-01 -1.330788992345333099e-02 -1.431769430637359619e-01 2.511446177959442139e-01 7.722156587988138199e-03 7.054696977138519287e-02 -1.481444202363491058e-02 1.305198669433593750e-02 -8.471181616187095642e-03 1.728383749723434448e-01 -3.053545951843261719e-01 -9.222351014614105225e-02 -3.263914212584495544e-02 6.046419963240623474e-02 1.520652920007705688e-01 1.875133067369461060e-01 1.956369876861572266e-01 3.359287802595645189e-04 -9.527899324893951416e-02 1.102168411016464233e-01 3.362934291362762451e-02 1.897053271532058716e-01 -2.258450835943222046e-01 2.704948000609874725e-02 7.799990940839052200e-03 2.945838570594787598e-01 -1.852727234363555908e-01 -1.577778458595275879e-01 -2.168176323175430298e-01 -5.505603924393653870e-02
-4.125101491808891296e-03 2.626866102218627930e-01 -3.011039793491363525e-01 -4.205237701535224915e-02 -1.455687880516052246e-01 -1.593359559774398804e-01 2.961969077587127686e-01 -1.157742217183113098e-01 -7.540664076805114746e-02 9.459396451711654663e-02 3.512421250343322754e-01 1.654688119888305664e-01 -1.626929044723510742e-01 1.255933102220296860e-02 -1.457436531782150269e-01 -8.000161498785018921e-02 1.766137480735778809e-01 -3.297647926956415176e-03 7.855031435610726476e-05 4.767305776476860046e-02 -2.259953767061233521e-01 2.008360922336578369e-01 4.460328072309494019e-02 1.237990707159042358e-01 7.940134033560752869e-03 -9.237819351255893707e-03 -2.338050305843353271e-01 2.809738814830780029e-01 -3.960677981376647949e-01 -4.289618507027626038e-02 8.367037773132324219e-02 -1.717794388532638550e-01
-8.044143021106719971e-02 2.990194559097290039e-01 -1.919173747301101685e-01 -8.080473542213439941e-02 -6.994400173425674438e-02 9.364455193281173706e-02 -2.165828272700309753e-02 -5.667681619524955750e-02 1.015825569629669189e-01 5.376376956701278687e-02 -1.221790909767150879e-01 3.974005579948425293e-02 2.033937871456146240e-01 -1.420475989580154419e-01 -5.246855691075325012e-02 9.609301388263702393e-02 -2.413182333111763000e-02 3.656653165817260742e-01 -7.210052758455276489e-02 1.704024970531463623e-01 -1.533366460353136063e-02 -1.585862189531326294e-01 -1.006845198571681976e-02 2.740123867988586426e-01 -4.800752997398376465e-01 6.273951381444931030e-02 -2.572690844535827637e-01 2.242447435855865479e-01 -1.433546394109725952e-01 -2.306815832853317261e-01 1.358274966478347778e-01 1.672394424676895142e-01
-1.301686763763427734e-01 3.840099321678280830e-03 -3.204524517059326172e-01 -1.203190982341766357e-01 -3.065991699695587158e-01 5.633952096104621887e-02 -2.382945269346237183e-02 -2.129594981670379639e-01 -1.248433366417884827e-01 -2.435221225023269653e-01 1.428629904985427856e-01 -4.831504076719284058e-02 5.189212411642074585e-02 -2.105969339609146118e-01 -1.432569604367017746e-02 -2.274437546730041504e-01 4.689015448093414307e-02 1.891293078660964966e-01 4.756804928183555603e-02 1.102438122034072876e-01 2.371601015329360962e-02 -2.022731751203536987e-01 1.980356127023696899e-01 3.141802549362182617e-01 -2.487519234418869019e-01 1.603384315967559814e-01 -1.424825340509414673e-01 2.506684362888336182e-01 -6.116133555769920349e-02 -1.415644586086273193e-01 1.475754082202911377e-01 -2.794541418552398682e-01
1.848579943180084229e-01 2.308292239904403687e-01 -2.135930359363555908e-01 -1.172585226595401764e-02 -2.047706395387649536e-01 -4.641494527459144592e-02 3.901597112417221069e-02 2.485190629959106445e-01 -3.363187611103057861e-02 -2.884150482714176178e-02 -1.219864934682846069e-01 5.265459045767784119e-02 -4.891339316964149475e-02 -1.886555254459381104e-01 -3.204408288002014160e-01 7.640039175748825073e-02 -1.939976513385772705e-01 -6.785513460636138916e-02 1.822873800992965698e-01 -6.044001318514347076e-03 4.862619191408157349e-02 1.716594956815242767e-02 4.838981106877326965e-02 1.880113780498504639e-01 -5.311039090156555176e-02 2.176601439714431763e-01 -1.478495746850967407e-01 5.363046526908874512e-01 -4.703004960902035236e-04 -1.094020009040832520e-01 -1.059382781386375427e-01 3.075278103351593018e-01
1.714813560247421265e-01 2.606170177459716797e-01 -3.513393104076385498e-01 7.027061283588409424e-02 -8.499886840581893921e-02 -2.084688991308212280e-01 1.806110143661499023e-01 -8.406723290681838989e-02 4.854166414588689804e-03 -5.256479606032371521e-02 -1.783321499824523926e-01 -1.046200618147850037e-01 1.679666899144649506e-02 -2.488821046426892281e-03 -3.264270424842834473e-01 3.854456543922424316e-02 -1.854441165924072266e-01 1.664905250072479248e-01 -4.846208915114402771e-02 7.068211585283279419e-02 1.395127326250076294e-01 8.316430449485778809e-02 -2.479227818548679352e-02 1.089123412966728210e-01 -1.622218936681747437e-01 3.011416494846343994e-01 7.700128108263015747e-02 1.066728532314300537e-01 -3.199943006038665771e-01 -7.035115361213684082e-02 3.425468206405639648e-01 2.505126595497131348e-01
1.911500692367553711e-01 1.504948437213897705e-01 -1.599331051111221313e-01 -2.971606515347957611e-02 -5.349581688642501831e-02 1.569837033748626709e-01 7.127935439348220825e-02 -7.608392834663391113e-02 -1.544485539197921753e-01 1.302782148122787476e-01 -2.831588871777057648e-02 -5.183048546314239502e-02 8.169332146644592285e-02 -1.085065528750419617e-01 -3.896921277046203613e-01 2.117002196609973907e-02 -3.785773366689682007e-02 -1.201464682817459106e-01 1.703101992607116699e-01 -7.191311568021774292e-02 1.050888076424598694e-01 4.813046660274267197e-03 2.761350274085998535e-01 2.036551013588905334e-02 -1.662555634975433350e-01 4.104743003845214844e-01 -8.754322305321693420e-03 3.732932209968566895e-01 -2.652060985565185547e-01 -2.112853080034255981e-01 6.091343611478805542e-02 2.624637484550476074e-01
-2.390506416559219360e-01 -5.431886762380599976e-02 -1.165927425026893616e-01 -1.107915937900543213e-01 -1.543605327606201172e-01 -3.199932724237442017e-02 5.252066627144813538e-02 -8.994106948375701904e-02 -4.222120642662048340e-01 -1.139323487877845764e-01 3.385035991668701172e-01 3.380432128906250000e-01 -8.198355883359909058e-02 7.900424301624298096e-02 -1.551090776920318604e-01 -2.938660085201263428e-01 7.260923087596893311e-02 5.670168995857238770e-02 -1.617636084556579590e-01 -1.131691224873065948e-02 1.080231219530105591e-01 -1.554394960403442383e-01 -8.203117549419403076e-02 4.951055720448493958e-02 -1.194140538573265076e-01 1.177753061056137085e-01 -6.237759813666343689e-02 4.203658103942871094e-01 -6.049573048949241638e-02 -1.984395086765289307e-01 -4.460563510656356812e-02 -3.613536059856414795e-02
-5.973084270954132080e-02 -9.329360327683389187e-04 -2.856394946575164795e-01 -3.324543684720993042e-02 1.413332968950271606e-01 1.249640882015228271e-01 3.154317662119865417e-02 -1.888852715492248535e-01 -4.959153756499290466e-02 -1.509167719632387161e-02 1.976593136787414551e-01 -7.090218830853700638e-03 9.143908321857452393e-02 -7.777541875839233398e-02 -2.031714096665382385e-02 -4.535910114645957947e-02 -3.995418548583984375e-02 1.512886285781860352e-01 -2.829752564430236816e-01 -5.374368280172348022e-02 3.509732186794281006e-01 2.910200059413909912e-01 4.443035274744033813e-02 2.696873247623443604e-02 1.063921451568603516e-01 1.199574694037437439e-01 -2.155539542436599731e-01 4.531491696834564209e-01 -2.431464642286300659e-01 -3.564310073852539062e-01 -1.373282819986343384e-02 -2.987884543836116791e-02
1.123690307140350342e-01 2.041565030813217163e-01 -2.743800878524780273e-01 9.515470266342163086e-02 -2.016230076551437378e-01 -5.546266213059425354e-02 -5.416836962103843689e-02 3.402503952383995056e-02 -2.754109501838684082e-01 3.197440505027770996e-01 1.430589705705642700e-01 2.417763024568557739e-01 -2.095510810613632202e-02 6.134385615587234497e-02 -2.103817164897918701e-01 -4.095894098281860352e-02 5.291352048516273499e-02 -2.419670820236206055e-01 -8.501734584569931030e-02 4.232203960418701172e-01 1.296474933624267578e-01 2.752075195312500000e-01 -9.866783022880554199e-02 -7.936327904462814331e-02 -1.891672611236572266e-01 -9.637418389320373535e-02 -1.624934226274490356e-01 4.962560534477233887e-02 -1.623928695917129517e-01 -1.681378632783889771e-01 -1.331643760204315186e-01 6.163500249385833740e-02
-1.832652720622718334e-03 9.451013803482055664e-02 -3.052651882171630859e-01 -1.075630411505699158e-01 -6.666534394025802612e-02 1.910197734832763672e-02 4.824733734130859375e-02 -2.416993379592895508e-01 -6.233587116003036499e-02 -3.010859340429306030e-02 4.831697940826416016e-01 -4.714743793010711670e-02 -3.254023194313049316e-01 -3.023296967148780823e-02 -2.775223851203918457e-01 -1.070998981595039368e-02 -7.526017725467681885e-02 6.804224848747253418e-02 -1.787776798009872437e-01 -2.342028319835662842e-01 2.161436378955841064e-01 -9.237239509820938110e-02 -2.267833501100540161e-01 2.288810461759567261e-01 -4.305934533476829529e-02 5.519725009799003601e-02 -8.257004618644714355e-02 2.318446636199951172e-01 -1.339668408036231995e-02 -1.944382339715957642e-01 1.669164299964904785e-01 -9.412061423063278198e-02
1.065460294485092163e-01 1.381841003894805908e-01 -3.304947614669799805e-01 9.641082584857940674e-02 9.316898882389068604e-02 1.413814872503280640e-01 3.002447485923767090e-01 -1.357178241014480591e-01 -2.823804132640361786e-02 1.161271631717681885e-01 2.724859416484832764e-01 3.499312698841094971e-01 -2.402994595468044281e-02 2.423900514841079712e-01 -1.068483740091323853e-01 -8.189448155462741852e-03 -2.047709375619888306e-01 -1.935851871967315674e-01 1.583631522953510284e-02 8.978933095932006836e-02 1.825616210699081421e-01 -8.193174004554748535e-02 2.109645009040832520e-01 2.381125837564468384e-02 -1.169589385390281677e-01 -4.664948582649230957e-02 2.849462330341339111e-01 2.628894150257110596e-01 -2.650271356105804443e-01 -1.011833325028419495e-01 8.130386471748352051e-02 7.691642642021179199e-02
1.292862892150878906e-01 4.513782858848571777e-01 -3.726593255996704102e-01 -5.560422316193580627e-02 -1.482267770916223526e-02 1.354658603668212891e-01 -8.914019912481307983e-02 -3.351543545722961426e-01 -3.386555016040802002e-01 -1.001842841506004333e-01 -8.016089349985122681e-02 -1.525814980268478394e-01 5.135392770171165466e-02 -1.845135390758514404e-01 -9.787506610155105591e-02 -1.715031825006008148e-02 -6.612567603588104248e-02 -8.907336741685867310e-02 1.090153753757476807e-01 1.657035015523433685e-02 -6.141116470098495483e-02 -9.928591549396514893e-02 -1.313261538743972778e-01 2.032909989356994629e-01 -1.897099800407886505e-02 -1.730719059705734253e-01 -2.176256850361824036e-03 2.619106471538543701e-01 -1.203886792063713074e-01 -1.228486895561218262e-01 1.002557054162025452e-01 2.500458061695098877e-01
-1.047593578696250916e-01 9.329591691493988037e-02 -1.728157512843608856e-02 3.209460526704788208e-02 -3.438855409622192383e-01 2.797258831560611725e-02 2.792214155197143555e-01 -4.020514488220214844e-01 -2.697913646697998047e-01 6.367450207471847534e-02 -1.331378817558288574e-01 2.560902833938598633e-01 -5.567098781466484070e-02 9.734195470809936523e-02 -1.294042766094207764e-01 3.539715707302093506e-02 -9.950944781303405762e-02 1.299524307250976562e-01 4.229934513568878174e-02 -4.516401141881942749e-02 2.669833302497863770e-01 -1.301545067690312862e-03 6.345120817422866821e-02 2.552263140678405762e-01 1.485963631421327591e-02 1.312940269708633423e-01 4.665782302618026733e-02 4.369170069694519043e-01 -1.260464042425155640e-01 4.287172108888626099e-03 1.560728251934051514e-01 -8.806730806827545166e-02
2.413587719202041626e-01 2.150018215179443359e-01 -2.976728379726409912e-01 -2.278670221567153931e-01 -8.381167426705360413e-03 1.844843626022338867e-01 1.154200136661529541e-01 -1.509918868541717529e-01 -1.880192756652832031e-01 1.572847217321395874e-01 2.887853980064392090e-01 1.028942167758941650e-01 -2.360484004020690918e-01 3.532023727893829346e-02 2.396209351718425751e-02 6.953607313334941864e-03 -4.507629573345184326e-02 2.581093311309814453e-01 -4.154963046312332153e-02 1.541805416345596313e-01 -1.111714020371437073e-01 1.234429553151130676e-01 -8.036053180694580078e-02 1.091820299625396729e-01 -1.567040830850601196e-01 3.711994737386703491e-02 -3.039385676383972168e-01 -7.693412713706493378e-03 -1.449212729930877686e-01 -4.246032238006591797e-01 -7.857300341129302979e-02 -8.448631316423416138e-02
-1.850436776876449585e-01 1.585922390222549438e-01 -1.107256412506103516e-01 2.329868637025356293e-02 -4.988918825984001160e-02 1.468448191881179810e-01 -1.479076314717531204e-02 -5.777418240904808044e-02 1.786593496799468994e-01 7.393375039100646973e-02 2.238220162689685822e-02 -1.779405772686004639e-02 1.080416589975357056e-01 -2.360149621963500977e-01 -1.025922074913978577e-01 8.075544983148574829e-02 -6.760726217180490494e-03 2.313994616270065308e-01 -5.645318701863288879e-02 2.085433453321456909e-01 7.315900176763534546e-03 -1.321302801370620728e-01 -4.076635465025901794e-02 1.719588041305541992e-01 -5.044893026351928711e-01 -2.633816562592983246e-03 -2.965232431888580322e-01 4.038836061954498291e-01 -2.036752849817276001e-01 -1.093176677823066711e-01 9.887382388114929199e-02 2.445056736469268799e-01
1.061638146638870239e-01 3.415757417678833008e-01 -1.865518838167190552e-01 -1.126481667160987854e-01 -9.905618429183959961e-02 1.723176427185535431e-02 -7.155110687017440796e-02 -3.421075344085693359e-01 -7.181571424007415771e-02 -1.062180995941162109e-01 4.187318962067365646e-03 1.873518824577331543e-01 8.446703851222991943e-02 -6.000770255923271179e-02 1.840435862541198730e-01 -6.149338930845260620e-02 -1.497160494327545166e-01 -1.712707132101058960e-01 -6.202189251780509949e-02 1.575704514980316162e-01 1.720962524414062500e-01 4.709213040769100189e-03 -1.037147939205169678e-01 5.760374478995800018e-03 -1.420262604951858521e-01 -4.866134375333786011e-02 1.742377430200576782e-01 2.910543084144592285e-01 -1.318189203739166260e-01 -4.547482728958129883e-01 3.225104212760925293e-01 7.551047205924987793e-02
7.733018696308135986e-02 1.986395865678787231e-01 -5.489198490977287292e-02 1.030912846326828003e-01 -2.549275159835815430e-01 3.641513884067535400e-01 -3.604174032807350159e-02 6.869021803140640259e-02 -6.783428788185119629e-02 1.941034048795700073e-01 2.543148994445800781e-01 5.803570151329040527e-02 8.042932488024234772e-03 -1.910910941660404205e-02 -3.217515051364898682e-01 2.032311819493770599e-02 -1.945625394582748413e-01 7.329841703176498413e-02 -1.327175088226795197e-02 -3.394686877727508545e-01 2.782678008079528809e-01 -1.491525117307901382e-02 -1.157710980623960495e-02 1.501245200634002686e-01 -1.952239125967025757e-01 2.398569732904434204e-01 -9.120672196149826050e-02 8.598586171865463257e-02 -2.230511605739593506e-02 -3.196774125099182129e-01 1.859223991632461548e-01 1.226276233792304993e-01
1.383982412517070770e-02 1.483348459005355835e-01 -3.802306056022644043e-01 -9.132996201515197754e-02 -3.326721489429473877e-02 -6.621561478823423386e-04 -5.574940145015716553e-02 -1.695977896451950073e-02 -2.697552740573883057e-02 -4.983371123671531677e-02 8.854432404041290283e-02 -3.275917768478393555e-01 8.003392815589904785e-02 -1.568893045186996460e-01 -1.530547738075256348e-01 -8.133502304553985596e-02 -3.701251372694969177e-02 -2.464109808206558228e-01 7.573977112770080566e-02 -2.605549432337284088e-02 -5.108419805765151978e-02 -2.439073771238327026e-01 1.395892947912216187e-01 7.216794043779373169e-02 -2.419517375528812408e-02 2.295683026313781738e-01 -6.063348799943923950e-02 4.742496311664581299e-01 -1.851113736629486084e-01 -3.046301901340484619e-01 1.705829501152038574e-01 2.182190269231796265e-01
-6.967664510011672974e-02 2.493658363819122314e-01 -4.801549911499023438e-01 1.207651942968368530e-01 -9.955652803182601929e-02 3.058353811502456665e-02 7.820432633161544800e-02 -2.002117633819580078e-01 -2.902465164661407471e-01 -8.858549594879150391e-02 -2.944112010300159454e-02 2.071235328912734985e-01 -2.952378392219543457e-01 3.202747181057929993e-02 -3.120864033699035645e-01 1.739836484193801880e-01 -1.314087659120559692e-01 1.431255340576171875e-01 1.223131567239761353e-01 -1.092303097248077393e-01 -1.712669804692268372e-02 1.745733618736267090e-02 1.318255960941314697e-01 1.151279360055923462e-01 -4.538239911198616028e-03 -1.506146602332592010e-02 -7.945197075605392456e-02 9.235721081495285034e-02 -1.489506512880325317e-01 -5.016918852925300598e-02 2.340126186609268188e-01 2.977146804332733154e-01
-2.431849092245101929e-01 9.595786780118942261e-02 -3.977856338024139404e-01 4.801480844616889954e-02 1.095448061823844910e-02 2.409220337867736816e-01 2.381223589181900024e-01 3.480629529803991318e-03 -5.904356390237808228e-02 -1.192075312137603760e-01 -2.425209060311317444e-02 4.539975523948669434e-02 1.951660215854644775e-01 -3.081998974084854126e-02 -3.146840929985046387e-01 2.427793294191360474e-01 -1.291800588369369507e-01 -1.604119539260864258e-01 -1.148685440421104431e-01 -2.516404092311859131e-01 -3.544310480356216431e-02 -1.247384995222091675e-01 5.991606786847114563e-02 1.758639216423034668e-01 2.161598578095436096e-02 -1.020110324025154114e-01 -1.878439337015151978e-01 4.269809424877166748e-01 -8.609899878501892090e-02 -1.648418456315994263e-01 -7.141473889350891113e-02 2.132340893149375916e-02
-1.143239140510559082e-01 7.227075751870870590e-03 -2.975646853446960449e-01 1.311298906803131104e-01 -3.318150714039802551e-02 2.409637272357940674e-01 2.442607432603836060e-01 -1.144680157303810120e-01 -6.034168601036071777e-02 1.155455484986305237e-01 4.016524851322174072e-01 1.079929396510124207e-01 3.179917111992835999e-02 -4.622237756848335266e-03 -1.140782609581947327e-01 -1.291377842426300049e-01 1.904091536998748779e-01 3.019088804721832275e-01 -6.344306468963623047e-02 1.619214378297328949e-02 -5.118441767990589142e-03 9.935851395130157471e-02 6.976541131734848022e-02 4.014615714550018311e-01 -2.504954040050506592e-01 2.201593667268753052e-02 3.242065906524658203e-01 1.827314794063568115e-01 -7.691954076290130615e-02 -5.509965121746063232e-02 4.177480563521385193e-02 9.189815819263458252e-02
6.703336536884307861e-02 3.396302163600921631e-01 -2.309675067663192749e-01 2.607192695140838623e-01 8.124867826700210571e-02 1.153022199869155884e-01 4.161759018898010254e-01 -2.035317756235599518e-02 -4.911680147051811218e-02 3.579547628760337830e-02 -5.661179870367050171e-02 6.997878849506378174e-02 3.476121276617050171e-02 -2.472628355026245117e-01 -2.893841564655303955e-01 -1.591817587614059448e-01 9.212694317102432251e-02 1.807982176542282104e-01 1.127345487475395203e-01 -3.141690278425812721e-03 3.071644343435764313e-02 -9.944500774145126343e-02 3.023231774568557739e-02 1.020958051085472107e-01 -1.854550987482070923e-01 2.625174820423126221e-02 -1.495586484670639038e-01 1.016579121351242065e-01 7.266411185264587402e-02 -1.583835184574127197e-01 2.223057597875595093e-01 3.980768620967864990e-01
-1.477879136800765991e-01 2.195160463452339172e-02 -2.889573574066162109e-01 1.437651813030242920e-01 -3.068068623542785645e-02 2.821531593799591064e-01 1.840305924415588379e-01 -3.253817260265350342e-01 -1.266118139028549194e-01 -1.796378009021282196e-02 1.186340376734733582e-01 -1.026239767670631409e-01 -1.209748834371566772e-01 3.834863379597663879e-02 -7.455123960971832275e-02 1.166859343647956848e-01 9.016904979944229126e-02 -1.666802167892456055e-02 -3.480781316757202148e-01 7.992075383663177490e-02 3.673281967639923096e-01 9.751775860786437988e-02 2.131058834493160248e-02 9.962449222803115845e-02 6.876627355813980103e-02 5.412310361862182617e-02 -1.635388731956481934e-01 3.559122383594512939e-01 -1.564617305994033813e-01 -2.726714015007019043e-01 -6.386407464742660522e-02 -1.490759402513504028e-01
-1.869380325078964233e-01 8.449606597423553467e-02 8.258832618594169617e-03 1.620946228504180908e-01 -1.076257079839706421e-01 6.393121182918548584e-02 8.930078893899917603e-02 -1.627030670642852783e-01 -1.601113379001617432e-01 6.878291815519332886e-02 -2.751371264457702637e-01 4.318194389343261719e-01 -1.791372299194335938e-01 -1.981985718011856079e-01 -8.213604986667633057e-02 -2.719077840447425842e-02 -1.747249215841293335e-01 -9.489271789789199829e-03 -1.390219330787658691e-01 1.982104033231735229e-01 1.975786387920379639e-01 -1.781345903873443604e-01 -9.215119481086730957e-02 4.224204272031784058e-02 -1.120970398187637329e-01 2.728856205940246582e-01 -8.216107636690139771e-02 3.598209619522094727e-01 -1.788500347174704075e-03 -3.349681198596954346e-01 4.021653160452842712e-02 -5.199848860502243042e-02
2.844451740384101868e-02 1.492447257041931152e-01 -2.894490957260131836e-01 -2.320253849029541016e-01 -3.623231351375579834e-01 -4.287585988640785217e-02 1.751222908496856689e-01 -9.368278086185455322e-02 -8.744551986455917358e-02 -9.067552536725997925e-02 -3.924647346138954163e-03 3.289902582764625549e-02 8.594969660043716431e-02 -1.123439613729715347e-02 -2.614215910434722900e-01 -1.934278607368469238e-01 6.371302064508199692e-03 -9.413444995880126953e-02 2.481358312070369720e-02 -2.714349627494812012e-01 3.472675010561943054e-02 -1.236794330179691315e-02 2.284212596714496613e-02 -6.578998267650604248e-02 -5.368613004684448242e-01 -9.774457663297653198e-02 -6.111167371273040771e-02 2.983890175819396973e-01 7.561176270246505737e-02 -1.079594790935516357e-01 -1.239279359579086304e-01 -1.543543636798858643e-01
-3.818703889846801758e-01 4.175098240375518799e-01 -1.919241696596145630e-01 -1.714468933641910553e-02 -9.375044703483581543e-02 -2.189775705337524414e-01 1.688669770956039429e-01 -8.133100718259811401e-02 1.590793579816818237e-02 8.555817604064941406e-02 1.372717469930648804e-01 2.552599608898162842e-01 2.917951941490173340e-01 -1.688829064369201660e-01 3.445095196366310120e-02 1.414359547197818756e-03 7.246504724025726318e-02 1.821447461843490601e-01 9.247054904699325562e-02 -1.614870280027389526e-01 1.691625416278839111e-01 -5.015890579670667648e-03 -5.609355121850967407e-02 2.021122425794601440e-01 -4.932662844657897949e-02 -7.728261500597000122e-02 -4.066949337720870972e-02 2.547893822193145752e-01 1.539007723331451416e-01 -1.929878592491149902e-01 -2.987864427268505096e-02 2.488731145858764648e-01
-7.286972552537918091e-02 -6.224883347749710083e-02 -1.619535535573959351e-01 6.994326412677764893e-02 1.599346473813056946e-02 -2.640465460717678070e-02 1.621464490890502930e-01 -8.988894522190093994e-02 3.126289322972297668e-02 1.759901293553411961e-03 3.083288073539733887e-01 -1.435071080923080444e-01 4.030759260058403015e-02 7.084858417510986328e-02 -4.290253669023513794e-02 4.120876640081405640e-02 -2.649998664855957031e-01 5.107619613409042358e-02 -3.284691572189331055e-01 -4.007267579436302185e-02 2.067767828702926636e-01 2.008889019489288330e-01 1.902072280645370483e-01 2.485213130712509155e-01 -3.215871984139084816e-03 5.662995576858520508e-02 -1.495425999164581299e-01 3.327490389347076416e-01 -2.919498980045318604e-01 -4.579577445983886719e-01 -4.837698116898536682e-02 2.359306067228317261e-02
-1.312644481658935547e-01 1.586652696132659912e-01 -2.258114218711853027e-01 1.310331523418426514e-01 -1.987741589546203613e-01 1.990940272808074951e-01 6.580901890993118286e-02 -2.120940089225769043e-01 1.021158769726753235e-01 -1.819829940795898438e-01 -1.454427838325500488e-01 7.817977108061313629e-03 -1.044856235384941101e-01 7.795912027359008789e-02 -5.645970702171325684e-01 -2.105664312839508057e-01 -3.110915049910545349e-02 -7.292532920837402344e-02 1.910480558872222900e-01 1.034273430705070496e-01 2.022833675146102905e-01 2.206256426870822906e-02 -1.047796532511711121e-01 2.131502628326416016e-01 -1.288518905639648438e-01 -5.497860908508300781e-02 -7.893920689821243286e-02 -7.578307762742042542e-03 -9.323137998580932617e-02 -2.007857710123062134e-02 2.370190322399139404e-01 2.713302671909332275e-01
1.767110973596572876e-01 2.675485908985137939e-01 -1.892165392637252808e-01 2.423873692750930786e-01 6.728570163249969482e-02 -1.376772820949554443e-01 1.048878058791160583e-01 -1.082635372877120972e-01 -3.956227302551269531e-01 -1.003271266818046570e-01 2.485127747058868408e-01 7.357264310121536255e-02 4.197286441922187805e-02 -2.606675326824188232e-01 -2.659753262996673584e-01 1.858905851840972900e-01 -1.783344000577926636e-01 -8.202075213193893433e-02 -1.263294667005538940e-01 -2.146280258893966675e-01 1.758548021316528320e-01 1.069607213139533997e-01 4.342968761920928955e-02 7.808391749858856201e-02 -1.520746797323226929e-01 1.716930419206619263e-01 -1.227822676301002502e-01 2.408455908298492432e-01 9.208317846059799194e-02 -6.114180013537406921e-02 4.983118176460266113e-02 2.374403774738311768e-01
-2.120457589626312256e-01 3.788178041577339172e-02 -4.235895276069641113e-01 7.210448384284973145e-02 -1.683038622140884399e-01 6.897640228271484375e-02 2.931026183068752289e-02 -2.504849135875701904e-01 -9.782300144433975220e-02 1.493899226188659668e-01 1.235266309231519699e-02 -1.680554896593093872e-01 -2.052526548504829407e-02 -1.536635756492614746e-01 1.655721366405487061e-01 -1.400876045227050781e-01 1.891209185123443604e-01 2.759791016578674316e-01 1.966347694396972656e-01 -1.663028448820114136e-01 1.506620198488235474e-01 -2.269057482481002808e-01 -1.293007284402847290e-01 1.702994704246520996e-01 -4.061043262481689453e-01 -2.624957263469696045e-02 -5.186871066689491272e-02 2.313771247863769531e-01 -4.061463847756385803e-02 -1.360749751329421997e-01 1.643106527626514435e-02 -2.244822680950164795e-02
6.575415283441543579e-02 4.286634624004364014e-01 -2.027496695518493652e-01 -8.602880686521530151e-02 -8.693275600671768188e-02 1.946637779474258423e-01 5.109435319900512695e-02 6.544917356222867966e-03 -2.041916251182556152e-01 1.384533643722534180e-01 -4.486991092562675476e-02 -6.104257330298423767e-02 3.436459600925445557e-01 -3.620948195457458496e-01 -1.412656307220458984e-01 1.638468056917190552e-01 -2.356048375368118286e-01 4.653340205550193787e-02 -1.109537631273269653e-01 -1.243838574737310410e-03 -7.802845537662506104e-02 1.048757508397102356e-02 -2.004051506519317627e-01 7.946799695491790771e-02 -3.041219897568225861e-02 1.202932596206665039e-01 2.510551922023296356e-02 3.077777624130249023e-01 -1.526221930980682373e-01 -2.561995685100555420e-01 2.904865145683288574e-02 1.717829257249832153e-01
7.826294004917144775e-02 2.983165681362152100e-01 -2.162831425666809082e-01 -2.596630528569221497e-02 -2.673515975475311279e-01 -3.518060222268104553e-02 1.199015974998474121e-01 8.227621205151081085e-03 -9.353049844503402710e-02 9.058431535959243774e-02 -7.188164163380861282e-03 -6.726393103599548340e-02 -4.086206108331680298e-02 -1.358819007873535156e-01 -3.657202124595642090e-01 2.828406915068626404e-02 2.683198153972625732e-01 -1.003580316901206970e-01 1.011301577091217041e-01 -1.881312131881713867e-01 3.427699506282806396e-01 5.362087488174438477e-02 8.865874260663986206e-02 -2.043966948986053467e-01 -8.694331347942352295e-02 4.058110341429710388e-02 -1.430956274271011353e-01 2.516158483922481537e-02 -3.346215784549713135e-01 -2.316603660583496094e-01 7.790938764810562134e-02 3.071485161781311035e-01
-8.451631665229797363e-02 4.131820425391197205e-02 -2.995974719524383545e-01 1.414362639188766479e-01 3.884803876280784607e-02 8.039401471614837646e-02 -6.255125999450683594e-02 -2.424518316984176636e-01 -5.104447528719902039e-02 -1.241967082023620605e-01 2.418569177389144897e-01 2.003843635320663452e-01 -4.865510389208793640e-02 7.733607292175292969e-02 -2.177664488554000854e-01 4.058955237269401550e-03 -6.853601429611444473e-03 1.014642491936683655e-01 -3.639216423034667969e-01 4.947705194354057312e-02 2.615039646625518799e-01 2.174162417650222778e-01 9.628810733556747437e-02 2.311378531157970428e-02 6.184092909097671509e-02 1.392442286014556885e-01 -6.104281917214393616e-02 4.592589139938354492e-01 -2.950185239315032959e-01 -1.814373135566711426e-01 3.949722740799188614e-03 -9.866739809513092041e-02
1.418142169713973999e-01 3.111535906791687012e-01 -1.686471849679946899e-01 -8.564805984497070312e-02 -2.291738241910934448e-01 -4.980008117854595184e-03 -5.035137012600898743e-02 -2.919047176837921143e-01 -1.378044486045837402e-01 -2.251550555229187012e-01 -4.340547323226928711e-02 1.737202256917953491e-01 -5.590142682194709778e-02 -5.003274232149124146e-02 8.715309202671051025e-02 -6.051207706332206726e-02 -1.061764955520629883e-01 -2.244332432746887207e-01 2.751369588077068329e-02 1.714130043983459473e-01 6.143863871693611145e-02 -1.475169137120246887e-02 -6.947440654039382935e-02 -8.641632646322250366e-02 -5.249306932091712952e-02 5.254322290420532227e-02 8.815195411443710327e-02 3.249052166938781738e-01 -2.390871196985244751e-01 -4.928097128868103027e-01 2.344047427177429199e-01 8.051300048828125000e-02
1.109718903899192810e-01 1.163073480129241943e-01 -2.609217725694179535e-02 2.123851329088211060e-01 1.059939935803413391e-01 2.819698862731456757e-02 1.314726769924163818e-01 -2.070620357990264893e-01 -3.779323995113372803e-01 8.250672370195388794e-02 2.817119359970092773e-01 1.606455817818641663e-02 9.461580775678157806e-03 -1.121666431427001953e-01 -1.645407676696777344e-01 4.337850958108901978e-02 -5.142010003328323364e-02 7.503576576709747314e-02 -3.933566212654113770e-01 -2.033025771379470825e-01 2.543950639665126801e-02 1.531302928924560547e-01 1.884677708148956299e-01 1.372054219245910645e-01 -1.595882475376129150e-01 1.157096251845359802e-01 -1.728480607271194458e-01 4.369330704212188721e-01 -1.385188996791839600e-01 -1.505121141672134399e-01 -8.016001433134078979e-03 -3.109511174261569977e-02
5.046301055699586868e-03 4.726771116256713867e-01 -3.095991015434265137e-01 5.234399437904357910e-02 -3.925654664635658264e-02 1.562993824481964111e-01 3.800934180617332458e-03 -2.068872302770614624e-01 -2.026246041059494019e-01 1.085615903139114380e-01 -1.352933943271636963e-01 9.157209098339080811e-02 -1.451521664857864380e-01 5.434269458055496216e-02 -3.723363950848579407e-02 1.830674111843109131e-01 -2.749963104724884033e-01 -2.273128628730773926e-01 7.015119493007659912e-02 -1.507384032011032104e-01 2.210212685167789459e-02 -8.258548378944396973e-02 2.076429128646850586e-02 2.115286588668823242e-01 -1.832149028778076172e-01 -1.896056085824966431e-01 -7.744302600622177124e-02 1.671893298625946045e-01 -5.691655352711677551e-02 -2.207503765821456909e-01 8.185381442308425903e-02 3.180533349514007568e-01
1.479769647121429443e-01 3.403699994087219238e-01 -3.696697056293487549e-01 1.980856209993362427e-01 1.155911162495613098e-01 1.877349913120269775e-01 1.442145556211471558e-01 -1.708216369152069092e-01 -2.131807804107666016e-01 -5.035940930247306824e-02 7.534709293395280838e-03 6.674941629171371460e-02 -4.109186306595802307e-02 -7.118068635463714600e-02 -6.272605061531066895e-02 -8.555860817432403564e-02 -1.820923388004302979e-01 -4.312402009963989258e-02 2.764508128166198730e-01 -1.393537670373916626e-01 -1.388657838106155396e-01 3.601452335715293884e-02 -1.625733673572540283e-01 6.813693046569824219e-02 -3.514995872974395752e-01 -1.258538812398910522e-01 -1.399042457342147827e-01 1.731293201446533203e-01 -1.165168583393096924e-01 -1.058785244822502136e-01 2.398271262645721436e-01 2.520169019699096680e-01
4.343578964471817017e-02 3.751658797264099121e-01 -4.673062562942504883e-01 -6.749659776687622070e-02 -1.747276484966278076e-01 1.595907807350158691e-01 1.476903110742568970e-01 -1.905691623687744141e-01 -2.784379124641418457e-01 -1.900096796452999115e-02 3.909041732549667358e-02 1.378152072429656982e-01 2.380693703889846802e-01 2.501537464559078217e-02 -1.598148792982101440e-01 4.499221220612525940e-02 -2.401195317506790161e-01 7.208834402263164520e-03 1.127366423606872559e-01 -1.266885101795196533e-01 -4.516970366239547729e-02 -1.151758898049592972e-02 -2.231504172086715698e-01 -8.493971824645996094e-02 1.201202441006898880e-02 -6.755217164754867554e-02 1.923237442970275879e-01 1.920189708471298218e-01 -7.570244371891021729e-02 3.050190582871437073e-02 1.360492855310440063e-01 2.960348725318908691e-01
1.114774644374847412e-01 3.342257440090179443e-01 -2.736577987670898438e-01 -6.392576545476913452e-02 -3.182717859745025635e-01 -6.002642679959535599e-03 -3.729137033224105835e-02 -2.529041171073913574e-01 -1.527598053216934204e-01 -1.406068503856658936e-01 -2.186100929975509644e-02 1.580325961112976074e-01 1.393185257911682129e-01 -8.036866039037704468e-02 1.498009115457534790e-01 -4.675718769431114197e-02 -2.040156573057174683e-01 -2.319762408733367920e-01 -2.284347079694271088e-03 7.229579985141754150e-02 2.020522952079772949e-01 5.628726631402969360e-02 -2.010090947151184082e-01 -7.309822738170623779e-02 -8.739346265792846680e-02 1.589928008615970612e-02 1.475829184055328369e-01 2.035700231790542603e-01 -1.751015484333038330e-01 -4.434278011322021484e-01 1.251975744962692261e-01 8.166756480932235718e-02
9.169071167707443237e-02 1.691847443580627441e-01 -1.136990636587142944e-01 1.802033931016921997e-01 -1.389008760452270508e-01 4.463033750653266907e-02 2.803030312061309814e-01 -2.752400338649749756e-01 -1.509618759155273438e-01 2.164642065763473511e-01 1.563364453613758087e-02 4.821716845035552979e-01 2.491050586104393005e-02 -3.440434634685516357e-01 4.849616810679435730e-02 6.146572157740592957e-02 6.415671855211257935e-02 1.052989140152931213e-01 -3.898128867149353027e-02 4.145112261176109314e-02 7.695302832871675491e-03 1.846221983432769775e-01 -3.820829093456268311e-02 -6.640460342168807983e-02 -4.432886373251676559e-03 2.333322763442993164e-01 6.560812145471572876e-02 4.719906300306320190e-02 -1.426949948072433472e-01 -3.950782418251037598e-01 -3.917504474520683289e-02 -1.304801106452941895e-01
-2.169967740774154663e-01 2.314788848161697388e-01 -2.306417375802993774e-01 1.743281781673431396e-01 -2.942537702620029449e-02 2.361730337142944336e-01 2.804723195731639862e-02 -1.687004119157791138e-01 -2.584692835807800293e-01 5.509326234459877014e-02 4.575607180595397949e-02 1.612408161163330078e-01 1.252805590629577637e-01 5.753809586167335510e-02 -2.091657966375350952e-01 1.121566891670227051e-01 -7.442165166139602661e-02 -1.364523619413375854e-01 2.684947848320007324e-01 -1.226639226078987122e-01 -1.627725660800933838e-01 9.592089802026748657e-02 -1.622365117073059082e-01 1.919329315423965454e-01 -3.674793839454650879e-01 -7.282295823097229004e-02 -8.606211096048355103e-02 1.192006766796112061e-01 -1.610233932733535767e-01 -5.302463471889495850e-02 2.064071297645568848e-01 3.363518714904785156e-01
-1.666560322046279907e-01 7.919092476367950439e-02 -1.832498759031295776e-01 1.708314567804336548e-02 -2.950241863727569580e-01 2.289901860058307648e-02 4.024919569492340088e-01 -4.276708364486694336e-01 -2.707776129245758057e-01 2.872511558234691620e-02 -3.315612673759460449e-02 2.138541936874389648e-01 -2.070868015289306641e-01 1.753131002187728882e-01 -1.821216940879821777e-01 7.409740984439849854e-02 -1.029006298631429672e-02 1.005693376064300537e-01 -6.208530440926551819e-02 -2.470015175640583038e-02 6.981063634157180786e-02 -2.505145594477653503e-02 8.772597461938858032e-02 5.512458831071853638e-02 -5.557177122682332993e-03 1.747373938560485840e-01 9.336261451244354248e-02 4.128323495388031006e-01 -8.267762139439582825e-03 -7.586996257305145264e-02 -1.181655228137969971e-01 7.707373797893524170e-02
9.050185792148113251e-03 1.362725794315338135e-01 -2.515963017940521240e-01 3.090306818485260010e-01 -3.431285023689270020e-01 2.701325118541717529e-01 -5.148099735379219055e-02 -2.887881994247436523e-01 -4.154518619179725647e-02 1.089285165071487427e-01 -1.119107678532600403e-01 2.431858628988265991e-01 -5.649293959140777588e-02 -5.100525170564651489e-02 -2.099561840295791626e-01 -1.956292688846588135e-01 -1.064679995179176331e-01 -1.892081797122955322e-01 1.370364725589752197e-01 1.097402907907962799e-02 -1.279037147760391235e-01 -8.906165137887001038e-03 1.121908798813819885e-01 -2.198642790317535400e-01 -2.453069388866424561e-02 5.191370472311973572e-02 2.715110778808593750e-02 9.364631772041320801e-02 -3.277565836906433105e-01 -2.041312009096145630e-01 2.520017027854919434e-01 5.988768115639686584e-02
3.610055446624755859e-01 5.435117706656455994e-02 -3.353077769279479980e-01 2.506122291088104248e-01 -4.058619216084480286e-02 1.018394157290458679e-01 4.447261244058609009e-02 -1.077750474214553833e-01 1.466151773929595947e-01 -1.420328319072723389e-01 1.092282608151435852e-01 3.351380825042724609e-01 -1.758019998669624329e-02 -2.422761321067810059e-01 -2.212699968367815018e-03 8.780802041292190552e-02 -2.068953961133956909e-01 -7.487744837999343872e-02 1.892293244600296021e-02 1.079479753971099854e-01 3.566245734691619873e-01 5.828882381319999695e-02 2.076318711042404175e-01 1.741274744272232056e-01 -3.997050225734710693e-02 1.214584261178970337e-01 -2.633034586906433105e-01 2.668331861495971680e-01 4.260379448533058167e-02 3.825303539633750916e-02 -8.692019432783126831e-02 3.296414390206336975e-02
8.710672706365585327e-02 -2.427213126793503761e-03 -1.891105026006698608e-01 5.767616629600524902e-02 -3.131069242954254150e-02 2.065556496381759644e-01 1.418580263853073120e-01 -2.037487477064132690e-01 -1.292527616024017334e-01 1.504432559013366699e-01 2.153980582952499390e-01 -9.323948621749877930e-02 8.107591420412063599e-02 4.547530319541692734e-03 5.923277512192726135e-02 -3.020393103361129761e-02 2.609125524759292603e-02 6.277224421501159668e-02 -3.542427122592926025e-01 -2.220302373170852661e-01 1.788068711757659912e-01 1.537946015596389771e-01 -3.635229915380477905e-02 1.964940726757049561e-01 9.392605721950531006e-02 4.397785663604736328e-02 -2.972077429294586182e-01 3.900346755981445312e-01 -1.546961218118667603e-01 -4.252074360847473145e-01 -8.189333230257034302e-02 -7.052148133516311646e-02
-1.292384415864944458e-01 4.855800569057464600e-01 -2.059014439582824707e-01 9.094730019569396973e-03 -2.264310717582702637e-01 1.426924616098403931e-01 8.295849896967411041e-03 -1.324613541364669800e-01 -4.866411164402961731e-02 -6.285987794399261475e-02 7.820436358451843262e-02 1.711625456809997559e-01 6.824772059917449951e-02 -2.216112799942493439e-02 -1.910128295421600342e-01 -3.215350508689880371e-01 3.955209255218505859e-02 -1.988908350467681885e-01 -2.687848210334777832e-01 -7.667928189039230347e-02 -2.052808851003646851e-01 -1.200402081012725830e-01 -1.281280368566513062e-01 2.364399988437071443e-04 2.488351799547672272e-02 3.221197724342346191e-01 5.772734805941581726e-02 2.249793112277984619e-01 -1.577985733747482300e-01 1.259147971868515015e-01 5.648482963442802429e-02 1.858629584312438965e-01
-2.807267755270004272e-02 1.324671655893325806e-01 -3.678145408630371094e-01 7.065316289663314819e-02 -1.500093489885330200e-01 -1.248930096626281738e-01 6.037634611129760742e-02 1.784439943730831146e-02 -1.713408082723617554e-01 -5.542732030153274536e-02 3.900988399982452393e-01 1.862334609031677246e-01 1.503605991601943970e-01 -1.393524408340454102e-01 4.752745479345321655e-02 -8.027137070894241333e-02 -8.920435607433319092e-02 -3.924186527729034424e-02 1.943567246198654175e-01 -1.015727669000625610e-01 -7.048709783703088760e-03 -5.526119843125343323e-02 -2.911311388015747070e-02 1.932659745216369629e-01 -6.111848633736371994e-03 7.472273707389831543e-02 -3.267004787921905518e-01 2.521037161350250244e-01 -4.685569703578948975e-01 -1.717667095363140106e-02 -2.092715166509151459e-02 -1.849866509437561035e-01
-6.619910150766372681e-02 2.277937717735767365e-02 4.463623464107513428e-02 1.545983254909515381e-01 -3.626352250576019287e-01 -6.561037153005599976e-02 2.038124054670333862e-01 -3.149517178535461426e-01 -3.210783898830413818e-01 7.859950512647628784e-02 2.111368924379348755e-01 3.254078626632690430e-01 -1.705976575613021851e-02 5.263138189911842346e-02 -2.462337613105773926e-01 -1.171996071934700012e-01 5.354923009872436523e-02 8.583719283342361450e-02 -5.945548042654991150e-02 -3.222782537341117859e-02 2.536686360836029053e-01 2.669328078627586365e-02 9.797458350658416748e-02 2.835768088698387146e-02 -1.407026946544647217e-01 -5.926277488470077515e-02 1.621310412883758545e-01 3.726684749126434326e-01 -1.805907338857650757e-01 -1.928366571664810181e-01 7.151412218809127808e-02 -4.281587153673171997e-02
-1.907193809747695923e-01 8.447460830211639404e-02 -5.433782935142517090e-01 4.375305771827697754e-02 -7.500877231359481812e-02 6.907738745212554932e-03 -3.266875818371772766e-02 -2.960170805454254150e-02 -6.598342955112457275e-02 1.219155639410018921e-01 1.846358180046081543e-01 8.017848432064056396e-02 3.354954347014427185e-02 1.211780235171318054e-01 9.679092466831207275e-02 -3.190956115722656250e-01 1.646734774112701416e-01 -2.997809946537017822e-01 2.936804592609405518e-01 -7.525103539228439331e-02 2.267388850450515747e-01 1.578509360551834106e-01 1.144007220864295959e-01 9.706765413284301758e-02 3.971130773425102234e-02 1.341270208358764648e-01 -2.198715806007385254e-01 1.280317604541778564e-01 -1.000624150037765503e-01 -1.048632115125656128e-01 1.987631022930145264e-01 1.113988235592842102e-01
-1.667696796357631683e-02 3.476193547248840332e-01 -4.727430939674377441e-01 -9.200539439916610718e-02 -2.598966062068939209e-01 -5.085048824548721313e-02 1.512393802404403687e-01 -1.206566244363784790e-01 -1.004611626267433167e-01 4.759539384394884109e-03 4.016717672348022461e-01 1.596912592649459839e-01 -1.845919191837310791e-01 1.319897943176329136e-03 -5.099501833319664001e-02 -6.769384443759918213e-02 1.009850203990936279e-01 -3.351005027070641518e-03 4.076316952705383301e-02 2.481998503208160400e-02 -1.772085726261138916e-01 1.974627189338207245e-02 2.902463451027870178e-02 4.282135050743818283e-03 1.025466769933700562e-01 -5.007551517337560654e-03 -1.549379080533981323e-01 2.270889431238174438e-01 -3.559727072715759277e-01 -2.776144631206989288e-02 4.917639121413230896e-02 -1.999769806861877441e-01
-2.123297005891799927e-02 1.563656479120254517e-01 -7.120157033205032349e-02 7.116659730672836304e-02 -2.775323092937469482e-01 1.324730664491653442e-01 8.603391051292419434e-02 -4.368224367499351501e-02 -5.865745991468429565e-02 -1.089661754667758942e-02 -1.326723843812942505e-01 -2.498622797429561615e-02 2.445022761821746826e-01 -2.273145467042922974e-01 -2.960188686847686768e-01 -1.426499485969543457e-01 -1.932027488946914673e-01 -8.682058006525039673e-02 -9.999747574329376221e-02 -4.413536190986633301e-01 1.565031260251998901e-01 3.623019531369209290e-02 -3.861919417977333069e-02 2.112880349159240723e-01 -1.992436945438385010e-01 2.107637077569961548e-01 -2.611987758427858353e-03 3.131708800792694092e-01 -5.347568914294242859e-02 -1.833234429359436035e-01 8.616814762353897095e-02 2.686525881290435791e-01
2.910250127315521240e-01 3.027937412261962891e-01 -3.573944568634033203e-01 -3.722850233316421509e-02 1.206646263599395752e-01 -1.952794641256332397e-01 1.884515583515167236e-02 -1.956552267074584961e-01 -1.271874457597732544e-01 6.492879241704940796e-02 4.895872622728347778e-02 1.329506654292345047e-02 7.133395969867706299e-02 -2.618787884712219238e-01 -2.060489356517791748e-01 -7.007738202810287476e-02 -9.214925765991210938e-02 1.535643041133880615e-01 -2.502022124826908112e-02 -8.584123849868774414e-02 -5.789060145616531372e-02 -1.249481644481420517e-02 8.472923189401626587e-02 3.220013529062271118e-02 -3.871553540229797363e-01 1.953368633985519409e-01 2.207800298929214478e-01 1.908113062381744385e-01 -7.223726063966751099e-02 -5.007856711745262146e-02 3.200397789478302002e-01 1.550153195858001709e-01
-1.861542761325836182e-01 7.579666376113891602e-02 -6.416938267648220062e-03 7.513546943664550781e-02 -2.006929218769073486e-01 4.482189938426017761e-02 2.016306519508361816e-01 -3.503071963787078857e-01 -1.598544865846633911e-01 -1.634517610073089600e-01 9.152200818061828613e-02 1.733825653791427612e-01 1.280195713043212891e-01 -2.008170932531356812e-01 8.661160245537757874e-03 2.904601208865642548e-02 1.717883050441741943e-01 -8.575933426618576050e-02 -2.117194086313247681e-01 2.038225531578063965e-01 7.231979072093963623e-02 1.566943377256393433e-01 1.494879275560379028e-01 5.658850446343421936e-02 -9.146038442850112915e-02 2.409592866897583008e-01 1.404308527708053589e-01 1.943740248680114746e-01 -3.492197692394256592e-01 -4.069668948650360107e-01 9.838585555553436279e-02 -1.280339993536472321e-02
-1.138575226068496704e-01 5.274004861712455750e-02 -6.091451272368431091e-02 2.494051009416580200e-01 -3.037131726741790771e-01 1.660510748624801636e-01 2.076345086097717285e-01 1.860680431127548218e-01 -3.871771395206451416e-01 5.164737254381179810e-02 6.644432991743087769e-02 1.342231780290603638e-02 -1.824253946542739868e-01 -8.020842075347900391e-02 -1.810905872844159603e-03 -1.714914590120315552e-01 -2.023158967494964600e-01 9.417314827442169189e-02 -1.307365447282791138e-01 1.588214188814163208e-02 -8.687324076890945435e-02 -2.006256431341171265e-01 2.653493080288171768e-03 5.150849372148513794e-02 -1.459776014089584351e-01 1.147533208131790161e-01 -1.715407371520996094e-01 2.708828151226043701e-01 -3.841381669044494629e-01 -1.255360096693038940e-01 2.595886290073394775e-01 9.438394755125045776e-02
-4.216051474213600159e-02 2.116639763116836548e-01 -1.004756316542625427e-01 3.073767572641372681e-02 -2.487234622240066528e-01 1.859022974967956543e-01 1.006195396184921265e-01 -2.996361851692199707e-01 6.702804565429687500e-02 2.931773066520690918e-01 2.007226049900054932e-01 2.607760429382324219e-01 -5.674750357866287231e-02 -7.367142289876937866e-02 -3.020491302013397217e-01 -2.644436657428741455e-01 1.346674561500549316e-01 -1.470447052270174026e-02 4.808319732546806335e-02 -9.664946794509887695e-02 1.189299896359443665e-01 -4.951765015721321106e-02 2.111967653036117554e-03 1.097876802086830139e-01 2.781946063041687012e-01 6.853500753641128540e-02 -3.140115737915039062e-01 2.737794518470764160e-01 -1.415732353925704956e-01 -1.704512685537338257e-01 8.680265396833419800e-02 8.101063221693038940e-02
6.284307688474655151e-02 6.500903517007827759e-02 -5.279537439346313477e-01 -3.995892778038978577e-02 -2.539364993572235107e-01 -1.024187281727790833e-01 2.473811656236648560e-01 -5.426999554038047791e-02 -1.260793507099151611e-01 1.882354021072387695e-01 2.437688261270523071e-01 1.687799394130706787e-01 -1.874837279319763184e-01 -2.804144844412803650e-02 -2.915264964103698730e-01 -9.227384626865386963e-02 1.837278306484222412e-01 -1.184410452842712402e-01 -1.479753479361534119e-02 -1.039590761065483093e-01 -5.081848800182342529e-02 -4.543539509177207947e-02 4.304432496428489685e-02 -1.598861068487167358e-01 -8.346010744571685791e-02 6.187907885760068893e-03 -2.140703946352005005e-01 1.897243261337280273e-01 -1.516665518283843994e-01 -9.464059025049209595e-02 1.140915453433990479e-01 -2.811115384101867676e-01
-3.276978135108947754e-01 5.022777989506721497e-02 -1.730172932147979736e-01 3.699916899204254150e-01 -2.538423053920269012e-02 1.191266328096389771e-01 -1.595290936529636383e-02 -6.130234152078628540e-02 -2.586864531040191650e-01 2.311715856194496155e-02 1.903965175151824951e-01 2.991440296173095703e-01 7.807923108339309692e-02 -6.615864695049822330e-04 -1.850955039262771606e-01 -7.161359488964080811e-02 1.498680654913187027e-02 -1.846466064453125000e-01 1.380848139524459839e-01 1.449468880891799927e-01 2.125826478004455566e-01 4.979910328984260559e-02 2.691007554531097412e-01 5.768036097288131714e-02 1.808469649404287338e-03 1.072316840291023254e-01 -2.068286389112472534e-01 9.738534688949584961e-02 5.216850340366363525e-02 -4.282418191432952881e-01 1.335390806198120117e-01 -1.480032224208116531e-02
-1.113604530692100525e-01 1.906345784664154053e-02 -1.929156854748725891e-02 1.463531255722045898e-01 -2.897932529449462891e-01 1.255107074975967407e-01 2.271004319190979004e-01 -2.433396130800247192e-01 1.843090169131755829e-02 6.135849282145500183e-02 -7.763992249965667725e-02 4.287694692611694336e-01 -1.740244566462934017e-03 1.561177149415016174e-02 -3.460135757923126221e-01 -1.712598651647567749e-01 5.244445055723190308e-02 -2.077507376670837402e-01 -1.140537038445472717e-01 1.806125976145267487e-03 4.263047873973846436e-02 -4.388683661818504333e-02 1.505020558834075928e-01 1.718242317438125610e-01 -3.238064702600240707e-03 1.669997721910476685e-02 -2.055940479040145874e-01 3.694106936454772949e-01 -2.682392001152038574e-01 -1.909094303846359253e-01 -1.047842297703027725e-02 -9.629685431718826294e-02
2.472055330872535706e-02 1.611829996109008789e-01 -3.690433204174041748e-01 -3.081734851002693176e-02 -1.864338666200637817e-01 2.145535498857498169e-02 -2.252484709024429321e-01 -4.180082976818084717e-01 -2.143841832876205444e-01 -1.614437848329544067e-01 1.690699905157089233e-02 2.883456945419311523e-01 2.938025444746017456e-02 -6.861024349927902222e-02 -4.034045618027448654e-03 1.735465675592422485e-01 -1.836230158805847168e-01 -1.461561322212219238e-01 -9.095896035432815552e-02 1.756207048892974854e-01 1.371175199747085571e-01 -8.001054823398590088e-02 1.491801887750625610e-01 -6.918323785066604614e-02 -1.202170625329017639e-01 7.117235101759433746e-03 8.856983482837677002e-02 1.496991813182830811e-01 8.859114348888397217e-02 -3.612265288829803467e-01 2.293134778738021851e-01 -4.803756251931190491e-02
7.385435700416564941e-02 3.200006484985351562e-01 -2.531861662864685059e-01 1.024045869708061218e-01 -6.623845547437667847e-02 -1.457231789827346802e-01 8.051431924104690552e-02 -9.604551643133163452e-02 -9.680209308862686157e-02 8.203682303428649902e-02 1.809135675430297852e-01 9.254284203052520752e-03 -2.715483307838439941e-01 -1.967371068894863129e-02 4.189367219805717468e-02 -2.308683395385742188e-01 2.408340275287628174e-01 2.364275604486465454e-02 -1.721717119216918945e-01 4.781058430671691895e-02 2.513828277587890625e-01 1.369171887636184692e-01 -1.966373622417449951e-01 -2.448373287916183472e-01 -9.768300503492355347e-02 1.619447022676467896e-02 2.217053472995758057e-01 2.892633378505706787e-01 -2.496691606938838959e-02 -3.614985346794128418e-01 -2.176535315811634064e-02 2.295190244913101196e-01
-2.368905022740364075e-02 1.335263550281524658e-01 -2.727609276771545410e-01 9.245014190673828125e-02 -1.747300624847412109e-01 -9.131866693496704102e-02 4.822902847081422806e-03 -1.885663121938705444e-01 -1.119496598839759827e-01 -1.666548997163772583e-01 -3.373311460018157959e-02 1.392223536968231201e-01 -5.941373109817504883e-02 -9.873448312282562256e-02 2.260590530931949615e-02 -5.114584416151046753e-02 1.094326153397560120e-01 -2.366145998239517212e-01 -2.788561955094337463e-02 3.186311125755310059e-01 4.297427833080291748e-02 1.017735674977302551e-01 -2.561303377151489258e-01 -9.925532341003417969e-02 -4.246417805552482605e-02 1.640405803918838501e-01 1.679368019104003906e-01 3.798603117465972900e-01 -2.053346186876296997e-01 -4.873706400394439697e-01 4.167239367961883545e-02 8.011475205421447754e-02
3.556513041257858276e-02 1.749856024980545044e-01 -1.719631999731063843e-02 1.128455251455307007e-01 -5.189781263470649719e-02 2.212647907435894012e-02 1.750102043151855469e-01 -3.455249369144439697e-01 -3.544798120856285095e-02 2.512867748737335205e-01 2.536134421825408936e-01 2.759655117988586426e-01 -6.292797625064849854e-02 -3.579575419425964355e-01 5.268371105194091797e-02 1.967236250638961792e-01 1.379892379045486450e-01 -6.119514256715774536e-02 1.142875552177429199e-01 1.028748899698257446e-01 6.320106238126754761e-02 1.524139940738677979e-01 -6.372665613889694214e-02 6.973141431808471680e-02 -4.430579766631126404e-02 1.636508256196975708e-01 1.159458011388778687e-01 2.243553251028060913e-01 -2.581326067447662354e-01 -3.892933428287506104e-01 -1.695707291364669800e-01 -3.742425888776779175e-02
-2.321375906467437744e-01 2.732890248298645020e-01 -2.175178229808807373e-01 1.034087613224983215e-01 4.606474563479423523e-02 1.085430830717086792e-01 2.252463698387145996e-01 6.024027615785598755e-02 1.512528806924819946e-01 -9.614302963018417358e-02 2.729474306106567383e-01 1.119509562849998474e-01 3.629788383841514587e-02 -1.712709069252014160e-01 -3.939077854156494141e-01 1.219885423779487610e-01 -1.316671967506408691e-01 -1.982752829790115356e-01 7.939752936363220215e-02 -2.907203324139118195e-02 1.320515722036361694e-01 -1.098374575376510620e-01 -8.675161749124526978e-02 4.893454909324645996e-02 2.760116243734955788e-03 -1.912870556116104126e-01 3.140100836753845215e-02 2.980711162090301514e-01 -6.093318574130535126e-03 -2.761738598346710205e-01 1.271664202213287354e-01 3.211972117424011230e-01
-5.355453118681907654e-02 2.984033524990081787e-01 -3.027123808860778809e-01 3.916873410344123840e-02 -1.182280480861663818e-01 -1.831842064857482910e-01 1.837782412767410278e-01 -6.738038361072540283e-02 -7.231212407350540161e-02 -1.563629060983657837e-01 1.620435342192649841e-02 8.050674200057983398e-02 -3.641039431095123291e-01 -7.347262650728225708e-02 1.165881939232349396e-02 -1.973122209310531616e-01 2.379159182310104370e-01 6.314032524824142456e-02 -1.082255095243453979e-01 -2.319656014442443848e-01 3.310499787330627441e-01 1.720270514488220215e-01 -1.464526653289794922e-01 -6.731735914945602417e-02 1.648873463273048401e-02 1.000344455242156982e-01 6.148210912942886353e-02 2.265918105840682983e-01 -4.323580861091613770e-02 -3.119077980518341064e-01 2.534317597746849060e-02 2.431656420230865479e-01
-2.218297272920608521e-01 1.612276732921600342e-01 -2.139531522989273071e-01 -2.116985619068145752e-01 -6.120143085718154907e-02 1.968151032924652100e-01 -9.488706290721893311e-02 -7.285584509372711182e-02 -1.485328525304794312e-01 1.856193691492080688e-01 -8.496753871440887451e-02 3.801249861717224121e-01 7.437588647007942200e-03 -1.030028313398361206e-01 2.578278072178363800e-02 -1.071836799383163452e-01 3.346830978989601135e-02 2.243197709321975708e-01 -1.738943308591842651e-01 2.402525544166564941e-01 1.314541846513748169e-01 9.529285132884979248e-02 -1.363711152225732803e-02 1.629392355680465698e-01 -4.183790087699890137e-02 3.053191602230072021e-01 -1.775743439793586731e-02 1.527019143104553223e-01 -1.991482079029083252e-01 -1.232589259743690491e-01 -2.171625494956970215e-01 3.650354146957397461e-01
-1.874864995479583740e-01 7.968357205390930176e-02 -5.096153020858764648e-01 1.946346908807754517e-01 1.469169557094573975e-01 -5.414938554167747498e-02 -1.311553567647933960e-01 8.136279881000518799e-03 -3.983360901474952698e-02 1.710548102855682373e-01 9.261300414800643921e-02 1.524168252944946289e-01 -3.064302802085876465e-01 -1.090152561664581299e-01 -5.658770725131034851e-02 -1.233002692461013794e-01 -6.984630227088928223e-02 8.961875736713409424e-02 -2.001598104834556580e-02 1.632213294506072998e-01 -6.521275267004966736e-03 4.585742577910423279e-02 1.663580685853958130e-01 8.945361524820327759e-02 -2.991479039192199707e-01 -8.518813550472259521e-02 -5.032486096024513245e-02 1.342188417911529541e-01 -2.098192274570465088e-01 -3.064885437488555908e-01 -2.965696454048156738e-01 1.063009947538375854e-01
-6.942371279001235962e-02 1.500620394945144653e-01 -2.136349827051162720e-01 -1.237507760524749756e-01 1.115860044956207275e-01 1.903571188449859619e-02 3.223126232624053955e-01 -3.017879426479339600e-01 1.737499386072158813e-01 7.258494943380355835e-02 -1.661633607000112534e-03 -1.402142457664012909e-03 1.143926158547401428e-01 -4.272888600826263428e-01 -1.754411160945892334e-01 -1.001442670822143555e-01 2.716933004558086395e-02 2.310865074396133423e-01 4.917028825730085373e-03 1.405428349971771240e-01 -1.172547787427902222e-01 -1.208517923951148987e-01 -1.436721235513687134e-01 1.122967451810836792e-01 -3.459776043891906738e-01 -1.075775995850563049e-01 -1.070186719298362732e-01 2.252613604068756104e-01 3.993918001651763916e-02 -1.722440868616104126e-01 1.940698176622390747e-01 1.846158355474472046e-01
-1.840644329786300659e-01 1.927687227725982666e-01 -2.852764725685119629e-01 -1.195586025714874268e-01 -1.961003243923187256e-01 -1.299281567335128784e-01 1.080379448831081390e-02 -1.313234865665435791e-01 -2.093379944562911987e-01 -7.627025246620178223e-02 3.206798136234283447e-01 -1.050026938319206238e-01 -9.796781837940216064e-02 -5.625683814287185669e-02 -1.755972951650619507e-01 -6.436755508184432983e-02 -1.151283234357833862e-01 1.249797642230987549e-01 -2.776305377483367920e-02 -8.586577326059341431e-02 9.343507885932922363e-02 -1.974740475416183472e-01 1.241853609681129456e-01 1.896493583917617798e-01 -2.384001612663269043e-01 1.593533605337142944e-01 -6.154941022396087646e-02 3.306027650833129883e-01 -1.957500874996185303e-01 3.309918567538261414e-02 2.011879682540893555e-01 -3.714910447597503662e-01
-1.439681649208068848e-01 1.584280133247375488e-01 -2.423354536294937134e-01 1.426759064197540283e-01 -1.678399592638015747e-01 1.933017186820507050e-02 -1.626459881663322449e-02 1.340817753225564957e-02 3.908199071884155273e-01 -9.493857622146606445e-02 2.428547441959381104e-01 7.715669274330139160e-02 2.530285120010375977e-01 -2.649421989917755127e-01 -3.530097380280494690e-02 -3.749963268637657166e-02 2.094114013016223907e-02 2.754186093807220459e-01 -5.910670757293701172e-02 2.372283488512039185e-01 2.135453745722770691e-02 -6.655347347259521484e-02 -4.843782261013984680e-02 2.355809211730957031e-01 -3.475753068923950195e-01 4.366223583929240704e-04 -1.889788806438446045e-01 2.852061986923217773e-01 -9.355602413415908813e-02 -1.718998700380325317e-01 8.674875646829605103e-02 7.780068553984165192e-03
-9.344199299812316895e-02 3.745593130588531494e-01 -4.105262160301208496e-01 1.943596601486206055e-01 -7.804170250892639160e-02 -1.398016810417175293e-01 5.801175534725189209e-02 -1.284183263778686523e-01 1.596224159002304077e-01 -3.513923287391662598e-02 -3.424987196922302246e-02 3.504605889320373535e-01 5.704476032406091690e-03 -2.213796675205230713e-01 -7.036342471837997437e-02 -3.502151966094970703e-01 7.117949426174163818e-02 2.301962301135063171e-02 -7.432729005813598633e-02 9.513006359338760376e-02 -1.744102984666824341e-01 1.407912373542785645e-01 1.208334341645240784e-01 2.726660668849945068e-01 6.049875542521476746e-02 7.302291691303253174e-02 -1.656285971403121948e-01 -5.918084643781185150e-03 2.077597975730895996e-01 -1.718964725732803345e-01 5.725870653986930847e-02 3.370446851477026939e-03
2.944530546665191650e-01 1.142982989549636841e-01 -3.800235986709594727e-01 -1.691836565732955933e-01 -1.978170275688171387e-01 1.321846526116132736e-02 -6.987221539020538330e-02 -1.618888825178146362e-01 -9.776195138692855835e-02 1.123367026448249817e-01 -2.360565587878227234e-02 -1.652779877185821533e-01 1.307944059371948242e-01 -2.480925172567367554e-01 -2.650472819805145264e-01 2.731414139270782471e-02 -5.749688297510147095e-02 1.319026201963424683e-01 -1.066221222281455994e-01 2.755374833941459656e-02 -2.004113644361495972e-01 4.106452316045761108e-02 1.236121356487274170e-02 4.369128867983818054e-02 -2.269480079412460327e-01 3.216172754764556885e-01 1.228514537215232849e-01 3.155558109283447266e-01 -1.521555185317993164e-01 -1.342478767037391663e-02 1.140613555908203125e-01 2.727540433406829834e-01
1.608581393957138062e-01 1.231715157628059387e-01 -4.084207415580749512e-01 1.020396128296852112e-01 -1.969718635082244873e-01 1.089671030640602112e-01 -5.938623845577239990e-02 -1.105636879801750183e-01 1.216926947236061096e-01 2.144607752561569214e-01 5.642223730683326721e-02 1.489047259092330933e-01 2.199004888534545898e-01 2.035009115934371948e-01 1.112205162644386292e-01 -9.086684882640838623e-02 1.173962578177452087e-01 -4.865048453211784363e-02 -2.194389700889587402e-01 2.008521109819412231e-01 1.160025820136070251e-01 1.311715543270111084e-01 3.278584405779838562e-02 -4.615715518593788147e-02 8.389029651880264282e-02 3.751203715801239014e-01 -7.683448493480682373e-02 3.403927981853485107e-01 -2.675451040267944336e-01 -1.528212577104568481e-01 1.028972193598747253e-01 -7.210288941860198975e-02
-2.849706448614597321e-02 1.381912976503372192e-01 -3.324675559997558594e-02 7.457034289836883545e-02 -2.390591055154800415e-01 1.365595161914825439e-01 9.260219335556030273e-02 -2.486392408609390259e-01 -4.998043179512023926e-02 3.314518332481384277e-01 1.526153087615966797e-01 1.832619011402130127e-01 -3.283958509564399719e-02 -1.953802129719406366e-04 -2.196760475635528564e-01 -3.134132027626037598e-01 2.399909943342208862e-01 -5.257531255483627319e-02 -1.349623203277587891e-01 -1.447924375534057617e-01 -2.841009572148323059e-02 1.075318530201911926e-01 -1.212841644883155823e-02 2.203703671693801880e-01 1.328946352005004883e-01 -2.557307481765747070e-03 -2.123726904392242432e-01 4.007084369659423828e-01 -2.652888298034667969e-01 9.733021259307861328e-03 2.299466729164123535e-01 5.591753870248794556e-02
1.013682782649993896e-01 2.645659446716308594e-01 -4.460698664188385010e-01 7.168143987655639648e-02 -2.254197597503662109e-01 6.016382202506065369e-02 5.257141590118408203e-02 -6.219587102532386780e-02 -3.087806701660156250e-01 -5.255912616848945618e-02 6.799452751874923706e-02 -2.441992461681365967e-01 1.231656968593597412e-01 -3.329128324985504150e-01 3.756938129663467407e-02 1.908199936151504517e-01 -1.463619470596313477e-01 9.405215084552764893e-02 -1.946487575769424438e-01 5.819974839687347412e-02 -5.761938542127609253e-02 1.372684389352798462e-01 -6.164165958762168884e-02 -6.822881847620010376e-02 -1.893623173236846924e-01 1.523470431566238403e-01 -6.504700332880020142e-02 2.997942566871643066e-01 5.583466589450836182e-02 -2.257157564163208008e-01 2.639066614210605621e-02 1.351314187049865723e-01
-2.234482765197753906e-01 2.428493201732635498e-01 -4.298433661460876465e-01 1.468576937913894653e-01 3.577563911676406860e-02 -3.840342164039611816e-02 1.329653710126876831e-01 -5.549877509474754333e-02 -3.876956701278686523e-01 4.671533778309822083e-02 9.325873106718063354e-02 2.237190306186676025e-01 6.783163174986839294e-03 -1.155599132180213928e-01 -8.585069328546524048e-02 -9.707706421613693237e-02 1.192078888416290283e-01 1.350820213556289673e-01 -8.372877538204193115e-02 -3.297312259674072266e-01 -1.271728724241256714e-01 1.922103464603424072e-01 -3.841032087802886963e-02 7.772242277860641479e-02 8.099974691867828369e-02 -3.545986115932464600e-02 8.242405205965042114e-02 2.995487153530120850e-01 -2.558375597000122070e-01 1.010587140917778015e-01 1.342490762472152710e-01 1.138470694422721863e-01
2.047654092311859131e-01 3.184675574302673340e-01 -4.956430755555629730e-03 -1.227422133088111877e-01 -5.485033616423606873e-02 7.386117428541183472e-02 2.312280982732772827e-02 1.715358942747116089e-01 -4.958118870854377747e-02 4.257235676050186157e-02 1.422119140625000000e-01 1.353356242179870605e-01 1.800829619169235229e-01 -1.766904741525650024e-01 -9.990923106670379639e-02 7.351921498775482178e-02 -1.751524507999420166e-01 -1.958645135164260864e-02 -1.215038821101188660e-01 -2.638801336288452148e-01 -6.786346435546875000e-02 1.235431581735610962e-01 -5.176394805312156677e-02 1.773470789194107056e-01 -1.514403820037841797e-01 2.259468883275985718e-01 -2.867531478404998779e-01 4.358059763908386230e-01 6.162541359663009644e-02 -3.488629162311553955e-01 -7.970023900270462036e-02 1.839447319507598877e-01
-3.847394287586212158e-01 2.965007722377777100e-01 -1.026204973459243774e-01 -2.749844826757907867e-02 -1.681406795978546143e-01 1.478491816669702530e-02 4.261441528797149658e-02 8.710419386625289917e-02 -5.770691111683845520e-02 -1.549083590507507324e-01 5.427422001957893372e-02 -1.308383606374263763e-02 -1.071111392229795456e-02 -1.365390270948410034e-01 -1.380362063646316528e-01 -1.246419618837535381e-03 7.966398447751998901e-02 -1.175601780414581299e-02 -3.682157695293426514e-01 3.068371713161468506e-01 -3.115678764879703522e-02 -2.924439497292041779e-03 -3.762176260352134705e-02 1.941594779491424561e-01 -4.094675481319427490e-01 -1.418483108282089233e-01 -5.361664295196533203e-02 1.166004091501235962e-01 -2.362143546342849731e-01 -2.798982858657836914e-01 2.302092127501964569e-02 1.771768629550933838e-01
-2.316845506429672241e-01 3.475817292928695679e-02 -3.619709908962249756e-01 -1.345079392194747925e-01 -1.397759616374969482e-01 -3.708511963486671448e-02 -3.448249399662017822e-02 -1.640158742666244507e-01 -4.371554031968116760e-02 1.004464775323867798e-01 -3.793663904070854187e-02 -1.872163452208042145e-02 -7.122568320482969284e-03 8.156896382570266724e-02 -2.016458511352539062e-01 -1.068482175469398499e-01 1.946847438812255859e-01 6.941170245409011841e-02 -2.873368859291076660e-01 3.623999282717704773e-02 1.447195708751678467e-01 -2.169489264488220215e-01 -2.516002394258975983e-02 1.923113018274307251e-01 -4.577195048332214355e-01 1.064586937427520752e-01 -1.951037943363189697e-01 2.225285582244396210e-02 4.954640939831733704e-02 -4.093989431858062744e-01 -2.686747722327709198e-02 1.096129789948463440e-01
-7.427915185689926147e-02 6.436675786972045898e-02 -1.203899011015892029e-01 1.941481679677963257e-01 -2.746610045433044434e-01 2.626966238021850586e-01 2.754068970680236816e-01 8.571027964353561401e-02 -1.800473332405090332e-01 -7.494273781776428223e-02 8.813254535198211670e-03 3.284133225679397583e-02 -1.894913166761398315e-01 -3.058136627078056335e-02 -2.878308296203613281e-01 1.299121677875518799e-01 -7.686658203601837158e-02 1.560742557048797607e-01 -1.195235550403594971e-02 9.326395392417907715e-02 -6.789274513721466064e-02 -1.431537270545959473e-01 -8.936919271945953369e-02 -1.279521435499191284e-01 -2.171745747327804565e-01 1.284841895103454590e-01 -2.792295813560485840e-01 2.499388754367828369e-01 -3.094272613525390625e-01 -2.470144927501678467e-01 2.769076526165008545e-01 9.291295707225799561e-02
8.222837746143341064e-02 3.570769429206848145e-01 -3.940651118755340576e-01 1.912196427583694458e-01 -4.218439385294914246e-02 2.210922241210937500e-01 -6.846683565527200699e-03 -2.571897804737091064e-01 -6.009919103235006332e-03 1.563265174627304077e-01 -6.449334323406219482e-02 1.973959207534790039e-01 -1.122795417904853821e-01 8.579837530851364136e-02 -1.318548340350389481e-02 2.136989831924438477e-01 -2.216895669698715210e-01 -3.943594172596931458e-02 6.444050371646881104e-02 -2.297809571027755737e-01 3.466495126485824585e-02 -3.605230897665023804e-02 -3.605649992823600769e-02 5.157980695366859436e-02 -1.230873987078666687e-01 -5.397371202707290649e-02 -4.399730637669563293e-02 2.539658248424530029e-01 1.498999893665313721e-01 -2.246662527322769165e-01 4.660680890083312988e-02 3.871555626392364502e-01
-8.550414443016052246e-02 4.224337339401245117e-01 -4.635201990604400635e-01 -8.813159167766571045e-02 -1.130543872714042664e-01 5.678692087531089783e-02 -4.587915912270545959e-02 2.071446478366851807e-01 -1.808466017246246338e-02 -3.865953907370567322e-02 2.202405128628015518e-03 -9.063857793807983398e-02 8.242088556289672852e-02 -1.184670999646186829e-01 -1.687304377555847168e-01 1.305416524410247803e-01 -2.273994265124201775e-03 -2.376631945371627808e-01 -4.123584926128387451e-02 -1.471290141344070435e-01 3.193968534469604492e-02 -1.352092367596924305e-03 -9.890631586313247681e-02 -8.125211298465728760e-02 -1.430624164640903473e-02 2.119253277778625488e-01 -6.831144541501998901e-02 4.522389471530914307e-01 -5.387575924396514893e-02 -2.211633324623107910e-01 2.154338732361793518e-02 2.244867384433746338e-01
-2.554707825183868408e-01 -2.766280807554721832e-02 -1.629747897386550903e-01 -2.036643177270889282e-01 -1.170901879668235779e-01 1.368887424468994141e-01 -3.339130431413650513e-02 -1.046096906065940857e-01 7.171524316072463989e-02 8.024935424327850342e-02 7.044483721256256104e-02 1.283546537160873413e-01 1.343317329883575439e-01 1.785549335181713104e-02 -8.308485895395278931e-02 2.437450289726257324e-01 -1.504441536962985992e-02 1.710353791713714600e-01 -3.446218557655811310e-03 8.215625584125518799e-02 -1.503845769912004471e-02 -3.308010473847389221e-02 -1.962142735719680786e-01 3.354550004005432129e-01 -3.798969686031341553e-01 1.218093261122703552e-01 -1.416335105895996094e-01 4.181419312953948975e-01 -3.555788425728678703e-03 -3.632523491978645325e-02 1.549870520830154419e-01 3.683981895446777344e-01
-2.555964887142181396e-01 1.004100497812032700e-02 -2.003334164619445801e-01 -2.187701314687728882e-02 -2.581929564476013184e-01 -4.340415075421333313e-02 -1.135617941617965698e-01 -2.475252747535705566e-01 -3.125818446278572083e-02 1.566282659769058228e-01 -1.815550178289413452e-01 2.898749411106109619e-01 -1.137905716896057129e-01 5.273212864995002747e-02 -2.024677693843841553e-01 -3.295650184154510498e-01 -1.804350167512893677e-01 1.052981391549110413e-01 1.090163737535476685e-02 1.746578216552734375e-01 -7.702307403087615967e-02 -8.230716735124588013e-02 7.125525921583175659e-02 2.119199186563491821e-01 -6.610266119241714478e-02 1.635804325342178345e-01 -6.091510504484176636e-02 1.468731015920639038e-01 -2.596712410449981689e-01 -3.290223181247711182e-01 -2.043607458472251892e-02 2.719090580940246582e-01
-1.557670980691909790e-01 1.431947350502014160e-01 -6.017904281616210938e-01 1.030122041702270508e-01 -1.333929970860481262e-02 1.947537362575531006e-01 2.377970889210700989e-02 2.148494310677051544e-02 -3.609292954206466675e-02 2.646563947200775146e-01 -1.948206312954425812e-02 2.660995721817016602e-01 -8.762945979833602905e-02 -7.925958931446075439e-02 2.077139467000961304e-01 -2.115526935085654259e-03 8.579237014055252075e-02 8.595884591341018677e-02 4.651337862014770508e-02 1.540021598339080811e-02 -1.488601565361022949e-01 -1.681212782859802246e-01 8.616993576288223267e-02 3.554065153002738953e-02 -2.345500290393829346e-01 -8.427089452743530273e-02 -6.523356586694717407e-02 2.773738801479339600e-01 -1.420488953590393066e-01 -2.675289809703826904e-01 -1.511693894863128662e-01 -9.756364673376083374e-02
2.706416137516498566e-02 2.633767724037170410e-01 -1.907338947057723999e-01 1.341478675603866577e-01 2.818249166011810303e-02 3.264339566230773926e-01 1.956695169210433960e-01 -2.093426585197448730e-01 -8.900139480829238892e-02 2.222481966018676758e-01 1.210207566618919373e-01 2.285910248756408691e-01 -1.189823728054761887e-02 -8.618247509002685547e-02 -1.827358156442642212e-01 -3.650863096117973328e-02 -1.991359293460845947e-01 -8.853518962860107422e-02 -7.039380818605422974e-02 -1.417043060064315796e-01 3.756526410579681396e-01 -2.829011976718902588e-01 1.259559541940689087e-01 1.081459224224090576e-01 5.314644798636436462e-02 2.812697589397430420e-01 -3.620009496808052063e-02 1.378635317087173462e-01 -1.133698597550392151e-01 -2.283204942941665649e-01 -4.345906525850296021e-02 1.708457171916961670e-01
1.703616604208946228e-02 1.164467111229896545e-01 -2.453229725360870361e-01 1.133863553404808044e-01 -2.485636770725250244e-01 7.700777053833007812e-02 -2.669580280780792236e-01 -3.670412302017211914e-01 -1.450230181217193604e-01 1.005597785115242004e-02 -6.560227274894714355e-02 3.259044885635375977e-01 2.215928211808204651e-02 -7.657940685749053955e-02 2.118932083249092102e-02 3.175079077482223511e-02 -7.223673909902572632e-02 -9.687233716249465942e-02 -1.280596405267715454e-01 1.179978549480438232e-01 5.727734789252281189e-02 -1.555944234132766724e-01 -1.890269480645656586e-02 5.334345996379852295e-02 -2.562484703958034515e-02 2.151345908641815186e-01 1.751070320606231689e-01 1.957028806209564209e-01 -7.445649057626724243e-02 -4.544125795364379883e-01 3.091036677360534668e-01 2.911724150180816650e-02
-6.968741118907928467e-02 2.820900380611419678e-01 -7.655101269483566284e-02 6.273411959409713745e-02 -3.179544806480407715e-01 -2.886600494384765625e-01 2.263179868459701538e-01 -1.780716031789779663e-01 -7.081330567598342896e-02 -2.256644666194915771e-01 1.074265874922275543e-02 1.706200540065765381e-01 -2.302947789430618286e-01 2.205641381442546844e-02 -2.202512323856353760e-02 -2.256591022014617920e-01 -1.005184557288885117e-02 -3.237435594201087952e-02 -3.163850009441375732e-01 3.129277005791664124e-02 1.256375759840011597e-01 -8.291655778884887695e-02 -9.981901198625564575e-02 -7.175881415605545044e-02 1.548121124505996704e-01 -8.507858961820602417e-02 5.814815685153007507e-02 2.656339108943939209e-01 -3.130189478397369385e-01 -2.964565455913543701e-01 5.988647695630788803e-03 1.314436942338943481e-01
-2.300349809229373932e-02 3.327969014644622803e-01 -2.179772108793258667e-01 4.787083342671394348e-02 -1.975558698177337646e-01 1.579204499721527100e-01 -2.244833670556545258e-02 -2.175130695104598999e-01 -1.262544840574264526e-01 2.869017422199249268e-03 2.785870060324668884e-02 7.900653779506683350e-02 -1.250975579023361206e-01 1.417398750782012939e-01 -6.019552052021026611e-02 1.581568419933319092e-01 -1.331388801336288452e-01 -1.244428232312202454e-01 1.161593198776245117e-01 -8.029153943061828613e-02 2.102077007293701172e-01 -6.185331940650939941e-02 -1.515375524759292603e-01 2.049764096736907959e-01 -1.126831769943237305e-01 -1.555186957120895386e-01 -1.620348393917083740e-01 2.774695754051208496e-01 1.764096468687057495e-01 -1.360627114772796631e-01 -7.301544398069381714e-02 5.277767181396484375e-01
3.601019456982612610e-02 8.317553251981735229e-02 -1.135936528444290161e-01 1.352259814739227295e-01 -2.015986889600753784e-01 1.529553830623626709e-01 -3.396376734599471092e-03 1.336009353399276733e-01 4.362402483820915222e-02 -2.496511861681938171e-02 -1.070309653878211975e-01 5.934944376349449158e-02 2.135723382234573364e-01 -3.229544758796691895e-01 -3.953334987163543701e-01 4.320617392659187317e-02 -2.409686297178268433e-01 1.677159816026687622e-01 -5.030844733119010925e-02 -1.690648496150970459e-01 7.028376311063766479e-02 -3.137236461043357849e-02 -6.874926388263702393e-02 1.582084894180297852e-01 -4.240874946117401123e-02 2.337331026792526245e-01 -1.774438619613647461e-01 1.803367286920547485e-01 -3.023499250411987305e-01 -2.160767614841461182e-01 2.929084300994873047e-01 2.362177073955535889e-01
-1.285669803619384766e-01 1.031026523560285568e-02 -3.733505606651306152e-01 6.503785401582717896e-02 6.302827596664428711e-02 -1.755141764879226685e-01 1.905128955841064453e-01 -4.608455579727888107e-03 -4.021126329898834229e-01 -1.897430047392845154e-02 -9.663476049900054932e-02 3.164974749088287354e-01 1.377526763826608658e-02 -2.355498075485229492e-01 -1.103348508477210999e-01 1.281871199607849121e-01 -2.828576415777206421e-02 6.917893886566162109e-02 6.159725016914308071e-04 -2.181162387132644653e-01 1.577081531286239624e-02 -3.063463978469371796e-02 -2.654290199279785156e-02 2.790879607200622559e-01 4.415205214172601700e-03 2.530893087387084961e-01 -1.937024891376495361e-01 2.952102422714233398e-01 2.905591763556003571e-02 -8.342158794403076172e-02 1.758539527654647827e-01 2.288945019245147705e-01
9.430556558072566986e-03 1.061409562826156616e-01 -5.742850303649902344e-01 -8.562839776277542114e-02 8.243106305599212646e-03 1.305170804262161255e-01 -1.479389518499374390e-01 1.520475894212722778e-01 -8.459434658288955688e-02 2.969003319740295410e-01 2.728252299129962921e-02 3.154622316360473633e-01 -6.856047362089157104e-02 -4.309156537055969238e-02 1.273232512176036835e-02 -7.103312760591506958e-03 8.966773748397827148e-02 4.589904844760894775e-02 1.144675835967063904e-01 -1.652505993843078613e-01 -1.355298161506652832e-01 -7.052545994520187378e-02 1.309079304337501526e-02 1.343504786491394043e-01 -1.833716481924057007e-01 -2.820272557437419891e-02 -1.051312536001205444e-01 2.720583081245422363e-01 -2.703168988227844238e-01 -2.065128982067108154e-01 -2.393106520175933838e-01 4.967088997364044189e-02
-1.914740651845932007e-01 3.154121041297912598e-01 -2.338589727878570557e-01 1.600695401430130005e-01 7.235644012689590454e-02 -1.089741885662078857e-01 2.963090240955352783e-01 -2.022848129272460938e-01 -1.766854673624038696e-01 -6.007908284664154053e-02 6.783001124858856201e-02 2.949166297912597656e-01 6.467113643884658813e-02 -7.690955698490142822e-02 -2.513222992420196533e-01 -2.039752304553985596e-01 1.302723586559295654e-01 -1.816220432519912720e-01 -6.068279501050710678e-03 4.723904188722372055e-03 6.457653641700744629e-02 7.561887032352387905e-04 1.151888910681009293e-02 1.951378881931304932e-01 6.923680007457733154e-02 -2.569066882133483887e-01 -3.098690807819366455e-01 9.979947656393051147e-02 2.148884581401944160e-03 -1.134237274527549744e-01 7.019057869911193848e-02 3.308664262294769287e-01
-1.905836760997772217e-01 2.274341136217117310e-01 -3.404363691806793213e-01 4.990435019135475159e-02 3.878092765808105469e-02 -6.024313718080520630e-02 2.948376238346099854e-01 -3.345800936222076416e-01 -3.263863325119018555e-01 -1.204135864973068237e-01 -8.707077056169509888e-02 1.539848893880844116e-01 1.932058781385421753e-01 1.169982179999351501e-01 -2.128049284219741821e-01 -1.592681705951690674e-01 1.040437296032905579e-01 -9.372705966234207153e-02 1.776928156614303589e-01 -6.540607661008834839e-02 -1.832621991634368896e-01 -1.095758657902479172e-02 -1.387406587600708008e-01 1.712828427553176880e-01 -2.343416586518287659e-02 -1.047809123992919922e-01 -2.066677361726760864e-01 7.612730562686920166e-02 -1.060392931103706360e-01 -2.043084502220153809e-01 1.885758042335510254e-01 1.709730625152587891e-01
5.363564938306808472e-02 2.443993985652923584e-01 -3.273764848709106445e-01 -8.556076139211654663e-02 -3.258434236049652100e-01 -2.172096399590373039e-03 1.434463262557983398e-01 1.517314091324806213e-02 5.927883833646774292e-02 -1.117538437247276306e-01 3.000136017799377441e-01 -1.205658838152885437e-01 4.013813287019729614e-02 -2.669809162616729736e-01 -3.701034188270568848e-02 -9.335821494460105896e-03 3.980283066630363464e-02 5.408841744065284729e-02 3.413855656981468201e-02 8.363087475299835205e-02 1.431479603052139282e-01 1.409362256526947021e-01 -2.366369664669036865e-01 2.906637489795684814e-01 -4.812717735767364502e-01 2.044035494327545166e-01 -8.070421963930130005e-02 -8.744922280311584473e-02 -6.705655902624130249e-02 -1.221043765544891357e-01 1.439955085515975952e-02 -1.824764721095561981e-02
3.446080535650253296e-02 -1.023797690868377686e-02 -5.075793862342834473e-01 3.377314656972885132e-02 -1.541740000247955322e-01 1.758108139038085938e-01 -1.231479085981845856e-02 7.748471945524215698e-02 -6.735474616289138794e-02 2.777035236358642578e-01 -5.757569335401058197e-03 1.059681177139282227e-01 -1.922600120306015015e-01 -2.386470884084701538e-01 1.090489700436592102e-01 -8.703858405351638794e-02 9.385761618614196777e-02 -9.062493592500686646e-02 2.946355938911437988e-01 -5.991983041167259216e-02 -1.083223223686218262e-01 -7.501990348100662231e-02 -7.029410451650619507e-02 -6.440645456314086914e-02 -4.055333137512207031e-01 8.963518775999546051e-03 -9.481862932443618774e-02 2.886356413364410400e-01 -3.042250685393810272e-02 -1.399399340152740479e-01 -5.863779038190841675e-02 2.411096245050430298e-01
2.954322993755340576e-01 4.038485139608383179e-02 -3.265860080718994141e-01 -2.452358901500701904e-01 -4.440928623080253601e-02 3.503240644931793213e-02 2.673649601638317108e-02 -5.572881549596786499e-02 -3.927037119865417480e-02 2.795989811420440674e-02 2.687425315380096436e-01 2.747258245944976807e-01 1.623258143663406372e-01 -1.090433523058891296e-01 -3.433287888765335083e-02 2.287559658288955688e-01 -4.774908348917961121e-02 -1.098351404070854187e-01 3.823579102754592896e-02 -1.904072463512420654e-01 1.522204577922821045e-01 -2.067158967256546021e-01 1.844542175531387329e-01 3.221042826771736145e-02 -1.943080127239227295e-01 3.764623403549194336e-02 -3.236553966999053955e-01 4.044674932956695557e-01 1.621853709220886230e-01 -7.113417237997055054e-02 -4.355909675359725952e-02 4.117788746953010559e-02
7.749645411968231201e-02 3.694984018802642822e-01 -1.171859651803970337e-01 -9.115192294120788574e-02 3.323486773297190666e-03 2.340969592332839966e-01 -9.953629970550537109e-02 -3.293910324573516846e-01 -1.413389146327972412e-01 -1.904841661453247070e-01 -2.379056811332702637e-02 -1.641045510768890381e-02 -8.844358474016189575e-02 -1.377532929182052612e-01 -1.245356872677803040e-01 2.066676504909992218e-02 -2.882292270660400391e-01 -2.735484018921852112e-02 -1.459180936217308044e-02 -1.104475930333137512e-01 -9.536358714103698730e-02 1.390642672777175903e-01 -1.474093496799468994e-01 2.168177962303161621e-01 -2.002481520175933838e-01 -2.325000464916229248e-01 8.831253647804260254e-02 3.580488264560699463e-01 -2.185663580894470215e-01 -8.620163798332214355e-02 4.665799438953399658e-02 2.853660583496093750e-01
1.503342241048812866e-01 7.593915611505508423e-02 -1.455856263637542725e-01 2.341900616884231567e-01 -3.447338640689849854e-01 1.911626905202865601e-01 1.257605105638504028e-01 -2.894515395164489746e-01 -3.679513931274414062e-01 1.116535440087318420e-01 6.471810489892959595e-02 -1.996073573827743530e-01 -5.905693396925926208e-03 -3.923192322254180908e-01 -1.290343552827835083e-01 -1.954599656164646149e-02 -5.344927683472633362e-02 1.552194952964782715e-01 -1.053249910473823547e-01 8.370797336101531982e-02 3.730119671672582626e-03 -1.823390126228332520e-01 -2.679106891155242920e-01 8.509139716625213623e-02 -7.882358133792877197e-02 -5.441497638821601868e-02 1.133628785610198975e-01 2.140894234180450439e-01 -1.450262069702148438e-01 2.707937732338905334e-02 5.980205535888671875e-02 1.649625450372695923e-01
1.681284457445144653e-01 3.812827765941619873e-01 -1.527555286884307861e-01 6.289213895797729492e-02 -1.687135100364685059e-01 -3.279887139797210693e-02 1.078907549381256104e-01 -2.240359410643577576e-02 -9.255331754684448242e-02 7.179562002420425415e-02 2.912585139274597168e-01 1.942642778158187866e-02 6.330722570419311523e-02 -2.580423355102539062e-01 -7.110949605703353882e-02 5.177970975637435913e-02 -6.962224142625927925e-04 -1.949989944696426392e-01 -5.367379635572433472e-02 -1.842586845159530640e-01 -1.774654239416122437e-01 2.861536145210266113e-01 1.135656088590621948e-01 -6.150493770837783813e-02 -2.837933301925659180e-01 1.309051513671875000e-01 -3.112741708755493164e-01 3.218208253383636475e-01 1.069891527295112610e-01 -2.023828625679016113e-01 -7.542118546552956104e-04 1.570572257041931152e-01
-6.961415708065032959e-02 1.302845329046249390e-01 4.318514093756675720e-02 2.267042994499206543e-01 -2.663371562957763672e-01 1.137982308864593506e-01 2.053298205137252808e-01 -2.338457554578781128e-01 -5.893482640385627747e-02 1.355362683534622192e-01 2.576747350394725800e-02 3.683762848377227783e-01 -3.515387699007987976e-02 1.385897099971771240e-01 -2.897067666053771973e-01 -1.334065794944763184e-01 1.955047100782394409e-01 -1.367440372705459595e-01 -7.481907308101654053e-02 -1.325715985149145126e-02 -1.324925273656845093e-01 4.617520421743392944e-02 5.196048878133296967e-03 2.207640111446380615e-01 2.728786692023277283e-02 9.804660826921463013e-02 -1.068832874298095703e-01 4.162081480026245117e-01 -2.511001229286193848e-01 -2.592895925045013428e-01 8.193428814411163330e-02 -2.569544315338134766e-02
-2.559815347194671631e-01 -9.023159742355346680e-02 -1.505420207977294922e-01 1.464348435401916504e-01 -1.821096539497375488e-01 1.196133568882942200e-01 3.775931522250175476e-02 -3.488088846206665039e-01 -3.842196762561798096e-01 -2.091552503407001495e-02 -8.917138911783695221e-03 3.895055651664733887e-01 5.263784155249595642e-02 6.201682612299919128e-02 -1.420005261898040771e-01 -1.998712569475173950e-01 4.024166241288185120e-02 1.181999593973159790e-01 -5.550695955753326416e-02 -3.643759712576866150e-02 3.819310292601585388e-02 4.251951351761817932e-02 1.039936468005180359e-01 1.482147127389907837e-01 -3.332719206809997559e-02 1.059560477733612061e-01 -8.907581120729446411e-02 4.001431465148925781e-01 -1.794463545083999634e-01 3.577918559312820435e-02 1.963424868881702423e-02 2.734479904174804688e-01
6.760723888874053955e-02 4.464923143386840820e-01 -2.041813135147094727e-01 -1.500046104192733765e-01 -1.886720359325408936e-01 1.158815696835517883e-01 -2.791870944201946259e-02 -7.346398197114467621e-03 -7.356681674718856812e-02 8.031493425369262695e-02 -1.202620565891265869e-01 8.166445419192314148e-03 1.661365628242492676e-01 -4.382404088973999023e-01 -3.019028715789318085e-02 1.496198922395706177e-01 -3.092410266399383545e-01 -3.292268142104148865e-02 -1.588423103094100952e-01 -1.075180694460868835e-01 6.216517090797424316e-02 3.965543117374181747e-03 -1.396218389272689819e-01 4.756928980350494385e-02 -6.069819629192352295e-02 1.545287519693374634e-01 -2.858267724514007568e-02 3.485026359558105469e-01 -1.972572356462478638e-01 -1.764024198055267334e-01 -2.525978907942771912e-02 1.817546784877777100e-01
2.116064727306365967e-01 2.311659306287765503e-01 -3.275169730186462402e-01 1.892581284046173096e-01 5.560338124632835388e-02 -1.308785676956176758e-01 1.101562455296516418e-01 -2.889649383723735809e-02 -1.942675113677978516e-01 1.014952287077903748e-01 -8.606652170419692993e-02 -8.607518859207630157e-03 9.100922197103500366e-02 -3.890679776668548584e-01 3.807153552770614624e-02 -2.441650256514549255e-02 -1.989369094371795654e-02 1.054031774401664734e-02 -1.311502009630203247e-01 -3.399795293807983398e-01 -6.826562434434890747e-02 7.277783006429672241e-02 -5.865159630775451660e-02 1.710931509733200073e-01 -3.878324478864669800e-02 7.133021950721740723e-02 -2.277458161115646362e-01 1.657416820526123047e-01 -1.546047478914260864e-01 -2.158211320638656616e-01 4.127343595027923584e-01 7.456029951572418213e-02
1.534675955772399902e-01 1.772720962762832642e-01 -1.369890868663787842e-01 7.851317524909973145e-02 8.653458952903747559e-02 5.274929106235504150e-02 2.822088897228240967e-01 1.010541990399360657e-01 3.590472042560577393e-02 1.684746593236923218e-01 1.326858252286911011e-01 1.887822896242141724e-01 6.588847935199737549e-02 -2.701448798179626465e-01 -2.831949889659881592e-01 -6.543211638927459717e-02 4.806451126933097839e-02 1.309693455696105957e-01 7.693523168563842773e-02 7.479630410671234131e-02 2.821467518806457520e-01 -1.866107136011123657e-01 1.307772696018218994e-01 2.701771855354309082e-01 -1.098066866397857666e-01 1.963248550891876221e-01 -6.150994077324867249e-02 2.014019638299942017e-01 1.422773301601409912e-02 -1.032989546656608582e-01 2.886888384819030762e-01 3.880507051944732666e-01
-2.825848460197448730e-01 3.070986457169055939e-02 -1.337451040744781494e-01 3.544821962714195251e-02 -2.409039139747619629e-01 4.923956096172332764e-02 -1.658045500516891479e-01 -4.714287519454956055e-01 -1.816787719726562500e-01 1.722239851951599121e-01 -2.045336961746215820e-01 2.187535166740417480e-01 -1.112117022275924683e-01 -1.070180013775825500e-01 1.432976033538579941e-02 -1.206557825207710266e-01 -2.189198583364486694e-01 1.092058122158050537e-01 3.742334991693496704e-02 1.023071408271789551e-01 1.377747058868408203e-01 -2.479749917984008789e-02 8.886963129043579102e-03 5.390958115458488464e-02 -1.122055351734161377e-01 2.550706863403320312e-01 -1.285005062818527222e-01 2.330734431743621826e-01 -9.540621936321258545e-02 -3.820945918560028076e-01 2.642121538519859314e-02 1.840656064450740814e-02
-1.008636802434921265e-01 8.928941935300827026e-02 -3.062866032123565674e-01 -1.747703850269317627e-01 -1.599727012217044830e-02 -1.940541155636310577e-02 -4.037036746740341187e-02 -1.608743965625762939e-01 -2.008031308650970459e-01 3.185092285275459290e-02 1.437454074621200562e-01 1.587226241827011108e-01 -1.954787820577621460e-01 -7.943284511566162109e-02 -2.425567507743835449e-01 -3.228721022605895996e-01 -3.723544254899024963e-02 -2.251140773296356201e-02 5.439957231283187866e-02 -7.195275276899337769e-03 -1.310745626688003540e-01 2.036219686269760132e-01 -7.774621248245239258e-02 1.878661215305328369e-01 5.698416009545326233e-02 -1.286797504872083664e-02 2.909629046916961670e-01 4.164594113826751709e-01 -2.221420854330062866e-01 -2.632215619087219238e-01 -1.208744868636131287e-01 -1.868746131658554077e-01
-1.271841973066329956e-01 2.722924649715423584e-01 -3.050438761711120605e-01 -5.965764075517654419e-02 -1.406178027391433716e-01 6.049098819494247437e-02 9.485155344009399414e-02 -2.733871340751647949e-02 -8.983171731233596802e-02 -6.572321802377700806e-02 -1.308055669069290161e-01 -3.351315259933471680e-01 1.937121599912643433e-01 -1.348208039999008179e-01 -1.204285100102424622e-01 -9.202441200613975525e-03 -1.345227211713790894e-01 -1.781071275472640991e-01 8.323074132204055786e-02 -6.189356371760368347e-02 2.005459666252136230e-01 -2.842238359153270721e-02 -1.558210328221321106e-02 1.931747347116470337e-01 -6.050627562217414379e-04 1.084510609507560730e-01 1.645336598157882690e-01 5.141012072563171387e-01 -3.690176829695701599e-02 -2.479134202003479004e-01 8.062426000833511353e-02 2.370085269212722778e-01
-8.300356566905975342e-02 2.269717454910278320e-01 -1.197453886270523071e-01 1.115038245916366577e-01 -1.378179788589477539e-01 1.881408505141735077e-02 1.170190498232841492e-01 -8.053755760192871094e-02 -1.078385636210441589e-01 -2.197799682617187500e-01 6.094552949070930481e-02 -1.426217239350080490e-02 -2.023887820541858673e-02 -2.154234796762466431e-01 -2.868648171424865723e-01 -1.252766698598861694e-02 -1.701311767101287842e-01 3.820649683475494385e-01 2.546098530292510986e-01 1.979703307151794434e-01 -1.724064797163009644e-01 -1.516294926404953003e-01 1.228115260601043701e-01 5.094007775187492371e-02 -1.938398778438568115e-01 2.309921681880950928e-01 -1.964473873376846313e-01 2.448761314153671265e-01 -1.442196220159530640e-01 -1.247370317578315735e-01 3.270830512046813965e-01 4.497629124671220779e-03
1.472843140363693237e-01 2.009591162204742432e-01 -1.173218265175819397e-01 9.332329779863357544e-02 8.412628620862960815e-02 -7.574626244604587555e-03 3.231759965419769287e-01 2.881598658859729767e-02 -3.063435479998588562e-02 6.679498404264450073e-02 5.646495148539543152e-02 7.191044092178344727e-02 1.263184994459152222e-01 -1.085774824023246765e-01 -3.713217079639434814e-01 -1.558156609535217285e-01 5.938917398452758789e-02 1.349703818559646606e-01 8.982424437999725342e-02 2.622436359524726868e-02 1.733710020780563354e-01 -1.052614003419876099e-01 1.015767529606819153e-01 2.558185458183288574e-01 -2.085703462362289429e-01 -3.217498958110809326e-02 -1.790564358234405518e-01 1.754242181777954102e-01 2.094926312565803528e-02 -1.938775181770324707e-01 2.236510366201400757e-01 5.065184235572814941e-01
-2.477839961647987366e-02 9.006409347057342529e-02 -2.748062908649444580e-01 1.789237558841705322e-02 -4.210575297474861145e-02 1.950132250785827637e-01 9.153997898101806641e-02 -2.134751677513122559e-01 2.894168347120285034e-02 2.195929437875747681e-01 1.404678355902433395e-02 4.567338526248931885e-02 1.121065393090248108e-01 3.771192580461502075e-02 1.759345382452011108e-01 -9.080516546964645386e-02 4.599678795784711838e-03 -1.436324417591094971e-01 -1.172196716070175171e-01 4.919944107532501221e-01 1.658908426761627197e-01 1.511815041303634644e-01 -2.263464778661727905e-01 7.070481032133102417e-02 -3.414772078394889832e-02 7.161602377891540527e-02 9.523303806781768799e-02 4.286528825759887695e-01 -9.444592148065567017e-02 -2.455245852470397949e-01 2.564514577388763428e-01 3.947354853153228760e-03
2.218070328235626221e-01 3.848459720611572266e-01 -3.598425686359405518e-01 -5.620975047349929810e-02 4.296271130442619324e-02 2.603796422481536865e-01 1.455548703670501709e-01 -2.068700045347213745e-01 -2.295797765254974365e-01 -6.425148341804742813e-03 3.614922612905502319e-02 7.256337255239486694e-02 -6.761113554239273071e-02 7.234530150890350342e-02 -1.569655090570449829e-01 1.725705862045288086e-01 -2.294623553752899170e-01 -9.398559480905532837e-02 2.004922628402709961e-01 9.860559366643428802e-03 4.488957300782203674e-02 2.639802359044551849e-02 -1.994134336709976196e-01 6.933569163084030151e-02 -2.141737043857574463e-01 -8.960610628128051758e-02 -2.305155061185359955e-02 2.869046926498413086e-01 -1.229564696550369263e-01 4.112211056053638458e-03 6.692063063383102417e-02 3.278039097785949707e-01
-1.796886324882507324e-01 1.365443617105484009e-01 -2.854081988334655762e-01 1.551240533590316772e-01 -6.554255634546279907e-02 -1.662034988403320312e-01 1.774780154228210449e-01 -2.408531308174133301e-01 -1.039796471595764160e-01 -4.254991933703422546e-02 -3.919885028153657913e-03 1.453116536140441895e-01 8.510453999042510986e-02 5.533800646662712097e-02 -3.163766860961914062e-01 -2.149641215801239014e-01 2.215530276298522949e-01 -2.876873612403869629e-01 -7.375430315732955933e-02 1.082644909620285034e-01 -2.129134535789489746e-01 2.652043290436267853e-02 1.135156974196434021e-01 1.454298794269561768e-01 1.139540672302246094e-01 -1.542688012123107910e-01 -8.395601063966751099e-02 3.490475714206695557e-01 2.405642531812191010e-02 -7.926039397716522217e-02 3.148284181952476501e-02 3.593814969062805176e-01
-1.909843981266021729e-01 8.274544775485992432e-02 -2.275779098272323608e-01 7.873614877462387085e-02 -4.233872890472412109e-01 3.236956149339675903e-02 -2.154581695795059204e-01 -7.859684526920318604e-02 -2.170592546463012695e-01 2.119390368461608887e-01 4.697740543633699417e-03 3.271669149398803711e-01 1.270229518413543701e-01 8.223002403974533081e-02 1.040012855082750320e-02 -2.840051949024200439e-01 -7.933194935321807861e-02 1.948808878660202026e-02 -1.113948002457618713e-01 -1.947251148521900177e-02 1.919569373130798340e-01 8.843194693326950073e-02 3.277595341205596924e-02 1.121556162834167480e-01 2.190475538372993469e-02 9.236766025424003601e-03 5.116897448897361755e-02 1.975660771131515503e-01 -2.848705947399139404e-01 3.577640280127525330e-02 -5.236056447029113770e-02 3.973099291324615479e-01
3.234422504901885986e-01 1.646234393119812012e-01 -3.184872269630432129e-01 2.455697581171989441e-02 -6.286299228668212891e-02 1.336798220872879028e-01 -5.287784710526466370e-02 -2.974160015583038330e-03 -1.309961080551147461e-01 2.261127382516860962e-01 1.498866528272628784e-01 -5.691922828555107117e-02 -1.980219930410385132e-01 -1.091279983520507812e-01 -8.713787049055099487e-02 1.347147971391677856e-01 7.463996857404708862e-02 -4.650507122278213501e-02 1.713859736919403076e-01 1.001113653182983398e-01 -1.521344482898712158e-01 -2.664498388767242432e-01 -1.007022559642791748e-01 2.744120657444000244e-01 -2.617790400981903076e-01 1.243428438901901245e-01 -1.606806218624114990e-01 2.699234187602996826e-01 3.867136687040328979e-02 -1.208664327859878540e-01 5.508936196565628052e-02 3.771562576293945312e-01
3.827187698334455490e-03 2.917626202106475830e-01 1.122522354125976562e-01 9.392739087343215942e-02 -2.790426611900329590e-01 1.902993321418762207e-01 -1.689542829990386963e-01 -1.290406882762908936e-01 5.895755439996719360e-02 -2.704481780529022217e-02 3.105602860450744629e-01 4.038428366184234619e-01 -4.439789056777954102e-02 -7.658543437719345093e-02 -1.373406797647476196e-01 1.324589271098375320e-02 -2.023994475603103638e-01 2.410295046865940094e-02 -2.220811992883682251e-01 -1.647395342588424683e-01 2.178923934698104858e-01 2.723345905542373657e-02 1.848762631416320801e-01 -8.744370192289352417e-02 -1.538022048771381378e-02 1.177812963724136353e-01 -4.651903733611106873e-02 2.835718691349029541e-01 -1.361760199069976807e-01 -3.015942871570587158e-01 -6.186766549944877625e-02 1.596120446920394897e-01
-6.690856069326400757e-02 -5.547187849879264832e-02 5.479394644498825073e-02 1.566996984183788300e-02 -3.144517838954925537e-01 -4.251531139016151428e-02 4.505254328250885010e-02 -3.658446371555328369e-01 -2.231370955705642700e-01 1.605325490236282349e-01 1.398849338293075562e-01 3.500528335571289062e-01 -1.528284102678298950e-01 5.651457980275154114e-02 -2.220860868692398071e-01 -2.403931021690368652e-01 -9.940013289451599121e-02 6.850117444992065430e-02 -7.413969933986663818e-02 6.745994091033935547e-02 3.359546661376953125e-01 4.786654934287071228e-02 2.447873912751674652e-02 -1.306956540793180466e-02 -3.044653832912445068e-01 -1.881813816726207733e-02 2.229437045753002167e-02 2.746031582355499268e-01 -1.584816873073577881e-01 -2.150141745805740356e-01 1.411603689193725586e-01 2.309578657150268555e-02
-1.046074368059635162e-02 3.471403419971466064e-01 -4.392650723457336426e-01 9.015215188264846802e-02 -4.367102086544036865e-01 9.664670377969741821e-02 -1.300237923860549927e-01 -5.095119401812553406e-02 -3.742479905486106873e-02 1.881542056798934937e-01 -6.451047211885452271e-02 8.343371003866195679e-02 -3.119805362075567245e-03 -9.845269843935966492e-03 -1.509391069412231445e-01 -3.647853434085845947e-02 1.899887342005968094e-03 -4.706138372421264648e-02 -1.431982219219207764e-02 2.886061072349548340e-01 3.173086941242218018e-01 1.805191189050674438e-01 4.502424970269203186e-02 3.133045136928558350e-02 -2.320403903722763062e-01 1.673323512077331543e-01 1.957217417657375336e-02 4.550009965896606445e-02 -6.809750944375991821e-02 1.301635205745697021e-01 -2.296281754970550537e-01 7.743564248085021973e-02
1.585886478424072266e-01 1.757042109966278076e-01 -5.181408524513244629e-01 -7.101545110344886780e-03 -1.217234134674072266e-01 1.374898999929428101e-01 -3.674381226301193237e-02 -8.196676522493362427e-02 -1.183526590466499329e-02 3.491222262382507324e-01 -1.843465119600296021e-01 3.345623239874839783e-02 -2.729750610888004303e-02 -8.435726910829544067e-02 8.912003040313720703e-02 -5.881825089454650879e-02 1.651408150792121887e-02 2.751495838165283203e-01 4.246914759278297424e-02 -1.381818950176239014e-01 1.274005472660064697e-01 7.401701062917709351e-02 -3.670089244842529297e-01 1.563390940427780151e-01 -1.755953282117843628e-01 2.583291232585906982e-01 -9.323157370090484619e-02 -2.532602101564407349e-02 -1.509217917919158936e-01 -2.215626090764999390e-01 -2.320362254977226257e-02 -1.563150808215141296e-02
-1.624757647514343262e-01 6.355354934930801392e-02 -3.045678734779357910e-01 1.157353818416595459e-01 -2.012088298797607422e-01 1.347862482070922852e-01 1.989519000053405762e-01 1.212123222649097443e-02 2.131902426481246948e-01 1.065521389245986938e-01 2.211562544107437134e-01 4.355704039335250854e-02 -2.342160232365131378e-02 -5.327268838882446289e-01 -9.256156533956527710e-02 2.295892313122749329e-02 -2.172822505235671997e-02 1.175704300403594971e-01 -4.120915755629539490e-02 1.099422350525856018e-01 -8.330639451742172241e-02 -5.210333317518234253e-02 8.444008976221084595e-02 2.200716137886047363e-01 -2.185806632041931152e-01 -2.092022821307182312e-02 -1.619031578302383423e-01 1.442774087190628052e-01 1.676926016807556152e-01 -1.207230165600776672e-01 2.819777727127075195e-01 2.307084649801254272e-01
-1.529032737016677856e-01 1.551116406917572021e-01 -2.375423461198806763e-01 -3.472656011581420898e-02 -1.262523829936981201e-01 6.276241689920425415e-02 1.698832958936691284e-01 -3.279523178935050964e-02 -3.010012209415435791e-01 -1.517165601253509521e-01 3.609859645366668701e-01 8.408994972705841064e-02 -2.324223816394805908e-01 -9.991154074668884277e-03 -1.551675945520401001e-01 -1.788732409477233887e-01 -1.000585332512855530e-01 3.043000400066375732e-01 2.072561904788017273e-02 -1.308750808238983154e-01 3.319253027439117432e-01 -1.465365737676620483e-01 -4.714586585760116577e-02 2.600406408309936523e-01 -7.460963726043701172e-02 -6.862116605043411255e-02 7.306514307856559753e-03 3.585675060749053955e-01 8.440056443214416504e-02 -1.018906235694885254e-01 -4.299467429518699646e-02 -6.330350041389465332e-02
1.053641363978385925e-01 2.050665766000747681e-01 -2.666312456130981445e-01 3.694044426083564758e-02 -2.433052510023117065e-01 4.430027306079864502e-02 -1.127665564417839050e-01 -1.995171457529067993e-01 -1.236467510461807251e-01 -8.669045753777027130e-03 -8.399701863527297974e-02 3.885788619518280029e-01 9.155835956335067749e-02 -2.322300150990486145e-02 7.704188674688339233e-02 2.308384180068969727e-01 -2.286155670881271362e-01 -7.009831070899963379e-02 2.490668557584285736e-02 7.726565748453140259e-02 9.545509517192840576e-02 -1.440958231687545776e-01 6.861419230699539185e-02 8.518589660525321960e-03 -1.438769847154617310e-01 1.161648519337177277e-02 2.873724699020385742e-01 1.633756160736083984e-01 -2.523746900260448456e-02 -4.652154147624969482e-01 2.658291757106781006e-01 5.372894927859306335e-02
5.798912607133388519e-03 1.540066003799438477e-01 -4.723239541053771973e-01 9.980715066194534302e-02 8.116714656352996826e-02 1.485838294029235840e-01 -2.208728343248367310e-01 -4.096940532326698303e-02 -1.248757988214492798e-01 1.167413964867591858e-01 1.298021525144577026e-02 3.480442166328430176e-01 -2.547108195722103119e-02 9.865333139896392822e-02 -2.896522879600524902e-01 -6.078226491808891296e-02 -2.079032920300960541e-02 -1.282207965850830078e-01 -1.775548607110977173e-01 1.820484697818756104e-01 5.823587626218795776e-02 -2.217137068510055542e-01 7.099163532257080078e-02 1.676254123449325562e-01 7.352524250745773315e-02 5.985213071107864380e-02 -1.436903327703475952e-01 -1.747189648449420929e-02 -2.940088212490081787e-01 -3.249647095799446106e-02 1.707423329353332520e-01 3.189846277236938477e-01
9.373358637094497681e-02 -3.169108182191848755e-02 -3.031604588031768799e-01 -2.378849079832434654e-03 -6.663972139358520508e-02 1.698116064071655273e-01 3.465628325939178467e-01 -2.027228921651840210e-01 -4.446609020233154297e-01 -1.340133547782897949e-01 3.808916211128234863e-01 8.851875364780426025e-02 6.410329788923263550e-02 -1.178337186574935913e-01 4.161413386464118958e-02 9.953913092613220215e-02 2.770568616688251495e-02 1.369887311011552811e-02 -1.737220287322998047e-01 1.092310994863510132e-02 -3.194181621074676514e-02 -9.726481884717941284e-02 -2.069621533155441284e-01 1.428200304508209229e-01 -3.706257557496428490e-03 6.111364066600799561e-02 -2.329769283533096313e-01 -1.248059980571269989e-02 -1.160142477601766586e-02 -1.551883071660995483e-01 3.131252527236938477e-01 1.420360207557678223e-01
7.889859378337860107e-03 3.081058263778686523e-01 2.038056496530771255e-03 2.854097485542297363e-01 -2.499095499515533447e-01 3.240951001644134521e-01 2.611227035522460938e-01 -3.699718415737152100e-02 -5.819651857018470764e-02 -1.584152579307556152e-01 1.851826757192611694e-01 2.760449238121509552e-02 -2.367809414863586426e-01 -2.364338934421539307e-01 -2.547419369220733643e-01 -1.046201139688491821e-01 -1.350547820329666138e-01 5.451264604926109314e-02 -1.679679453372955322e-01 -7.945162057876586914e-02 2.806871533393859863e-01 -1.566436737775802612e-01 3.541367873549461365e-02 3.221918269991874695e-02 -1.278852075338363647e-01 -2.484475821256637573e-02 -1.157413050532341003e-02 2.033424377441406250e-01 -3.281850218772888184e-01 -4.548767954111099243e-02 1.463893894106149673e-02 7.323002815246582031e-02
1.398493945598602295e-01 2.487592995166778564e-01 -2.904821634292602539e-01 1.777827292680740356e-01 1.426744367927312851e-02 -4.772599786520004272e-02 2.573460042476654053e-01 2.296011745929718018e-01 -1.705800183117389679e-02 3.494980558753013611e-02 1.182212606072425842e-01 1.355043351650238037e-01 6.494935601949691772e-03 -7.558283209800720215e-02 -2.206976711750030518e-01 5.656122229993343353e-03 -4.105704128742218018e-01 -1.512129418551921844e-02 1.093065738677978516e-02 -6.936644762754440308e-02 7.458718866109848022e-02 1.654983907938003540e-01 -1.392913907766342163e-01 3.849576041102409363e-02 -6.046557798981666565e-02 2.301342934370040894e-01 -1.953820288181304932e-01 4.323063790798187256e-01 1.603741943836212158e-02 -2.761155925691127777e-02 -2.236419767141342163e-01 1.803435981273651123e-01
-2.183548808097839355e-01 9.005460143089294434e-02 -3.530687093734741211e-02 -8.282879739999771118e-02 -3.013912141323089600e-01 -1.062836423516273499e-01 9.000179916620254517e-02 -1.486751735210418701e-01 -2.479146718978881836e-01 2.753350138664245605e-01 8.295209705829620361e-02 2.174727469682693481e-01 -1.941997110843658447e-01 -2.612023949623107910e-01 -7.613497972488403320e-02 -7.556790113449096680e-02 -8.751513808965682983e-02 2.067362889647483826e-02 6.132325530052185059e-02 -2.387560717761516571e-02 1.396781802177429199e-01 1.640919148921966553e-01 2.076212316751480103e-01 1.603427678346633911e-01 1.102797612547874451e-01 8.186711370944976807e-02 1.588762700557708740e-01 4.301421940326690674e-01 -2.590123414993286133e-01 -2.092728614807128906e-01 1.702788285911083221e-02 -1.640214025974273682e-01
2.979625016450881958e-02 1.519947350025177002e-01 -2.906083464622497559e-01 1.909240782260894775e-01 -2.377312630414962769e-01 1.775674894452095032e-02 2.715408988296985626e-02 1.727528423070907593e-01 -1.107381656765937805e-02 1.488131936639547348e-02 -1.532467920333147049e-02 2.818816006183624268e-01 -2.094474434852600098e-02 -1.235215291380882263e-01 -1.447627991437911987e-01 2.559933960437774658e-01 1.486578732728958130e-01 2.916565537452697754e-01 -2.190355360507965088e-01 1.556631624698638916e-01 9.386226534843444824e-03 1.712799072265625000e-01 -8.918834477663040161e-02 2.503226138651371002e-02 9.162410348653793335e-02 -3.406938910484313965e-02 -1.531363427639007568e-01 5.202683806419372559e-01 -1.666597723960876465e-01 -2.134547196328639984e-02 -9.530273824930191040e-02 -1.646065711975097656e-01
9.476717561483383179e-02 1.085134223103523254e-01 -2.943031191825866699e-01 1.727221310138702393e-01 8.937793783843517303e-03 3.985236957669258118e-02 9.841507673263549805e-02 -1.030257567763328552e-01 -2.266787290573120117e-01 -2.473851107060909271e-02 -3.674436733126640320e-02 2.273693978786468506e-01 -3.037455677986145020e-02 1.033989861607551575e-01 -4.904943704605102539e-02 -4.084450379014015198e-02 -1.036889925599098206e-01 1.943076699972152710e-01 -7.280577719211578369e-02 -1.584679186344146729e-01 1.264655292034149170e-01 -2.185262292623519897e-01 -1.727879643440246582e-01 2.791964113712310791e-01 -4.943282157182693481e-02 1.601868867874145508e-01 -2.583898901939392090e-01 3.320942521095275879e-01 6.339173763990402222e-02 -4.446328803896903992e-02 4.209284484386444092e-02 5.066583156585693359e-01
8.615687489509582520e-02 1.776618659496307373e-01 -4.306470155715942383e-01 -2.736202068626880646e-02 -2.913108170032501221e-01 2.059601433575153351e-02 4.354614764451980591e-02 -4.453721642494201660e-02 -2.477973699569702148e-01 2.432882599532604218e-02 9.254128485918045044e-02 -2.065389901399612427e-01 1.246882602572441101e-01 -1.828185468912124634e-01 8.603877574205398560e-02 2.244809865951538086e-01 -1.293672919273376465e-01 6.273841857910156250e-02 -1.941721439361572266e-01 1.167883053421974182e-01 -2.277548611164093018e-01 2.606575004756450653e-02 -8.413916826248168945e-02 -2.253974974155426025e-02 -8.319548517465591431e-02 8.488131314516067505e-02 -4.960752651095390320e-02 4.908117949962615967e-01 1.982876285910606384e-02 -1.787574738264083862e-01 2.570166625082492828e-02 2.074003517627716064e-01
-8.288700133562088013e-02 -3.035444393754005432e-02 -4.350015521049499512e-01 5.493464320898056030e-02 -4.696104675531387329e-03 -1.924877762794494629e-01 -1.255308091640472412e-01 -1.574332863092422485e-01 -6.014637276530265808e-02 1.794161349534988403e-01 1.517661362886428833e-01 1.952507197856903076e-01 -3.008445203304290771e-01 -1.891949586570262909e-02 -1.395006924867630005e-01 -2.876118123531341553e-01 -1.113615408539772034e-01 1.609626598656177521e-02 -1.215415745973587036e-01 2.228980660438537598e-01 -1.947737671434879303e-02 1.071709841489791870e-01 2.383076585829257965e-02 1.086848378181457520e-01 -1.049799993634223938e-01 -2.239007800817489624e-01 6.888272613286972046e-02 2.677512466907501221e-01 -1.779063940048217773e-01 -3.071008324623107910e-01 -2.266512662172317505e-01 1.267097890377044678e-01
4.867769032716751099e-02 4.471304416656494141e-01 -4.014667272567749023e-01 -4.723376035690307617e-02 -2.233262509107589722e-01 3.222674503922462463e-02 -7.627626508474349976e-02 -2.652105689048767090e-01 -3.178532123565673828e-01 -1.423376649618148804e-01 -1.162958368659019470e-01 -1.925313770771026611e-01 1.732891499996185303e-01 -1.735034137964248657e-01 -1.070199683308601379e-01 4.786015301942825317e-02 -1.522045731544494629e-01 5.943518504500389099e-02 -6.750173121690750122e-02 1.240601167082786560e-01 3.880091011524200439e-02 2.345868051052093506e-01 -1.143457442522048950e-01 1.068692430853843689e-01 -1.385095715522766113e-01 -2.000589622184634209e-03 -4.690858535468578339e-03 1.555787175893783569e-01 8.823204785585403442e-03 -2.048352658748626709e-01 -3.854002803564071655e-02 2.164605408906936646e-01
-1.881177276372909546e-01 -3.735205531120300293e-02 -3.246095180511474609e-01 -2.201354689896106720e-02 8.708667941391468048e-03 -9.148144721984863281e-02 2.979787886142730713e-01 -6.394530087709426880e-02 -3.137043714523315430e-01 -1.634853035211563110e-01 2.188873887062072754e-01 3.084061443805694580e-01 -4.390833526849746704e-02 -2.230946868658065796e-01 -2.888351865112781525e-02 -6.474769208580255508e-03 -1.877790689468383789e-01 4.192241653800010681e-02 -6.204525008797645569e-02 -1.630180627107620239e-01 2.063622325658798218e-01 -4.170387983322143555e-02 -2.009362429380416870e-01 3.118898570537567139e-01 6.882519926875829697e-03 2.742880284786224365e-01 -1.742962002754211426e-01 4.521740972995758057e-02 8.446393162012100220e-02 -8.861692249774932861e-02 6.894800066947937012e-02 2.417276650667190552e-01
2.020164728164672852e-01 5.516609176993370056e-02 -1.730855852365493774e-01 -1.005961447954177856e-01 -1.669971495866775513e-01 -5.674557015299797058e-02 1.160650104284286499e-01 -8.170358091592788696e-02 -3.088468313217163086e-02 -1.239234134554862976e-01 2.733742892742156982e-01 -1.367134451866149902e-01 -2.240990102291107178e-01 -1.105059161782264709e-01 2.042831107974052429e-02 -8.993016183376312256e-02 2.123837321996688843e-01 -5.199555680155754089e-02 -1.169288307428359985e-01 3.450674703344702721e-03 2.910007834434509277e-01 1.236441507935523987e-01 -2.352135330438613892e-01 -6.452176719903945923e-02 -9.161315858364105225e-02 1.121006980538368225e-01 -3.527284413576126099e-02 2.796392738819122314e-01 -9.652058780193328857e-02 -4.054120182991027832e-01 2.213000804185867310e-01 3.743505179882049561e-01
2.106955051422119141e-01 7.562108337879180908e-02 -4.110827445983886719e-01 -2.636119257658720016e-03 -1.920754462480545044e-01 3.309541940689086914e-02 1.298952400684356689e-01 -5.503408610820770264e-02 -5.952728912234306335e-02 2.389778196811676025e-01 -1.555448621511459351e-01 9.590712375938892365e-03 -1.761570945382118225e-02 1.110951602458953857e-01 -2.621957957744598389e-01 -6.572666019201278687e-02 -3.476126492023468018e-02 1.722356975078582764e-01 4.852864891290664673e-03 6.923109292984008789e-02 7.522471249103546143e-02 9.664300829172134399e-02 2.853827737271785736e-02 1.116898655891418457e-01 -1.953682303428649902e-01 -1.313577219843864441e-02 -5.057671293616294861e-02 -1.647027023136615753e-02 2.337653040885925293e-01 -3.687155246734619141e-01 1.810654848814010620e-01 4.730895161628723145e-01
6.101690977811813354e-02 2.483791708946228027e-01 -4.152391552925109863e-01 2.254342585802078247e-01 4.557744786143302917e-02 -1.407813280820846558e-02 1.792318560183048248e-02 -1.292341202497482300e-01 -5.889113992452621460e-02 3.041661977767944336e-01 1.740359365940093994e-01 1.081019043922424316e-01 -4.568519443273544312e-02 1.185840815305709839e-01 -1.546530127525329590e-01 -1.506903469562530518e-01 -1.367729008197784424e-01 6.202977150678634644e-02 -2.022736072540283203e-01 1.913274079561233521e-01 5.868279933929443359e-02 1.920641511678695679e-01 -3.542319238185882568e-01 3.594274446368217468e-02 -2.839267551898956299e-01 -1.766547709703445435e-01 -1.111642736941576004e-02 1.402123421430587769e-01 2.554715424776077271e-02 -2.087507843971252441e-01 -2.146988362073898315e-01 -4.689056426286697388e-02
-1.195168569684028625e-01 2.038004696369171143e-01 -2.118059992790222168e-01 2.729478776454925537e-01 1.502597797662019730e-02 2.016355544328689575e-01 5.649309977889060974e-02 -3.090809583663940430e-01 -1.775352805852890015e-01 -7.979837805032730103e-02 1.581652909517288208e-01 3.058457672595977783e-01 -2.308961004018783569e-01 2.854373864829540253e-02 -8.261438459157943726e-02 -1.397120356559753418e-01 -7.175087183713912964e-02 -2.435810267925262451e-01 1.091837659478187561e-01 1.842637807130813599e-01 1.658588051795959473e-01 -1.512019038200378418e-01 -2.570025920867919922e-01 1.260137408971786499e-01 -1.509764790534973145e-01 2.847285382449626923e-02 3.164588660001754761e-02 4.747926443815231323e-02 -2.320912182331085205e-01 -8.265408873558044434e-02 6.838560849428176880e-02 3.367591202259063721e-01
-2.381969690322875977e-01 1.481488198041915894e-01 1.471441797912120819e-02 1.634009927511215210e-01 -2.477880865335464478e-01 9.556509554386138916e-02 -2.507620258256793022e-03 -2.776500582695007324e-01 -2.901872694492340088e-01 -4.067964851856231689e-02 -8.714458905160427094e-03 1.255086511373519897e-01 -3.850087895989418030e-02 4.844811186194419861e-02 -1.392081081867218018e-01 -2.199610769748687744e-01 -1.487103998661041260e-01 3.783248737454414368e-02 -2.248927801847457886e-01 1.933663487434387207e-01 9.713810682296752930e-02 -6.850433349609375000e-02 -2.298124320805072784e-02 -6.298781931400299072e-02 1.438611149787902832e-01 1.802538149058818817e-02 -1.116853058338165283e-01 5.359691381454467773e-01 -6.328393518924713135e-02 -3.206287026405334473e-01 -1.516588963568210602e-02 -1.247168332338333130e-01
-2.197546511888504028e-01 -2.458229102194309235e-02 -2.034044712781906128e-01 1.737832725048065186e-01 -3.287393152713775635e-01 9.225977212190628052e-02 2.582768201828002930e-01 -1.659406274557113647e-01 -3.466666042804718018e-01 -5.369652807712554932e-02 1.089639291167259216e-01 2.543107569217681885e-01 -3.358813375234603882e-02 2.032261192798614502e-01 -1.944273114204406738e-01 -8.440329134464263916e-02 4.143493622541427612e-02 1.896879225969314575e-01 -1.209662407636642456e-01 6.987951695919036865e-02 8.110992610454559326e-02 2.719588205218315125e-02 1.313068717718124390e-01 5.081171914935112000e-02 2.786142379045486450e-02 -1.211866619996726513e-03 1.516103744506835938e-01 5.052693486213684082e-01 -5.318762734532356262e-02 -8.944794535636901855e-02 8.060644567012786865e-02 3.159385919570922852e-02
-3.715920448303222656e-02 7.402671128511428833e-02 -3.103030622005462646e-01 1.550363935530185699e-02 -2.052911370992660522e-01 -9.244080632925033569e-02 3.389572799205780029e-01 -2.165283709764480591e-01 -1.235136091709136963e-01 5.779566988348960876e-02 7.047676295042037964e-02 3.737851977348327637e-01 -1.568967998027801514e-01 5.644337460398674011e-02 -2.123284488916397095e-01 -2.905267179012298584e-01 2.005537599325180054e-01 -7.271213829517364502e-02 -9.877141565084457397e-02 4.920130968093872070e-02 -1.442110631614923477e-02 -3.623019438236951828e-03 5.442643910646438599e-02 2.008263021707534790e-01 -1.636538095772266388e-02 -8.301045000553131104e-02 -8.028049021959304810e-02 1.095541566610336304e-01 -4.325515031814575195e-01 4.431770648807287216e-03 -1.036485731601715088e-01 1.972454339265823364e-01
-2.115712910890579224e-01 -3.925120085477828979e-02 -2.650492787361145020e-01 -5.562531575560569763e-02 -6.003404036164283752e-02 -1.237942557781934738e-02 -1.072689369320869446e-01 -2.762959897518157959e-02 1.868172585964202881e-01 5.870074033737182617e-02 1.019096449017524719e-01 7.341960072517395020e-02 2.474973797798156738e-01 -1.006805673241615295e-01 -7.399549335241317749e-02 1.069855615496635437e-01 -2.394498558714985847e-03 1.765447258949279785e-01 -3.600288555026054382e-02 1.362106502056121826e-01 6.753386463969945908e-03 -1.419648379087448120e-01 -8.385901153087615967e-02 3.244192898273468018e-01 -3.880869150161743164e-01 3.732689842581748962e-02 -2.911816239356994629e-01 3.488144278526306152e-01 -1.708829700946807861e-01 -2.058697640895843506e-01 1.330375820398330688e-01 3.010658323764801025e-01
2.261539250612258911e-01 2.682073712348937988e-01 -4.815837144851684570e-01 3.369339555501937866e-02 -9.377762675285339355e-02 8.634544163942337036e-02 4.596475884318351746e-02 -1.430100649595260620e-01 -2.084156274795532227e-01 -2.664438188076019287e-01 -2.107033580541610718e-01 1.961118876934051514e-01 1.526769548654556274e-01 -6.371131539344787598e-02 -2.539162635803222656e-01 9.014611691236495972e-02 -3.081026375293731689e-01 -1.502384543418884277e-01 3.057377226650714874e-02 2.823276631534099579e-02 3.825771436095237732e-02 -8.505883160978555679e-04 -2.022571861743927002e-01 3.670604526996612549e-02 -2.831619791686534882e-02 -5.748552083969116211e-02 -4.118572175502777100e-02 1.041793823242187500e-01 -1.271159648895263672e-01 -1.523218769580125809e-02 -2.355789579451084137e-02 3.335272371768951416e-01
6.905689369887113571e-03 6.487557291984558105e-02 -2.781291604042053223e-01 2.644798718392848969e-02 8.063177019357681274e-02 -1.438031494617462158e-01 1.201082020998001099e-01 -4.476185515522956848e-02 1.401956006884574890e-02 1.143990308046340942e-01 1.734043061733245850e-01 8.513477444648742676e-02 8.018651604652404785e-02 2.477270178496837616e-02 -4.348850250244140625e-02 2.312413789331912994e-02 -1.019931659102439880e-01 1.876982897520065308e-01 -3.299082219600677490e-01 -1.387191712856292725e-01 4.061975181102752686e-01 3.822743296623229980e-01 8.566454052925109863e-03 1.139336824417114258e-01 -2.543454617261886597e-02 1.603367477655410767e-01 9.779311716556549072e-02 4.508622288703918457e-01 1.803775504231452942e-02 -2.733487188816070557e-01 -2.374906279146671295e-02 -3.610554710030555725e-02
-3.378528356552124023e-01 2.196302711963653564e-01 -2.802708745002746582e-01 4.153975844383239746e-02 -3.007433712482452393e-01 -4.938535019755363464e-02 1.175219565629959106e-01 1.379537284374237061e-01 -4.012808669358491898e-03 -1.026852652430534363e-01 1.103026792407035828e-01 9.693555533885955811e-02 2.415949702262878418e-01 -1.173921227455139160e-01 -1.362937390804290771e-01 6.106014922261238098e-02 1.772276163101196289e-01 5.639878660440444946e-02 1.410304903984069824e-01 -2.226702496409416199e-02 1.628427505493164062e-01 -2.233321964740753174e-01 -1.045679450035095215e-01 2.094093859195709229e-01 2.394129056483507156e-03 -7.172860205173492432e-02 -2.373297326266765594e-02 2.391939163208007812e-01 2.007148116827011108e-01 -3.131311237812042236e-01 -6.698924303054809570e-02 3.363410532474517822e-01
2.115168720483779907e-01 8.400236815214157104e-02 -1.449782699346542358e-01 3.611156046390533447e-01 -9.832393378019332886e-02 1.055005043745040894e-01 -1.741625964641571045e-01 -1.206856146454811096e-01 -5.845590680837631226e-02 -1.314032077789306641e-01 1.395830065011978149e-01 7.200947403907775879e-02 1.364797353744506836e-01 -1.413389574736356735e-02 -4.343539476394653320e-01 -1.088733524084091187e-01 -8.268221467733383179e-02 -1.354011446237564087e-01 1.759858056902885437e-02 -1.027954556047916412e-02 2.232772856950759888e-01 2.161208540201187134e-01 1.330585628747940063e-01 1.456014811992645264e-01 -1.502300500869750977e-01 1.072713285684585571e-01 -1.927710175514221191e-01 2.582061290740966797e-01 2.261641025543212891e-01 -2.279630303382873535e-01 2.429137825965881348e-01 7.285165041685104370e-02
-1.112741604447364807e-01 2.550980150699615479e-01 -4.771135449409484863e-01 -2.622067768243141472e-06 -1.579464972019195557e-01 -1.236776411533355713e-01 1.601403579115867615e-02 1.251029521226882935e-01 -1.699627786874771118e-01 -1.407530158758163452e-01 -8.249258995056152344e-02 -7.988210022449493408e-02 1.721246838569641113e-01 1.951772905886173248e-02 -2.163055986166000366e-01 -1.491166800260543823e-01 -9.832558035850524902e-02 2.005127221345901489e-01 2.061768919229507446e-01 -2.409773468971252441e-01 1.711390167474746704e-01 6.925367750227451324e-03 -2.848061546683311462e-02 -6.537186354398727417e-02 4.595319926738739014e-02 1.165795177221298218e-01 6.737829744815826416e-02 4.259888827800750732e-01 -1.196828782558441162e-01 -1.651410013437271118e-01 1.927619874477386475e-01 1.118200346827507019e-01
1.282647401094436646e-01 1.086238026618957520e-02 -4.531058371067047119e-01 2.340310253202915192e-02 -3.808155655860900879e-02 -1.465335190296173096e-01 2.499672323465347290e-01 -2.070666989311575890e-03 -4.837643355131149292e-02 6.147494912147521973e-02 3.133318945765495300e-02 3.347235918045043945e-01 -2.215543389320373535e-01 -2.577197849750518799e-01 -1.210882812738418579e-01 2.728863656520843506e-01 -1.067705079913139343e-01 8.428072184324264526e-02 3.714580088853836060e-02 1.031170487403869629e-01 1.066806167364120483e-01 3.967022523283958435e-02 -2.994161248207092285e-01 -2.374520339071750641e-02 -1.184604614973068237e-01 -5.958460271358489990e-03 -1.468327194452285767e-01 2.109415829181671143e-01 -3.809718191623687744e-01 7.996711134910583496e-02 -5.074216797947883606e-02 -2.175179682672023773e-02
-4.996691131964325905e-04 9.990952163934707642e-02 -2.892525494098663330e-01 1.997243054211139679e-02 -1.618128418922424316e-01 -8.655578829348087311e-03 1.357890069484710693e-01 -2.028343230485916138e-01 -1.996397823095321655e-01 -3.136020600795745850e-01 1.564977616071701050e-01 9.689618833363056183e-03 2.544966340065002441e-01 -1.710795015096664429e-01 1.638643443584442139e-02 -1.956697553396224976e-01 -4.273702204227447510e-02 6.586135178804397583e-02 7.355835288763046265e-02 -1.031795516610145569e-01 -9.601986408233642578e-02 -2.376129180192947388e-01 -5.161263048648834229e-02 3.380917608737945557e-01 -2.153763324022293091e-01 2.375927567481994629e-01 -2.823101282119750977e-01 2.985427677631378174e-01 -9.777667000889778137e-03 -9.328293614089488983e-03 5.777664482593536377e-02 -2.113720625638961792e-01
-2.491216547787189484e-02 -6.290856003761291504e-02 7.701067626476287842e-02 1.009306497871875763e-02 -2.730962932109832764e-01 1.271886937320232391e-02 1.272870749235153198e-01 -3.055249750614166260e-01 -3.067064285278320312e-01 1.554703414440155029e-01 1.638247072696685791e-01 4.024200737476348877e-01 -5.344801023602485657e-02 -3.609966859221458435e-02 -2.636114656925201416e-01 -2.467787563800811768e-01 -1.020785793662071228e-01 2.826500497758388519e-02 3.421796113252639771e-02 -9.262842684984207153e-02 3.340232968330383301e-01 -5.180281586945056915e-03 -6.093522533774375916e-02 8.136477321386337280e-02 -2.098535150289535522e-01 -4.617512971162796021e-02 7.768363505601882935e-02 1.731223165988922119e-01 -2.371033877134323120e-01 -2.814344763755798340e-01 4.865172132849693298e-02 -2.567418478429317474e-02
8.270408213138580322e-02 2.254333533346652985e-02 -2.312303930521011353e-01 -6.113364920020103455e-02 -1.012498736381530762e-01 -1.329747438430786133e-01 3.017376549541950226e-02 -1.644268035888671875e-01 -2.602669894695281982e-01 -1.359025239944458008e-01 -8.182072639465332031e-02 1.087764650583267212e-01 -5.789997056126594543e-02 -2.056117206811904907e-01 -2.372270226478576660e-01 -2.230195254087448120e-01 2.300180047750473022e-01 -1.281777173280715942e-01 -3.650549100711941719e-03 -1.069004461169242859e-01 6.544072646647691727e-03 1.512846350669860840e-01 -3.963316679000854492e-01 -1.988082230091094971e-01 3.934987634420394897e-02 1.965861171483993530e-01 -5.270918831229209900e-02 3.515490591526031494e-01 -4.909680224955081940e-03 -2.403526008129119873e-01 1.435465179383754730e-02 3.135553300380706787e-01
1.109287980943918228e-02 3.177980780601501465e-01 -3.252025246620178223e-01 2.872600220143795013e-02 -1.360435783863067627e-01 1.533065643161535263e-02 -2.070003300905227661e-01 -3.910977840423583984e-01 -1.248822063207626343e-01 -7.418192178010940552e-02 -7.943100482225418091e-02 4.064946174621582031e-01 6.306845694780349731e-02 -6.664337962865829468e-02 1.530031953006982803e-02 5.156775563955307007e-02 -5.344023555517196655e-02 -1.523781418800354004e-01 -4.564319737255573273e-03 8.663037419319152832e-02 3.823731467127799988e-02 -7.129221409559249878e-02 -6.686437129974365234e-02 5.138470977544784546e-02 -5.816379934549331665e-02 -2.762450091540813446e-02 1.873830407857894897e-01 1.354197561740875244e-01 8.441763371229171753e-02 -4.523671865463256836e-01 2.381726652383804321e-01 -2.120755612850189209e-02
3.919944912195205688e-02 1.522020846605300903e-01 -1.565811634063720703e-01 1.861795634031295776e-01 -2.956714034080505371e-01 7.398916035890579224e-02 3.939070403575897217e-01 1.468812227249145508e-01 -5.188749171793460846e-03 4.086486995220184326e-02 -2.281875908374786377e-01 7.331182714551687241e-03 -1.357754170894622803e-01 -4.236859679222106934e-01 -1.542316377162933350e-01 -1.333187967538833618e-01 5.491456761956214905e-02 5.692043527960777283e-02 -1.181126460433006287e-01 -2.715500593185424805e-01 3.183421120047569275e-02 -2.118237502872943878e-02 -1.581335067749023438e-02 2.459510788321495056e-02 -1.854306086897850037e-02 3.096347488462924957e-02 -1.159921794169349596e-05 1.038753613829612732e-01 -2.561620771884918213e-01 -3.370691835880279541e-01 1.591903716325759888e-01 2.005660384893417358e-01
3.730145469307899475e-02 5.418332219123840332e-01 -2.708040475845336914e-01 3.738776221871376038e-02 -8.188129961490631104e-02 1.844114810228347778e-02 7.101806998252868652e-02 -1.723735183477401733e-01 -1.516177207231521606e-01 1.250305622816085815e-01 1.256704330444335938e-01 -1.204645559191703796e-01 6.004656199365854263e-03 -1.940357685089111328e-01 1.127804815769195557e-01 2.246869951486587524e-01 -1.320057269185781479e-02 -1.583117991685867310e-01 -1.048515662550926208e-01 -1.986187994480133057e-01 1.613236814737319946e-01 1.268111169338226318e-01 1.940764486789703369e-01 7.712834328413009644e-02 -1.176661625504493713e-01 1.074845790863037109e-01 8.845365047454833984e-02 3.483853042125701904e-01 8.195479959249496460e-02 -1.823442876338958740e-01 1.776998192071914673e-01 1.764596253633499146e-01
-2.942907512187957764e-01 1.876445487141609192e-02 -2.733254134654998779e-01 2.548674643039703369e-01 -2.575876414775848389e-01 1.400488913059234619e-01 6.557617336511611938e-02 1.799433864653110504e-02 3.149170055985450745e-02 1.389607787132263184e-01 3.916230499744415283e-01 1.354958713054656982e-01 -2.923311106860637665e-02 -2.673819661140441895e-02 -3.149403333663940430e-01 -2.260679155588150024e-01 1.398903280496597290e-01 3.084877878427505493e-02 1.040327399969100952e-01 -1.189574971795082092e-01 1.027117967605590820e-01 2.224226482212543488e-02 7.028937339782714844e-02 2.576603889465332031e-01 1.599354110658168793e-02 2.396609038114547729e-01 3.253228496760129929e-03 1.410145014524459839e-01 1.628990769386291504e-01 -3.157435953617095947e-01 -3.600158914923667908e-02 -7.688219845294952393e-02
1.887669265270233154e-01 1.839799731969833374e-01 -2.725780010223388672e-01 5.194788053631782532e-02 -3.747067749500274658e-01 -2.268585562705993652e-02 1.086568161845207214e-01 -1.757197678089141846e-01 -1.186280921101570129e-01 9.163159877061843872e-03 5.361188948154449463e-02 6.880677491426467896e-02 -1.140717938542366028e-01 -7.436136901378631592e-02 -1.801201701164245605e-01 -8.041334897279739380e-02 2.679269313812255859e-01 -4.105582088232040405e-02 6.261561065912246704e-02 -2.093282341957092285e-01 -3.970460034906864166e-03 -1.613933742046356201e-01 -2.710976004600524902e-01 -3.426702618598937988e-01 -7.113638520240783691e-02 1.591871082782745361e-01 1.643045246601104736e-01 1.554410755634307861e-01 -4.793759062886238098e-02 -3.725090920925140381e-01 5.845521762967109680e-02 1.627086549997329712e-01
5.477826669812202454e-02 -4.996204376220703125e-02 -1.809383183717727661e-01 -3.366602957248687744e-02 -1.594652235507965088e-01 2.735353112220764160e-01 1.361749321222305298e-01 -4.944259673357009888e-02 -2.765296958386898041e-02 1.611347496509552002e-02 2.051344513893127441e-01 3.601957559585571289e-01 -7.673622667789459229e-02 9.564820677042007446e-02 -8.600739389657974243e-02 -9.717430174350738525e-02 -9.472855366766452789e-03 -3.956295084208250046e-03 3.609457984566688538e-02 4.349716007709503174e-01 1.875360459089279175e-01 1.771774142980575562e-01 1.113497987389564514e-01 -5.725324898958206177e-02 9.899074211716651917e-03 3.792925551533699036e-02 -1.851559877395629883e-01 2.202292382717132568e-01 -6.062220036983489990e-02 -4.366295635700225830e-01 -1.281627416610717773e-01 2.583728432655334473e-01
1.097539290785789490e-01 2.352418601512908936e-01 -1.525067239999771118e-01 1.013517603278160095e-01 -1.105173900723457336e-01 -1.183232367038726807e-01 1.767273396253585815e-01 -5.621307343244552612e-02 -2.149853110313415527e-01 -1.109442636370658875e-01 1.408901531249284744e-02 -1.490065902471542358e-01 2.188953757286071777e-01 -2.161338776350021362e-01 1.249287859536707401e-03 8.743830770254135132e-02 -9.233036637306213379e-02 1.476662755012512207e-01 -1.235700845718383789e-01 -2.028274117037653923e-03 -1.815922707319259644e-01 -4.922891035676002502e-02 -9.869534522294998169e-02 3.960916399955749512e-01 -3.112921416759490967e-01 3.200506567955017090e-01 -1.764600127935409546e-01 1.594965308904647827e-01 -1.031927168369293213e-01 -2.052361369132995605e-01 3.136146664619445801e-01 2.456367202103137970e-02
3.208833280950784683e-03 2.046175897121429443e-01 -2.838416099548339844e-01 -3.398006549105048180e-03 1.784637570381164551e-02 1.801472455263137817e-01 2.492269426584243774e-01 9.492342174053192139e-02 -2.845102548599243164e-01 -2.895926311612129211e-02 6.942642480134963989e-02 -1.259709745645523071e-01 -5.909841880202293396e-02 -3.803065046668052673e-02 -1.650794893503189087e-01 -3.924425244331359863e-01 -1.624460965394973755e-01 1.346041262149810791e-01 2.178657054901123047e-01 -1.142745912075042725e-01 -7.733787596225738525e-02 1.169568449258804321e-01 -3.890387248247861862e-03 3.033204674720764160e-01 -1.270393282175064087e-01 1.337919831275939941e-01 -1.773212105035781860e-01 3.607847094535827637e-01 -1.525554955005645752e-01 -8.092334121465682983e-02 1.751003414392471313e-01 1.101531237363815308e-01
1.173749193549156189e-01 3.368403911590576172e-01 -1.602343916893005371e-01 1.230967715382575989e-01 6.671989802271127701e-03 2.005699127912521362e-01 -2.603382766246795654e-01 1.703284680843353271e-01 -1.187901422381401062e-01 1.072577759623527527e-01 3.496192097663879395e-01 2.108903676271438599e-01 8.085671067237854004e-02 -3.865959495306015015e-02 -1.273918598890304565e-01 2.017677389085292816e-02 -1.793210059404373169e-01 4.341450706124305725e-02 6.991956848651170731e-03 3.644853830337524414e-02 2.222945094108581543e-01 2.266970127820968628e-01 1.907620429992675781e-01 3.093771636486053467e-01 -1.290037035942077637e-01 1.249363273382186890e-01 -1.144290417432785034e-01 1.875176280736923218e-01 4.391588643193244934e-02 -2.310368567705154419e-01 2.584450542926788330e-01 -8.332996815443038940e-02
8.469452708959579468e-02 1.764479279518127441e-01 -5.080954432487487793e-01 4.111545160412788391e-02 -3.442347422242164612e-02 9.729920327663421631e-02 2.862926200032234192e-02 -1.321468204259872437e-01 -4.043831825256347656e-01 -9.744578599929809570e-02 4.238263145089149475e-02 -1.959180682897567749e-01 1.359156966209411621e-01 -3.105312883853912354e-01 -4.734663665294647217e-02 8.437770605087280273e-02 -4.123472049832344055e-02 4.972149804234504700e-02 2.274405807256698608e-01 -5.995339248329401016e-03 4.552474245429039001e-02 -9.863354265689849854e-02 -2.126688063144683838e-01 1.009932085871696472e-01 9.171409904956817627e-02 -2.483643963932991028e-02 2.664452418684959412e-03 2.266956567764282227e-01 -1.222487464547157288e-01 -2.188349068164825439e-01 1.507577151060104370e-01 2.574629485607147217e-01
1.592498272657394409e-01 8.137764036655426025e-02 -2.308642864227294922e-01 -2.624895870685577393e-01 -3.166792988777160645e-01 -1.289680451154708862e-01 3.258181512355804443e-01 -6.450224667787551880e-02 -2.107209712266921997e-02 1.538506746292114258e-01 4.477982819080352783e-01 2.371266484260559082e-01 -5.207799002528190613e-02 -3.502865731716156006e-01 -6.875231862068176270e-02 5.206526070833206177e-02 -7.391447573900222778e-02 -1.521344929933547974e-01 1.020347117446362972e-03 -7.661116868257522583e-02 -1.374017000198364258e-01 1.354448944330215454e-01 -1.682672882452607155e-03 -5.090955644845962524e-02 2.840744797140359879e-03 1.422316879034042358e-01 -2.104656547307968140e-01 1.244978308677673340e-01 -1.085594072937965393e-01 -1.205481365323066711e-01 1.298370510339736938e-01 8.578445762395858765e-02
-1.203929781913757324e-01 2.967996597290039062e-01 -2.620921730995178223e-01 1.563571393489837646e-01 1.465274393558502197e-01 1.585717648267745972e-01 2.355040460824966431e-01 -6.197213381528854370e-02 6.083068624138832092e-02 -1.301837861537933350e-01 1.716367006301879883e-01 4.337016493082046509e-02 8.445588499307632446e-02 -7.945750653743743896e-02 -2.352187633514404297e-01 2.363508343696594238e-01 -2.484459578990936279e-01 -8.564613014459609985e-02 -1.719811111688613892e-01 -1.683817505836486816e-01 1.371242851018905640e-01 -1.027725338935852051e-01 1.458776742219924927e-01 2.068407833576202393e-03 1.349265426397323608e-01 -8.294686675071716309e-02 -1.810081750154495239e-01 4.147459566593170166e-01 -1.318477094173431396e-02 -3.364706635475158691e-01 -4.701218102127313614e-03 -2.865420281887054443e-02
-1.155318841338157654e-01 -2.100349068641662598e-01 -4.541000351309776306e-02 -3.535935655236244202e-02 -2.621221244335174561e-01 6.052478402853012085e-02 -1.624250411987304688e-01 -3.612375557422637939e-01 -2.766063213348388672e-01 -1.788777261972427368e-01 3.537819534540176392e-02 6.282513588666915894e-02 3.069604560732841492e-02 -4.696605354547500610e-02 -1.254805922508239746e-01 -1.438892185688018799e-01 -8.256910741329193115e-02 1.713520847260951996e-02 -8.055360615253448486e-02 -9.226666390895843506e-02 1.146747171878814697e-01 3.590725734829902649e-02 -1.019564792513847351e-01 2.451421022415161133e-01 -1.225764751434326172e-01 1.337712407112121582e-01 -2.294240891933441162e-01 3.537652194499969482e-01 -2.700507044792175293e-01 -7.697125524282455444e-02 -1.302342712879180908e-01 3.783048689365386963e-01
7.700656354427337646e-02 -1.418259441852569580e-01 -2.038430273532867432e-01 -1.219433322548866272e-01 -2.267764806747436523e-01 3.438462913036346436e-01 8.750509470701217651e-02 -3.120161890983581543e-01 3.858996927738189697e-02 4.444463551044464111e-02 1.588300764560699463e-01 -1.319162249565124512e-01 1.913189888000488281e-01 -1.079610586166381836e-01 -8.347700349986553192e-03 -1.015398576855659485e-01 1.835963726043701172e-01 1.152986139059066772e-01 -3.151727318763732910e-01 -9.577769786119461060e-02 3.139238059520721436e-01 1.476603597402572632e-01 5.026629194617271423e-02 8.240461349487304688e-02 -4.834016039967536926e-02 3.170065954327583313e-02 -1.351503431797027588e-01 3.197432458400726318e-01 4.558747168630361557e-03 -3.503498435020446777e-01 1.297801639884710312e-02 7.859673351049423218e-02
-3.874371200799942017e-02 8.123725652694702148e-02 -8.508790284395217896e-03 1.407525241374969482e-01 -2.963069677352905273e-01 -4.502250254154205322e-02 1.509755849838256836e-01 -2.507061064243316650e-01 -2.077114433050155640e-01 -6.989759951829910278e-02 -1.080568181350827217e-03 3.147890567779541016e-01 7.298164814710617065e-02 -1.083333343267440796e-01 1.541144847869873047e-01 1.834106259047985077e-02 1.805853098630905151e-01 -9.403643012046813965e-02 -2.140530645847320557e-01 2.131744027137756348e-01 6.949658691883087158e-02 1.099754720926284790e-01 3.152658417820930481e-02 1.729170083999633789e-01 -1.370157599449157715e-01 2.091857939958572388e-01 2.359792292118072510e-01 3.124526739120483398e-01 -3.051440417766571045e-01 -3.260279297828674316e-01 1.101330965757369995e-01 1.883571222424507141e-02
8.541001938283443451e-03 1.090079843997955322e-01 -2.073000967502593994e-01 9.858102351427078247e-02 -2.042485028505325317e-01 -2.897059917449951172e-01 1.994102597236633301e-01 1.251691486686468124e-02 9.147740900516510010e-03 4.640191420912742615e-02 -1.736912727355957031e-01 -3.579786792397499084e-02 -5.875209718942642212e-02 -1.019646152853965759e-01 -2.382888197898864746e-01 -3.976698964834213257e-02 2.169289737939834595e-01 -1.537307053804397583e-01 2.557848989963531494e-01 -1.230805739760398865e-01 2.248263359069824219e-01 1.327253729104995728e-01 -1.656212657690048218e-01 -4.180002585053443909e-02 -1.189961805939674377e-01 1.943343728780746460e-01 4.813936352729797363e-02 2.660242617130279541e-01 -7.334038615226745605e-02 -2.198808342218399048e-01 3.965257704257965088e-01 2.816172242164611816e-01
1.572835743427276611e-01 1.972145140171051025e-01 -1.795701086521148682e-01 7.167681306600570679e-02 -4.030432701110839844e-01 -1.198435053229331970e-01 1.025159955024719238e-01 -1.726211160421371460e-01 -6.117549166083335876e-02 -1.967504173517227173e-01 -4.682606086134910583e-02 -1.268019080162048340e-01 -3.228550255298614502e-01 -5.615478008985519409e-02 -1.291128545999526978e-01 -1.443179845809936523e-01 2.728152275085449219e-01 -8.407982997596263885e-03 -1.841359026730060577e-02 -2.482258081436157227e-01 2.233567535877227783e-01 -5.043128132820129395e-02 -2.603594362735748291e-01 1.392563618719577789e-02 -1.170697286725044250e-01 7.960259169340133667e-02 -8.005469106137752533e-03 6.256056576967239380e-02 -1.667360067367553711e-01 -2.558121085166931152e-01 2.475456446409225464e-01 2.021248191595077515e-01
-1.071496307849884033e-01 1.713242083787918091e-01 -3.548708558082580566e-01 1.697682887315750122e-01 -2.755153179168701172e-01 2.010344117879867554e-01 1.187128797173500061e-01 -8.562472462654113770e-02 4.677687957882881165e-02 2.163061499595642090e-01 -1.738172471523284912e-01 8.312182128429412842e-02 -1.667157560586929321e-01 -2.076741755008697510e-01 2.851440310478210449e-01 -9.506175294518470764e-03 2.992363274097442627e-01 1.834983527660369873e-01 9.034977108240127563e-02 9.778974950313568115e-02 1.307013332843780518e-01 9.582797437906265259e-02 -1.213328167796134949e-01 1.523100733757019043e-01 -2.095197141170501709e-01 -3.183960542082786560e-02 -8.227713406085968018e-02 3.738435208797454834e-01 5.131752789020538330e-02 -5.842506140470504761e-02 1.407561302185058594e-01 7.629121840000152588e-02
-1.670604050159454346e-01 -9.881302714347839355e-02 -1.359815597534179688e-01 5.727574601769447327e-02 -3.303404450416564941e-01 -1.389618497341871262e-02 1.043724194169044495e-01 -2.071443945169448853e-01 -2.966724038124084473e-01 -2.259464561939239502e-02 3.983265757560729980e-01 2.127704620361328125e-01 -3.126974776387214661e-02 9.826064109802246094e-02 -1.775797307491302490e-01 -1.532206870615482330e-02 -6.260675936937332153e-02 2.075767070055007935e-01 -9.652958065271377563e-02 -5.067572370171546936e-02 3.038623631000518799e-01 -2.880954369902610779e-02 1.173456609249114990e-01 -1.422430276870727539e-01 -1.876128911972045898e-01 7.671831175684928894e-03 1.143049672245979309e-01 4.053759276866912842e-01 -7.488001883029937744e-02 -1.556808352470397949e-01 2.167499437928199768e-02 1.163926422595977783e-01
-1.697131991386413574e-02 2.271116524934768677e-01 -1.721846610307693481e-01 6.748303771018981934e-02 -1.400439068675041199e-02 -1.468814350664615631e-02 5.811919644474983215e-02 -2.173692733049392700e-01 -1.956324428319931030e-01 2.528780400753021240e-01 1.256907731294631958e-01 1.904492974281311035e-01 -2.261875122785568237e-01 1.382445245981216431e-01 -6.094608455896377563e-03 -1.195812523365020752e-01 -1.121072769165039062e-01 1.502339392900466919e-01 -2.322532683610916138e-01 3.295052051544189453e-01 1.306256800889968872e-01 1.299189478158950806e-01 -2.890362739562988281e-01 2.409975975751876831e-02 -8.763506077229976654e-03 -4.289979115128517151e-03 1.188867613673210144e-01 2.811777889728546143e-01 -1.557095646858215332e-01 -3.195364773273468018e-01 -4.942888021469116211e-02 2.935870289802551270e-01
1.831124573945999146e-01 7.016349583864212036e-02 -3.398411571979522705e-01 -6.722158193588256836e-02 -1.741923093795776367e-01 1.387972682714462280e-01 1.387861967086791992e-01 3.877986967563629150e-02 -1.748438030481338501e-01 1.997327655553817749e-01 2.799738198518753052e-02 1.910489350557327271e-01 1.244351342320442200e-01 1.717508211731910706e-02 -2.288196980953216553e-01 -2.558942360337823629e-04 6.720453384332358837e-04 -1.681208759546279907e-01 -1.600060164928436279e-01 -1.508160233497619629e-01 3.659560084342956543e-01 -1.833061426877975464e-01 7.072164118289947510e-02 -3.557439660653471947e-03 -5.025194585323333740e-02 1.324546933174133301e-01 -2.517880313098430634e-02 -7.275117933750152588e-02 -2.280168980360031128e-01 -1.771399974822998047e-01 5.676242336630821228e-02 4.832579493522644043e-01
-9.597223997116088867e-02 1.075915396213531494e-01 -2.306232154369354248e-01 5.311528965830802917e-02 -1.714559048414230347e-01 8.318827301263809204e-02 1.892793476581573486e-01 -1.873848140239715576e-01 -2.562892735004425049e-01 -1.129449307918548584e-01 3.098810613155364990e-01 8.965221792459487915e-02 -2.609036266803741455e-01 -1.643701940774917603e-01 -2.455829083919525146e-01 -1.755009442567825317e-01 4.026995226740837097e-02 8.949608355760574341e-02 2.129782177507877350e-02 6.581917405128479004e-02 2.103703022003173828e-01 -9.195503592491149902e-02 -1.515578627586364746e-01 2.919657826423645020e-01 1.356210410594940186e-01 -9.191263467073440552e-02 1.124471705406904221e-02 4.695940911769866943e-01 2.021466009318828583e-02 -4.318243265151977539e-02 -7.468080520629882812e-02 -1.287043392658233643e-01
-3.616443574428558350e-01 3.468441069126129150e-01 -2.622657716274261475e-01 -2.607257291674613953e-02 -1.033170223236083984e-01 -1.457066982984542847e-01 1.811273992061614990e-01 -1.452705413103103638e-01 -8.695641160011291504e-02 -2.202000934630632401e-03 2.244800925254821777e-01 4.772538319230079651e-02 1.573399454355239868e-01 -2.375600486993789673e-01 -2.007594555616378784e-01 -8.981651812791824341e-02 1.874269843101501465e-01 3.125888481736183167e-02 1.086767464876174927e-01 -4.162491485476493835e-02 1.012541800737380981e-01 -2.111678570508956909e-01 -1.839400082826614380e-01 2.136355191469192505e-01 7.662431150674819946e-02 -1.401062160730361938e-01 -1.573315262794494629e-01 2.113460302352905273e-01 1.258555352687835693e-01 -1.792599260807037354e-01 -6.406025588512420654e-02 2.699447274208068848e-01
-4.726232588291168213e-02 3.820719122886657715e-01 -3.438585698604583740e-01 3.200329840183258057e-02 2.585347741842269897e-02 1.497441530227661133e-01 1.465475857257843018e-01 -2.986314296722412109e-01 -2.090584188699722290e-01 -5.449844524264335632e-02 -1.380645185708999634e-01 -3.010717034339904785e-01 2.037595212459564209e-01 -1.005427911877632141e-01 -2.230038940906524658e-01 9.383662790060043335e-02 7.037509232759475708e-02 -7.401917874813079834e-02 -1.059600636363029480e-01 8.518658578395843506e-02 1.277869790792465210e-01 -1.730770021677017212e-01 -5.963962152600288391e-02 1.432366967201232910e-01 -4.419819265604019165e-02 -1.940547376871109009e-01 6.369104981422424316e-02 3.249894380569458008e-01 -7.702983915805816650e-02 -1.402954906225204468e-01 -1.794630885124206543e-01 1.607731729745864868e-01
-5.365156382322311401e-02 2.236958742141723633e-01 -3.544803261756896973e-01 7.646550890058279037e-03 -1.086224690079689026e-01 1.524754017591476440e-01 -2.169344425201416016e-01 -2.892097830772399902e-01 -5.342717468738555908e-02 -1.013872679322957993e-03 -6.978519377298653126e-04 4.199090301990509033e-01 2.174649201333522797e-02 -8.504561334848403931e-02 3.367919102311134338e-02 6.688648462295532227e-02 -2.847877144813537598e-01 -1.933624148368835449e-01 -8.585919439792633057e-02 8.589917421340942383e-02 7.594490796327590942e-02 -9.855861961841583252e-02 5.305583029985427856e-02 -1.133493408560752869e-01 -1.755391061305999756e-01 2.836420945823192596e-02 2.382686883211135864e-01 2.588565647602081299e-01 6.938149034976959229e-02 -2.935619950294494629e-01 2.250682264566421509e-01 -4.110728576779365540e-02
-2.390651851892471313e-01 -6.777881830930709839e-02 -2.343982309103012085e-01 -2.668672800064086914e-02 -2.076529115438461304e-01 2.649154141545295715e-02 -2.775118350982666016e-01 -3.106320500373840332e-01 -9.387349337339401245e-02 1.349328905344009399e-01 1.131043806672096252e-01 3.630000650882720947e-01 -1.946319341659545898e-01 -2.262502461671829224e-01 -1.913752704858779907e-01 -1.043681520968675613e-02 -1.214040676131844521e-03 1.489615142345428467e-01 2.659776248037815094e-02 -7.169429957866668701e-02 2.988314330577850342e-01 -2.995374426245689392e-02 -8.610885590314865112e-02 -1.554060131311416626e-01 -2.586420178413391113e-01 1.774337589740753174e-01 -7.766906172037124634e-02 1.982894241809844971e-01 -3.930181264877319336e-03 -2.701091766357421875e-01 3.686836734414100647e-02 -4.751470871269702911e-03
1.785145699977874756e-02 1.922034770250320435e-01 -2.495193034410476685e-01 1.200079359114170074e-02 4.333763197064399719e-02 2.424966394901275635e-01 2.117980122566223145e-01 2.553836815059185028e-02 -3.843960762023925781e-01 -1.619832068681716919e-01 -1.215666183270514011e-03 -3.382227197289466858e-02 -4.764294251799583435e-02 -4.765991494059562683e-02 1.065197284333407879e-03 -1.348183006048202515e-01 -1.342262178659439087e-01 1.771865040063858032e-01 2.200866043567657471e-01 2.716260496526956558e-03 2.728292159736156464e-02 2.122070938348770142e-01 4.453726485371589661e-02 3.552261590957641602e-01 -2.102032601833343506e-01 9.493535012006759644e-02 -3.671952188014984131e-01 2.257336527109146118e-01 -1.673817634582519531e-01 -7.403051853179931641e-02 1.822592169046401978e-01 1.370205730199813843e-01
2.502747774124145508e-01 2.298019528388977051e-01 -3.185692727565765381e-01 6.607736647129058838e-02 -1.274025142192840576e-01 2.601362168788909912e-01 7.920318841934204102e-02 1.853675208985805511e-02 -1.245529353618621826e-01 1.422078311443328857e-01 -4.401898756623268127e-02 1.658565700054168701e-01 1.276196986436843872e-01 5.186600144952535629e-03 -1.615877002477645874e-01 4.659431055188179016e-02 2.449507638812065125e-02 -1.251332163810729980e-01 -4.628073051571846008e-02 -1.197762563824653625e-01 2.473467886447906494e-01 7.203513383865356445e-02 -5.186251550912857056e-02 -1.554893106222152710e-01 -1.699859499931335449e-01 9.100932627916336060e-02 5.217318609356880188e-02 -9.220082312822341919e-02 -5.049439072608947754e-01 -1.637324392795562744e-01 3.923986852169036865e-02 3.474247455596923828e-01
4.647755250334739685e-02 2.590880393981933594e-01 -2.877873182296752930e-01 -3.392648324370384216e-02 -3.138853609561920166e-01 5.028619244694709778e-02 -1.096478253602981567e-01 -3.565090894699096680e-01 -5.284196138381958008e-02 -2.091515064239501953e-02 4.048367962241172791e-02 3.605607151985168457e-01 5.854195333085954189e-04 2.282526157796382904e-02 2.975707128643989563e-02 1.464277058839797974e-01 -1.569350212812423706e-01 -2.741886675357818604e-01 -1.585721820592880249e-01 -2.237151935696601868e-02 1.636170744895935059e-01 -5.643323808908462524e-02 3.555985167622566223e-02 -4.205966740846633911e-02 -2.294052094221115112e-01 -2.814021147787570953e-02 1.701197624206542969e-01 1.075736507773399353e-01 -4.333250690251588821e-03 -2.992715835571289062e-01 3.096660673618316650e-01 -1.048658862709999084e-01
-2.634039521217346191e-01 5.852236598730087280e-02 -1.684004068374633789e-01 3.997851014137268066e-01 -8.493318408727645874e-02 3.731509745121002197e-01 -5.519609525799751282e-02 -1.847911477088928223e-01 -3.079081699252128601e-02 1.968978345394134521e-01 1.739312261343002319e-01 2.364918589591979980e-01 -1.917705684900283813e-01 -1.008660867810249329e-01 -4.936015605926513672e-02 3.377998992800712585e-02 -3.010581806302070618e-02 -2.402278482913970947e-01 5.235401913523674011e-02 1.720808297395706177e-01 1.423565149307250977e-01 -2.966710925102233887e-02 9.314361214637756348e-02 9.484881162643432617e-02 1.034399345517158508e-01 2.000368386507034302e-01 -9.613682329654693604e-02 2.275305986404418945e-01 1.522301882505416870e-01 -2.744512259960174561e-01 1.928084790706634521e-01 4.179254174232482910e-02
2.619671523571014404e-01 5.046691372990608215e-02 -3.190772831439971924e-01 -9.711561142466962337e-04 2.155205048620700836e-02 -9.061770886182785034e-02 6.171176210045814514e-02 7.330510765314102173e-02 -2.582998275756835938e-01 1.690098345279693604e-01 -8.531164377927780151e-02 -1.158094555139541626e-01 1.134423539042472839e-02 -3.509767651557922363e-01 6.710060685873031616e-02 -8.895822614431381226e-02 1.927698403596878052e-02 2.263994514942169189e-01 -4.002881050109863281e-02 -2.675607614219188690e-02 1.431561410427093506e-01 2.792627178132534027e-02 -1.670691817998886108e-01 4.367325082421302795e-02 -2.801506221294403076e-01 2.577685415744781494e-01 -1.386289894580841064e-01 2.176492661237716675e-01 -5.969408154487609863e-02 -2.282929420471191406e-01 3.720748424530029297e-01 2.162782251834869385e-01
8.584043383598327637e-02 1.767579168081283569e-01 -5.393450334668159485e-02 1.764988750219345093e-01 -2.756304740905761719e-01 1.013073399662971497e-01 2.002477496862411499e-01 -1.059997603297233582e-01 2.336985431611537933e-02 -4.810338467359542847e-02 -2.851739525794982910e-01 1.229575201869010925e-01 2.271766066551208496e-01 -2.186561524868011475e-01 -3.439994156360626221e-01 -3.251951560378074646e-02 -1.626600697636604309e-02 1.356748491525650024e-01 -1.767337024211883545e-01 -2.729140818119049072e-01 5.909823253750801086e-02 -8.433036506175994873e-02 3.781245276331901550e-02 2.329538762569427490e-01 -1.752138733863830566e-01 1.492026597261428833e-01 -2.196132019162178040e-02 3.433459252119064331e-02 -2.809387445449829102e-01 -2.849016487598419189e-01 1.985107809305191040e-01 1.637861430644989014e-01
1.660993099212646484e-01 2.327406853437423706e-01 -2.293519526720046997e-01 -1.378929913043975830e-01 -2.548817172646522522e-02 2.917450666427612305e-01 -1.328370627015829086e-02 -2.540565431118011475e-01 1.953519880771636963e-01 1.474799364805221558e-01 3.046198785305023193e-01 2.707510888576507568e-01 -6.670993566513061523e-02 1.325577870011329651e-02 -2.217338383197784424e-01 -2.190380841493606567e-01 1.856831908226013184e-01 3.909393846988677979e-01 -1.941348053514957428e-02 7.892306149005889893e-02 1.001934036612510681e-01 4.627816379070281982e-02 1.134142279624938965e-01 -7.860819250345230103e-02 -4.319276288151741028e-02 4.294897243380546570e-02 -9.452386200428009033e-02 1.550331711769104004e-01 -6.522971391677856445e-02 -3.036876320838928223e-01 3.855908289551734924e-02 9.257616847753524780e-02
-7.602784782648086548e-02 2.416062057018280029e-01 -3.832508027553558350e-01 1.959772109985351562e-01 -4.039868116378784180e-01 -1.094127260148525238e-02 1.011094823479652405e-01 -2.541112154722213745e-02 -2.782253921031951904e-01 5.012885853648185730e-02 1.714335009455680847e-02 -2.702988088130950928e-01 -8.581675589084625244e-02 -2.233335822820663452e-01 1.215139850974082947e-01 1.588067561388015747e-01 -1.709154248237609863e-01 -3.446484729647636414e-02 7.469032425433397293e-03 -8.830258250236511230e-02 -8.311837911605834961e-02 -1.039157286286354065e-01 -2.953083440661430359e-02 3.827188536524772644e-02 -8.274962007999420166e-02 -1.230135932564735413e-01 -4.203136637806892395e-02 2.786838114261627197e-01 -5.910269450396299362e-03 -3.822922706604003906e-01 4.945832490921020508e-02 1.323723644018173218e-01
1.292780935764312744e-01 1.777317672967910767e-01 -2.600509207695722580e-03 -1.800600439310073853e-02 -7.793482393026351929e-02 3.038991987705230713e-01 6.179547682404518127e-02 -2.549824714660644531e-01 -6.068295799195766449e-03 3.203212320804595947e-01 3.247050940990447998e-01 3.304983675479888916e-01 6.159850209951400757e-02 -1.117163151502609253e-01 -2.507214546203613281e-01 -2.517489790916442871e-01 4.234237968921661377e-02 2.215397208929061890e-01 6.430467963218688965e-02 -4.186438396573066711e-02 5.375424399971961975e-02 -2.812542393803596497e-02 5.893318727612495422e-02 8.588445931673049927e-02 1.008922308683395386e-01 -9.599976986646652222e-02 -2.717384099960327148e-01 2.464496344327926636e-01 -6.988985463976860046e-03 -2.154527604579925537e-01 1.562866866588592529e-01 1.677096635103225708e-01
-2.459796667098999023e-01 2.946280241012573242e-01 -2.194898277521133423e-01 1.611080318689346313e-01 -1.271475702524185181e-01 5.248950794339179993e-02 7.037392258644104004e-02 -2.597842514514923096e-01 -1.686536818742752075e-01 -1.849198788404464722e-01 6.625363230705261230e-02 1.435501575469970703e-01 -2.106141895055770874e-01 -9.850369393825531006e-02 2.422821894288063049e-02 -3.177130520343780518e-01 2.005059868097305298e-01 -3.248896822333335876e-02 -1.028240546584129333e-01 1.511561423540115356e-01 3.677939623594284058e-02 8.996983617544174194e-02 4.280613735318183899e-02 3.992171883583068848e-01 1.505278199911117554e-01 -2.272009402513504028e-01 2.566806040704250336e-02 1.990042626857757568e-01 -5.048017203807830811e-02 -1.256799995899200439e-01 -9.745853021740913391e-03 2.562363147735595703e-01
-4.253019392490386963e-02 4.235632419586181641e-01 -1.798697859048843384e-01 4.643816500902175903e-02 -3.070889115333557129e-01 1.719729304313659668e-01 1.332161761820316315e-02 -1.771825253963470459e-01 -3.100581653416156769e-02 -4.921692982316017151e-02 8.579928427934646606e-02 2.425128370523452759e-01 1.316828727722167969e-01 7.122668623924255371e-02 -2.451589703559875488e-01 -2.220210880041122437e-01 -7.856602780520915985e-03 7.564620673656463623e-02 -1.794246137142181396e-01 -1.146443784236907959e-01 -4.982437193393707275e-02 -2.597653269767761230e-01 7.008159905672073364e-02 -1.069503948092460632e-01 -2.211262471973896027e-02 2.585492134094238281e-01 -1.913188844919204712e-01 2.768440246582031250e-01 -2.648704051971435547e-01 1.868384927511215210e-01 -1.289161015301942825e-02 6.491965055465698242e-02
3.152016997337341309e-01 1.352480649948120117e-01 -1.597300767898559570e-01 1.626521646976470947e-01 -1.025029793381690979e-01 1.321231275796890259e-01 -8.747161482460796833e-04 -2.491297572851181030e-02 -1.838190555572509766e-01 1.789956241846084595e-01 2.818470448255538940e-02 -1.936707831919193268e-02 -6.082492694258689880e-02 -1.415849663317203522e-02 3.554140403866767883e-02 -6.568703800439834595e-02 1.817142032086849213e-02 -1.860467903316020966e-02 -3.179845213890075684e-01 2.023831605911254883e-01 3.530154228210449219e-01 -1.065147221088409424e-01 2.126385569572448730e-01 4.111920949071645737e-03 1.743315136991441250e-03 -6.623686850070953369e-02 -3.180768787860870361e-01 1.975061446428298950e-01 -7.565975189208984375e-02 -2.843017876148223877e-01 6.539356708526611328e-02 4.074042737483978271e-01
2.629834460094571114e-03 7.747772336006164551e-02 -5.532350540161132812e-01 -1.000362262129783630e-02 -1.242551654577255249e-01 -2.981446683406829834e-02 1.692454665899276733e-01 -2.649411559104919434e-03 -1.922353208065032959e-01 -2.144746631383895874e-01 1.965603083372116089e-01 1.375203728675842285e-01 2.218018053099513054e-03 -1.807765513658523560e-01 -9.105773270130157471e-02 1.533862650394439697e-01 3.092765342444181442e-03 1.803532987833023071e-01 1.092989295721054077e-01 -9.624809771776199341e-02 9.776242822408676147e-02 8.431449532508850098e-02 1.171900480985641479e-01 3.305498957633972168e-01 -1.649316549301147461e-01 -7.853502780199050903e-02 2.589181624352931976e-02 2.392524480819702148e-01 -1.256702542304992676e-01 -3.159824758768081665e-02 2.092988789081573486e-01 -3.042148351669311523e-01
-1.889781355857849121e-01 1.026159524917602539e-01 9.771859645843505859e-02 9.588435292243957520e-02 -2.317193299531936646e-01 -1.110781133174896240e-01 6.570004671812057495e-02 -3.175306618213653564e-01 -2.047263979911804199e-01 1.470249146223068237e-01 1.774309128522872925e-01 1.764201521873474121e-01 1.888384693302214146e-03 -2.055469900369644165e-02 -2.759239971637725830e-01 -1.419145315885543823e-01 9.729675203561782837e-02 -1.160582378506660461e-01 -1.173092573881149292e-01 1.409434825181961060e-01 -6.292017549276351929e-02 -2.770178020000457764e-01 1.000470370054244995e-01 2.680542767047882080e-01 -2.129556424915790558e-02 1.325108855962753296e-02 -2.153469026088714600e-01 4.456296861171722412e-01 -2.035726457834243774e-01 -1.523569375276565552e-01 5.225503072142601013e-02 -9.438228607177734375e-02
1.717414259910583496e-01 3.533265292644500732e-01 -2.788157463073730469e-01 2.459843829274177551e-02 -3.188335150480270386e-02 1.314682066440582275e-01 -8.300675079226493835e-03 -2.274403870105743408e-01 -1.997078508138656616e-01 -6.657548248767852783e-02 -1.545756012201309204e-01 8.903596550226211548e-02 -3.708799928426742554e-02 -1.416203528642654419e-01 -1.687490046024322510e-01 -2.485515549778938293e-03 -2.170532494783401489e-01 -1.173092946410179138e-01 1.880262494087219238e-01 -1.308105587959289551e-01 -7.537706941366195679e-02 3.288291767239570618e-02 -1.081654727458953857e-01 2.375600337982177734e-01 -3.224408924579620361e-01 -3.189724683761596680e-01 3.817674145102500916e-02 3.244626224040985107e-01 -3.515093401074409485e-02 -1.399752654833719134e-04 1.760676689445972443e-02 2.625750601291656494e-01
1.229311302304267883e-01 2.689926922321319580e-01 -2.650404572486877441e-01 2.116129547357559204e-02 -2.964301407337188721e-01 1.336703747510910034e-01 -1.425028890371322632e-01 -3.478871881961822510e-01 -6.946045160293579102e-02 -1.172097548842430115e-01 5.189807154238224030e-03 2.994627356529235840e-01 -9.006790816783905029e-03 3.993370756506919861e-02 -1.990087097510695457e-03 2.081472799181938171e-02 -1.476346999406814575e-01 -3.100679814815521240e-01 -7.182177901268005371e-02 6.657265871763229370e-02 1.264847517013549805e-01 -1.311511844396591187e-01 1.324650794267654419e-01 -1.707589477300643921e-01 -1.899856925010681152e-01 8.333997428417205811e-02 1.240708380937576294e-01 1.277583092451095581e-01 -6.230444088578224182e-02 -4.229431450366973877e-01 1.362506747245788574e-01 2.947800047695636749e-02
8.626819401979446411e-02 6.127840280532836914e-02 -1.100912317633628845e-01 -2.785857021808624268e-02 -1.126422882080078125e-01 -6.820582598447799683e-02 -1.218439936637878418e-01 -3.772848546504974365e-01 -9.611015766859054565e-02 1.887409538030624390e-01 -3.845312073826789856e-02 1.003566309809684753e-01 1.326710730791091919e-01 -1.525220274925231934e-01 2.558697760105133057e-02 -1.470677703619003296e-01 -3.271634876728057861e-02 -4.299483820796012878e-02 -2.118440121412277222e-01 2.303695976734161377e-01 2.500868439674377441e-01 -1.578326225280761719e-01 1.240989491343498230e-01 -2.133962363004684448e-01 -2.464594542980194092e-01 2.515238337218761444e-02 -1.581971198320388794e-01 4.510446488857269287e-01 -2.225289791822433472e-01 -2.032917290925979614e-01 5.947938188910484314e-02 2.198432087898254395e-01
1.636137515306472778e-01 1.609011292457580566e-01 -3.408843278884887695e-01 -2.269108295440673828e-01 -1.930984854698181152e-01 7.154774665832519531e-02 1.810988783836364746e-01 -7.460354268550872803e-02 -3.712214156985282898e-02 6.222965568304061890e-02 5.132924392819404602e-02 3.173475712537765503e-02 -1.643896102905273438e-01 1.465259790420532227e-01 -1.126135364174842834e-01 -1.598997563123703003e-01 -4.525529593229293823e-02 1.220267191529273987e-01 1.102196425199508667e-01 -1.899076066911220551e-02 1.668251678347587585e-02 -9.734704345464706421e-02 -2.823258340358734131e-01 3.791212290525436401e-02 -1.195365283638238907e-02 8.252482116222381592e-02 -3.685566484928131104e-01 4.866753518581390381e-02 -2.513086795806884766e-02 -5.238816142082214355e-01 -8.372075855731964111e-02 -2.359028458595275879e-01
3.321096301078796387e-02 1.906581223011016846e-01 -4.135541021823883057e-01 -7.989466935396194458e-02 2.757267467677593231e-02 -2.307436056435108185e-02 -2.962406026199460030e-03 -7.747973501682281494e-02 -1.592097282409667969e-01 2.271673083305358887e-02 2.574737966060638428e-01 1.741208881139755249e-01 -1.908036768436431885e-01 -6.289352476596832275e-02 -3.455394208431243896e-01 -1.655412465333938599e-01 6.783296912908554077e-02 1.450149416923522949e-01 -2.769153714179992676e-01 -2.205997556447982788e-01 4.813980683684349060e-02 2.674118056893348694e-02 -5.138567090034484863e-02 2.079462409019470215e-01 8.265636861324310303e-02 2.646066062152385712e-02 4.825000837445259094e-02 3.126803338527679443e-01 -3.449418246746063232e-01 -4.814146459102630615e-02 8.380796015262603760e-02 -1.798527538776397705e-01
1.895595639944076538e-01 1.318234354257583618e-01 -1.060243099927902222e-01 1.347645670175552368e-01 -1.059798821806907654e-01 1.470779478549957275e-01 4.232643544673919678e-02 -3.688730672001838684e-02 -2.125749439001083374e-01 1.273454725742340088e-01 3.442832827568054199e-02 -1.645011641085147858e-02 -1.346488017588853836e-02 -3.030091151595115662e-02 1.499395538121461868e-02 -2.795697450637817383e-01 6.611917167901992798e-02 1.620136084966361523e-03 -4.201974868774414062e-01 1.405626833438873291e-01 3.799906969070434570e-01 -1.756613701581954956e-01 3.291261196136474609e-02 1.772888004779815674e-02 7.337923347949981689e-02 -8.164168335497379303e-03 -2.638462781906127930e-01 1.767395734786987305e-01 -7.737019658088684082e-02 -3.399797379970550537e-01 5.498445406556129456e-02 3.615006208419799805e-01
-3.663815557956695557e-02 4.562094807624816895e-02 -2.872596383094787598e-01 2.381386905908584595e-01 -1.413030624389648438e-01 -7.951837778091430664e-02 2.546218633651733398e-01 -2.809599637985229492e-01 -2.949627339839935303e-01 -2.195883728563785553e-02 -9.714555740356445312e-02 2.966097593307495117e-01 4.001566767692565918e-02 -3.151907026767730713e-02 -1.149856448173522949e-01 -2.800849974155426025e-01 -1.463405936956405640e-01 1.006637234240770340e-02 7.246968150138854980e-02 -8.617082238197326660e-02 8.155097812414169312e-02 7.860389351844787598e-02 -2.954058535397052765e-02 1.704888492822647095e-01 1.180852949619293213e-01 -1.857684701681137085e-01 -1.030642837285995483e-01 3.427283167839050293e-01 -1.899134516716003418e-01 1.498807072639465332e-01 3.613584861159324646e-02 3.078723549842834473e-01
-1.342595368623733521e-01 -1.565796285867691040e-01 -3.700873255729675293e-02 1.469057202339172363e-01 -2.330509424209594727e-01 2.250820025801658630e-02 1.205019503831863403e-01 -1.993820220232009888e-01 -2.530905306339263916e-01 -4.697922244668006897e-02 1.941506117582321167e-01 2.254546731710433960e-01 8.750226348638534546e-03 -6.571840494871139526e-02 -3.408755958080291748e-01 -6.658256798982620239e-02 3.192378953099250793e-02 1.166241392493247986e-01 -1.056689545512199402e-01 5.284826830029487610e-02 2.690798044204711914e-01 6.749329715967178345e-02 3.185497224330902100e-02 -5.266747996211051941e-02 -3.325617611408233643e-01 -2.519940771162509918e-02 9.708791226148605347e-02 5.111494660377502441e-01 -1.482013314962387085e-01 -2.299605868756771088e-02 1.784425079822540283e-01 2.953136572614312172e-03
-1.471298784017562866e-01 2.373349852859973907e-03 -1.360825747251510620e-01 1.270660161972045898e-01 -3.092183470726013184e-01 1.783341020345687866e-01 2.374985069036483765e-01 -1.515481173992156982e-01 -3.187415897846221924e-01 -1.267208307981491089e-01 -2.573744393885135651e-02 3.871522843837738037e-01 -2.211094088852405548e-02 2.605917453765869141e-01 -1.633775234222412109e-01 -1.712541580200195312e-01 1.847819089889526367e-01 2.445393614470958710e-02 -1.906727552413940430e-01 2.799306064844131470e-02 1.402809470891952515e-01 7.541213929653167725e-02 1.747852861881256104e-01 8.382716774940490723e-02 -1.154693737626075745e-01 6.879214197397232056e-02 1.182949393987655640e-01 3.750771284103393555e-01 -1.035140454769134521e-01 -1.505728960037231445e-01 5.332975462079048157e-02 -2.173826470971107483e-02
-2.369549274444580078e-01 2.832861244678497314e-01 5.085893720388412476e-02 1.272604987025260925e-02 -3.002949059009552002e-01 -1.726782619953155518e-01 1.832730049500241876e-04 -3.691301047801971436e-01 -1.305221021175384521e-01 9.784263372421264648e-02 -1.003213003277778625e-01 2.681218087673187256e-01 -2.929416485130786896e-03 -6.224987655878067017e-02 4.719634354114532471e-02 -2.682439610362052917e-02 -3.027746677398681641e-01 1.513689756393432617e-01 -1.870530247688293457e-01 1.555313318967819214e-01 1.121561452746391296e-01 6.338877230882644653e-02 -1.892971247434616089e-02 5.287481844425201416e-02 -1.232336014509201050e-01 3.298897147178649902e-01 -1.350840330123901367e-01 1.767371445894241333e-01 6.291308999061584473e-02 -3.438155055046081543e-01 -5.127979908138513565e-03 1.043166616000235081e-03
-2.268743813037872314e-01 6.468258798122406006e-02 -1.588002964854240417e-02 8.929030597209930420e-02 -8.771918714046478271e-02 3.540536388754844666e-02 2.397381514310836792e-01 -2.428429126739501953e-01 6.191245466470718384e-02 1.092549040913581848e-01 8.239552378654479980e-02 3.272699415683746338e-01 -2.306373268365859985e-01 5.712909623980522156e-02 -2.733272910118103027e-01 -1.576691865921020508e-01 5.284561589360237122e-02 -3.981020674109458923e-02 -1.535015739500522614e-02 4.818183928728103638e-02 2.413506805896759033e-02 -8.267767727375030518e-02 9.727617353200912476e-02 1.818976104259490967e-01 -7.041276991367340088e-02 2.160276770591735840e-01 -1.302136033773422241e-01 3.799920976161956787e-01 -4.658982455730438232e-01 -1.736194640398025513e-01 6.210649386048316956e-02 -6.399292498826980591e-02
5.075685307383537292e-02 1.790504902601242065e-01 -3.239234387874603271e-01 5.772336572408676147e-02 -1.250066161155700684e-01 2.617567777633666992e-01 1.347868442535400391e-01 -7.653654366731643677e-02 -3.225834667682647705e-01 -1.595128476619720459e-01 -4.632817115634679794e-03 8.965090662240982056e-02 1.452817022800445557e-01 -1.460694242268800735e-02 -5.741134285926818848e-02 4.112805426120758057e-02 -1.350046396255493164e-01 3.013767674565315247e-02 2.782195508480072021e-01 -2.053152583539485931e-02 3.269780427217483521e-02 9.133189171552658081e-02 -2.440671436488628387e-02 1.412679702043533325e-01 -2.211535274982452393e-01 -4.031369462609291077e-02 -3.808071017265319824e-01 1.256452351808547974e-01 4.261160641908645630e-02 -1.713377833366394043e-01 -9.358147531747817993e-02 4.548371732234954834e-01
2.969560921192169189e-01 2.349894642829895020e-01 -2.275628447532653809e-01 -1.236562337726354599e-02 -2.062273472547531128e-01 3.100281581282615662e-02 2.514887750148773193e-01 6.445372849702835083e-02 -3.677092790603637695e-01 1.319550722837448120e-01 2.116953581571578979e-01 1.742504984140396118e-01 -5.242573469877243042e-02 -1.403850018978118896e-01 1.345129311084747314e-01 1.814741641283035278e-01 -7.323799282312393188e-02 1.704736351966857910e-01 -4.640420526266098022e-02 2.194593846797943115e-01 -1.725566834211349487e-01 7.597181480377912521e-03 -8.815188705921173096e-02 3.239794075489044189e-01 1.024092510342597961e-01 -1.901340782642364502e-01 -3.625480085611343384e-02 2.009223103523254395e-01 -4.065576568245887756e-02 -2.221895903348922729e-01 1.348510235548019409e-01 -8.745048940181732178e-02
4.515879601240158081e-02 1.848535686731338501e-01 -4.886673986911773682e-01 1.534515172243118286e-01 -2.526748925447463989e-02 -1.060841232538223267e-02 1.453040987253189087e-01 -3.193578124046325684e-01 -1.248637065291404724e-01 -2.953900992870330811e-01 -6.239376962184906006e-02 -2.107247114181518555e-01 2.110115289688110352e-01 -1.478324532508850098e-01 -2.274750322103500366e-01 -7.932000607252120972e-02 -1.828125715255737305e-01 1.481578797101974487e-01 -8.711562305688858032e-02 1.624112427234649658e-01 -1.170711591839790344e-01 9.508158266544342041e-02 1.124325841665267944e-01 5.209721624851226807e-02 -4.867931082844734192e-02 1.772352308034896851e-01 1.067858114838600159e-01 9.251468628644943237e-02 -2.895992808043956757e-02 -1.570864170789718628e-01 1.886100769042968750e-01 2.444588989019393921e-01
-1.716554611921310425e-01 -1.364627946168184280e-02 -2.919044196605682373e-01 7.204372435808181763e-02 2.413515374064445496e-02 1.652568131685256958e-01 1.163417100906372070e-01 -2.128921300172805786e-01 -4.465327560901641846e-01 -1.036967337131500244e-01 2.523622512817382812e-01 3.456895649433135986e-01 6.561377644538879395e-02 -3.421587124466896057e-02 -1.294540464878082275e-01 -1.341847181320190430e-01 1.218363493680953979e-01 4.873023834079504013e-03 -2.243831008672714233e-01 5.973209068179130554e-02 8.708693832159042358e-02 -9.481681883335113525e-02 -1.143651828169822693e-01 1.793565005064010620e-01 -1.491068489849567413e-02 2.098594158887863159e-01 -3.024464547634124756e-01 1.235189959406852722e-01 -1.774406731128692627e-01 9.032653272151947021e-02 2.231281436979770660e-02 1.946386545896530151e-01
-5.070401355624198914e-02 2.495164871215820312e-01 -3.619693815708160400e-01 1.533554047346115112e-01 4.177957028150558472e-02 2.993739843368530273e-01 -6.097202748060226440e-02 -1.484897732734680176e-01 -2.700515687465667725e-01 1.369012240320444107e-02 9.764235466718673706e-02 2.267335951328277588e-01 8.963696658611297607e-02 -1.617677509784698486e-02 -5.460038036108016968e-02 1.176722198724746704e-01 1.888275519013404846e-02 -1.786393076181411743e-01 2.635927200317382812e-01 -1.445244997739791870e-01 -8.561174571514129639e-02 1.336453258991241455e-01 -1.459385156631469727e-01 1.165160462260246277e-01 -2.396052628755569458e-01 -1.397084165364503860e-02 -1.804600656032562256e-01 4.579310119152069092e-02 -1.829721331596374512e-01 -1.404346227645874023e-01 1.533526182174682617e-01 3.906714320182800293e-01
2.628231048583984375e-01 4.058611690998077393e-01 -3.605800122022628784e-02 2.962451986968517303e-02 -1.144502535462379456e-01 1.127689257264137268e-01 5.118041113018989563e-02 1.557561308145523071e-01 -9.418349713087081909e-02 9.306462109088897705e-02 2.656742036342620850e-01 1.699979156255722046e-01 5.427489522844552994e-03 -1.426206678152084351e-01 5.776840820908546448e-02 9.106589108705520630e-02 -3.213268220424652100e-01 3.354290127754211426e-02 -1.363268047571182251e-01 2.002960257232189178e-02 5.106850713491439819e-02 2.538207173347473145e-01 1.873921006917953491e-01 1.222118213772773743e-01 -1.784744113683700562e-01 2.166313529014587402e-01 -1.096071675419807434e-01 3.251165449619293213e-01 1.778918504714965820e-01 -2.458248585462570190e-01 1.322385817766189575e-01 1.257294565439224243e-01
6.543434411287307739e-02 2.811413109302520752e-01 -3.765620291233062744e-01 4.084747657179832458e-02 -2.836188673973083496e-01 1.098542958498001099e-01 -8.159951865673065186e-02 -1.136502549052238464e-01 -1.892491728067398071e-01 -1.298317462205886841e-01 1.301443576812744141e-01 -2.667607069015502930e-01 1.423512101173400879e-01 -2.509099543094635010e-01 -4.078352823853492737e-02 8.826486021280288696e-02 -1.859770715236663818e-01 7.778442651033401489e-02 -2.050496041774749756e-01 2.607188932597637177e-02 -1.487887352705001831e-01 6.956570595502853394e-02 -3.115873411297798157e-02 2.658081054687500000e-02 -1.120290309190750122e-01 2.036186903715133667e-01 -1.139840632677078247e-01 4.148214459419250488e-01 5.856384336948394775e-02 -2.226002216339111328e-01 5.482252687215805054e-03 1.535423398017883301e-01
2.285679578781127930e-01 3.281201422214508057e-01 -3.952817320823669434e-01 6.329076737165451050e-02 -1.983861029148101807e-01 5.782359838485717773e-02 -5.656639486551284790e-02 -2.892091870307922363e-01 -3.215552866458892822e-01 -1.685347706079483032e-01 -4.976410418748855591e-03 -1.919752657413482666e-01 1.421705633401870728e-01 -1.392706781625747681e-01 -1.142997518181800842e-01 -2.317546121776103973e-02 -1.520357877016067505e-01 1.966810077428817749e-01 -3.334828838706016541e-02 1.239057853817939758e-01 -6.658422201871871948e-02 -1.481472980231046677e-02 -1.129196062684059143e-01 1.383910626173019409e-01 1.196843087673187256e-01 8.678072690963745117e-02 -1.329805701971054077e-01 1.555084139108657837e-01 -3.772038593888282776e-02 -1.085401251912117004e-01 8.110288530588150024e-02 3.606725037097930908e-01
1.184880211949348450e-01 1.456242501735687256e-01 -4.162807762622833252e-01 1.063302010297775269e-01 -1.707085594534873962e-02 5.774603784084320068e-02 6.170803681015968323e-02 -5.967568140476942062e-03 9.810335189104080200e-02 2.964308559894561768e-01 2.368934154510498047e-01 1.933395415544509888e-01 -1.917518824338912964e-01 3.356999531388282776e-02 -1.634723246097564697e-01 -1.970462799072265625e-01 -6.597424298524856567e-02 7.131234556436538696e-02 -1.769860833883285522e-01 1.925794482231140137e-01 1.075441241264343262e-01 7.121532410383224487e-02 -4.303801059722900391e-01 -4.755617305636405945e-02 -3.625685870647430420e-01 -4.828283190727233887e-02 2.285793609917163849e-02 8.523420989513397217e-02 -2.615256607532501221e-02 -2.310892194509506226e-01 -2.372496016323566437e-02 7.067983970046043396e-03
-4.046580870635807514e-04 1.718602180480957031e-01 -3.915974497795104980e-01 2.938358671963214874e-02 -9.332482516765594482e-02 8.496455848217010498e-02 1.501790434122085571e-01 -6.404524203389883041e-03 -1.403206288814544678e-01 9.336118400096893311e-02 1.822871714830398560e-01 8.451058715581893921e-02 4.860816523432731628e-02 1.548426598310470581e-01 3.517407178878784180e-01 -8.322125673294067383e-02 1.483543813228607178e-01 -9.512041509151458740e-02 -7.232979685068130493e-02 -1.770696789026260376e-01 -9.338334947824478149e-02 3.137851133942604065e-02 -1.124493628740310669e-01 7.333544641733169556e-02 -2.420266866683959961e-01 1.760503798723220825e-01 -2.214834541082382202e-01 5.147147178649902344e-01 -1.767335683107376099e-01 -2.499943040311336517e-02 -1.131674721837043762e-01 -9.149806946516036987e-02
-3.356838822364807129e-01 2.951419651508331299e-01 -2.720280587673187256e-01 -8.958446979522705078e-02 -1.466323584318161011e-01 -2.339136153459548950e-01 9.802522510290145874e-02 2.476679906249046326e-02 -2.416687011718750000e-01 -9.163019806146621704e-02 2.259581536054611206e-02 2.605610191822052002e-01 2.217802852392196655e-01 -1.554628610610961914e-01 -2.205836623907089233e-01 2.942338585853576660e-02 1.944329589605331421e-01 2.519589364528656006e-01 1.155547350645065308e-01 -6.661996990442276001e-02 9.813175350427627563e-02 -1.740112602710723877e-01 -2.825047820806503296e-02 2.114790678024291992e-01 -3.598871082067489624e-02 -3.437792137265205383e-02 -7.968614250421524048e-02 2.877695262432098389e-01 1.347852796316146851e-01 -5.870112776756286621e-02 -2.833592705428600311e-02 2.347326576709747314e-01
-1.013714075088500977e-02 1.078003868460655212e-01 -1.912828534841537476e-01 -1.462076790630817413e-02 -1.774479746818542480e-01 2.783642895519733429e-02 -1.103235855698585510e-01 -4.292897582054138184e-01 -1.093296557664871216e-01 9.027614258229732513e-03 -2.225055396556854248e-01 3.506042957305908203e-01 -3.506863862276077271e-02 -1.493804752826690674e-01 -1.091374456882476807e-02 2.241165749728679657e-02 -2.737368643283843994e-01 -1.455723047256469727e-01 -2.308724522590637207e-01 2.097804993391036987e-01 1.636665761470794678e-01 -5.472216382622718811e-02 -3.831204026937484741e-02 8.110322803258895874e-02 6.737858057022094727e-03 2.201752215623855591e-01 2.966810576617717743e-02 1.759348064661026001e-01 -9.466011822223663330e-02 -4.226946532726287842e-01 1.098406538367271423e-01 -5.296571925282478333e-02
2.093169242143630981e-01 3.030654788017272949e-01 -1.579983085393905640e-01 -1.489689946174621582e-01 -1.994624286890029907e-01 -1.800620257854461670e-01 5.891012400388717651e-02 1.180914267897605896e-01 2.984843589365482330e-02 1.433177143335342407e-01 -1.048508435487747192e-01 1.049017831683158875e-01 3.381066722795367241e-03 2.522772876545786858e-03 -3.331258520483970642e-02 -2.965331077575683594e-02 2.699737960938364267e-04 -2.885352373123168945e-01 -8.555075526237487793e-02 2.126124203205108643e-01 3.216249346733093262e-01 -7.365315407514572144e-02 -8.138082921504974365e-02 -6.903643161058425903e-02 -1.017933562397956848e-01 2.465531416237354279e-02 -5.803338438272476196e-02 4.598812758922576904e-01 -2.296469509601593018e-01 -3.655295670032501221e-01 1.134460642933845520e-01 3.229982405900955200e-02
1.332378387451171875e-01 2.077073156833648682e-01 -1.607539057731628418e-01 1.732374578714370728e-01 -2.121339738368988037e-01 9.900885820388793945e-02 -1.879246532917022705e-01 -3.296439051628112793e-01 -3.167378157377243042e-02 -1.040790975093841553e-01 -1.164414957165718079e-01 3.591834008693695068e-01 1.342391595244407654e-02 8.673218637704849243e-02 -9.488172829151153564e-02 -3.951342031359672546e-02 -1.060043200850486755e-01 -3.658396899700164795e-01 -6.301479786634445190e-02 -5.085551738739013672e-02 8.898995071649551392e-02 -8.462276309728622437e-02 9.497806429862976074e-02 -8.483484387397766113e-02 -1.631915718317031860e-01 1.437694281339645386e-01 8.828236907720565796e-02 2.529619932174682617e-01 -5.220991373062133789e-02 -4.054677486419677734e-01 1.917742043733596802e-01 7.662688195705413818e-02
-1.160623878240585327e-01 1.906963735818862915e-01 -4.671477675437927246e-01 1.794903725385665894e-02 -9.429365396499633789e-02 -2.808453701436519623e-02 1.854652315378189087e-01 -1.177140474319458008e-01 -1.273141205310821533e-01 -9.545519948005676270e-02 2.739804238080978394e-02 -2.203561067581176758e-01 2.382123321294784546e-01 -2.133878916501998901e-01 -1.831825077533721924e-01 6.815654039382934570e-02 -1.002829149365425110e-01 2.118384987115859985e-01 6.076560169458389282e-02 -3.177904486656188965e-01 6.156262475997209549e-03 -8.246650546789169312e-02 -2.994059957563877106e-02 -5.421146005392074585e-02 -2.689197063446044922e-01 1.543192714452743530e-01 -8.882062509655952454e-03 3.143198490142822266e-01 -1.723525077104568481e-01 -9.809201210737228394e-02 1.802552789449691772e-01 -1.464772522449493408e-01
-4.238858819007873535e-01 1.521928012371063232e-01 -1.563099026679992676e-01 -1.576537452638149261e-02 -2.239972949028015137e-01 -1.038207486271858215e-01 -1.907841116189956665e-01 -5.365324392914772034e-02 -2.488999515771865845e-01 -6.900524254888296127e-03 6.470728665590286255e-02 2.206622809171676636e-01 -1.206168010830879211e-01 -1.484678983688354492e-01 -1.038959100842475891e-01 -1.391954421997070312e-01 -1.668397635221481323e-01 -1.114136800169944763e-01 3.035088069736957550e-02 8.504799008369445801e-02 -8.361975848674774170e-02 1.790426820516586304e-01 1.946115680038928986e-02 -1.370403263717889786e-02 3.472240641713142395e-02 -7.714292407035827637e-02 9.213470667600631714e-02 5.821594595909118652e-01 2.259453758597373962e-02 -2.108336687088012695e-01 -3.537463769316673279e-02 -4.268119111657142639e-02
1.281595379114151001e-01 2.002024501562118530e-01 -2.117434889078140259e-01 3.072623610496520996e-01 -1.287590265274047852e-01 3.311558663845062256e-01 -1.481270138174295425e-02 1.773508936166763306e-01 -6.443174183368682861e-02 1.474929749965667725e-01 3.838146626949310303e-01 2.147344499826431274e-01 1.114613115787506104e-01 3.020193800330162048e-02 -1.371511816978454590e-01 8.234568685293197632e-02 -1.225438043475151062e-01 -1.196825951337814331e-01 -5.670741200447082520e-02 -1.271576434373855591e-01 8.747270703315734863e-02 1.451818197965621948e-01 1.766918599605560303e-02 1.790321916341781616e-01 -1.994770467281341553e-01 1.438625305891036987e-01 -1.844296604394912720e-01 1.305077075958251953e-01 2.333956807851791382e-01 -2.938641905784606934e-01 1.607545167207717896e-01 -7.063563447445631027e-03
1.847712248563766479e-01 2.214483618736267090e-01 -5.731488764286041260e-02 2.124358154833316803e-02 -1.067330911755561829e-01 -2.539785392582416534e-02 2.323713339865207672e-02 -1.467348542064428329e-02 -2.285440117120742798e-01 1.409487575292587280e-01 3.314464911818504333e-02 1.713069677352905273e-01 7.140365988016128540e-02 -2.675238251686096191e-02 -1.543459445238113403e-01 -1.590168625116348267e-01 -1.358714606612920761e-02 -1.312619596719741821e-01 -1.987284123897552490e-01 2.843450009822845459e-01 3.458158969879150391e-01 -3.012212216854095459e-01 8.523677289485931396e-02 3.694084659218788147e-02 8.614020049571990967e-02 3.898040950298309326e-02 -1.881574839353561401e-01 1.312431246042251587e-01 -1.575155407190322876e-01 -2.007670849561691284e-01 2.220735698938369751e-01 4.583774507045745850e-01
-1.307244971394538879e-02 2.691734731197357178e-01 -2.881720662117004395e-01 -5.995059385895729065e-03 5.067303404211997986e-02 -9.855673462152481079e-02 2.161307446658611298e-02 -4.457928985357284546e-02 1.889341324567794800e-01 1.768355965614318848e-01 -1.223548427224159241e-01 -4.813503182958811522e-04 1.046934351325035095e-01 -3.045757412910461426e-01 -2.572768330574035645e-01 1.438932716846466064e-01 -9.369134902954101562e-02 2.388714998960494995e-01 -3.814376890659332275e-02 7.473304867744445801e-02 2.759814634919166565e-02 -1.788334250450134277e-01 3.523812815546989441e-02 1.950915455818176270e-01 -4.290107488632202148e-01 1.450040340423583984e-01 -1.282186210155487061e-01 1.738274395465850830e-01 -1.524147391319274902e-01 -1.653225719928741455e-01 3.308608531951904297e-01 1.767237670719623566e-02
-1.820899546146392822e-01 1.101062819361686707e-01 1.108592301607131958e-01 1.658625453710556030e-01 -3.258293569087982178e-01 -1.456972956657409668e-02 1.788404285907745361e-01 -3.373426496982574463e-01 -4.694748669862747192e-02 2.061950713396072388e-01 9.940861910581588745e-02 1.763958185911178589e-01 -1.236195489764213562e-02 -4.406461492180824280e-03 -3.520599305629730225e-01 -1.647002995014190674e-01 1.431061606854200363e-02 -1.592525839805603027e-01 6.614205893129110336e-03 5.407403036952018738e-02 3.461423516273498535e-02 -4.081724211573600769e-02 -3.668316453695297241e-02 2.068349868059158325e-01 -4.576430842280387878e-02 -2.689001150429248810e-02 1.399047486484050751e-02 4.126903712749481201e-01 -3.637350201606750488e-01 -1.830089241266250610e-01 8.209814876317977905e-02 -6.640367209911346436e-02
-3.986880555748939514e-02 1.679154671728610992e-02 -5.188674926757812500e-01 -8.209380507469177246e-02 -3.022611141204833984e-01 1.307948529720306396e-01 -1.342594623565673828e-01 -1.115829497575759888e-01 -4.082793835550546646e-03 8.873957395553588867e-02 1.074307858943939209e-01 1.837179809808731079e-01 1.578380912542343140e-01 -1.676503717899322510e-01 -1.827500015497207642e-01 3.624725341796875000e-02 3.405210971832275391e-01 1.096778959035873413e-01 -1.951079517602920532e-01 4.554980993270874023e-02 1.261302828788757324e-01 -2.268630713224411011e-01 9.885753691196441650e-02 1.953116208314895630e-01 -1.986937820911407471e-01 1.301881372928619385e-01 1.509231328964233398e-01 -2.956420928239822388e-02 -1.508571058511734009e-01 -9.609696269035339355e-02 -5.134029313921928406e-02 2.101783603429794312e-01
2.233730256557464600e-01 2.405270189046859741e-01 -3.722362816333770752e-01 -1.313038617372512817e-01 -3.129734694957733154e-01 -1.134828627109527588e-01 1.667867749929428101e-01 -1.624085903167724609e-01 -9.723915904760360718e-02 1.178856119513511658e-01 -3.554055094718933105e-02 -2.419823110103607178e-01 3.819641098380088806e-02 -2.354710549116134644e-01 -1.465937495231628418e-01 2.541706711053848267e-02 -7.363598793745040894e-02 1.098999232053756714e-01 -1.289191097021102905e-01 -2.091357950121164322e-03 -1.806210726499557495e-01 5.825054645538330078e-02 1.154958605766296387e-01 2.836758829653263092e-02 -1.246119141578674316e-01 3.587152957916259766e-01 1.629698127508163452e-01 1.583768427371978760e-01 -1.257527023553848267e-01 -1.071125268936157227e-01 1.786006093025207520e-01 2.643769979476928711e-01
-2.595800720155239105e-02 6.141768023371696472e-02 1.508079171180725098e-01 7.558121532201766968e-02 -3.471174538135528564e-01 3.131826221942901611e-02 2.631661295890808105e-01 -4.173113107681274414e-01 -2.456975728273391724e-01 9.910560399293899536e-02 1.301224082708358765e-01 3.434336185455322266e-01 8.821293013170361519e-04 -1.840180605649948120e-01 -2.574793696403503418e-01 -2.392643839120864868e-01 -1.073717139661312103e-03 9.009257704019546509e-02 -8.924551308155059814e-02 -3.866348415613174438e-02 1.174667924642562866e-01 -1.386412978172302246e-01 -2.211197838187217712e-02 1.155421584844589233e-01 -1.471388041973114014e-01 -9.209448099136352539e-02 8.101309835910797119e-02 2.344970554113388062e-01 -2.250165045261383057e-01 -1.334690600633621216e-01 1.099569350481033325e-01 -5.560234189033508301e-02
-2.254246771335601807e-01 9.344784542918205261e-03 -1.828398853540420532e-01 7.176686823368072510e-02 -3.894851207733154297e-01 4.982859268784523010e-02 -4.026001319289207458e-02 -3.530426919460296631e-01 -1.074452400207519531e-01 9.245764464139938354e-02 -1.258173137903213501e-01 3.842031061649322510e-01 1.719597913324832916e-02 2.885409258306026459e-02 3.837678208947181702e-02 -8.599651977419853210e-03 -1.585289388895034790e-01 -9.953927993774414062e-02 -3.946297988295555115e-02 5.128126963973045349e-02 1.681406795978546143e-01 -1.749358475208282471e-01 1.619835756719112396e-02 -1.575611382722854614e-01 -5.689512938261032104e-02 7.642516493797302246e-02 -1.260871160775423050e-02 3.498239517211914062e-01 -2.018048763275146484e-01 -2.831696569919586182e-01 2.262913286685943604e-01 1.301695555448532104e-01
7.758805900812149048e-02 3.275116682052612305e-01 -2.679642438888549805e-01 1.473041176795959473e-01 -2.686762511730194092e-01 -1.467883735895156860e-01 1.860236078500747681e-01 -2.886233851313591003e-03 -4.864348471164703369e-02 -9.153623878955841064e-02 2.032336145639419556e-01 8.433236181735992432e-02 1.358267962932586670e-01 -1.883261799812316895e-01 1.423774957656860352e-01 -5.845575779676437378e-02 -6.170165911316871643e-02 2.563145197927951813e-02 3.592907786369323730e-01 -2.828535996377468109e-02 -8.274509012699127197e-02 -1.959949284791946411e-01 -1.525311022996902466e-01 3.150905072689056396e-01 -2.583794593811035156e-01 8.663069456815719604e-02 -2.748113870620727539e-01 1.888942867517471313e-01 -1.380587816238403320e-01 1.182526275515556335e-01 6.737508624792098999e-02 5.373896658420562744e-02
7.868160307407379150e-02 6.446903944015502930e-02 -1.814451962709426880e-01 2.063724547624588013e-01 -1.027536615729331970e-01 2.156289070844650269e-01 1.374990493059158325e-01 -2.981547638773918152e-02 -3.409523963928222656e-01 4.239496216177940369e-02 1.449691206216812134e-01 7.196820527315139771e-02 -1.222943887114524841e-01 -5.522345378994941711e-02 -2.182889878749847412e-01 -7.762027531862258911e-02 -1.190708652138710022e-01 1.004073321819305420e-01 -6.148013100028038025e-02 -1.518684476613998413e-01 -3.736049234867095947e-01 -8.150177448987960815e-02 1.185337007045745850e-01 -1.221187189221382141e-01 -2.354192733764648438e-01 1.849712282419204712e-01 -1.571776568889617920e-01 3.396595120429992676e-01 -2.876334190368652344e-01 -1.971194148063659668e-01 2.084908932447433472e-01 -1.768351346254348755e-02
-4.830259084701538086e-02 3.541734814643859863e-01 -4.540765285491943359e-01 1.690680533647537231e-01 -2.974367886781692505e-02 -1.168289929628372192e-01 9.564820677042007446e-02 -3.119432628154754639e-01 -1.756470352411270142e-01 -2.488974332809448242e-01 -4.895447194576263428e-02 -7.409057021141052246e-02 9.853780269622802734e-02 -1.517936587333679199e-01 -2.119015157222747803e-01 1.118964925408363342e-01 -1.052962765097618103e-01 1.675108671188354492e-01 -1.373928338289260864e-01 8.822233229875564575e-02 -7.349636405706405640e-02 2.779795527458190918e-01 5.610515922307968140e-02 3.779621794819831848e-02 -6.317442283034324646e-03 1.453620195388793945e-01 3.137296438217163086e-02 7.150949537754058838e-02 4.133658483624458313e-03 -1.482956260442733765e-01 3.193817734718322754e-01 1.458308994770050049e-01
2.321272194385528564e-01 3.006315529346466064e-01 -2.076005041599273682e-01 1.710364371538162231e-01 4.408784955739974976e-02 -1.942461431026458740e-01 2.496783584356307983e-01 -1.682324148714542389e-02 -2.180085778236389160e-01 3.736640512943267822e-02 8.009875565767288208e-02 -9.317028522491455078e-02 3.041673898696899414e-01 -2.909285426139831543e-01 1.741161756217479706e-02 1.416130661964416504e-01 -1.218179389834403992e-01 -1.469779610633850098e-01 -4.196833819150924683e-02 -9.858144074678421021e-02 -1.003261841833591461e-02 7.123401015996932983e-02 -6.835312233306467533e-04 2.377311140298843384e-01 -1.425354927778244019e-01 2.110365778207778931e-01 -9.311834722757339478e-02 3.168851435184478760e-01 6.676633656024932861e-02 -2.412199825048446655e-01 2.466901838779449463e-01 1.118004396557807922e-01
-6.088109686970710754e-02 -1.005598604679107666e-01 -5.348259210586547852e-01 1.208069175481796265e-01 1.621214002370834351e-01 8.285465836524963379e-02 5.440391227602958679e-02 -2.999538183212280273e-01 -1.436445862054824829e-01 2.311540544033050537e-01 2.511932328343391418e-02 -1.717826128005981445e-01 2.263938039541244507e-01 5.605444684624671936e-02 2.789390645921230316e-02 -2.059875875711441040e-01 8.032162673771381378e-03 -1.213445048779249191e-02 -6.353917531669139862e-03 1.255781203508377075e-01 9.532140940427780151e-02 8.961661159992218018e-02 -1.056244745850563049e-01 2.008629888296127319e-01 3.675188496708869934e-02 2.835569381713867188e-01 -2.586091756820678711e-01 1.808521300554275513e-01 -1.691518723964691162e-01 -2.432547658681869507e-01 1.714400947093963623e-02 -5.994987487792968750e-02
-1.111097186803817749e-01 2.307239621877670288e-01 -3.769238591194152832e-01 -6.606873124837875366e-02 -3.048153221607208252e-01 -3.695623576641082764e-02 1.569199562072753906e-01 -1.513586491346359253e-01 -8.621639572083950043e-03 2.017240375280380249e-01 1.047322005033493042e-01 9.092822670936584473e-02 1.964906007051467896e-01 -9.394615888595581055e-02 1.232028705999255180e-03 -8.900204300880432129e-02 1.754358783364295959e-02 2.125682085752487183e-01 -3.015936724841594696e-02 1.398812327533960342e-02 9.437172114849090576e-02 3.569372892379760742e-01 -1.607229709625244141e-01 -1.439454555511474609e-01 -9.423097223043441772e-02 -1.827900409698486328e-01 -8.721996843814849854e-02 -1.658141016960144043e-01 -2.527687251567840576e-01 -2.681947350502014160e-01 7.339282333850860596e-02 2.876650393009185791e-01
-2.210407555103302002e-01 -9.439794719219207764e-02 -2.798349857330322266e-01 2.041574269533157349e-01 -3.697596117854118347e-02 -5.737071111798286438e-02 1.994303762912750244e-01 -2.404146790504455566e-01 -5.301963090896606445e-01 -7.528465241193771362e-02 2.334114909172058105e-01 1.262116283178329468e-01 1.047303061932325363e-02 4.424499720335006714e-02 -1.004470791667699814e-02 -4.939810559153556824e-02 1.497862637042999268e-01 -8.079191297292709351e-02 -1.315481811761856079e-01 -4.111821763217449188e-03 -3.858317062258720398e-02 -1.807693839073181152e-01 -1.747517436742782593e-01 1.589646339416503906e-01 -1.940133571624755859e-01 1.032272726297378540e-01 -5.448504164814949036e-02 2.912509441375732422e-01 -1.891331002116203308e-02 4.833957552909851074e-02 2.764821052551269531e-01 8.202590793371200562e-02
9.309185296297073364e-02 1.868503689765930176e-01 -1.448570191860198975e-01 3.998897224664688110e-02 7.600895315408706665e-02 -1.269169449806213379e-01 1.754754632711410522e-01 -2.901378870010375977e-01 1.099203899502754211e-01 -7.183308247476816177e-03 -7.704810798168182373e-02 4.063385725021362305e-02 7.970872521400451660e-02 -3.867115676403045654e-01 -1.768351793289184570e-01 -1.429147901944816113e-03 1.909449324011802673e-02 2.903078496456146240e-01 -2.732930704951286316e-02 1.637547463178634644e-01 1.685505546629428864e-02 -2.962065674364566803e-02 -1.238921508193016052e-01 2.666127383708953857e-01 -4.520070254802703857e-01 2.599919438362121582e-01 -1.119886785745620728e-01 2.825383841991424561e-01 5.682666227221488953e-02 -4.586642980575561523e-02 1.390016078948974609e-01 -3.686213493347167969e-02
-2.395365387201309204e-01 -1.234901137650012970e-02 -1.621729284524917603e-01 1.323145180940628052e-01 -3.153698742389678955e-01 -9.591572917997837067e-03 7.115655578672885895e-03 -2.266493737697601318e-01 9.680186398327350616e-03 2.667618989944458008e-01 -1.744902729988098145e-01 3.184190094470977783e-01 -1.598410606384277344e-01 2.859768830239772797e-02 -8.686611056327819824e-02 -3.169810771942138672e-01 -1.243119016289710999e-01 1.221617683768272400e-01 5.531680956482887268e-02 1.151118576526641846e-01 2.942933514714241028e-02 5.355629697442054749e-02 9.283930063247680664e-03 1.234332397580146790e-01 -7.509910315275192261e-02 1.996711343526840210e-01 -5.860258266329765320e-02 1.884871423244476318e-01 -2.862924337387084961e-01 -3.653592169284820557e-01 -1.443153172731399536e-01 1.540044993162155151e-01
-1.757040917873382568e-01 7.227810472249984741e-02 -4.262978434562683105e-01 -1.468644142150878906e-01 -1.212872099131345749e-02 -1.253729127347469330e-02 -1.529494374990463257e-01 -6.978323310613632202e-02 -1.396469622850418091e-01 2.455598488450050354e-02 2.140106447041034698e-02 -5.513813346624374390e-02 -1.234041601419448853e-01 7.666926085948944092e-02 -1.777938008308410645e-01 -1.259478330612182617e-01 1.071522105485200882e-02 2.860147356986999512e-01 -1.519009768962860107e-01 2.064654976129531860e-01 -6.992955505847930908e-02 -2.159549742937088013e-01 1.900394707918167114e-01 4.183252155780792236e-01 -1.610080152750015259e-01 4.623953998088836670e-02 1.221463754773139954e-01 7.102192193269729614e-02 -1.576621681451797485e-01 -3.930172026157379150e-01 -1.814724877476692200e-02 4.383059218525886536e-02
-1.086065545678138733e-01 1.930804550647735596e-01 -3.800449073314666748e-01 1.546279489994049072e-01 -7.196158170700073242e-02 7.135683298110961914e-02 8.805881440639495850e-02 -8.581136167049407959e-02 4.628182388842105865e-03 -3.387980535626411438e-02 7.903801649808883667e-02 7.287823408842086792e-02 2.051004208624362946e-02 7.155046612024307251e-02 -1.574129015207290649e-01 -3.881111741065979004e-02 2.244307547807693481e-01 1.537708640098571777e-01 -2.788241207599639893e-01 1.012766510248184204e-01 -1.103870719671249390e-01 2.074034512042999268e-01 -1.762082576751708984e-01 3.849664330482482910e-02 -3.808782398700714111e-01 3.031759336590766907e-02 -3.140750899910926819e-02 -8.129114657640457153e-02 1.889197826385498047e-01 -5.180728435516357422e-01 7.138752192258834839e-02 -1.113007869571447372e-02
1.737665086984634399e-01 1.803753226995468140e-01 1.500372588634490967e-02 2.299071252346038818e-01 -3.535488247871398926e-01 3.797632753849029541e-01 1.268105506896972656e-01 9.205063432455062866e-02 -1.534424424171447754e-01 -3.741182014346122742e-02 9.531624615192413330e-02 2.215351611375808716e-01 -5.519454181194305420e-02 -1.869124323129653931e-01 -2.909843027591705322e-01 8.676826953887939453e-03 -5.644357204437255859e-02 1.074945833534002304e-02 -2.250500023365020752e-01 -2.100976109504699707e-01 9.994671493768692017e-02 -1.877555847167968750e-01 -7.093646377325057983e-02 1.541033089160919189e-01 -8.723027259111404419e-02 2.481104992330074310e-02 -3.080580383539199829e-02 2.419514395296573639e-02 -3.363818675279617310e-02 -3.632577955722808838e-01 1.696978509426116943e-02 2.633120119571685791e-01
7.795725017786026001e-02 1.925521194934844971e-01 -2.520967125892639160e-01 1.835203468799591064e-01 1.870968490839004517e-01 -3.290307894349098206e-02 1.928317844867706299e-01 1.229132805019617081e-02 1.837716102600097656e-01 -9.639796614646911621e-02 7.364077866077423096e-02 2.900985255837440491e-02 -3.585882857441902161e-02 -1.262309402227401733e-01 7.996827363967895508e-02 7.177809625864028931e-02 -1.681897789239883423e-01 3.473472893238067627e-01 -3.090464323759078979e-02 7.311838865280151367e-02 2.601212821900844574e-03 2.565580233931541443e-02 1.023325845599174500e-01 2.958096265792846680e-01 -4.553521275520324707e-01 -2.745775692164897919e-02 -9.321679919958114624e-02 3.174359202384948730e-01 -2.417446374893188477e-01 -2.254816293716430664e-01 3.598385676741600037e-02 1.615033596754074097e-01
2.147480398416519165e-01 2.636802494525909424e-01 -1.558142900466918945e-01 2.457407712936401367e-01 -9.997206926345825195e-02 2.397804334759712219e-02 2.521227486431598663e-02 -1.768468916416168213e-01 -2.448685765266418457e-01 8.218127489089965820e-02 3.203040957450866699e-01 1.024942100048065186e-01 -5.448759347200393677e-02 -4.973001033067703247e-02 -2.786691784858703613e-01 -1.516162157058715820e-01 2.976514399051666260e-03 -6.899106502532958984e-02 -2.465893328189849854e-01 -7.099083811044692993e-02 -5.672474950551986694e-02 -3.229074180126190186e-03 2.370635867118835449e-01 2.565708756446838379e-01 1.237609088420867920e-01 -1.071405783295631409e-01 -6.956372410058975220e-02 3.970126807689666748e-01 -2.519766688346862793e-01 4.134060069918632507e-02 1.237953901290893555e-01 -7.522054761648178101e-02
1.326802074909210205e-01 3.176775872707366943e-01 -2.359496951103210449e-01 4.798348620533943176e-02 -4.918452352285385132e-03 2.590929865837097168e-01 1.108106076717376709e-01 -6.944660842418670654e-02 4.394953697919845581e-02 1.619700044393539429e-01 -7.432947307825088501e-02 -1.964639425277709961e-01 4.314185306429862976e-02 -3.432541787624359131e-01 -2.398923784494400024e-01 -6.054345518350601196e-02 -7.409560680389404297e-02 -1.343378275632858276e-01 -1.474446710199117661e-02 -2.262531220912933350e-02 2.960531115531921387e-01 1.076873764395713806e-01 8.088690042495727539e-02 2.579070329666137695e-01 -7.702840119600296021e-02 1.508585214614868164e-01 2.038454860448837280e-01 2.033075094223022461e-01 -3.209137916564941406e-01 -1.764388531446456909e-01 1.117319911718368530e-01 1.769516468048095703e-01
-4.503047838807106018e-02 3.820056468248367310e-02 -5.740962028503417969e-01 5.805449560284614563e-02 -7.580434530973434448e-02 -1.873326487839221954e-02 5.472226813435554504e-02 -2.919853627681732178e-01 9.894632548093795776e-02 -2.368443906307220459e-01 3.295560479164123535e-01 1.332148015499114990e-01 -1.498541682958602905e-01 -1.887048333883285522e-01 8.187914639711380005e-02 -3.536928445100784302e-02 8.223290741443634033e-02 -1.499167233705520630e-01 -5.721528455615043640e-02 -7.179693132638931274e-02 -5.428349599242210388e-02 -1.239026039838790894e-01 1.661012470722198486e-01 2.098606973886489868e-01 3.835456445813179016e-02 8.209201693534851074e-02 -1.453406065702438354e-01 -7.082280516624450684e-02 -1.118331495672464371e-02 -1.737110912799835205e-01 2.071278989315032959e-01 2.753203809261322021e-01
1.063316017389297485e-01 1.834869235754013062e-01 -3.444032967090606689e-01 2.090330868959426880e-01 -5.505847185850143433e-02 -2.049315720796585083e-01 7.142486423254013062e-02 4.991338402032852173e-02 -2.107870429754257202e-01 1.965250261127948761e-02 1.995660215616226196e-01 1.983765512704849243e-01 -6.814701110124588013e-02 -1.780772805213928223e-01 -6.105072796344757080e-02 3.626595810055732727e-02 7.899118214845657349e-02 -1.091173384338617325e-02 1.698621362447738647e-01 -1.522971838712692261e-01 -6.293830275535583496e-02 -2.038333266973495483e-01 -2.542764544486999512e-01 2.200352400541305542e-01 -1.512889266014099121e-01 2.762115001678466797e-01 -2.124726474285125732e-01 2.688624262809753418e-01 -3.373050391674041748e-01 -4.805180057883262634e-02 -3.045956976711750031e-02 -1.552084088325500488e-01
-3.050931692123413086e-01 4.014555513858795166e-01 -2.208935469388961792e-01 1.127822697162628174e-01 -1.389833632856607437e-02 -7.117830216884613037e-02 1.099100410938262939e-01 4.667553678154945374e-02 -3.675675392150878906e-02 7.542244344949722290e-02 8.578118681907653809e-02 1.812070459127426147e-01 2.280543744564056396e-02 -5.530554056167602539e-02 -1.933049410581588745e-01 -6.237681955099105835e-02 1.699217706918716431e-01 -3.738791868090629578e-02 -4.110134541988372803e-01 8.181665092706680298e-02 -1.049792580306529999e-02 -1.157737225294113159e-01 -3.846143558621406555e-02 2.459205240011215210e-01 -3.498271703720092773e-01 4.566475003957748413e-02 -2.033010870218276978e-01 5.493039265275001526e-02 1.338131278753280640e-01 -1.916593909263610840e-01 2.522328495979309082e-01 6.487117707729339600e-02
-8.250255882740020752e-02 -1.170332729816436768e-01 -2.543459832668304443e-01 1.221474111080169678e-01 -1.974587738513946533e-01 -7.457206957042217255e-03 3.461470305919647217e-01 -2.118763327598571777e-01 1.671237200498580933e-01 2.161527983844280243e-02 -9.667875617742538452e-02 4.689198732376098633e-02 1.039363890886306763e-01 -2.882325649261474609e-01 -1.981723606586456299e-01 -1.562830060720443726e-01 2.439013868570327759e-02 3.311880305409431458e-02 -8.603968657553195953e-03 1.982389092445373535e-01 -1.187333539128303528e-01 -1.807120293378829956e-01 -3.435286879539489746e-01 4.105262756347656250e-01 -1.149115189909934998e-01 -4.611456766724586487e-02 -1.512936502695083618e-01 2.296311110258102417e-01 4.680125042796134949e-03 -1.300006210803985596e-01 -1.158872693777084351e-01 5.424801260232925415e-02
-5.095298215746879578e-02 4.114751890301704407e-02 -1.944569200277328491e-01 1.008099913597106934e-01 -1.794267892837524414e-01 -1.750092655420303345e-01 -1.056503877043724060e-01 -2.649190127849578857e-01 -2.403748594224452972e-02 8.504183590412139893e-02 -9.607462584972381592e-02 2.861019074916839600e-01 -1.954267770051956177e-01 -6.424507498741149902e-02 -9.225014597177505493e-03 -3.500772267580032349e-02 -1.998656988143920898e-01 1.694900542497634888e-01 -1.550406515598297119e-01 2.841386497020721436e-01 1.032531186938285828e-01 -1.406604424118995667e-02 7.689857482910156250e-02 -6.064080074429512024e-02 -1.294694244861602783e-01 4.616885483264923096e-01 -1.432533562183380127e-01 2.397925108671188354e-01 3.023091703653335571e-02 -3.880916535854339600e-01 -8.149811625480651855e-02 3.220405429601669312e-02
1.918510720133781433e-02 1.625500619411468506e-01 -2.219703793525695801e-01 1.225624382495880127e-01 -2.671995162963867188e-01 1.061282753944396973e-01 -2.602263689041137695e-01 -4.543148577213287354e-01 -8.071360737085342407e-02 -2.678136713802814484e-02 -7.560802251100540161e-02 3.001997768878936768e-01 -6.397221237421035767e-02 -1.580701470375061035e-01 -4.653287678956985474e-02 -3.567133098840713501e-02 -1.029432043433189392e-01 -2.815000712871551514e-01 -5.975720658898353577e-02 1.168129518628120422e-01 5.806418508291244507e-02 -2.232387363910675049e-01 7.465759292244911194e-03 -1.835024729371070862e-02 -1.075838655233383179e-01 1.919140368700027466e-01 1.046606823801994324e-01 2.299951016902923584e-01 -6.852556020021438599e-02 -3.185399770736694336e-01 1.932747960090637207e-01 1.110128313302993774e-02
1.578415185213088989e-01 1.422147154808044434e-01 -3.959099650382995605e-01 5.643265694379806519e-02 -4.125975668430328369e-01 1.259802877902984619e-01 2.317754179239273071e-01 -1.606584526598453522e-02 1.629588007926940918e-02 6.415817141532897949e-02 1.920234709978103638e-01 4.857869446277618408e-02 2.401540577411651611e-01 -2.299986481666564941e-01 1.524743288755416870e-01 -1.202770322561264038e-01 -4.067853093147277832e-02 2.848941385746002197e-01 -3.274505957961082458e-02 1.024882569909095764e-01 -2.729555126279592514e-03 1.227104291319847107e-01 9.249702095985412598e-02 -9.797925502061843872e-02 -2.886489331722259521e-01 1.488347202539443970e-01 -1.682220846414566040e-01 2.863908410072326660e-01 3.944816812872886658e-02 4.078374709933996201e-03 -7.640624791383743286e-02 -1.101245060563087463e-01
-4.381584003567695618e-02 2.735259830951690674e-01 -2.164948880672454834e-01 3.031737506389617920e-01 -1.797000318765640259e-01 -1.762805134057998657e-01 4.231598973274230957e-01 6.279734522104263306e-02 2.049834132194519043e-01 4.038563370704650879e-02 7.453646510839462280e-02 9.764496237039566040e-02 4.736799001693725586e-02 -2.086179107427597046e-01 -1.791480034589767456e-01 -1.331760585308074951e-01 1.269106417894363403e-01 7.196085155010223389e-02 -4.952764511108398438e-02 2.307220734655857086e-02 -8.569384366273880005e-02 -2.211167216300964355e-01 1.268270611763000488e-01 2.852900624275207520e-01 -1.412872076034545898e-01 1.620805449783802032e-02 7.870405912399291992e-03 5.127405002713203430e-02 9.418608993291854858e-02 -3.925594985485076904e-01 -1.199608817696571350e-01 7.421745359897613525e-02
-7.099740207195281982e-02 1.528036445379257202e-01 -1.924836188554763794e-01 2.079366892576217651e-01 -1.820866614580154419e-01 2.455885410308837891e-01 1.315617561340332031e-01 -1.662510484457015991e-01 -2.694925293326377869e-02 6.322212517261505127e-02 7.079710811376571655e-02 3.360908925533294678e-01 -9.529918432235717773e-02 -3.640078380703926086e-02 -1.373459696769714355e-01 -2.863141596317291260e-01 3.317516995593905449e-03 -6.220852374099195004e-04 -1.859404742717742920e-01 -5.206302925944328308e-02 -1.137807220220565796e-02 -1.539636850357055664e-01 -7.347306609153747559e-02 1.175560429692268372e-01 3.176342323422431946e-02 1.296571493148803711e-01 -2.485890984535217285e-01 1.003550663590431213e-01 -5.836519002914428711e-01 -6.755065917968750000e-02 -2.546167932450771332e-02 -5.540769547224044800e-02
-3.895757719874382019e-02 4.720873013138771057e-02 -4.265637397766113281e-01 2.389281988143920898e-01 -2.261188179254531860e-01 -6.737855821847915649e-02 1.217570230364799500e-01 2.004348933696746826e-01 -2.970393598079681396e-01 -2.581737935543060303e-01 -5.292053520679473877e-02 1.846474558115005493e-01 -1.623252183198928833e-01 7.449353579431772232e-03 -1.958529502153396606e-01 2.164034098386764526e-01 -2.502277866005897522e-02 7.775657624006271362e-02 9.082370251417160034e-02 7.369864732027053833e-02 -1.613307744264602661e-01 -1.407805383205413818e-01 1.626902073621749878e-01 1.209467649459838867e-02 -1.891325861215591431e-01 2.153322845697402954e-02 -1.826415956020355225e-01 1.329510211944580078e-01 -1.638243198394775391e-01 -2.991457283496856689e-01 2.159919440746307373e-01 1.024591270834207535e-02
-1.597243994474411011e-01 2.157849371433258057e-01 -5.177269577980041504e-01 5.971084535121917725e-02 2.791294082999229431e-02 -8.650860190391540527e-02 -8.494069427251815796e-02 -2.631970047950744629e-01 -1.471091061830520630e-01 -1.925046443939208984e-01 3.430874645709991455e-02 4.829488322138786316e-02 -1.677162945270538330e-02 -2.847400307655334473e-01 -2.888560593128204346e-01 1.283221542835235596e-01 -1.332692205905914307e-01 4.593946412205696106e-02 -2.362166941165924072e-01 5.629567801952362061e-02 -1.525635123252868652e-01 1.775202602148056030e-01 7.497667521238327026e-02 1.579007692635059357e-02 -3.522189334034919739e-02 5.703518912196159363e-02 7.669285684823989868e-02 1.906730532646179199e-01 -9.629494510591030121e-03 -5.337600037455558777e-02 3.607784509658813477e-01 9.361494332551956177e-02
9.982927888631820679e-02 1.755737066268920898e-01 -3.522123098373413086e-01 2.070638239383697510e-01 -3.267469108104705811e-01 -9.914203733205795288e-02 1.234572380781173706e-01 1.107111424207687378e-01 -1.495631188154220581e-01 1.571054309606552124e-01 -8.896754682064056396e-02 9.894202649593353271e-02 -9.841274470090866089e-03 -1.237494125962257385e-01 -1.590988039970397949e-01 1.341695636510848999e-01 1.275767087936401367e-01 -2.082618512213230133e-02 -3.547317907214164734e-02 3.934778571128845215e-01 1.505089458078145981e-02 2.462524175643920898e-02 -2.060976028442382812e-01 5.400449410080909729e-02 2.297200262546539307e-01 -8.251237869262695312e-02 -8.288747072219848633e-02 4.248312413692474365e-01 -1.557812243700027466e-01 -9.200551360845565796e-02 -6.570605188608169556e-02 -1.473330855369567871e-01
-2.108226567506790161e-01 -1.183351129293441772e-01 -1.024265736341476440e-01 1.655485630035400391e-01 -4.205169379711151123e-01 -1.169082242995500565e-02 8.804979920387268066e-02 -1.908688843250274658e-01 -2.875229120254516602e-01 4.265376180410385132e-02 1.732645928859710693e-01 3.188804090023040771e-01 -1.742257624864578247e-01 1.045133918523788452e-01 -2.756632268428802490e-01 1.512162759900093079e-02 2.613591030240058899e-02 8.207719773054122925e-02 -1.454403251409530640e-01 1.134612336754798889e-01 1.317910254001617432e-01 1.651980727910995483e-01 -4.485872760415077209e-02 2.319538295269012451e-01 -8.231044560670852661e-02 5.854490399360656738e-02 8.068013936281204224e-02 4.110895991325378418e-01 -9.880647063255310059e-02 -8.273498713970184326e-02 6.128741800785064697e-02 2.858033962547779083e-02
-7.953087240457534790e-02 3.234393298625946045e-01 -4.778441786766052246e-01 2.454783767461776733e-01 -2.492847442626953125e-01 3.521390631794929504e-02 -5.514433607459068298e-02 -2.704828083515167236e-01 2.187243402004241943e-01 -5.697658285498619080e-02 9.820269048213958740e-02 2.050956636667251587e-01 3.122849389910697937e-02 6.663391739130020142e-02 -2.790524624288082123e-02 -2.982459068298339844e-01 1.603534072637557983e-01 8.834943175315856934e-03 -1.130030024796724319e-02 1.648423224687576294e-01 -9.825784713029861450e-02 3.686444461345672607e-02 1.332171261310577393e-01 2.758875489234924316e-01 5.548277497291564941e-02 1.217951625585556030e-01 -8.848802745342254639e-02 1.030840277671813965e-01 1.843504905700683594e-01 -5.888935178518295288e-02 1.281248629093170166e-01 1.214038357138633728e-01
1.843672245740890503e-01 -2.634112909436225891e-02 -3.730611801147460938e-01 1.642382740974426270e-01 7.856611162424087524e-03 7.061013951897621155e-03 2.301443219184875488e-01 -8.832302689552307129e-02 -2.614041976630687714e-02 9.188772179186344147e-03 2.030259370803833008e-01 2.518411278724670410e-01 3.859456628561019897e-02 -1.846602559089660645e-01 -1.656848043203353882e-01 1.594280302524566650e-01 -2.186437249183654785e-01 4.242138937115669250e-02 4.294112324714660645e-02 -1.495212018489837646e-01 3.701188266277313232e-01 -3.963630646467208862e-02 1.795929074287414551e-01 2.979274094104766846e-01 1.231069788336753845e-01 1.549271196126937866e-01 -3.185490965843200684e-01 1.717772781848907471e-01 -1.563436700962483883e-03 -3.033615648746490479e-03 6.424841936677694321e-03 2.021088004112243652e-01
2.073349654674530029e-01 3.329575359821319580e-01 1.971612684428691864e-02 7.217113673686981201e-02 -1.845197081565856934e-01 1.652904599905014038e-02 1.576807796955108643e-01 -2.335176169872283936e-01 -7.987510412931442261e-02 1.354223340749740601e-01 -1.290600150823593140e-01 2.945909500122070312e-01 2.899823784828186035e-01 -1.412699222564697266e-01 1.155280619859695435e-01 -2.454577386379241943e-01 -2.169177308678627014e-02 -2.706246264278888702e-02 -1.441446393728256226e-01 2.180058956146240234e-01 2.282586246728897095e-01 -2.544542960822582245e-02 1.682332716882228851e-02 1.138684805482625961e-02 7.399834692478179932e-02 -3.466391004621982574e-03 -2.349833101034164429e-01 4.289608597755432129e-01 -6.888616085052490234e-02 -1.792843937873840332e-01 1.170732527971267700e-01 -5.532608553767204285e-02
1.457844115793704987e-02 2.610318660736083984e-01 -5.008214712142944336e-01 1.165561601519584656e-01 8.192757517099380493e-02 -9.762917179614305496e-04 3.303564619272947311e-03 -3.122940361499786377e-01 -3.174788057804107666e-01 -1.007058396935462952e-01 -1.001144573092460632e-01 1.994367241859436035e-01 1.608629673719406128e-01 -1.302126199007034302e-01 -2.241622656583786011e-01 -4.709634557366371155e-02 -2.271282970905303955e-01 2.227974086999893188e-01 9.018534421920776367e-02 5.978064984083175659e-02 6.400759518146514893e-02 2.487499713897705078e-01 4.030490294098854065e-02 9.705068916082382202e-02 -2.020626328885555267e-02 6.104999221861362457e-03 8.319321274757385254e-02 7.907324284315109253e-02 -1.957691758871078491e-01 1.564126908779144287e-01 1.026917174458503723e-01 1.733617186546325684e-01
2.145968675613403320e-01 1.295927315950393677e-01 -1.318692415952682495e-01 1.304127573966979980e-01 -1.104649603366851807e-01 -8.168730884790420532e-02 -7.071770261973142624e-03 -3.198768198490142822e-01 -2.861063778400421143e-01 1.823365092277526855e-01 7.579289376735687256e-02 1.353275328874588013e-01 -3.307016333565115929e-03 -6.732431054115295410e-02 9.268608689308166504e-02 -2.866360545158386230e-01 -1.022055596113204956e-01 1.244374364614486694e-01 -3.142896294593811035e-01 1.827239096164703369e-01 3.168101310729980469e-01 -1.206875294446945190e-01 1.724257469177246094e-01 -1.358941793441772461e-01 -2.008621394634246826e-01 8.783318102359771729e-02 1.335283275693655014e-02 1.533646732568740845e-01 -9.650304913520812988e-02 -1.539217382669448853e-01 -3.786626458168029785e-02 3.458726108074188232e-01
-1.769575327634811401e-01 8.581854403018951416e-02 -3.352874815464019775e-01 1.265020072460174561e-01 -1.616970449686050415e-02 1.404899060726165771e-01 7.372517138719558716e-02 -1.188723966479301453e-01 -6.979602575302124023e-02 1.275992989540100098e-01 6.070492416620254517e-02 2.806915640830993652e-01 -1.688429862260818481e-01 -6.328827142715454102e-02 -2.408282607793807983e-01 -2.461531758308410645e-01 5.978620797395706177e-02 -2.276464365422725677e-02 -3.281063735485076904e-01 -1.781103461980819702e-01 9.712545573711395264e-02 4.446827247738838196e-02 -8.151758462190628052e-02 -1.934848912060260773e-02 1.130517944693565369e-01 9.697649627923965454e-02 -1.306553930044174194e-01 3.183644711971282959e-01 -4.793752729892730713e-01 -7.471705973148345947e-02 -2.249953523278236389e-02 -1.433396711945533752e-02
1.657051444053649902e-01 2.738862298429012299e-03 -2.469248622655868530e-01 -1.053925901651382446e-01 -2.759994566440582275e-01 3.844742104411125183e-02 1.258812546730041504e-01 -1.680955290794372559e-01 1.529179364442825317e-01 8.537164540030062199e-04 2.327581495046615601e-01 1.373875439167022705e-01 1.307051926851272583e-01 -2.823703587055206299e-01 -1.982395946979522705e-01 1.981534808874130249e-01 -3.371999785304069519e-02 2.619393728673458099e-02 -2.304513566195964813e-02 5.437704548239707947e-02 1.412018854171037674e-02 1.339774131774902344e-01 -1.467235982418060303e-01 2.450064867734909058e-01 -4.065335392951965332e-01 2.584825754165649414e-01 -4.080782234668731689e-01 1.266264915466308594e-02 -4.664371162652969360e-02 1.156060490757226944e-02 6.765833124518394470e-03 2.719167806208133698e-02
1.171118114143610001e-03 2.915850579738616943e-01 -2.886194288730621338e-01 7.338073104619979858e-02 1.370602194219827652e-02 2.898340299725532532e-02 -8.433209359645843506e-02 8.925585448741912842e-02 -8.406064659357070923e-02 1.213928386569023132e-01 1.046372354030609131e-01 3.578467071056365967e-01 4.388617575168609619e-01 -4.001870285719633102e-03 4.696829244494438171e-02 -8.345346897840499878e-02 -1.340803205966949463e-01 -7.933044433593750000e-02 -2.223015576601028442e-01 2.596673667430877686e-01 -1.299807801842689514e-02 1.173443198204040527e-01 -6.294409185647964478e-02 -1.237724125385284424e-01 4.413664713501930237e-02 9.141632169485092163e-02 -1.478324234485626221e-01 3.948121368885040283e-01 -1.418555527925491333e-01 -2.373618185520172119e-01 6.416066084057092667e-03 -9.335802495479583740e-02
-2.203628271818161011e-01 -4.502693936228752136e-02 -5.264340713620185852e-02 1.879136413335800171e-01 -3.467745184898376465e-01 -3.652114793658256531e-02 2.853628396987915039e-01 -2.315504103899002075e-01 -2.805214822292327881e-01 -3.856739401817321777e-02 1.265242546796798706e-01 3.945752084255218506e-01 1.018003560602664948e-03 -2.551820874214172363e-02 -9.735849499702453613e-02 -9.223591536283493042e-02 -3.303204104304313660e-02 2.366479933261871338e-01 -5.714535713195800781e-02 -2.746358513832092285e-02 2.678509056568145752e-01 7.049444317817687988e-02 8.709455281496047974e-02 -2.514832839369773865e-02 -1.406752467155456543e-01 1.810925006866455078e-01 1.038457173854112625e-02 3.946844935417175293e-01 -9.600726515054702759e-02 -1.380629688501358032e-01 -3.266554698348045349e-02 1.793039776384830475e-02
[truncated: 3,273,356 more chars]
