# Supplementary material for: The Language of Innovation
Source: PLoS One. 2020 Apr 30;15(4):e0230107. doi: 10.1371/journal.pone.0230107 (PMC7194493; doi:10.1371/journal.pone.0230107)
Supplement: S20 File — (GZ) [file pone.0230107.s020.tar.gz › 1998-2002/V2Run_11_VS_4500_embeddings1998-2002ED32.txt]

-1.347626894712448120e-01 -9.036995470523834229e-02 -4.691717401146888733e-02 1.354728937149047852e-01 -6.279001943767070770e-03 -1.846047788858413696e-01 -3.110260143876075745e-02 9.804055839776992798e-02 -2.329101115465164185e-01 -1.897630095481872559e-01 2.582476437091827393e-01 -1.679398417472839355e-01 -3.325640037655830383e-02 -2.028460949659347534e-01 -1.440439373254776001e-01 -2.170096710324287415e-02 -1.834147721529006958e-01 -5.568273365497589111e-02 1.262002438306808472e-01 -3.127946257591247559e-01 -1.026263311505317688e-01 -1.197217181324958801e-01 5.983972176909446716e-02 -4.909452497959136963e-01 -8.120439946651458740e-02 8.989786356687545776e-02 -1.148305535316467285e-01 -1.261733025312423706e-01 4.494253545999526978e-02 1.568096727132797241e-01 -3.877320885658264160e-02 4.097800850868225098e-01
-1.507824361324310303e-01 -3.152522444725036621e-01 -3.026549518108367920e-01 2.330059409141540527e-01 1.831273362040519714e-02 -1.252336204051971436e-01 8.802001923322677612e-02 2.545947432518005371e-01 2.720775455236434937e-02 -1.770924329757690430e-01 2.114504724740982056e-01 1.600173711776733398e-01 1.086487397551536560e-01 -1.613414436578750610e-01 -1.005771011114120483e-01 2.276742458343505859e-01 2.492331713438034058e-02 2.485632598400115967e-01 4.144388437271118164e-02 1.654774323105812073e-02 1.761015206575393677e-01 -2.305877953767776489e-02 -1.538483798503875732e-01 -1.295358687639236450e-01 -1.584564000368118286e-01 -4.277850314974784851e-02 -2.667957544326782227e-01 -4.982203990221023560e-02 -8.453515917062759399e-02 2.897422313690185547e-01 -4.221242666244506836e-02 3.336620032787322998e-01
-2.251170575618743896e-01 -3.621864318847656250e-01 -2.419408708810806274e-01 3.209364116191864014e-01 6.769423931837081909e-02 -3.967281877994537354e-01 1.199377402663230896e-01 -4.592588916420936584e-02 6.774780899286270142e-02 -1.220003813505172729e-01 8.238042145967483521e-02 -4.004993662238121033e-02 -3.315177559852600098e-02 6.584894657135009766e-02 2.001695334911346436e-01 8.319576084613800049e-02 -4.117742925882339478e-02 6.172310188412666321e-02 6.950347125530242920e-02 -1.019484922289848328e-01 2.185344547033309937e-01 -3.006392419338226318e-01 -6.783587485551834106e-02 -2.484163492918014526e-01 -1.527881324291229248e-01 -3.350149095058441162e-02 -3.189145773649215698e-02 -1.017883345484733582e-01 -2.390677779912948608e-01 2.481335103511810303e-01 1.142469793558120728e-01 -7.102873921394348145e-02
-1.575471833348274231e-02 -5.642979219555854797e-02 -2.737166360020637512e-02 1.206499040126800537e-01 6.651604920625686646e-02 -1.175666153430938721e-01 -1.407857686281204224e-01 1.386319380253553391e-02 4.962311685085296631e-02 -5.426658391952514648e-01 1.809569746255874634e-01 2.590305544435977936e-02 -2.622545659542083740e-01 2.968296781182289124e-02 -2.161892689764499664e-02 1.118251383304595947e-01 -6.387849897146224976e-02 -1.078836023807525635e-01 -2.224388420581817627e-01 -1.040881723165512085e-01 3.092106580734252930e-01 1.314138174057006836e-01 -1.782745867967605591e-02 -3.871331512928009033e-01 5.109966546297073364e-02 -1.189348995685577393e-01 2.062283605337142944e-01 9.281887859106063843e-02 -1.203988939523696899e-01 -7.840213924646377563e-02 -1.412784010171890259e-01 2.870520651340484619e-01
-1.542059630155563354e-01 -3.124385774135589600e-01 3.487024083733558655e-02 1.746919602155685425e-01 -1.795923113822937012e-01 -1.703189760446548462e-01 -1.478294432163238525e-01 -2.435793280601501465e-01 1.840891540050506592e-01 -1.955390870571136475e-01 2.525269053876399994e-02 -8.020947873592376709e-02 -2.845491981133818626e-03 7.434489578008651733e-02 -2.984626889228820801e-01 -1.926260590553283691e-01 -1.665608286857604980e-01 1.516013741493225098e-01 -2.428413778543472290e-01 -2.099469751119613647e-01 -1.194995716214179993e-01 -1.704371720552444458e-01 7.379107922315597534e-02 -2.991285324096679688e-01 -1.366143822669982910e-01 -7.111177779734134674e-03 -1.543661504983901978e-01 -2.852586284279823303e-02 -2.239699512720108032e-01 8.483715355396270752e-02 5.077988654375076294e-02 3.133452534675598145e-01
-2.644332312047481537e-02 -1.770378351211547852e-01 -2.860842049121856689e-01 3.430542349815368652e-01 -8.333630859851837158e-03 -1.375399827957153320e-01 -7.965254783630371094e-02 -1.273332536220550537e-01 -1.788142621517181396e-01 -1.450078487396240234e-01 -5.978288501501083374e-02 -2.662107646465301514e-01 -1.933540254831314087e-01 -2.630281075835227966e-02 -1.225557178258895874e-01 -5.789326131343841553e-02 -1.743138134479522705e-01 -4.430331289768218994e-02 -3.996016457676887512e-02 -2.142567038536071777e-01 2.484603226184844971e-01 -8.611349016427993774e-02 7.971490919589996338e-02 -1.553515195846557617e-01 -2.272429615259170532e-01 -3.324313089251518250e-02 -1.265471577644348145e-01 -1.361685544252395630e-01 -3.446447253227233887e-01 2.624022364616394043e-01 2.546693384647369385e-01 1.539817452430725098e-01
-2.463864088058471680e-01 -4.044906497001647949e-01 -2.305332869291305542e-01 1.854459345340728760e-01 -4.610919952392578125e-02 -1.334600746631622314e-01 1.703300625085830688e-01 -4.075432941317558289e-02 8.020528592169284821e-03 -1.872338354587554932e-01 -6.419237703084945679e-02 -1.739215254783630371e-01 -1.277906298637390137e-01 1.623959988355636597e-01 6.021278095431625843e-04 -1.061917617917060852e-01 1.155608613044023514e-02 3.042373657226562500e-01 -3.147533237934112549e-01 -2.151715308427810669e-01 2.189768292009830475e-02 -6.286902725696563721e-02 2.648841142654418945e-01 -1.948162019252777100e-01 -9.587964415550231934e-02 -9.756697714328765869e-02 1.774113476276397705e-01 2.533149346709251404e-02 -1.252539753913879395e-01 2.848790585994720459e-01 5.555487796664237976e-02 1.126637458801269531e-01
-1.562764644622802734e-01 -2.778483033180236816e-01 2.054530940949916840e-02 4.798395037651062012e-01 2.427781745791435242e-02 -2.302741855382919312e-01 -4.893197864294052124e-02 -1.866642832756042480e-01 -2.110956609249114990e-01 -1.385739147663116455e-01 -5.535222962498664856e-02 1.756868511438369751e-02 -7.606947422027587891e-02 3.329499065876007080e-01 -1.793396919965744019e-01 -2.393026649951934814e-02 -2.017165273427963257e-01 1.477589756250381470e-01 -2.644262909889221191e-01 2.956577390432357788e-02 -3.904197365045547485e-02 -1.308739930391311646e-01 2.071535214781761169e-02 -2.260022610425949097e-01 -3.781529143452644348e-02 -8.158522099256515503e-02 -8.212623000144958496e-02 -2.655153870582580566e-01 -1.057908236980438232e-01 1.965155750513076782e-01 5.874333530664443970e-02 1.351886391639709473e-01
-6.087037548422813416e-02 -9.625081717967987061e-02 -2.092624455690383911e-01 1.417967975139617920e-01 3.379536792635917664e-02 -3.978006541728973389e-01 2.334382012486457825e-02 -2.309187203645706177e-01 -5.295565724372863770e-02 -2.690060436725616455e-01 7.089810445904731750e-03 -5.001076683402061462e-02 -1.113402768969535828e-01 1.482949554920196533e-01 -4.804406315088272095e-02 3.455183506011962891e-01 -6.253660470247268677e-02 1.251666992902755737e-01 -6.528874486684799194e-02 -1.482774019241333008e-01 7.261031866073608398e-02 1.089779138565063477e-01 -3.237843280658125877e-03 -2.984791100025177002e-01 -1.508629024028778076e-01 1.955314911901950836e-02 6.525381654500961304e-02 -6.917214393615722656e-02 -2.070324569940567017e-01 2.172197550535202026e-01 4.458763003349304199e-01 5.446284636855125427e-02
-4.881483688950538635e-02 -2.313848286867141724e-01 -1.241040378808975220e-01 3.272542655467987061e-01 -2.383248656988143921e-01 -1.953076571226119995e-01 2.124468833208084106e-01 2.114014923572540283e-01 -2.552482485771179199e-01 -3.077093958854675293e-01 5.103330686688423157e-02 1.147028133273124695e-01 -1.285218745470046997e-01 -8.259832113981246948e-02 1.440344899892807007e-01 9.821774065494537354e-02 -2.037099003791809082e-01 1.826816797256469727e-01 -3.635432943701744080e-02 -1.103625819087028503e-01 -3.736958606168627739e-03 1.117263957858085632e-01 1.152206733822822571e-01 -2.777521312236785889e-01 3.358856216073036194e-02 -1.040446460247039795e-01 -1.705223321914672852e-01 2.024971842765808105e-01 -1.294170469045639038e-01 3.179438114166259766e-01 1.277001500129699707e-01 3.252974711358547211e-03
-1.506038606166839600e-01 -3.570524156093597412e-01 8.348658680915832520e-02 3.270582556724548340e-01 3.316251933574676514e-02 -2.022441178560256958e-01 -1.991566643118858337e-02 -7.619406282901763916e-02 9.711703658103942871e-02 -3.142738044261932373e-01 1.922267228364944458e-01 -5.918526276946067810e-02 -8.700352162122726440e-02 2.407216094434261322e-02 2.747115679085254669e-02 2.992578148841857910e-01 1.168533507734537125e-02 -1.826790422201156616e-01 -1.429218798875808716e-01 -2.552514374256134033e-01 -1.688537746667861938e-01 9.750914759933948517e-03 9.142687171697616577e-02 4.405853152275085449e-02 -9.709074348211288452e-02 -1.686374992132186890e-01 2.877275645732879639e-01 1.143962666392326355e-01 -2.108251005411148071e-01 -1.823647134006023407e-02 -1.869701221585273743e-02 3.220473825931549072e-01
-2.519190609455108643e-01 -4.066283106803894043e-01 -1.483895480632781982e-01 4.071951210498809814e-01 -1.095031946897506714e-01 -1.829414367675781250e-01 -1.293679792433977127e-02 -2.531369924545288086e-01 -9.981205686926841736e-03 -2.077671140432357788e-01 -1.785641461610794067e-01 -1.566856652498245239e-01 -3.116964697837829590e-01 -5.333090573549270630e-02 -3.520697727799415588e-02 6.352220475673675537e-02 -1.960681378841400146e-01 7.270139455795288086e-02 -1.096139773726463318e-01 -1.949941813945770264e-01 1.230489686131477356e-01 -4.732489585876464844e-02 -4.539191350340843201e-02 -2.848934829235076904e-01 -1.542548984289169312e-01 7.318086922168731689e-03 4.672103375196456909e-02 -8.344384282827377319e-02 3.995805978775024414e-02 6.525516510009765625e-02 8.246420323848724365e-02 1.692987382411956787e-01
-2.736773192882537842e-01 -3.542509973049163818e-01 -8.483313769102096558e-02 1.588542312383651733e-01 2.509875455871224403e-03 -3.943040072917938232e-01 2.524493932723999023e-01 -2.373734675347805023e-02 -1.737394034862518311e-01 -9.398762136697769165e-02 1.123785749077796936e-01 -1.433985084295272827e-01 -2.547555863857269287e-01 1.594114154577255249e-01 -2.585042640566825867e-02 -1.858288496732711792e-01 -5.347500368952751160e-02 1.600886508822441101e-02 -4.124827682971954346e-02 -2.402315586805343628e-01 1.839569211006164551e-01 1.178853586316108704e-01 -5.762478709220886230e-02 -2.695074677467346191e-01 5.176734179258346558e-02 -7.310400903224945068e-02 -1.223781239241361618e-02 -1.257495284080505371e-01 -2.731119990348815918e-01 9.997104108333587646e-02 1.649277061223983765e-01 1.663810759782791138e-01
1.460680086165666580e-02 -3.501736521720886230e-01 -2.399458438158035278e-01 4.269169867038726807e-01 5.783436819911003113e-02 -3.719228878617286682e-02 7.341700792312622070e-02 -4.859627410769462585e-02 -1.668282896280288696e-01 -3.819546997547149658e-01 1.650263965129852295e-01 1.129835620522499084e-01 -2.148735374212265015e-01 -6.661451607942581177e-02 -3.338665664196014404e-01 -8.665878325700759888e-02 -2.033665031194686890e-01 -4.282980039715766907e-02 9.347252547740936279e-02 7.848928123712539673e-02 2.273160666227340698e-01 5.332931876182556152e-02 1.533334255218505859e-01 -1.602024286985397339e-01 -1.925800591707229614e-01 2.895421348512172699e-02 -1.189803183078765869e-01 3.938878327608108521e-02 -1.298657059669494629e-01 6.046511605381965637e-02 6.018948554992675781e-02 -4.459523037075996399e-02
-5.293195322155952454e-02 -2.468590140342712402e-01 -2.497398853302001953e-01 2.702508568763732910e-01 -2.727440297603607178e-01 -1.345731168985366821e-01 1.306453943252563477e-01 -8.896219730377197266e-02 -6.723053753376007080e-02 -3.655807077884674072e-01 2.538546621799468994e-01 -2.700536511838436127e-02 7.026626914739608765e-02 -1.659283339977264404e-01 -8.273869752883911133e-02 2.237545847892761230e-01 -2.594552338123321533e-01 -3.231807425618171692e-02 -1.191094219684600830e-01 3.818893805146217346e-02 1.035843491554260254e-01 1.699329763650894165e-01 8.286421000957489014e-02 -4.296552017331123352e-02 1.646114140748977661e-02 -1.274032145738601685e-01 -3.571521937847137451e-01 -1.626549959182739258e-01 1.891514472663402557e-02 2.509077489376068115e-01 -1.534609198570251465e-01 3.071779198944568634e-02
-4.311867430806159973e-02 -2.957270741462707520e-01 -3.334033116698265076e-02 3.863973915576934814e-01 1.979736387729644775e-01 -3.379236459732055664e-01 2.317995019257068634e-02 2.455162629485130310e-02 -1.491288691759109497e-01 -2.644359767436981201e-01 1.558094285428524017e-02 -6.195889040827751160e-02 -7.001700997352600098e-02 -4.402184486389160156e-02 -1.131568625569343567e-01 9.346428513526916504e-02 -1.815421730279922485e-01 -2.131428942084312439e-02 -2.742902748286724091e-02 -2.923550643026828766e-02 -1.791370362043380737e-01 -1.755024343729019165e-01 -1.772488653659820557e-02 -5.761801451444625854e-02 -2.961184456944465637e-02 -7.817251980304718018e-02 2.990972697734832764e-01 1.944947540760040283e-01 -1.154562309384346008e-01 1.244069561362266541e-01 -1.808800995349884033e-01 4.286883473396301270e-01
-7.622354477643966675e-02 -2.715955078601837158e-01 -8.528481423854827881e-02 2.431010603904724121e-01 -1.069094240665435791e-01 -8.783235214650630951e-03 -5.210743844509124756e-02 -2.044404447078704834e-01 7.071978598833084106e-02 -2.895291149616241455e-01 -1.516807079315185547e-01 -1.209413036704063416e-01 -2.204069048166275024e-01 1.863716095685958862e-01 -1.295406837016344070e-02 -8.079133182764053345e-02 -3.383111953735351562e-02 1.230802014470100403e-01 -1.083377301692962646e-01 -7.701983302831649780e-02 1.251867860555648804e-01 -4.046018421649932861e-02 -5.121868848800659180e-02 -3.587439954280853271e-01 -2.427714914083480835e-01 -2.917459607124328613e-01 -1.957498341798782349e-01 -2.094676904380321503e-02 -2.704970240592956543e-01 1.956483870744705200e-01 1.216039340943098068e-02 3.233703970909118652e-01
-3.843235597014427185e-02 -4.176619052886962891e-01 1.310884952545166016e-01 2.936516702175140381e-01 -7.181271165609359741e-02 -1.592634767293930054e-01 -1.001407857984304428e-02 -2.428638041019439697e-01 1.627225428819656372e-01 -2.830637693405151367e-01 -1.197953522205352783e-01 -1.889248043298721313e-01 -8.712361007928848267e-02 2.137805223464965820e-01 -2.491863667964935303e-01 -1.999172270298004150e-01 -1.314031332731246948e-01 1.377673745155334473e-01 -6.402692943811416626e-02 -3.683041036128997803e-02 6.595196574926376343e-02 1.719672791659832001e-02 2.971305884420871735e-02 -1.411862969398498535e-01 -2.212745845317840576e-01 -1.409780681133270264e-01 4.808043595403432846e-03 -1.397940218448638916e-01 -8.881819248199462891e-02 1.408499628305435181e-01 2.238136380910873413e-01 2.926998436450958252e-01
-4.566179215908050537e-02 9.067585319280624390e-02 -2.448156476020812988e-01 2.486960142850875854e-01 -8.125582337379455566e-02 -1.373004913330078125e-01 2.240343987941741943e-01 -6.643983069807291031e-03 -6.359643302857875824e-03 -9.206416457891464233e-02 4.022908583283424377e-02 -2.158617824316024780e-01 -2.937924563884735107e-01 9.066849946975708008e-02 -2.409130781888961792e-01 3.206539452075958252e-01 -1.575312018394470215e-01 2.920366525650024414e-01 1.556179076433181763e-01 -3.094101846218109131e-01 3.162099123001098633e-01 1.673755934461951256e-03 -1.076609864830970764e-01 -1.508875936269760132e-01 6.955735385417938232e-02 2.313693752512335777e-03 -1.792684942483901978e-01 -7.344164699316024780e-02 4.563505202531814575e-02 -1.325164735317230225e-01 7.855568826198577881e-02 2.179541438817977905e-01
-2.891622781753540039e-01 -3.665911853313446045e-01 -1.606848388910293579e-01 3.230044245719909668e-01 -8.171071112155914307e-02 -2.117297649383544922e-01 -8.730741590261459351e-02 -2.595125734806060791e-01 5.171014927327632904e-03 -1.775665283203125000e-01 1.282407790422439575e-01 -2.418676614761352539e-01 -1.264813542366027832e-01 1.038910746574401855e-01 -1.289064586162567139e-01 -6.879580020904541016e-02 1.429935246706008911e-01 1.668452471494674683e-01 -1.626311838626861572e-01 -3.541172146797180176e-01 3.627077862620353699e-02 7.661088556051254272e-02 1.308500021696090698e-01 -1.220447942614555359e-01 -2.082515209913253784e-01 2.681125514209270477e-02 -1.128715723752975464e-01 2.166730817407369614e-03 -8.598681539297103882e-03 1.980325430631637573e-01 3.240673989057540894e-02 1.849834024906158447e-01
-1.529354453086853027e-01 -3.302785754203796387e-01 -2.877964675426483154e-01 2.751970887184143066e-01 1.801036149263381958e-01 -1.995216757059097290e-01 -3.831415902823209763e-03 -3.569213151931762695e-01 3.797325491905212402e-02 -1.535472869873046875e-01 -1.409472431987524033e-02 -5.357023701071739197e-02 -2.009983658790588379e-01 9.714044630527496338e-02 -1.281904727220535278e-01 -7.489144057035446167e-02 -1.961068212985992432e-01 2.001771889626979828e-02 -1.774629652500152588e-01 -1.119116023182868958e-01 1.259664744138717651e-01 -1.841874606907367706e-02 -4.347205907106399536e-02 -2.296492904424667358e-01 -1.861248761415481567e-01 -6.213636696338653564e-02 -2.247278019785881042e-02 -6.134098768234252930e-02 -1.112378835678100586e-01 3.497531712055206299e-01 1.476302295923233032e-01 2.374220788478851318e-01
-1.328374147415161133e-01 -4.231923446059226990e-02 2.955519407987594604e-02 1.718051135540008545e-01 1.781237423419952393e-01 -9.719799458980560303e-02 4.985160753130912781e-02 8.074411004781723022e-02 6.093338131904602051e-02 -2.169330269098281860e-01 2.225682735443115234e-01 -6.958549469709396362e-02 -7.193592935800552368e-02 1.151217054575681686e-02 -1.724819466471672058e-02 2.776157557964324951e-01 -2.326530218124389648e-01 -1.512035876512527466e-01 -2.754932045936584473e-01 -1.919878274202346802e-01 -1.010444983839988708e-01 -1.284880340099334717e-01 2.908391319215297699e-02 -2.733049392700195312e-01 -1.695893704891204834e-01 -7.416239380836486816e-02 2.777430713176727295e-01 7.019504439085721970e-03 -3.192128539085388184e-01 3.115019574761390686e-02 3.522687591612339020e-03 4.536832571029663086e-01
-1.141508370637893677e-01 -1.172312125563621521e-01 1.986563578248023987e-02 2.281488180160522461e-01 1.767689287662506104e-01 -1.599974334239959717e-01 -3.057107329368591309e-03 -2.366441786289215088e-01 -4.981781914830207825e-02 -3.253941535949707031e-01 2.026524841785430908e-01 4.073950275778770447e-02 -1.067127063870429993e-01 1.304324567317962646e-01 1.706461049616336823e-02 2.365273982286453247e-01 4.313905537128448486e-02 -1.091768220067024231e-01 -4.105518385767936707e-02 6.668735295534133911e-02 8.323229849338531494e-02 -3.870322369039058685e-03 1.939870566129684448e-01 -3.629567027091979980e-01 -7.038605958223342896e-02 -7.388842850923538208e-02 3.002345860004425049e-01 6.207657605409622192e-02 -1.287943124771118164e-01 -1.074696108698844910e-01 6.095925718545913696e-02 4.896017611026763916e-01
-1.693401336669921875e-01 -3.052703142166137695e-01 -2.894295752048492432e-01 3.012861907482147217e-01 1.024068742990493774e-01 2.564243972301483154e-02 -2.598605677485466003e-02 3.579881042242050171e-02 -1.773079782724380493e-01 -3.199892342090606689e-01 2.879889905452728271e-01 1.390774697065353394e-01 -1.268229484558105469e-01 -9.445819258689880371e-02 -7.197020947933197021e-02 1.766040474176406860e-01 -4.588073492050170898e-01 6.063713505864143372e-02 1.392995268106460571e-01 7.157007604837417603e-02 -2.505995891988277435e-02 5.179433524608612061e-02 1.503180619329214096e-02 -2.587821185588836670e-01 -1.211597025394439697e-01 1.001346856355667114e-01 3.021350316703319550e-02 -1.836833208799362183e-01 -3.014080040156841278e-02 1.191223710775375366e-01 -8.808742463588714600e-02 -3.966798633337020874e-02
-1.718515157699584961e-01 -2.927502095699310303e-01 -3.137818872928619385e-01 8.871583640575408936e-02 -1.943510472774505615e-01 -1.559275388717651367e-01 -6.872349977493286133e-02 -1.308832913637161255e-01 1.298230979591608047e-02 -2.610446140170097351e-02 2.222665846347808838e-01 -2.974168360233306885e-01 -1.860172897577285767e-01 2.983166277408599854e-01 2.310921251773834229e-01 -1.398524921387434006e-02 -1.505514979362487793e-01 3.069863282144069672e-02 -1.303429752588272095e-01 -1.184434592723846436e-01 1.412191689014434814e-01 -1.858984977006912231e-01 1.808935999870300293e-01 -2.293650358915328979e-01 -2.302173376083374023e-01 -3.090802207589149475e-02 6.989852339029312134e-02 -5.857584625482559204e-02 1.145032644271850586e-01 2.858003675937652588e-01 1.515327692031860352e-01 6.408422440290451050e-02
1.212728396058082581e-01 -1.583185493946075439e-01 -1.771173775196075439e-01 2.289578616619110107e-01 1.339454352855682373e-01 -3.251533806324005127e-01 3.113964013755321503e-02 -1.632357835769653320e-01 1.907907575368881226e-01 -2.184376418590545654e-01 7.935920357704162598e-02 -2.115671485662460327e-01 -1.016788184642791748e-01 -1.088277548551559448e-01 -2.215595245361328125e-01 1.928356736898422241e-01 -2.336312830448150635e-01 1.824466586112976074e-01 -5.750071257352828979e-03 -1.358512789011001587e-01 -8.353635668754577637e-02 -1.524152457714080811e-01 5.111742019653320312e-02 -1.867252737283706665e-01 7.918280363082885742e-02 2.578921020030975342e-01 -3.786150515079498291e-01 1.104105487465858459e-01 -1.516688764095306396e-01 1.362893432378768921e-01 7.536593079566955566e-02 1.786051988601684570e-01
-4.839957132935523987e-02 -5.009513497352600098e-01 -3.644223809242248535e-01 3.705134987831115723e-01 9.863430261611938477e-02 -1.803601831197738647e-01 5.288759246468544006e-02 -1.115154400467872620e-01 -3.159707039594650269e-02 -2.808807194232940674e-01 -4.730861634016036987e-02 -4.070252925157546997e-02 2.057118155062198639e-02 1.451816707849502563e-01 -7.782574743032455444e-02 -1.137236580252647400e-01 -1.395571082830429077e-01 6.404148787260055542e-02 -9.466860443353652954e-02 -2.696314752101898193e-01 6.281183660030364990e-02 1.106511801481246948e-01 -6.380384415388107300e-02 -2.142836600542068481e-01 -2.479893565177917480e-01 -9.923395514488220215e-02 -8.426008373498916626e-02 -2.160481736063957214e-02 2.761167101562023163e-02 1.293369680643081665e-01 5.658248811960220337e-02 1.543671339750289917e-01
-1.553074922412633896e-02 -1.852673292160034180e-02 -3.296003043651580811e-01 2.925187349319458008e-01 -1.371375769376754761e-01 -9.288943558931350708e-02 1.470994353294372559e-01 1.961892694234848022e-01 -3.535243123769760132e-02 -2.229749262332916260e-01 2.285724431276321411e-01 -9.378992021083831787e-02 -2.993378415703773499e-02 -1.067010611295700073e-01 -1.384620368480682373e-01 1.141999065876007080e-01 -1.611455529928207397e-01 -6.141494587063789368e-02 8.604124188423156738e-02 -2.370033785700798035e-02 2.139788419008255005e-01 1.816241890192031860e-01 2.522664070129394531e-01 1.332947462797164917e-01 -1.924336701631546021e-01 -7.543721050024032593e-02 -8.467371761798858643e-02 -1.281893104314804077e-01 -1.181590110063552856e-01 4.196303486824035645e-01 1.519649028778076172e-01 2.894681096076965332e-01
8.938212413340806961e-04 1.664593629539012909e-02 -9.496860951185226440e-02 1.461270451545715332e-01 -1.064540073275566101e-01 2.249098382890224457e-02 8.134388923645019531e-02 -2.846412658691406250e-01 -6.350057572126388550e-02 -5.650446414947509766e-01 2.369534075260162354e-01 6.977474689483642578e-02 1.561645716428756714e-01 7.940429449081420898e-02 3.598421439528465271e-02 2.527785599231719971e-01 -3.878513351082801819e-02 1.209031511098146439e-02 -1.250101625919342041e-01 -2.929556965827941895e-01 1.295808851718902588e-01 5.654625594615936279e-02 -2.213992737233638763e-02 -1.669894754886627197e-01 2.957556024193763733e-02 -1.001192703843116760e-01 -7.081350684165954590e-02 2.827179133892059326e-01 -1.557073146104812622e-01 3.289313241839408875e-02 2.021480351686477661e-01 2.759860157966613770e-01
-4.138773679733276367e-01 -1.724535226821899414e-01 -1.110665872693061829e-01 2.133134901523590088e-01 -1.696580052375793457e-01 -1.458781212568283081e-01 7.318198680877685547e-02 -3.168951719999313354e-02 -1.136943027377128601e-01 -3.420698344707489014e-01 1.716068387031555176e-01 -1.961044818162918091e-01 -2.698784470558166504e-01 1.433485001325607300e-01 -6.972671300172805786e-02 -9.559935890138149261e-03 1.075057536363601685e-01 1.679566800594329834e-01 -3.223461508750915527e-01 -1.532761603593826294e-01 1.610510349273681641e-01 -1.486859768629074097e-01 -1.283395588397979736e-01 -2.106254100799560547e-01 -7.832801342010498047e-02 -2.021861374378204346e-01 -2.335017360746860504e-02 -1.434887349605560303e-01 2.450402826070785522e-02 1.799199879169464111e-01 1.063982993364334106e-01 5.899538751691579819e-03
-1.359907835721969604e-01 -2.741463780403137207e-01 -1.368670463562011719e-01 1.127736717462539673e-01 1.063963398337364197e-01 -3.394517898559570312e-01 -1.825554817914962769e-01 3.774281963706016541e-02 5.176721606403589249e-03 -3.401131629943847656e-01 -9.744991362094879150e-02 -1.192302927374839783e-01 -2.231513112783432007e-01 9.595101326704025269e-02 -2.314026355743408203e-01 -2.643701620399951935e-02 -2.582489848136901855e-01 1.708946228027343750e-01 1.031286418437957764e-01 -1.121858432888984680e-01 1.380600035190582275e-01 -1.832110434770584106e-02 -1.742273867130279541e-01 -2.320924550294876099e-01 1.166383475065231323e-01 -7.055012136697769165e-02 1.047707945108413696e-01 -1.475077569484710693e-01 -3.144744336605072021e-01 2.851215302944183350e-01 2.558563090860843658e-02 7.770724594593048096e-02
-2.994655966758728027e-01 -2.383404374122619629e-01 4.897341597825288773e-03 1.544650644063949585e-01 -2.128249257802963257e-01 -2.657328844070434570e-01 2.358878701925277710e-01 -1.183496341109275818e-01 -1.516025420278310776e-02 -3.261874020099639893e-01 1.276370435953140259e-01 -1.176593378186225891e-01 -1.859359741210937500e-01 2.874602749943733215e-02 -1.617924124002456665e-01 6.056158617138862610e-02 -4.237031936645507812e-02 -1.251198798418045044e-01 -1.989800482988357544e-01 -1.751076281070709229e-01 1.602257639169692993e-01 -6.565498560667037964e-02 1.505763828754425049e-01 -1.429200470447540283e-01 -2.984694540500640869e-01 -5.903352051973342896e-02 1.601653397083282471e-01 -2.794027030467987061e-01 4.715671017765998840e-02 2.109800577163696289e-01 1.230701282620429993e-01 -1.520131081342697144e-01
6.212702486664056778e-03 -2.178612947463989258e-01 -6.377609074115753174e-02 2.097380012273788452e-01 -9.883654117584228516e-02 -5.551569536328315735e-02 4.161705449223518372e-02 8.046190440654754639e-02 5.283943936228752136e-02 -3.120793700218200684e-01 3.688695281744003296e-02 1.308030486106872559e-01 -7.537975441664457321e-03 7.584720849990844727e-02 -8.733900636434555054e-02 3.494035899639129639e-01 -3.029052019119262695e-01 -5.374251399189233780e-03 1.470443159341812134e-01 -6.837766617536544800e-02 1.043733432888984680e-01 2.901683449745178223e-01 5.172359757125377655e-03 -3.090049028396606445e-01 2.224892526865005493e-01 -6.304530054330825806e-02 -2.424651533365249634e-01 9.384965896606445312e-02 -3.049487173557281494e-01 2.935269773006439209e-01 -1.364255100488662720e-01 4.111186787486076355e-02
-1.969494521617889404e-01 -2.610016167163848877e-01 3.424332826398313046e-04 3.008833825588226318e-01 1.364419981837272644e-02 -2.057016491889953613e-01 -2.640986070036888123e-02 -3.087505139410495758e-02 -5.325497314333915710e-02 -4.290977865457534790e-02 1.725439578294754028e-01 -1.627031341195106506e-02 -1.090992391109466553e-01 -6.352624297142028809e-02 7.281408179551362991e-03 2.690495848655700684e-01 -2.451734393835067749e-01 -1.784337610006332397e-01 -7.858549803495407104e-02 -2.253980487585067749e-01 5.599447339773178101e-02 -2.433312125504016876e-02 1.857785880565643311e-01 -1.324366126209497452e-02 1.617142464965581894e-03 -1.643568128347396851e-01 1.407325714826583862e-01 -2.798934839665889740e-02 -2.825659811496734619e-01 -2.495215646922588348e-02 -1.539646685123443604e-01 5.442375540733337402e-01
-1.122170612215995789e-01 -3.269177377223968506e-01 -2.306291460990905762e-01 2.616008520126342773e-01 -1.124189943075180054e-01 -1.489963829517364502e-01 4.943815991282463074e-02 -8.445883542299270630e-02 1.210453957319259644e-01 -2.871906384825706482e-02 7.942233234643936157e-02 1.627904549241065979e-02 -1.805033236742019653e-01 8.339583873748779297e-02 2.005664631724357605e-02 1.157453954219818115e-01 -3.230448067188262939e-01 1.885330677032470703e-01 -6.239839643239974976e-02 -3.510838150978088379e-01 1.916126310825347900e-01 9.234216064214706421e-02 5.723977833986282349e-02 -7.068773359060287476e-02 -3.203260302543640137e-01 -2.290079556405544281e-02 5.273942276835441589e-02 -1.943195760250091553e-01 1.475453227758407593e-01 2.582142949104309082e-01 2.937850356101989746e-01 1.031268760561943054e-02
5.383852869272232056e-02 -4.453087225556373596e-02 1.924220658838748932e-02 3.411438465118408203e-01 -5.756194517016410828e-02 -1.975776702165603638e-01 -1.380293667316436768e-01 -7.923074066638946533e-03 1.235599163919687271e-02 -4.419278204441070557e-01 2.193782180547714233e-01 1.579612344503402710e-01 1.591251045465469360e-01 -9.957798756659030914e-03 -1.753558218479156494e-02 6.968834996223449707e-02 -4.771243780851364136e-02 -6.943447887897491455e-02 -8.800446055829524994e-03 -2.163429260253906250e-01 -3.704691678285598755e-02 -1.413614451885223389e-01 1.893040388822555542e-01 -4.095306992530822754e-01 -3.352759033441543579e-02 -4.404805228114128113e-02 3.159666433930397034e-02 1.977156251668930054e-01 -1.441939473152160645e-01 -1.883713752031326294e-01 3.139992058277130127e-02 3.721376061439514160e-01
-2.416388541460037231e-01 -4.288508892059326172e-01 -1.626224666833877563e-01 2.794825136661529541e-01 5.250185728073120117e-02 -5.126733332872390747e-02 -1.351516693830490112e-01 -1.509223133325576782e-01 2.146180486306548119e-03 -2.361677438020706177e-01 -1.925659477710723877e-01 -1.692668348550796509e-01 -3.620261698961257935e-02 1.312120854854583740e-01 -9.204233437776565552e-02 6.681489199399948120e-02 -2.098282128572463989e-01 5.530539155006408691e-02 -1.622624397277832031e-01 -2.128728330135345459e-01 1.435306505300104618e-03 2.075017243623733521e-01 8.323694020509719849e-02 -2.864024639129638672e-01 -1.659256517887115479e-01 -7.777214515954256058e-03 -2.465620823204517365e-02 -1.140626221895217896e-01 -1.126568987965583801e-01 2.955842614173889160e-01 1.922073066234588623e-01 1.574081480503082275e-01
3.233302384614944458e-02 -2.201717495918273926e-01 1.393848955631256104e-01 2.904023230075836182e-01 -2.621397078037261963e-01 2.443799525499343872e-01 -4.985190927982330322e-02 -8.196928352117538452e-02 -5.396203696727752686e-02 -2.660254836082458496e-01 2.691227495670318604e-01 1.156600937247276306e-01 -3.743088543415069580e-01 -1.252748370170593262e-01 -2.643901109695434570e-01 1.693865507841110229e-01 -2.602503597736358643e-01 4.715319350361824036e-02 1.210304573178291321e-01 -3.610236346721649170e-01 -5.610613524913787842e-02 -1.412784755229949951e-01 -1.117223594337701797e-02 -3.260723501443862915e-02 -1.850120164453983307e-02 -2.909483760595321655e-02 8.844096213579177856e-02 1.755253039300441742e-02 1.284494064748287201e-02 9.874314069747924805e-02 -1.566105186939239502e-01 1.104410737752914429e-01
-5.969066917896270752e-02 -2.440629005432128906e-01 -1.375102549791336060e-01 6.603514403104782104e-02 1.185260340571403503e-01 -2.565734088420867920e-01 2.843326032161712646e-01 5.878509208559989929e-02 -1.029453501105308533e-01 -9.483248926699161530e-03 3.516689836978912354e-01 -3.929614648222923279e-02 -2.655346095561981201e-01 -1.392352283000946045e-01 -4.066763818264007568e-02 2.192334532737731934e-01 -6.702256202697753906e-02 2.278113365173339844e-01 2.929815463721752167e-02 -1.114943102002143860e-01 -2.464393340051174164e-02 2.489396557211875916e-02 3.539881110191345215e-01 -7.988855987787246704e-02 -1.480303108692169189e-01 -1.834734715521335602e-02 -1.924837678670883179e-01 1.846680790185928345e-01 -1.519863307476043701e-01 3.805917799472808838e-01 -1.398882362991571426e-03 9.978240728378295898e-02
1.801351010799407959e-01 2.444270998239517212e-02 -8.593668043613433838e-02 2.294375598430633545e-01 3.853084519505500793e-02 7.429850846529006958e-02 1.518154051154851913e-02 1.900963187217712402e-01 -4.683151841163635254e-03 -4.535282850265502930e-01 3.905470371246337891e-01 1.015696488320827484e-02 -2.720582187175750732e-01 3.443145751953125000e-01 5.057299137115478516e-02 7.523338496685028076e-02 -6.166702136397361755e-02 4.631531238555908203e-02 -6.766489893198013306e-02 -3.184354677796363831e-02 1.209877058863639832e-01 1.333734579384326935e-02 1.447679996490478516e-01 -3.639263510704040527e-01 -7.965654134750366211e-02 -1.377628743648529053e-01 -2.281670719385147095e-01 6.190157681703567505e-02 1.208449229598045349e-01 1.526501029729843140e-01 3.456319868564605713e-02 6.600835919380187988e-02
-8.748702704906463623e-02 -5.904382467269897461e-02 -6.475020200014114380e-03 3.810261487960815430e-01 1.362333744764328003e-01 -1.018654182553291321e-01 -2.036418914794921875e-01 -4.646837338805198669e-02 1.882602460682392120e-02 -3.859794437885284424e-01 1.629323512315750122e-01 7.245445251464843750e-02 -1.884204298257827759e-01 -1.777753978967666626e-01 -1.971586607396602631e-02 1.556584537029266357e-01 -2.105678766965866089e-01 -1.545552313327789307e-01 -7.731861621141433716e-02 -1.927320510149002075e-01 1.261943131685256958e-01 4.683177545666694641e-02 4.465383663773536682e-02 -3.353831470012664795e-01 -8.113751560449600220e-02 -9.747880697250366211e-02 3.119790852069854736e-01 9.197223186492919922e-02 -3.516801446676254272e-02 -7.717604935169219971e-02 3.521221503615379333e-02 3.520849645137786865e-01
2.999128699302673340e-01 -8.423792570829391479e-02 -8.683391660451889038e-02 3.110954463481903076e-01 8.725512027740478516e-02 -3.046994507312774658e-01 9.103725664317607880e-03 6.223366595804691315e-03 1.417169719934463501e-01 -2.458593249320983887e-01 2.685614228248596191e-01 6.881912052631378174e-02 -1.731182038784027100e-01 1.506198942661285400e-01 2.033082991838455200e-01 5.856464058160781860e-02 -3.530053049325942993e-02 8.144637569785118103e-03 2.372511625289916992e-01 -1.531815528869628906e-01 -3.119149710983037949e-03 -1.347763836383819580e-01 1.878379136323928833e-01 -2.090355008840560913e-01 -7.323745638132095337e-02 -1.681169718503952026e-01 -1.293379366397857666e-01 -1.997447311878204346e-01 1.319610923528671265e-01 3.325196504592895508e-01 -8.524500578641891479e-02 1.988091766834259033e-01
-1.458881497383117676e-01 -3.600136339664459229e-01 -9.747393429279327393e-02 2.767930366098880768e-02 -4.858640581369400024e-02 -2.162426263093948364e-01 7.179563492536544800e-02 -1.281326562166213989e-01 -8.372560888528823853e-02 -1.991498470306396484e-01 -1.041487678885459900e-01 -3.402877449989318848e-01 -2.406654506921768188e-01 2.162136510014533997e-02 -2.406771928071975708e-01 -2.036750465631484985e-01 6.816702336072921753e-02 1.766603887081146240e-01 -1.845957785844802856e-01 -2.329525500535964966e-01 2.238850593566894531e-01 -1.871146261692047119e-01 6.342443171888589859e-03 -3.200462162494659424e-01 -3.557689115405082703e-02 -9.489051252603530884e-02 -3.888581693172454834e-02 -1.800261810421943665e-02 -1.762475934810936451e-03 2.912568449974060059e-01 -5.442800000309944153e-03 1.681134998798370361e-01
-9.101040661334991455e-02 -1.958153545856475830e-01 -1.975790858268737793e-01 2.868835926055908203e-01 -2.307093888521194458e-01 -2.343008667230606079e-01 -2.195034362375736237e-02 1.940363347530364990e-01 -7.324603945016860962e-02 -3.534482121467590332e-01 1.937758475542068481e-01 -9.591080248355865479e-02 -1.729464381933212280e-01 1.268820837140083313e-02 1.518556028604507446e-01 2.685580849647521973e-01 -1.088232453912496567e-02 1.031623315066099167e-02 2.468551397323608398e-01 -1.565181910991668701e-01 -1.254953742027282715e-01 -1.014472097158432007e-01 2.931807935237884521e-01 -1.870853453874588013e-01 -1.128400638699531555e-01 6.915460526943206787e-02 -2.484996467828750610e-01 -1.993169821798801422e-02 -1.917532235383987427e-01 1.804637908935546875e-01 5.719016771763563156e-03 -4.235403984785079956e-02
3.058647364377975464e-02 -5.214678123593330383e-02 -2.147241085767745972e-01 2.794760465621948242e-01 -1.576803997159004211e-02 -2.276161760091781616e-01 1.091952919960021973e-01 -2.715818583965301514e-02 1.132231578230857849e-01 -1.844628304243087769e-01 -3.366998210549354553e-02 -3.525681197643280029e-01 -1.686868518590927124e-01 1.670674085617065430e-01 -8.300872892141342163e-02 3.242869377136230469e-01 -1.764724999666213989e-01 5.057111978530883789e-01 -8.499906957149505615e-02 -1.827529668807983398e-01 2.875494398176670074e-02 -1.988949179649353027e-01 1.876264996826648712e-02 -5.449547246098518372e-02 2.960169501602649689e-02 5.076156929135322571e-02 -6.608921289443969727e-02 -1.208867728710174561e-01 3.481911495327949524e-02 1.080430895090103149e-01 1.590677201747894287e-01 1.867338865995407104e-01
5.529960617423057556e-02 -2.068566083908081055e-01 3.071336820721626282e-02 -8.565724641084671021e-02 5.265695229172706604e-02 -2.063040137290954590e-01 -1.422149389982223511e-01 -2.823311462998390198e-02 -1.388553977012634277e-01 -3.989402353763580322e-01 7.397893816232681274e-02 1.484262291342020035e-02 1.680150777101516724e-01 -3.076835349202156067e-02 1.449623852968215942e-01 2.647827267646789551e-01 8.135994896292686462e-03 -1.144336443394422531e-02 -4.400762543082237244e-02 -2.975479662418365479e-01 -3.972327709197998047e-02 -3.168315887451171875e-01 -1.199904084205627441e-01 -2.645733952522277832e-01 1.728887259960174561e-01 -7.858066260814666748e-02 2.617784440517425537e-01 4.500998184084892273e-02 8.424866944551467896e-02 1.974235177040100098e-01 9.580089896917343140e-02 3.690420985221862793e-01
-6.021587923169136047e-02 -3.505858778953552246e-01 1.884233951568603516e-01 2.090681344270706177e-01 -1.172531619668006897e-01 -2.149422168731689453e-01 7.176794856786727905e-02 5.523743457160890102e-04 -9.327251464128494263e-02 -2.750304043292999268e-01 5.234166607260704041e-02 -5.377280712127685547e-02 -9.348771534860134125e-03 9.180313907563686371e-03 9.731733798980712891e-02 1.268402934074401855e-01 -2.468597739934921265e-01 -3.393290564417839050e-02 1.841327990405261517e-03 -1.358825266361236572e-01 1.183539181947708130e-01 -1.269739568233489990e-01 3.890929371118545532e-02 -2.367313951253890991e-01 -1.632794290781021118e-01 1.241581067442893982e-01 -3.509345650672912598e-01 -6.057838723063468933e-02 -2.201333492994308472e-01 4.634801447391510010e-01 5.758943781256675720e-02 -9.856091439723968506e-02
1.987216025590896606e-01 4.128432273864746094e-02 4.704182967543601990e-03 3.603638410568237305e-01 8.955993503332138062e-02 -3.747497498989105225e-02 2.030630409717559814e-01 -1.708979136310517788e-03 3.872757032513618469e-02 -2.800253331661224365e-01 2.235243320465087891e-01 1.137749478220939636e-01 -1.296826750040054321e-01 2.293334603309631348e-01 1.354669034481048584e-01 3.665615916252136230e-01 -1.641036868095397949e-01 3.648652136325836182e-02 5.000288784503936768e-02 -1.504645049571990967e-01 1.890925914049148560e-01 -1.340947449207305908e-01 1.147466450929641724e-01 -2.619471848011016846e-01 -1.556722819805145264e-01 -2.325419336557388306e-01 -2.336989492177963257e-01 -3.053563646972179413e-02 2.519046142697334290e-02 2.446287870407104492e-01 -1.649317294359207153e-01 5.335712060332298279e-02
2.177798151969909668e-01 -1.673545455560088158e-03 1.051674708724021912e-01 2.179966866970062256e-01 2.820926904678344727e-02 -1.585213281214237213e-02 1.449870038777589798e-02 2.781516909599304199e-01 -4.996450617909431458e-02 -3.847070932388305664e-01 4.121759235858917236e-01 -1.774105057120323181e-02 -3.025639429688453674e-02 2.826547920703887939e-01 6.759827584028244019e-02 1.024616658687591553e-01 -8.338863402605056763e-02 1.202801391482353210e-01 -9.482587873935699463e-02 -1.931349486112594604e-01 3.087727725505828857e-01 -4.260350763797760010e-02 -1.281959004700183868e-02 -2.327741682529449463e-01 -3.333184123039245605e-02 -1.186024025082588196e-01 -2.629618346691131592e-01 7.572739385068416595e-03 2.603345364332199097e-02 2.875720262527465820e-01 9.127409197390079498e-03 1.082751676440238953e-01
-8.754716813564300537e-02 -1.631005257368087769e-01 -8.736062049865722656e-02 5.080690383911132812e-01 -1.832292675971984863e-01 -4.888663534075021744e-03 -9.897828102111816406e-02 2.715346515178680420e-01 -3.026554174721240997e-02 -2.594880163669586182e-01 -7.243441790342330933e-02 -2.848475277423858643e-01 -5.579831451177597046e-02 -9.630568325519561768e-02 -4.697109013795852661e-02 1.377036720514297485e-01 8.869110792875289917e-02 1.629162132740020752e-01 1.426595961675047874e-03 -9.329477697610855103e-02 2.637506723403930664e-01 -1.365961134433746338e-01 2.177055180072784424e-01 -1.052714362740516663e-01 -3.070376813411712646e-01 -9.892129898071289062e-02 6.538304500281810760e-03 4.082780331373214722e-02 2.796819806098937988e-01 5.620796605944633484e-02 -1.120884418487548828e-01 7.158531248569488525e-02
4.219265282154083252e-02 -3.039591014385223389e-01 -1.102613434195518494e-01 1.379372328519821167e-01 6.938340514898300171e-02 -2.251422107219696045e-01 -2.023467719554901123e-01 1.281831860542297363e-01 -1.632946282625198364e-01 -2.779736742377281189e-02 1.427182108163833618e-01 2.929568476974964142e-02 -2.969563305377960205e-01 1.993547827005386353e-01 -2.816310226917266846e-01 1.599626690149307251e-01 -2.110730707645416260e-01 1.754992008209228516e-01 1.300400942564010620e-01 1.907023936510086060e-01 -1.126287207007408142e-01 -2.977598085999488831e-02 2.328335940837860107e-01 -2.281460762023925781e-01 1.870980113744735718e-02 -1.034580916166305542e-02 9.821196645498275757e-02 -1.168937832117080688e-01 -2.631862461566925049e-01 9.530916810035705566e-02 1.123965978622436523e-01 3.421373665332794189e-01
1.703096181154251099e-01 -4.986965954303741455e-01 1.375379711389541626e-01 1.759661138057708740e-01 -2.195063531398773193e-01 1.380355507135391235e-01 -2.325474023818969727e-01 7.353547215461730957e-02 3.868845105171203613e-02 -3.312769830226898193e-01 1.685629487037658691e-01 -8.013575524091720581e-02 2.293342165648937225e-02 -1.122442930936813354e-01 -8.054926246404647827e-02 1.686956882476806641e-01 -5.847416445612907410e-02 2.200134694576263428e-01 2.659890055656433105e-01 -9.684563428163528442e-02 -5.666945129632949829e-02 -8.698177337646484375e-02 2.053837478160858154e-01 -1.698223203420639038e-01 -2.399307675659656525e-02 9.928496927022933960e-02 5.863180011510848999e-02 -1.973162777721881866e-02 2.045919746160507202e-01 -4.681732878088951111e-02 -3.943918645381927490e-02 2.791525721549987793e-01
-3.205201923847198486e-01 -4.695006608963012695e-01 -1.148437336087226868e-01 1.701873838901519775e-01 3.349356353282928467e-02 5.668108351528644562e-03 4.392064735293388367e-02 -1.617613062262535095e-02 -3.791069611907005310e-02 -8.786694705486297607e-02 1.674686670303344727e-01 -4.893338680267333984e-02 1.090803742408752441e-02 1.616688370704650879e-01 -3.426617980003356934e-01 1.774887293577194214e-01 -2.946851551532745361e-01 1.219235286116600037e-01 -1.034122481942176819e-01 -4.623065143823623657e-02 2.808342576026916504e-01 2.662031352519989014e-02 4.237902536988258362e-02 1.211012993007898331e-02 -2.489530146121978760e-01 5.524979531764984131e-02 2.757577924057841301e-03 -7.551034912467002869e-03 3.486061468720436096e-02 3.926466405391693115e-01 5.143526475876569748e-03 1.461017178371548653e-03
-3.085463047027587891e-01 -3.116843998432159424e-01 -5.711875110864639282e-02 1.663149744272232056e-01 -6.634136661887168884e-03 -2.053220719099044800e-01 -1.950212419033050537e-01 -5.939792841672897339e-02 -7.548546046018600464e-02 -1.940711289644241333e-01 -2.596046589314937592e-02 -1.063439175486564636e-01 -1.576029509305953979e-01 8.842455595731735229e-02 -6.802410632371902466e-02 -1.122362166643142700e-01 1.649165004491806030e-01 5.651183798909187317e-02 -1.717313677072525024e-01 -1.361851990222930908e-01 4.646838456392288208e-02 -1.479698419570922852e-01 6.297767162322998047e-02 -3.489818871021270752e-01 -9.963050484657287598e-02 -1.091994717717170715e-01 1.373819261789321899e-01 3.177042677998542786e-02 6.057775020599365234e-02 4.593392610549926758e-01 2.680091559886932373e-01 1.768522858619689941e-01
-8.330138027667999268e-02 -1.921179890632629395e-01 8.107833564281463623e-03 2.674548923969268799e-01 1.430336833000183105e-01 -1.927344202995300293e-01 -4.248778522014617920e-02 -2.060546539723873138e-02 -9.837883710861206055e-02 -3.216476142406463623e-01 2.221833765506744385e-01 1.318431943655014038e-01 -1.528608947992324829e-01 -9.969901293516159058e-02 -1.354924142360687256e-01 2.395638823509216309e-01 -4.650545120239257812e-02 -2.175731658935546875e-01 -2.406272441148757935e-01 -1.722865253686904907e-01 1.025490760803222656e-01 -1.040780823677778244e-02 1.654827296733856201e-01 -3.903975784778594971e-01 -5.958429723978042603e-02 -1.361750066280364990e-01 1.088107973337173462e-01 2.038398087024688721e-01 -2.893819659948348999e-02 -1.112889871001243591e-01 7.051060907542705536e-03 3.457143902778625488e-01
8.864990621805191040e-02 -2.280149161815643311e-01 -2.823043763637542725e-01 1.294159740209579468e-01 -4.858153313398361206e-02 -6.335381418466567993e-02 9.021880477666854858e-02 1.355624347925186157e-01 -7.481457293033599854e-02 -2.895680665969848633e-01 2.193141430616378784e-01 -4.049132764339447021e-02 -1.937948316335678101e-01 -6.707745045423507690e-02 -2.331119030714035034e-01 4.376010596752166748e-02 -8.992145955562591553e-02 2.475678920745849609e-02 -2.463851310312747955e-02 -7.583097368478775024e-02 1.233152002096176147e-01 -5.216764286160469055e-02 2.059011012315750122e-01 -1.150966063141822815e-01 -1.038072854280471802e-01 -8.309357613325119019e-02 -4.103161394596099854e-01 -1.683480888605117798e-01 2.227440178394317627e-01 4.664069712162017822e-01 3.425921872258186340e-02 4.457382112741470337e-02
-1.057749912142753601e-01 1.715147681534290314e-02 1.776218712329864502e-01 2.313397675752639771e-01 -4.549485817551612854e-02 -1.009158045053482056e-01 1.089537069201469421e-01 2.628222480416297913e-02 6.929891556501388550e-02 -3.890939056873321533e-01 3.335724771022796631e-01 -2.684788107872009277e-01 -6.996051967144012451e-02 -1.549142003059387207e-01 1.354001164436340332e-01 -3.245208859443664551e-01 -1.398490816354751587e-01 2.082551419734954834e-01 2.364537864923477173e-01 1.416952116414904594e-03 2.368476092815399170e-01 -8.528564125299453735e-03 -1.198315620422363281e-01 -5.147035419940948486e-02 -8.378319442272186279e-02 -2.193939127027988434e-02 6.245565041899681091e-02 -2.247796058654785156e-01 1.349258422851562500e-01 2.331407219171524048e-01 5.995099619030952454e-02 2.375857532024383545e-01
6.972274929285049438e-02 -2.156326919794082642e-01 -2.886866629123687744e-01 6.256832182407379150e-02 7.717178761959075928e-02 -2.814246118068695068e-01 5.970910191535949707e-02 -2.207639217376708984e-01 -1.824587211012840271e-02 -1.378975808620452881e-01 -9.201766550540924072e-02 -1.719495058059692383e-01 -1.393514573574066162e-01 2.062485069036483765e-01 -3.967282921075820923e-02 1.391503810882568359e-01 -2.029512822628021240e-01 1.571228206157684326e-01 1.024604309350252151e-02 -1.641758978366851807e-01 7.479031383991241455e-02 6.364027410745620728e-02 -8.111805468797683716e-02 -3.844371438026428223e-01 1.593757718801498413e-01 4.713596310466527939e-03 -1.866692453622817993e-01 -1.162776499986648560e-01 6.742832809686660767e-02 2.856705784797668457e-01 3.127785325050354004e-01 2.625414729118347168e-01
-1.553967222571372986e-02 -4.025997221469879150e-01 -2.273176014423370361e-01 2.973986268043518066e-01 -2.218559617176651955e-03 -1.264578700065612793e-01 1.282185316085815430e-01 -1.516745090484619141e-01 1.529613435268402100e-01 -2.095344364643096924e-01 8.945563435554504395e-02 -1.693430542945861816e-01 -2.716113328933715820e-01 2.581713199615478516e-01 -9.743672795593738556e-03 1.016285493969917297e-01 -4.063554853200912476e-02 -2.825167477130889893e-01 -1.495689898729324341e-01 -3.126684129238128662e-01 -1.007246226072311401e-02 8.945862203836441040e-02 -1.041822228580713272e-02 -1.858203709125518799e-01 -1.248673945665359497e-01 8.451531082391738892e-02 3.139948099851608276e-02 -2.701537907123565674e-01 -1.757638305425643921e-01 8.314621448516845703e-02 -3.859492018818855286e-02 -8.330988138914108276e-02
-1.467744857072830200e-01 -4.138258993625640869e-01 -1.823925226926803589e-01 2.842598259449005127e-01 1.351490765810012817e-01 -3.108381330966949463e-01 -1.238126680254936218e-01 -1.466033458709716797e-01 -9.885963052511215210e-03 -2.232431024312973022e-01 -1.439919918775558472e-01 -6.263676285743713379e-02 -1.112785860896110535e-01 6.765314936637878418e-02 1.011721938848495483e-01 -1.396965682506561279e-01 -1.739897727966308594e-01 -2.895210497081279755e-02 -1.793992072343826294e-01 -1.407205760478973389e-01 1.893889307975769043e-01 9.966158866882324219e-02 9.345906972885131836e-02 -2.690047919750213623e-01 -1.059743463993072510e-01 -1.473204195499420166e-01 6.479911506175994873e-03 -3.242286145687103271e-01 -3.487716242671012878e-02 9.135756641626358032e-02 4.984223097562789917e-02 2.449108660221099854e-01
-7.123079895973205566e-02 -2.408953011035919189e-01 2.026614993810653687e-01 2.379460334777832031e-01 2.360743135213851929e-01 -7.267505675554275513e-02 7.885036617517471313e-02 -2.051688134670257568e-01 -1.052844002842903137e-01 -2.898968458175659180e-01 2.364658415317535400e-01 6.006746739149093628e-02 -1.482342481613159180e-01 2.483113855123519897e-02 -8.586815744638442993e-02 9.356252849102020264e-02 -2.120772935450077057e-02 -1.362409740686416626e-01 -3.133619129657745361e-01 -3.445724248886108398e-01 -5.363309755921363831e-02 -8.178330957889556885e-02 6.309693679213523865e-03 -1.322822719812393188e-01 1.091464422643184662e-02 5.790956690907478333e-02 1.391389369964599609e-01 -8.247117698192596436e-02 -1.596383750438690186e-01 1.072561964392662048e-01 -2.413292378187179565e-01 3.855024278163909912e-01
-1.506013125181198120e-01 -1.125574856996536255e-01 -1.209148243069648743e-01 4.059953689575195312e-01 2.695822529494762421e-02 -3.393634855747222900e-01 1.984499394893646240e-02 1.258313506841659546e-01 1.383982449769973755e-01 -7.354231923818588257e-02 1.621367484331130981e-01 1.594692021608352661e-01 -8.536924421787261963e-02 -1.386237889528274536e-01 -9.038745611906051636e-02 8.123119920492172241e-02 6.508570164442062378e-02 -1.323186308145523071e-01 -1.755102723836898804e-01 -2.975564002990722656e-01 -9.407452493906021118e-02 -3.156681731343269348e-02 1.236887946724891663e-01 -3.109684884548187256e-01 5.297715589404106140e-02 -5.011629313230514526e-02 -4.341729581356048584e-01 -1.639397591352462769e-01 -1.968856751918792725e-01 1.019456610083580017e-01 -5.110389366745948792e-02 1.084601692855358124e-02
-1.258436441421508789e-01 -2.374298870563507080e-01 -9.527891874313354492e-02 3.823084011673927307e-02 1.914270520210266113e-01 -1.405853033065795898e-01 4.647670313715934753e-02 -3.141760081052780151e-02 -1.596444696187973022e-01 -2.696541547775268555e-01 1.529153902083635330e-02 -2.228082865476608276e-01 -2.119293659925460815e-01 2.371381968259811401e-01 -4.880014806985855103e-02 -2.221502363681793213e-01 -2.354996800422668457e-01 2.094651758670806885e-01 1.392819881439208984e-01 -7.203216850757598877e-02 -8.110456913709640503e-02 -2.042745947837829590e-01 1.055170521140098572e-01 -2.406605184078216553e-01 -4.173911213874816895e-01 -2.653961777687072754e-01 2.686378359794616699e-02 4.642784222960472107e-02 -1.171652227640151978e-01 -1.892439089715480804e-02 1.913820803165435791e-01 1.312073320150375366e-01
-6.634564697742462158e-02 -1.459819227457046509e-01 -5.001028627157211304e-02 4.000005424022674561e-01 -6.728104315698146820e-03 -3.856483101844787598e-01 -1.154215335845947266e-01 4.458174854516983032e-02 -5.909180268645286560e-02 5.787606537342071533e-02 2.846748232841491699e-01 -1.699728518724441528e-01 -2.118731141090393066e-01 5.698562413454055786e-02 -2.510417997837066650e-01 1.208457201719284058e-01 1.646476238965988159e-02 7.617392390966415405e-02 -4.108167439699172974e-02 -2.135329097509384155e-01 1.239734813570976257e-01 4.494997859001159668e-02 -2.463583946228027344e-01 -1.271230876445770264e-01 -2.275177836418151855e-01 -2.818195223808288574e-01 -6.322187930345535278e-02 -6.482039391994476318e-02 -2.600854635238647461e-01 -3.680077567696571350e-02 -1.108686774969100952e-01 1.920808106660842896e-01
-3.180160373449325562e-02 -8.716247975826263428e-02 2.594133317470550537e-01 2.017920166254043579e-01 2.924311533570289612e-02 -3.138534426689147949e-01 1.138347759842872620e-01 4.508050531148910522e-02 -3.980590030550956726e-02 -1.693077832460403442e-01 1.450503021478652954e-01 -1.092240810394287109e-01 -4.022467182949185371e-04 1.270807161927223206e-02 9.827205538749694824e-02 2.791937887668609619e-01 4.398842155933380127e-02 -4.600448999553918839e-03 -1.794765740633010864e-01 -2.249957621097564697e-01 4.704470187425613403e-02 5.729352310299873352e-02 1.896063238382339478e-01 -2.373595237731933594e-01 -1.121759787201881409e-01 -4.881854355335235596e-02 3.161648213863372803e-01 4.562989249825477600e-02 -2.376042604446411133e-01 5.089168995618820190e-02 3.856820240616798401e-02 5.078580379486083984e-01
-1.853579729795455933e-01 -3.394868373870849609e-01 -2.969111800193786621e-01 4.988054633140563965e-01 1.761027798056602478e-02 -1.168559640645980835e-01 6.211123988032341003e-02 -2.585966587066650391e-01 -4.145340621471405029e-02 -1.469480246305465698e-01 2.353790041524916887e-04 -6.182126700878143311e-02 -1.731319576501846313e-01 -3.439749032258987427e-02 -1.336095482110977173e-01 -7.498983177356421947e-04 -7.427081465721130371e-02 1.856943815946578979e-01 -2.460780888795852661e-01 -1.483243405818939209e-01 -5.882440134882926941e-02 1.909651309251785278e-01 1.233092099428176880e-01 -9.862351417541503906e-02 -1.051296293735504150e-01 -2.323893308639526367e-01 -1.557332426309585571e-01 -1.916083395481109619e-01 -3.287641797214746475e-03 1.729535311460494995e-01 -1.639810390770435333e-02 9.465500712394714355e-02
-1.337620317935943604e-01 -1.986571252346038818e-01 2.186530083417892456e-02 2.461952716112136841e-01 3.160455822944641113e-02 -7.482431083917617798e-02 4.030082374811172485e-02 -4.017870128154754639e-02 1.247356366366147995e-02 -3.228541612625122070e-01 2.492345124483108521e-01 1.402654051780700684e-01 -1.321453452110290527e-01 -2.212271690368652344e-01 7.255215942859649658e-02 2.471821904182434082e-01 -1.214111745357513428e-01 -1.718772202730178833e-01 -9.832637757062911987e-02 -1.361946016550064087e-01 1.459347605705261230e-01 1.354478001594543457e-01 -3.038596175611019135e-02 -4.096733927726745605e-01 -1.343620866537094116e-01 -7.384017109870910645e-02 2.335931956768035889e-01 1.663652360439300537e-01 -4.872726276516914368e-02 -1.192092746496200562e-01 1.198335960507392883e-01 3.676621019840240479e-01
9.443618357181549072e-02 -4.638166129589080811e-01 -1.416330784559249878e-02 7.658471912145614624e-02 8.382764458656311035e-02 -3.183453381061553955e-01 -1.113797724246978760e-01 5.390217900276184082e-02 2.531977929174900055e-02 -7.438567467033863068e-03 1.790537685155868530e-01 -1.992549151182174683e-01 -5.188659578561782837e-02 -6.648880243301391602e-02 -2.297499589622020721e-02 1.343963891267776489e-01 -1.921016573905944824e-01 -1.426595598459243774e-01 -3.274474740028381348e-01 -2.475609816610813141e-02 8.846841752529144287e-02 -2.497631497681140900e-02 3.640381991863250732e-01 -1.275614649057388306e-01 -8.559056371450424194e-02 -1.142342463135719299e-01 -1.449617296457290649e-01 -1.686554253101348877e-01 1.609748303890228271e-01 3.158277273178100586e-01 1.554282307624816895e-01 7.783716917037963867e-02
-1.274610608816146851e-01 -2.086663842201232910e-01 6.763567030429840088e-02 3.540819287300109863e-01 1.959629654884338379e-01 -3.495050594210624695e-02 -1.513953655958175659e-01 -9.913040697574615479e-02 -5.550062656402587891e-02 -3.256449401378631592e-01 1.295830458402633667e-01 -1.266524079255759716e-03 -1.131759807467460632e-01 -5.123325437307357788e-02 -9.508126229047775269e-02 2.026716619729995728e-01 -5.282772704958915710e-02 -1.980950981378555298e-01 -2.271998226642608643e-01 -1.862200349569320679e-01 1.963636875152587891e-01 5.818573758006095886e-02 1.001445855945348740e-02 -4.516239464282989502e-01 -3.972274437546730042e-02 -9.045002609491348267e-02 1.714842319488525391e-01 2.288573831319808960e-01 -1.984244026243686676e-02 -5.024037510156631470e-02 7.364743947982788086e-02 2.687058150768280029e-01
1.174218952655792236e-01 6.799449771642684937e-02 8.034545183181762695e-02 3.820603191852569580e-01 1.054956465959548950e-01 -7.108177989721298218e-02 -5.570008233189582825e-02 1.593457460403442383e-01 -5.106003209948539734e-02 -3.695376515388488770e-01 3.967553079128265381e-01 5.319023877382278442e-02 -1.618082076311111450e-01 2.600536346435546875e-01 1.300594210624694824e-01 1.685739755630493164e-01 -1.579969972372055054e-01 -6.498637795448303223e-02 3.738678619265556335e-02 -1.469359546899795532e-01 3.356628119945526123e-02 -1.107384115457534790e-01 -3.637504205107688904e-02 -3.088204562664031982e-01 -9.877639263868331909e-02 -1.305698510259389877e-02 -2.268617749214172363e-01 -7.009179145097732544e-02 4.945275932550430298e-02 1.825228184461593628e-01 -1.239413544535636902e-01 2.573929727077484131e-01
-2.352892905473709106e-01 -8.681975305080413818e-02 2.466413937509059906e-02 3.228409588336944580e-01 9.442863613367080688e-02 -9.039381891489028931e-02 -1.708581000566482544e-01 -4.021837189793586731e-02 1.729586534202098846e-02 -3.124099075794219971e-01 1.584869921207427979e-01 -7.213556021451950073e-02 -1.705823689699172974e-01 -1.607620418071746826e-01 -9.620880335569381714e-02 1.925575733184814453e-01 -1.318333018571138382e-02 -8.950451016426086426e-02 -2.149359732866287231e-01 -1.772059947252273560e-01 1.628082394599914551e-01 -3.001825697720050812e-02 8.980873972177505493e-02 -4.543401896953582764e-01 6.730240583419799805e-02 -6.901624053716659546e-02 2.099333703517913818e-01 1.510732173919677734e-01 4.940109793096780777e-03 -1.302354186773300171e-01 -4.693312942981719971e-02 3.630591034889221191e-01
-1.246638298034667969e-01 -1.903316229581832886e-01 1.082430630922317505e-01 1.924627274274826050e-01 1.905374526977539062e-01 -1.853491663932800293e-01 3.425794094800949097e-02 -1.008374914526939392e-01 1.473949700593948364e-01 -2.562354207038879395e-01 1.149347797036170959e-01 5.100200697779655457e-02 -1.915257424116134644e-01 -1.461048424243927002e-01 -1.022259593009948730e-01 3.832634687423706055e-01 3.767806803807616234e-03 -2.365547977387905121e-02 -3.382762148976325989e-02 -2.243870794773101807e-01 -6.781427189707756042e-03 -2.466460876166820526e-02 8.701658993959426880e-02 -2.475422024726867676e-01 -1.824955195188522339e-01 5.244347266852855682e-03 2.171647548675537109e-01 3.849302604794502258e-02 -3.064804375171661377e-01 -2.689039148390293121e-02 -6.207484379410743713e-02 4.436878263950347900e-01
-1.411556452512741089e-02 -8.934133499860763550e-02 -7.136531174182891846e-02 2.939774394035339355e-01 7.341606914997100830e-02 -1.488926112651824951e-01 -4.824933409690856934e-02 -7.450495660305023193e-02 1.155694853514432907e-02 -3.031291961669921875e-01 2.858669161796569824e-01 1.367138046771287918e-02 3.427968174219131470e-02 -3.510534763336181641e-02 2.651355043053627014e-02 2.701945304870605469e-01 -5.270376056432723999e-02 -1.424372494220733643e-01 -1.505615711212158203e-01 -3.657628223299980164e-02 1.959714740514755249e-01 -2.358093261718750000e-01 -1.177889108657836914e-01 -2.609392702579498291e-01 -7.437537610530853271e-02 -1.371351033449172974e-01 1.286338418722152710e-01 1.503670811653137207e-01 -4.776486754417419434e-02 -1.647633686661720276e-02 3.189356252551078796e-02 5.698333978652954102e-01
-2.336004525423049927e-01 -1.171511411666870117e-01 1.157980319112539291e-02 2.193507105112075806e-01 2.763265371322631836e-01 -7.331959158182144165e-02 4.799995198845863342e-02 6.088694930076599121e-02 -2.709317021071910858e-02 -2.172985374927520752e-01 2.288318872451782227e-01 8.262573927640914917e-02 1.712998375296592712e-02 6.863156706094741821e-02 1.278436928987503052e-01 2.089430987834930420e-01 -6.138888001441955566e-02 -8.249258622527122498e-03 -1.407800316810607910e-01 -4.114842712879180908e-01 3.922890406101942062e-03 1.804023608565330505e-02 8.159693330526351929e-03 -2.407205849885940552e-01 -1.964029222726821899e-01 2.173842862248420715e-02 2.727570235729217529e-01 6.285453587770462036e-02 -2.006826251745223999e-01 1.050854772329330444e-01 -2.285478413105010986e-01 3.889633119106292725e-01
-1.976727247238159180e-01 -3.096386194229125977e-01 3.167304769158363342e-02 3.342054784297943115e-01 -9.244567900896072388e-02 -2.043504118919372559e-01 -1.679457724094390869e-01 -5.124913528561592102e-02 -9.482414461672306061e-03 -3.898688778281211853e-02 -3.598411753773689270e-02 -1.987183094024658203e-02 -9.394761174917221069e-02 9.700720012187957764e-02 -1.285863667726516724e-01 -2.488759346306324005e-02 -1.619861572980880737e-01 2.124034911394119263e-01 -1.024437844753265381e-01 8.744303137063980103e-03 -4.833015799522399902e-02 9.731406718492507935e-02 -1.856513470411300659e-01 -4.327274560928344727e-01 -1.940353065729141235e-01 -7.070453464984893799e-02 -1.621011085808277130e-02 -1.116270720958709717e-01 -2.158270329236984253e-01 8.951096981763839722e-02 -5.354987923055887222e-03 4.550603628158569336e-01
-2.455187030136585236e-02 -4.948140680789947510e-01 -9.865029156208038330e-02 1.436990052461624146e-01 -5.192907527089118958e-02 -1.674945503473281860e-01 -1.995065063238143921e-02 -2.649292536079883575e-02 -2.737700045108795166e-01 -2.883644402027130127e-01 4.916860908269882202e-02 -1.350624561309814453e-01 -1.078056730329990387e-02 -9.615323506295681000e-03 5.601210892200469971e-02 1.129836067557334900e-01 -2.378000319004058838e-01 -1.025305017828941345e-01 1.606862843036651611e-01 -1.318740248680114746e-01 6.027379259467124939e-02 -1.726623475551605225e-01 6.422378867864608765e-02 -2.266959846019744873e-01 -3.087899684906005859e-01 3.206692039966583252e-01 -5.906631052494049072e-02 -4.061502963304519653e-02 -1.406241506338119507e-01 2.642250359058380127e-01 6.159093976020812988e-02 3.891220316290855408e-02
-2.059959769248962402e-01 -2.021993845701217651e-01 -3.790740296244621277e-02 2.568051218986511230e-01 1.527669560164213181e-02 -2.992215752601623535e-01 1.406045351177453995e-02 -1.896458715200424194e-01 -1.076049730181694031e-01 -1.381422281265258789e-01 -5.098837986588478088e-02 -4.566266015172004700e-02 -2.054947912693023682e-01 6.606895476579666138e-02 -1.333443969488143921e-01 -1.763841137290000916e-02 -3.748921155929565430e-01 1.442747712135314941e-01 5.036631226539611816e-02 -2.073347270488739014e-01 1.480452269315719604e-01 -8.745489269495010376e-02 3.646329790353775024e-02 -4.649306535720825195e-01 -2.521146535873413086e-01 7.252126932144165039e-02 -3.440967202186584473e-02 -3.855746984481811523e-02 -1.543992310762405396e-01 2.538618743419647217e-01 -6.939610093832015991e-02 -6.928825378417968750e-02
-8.851687610149383545e-02 -2.232899889349937439e-02 -2.799647748470306396e-01 3.923895955085754395e-01 1.430055201053619385e-01 -9.295476973056793213e-02 9.615790843963623047e-02 -2.917533041909337044e-03 7.765971869230270386e-02 -4.448201954364776611e-01 -2.133133709430694580e-01 -1.036124452948570251e-01 -1.437791138887405396e-01 9.541883319616317749e-02 1.551491618156433105e-01 2.880122065544128418e-01 -5.306581035256385803e-02 -1.746581047773361206e-01 2.225424647331237793e-01 -7.526137679815292358e-02 -1.566113680601119995e-01 -9.776179492473602295e-02 1.057346537709236145e-01 -2.421813458204269409e-01 -5.912509560585021973e-02 -4.670755006372928619e-03 -2.129275798797607422e-01 4.451226443052291870e-02 5.309846997261047363e-02 1.469998657703399658e-01 1.548019647598266602e-01 1.799458265304565430e-01
-1.918643563985824585e-01 -2.111956626176834106e-01 1.386761851608753204e-02 2.050891965627670288e-01 1.270746290683746338e-01 -4.373557567596435547e-01 1.683290004730224609e-01 7.356744259595870972e-02 6.796552240848541260e-02 -1.659067124128341675e-01 8.475334942340850830e-02 -1.131655648350715637e-01 -1.105506569147109985e-01 3.097154498100280762e-01 -2.866955101490020752e-01 6.834648549556732178e-02 -2.427907437086105347e-01 1.752204895019531250e-01 2.681772410869598389e-02 1.690299510955810547e-01 -1.049766987562179565e-01 -4.380388185381889343e-02 2.382695078849792480e-01 -1.800088435411453247e-01 4.046665877103805542e-02 -1.346732527017593384e-01 -4.175885766744613647e-02 -5.146411061286926270e-02 -3.019323348999023438e-01 2.042478770017623901e-01 -8.131006360054016113e-02 5.742949619889259338e-02
-5.466355010867118835e-02 -3.800316751003265381e-01 5.138538032770156860e-02 2.946828901767730713e-01 -4.219513386487960815e-02 -1.064468771219253540e-01 -2.410702221095561981e-02 7.948896288871765137e-02 -1.962693035602569580e-01 -3.455325365066528320e-01 2.122732251882553101e-01 -4.108088463544845581e-02 -2.543033063411712646e-01 1.636834293603897095e-01 3.611239045858383179e-02 4.918881505727767944e-02 -1.185845676809549332e-02 3.509323596954345703e-01 1.532253175973892212e-01 2.438484430313110352e-01 1.259481608867645264e-01 1.667194664478302002e-01 8.729054592549800873e-03 -3.013950288295745850e-01 -2.412357926368713379e-02 1.244523301720619202e-01 -1.620892137289047241e-01 -2.115875929594039917e-01 1.606211811304092407e-02 8.912862837314605713e-02 5.444271117448806763e-02 -6.453049182891845703e-02
-7.507148385047912598e-02 -5.843627825379371643e-02 -2.987873852252960205e-01 4.244024753570556641e-01 -2.611368596553802490e-01 -1.429167240858078003e-01 1.580285280942916870e-01 3.060878515243530273e-01 5.975871533155441284e-02 -3.328187465667724609e-01 -5.353067442774772644e-02 2.417050860822200775e-02 -4.075849056243896484e-02 -7.672935724258422852e-02 -2.253922224044799805e-01 9.740880131721496582e-02 -3.981037810444831848e-02 -8.511839061975479126e-02 -1.506410092115402222e-01 -3.325347304344177246e-01 -3.856087476015090942e-02 -1.936586201190948486e-01 7.090932875871658325e-02 -1.127745881676673889e-01 -4.378940910100936890e-03 -3.716383129358291626e-02 -1.804110705852508545e-01 -1.617856472730636597e-01 -1.541695743799209595e-01 3.857476264238357544e-02 -2.075058817863464355e-01 -3.705071285367012024e-02
-2.651795931160449982e-02 -2.549370527267456055e-01 -6.680456548929214478e-02 3.845214545726776123e-01 2.204609513282775879e-01 1.676063835620880127e-01 -5.391890555620193481e-02 6.519600003957748413e-02 -3.665227070450782776e-02 -1.080352142453193665e-01 9.260157495737075806e-02 -4.763012826442718506e-01 -1.278502047061920166e-01 6.845195312052965164e-03 -1.472918689250946045e-01 8.400028944015502930e-02 -3.427444696426391602e-01 1.606501638889312744e-01 -2.109367102384567261e-01 -1.776822358369827271e-01 -1.998804956674575806e-01 -2.084852010011672974e-01 -2.524414472281932831e-02 -2.290505729615688324e-02 2.675163745880126953e-02 -1.634998023509979248e-01 -1.141403168439865112e-01 -1.171233505010604858e-01 8.966230787336826324e-03 -1.654610633850097656e-01 2.430240064859390259e-02 1.355183422565460205e-01
-1.629444807767868042e-01 -1.531817615032196045e-01 1.608489267528057098e-02 2.574924826622009277e-01 9.187140315771102905e-02 -8.685424923896789551e-02 -1.531908065080642700e-01 2.086914610117673874e-03 1.160694658756256104e-02 -3.115749359130859375e-01 3.686152696609497070e-01 1.171602830290794373e-01 -9.667567908763885498e-02 -5.641526356339454651e-02 -4.683195613324642181e-03 1.174995005130767822e-01 3.053130209445953369e-02 -1.034025326371192932e-01 -2.161515057086944580e-01 -1.320829093456268311e-01 9.701552242040634155e-02 -1.315509900450706482e-02 3.680406883358955383e-02 -3.949031531810760498e-01 -1.606765836477279663e-01 -1.531881988048553467e-01 1.732833534479141235e-01 2.003791481256484985e-01 -1.405863612890243530e-01 -2.100772038102149963e-02 5.179685726761817932e-02 4.310013055801391602e-01
1.016425043344497681e-01 -1.787377446889877319e-01 1.221138052642345428e-02 2.106254696846008301e-01 2.458479553461074829e-01 -1.381734460592269897e-01 1.845088973641395569e-02 4.051970317959785461e-02 -9.438069909811019897e-02 -3.277082443237304688e-01 3.116422891616821289e-01 7.391784340143203735e-02 -5.225104466080665588e-02 -6.977875530719757080e-02 4.439830780029296875e-02 3.455840647220611572e-01 1.299710851162672043e-02 -1.452852971851825714e-02 -2.120115011930465698e-01 -1.116289123892784119e-01 1.999988220632076263e-02 -9.408505260944366455e-02 1.152586266398429871e-01 -1.842794567346572876e-01 -4.755672067403793335e-02 -2.508211433887481689e-01 2.795829474925994873e-01 -4.613071307539939880e-02 -2.082164287567138672e-01 -1.933589428663253784e-01 -1.544048357754945755e-02 3.782551884651184082e-01
-9.311215579509735107e-02 -1.022231057286262512e-01 -5.340942367911338806e-02 1.751493215560913086e-01 -2.870295196771621704e-02 -7.145354151725769043e-02 -2.563100866973400116e-02 -5.449678376317024231e-02 -1.600094512104988098e-02 -3.669549226760864258e-01 4.542708098888397217e-01 7.326744496822357178e-02 -3.055150434374809265e-02 2.686275541782379150e-01 -2.683374844491481781e-02 8.167956769466400146e-02 5.745294317603111267e-02 -6.215938553214073181e-02 -1.508632749319076538e-01 -3.745944499969482422e-01 6.944731622934341431e-02 -3.466692054644227028e-03 -5.948357284069061279e-02 -2.371672242879867554e-01 1.546693146228790283e-01 -1.134072802960872650e-02 9.800418280065059662e-03 1.703755110502243042e-01 1.444811373949050903e-01 -5.274711549282073975e-02 2.645613849163055420e-01 3.591309189796447754e-01
-6.705377250909805298e-02 -5.623140372335910797e-03 -1.554148793220520020e-01 2.376662194728851318e-01 -2.991691231727600098e-02 -5.570454895496368408e-02 -2.454472333192825317e-01 -1.080266684293746948e-01 -1.465269923210144043e-01 -3.749445378780364990e-01 3.966892659664154053e-01 7.491333037614822388e-02 -1.542451381683349609e-01 -6.038185954093933105e-02 6.279014050960540771e-02 2.296523451805114746e-01 -3.559662029147148132e-02 -1.273177713155746460e-01 -1.389165520668029785e-01 -2.716352939605712891e-01 2.157553434371948242e-01 -6.541375070810317993e-02 3.945268318057060242e-02 -3.720028400421142578e-01 -1.141644567251205444e-01 -7.544474303722381592e-02 1.192218363285064697e-01 6.306093931198120117e-02 -9.938583523035049438e-02 -9.138786792755126953e-02 1.002411395311355591e-01 2.514892518520355225e-01
-1.333067417144775391e-01 -4.290962815284729004e-01 5.635607987642288208e-02 5.592572093009948730e-01 -2.649332769215106964e-02 -5.395560525357723236e-03 3.095216304063796997e-02 5.112254992127418518e-02 5.030984058976173401e-02 -2.574999630451202393e-01 2.211680561304092407e-01 2.373443841934204102e-01 2.284420654177665710e-02 -5.359834805130958557e-02 -1.287973076105117798e-01 3.025542795658111572e-01 -1.037270799279212952e-01 -5.879538878798484802e-02 8.398456126451492310e-02 -6.854673475027084351e-02 8.734367787837982178e-02 -5.939105153083801270e-02 2.396285906434059143e-02 -3.091416321694850922e-02 2.223493158817291260e-01 -9.496553801000118256e-03 -1.687065511941909790e-01 -8.594534546136856079e-02 3.671960532665252686e-02 9.019675105810165405e-02 2.392888367176055908e-01 -3.841720521450042725e-02
-8.180654048919677734e-02 -3.092502057552337646e-01 -2.195969671010971069e-01 2.187561690807342529e-01 -7.306378334760665894e-02 -1.846254616975784302e-01 -8.850170671939849854e-02 3.783707274124026299e-03 1.747223436832427979e-01 -1.428469121456146240e-01 7.941191643476486206e-02 -5.421611713245511055e-04 -3.479559719562530518e-01 1.022148728370666504e-01 -6.489408761262893677e-02 3.445611149072647095e-02 -2.127480059862136841e-01 -1.202498376369476318e-01 -1.123724356293678284e-01 -3.299354808405041695e-03 1.201710081659257412e-03 -1.267931312322616577e-01 -4.158430173993110657e-02 -1.720063984394073486e-01 -1.976298987865447998e-01 -1.566086113452911377e-01 -3.252285718917846680e-01 -3.627563416957855225e-01 6.018032878637313843e-02 2.090227454900741577e-01 1.494987905025482178e-01 2.641938626766204834e-01
-5.438217893242835999e-03 -5.427798256278038025e-02 6.253822147846221924e-02 3.760682046413421631e-01 1.037517488002777100e-01 -3.611248135566711426e-01 9.964197129011154175e-02 2.062519825994968414e-02 -1.889683073386549950e-03 9.523190557956695557e-02 3.699640929698944092e-01 -1.170981153845787048e-01 1.290782243013381958e-01 -3.559234319254755974e-03 -1.531998068094253540e-01 -2.233791165053844452e-02 7.767529785633087158e-02 2.270660921931266785e-02 1.480979621410369873e-01 -1.000057980418205261e-01 1.462493538856506348e-01 -2.395073771476745605e-01 -6.831596791744232178e-02 -4.015862345695495605e-01 -1.713998764753341675e-01 -6.889819353818893433e-02 1.682244390249252319e-01 2.243189364671707153e-01 -1.364883035421371460e-01 -4.578754678368568420e-02 1.720589250326156616e-01 2.315341681241989136e-01
-4.402760416269302368e-02 -1.796065568923950195e-01 1.936450153589248657e-01 3.594257533550262451e-01 -1.160792410373687744e-01 9.235262125730514526e-02 9.050920605659484863e-02 -9.752152487635612488e-03 5.943686887621879578e-02 -2.494327425956726074e-01 -1.325280964374542236e-01 -1.879627071321010590e-02 1.600151509046554565e-01 4.081440716981887817e-02 5.797283723950386047e-02 4.799367785453796387e-01 2.640658803284168243e-02 1.240974105894565582e-02 1.253071576356887817e-01 2.776087075471878052e-02 2.723711133003234863e-01 1.906322664581239223e-03 2.012540102005004883e-01 -2.445547431707382202e-01 -2.849145531654357910e-01 2.019593864679336548e-02 -1.657002232968807220e-02 -1.003371551632881165e-01 2.464925944805145264e-01 1.387751698493957520e-01 -6.183293461799621582e-02 2.379067987203598022e-01
-2.652726471424102783e-01 -2.581855356693267822e-01 -2.180995643138885498e-01 2.544572651386260986e-01 6.153454631567001343e-02 -2.034977972507476807e-01 -6.318764388561248779e-02 -1.552418321371078491e-01 7.281251251697540283e-02 -3.996768593788146973e-01 -1.952575147151947021e-01 -3.175052627921104431e-02 -1.972540915012359619e-01 2.015537619590759277e-01 -1.325350552797317505e-01 -1.036085635423660278e-01 -4.624978825449943542e-02 2.492409758269786835e-02 -1.664045900106430054e-01 -2.087607085704803467e-01 2.569364607334136963e-01 9.863716363906860352e-02 7.374630775302648544e-03 -3.044000864028930664e-01 -1.327526718378067017e-01 -1.627948284149169922e-01 -4.404443502426147461e-02 -1.862044036388397217e-01 6.281334161758422852e-02 -8.024027571082115173e-03 1.207110285758972168e-01 1.534414738416671753e-01
5.913807451725006104e-02 -2.408207356929779053e-01 -9.843180328607559204e-02 2.257990092039108276e-01 4.583117552101612091e-03 -9.331159293651580811e-02 -6.020846590399742126e-02 9.233399480581283569e-02 -4.626448731869459152e-03 6.329236924648284912e-02 2.601918876171112061e-01 -1.614552736282348633e-01 -2.152519226074218750e-01 -2.535116970539093018e-01 9.609519690275192261e-02 -9.802889078855514526e-02 -3.044580221176147461e-01 4.767512902617454529e-02 -1.741245687007904053e-01 3.448772057890892029e-02 3.653005659580230713e-01 1.705754920840263367e-02 8.703149505890905857e-04 -3.521900475025177002e-01 -9.401247953064739704e-04 -4.154963418841362000e-02 -1.572832316160202026e-01 -2.581773400306701660e-01 7.935345917940139771e-02 3.521262109279632568e-01 1.403671652078628540e-01 4.848506301641464233e-02
-1.897496283054351807e-01 -1.997553408145904541e-01 -1.077729761600494385e-01 9.132441133260726929e-02 -1.303825378417968750e-01 -2.364896833896636963e-01 3.137585148215293884e-02 -8.252062648534774780e-02 -1.732153594493865967e-01 -4.499704241752624512e-01 3.232149034738540649e-02 -2.173162996768951416e-01 -1.965811550617218018e-01 1.022948101162910461e-01 8.166890591382980347e-02 -1.794165372848510742e-02 5.487053096294403076e-02 2.178483307361602783e-01 -2.161728888750076294e-01 -3.012048900127410889e-01 4.803143441677093506e-02 -1.087384149432182312e-01 -4.747391864657402039e-02 -1.564713120460510254e-01 -2.911212742328643799e-01 -1.437806040048599243e-01 1.186604499816894531e-01 -3.971244022250175476e-02 8.278799057006835938e-02 2.594510018825531006e-01 1.332763135433197021e-01 2.115740180015563965e-01
-6.294050067663192749e-02 -9.437613189220428467e-02 8.232867717742919922e-02 3.207393884658813477e-01 7.896454632282257080e-02 -8.518155664205551147e-02 -2.057672888040542603e-01 -2.895120531320571899e-02 -8.903534710407257080e-02 -4.613140225410461426e-01 1.451493501663208008e-01 1.164100691676139832e-01 -1.250214278697967529e-01 -1.012581139802932739e-01 -1.248365044593811035e-01 1.491982638835906982e-01 2.644596435129642487e-02 -1.347713917493820190e-01 -1.901127696037292480e-01 -2.535755932331085205e-01 1.947989314794540405e-01 -9.123822301626205444e-02 6.361474748700857162e-03 -4.185619056224822998e-01 -6.411625444889068604e-02 -1.631502620875835419e-02 2.169326394796371460e-01 5.087829008698463440e-02 -7.953576743602752686e-02 -7.131856679916381836e-02 9.333497285842895508e-02 2.945574820041656494e-01
2.773100733757019043e-01 -8.388009667396545410e-02 -8.404742926359176636e-02 3.674568831920623779e-01 3.982146829366683960e-02 8.852837979793548584e-02 1.971904933452606201e-01 1.643960177898406982e-01 7.109668850898742676e-02 3.368145227432250977e-02 2.496470361948013306e-01 -1.413760632276535034e-01 -1.820202618837356567e-01 2.452024966478347778e-01 2.720764651894569397e-02 -5.517329275608062744e-02 -2.275993078947067261e-01 1.166959777474403381e-01 -2.888922207057476044e-02 -3.262159973382949829e-02 6.469272077083587646e-02 -5.319469794631004333e-02 1.447157114744186401e-01 -3.475555181503295898e-01 1.208355724811553955e-01 -3.044571280479431152e-01 -3.214371800422668457e-01 -1.809153407812118530e-01 -1.222926303744316101e-01 1.596068143844604492e-01 8.635760098695755005e-02 7.613300532102584839e-02
-9.187803417444229126e-02 -4.449523985385894775e-01 1.140365898609161377e-01 2.519892454147338867e-01 1.782224327325820923e-01 4.339066520333290100e-02 -4.871628433465957642e-02 2.726729772984981537e-02 1.169226765632629395e-01 -1.610433608293533325e-01 1.599384546279907227e-01 -3.365993499755859375e-02 -2.941942811012268066e-01 1.257995963096618652e-01 1.278790384531021118e-01 1.054097115993499756e-01 -2.727606594562530518e-01 4.381171241402626038e-02 -8.726584166288375854e-02 -1.746085584163665771e-01 2.953940331935882568e-01 1.710093319416046143e-01 7.455603778362274170e-02 -2.514290213584899902e-01 9.910202026367187500e-02 1.825867444276809692e-01 5.613752081990242004e-02 2.108308672904968262e-01 1.017182767391204834e-01 2.594132907688617706e-02 -1.429868489503860474e-01 2.494545876979827881e-01
-2.841871976852416992e-01 -2.795795202255249023e-01 -1.507557630538940430e-01 1.452293992042541504e-01 -2.895840071141719818e-02 -4.223962426185607910e-01 -1.010026708245277405e-01 -3.112285397946834564e-02 5.216354876756668091e-02 -3.075454831123352051e-01 -4.475717991590499878e-02 -1.520514786243438721e-01 -1.408466249704360962e-01 2.475527077913284302e-01 -3.118424117565155029e-01 7.049407809972763062e-02 -2.205826640129089355e-01 1.083656549453735352e-01 1.587736606597900391e-01 -7.563611119985580444e-02 6.200184300541877747e-02 1.075852215290069580e-01 2.038894407451152802e-02 -2.909545600414276123e-01 -9.508638828992843628e-02 -9.670856595039367676e-02 3.338325396180152893e-02 -3.782337531447410583e-02 -2.472399026155471802e-01 -1.828488893806934357e-02 -7.269871234893798828e-02 1.468286961317062378e-01
-1.404748260974884033e-01 -1.609629541635513306e-01 7.026036083698272705e-02 3.355277776718139648e-01 4.010553285479545593e-02 -4.038720205426216125e-02 -1.613947153091430664e-01 -9.479918330907821655e-02 -1.780783757567405701e-02 -3.105520904064178467e-01 5.900607258081436157e-02 9.505400061607360840e-02 -1.045611724257469177e-01 -9.434601664543151855e-02 -9.741394221782684326e-02 1.878978610038757324e-01 -1.077849790453910828e-01 -1.757598221302032471e-01 -1.755325794219970703e-01 -2.972481846809387207e-01 2.179070264101028442e-01 1.794785261154174805e-02 6.242978945374488831e-02 -4.389351904392242432e-01 3.482969850301742554e-02 -2.016357481479644775e-01 2.315989434719085693e-01 1.591341793537139893e-01 -7.693213969469070435e-02 -9.486603736877441406e-02 2.460409654304385185e-03 2.878564298152923584e-01
-1.838852763175964355e-01 -1.793628185987472534e-01 2.374092489480972290e-02 2.779385745525360107e-01 4.131487011909484863e-02 -6.254318356513977051e-02 -8.419703692197799683e-02 -9.561169147491455078e-02 -3.522966802120208740e-02 -4.496313631534576416e-01 2.263648957014083862e-01 5.345656350255012512e-02 -9.111652523279190063e-02 -1.351101249456405640e-01 -9.694664925336837769e-02 1.184214949607849121e-01 -9.580679237842559814e-02 -1.499925702810287476e-01 -2.673081755638122559e-01 -9.467517584562301636e-02 7.403038442134857178e-02 4.041841998696327209e-02 8.448884636163711548e-02 -3.760425448417663574e-01 -6.010762974619865417e-02 -2.919370681047439575e-02 1.984802186489105225e-01 1.126492768526077271e-01 -2.050537765026092529e-01 -1.243726313114166260e-01 -1.929833739995956421e-02 3.803595006465911865e-01
1.375949829816818237e-01 -7.979767769575119019e-02 5.600696802139282227e-02 3.116730451583862305e-01 -2.978067286312580109e-02 -1.442149132490158081e-01 -9.445501118898391724e-02 8.524483442306518555e-02 1.740619540214538574e-01 -3.793867826461791992e-01 2.805562019348144531e-01 -2.449978291988372803e-01 -8.597487211227416992e-02 1.894619613885879517e-01 1.105516478419303894e-01 1.845624893903732300e-01 1.139229983091354370e-01 6.764141842722892761e-03 -1.026705256663262844e-03 -5.381054431200027466e-02 1.186203807592391968e-01 -1.428021043539047241e-01 1.123463213443756104e-01 -2.452584952116012573e-01 -8.620837703347206116e-03 -3.256275653839111328e-01 -3.559070229530334473e-01 1.477281842380762100e-02 2.064636200666427612e-01 5.531020462512969971e-02 -1.577548384666442871e-01 8.534359931945800781e-02
8.608122915029525757e-02 -1.764505058526992798e-01 9.047887474298477173e-02 2.193918228149414062e-01 -5.538561567664146423e-02 -1.280635297298431396e-01 2.116512209177017212e-01 2.218349426984786987e-01 1.953773498535156250e-01 -5.011175274848937988e-01 1.834659129381179810e-01 -5.289043113589286804e-02 -2.220842391252517700e-01 1.223490834236145020e-01 1.028459370136260986e-01 2.153392732143402100e-01 -7.477553933858871460e-02 -3.747202828526496887e-02 4.635947570204734802e-02 -2.750189006328582764e-01 8.889798074960708618e-03 2.162032127380371094e-01 1.773207187652587891e-01 -2.991978824138641357e-02 -1.223623100668191910e-02 1.251188665628433228e-01 -1.544406116008758545e-01 -4.025447368621826172e-02 1.587498784065246582e-01 1.592197865247726440e-01 -1.642745919525623322e-02 2.977148890495300293e-01
5.294549837708473206e-02 -5.896682292222976685e-02 -2.658937275409698486e-01 3.818303346633911133e-01 -2.539177536964416504e-01 1.062009707093238831e-01 -5.006647482514381409e-02 9.683431684970855713e-02 1.283854991197586060e-01 -1.650077551603317261e-01 -3.904380276799201965e-02 2.191886007785797119e-01 -7.770691066980361938e-02 4.285983368754386902e-02 1.203450784087181091e-01 -1.133898496627807617e-01 -2.485727369785308838e-01 -7.760446518659591675e-02 1.235008165240287781e-01 -1.604930907487869263e-01 6.812313944101333618e-02 -7.644761353731155396e-02 1.570931524038314819e-01 -4.176976084709167480e-01 9.541154652833938599e-02 -3.255318701267242432e-01 3.544080629944801331e-02 -1.206752732396125793e-01 1.493421047925949097e-01 1.412672847509384155e-01 1.804555654525756836e-01 1.921535730361938477e-01
-1.926180124282836914e-01 -3.429082781076431274e-02 1.172245480120182037e-02 3.677937984466552734e-01 1.523859798908233643e-02 -1.308857053518295288e-01 -7.883052527904510498e-02 3.861071541905403137e-02 -2.544819004833698273e-02 -4.031093120574951172e-01 1.826339364051818848e-01 7.820469141006469727e-02 -1.713220328092575073e-01 -9.908732771873474121e-02 -5.257371813058853149e-03 2.032900005578994751e-01 -1.567013934254646301e-02 -1.971426159143447876e-01 -1.929812133312225342e-01 -1.295449137687683105e-01 1.681786030530929565e-01 5.509380996227264404e-02 1.145644709467887878e-01 -3.766279518604278564e-01 7.079263776540756226e-02 -1.440335959196090698e-01 2.644442319869995117e-01 1.580812335014343262e-01 -2.983581088483333588e-02 -4.272908344864845276e-02 7.146365940570831299e-02 3.319284319877624512e-01
-3.237422928214073181e-02 -2.269557267427444458e-01 9.461362659931182861e-02 1.845483034849166870e-01 -3.408526778221130371e-01 2.862165272235870361e-01 5.025587975978851318e-02 -1.174663230776786804e-01 -4.343391582369804382e-02 -1.941678822040557861e-01 -3.124313615262508392e-02 -2.125452756881713867e-01 -3.770650923252105713e-02 2.643856108188629150e-01 1.017714291810989380e-02 1.959446817636489868e-01 4.853768646717071533e-02 -6.596504151821136475e-02 1.438260376453399658e-01 -5.678143724799156189e-02 2.664013020694255829e-02 -3.291182518005371094e-01 1.504694074392318726e-01 -1.496531516313552856e-01 9.034354239702224731e-03 5.565638467669487000e-02 2.329670786857604980e-01 -8.193742483854293823e-02 -1.824250519275665283e-01 2.985508739948272705e-01 -1.304907500743865967e-01 3.258234560489654541e-01
1.329226195812225342e-01 -3.642705976963043213e-01 1.118048727512359619e-01 2.291881293058395386e-01 -3.720238432288169861e-02 -1.259914338588714600e-01 -2.780901454389095306e-02 2.416166067123413086e-01 -1.430975049734115601e-01 -1.028905212879180908e-01 1.902487426996231079e-01 2.204939536750316620e-02 -6.371378153562545776e-02 1.379672884941101074e-01 -3.268941938877105713e-01 2.679671347141265869e-01 -2.132124304771423340e-01 3.269685208797454834e-01 -3.890074789524078369e-02 -3.945520520210266113e-02 -3.196002542972564697e-02 6.116927787661552429e-02 1.696146279573440552e-01 -7.867754250764846802e-02 -2.380861341953277588e-01 -2.290380932390689850e-02 1.803993433713912964e-01 -1.913855224847793579e-02 -4.362277686595916748e-02 2.325484901666641235e-02 -1.179644614458084106e-01 3.702122867107391357e-01
-8.930858224630355835e-02 -1.312810033559799194e-01 1.483301632106304169e-03 3.044041693210601807e-01 1.046220511198043823e-01 -6.650735437870025635e-02 -7.992296665906906128e-02 9.186479263007640839e-03 4.851401597261428833e-02 -3.091241717338562012e-01 2.950468957424163818e-01 1.315966546535491943e-01 9.101867675781250000e-02 -5.354597792029380798e-02 1.556439790874719620e-02 1.102095469832420349e-02 9.206631034612655640e-02 -1.700718253850936890e-01 -5.332437530159950256e-02 -2.219560593366622925e-01 2.369492948055267334e-01 -8.819507062435150146e-02 1.530228741466999054e-02 -2.254448980093002319e-01 -1.073007192462682724e-02 -1.032260581851005554e-01 3.595587313175201416e-01 3.111588582396507263e-02 -3.100589215755462646e-01 3.428168594837188721e-02 -5.436376854777336121e-02 4.480031728744506836e-01
-1.608873307704925537e-01 -3.159115016460418701e-01 8.024130016565322876e-02 1.463954150676727295e-01 2.230174392461776733e-01 -1.744875907897949219e-01 1.145076751708984375e-02 -1.888349279761314392e-02 -1.343255676329135895e-02 -2.529157698154449463e-01 2.862346172332763672e-01 5.453238263726234436e-02 7.927173865027725697e-04 1.787203922867774963e-02 6.845017522573471069e-02 2.494314461946487427e-01 -1.219621747732162476e-01 -1.784991472959518433e-01 -1.539883464574813843e-01 -1.582421213388442993e-01 -3.969973325729370117e-02 -4.401458427309989929e-02 1.736041605472564697e-01 -2.497742772102355957e-01 -1.633097082376480103e-01 -5.887280032038688660e-02 2.895346581935882568e-01 -4.847384244203567505e-02 -1.867933869361877441e-01 -7.721500098705291748e-02 -1.115137934684753418e-01 4.340140521526336670e-01
-1.618040949106216431e-01 -6.031838059425354004e-02 1.807440519332885742e-01 8.495491743087768555e-02 9.279920160770416260e-02 -1.484396159648895264e-01 -2.007338106632232666e-01 2.896878309547901154e-02 -5.183634161949157715e-02 -1.544354707002639771e-01 1.192188709974288940e-01 -3.751227557659149170e-01 -1.823723465204238892e-01 1.732216328382492065e-01 -1.619625687599182129e-01 1.584490537643432617e-01 1.114264503121376038e-02 1.493711471557617188e-01 2.471557110548019409e-01 -2.241863161325454712e-01 3.891225531697273254e-02 1.471261028200387955e-03 2.287725061178207397e-01 -5.721224471926689148e-02 -3.052100241184234619e-01 -2.754457294940948486e-01 -1.858720034360885620e-01 -3.252591788768768311e-01 -2.027751356363296509e-01 1.219850778579711914e-01 -1.310692541301250458e-02 -7.747388631105422974e-02
-2.890796661376953125e-01 -2.324367761611938477e-01 8.233653753995895386e-02 2.136115282773971558e-01 8.986616879701614380e-02 -2.228018641471862793e-01 1.653739660978317261e-01 -5.825347825884819031e-02 -2.142582647502422333e-02 -6.268622726202011108e-02 1.752773374319076538e-01 -1.712126433849334717e-01 -3.310671448707580566e-01 -8.682475984096527100e-02 -3.365441039204597473e-02 2.770552337169647217e-01 1.912360787391662598e-01 5.922938883304595947e-02 -2.057711929082870483e-01 4.603657871484756470e-02 -1.019628569483757019e-01 -7.914447039365768433e-02 7.221096009016036987e-02 -3.091601431369781494e-01 -2.468683123588562012e-01 1.926222629845142365e-02 -1.797111034393310547e-01 -1.148261595517396927e-02 -2.277534902095794678e-01 3.286136090755462646e-01 7.585293799638748169e-02 2.696256153285503387e-02
1.192463859915733337e-01 -4.733454883098602295e-01 -6.540475040674209595e-02 5.196358561515808105e-01 1.117480248212814331e-01 -8.119492232799530029e-02 9.350667893886566162e-02 -6.137799099087715149e-02 -5.169969052076339722e-02 -2.243426889181137085e-01 1.198135614395141602e-01 1.047554314136505127e-01 5.736157298088073730e-02 3.955633193254470825e-02 -1.700050234794616699e-01 2.697544991970062256e-01 -8.510412275791168213e-02 -1.620426326990127563e-01 2.198702543973922729e-01 -1.099525913596153259e-01 1.633484661579132080e-01 -3.593013808131217957e-02 6.225407868623733521e-02 -1.045391336083412170e-01 1.281506270170211792e-01 1.283313333988189697e-01 -2.545387148857116699e-01 -9.415787458419799805e-02 -3.114164434373378754e-02 1.544216871261596680e-01 5.338610336184501648e-02 -7.393304258584976196e-03
-2.231381088495254517e-01 -3.065459132194519043e-01 -1.605338007211685181e-01 1.821914464235305786e-01 -8.873856812715530396e-02 -3.636185526847839355e-01 1.192168146371841431e-01 -3.815072029829025269e-02 -1.687958240509033203e-01 -1.208034753799438477e-01 7.884755730628967285e-02 8.796551823616027832e-02 -2.009707242250442505e-01 6.678830832242965698e-02 1.211806014180183411e-01 1.305834800004959106e-01 -2.072022110223770142e-01 5.673830211162567139e-02 5.669471248984336853e-02 -1.896248906850814819e-01 2.060049623250961304e-01 -2.365251183509826660e-01 1.363118141889572144e-01 -3.197035789489746094e-01 -6.791831552982330322e-02 1.278505623340606689e-01 -3.394477069377899170e-02 -2.851350009441375732e-01 -3.021027445793151855e-01 -3.352089226245880127e-02 4.541432857513427734e-02 7.432049512863159180e-02
-2.658513784408569336e-01 -2.543936967849731445e-01 -7.687896490097045898e-02 1.198641061782836914e-01 -5.438199266791343689e-02 -2.277542650699615479e-01 1.240095570683479309e-01 -1.332819014787673950e-01 -1.500628143548965454e-01 -3.388151526451110840e-01 1.037959102541208267e-02 -4.063917398452758789e-01 -3.375691175460815430e-02 1.280539184808731079e-01 -3.397668898105621338e-02 -1.634192168712615967e-01 6.164639256894588470e-03 1.690795272588729858e-02 -3.018191754817962646e-01 -1.382796466350555420e-01 1.267971247434616089e-01 -1.290901005268096924e-01 5.342654138803482056e-02 -2.176669389009475708e-01 -1.651367545127868652e-01 -2.158079296350479126e-01 5.747785046696662903e-02 9.593793749809265137e-02 -8.156736940145492554e-02 1.890859156847000122e-01 1.767708957195281982e-01 2.342275828123092651e-01
1.222764998674392700e-01 -9.968112409114837646e-02 -1.645040214061737061e-01 2.341972291469573975e-01 -5.883017182350158691e-02 -2.349525690078735352e-01 -4.224152117967605591e-02 2.307981997728347778e-01 6.527461856603622437e-02 -3.261941671371459961e-01 -1.734984666109085083e-02 -5.562756955623626709e-02 -2.702294886112213135e-01 5.512434989213943481e-02 2.339834719896316528e-02 -1.254802048206329346e-01 -2.543125450611114502e-01 -5.204300954937934875e-02 -1.695816218852996826e-01 -1.292279213666915894e-01 -3.072743304073810577e-03 -4.848650470376014709e-02 -1.075003519654273987e-01 -9.792396426200866699e-02 -1.221410632133483887e-01 -2.116798907518386841e-01 -2.604167461395263672e-01 -2.522079646587371826e-01 -1.305712610483169556e-01 1.469102650880813599e-01 2.553458809852600098e-01 3.764833807945251465e-01
1.731424778699874878e-01 -3.346045315265655518e-01 1.893837749958038330e-01 3.803473711013793945e-01 -5.153383128345012665e-03 1.841249293647706509e-03 1.136746034026145935e-01 2.309737950563430786e-01 -1.919644176959991455e-01 -2.821829020977020264e-01 3.760832250118255615e-01 -2.284650206565856934e-01 -2.530149929225444794e-02 7.639143615961074829e-02 -2.712187469005584717e-01 4.046611860394477844e-02 -9.727525711059570312e-02 -1.920775622129440308e-01 1.031730845570564270e-01 7.170276343822479248e-02 1.913469135761260986e-01 -8.717621117830276489e-02 -1.293140947818756104e-01 -1.017774417996406555e-01 1.426290255039930344e-02 1.529030203819274902e-01 -1.252623554319143295e-02 -1.232337355613708496e-01 1.066663786768913269e-01 1.403422057628631592e-01 -1.318195089697837830e-02 1.258376538753509521e-01
-1.584671288728713989e-01 -3.959748446941375732e-01 -2.374490648508071899e-01 8.290155977010726929e-02 9.420599043369293213e-02 -4.705913662910461426e-01 -1.512322276830673218e-01 -1.902849972248077393e-02 3.153543546795845032e-02 -2.353240996599197388e-01 1.379643916152417660e-03 -6.654573976993560791e-02 -1.039774343371391296e-01 1.484489440917968750e-01 -2.115012854337692261e-01 -5.893288552761077881e-02 -2.382890731096267700e-01 1.734827607870101929e-01 7.410944253206253052e-02 -4.218727350234985352e-02 -1.842091232538223267e-02 7.729449868202209473e-02 -1.042512711137533188e-02 -3.066959977149963379e-01 -9.161836653947830200e-02 -1.854950189590454102e-02 6.974691152572631836e-02 -1.642462462186813354e-01 -1.888110935688018799e-01 1.939229518175125122e-01 4.071333631873130798e-02 2.220112234354019165e-01
1.304389879805967212e-04 -2.535332143306732178e-01 -1.373592671006917953e-02 3.071908652782440186e-01 1.186030954122543335e-01 -6.294529885053634644e-02 2.090358734130859375e-01 1.231236979365348816e-01 2.064270377159118652e-01 -2.566429972648620605e-01 3.036002516746520996e-01 -1.412653457373380661e-02 -1.304146647453308105e-01 3.517424762248992920e-01 1.369648147374391556e-02 1.498882323503494263e-01 -8.604443073272705078e-02 -7.970412075519561768e-02 8.585249632596969604e-02 -3.632983565330505371e-02 4.824887961149215698e-02 -1.124893128871917725e-01 4.686797782778739929e-02 -2.244889587163925171e-01 -7.848003506660461426e-02 3.760676085948944092e-02 -1.791469305753707886e-01 3.668115139007568359e-01 2.167392894625663757e-02 2.082192152738571167e-01 -1.272798031568527222e-01 2.752870321273803711e-01
-3.811539411544799805e-01 -1.901661157608032227e-01 5.717770755290985107e-02 1.922884434461593628e-01 -2.167508564889431000e-02 -1.930531114339828491e-01 -1.048145629465579987e-02 7.453549653291702271e-02 -1.006572321057319641e-01 -3.303472101688385010e-01 8.985291421413421631e-02 -2.863481640815734863e-01 -1.136376187205314636e-01 1.106868684291839600e-01 2.000913769006729126e-02 -1.355079710483551025e-01 -2.253024131059646606e-01 3.117198050022125244e-01 -1.111957430839538574e-01 4.742620140314102173e-02 -8.684018999338150024e-02 4.183008801192045212e-03 -1.111698448657989502e-01 -3.627763688564300537e-01 -2.184119224548339844e-01 -1.236245036125183105e-01 1.640308350324630737e-01 -1.286073625087738037e-01 -1.541669219732284546e-01 6.256959587335586548e-02 1.666241139173507690e-01 7.553000003099441528e-02
2.646200656890869141e-01 -1.154058575630187988e-01 -1.992820352315902710e-01 3.761985898017883301e-01 -3.517653048038482666e-02 2.190439403057098389e-02 -1.081521995365619659e-02 1.123842224478721619e-02 1.092389523983001709e-01 -2.204501181840896606e-01 7.061687856912612915e-02 1.474127322435379028e-01 7.581955194473266602e-02 4.666418582201004028e-02 2.142330855131149292e-01 -1.873919181525707245e-02 6.849668920040130615e-02 3.593721613287925720e-02 5.756337940692901611e-02 -2.122940868139266968e-01 1.756282150745391846e-01 -2.842833399772644043e-01 -1.113122329115867615e-01 -3.399406671524047852e-01 1.867183893918991089e-01 -3.007619678974151611e-01 -2.056047506630420685e-02 -1.112237498164176941e-01 1.300566922873258591e-02 1.694147437810897827e-01 1.726805865764617920e-01 3.182057738304138184e-01
-1.312914043664932251e-01 1.617859862744808197e-02 1.379519850015640259e-01 2.191014289855957031e-01 -3.922847285866737366e-02 -4.819529503583908081e-02 -1.127949729561805725e-01 -9.200309962034225464e-02 -1.651056408882141113e-01 -4.603536725044250488e-01 3.246962726116180420e-01 1.221912428736686707e-01 1.050672680139541626e-02 1.159166768193244934e-01 9.387877583503723145e-02 2.786445617675781250e-02 -1.698290854692459106e-01 -6.710143387317657471e-02 -1.632548570632934570e-01 -1.813154667615890503e-01 1.909014284610748291e-01 -2.022894173860549927e-01 7.300586905330419540e-03 -3.017938435077667236e-01 6.646294891834259033e-02 -1.590899825096130371e-01 3.411619067192077637e-01 -4.713306203484535217e-02 -1.270402073860168457e-01 -1.153442412614822388e-01 1.281114667654037476e-01 2.284080535173416138e-01
-2.479207366704940796e-01 -2.066133618354797363e-01 -8.341510593891143799e-02 3.952777087688446045e-01 3.316584601998329163e-02 -6.572446972131729126e-02 -1.121155545115470886e-01 1.008771955966949463e-01 -1.259411722421646118e-01 -4.754299521446228027e-01 3.931938856840133667e-02 1.170488744974136353e-01 -2.078016400337219238e-01 -2.569117844104766846e-01 9.007818251848220825e-02 5.991777405142784119e-02 -1.443368792533874512e-01 9.406251460313796997e-02 5.359622836112976074e-02 -1.995848491787910461e-02 9.762809425592422485e-02 -9.090199321508407593e-02 -7.503993064165115356e-02 -2.332402020692825317e-01 8.450686931610107422e-02 -3.590369969606399536e-02 -1.419711410999298096e-01 1.476914882659912109e-01 5.146195366978645325e-02 3.605609536170959473e-01 -8.672213554382324219e-02 -1.584191620349884033e-01
-3.005175292491912842e-01 -2.405428737401962280e-01 -7.220657169818878174e-02 3.970813155174255371e-01 1.853106915950775146e-01 -3.105063736438751221e-02 2.711310684680938721e-01 -1.209106147289276123e-01 -2.592705003917217255e-02 1.204089075326919556e-01 -6.198285147547721863e-02 3.570460528135299683e-02 -1.323948241770267487e-02 1.132074743509292603e-01 -2.083090394735336304e-01 -4.979953914880752563e-02 -2.774298191070556641e-01 9.489252418279647827e-02 -5.989578552544116974e-03 9.005038999021053314e-03 6.490377336740493774e-02 -1.272322684526443481e-01 -2.370844222605228424e-02 -1.893987804651260376e-01 -6.294673681259155273e-02 -3.187440633773803711e-01 -1.874745190143585205e-01 -6.676211953163146973e-02 -9.061219543218612671e-02 2.311195284128189087e-01 2.871325314044952393e-01 2.327986955642700195e-01
-3.258832544088363647e-02 -1.971123665571212769e-01 1.204071119427680969e-01 3.000272810459136963e-01 6.907483190298080444e-02 -3.111970126628875732e-01 -6.061559077352285385e-03 -2.246759459376335144e-02 8.595391176640987396e-03 -2.844167053699493408e-01 2.802645564079284668e-01 -7.114554196596145630e-02 -1.232356280088424683e-01 -1.739070117473602295e-01 9.403953701257705688e-02 3.027722537517547607e-01 -2.917438931763172150e-02 -7.931739091873168945e-02 -1.090057417750358582e-01 -1.230594962835311890e-01 -6.085256859660148621e-02 -6.876157224178314209e-02 2.337389066815376282e-02 -3.110544383525848389e-01 -7.304047793149948120e-02 2.273472212255001068e-02 1.382428258657455444e-01 -3.204178437590599060e-02 -2.496058940887451172e-01 -1.318629086017608643e-01 -1.885337196290493011e-02 4.437970221042633057e-01
-3.226301446557044983e-02 -3.554916083812713623e-01 -1.576492041349411011e-01 3.338976800441741943e-01 -4.702080413699150085e-02 -1.172219216823577881e-01 7.779158651828765869e-02 8.363322913646697998e-02 1.269906014204025269e-01 -1.368267834186553955e-01 -7.971680909395217896e-02 -2.755400352180004120e-02 -2.837211489677429199e-01 1.537284702062606812e-01 -4.086385667324066162e-02 3.982397168874740601e-02 5.605971440672874451e-03 -9.713709354400634766e-02 5.057821795344352722e-02 -3.541374504566192627e-01 2.126938700675964355e-01 1.472384780645370483e-01 -7.166966050863265991e-02 -4.268896579742431641e-01 -1.554410755634307861e-01 -8.560215355828404427e-04 3.467386215925216675e-02 -2.812549769878387451e-01 -2.221070080995559692e-01 9.613166004419326782e-02 4.451395943760871887e-02 -3.386305272579193115e-02
-2.940098382532596588e-02 -2.358397096395492554e-01 -1.888913959264755249e-01 -3.333141654729843140e-02 -1.534700095653533936e-01 -1.100010126829147339e-01 1.443775277584791183e-02 -1.251001749187707901e-02 8.887718431651592255e-03 -2.721625566482543945e-01 -1.400757282972335815e-01 1.253822259604930878e-02 -2.356533408164978027e-01 7.091986387968063354e-02 -1.205401569604873657e-01 4.863394424319267273e-02 -2.659026086330413818e-01 -1.955519244074821472e-02 -1.127436533570289612e-01 -2.875382304191589355e-01 1.888496875762939453e-01 -1.072798296809196472e-01 -2.046931162476539612e-02 -2.013450264930725098e-01 -2.861450612545013428e-01 -2.205689996480941772e-01 -1.950961202383041382e-01 -4.390780627727508545e-01 -2.865782193839550018e-02 9.497074782848358154e-02 5.846145376563072205e-02 2.647088170051574707e-01
3.362378105521202087e-02 -1.432546079158782959e-01 3.665985167026519775e-02 3.016792535781860352e-01 -1.679818332195281982e-01 -1.694548279047012329e-01 -6.894487142562866211e-02 1.506741493940353394e-01 -2.250481396913528442e-02 -2.526710182428359985e-02 5.229278653860092163e-02 -2.453380674123764038e-01 2.272275239229202271e-01 3.025556541979312897e-02 -9.205939248204231262e-03 2.176825404167175293e-01 1.477410346269607544e-01 2.322885692119598389e-01 1.488848240114748478e-03 -2.346038222312927246e-01 2.926773130893707275e-01 -7.888062298297882080e-02 9.947016835212707520e-02 -2.355845272541046143e-01 -3.111377358436584473e-01 -9.060598909854888916e-03 -2.353345155715942383e-01 8.104001730680465698e-02 2.396881282329559326e-01 3.301548063755035400e-01 6.760927289724349976e-02 1.398233473300933838e-01
-1.448125690221786499e-01 -2.022694647312164307e-01 7.399255037307739258e-02 2.461892664432525635e-01 -7.309103757143020630e-02 -1.770310252904891968e-01 2.679601870477199554e-02 -5.173635482788085938e-02 4.114785790443420410e-02 -2.025889158248901367e-01 -1.750664561986923218e-01 3.404362127184867859e-02 -7.153513282537460327e-02 2.360012531280517578e-01 -1.365556288510560989e-02 -1.052221208810806274e-01 -6.278163194656372070e-02 1.447233837097883224e-02 -1.236248612403869629e-01 -2.165052145719528198e-01 7.821509242057800293e-02 -7.194553967565298080e-03 2.091456204652786255e-01 -4.021702408790588379e-01 -3.472769260406494141e-01 -2.601847648620605469e-01 -1.221027448773384094e-01 -9.162180125713348389e-02 4.983772709965705872e-02 -4.941061884164810181e-02 2.417862117290496826e-01 3.638586401939392090e-01
2.606303617358207703e-02 -4.562915265560150146e-01 7.679097354412078857e-02 4.536193609237670898e-01 -1.661609709262847900e-01 -3.021262399852275848e-02 -7.851955294609069824e-02 -8.012799173593521118e-02 -2.841746434569358826e-02 4.157814197242259979e-03 2.139119803905487061e-01 1.012699976563453674e-01 2.482716180384159088e-02 6.229849532246589661e-02 -1.702022999525070190e-01 1.234488859772682190e-01 -3.903823345899581909e-02 5.952508002519607544e-02 -5.744719132781028748e-02 -5.962492153048515320e-02 -1.052728891372680664e-01 -6.137017533183097839e-02 2.398076355457305908e-01 -1.925012618303298950e-01 2.066896259784698486e-01 1.630750447511672974e-01 -1.905770599842071533e-01 2.680397219955921173e-02 1.177998166531324387e-02 1.113901138305664062e-01 -9.262423962354660034e-02 4.289347529411315918e-01
6.970493495464324951e-02 -2.203162945806980133e-02 2.661726996302604675e-02 1.790954768657684326e-01 -2.914601936936378479e-02 1.700756847858428955e-01 4.172275587916374207e-02 1.250600516796112061e-01 1.295258700847625732e-01 -5.218955874443054199e-01 5.055645108222961426e-01 1.706998795270919800e-01 -1.657702326774597168e-01 1.084271296858787537e-01 7.484763115644454956e-02 2.344925105571746826e-01 -3.251982629299163818e-01 5.734784901142120361e-02 1.278107613325119019e-01 -4.178713262081146240e-02 2.090940810739994049e-02 -3.767454624176025391e-02 -1.682640425860881805e-02 -2.488728016614913940e-01 3.886852785944938660e-02 6.323365867137908936e-02 -1.147737801074981689e-01 -9.205763041973114014e-02 -5.063482746481895447e-02 4.431653022766113281e-02 -8.887990564107894897e-02 1.010888814926147461e-01
3.802075609564781189e-02 -1.582322120666503906e-01 2.635914459824562073e-02 3.034757375717163086e-01 -1.470833271741867065e-01 -1.997848898172378540e-01 2.958886027336120605e-01 1.148876473307609558e-01 2.748138606548309326e-01 -4.531669616699218750e-01 2.084289193153381348e-01 7.497775554656982422e-02 -1.196350753307342529e-01 -5.896520335227251053e-03 -1.175844669342041016e-01 1.404519975185394287e-01 -1.374154090881347656e-01 6.159799546003341675e-02 3.121545910835266113e-01 -3.034345805644989014e-01 -1.505429204553365707e-02 -9.623194485902786255e-02 1.693408489227294922e-01 1.510559581220149994e-02 1.600510478019714355e-01 3.512182459235191345e-02 -1.166956797242164612e-01 2.007772587239742279e-02 1.159234717488288879e-01 1.364503055810928345e-01 2.097599208354949951e-02 1.289604157209396362e-01
4.552646353840827942e-02 -1.999094784259796143e-01 -1.086470931768417358e-01 8.013057708740234375e-02 -1.056830864399671555e-02 -3.373501598834991455e-01 9.921345859766006470e-02 1.111394166946411133e-01 5.341368541121482849e-02 -2.342156767845153809e-01 2.987502701580524445e-02 -1.795135140419006348e-01 -2.107307314872741699e-01 2.843402624130249023e-01 9.167971462011337280e-02 1.999350488185882568e-01 -1.834426969289779663e-01 -3.616984188556671143e-02 -1.064322814345359802e-01 -6.759969145059585571e-02 3.984564542770385742e-01 -5.007815733551979065e-02 1.286207586526870728e-01 -4.365192055702209473e-01 -8.190082013607025146e-02 -7.811076194047927856e-02 7.090672105550765991e-02 2.815530821681022644e-02 -2.424892634153366089e-01 1.433141231536865234e-01 2.855343371629714966e-02 -1.454412937164306641e-01
-1.654499769210815430e-01 -2.893374860286712646e-01 -2.251141667366027832e-01 4.083778560161590576e-01 2.110504657030105591e-01 1.815896853804588318e-02 4.919448122382164001e-02 8.176567405462265015e-02 -2.300176322460174561e-01 -1.931191980838775635e-01 2.586289644241333008e-01 -1.019745394587516785e-01 -3.365934789180755615e-01 -7.942092418670654297e-02 1.859395066276192665e-03 2.461347132921218872e-01 -3.391570597887039185e-02 3.750302642583847046e-02 2.646223641932010651e-02 8.632560819387435913e-02 -1.085018459707498550e-02 1.032378748059272766e-01 1.455799192190170288e-01 -7.393538951873779297e-02 3.190089762210845947e-02 -3.092070482671260834e-02 -1.532488614320755005e-01 -7.684213668107986450e-02 -2.735776007175445557e-01 2.264475375413894653e-01 2.488736212253570557e-01 -4.726725444197654724e-02
-3.176973164081573486e-01 -1.683792024850845337e-01 -1.761801168322563171e-02 1.773981600999832153e-01 -4.376394674181938171e-02 -1.027990505099296570e-01 1.059687584638595581e-01 1.047965437173843384e-01 -2.258367836475372314e-01 -4.995740950107574463e-01 -5.476189777255058289e-02 6.902610510587692261e-02 -1.205293685197830200e-01 -2.378632724285125732e-01 1.718467026948928833e-01 2.102183103561401367e-01 -3.738605976104736328e-01 1.925493925809860229e-01 6.423834711313247681e-02 5.541782081127166748e-02 7.581264525651931763e-02 -9.392905980348587036e-02 1.355694830417633057e-01 -1.811545342206954956e-01 -6.548681855201721191e-02 4.881625249981880188e-02 -2.319832444190979004e-01 3.832356259226799011e-02 3.172116726636886597e-02 1.366015374660491943e-01 4.131345823407173157e-02 1.339101195335388184e-01
-2.493444979190826416e-01 -1.007972359657287598e-01 -3.695672145113348961e-03 3.264501690864562988e-01 2.118316106498241425e-02 -1.063251774758100510e-02 6.268157809972763062e-02 -1.041461378335952759e-01 -8.618415147066116333e-02 -2.295983731746673584e-01 2.183187305927276611e-01 8.221609145402908325e-02 -1.807997375726699829e-01 5.165335163474082947e-02 8.819582313299179077e-02 3.307412564754486084e-01 7.673339545726776123e-02 -7.238592207431793213e-02 -2.924540042877197266e-01 -2.436302006244659424e-01 -1.721735894680023193e-01 -2.054835297167301178e-02 1.455130986869335175e-02 -2.485563457012176514e-01 -8.609217405319213867e-02 -3.415593132376670837e-02 1.883905231952667236e-01 -5.696877837181091309e-02 -1.717971116304397583e-01 7.999852299690246582e-02 -2.223839908838272095e-01 3.973686695098876953e-01
-2.326759248971939087e-01 -2.230005711317062378e-01 -1.301672756671905518e-01 -9.657129645347595215e-02 9.444953501224517822e-02 -3.015727400779724121e-01 1.111513078212738037e-01 -1.530735939741134644e-02 -1.385241746902465820e-01 -3.210727274417877197e-01 2.485380768775939941e-01 -5.625978484749794006e-02 -1.390743553638458252e-01 -1.676091849803924561e-01 -5.460398644208908081e-02 -8.296224474906921387e-02 -1.692729443311691284e-01 -8.893686532974243164e-02 -1.672298312187194824e-01 -2.195779979228973389e-02 9.609448164701461792e-02 -3.240965902805328369e-01 -5.235510319471359253e-02 -2.573575079441070557e-01 -1.729407906532287598e-01 -2.888959050178527832e-01 -1.438854932785034180e-01 -2.329629063606262207e-01 2.406929284334182739e-01 1.243169680237770081e-01 -5.064021795988082886e-02 1.848278939723968506e-02
4.764650948345661163e-03 -2.580744028091430664e-01 -2.268591076135635376e-01 3.905426263809204102e-01 1.947607696056365967e-01 3.445297107100486755e-02 2.137352526187896729e-01 -1.164183095097541809e-01 -9.426761418581008911e-02 -4.423582553863525391e-01 6.794071756303310394e-03 1.528730541467666626e-01 -2.272426150739192963e-02 -7.454176992177963257e-02 -5.250176414847373962e-02 1.183378919959068298e-01 -2.720879316329956055e-01 1.274166405200958252e-01 -3.579786717891693115e-01 1.603103056550025940e-02 4.718003422021865845e-02 6.191240996122360229e-02 5.654115974903106689e-02 -9.180153906345367432e-02 -1.373242288827896118e-01 4.229448735713958740e-02 2.929335273802280426e-02 -2.469009310007095337e-01 -1.913910806179046631e-01 1.097806692123413086e-01 1.126428768038749695e-01 -4.810743965208530426e-03
-3.615751564502716064e-01 -3.960391283035278320e-01 -2.808742225170135498e-01 1.131134927272796631e-01 7.380267977714538574e-02 6.200630217790603638e-02 1.832675486803054810e-01 -1.899901926517486572e-01 -2.269155979156494141e-01 -2.632367610931396484e-01 -5.229470506310462952e-02 8.016716688871383667e-03 -2.068258374929428101e-01 1.008402779698371887e-01 -7.804927229881286621e-02 -1.078190281987190247e-02 1.477576047182083130e-01 -4.431483149528503418e-02 -5.762049183249473572e-02 -2.200448065996170044e-01 1.374941170215606689e-01 -7.001312822103500366e-02 2.849910557270050049e-01 -2.375295758247375488e-01 -1.968499124050140381e-01 -2.595627121627330780e-02 -6.123617291450500488e-03 -1.277325898408889771e-01 2.381061203777790070e-02 2.241875231266021729e-01 2.818327769637107849e-02 1.209909692406654358e-01
-3.210430741310119629e-01 -3.963273763656616211e-01 -1.103686019778251648e-01 2.003579884767532349e-01 1.175243854522705078e-01 -1.619279533624649048e-01 1.320926249027252197e-01 -2.807373404502868652e-01 -7.392086088657379150e-02 -2.633622288703918457e-01 4.357750713825225830e-02 -1.643328070640563965e-01 -2.047432214021682739e-01 1.079353988170623779e-01 -4.174388945102691650e-02 7.736176997423171997e-02 1.477738320827484131e-01 2.373806573450565338e-02 -2.578671872615814209e-01 -1.921753436326980591e-01 2.035324461758136749e-03 -5.086145922541618347e-02 2.563624680042266846e-01 -3.588087558746337891e-01 -1.576861888170242310e-01 1.357729434967041016e-01 -1.896614581346511841e-02 -1.625613868236541748e-02 -1.926850713789463043e-02 1.193901225924491882e-01 5.709581449627876282e-02 -3.897360339760780334e-02
-4.346882924437522888e-02 -2.187720537185668945e-01 -4.757911711931228638e-02 4.531219303607940674e-01 -1.016740649938583374e-01 1.422958672046661377e-01 -2.912127599120140076e-02 2.383923530578613281e-01 -1.178607195615768433e-01 6.372097134590148926e-02 3.188164830207824707e-01 -2.878613173961639404e-01 -1.066317558288574219e-01 -1.680201888084411621e-01 -9.343773126602172852e-03 2.234541624784469604e-01 9.807430952787399292e-02 2.076427340507507324e-01 3.316155448555946350e-02 -2.616787850856781006e-01 1.590276807546615601e-01 -1.465962529182434082e-01 8.724561333656311035e-02 -1.621697694063186646e-01 -1.651063412427902222e-01 4.477310925722122192e-02 7.225621026009321213e-03 3.812828287482261658e-02 2.742616236209869385e-01 8.229404687881469727e-02 -1.259226202964782715e-01 1.752197444438934326e-01
-1.494382917881011963e-01 -1.925886273384094238e-01 6.203245371580123901e-02 2.960799932479858398e-01 -7.883669435977935791e-02 -2.397594302892684937e-01 1.954579800367355347e-01 2.034896761178970337e-01 -3.950140997767448425e-02 -1.730112880468368530e-01 1.242443621158599854e-01 -1.203458160161972046e-01 -3.484066426753997803e-01 2.307433634996414185e-02 1.770286634564399719e-02 9.539508074522018433e-02 -1.682750284671783447e-01 7.736090570688247681e-02 2.285525500774383545e-01 -2.393185719847679138e-02 -3.126864135265350342e-02 -6.229477375745773315e-02 1.054631397128105164e-01 -4.517545998096466064e-01 -1.241939216852188110e-01 1.317765265703201294e-01 -7.706303149461746216e-02 2.951005473732948303e-02 -3.526104092597961426e-01 1.175273209810256958e-01 1.572891175746917725e-01 -5.787894874811172485e-02
6.870578974485397339e-02 -3.303458988666534424e-01 -7.349342852830886841e-02 2.056052535772323608e-01 2.130378223955631256e-02 -3.620096743106842041e-01 2.138343751430511475e-01 3.365695178508758545e-01 -8.104801177978515625e-02 -1.988306045532226562e-01 2.072570323944091797e-01 -2.284861057996749878e-01 -1.409983634948730469e-01 2.854116857051849365e-01 9.037101408466696739e-04 4.533102735877037048e-02 -7.646075636148452759e-02 1.163289546966552734e-01 3.830327093601226807e-02 -5.148411542177200317e-02 -5.598197225481271744e-03 -1.968422979116439819e-01 1.389252990484237671e-01 -2.148919850587844849e-01 7.221415638923645020e-02 3.023220971226692200e-02 3.758259490132331848e-02 -3.962311148643493652e-02 -2.792719304561614990e-01 1.965859346091747284e-02 2.856184244155883789e-01 -8.053209632635116577e-02
6.078081950545310974e-02 -1.508453786373138428e-01 1.228747367858886719e-01 2.917510569095611572e-01 1.084004342555999756e-02 -3.429531455039978027e-01 2.637713551521301270e-01 -6.578534841537475586e-02 -5.715521425008773804e-02 -1.614346355199813843e-01 2.439102977514266968e-01 -5.574972182512283325e-02 5.579772591590881348e-02 -2.402422204613685608e-02 -2.480885535478591919e-01 9.961737692356109619e-02 1.424549967050552368e-01 -2.655270397663116455e-01 7.629235833883285522e-02 3.528828546404838562e-02 1.574083417654037476e-01 -1.496126055717468262e-01 5.770640075206756592e-02 -4.078486859798431396e-01 6.943472195416688919e-03 -2.172008305788040161e-01 -3.789153322577476501e-02 1.571851372718811035e-01 -2.490209341049194336e-01 3.772421553730964661e-02 -2.055256962776184082e-01 1.444594711065292358e-01
-1.410831212997436523e-01 -5.456425249576568604e-02 -2.349951565265655518e-01 1.673837304115295410e-01 -1.046670153737068176e-01 1.469270139932632446e-02 -1.613154858350753784e-01 -8.123247325420379639e-02 -1.042786687612533569e-01 -4.522970914840698242e-01 3.264177143573760986e-01 -1.215057894587516785e-01 -2.667753957211971283e-02 2.655857801437377930e-01 1.801241561770439148e-02 2.033937126398086548e-01 -2.983496338129043579e-02 -1.726486138068139553e-03 7.479867339134216309e-02 -3.009343147277832031e-01 8.177834749221801758e-02 3.609764948487281799e-02 -1.395404525101184845e-02 -2.492195665836334229e-01 -4.510627314448356628e-02 -1.300411671400070190e-02 7.492666691541671753e-02 2.442497164011001587e-01 1.684337705373764038e-01 -1.697883158922195435e-01 1.616206616163253784e-01 2.867854833602905273e-01
-8.734076470136642456e-02 -3.085881471633911133e-01 2.434348613023757935e-01 2.246789932250976562e-01 1.509154587984085083e-01 2.393772006034851074e-01 -8.395671844482421875e-02 7.781676203012466431e-02 -6.066659465432167053e-02 -1.519750058650970459e-01 1.800903864204883575e-02 -3.402041196823120117e-01 6.750540435314178467e-02 -8.383916318416595459e-02 -1.469867378473281860e-01 1.331260949373245239e-01 -2.610576748847961426e-01 2.125876247882843018e-01 2.869215011596679688e-01 -1.424122452735900879e-01 1.759914159774780273e-01 -2.771534323692321777e-01 1.574266515672206879e-02 1.352335140109062195e-02 1.351191699504852295e-01 -6.681639701128005981e-02 5.952689051628112793e-02 8.994981646537780762e-03 -4.971034079790115356e-02 2.821377851068973541e-02 3.009605705738067627e-01 2.368776053190231323e-01
-1.556731909513473511e-01 -1.797856390476226807e-01 -1.147007718682289124e-01 1.998915523290634155e-01 -1.146391108632087708e-01 -9.705238044261932373e-02 -1.284038126468658447e-01 1.692913845181465149e-02 -2.671694755554199219e-01 -5.645412951707839966e-02 1.172331273555755615e-01 -2.248581647872924805e-01 1.413095891475677490e-01 -1.766322106122970581e-01 -2.195026911795139313e-02 2.269382178783416748e-01 -7.424613088369369507e-02 1.623880416154861450e-01 -1.494399756193161011e-01 -8.672054857015609741e-02 1.715779304504394531e-01 -4.231525957584381104e-02 2.571141719818115234e-01 -3.804194629192352295e-01 -4.933620393276214600e-01 -6.666725873947143555e-02 -9.293821454048156738e-02 1.569158956408500671e-02 1.226576343178749084e-01 -3.315838798880577087e-02 1.510605663061141968e-01 9.738405048847198486e-02
2.116220444440841675e-01 4.007275402545928955e-02 1.794387996196746826e-01 4.622048139572143555e-01 1.001925300806760788e-02 -5.702654272317886353e-02 4.940881580114364624e-02 -1.989322155714035034e-01 7.326827943325042725e-02 -2.705281376838684082e-01 2.364257723093032837e-01 1.378892222419381142e-03 -8.487889915704727173e-02 5.738883838057518005e-02 5.274659767746925354e-02 8.732008188962936401e-02 -1.881978362798690796e-01 -2.773083932697772980e-02 4.125751256942749023e-01 -1.909045279026031494e-01 1.013947501778602600e-01 -1.130519360303878784e-01 2.275231294333934784e-03 -1.696461439132690430e-01 -2.062763571739196777e-01 -2.038456797599792480e-01 -1.033404693007469177e-01 -2.153644263744354248e-01 -1.563764549791812897e-02 2.163622677326202393e-01 8.178169280290603638e-02 1.320872455835342407e-01
-3.408428514376282692e-03 -1.729429513216018677e-01 -2.325693964958190918e-01 2.195025980472564697e-01 2.467133551836013794e-01 -2.648781836032867432e-01 8.143054693937301636e-02 2.243506461381912231e-01 -4.404594749212265015e-02 -4.233753681182861328e-02 3.865425661206245422e-02 -1.232965067028999329e-01 -3.545181751251220703e-01 -7.148054242134094238e-02 -5.287793278694152832e-02 1.035798043012619019e-01 -3.275215253233909607e-02 1.291232854127883911e-01 1.455324292182922363e-01 -3.073276020586490631e-02 -2.065961621701717377e-02 -6.417863070964813232e-02 1.837740093469619751e-01 -4.954387545585632324e-01 1.427969336509704590e-01 1.770064979791641235e-01 5.143664777278900146e-02 -5.354619026184082031e-02 -1.233916804194450378e-01 2.825847268104553223e-01 1.793331056833267212e-01 -8.335485309362411499e-02
-2.409889847040176392e-01 -3.306804597377777100e-01 -1.576252430677413940e-01 8.846274763345718384e-02 -1.235808432102203369e-01 -2.201242446899414062e-01 2.191149294376373291e-01 2.802039682865142822e-01 -2.642329037189483643e-01 -4.399445950984954834e-01 6.170875206589698792e-02 1.008204147219657898e-01 1.428525000810623169e-01 -5.042756721377372742e-02 7.373355794697999954e-03 6.747546792030334473e-02 -1.008717864751815796e-01 -8.661188185214996338e-02 2.501781284809112549e-01 -1.608048975467681885e-01 4.925324767827987671e-02 -1.501358747482299805e-01 1.320283263921737671e-01 -7.471259683370590210e-03 1.413604170083999634e-01 -1.056691631674766541e-02 -5.976695567369461060e-02 -9.992585517466068268e-03 -9.662277251482009888e-02 3.215253055095672607e-01 9.009601920843124390e-02 1.075867861509323120e-01
6.037676706910133362e-02 -2.019156217575073242e-01 -5.626349896192550659e-02 4.315775334835052490e-01 1.368292868137359619e-01 9.307921677827835083e-02 3.174693584442138672e-01 8.855768293142318726e-02 -1.222406420856714249e-02 -5.561098456382751465e-02 -7.652298361063003540e-02 -3.450160920619964600e-01 2.589379251003265381e-02 -2.952045798301696777e-01 -1.869822293519973755e-02 1.704468727111816406e-01 -1.037155538797378540e-01 1.109291315078735352e-01 -3.479500487446784973e-02 -8.620274811983108521e-02 -1.170713752508163452e-01 -1.709156483411788940e-01 -9.712187945842742920e-02 -2.924909889698028564e-01 8.390522748231887817e-02 -2.606901228427886963e-01 2.769149243831634521e-01 -1.881240308284759521e-01 -1.429923325777053833e-01 4.773497954010963440e-02 -5.710116401314735413e-02 -4.614799469709396362e-02
1.227567791938781738e-01 -1.542689949274063110e-01 -1.358257234096527100e-01 2.804341018199920654e-01 3.044796884059906006e-01 -8.206110447645187378e-02 3.651317954063415527e-02 4.215083643794059753e-02 -6.953271478414535522e-02 -3.578650355339050293e-01 3.620011731982231140e-02 -1.258782446384429932e-01 2.836164832115173340e-01 2.281153760850429535e-02 -6.788941565901041031e-03 7.374487817287445068e-02 -1.436652690172195435e-01 -1.688783019781112671e-01 1.237069442868232727e-01 1.414648070931434631e-02 2.632220089435577393e-01 -2.394906990230083466e-02 3.497849404811859131e-01 -2.074760049581527710e-01 1.741178482770919800e-01 1.400371789932250977e-01 2.496494501829147339e-01 -2.780081927776336670e-01 8.667613565921783447e-02 1.284278482198715210e-01 -3.565157577395439148e-02 1.012437343597412109e-01
1.149712726473808289e-01 -3.269649446010589600e-01 1.670613139867782593e-01 4.743455946445465088e-01 -7.386292330920696259e-03 2.529772818088531494e-01 -1.021508350968360901e-01 -6.994173862040042877e-03 -5.769262462854385376e-02 -2.294383198022842407e-01 7.582364231348037720e-02 -2.004331648349761963e-01 -1.448007207363843918e-02 -3.309157863259315491e-02 3.572071716189384460e-02 8.981742709875106812e-02 -9.947217255830764771e-02 1.423715204000473022e-01 -1.577080190181732178e-01 -2.054373621940612793e-01 2.499573677778244019e-01 6.074133142828941345e-02 2.964778840541839600e-01 -1.394996345043182373e-01 1.391317844390869141e-01 1.572274416685104370e-01 -1.106907576322555542e-01 1.609268933534622192e-01 -4.840192943811416626e-02 8.688656240701675415e-02 -6.098141521215438843e-02 2.707004249095916748e-01
-1.108838766813278198e-01 -2.271701246500015259e-01 -3.163673877716064453e-01 -1.415598904713988304e-03 2.777690533548593521e-03 3.652266040444374084e-02 7.311780471354722977e-03 -2.607311904430389404e-01 -5.685748904943466187e-02 -2.784771025180816650e-01 3.583870232105255127e-01 2.255495339632034302e-01 -1.552741676568984985e-01 1.045880019664764404e-01 2.846149355173110962e-02 1.710893809795379639e-01 -1.433359682559967041e-01 -6.178323179483413696e-02 1.050407364964485168e-01 -2.023050040006637573e-01 -5.808362364768981934e-02 1.333526074886322021e-01 1.903499066829681396e-01 -9.208016842603683472e-02 9.384781122207641602e-02 -1.385595947504043579e-01 -1.031760647892951965e-01 1.429757941514253616e-02 8.765126019716262817e-02 4.536501318216323853e-02 -2.090895781293511391e-03 5.006127953529357910e-01
-2.101731300354003906e-01 -2.749949991703033447e-01 -3.749491274356842041e-02 3.369122743606567383e-01 1.557449698448181152e-01 -2.363130748271942139e-01 6.840036809444427490e-02 -1.776595786213874817e-02 2.377056889235973358e-02 -1.894004940986633301e-01 2.454769462347030640e-01 5.552926659584045410e-02 -3.669670224189758301e-02 -6.087981164455413818e-02 6.452097743749618530e-02 1.631266027688980103e-01 -6.121266260743141174e-02 3.946110978722572327e-02 -2.760678231716156006e-01 -2.173329591751098633e-01 -1.607081592082977295e-01 1.248648241162300110e-01 2.221682369709014893e-01 -1.428133547306060791e-01 1.732572726905345917e-02 3.760502114892005920e-02 2.232126295566558838e-01 5.250046774744987488e-02 -4.130169376730918884e-02 9.617148898541927338e-03 -1.019712090492248535e-01 4.880304038524627686e-01
-5.469121783971786499e-02 -1.146009489893913269e-01 3.649983182549476624e-02 3.534417450428009033e-01 1.093629822134971619e-01 -4.786946624517440796e-02 -1.261824667453765869e-01 3.159063309431076050e-02 -1.180319115519523621e-01 -4.320357441902160645e-01 1.190982535481452942e-01 -7.572150230407714844e-02 -1.163945347070693970e-01 -1.220922321081161499e-01 -6.258382648229598999e-02 9.199506044387817383e-02 -5.120035260915756226e-02 -1.031986325979232788e-01 -1.521161198616027832e-01 -2.225214242935180664e-01 2.217242568731307983e-01 4.278889298439025879e-02 5.253518745303153992e-02 -4.193624556064605713e-01 -6.064103916287422180e-02 -1.272388920187950134e-02 2.803701460361480713e-01 1.496256589889526367e-01 -1.650458574295043945e-01 -1.638453900814056396e-01 7.107412070035934448e-02 2.925688922405242920e-01
-9.151312522590160370e-03 -3.888203203678131104e-01 -3.633414953947067261e-02 4.916889220476150513e-02 2.393249869346618652e-01 -4.610058292746543884e-02 -2.144404500722885132e-01 -4.227473959326744080e-02 -6.886832416057586670e-02 -1.138926222920417786e-01 5.132517963647842407e-02 -4.237039089202880859e-01 -1.343798339366912842e-01 1.146766170859336853e-01 -2.566611208021640778e-02 1.416366994380950928e-01 -1.247035190463066101e-01 1.964444667100906372e-01 4.486123844981193542e-02 -7.566844671964645386e-02 1.265466064214706421e-01 -7.174355536699295044e-02 7.293966412544250488e-02 -3.835879266262054443e-02 -2.887430489063262939e-01 -3.072156906127929688e-01 -1.860547959804534912e-01 -1.916018724441528320e-01 2.945107035338878632e-02 3.372842073440551758e-01 1.552533060312271118e-01 -9.152062982320785522e-02
-1.486749798059463501e-01 -2.851550877094268799e-01 -1.488090008497238159e-01 1.602405905723571777e-01 7.234597206115722656e-02 -1.997622400522232056e-01 9.443117678165435791e-02 1.730549702188000083e-04 -2.420368343591690063e-01 -6.878700107336044312e-02 1.007233858108520508e-01 -1.395727545022964478e-01 -3.225899040699005127e-01 2.105891108512878418e-01 -1.402186453342437744e-01 2.086347155272960663e-02 6.742987036705017090e-02 1.458317190408706665e-01 -2.456830888986587524e-01 -1.988303810358047485e-01 1.227418854832649231e-01 -3.127221018075942993e-02 1.007674857974052429e-01 -2.603138685226440430e-01 -1.625865995883941650e-01 2.025714144110679626e-02 7.968765497207641602e-02 2.149580717086791992e-01 1.776266247034072876e-01 2.491850405931472778e-01 1.581087410449981689e-01 3.399179279804229736e-01
-1.038945317268371582e-01 -3.075373172760009766e-01 -6.461396068334579468e-02 2.625177800655364990e-01 8.268062770366668701e-02 -2.525913715362548828e-01 -3.149736439809203148e-03 3.383046761155128479e-02 -1.498581916093826294e-01 -4.463008344173431396e-01 2.500544488430023193e-01 3.849008306860923767e-02 -6.580304354429244995e-02 -1.423842757940292358e-01 -5.228605866432189941e-02 1.071855798363685608e-02 -1.723843067884445190e-01 2.026811689138412476e-01 1.050756350159645081e-01 1.769377589225769043e-01 -8.066076040267944336e-02 7.942575961351394653e-02 2.634867131710052490e-01 -2.540702223777770996e-01 9.148897603154182434e-03 7.873774319887161255e-02 -1.852298229932785034e-01 6.969524919986724854e-02 1.118676140904426575e-01 2.144763767719268799e-01 2.518930435180664062e-01 -9.638364613056182861e-02
-9.145542979240417480e-02 -4.528551995754241943e-01 -6.555653363466262817e-02 4.604952335357666016e-01 3.338275849819183350e-01 1.471144519746303558e-02 -1.244915798306465149e-01 -3.379737213253974915e-02 -4.808192327618598938e-02 -1.463470607995986938e-01 8.690928667783737183e-02 -3.888843655586242676e-01 1.510569602251052856e-01 7.562311738729476929e-02 -1.888668835163116455e-01 -4.241042956709861755e-02 -2.190161943435668945e-01 1.142286211252212524e-01 -5.197273567318916321e-02 -2.069691866636276245e-01 -7.880990207195281982e-02 -1.712527573108673096e-01 -7.660680916160345078e-03 -6.584043055772781372e-02 5.561118596233427525e-04 -1.407530754804611206e-01 -3.945270925760269165e-02 -1.097273919731378555e-02 8.042142540216445923e-02 -6.577076017856597900e-02 -1.042311117053031921e-01 6.127604469656944275e-02
-3.834163248538970947e-01 -1.974862813949584961e-01 -1.885477304458618164e-01 1.103444397449493408e-01 -8.149822801351547241e-02 -2.557865977287292480e-01 1.233095005154609680e-01 -8.160233497619628906e-02 -1.296759247779846191e-01 -2.081148475408554077e-01 4.333936050534248352e-02 -2.835406661033630371e-01 -2.202054113149642944e-01 1.571533386595547199e-03 -8.340489119291305542e-03 -4.970167204737663269e-02 -7.074406743049621582e-02 5.414290726184844971e-02 -1.801859140396118164e-01 -2.584513127803802490e-01 4.810826852917671204e-02 -9.065522253513336182e-02 1.039477158337831497e-02 -2.607679963111877441e-01 -2.588913142681121826e-01 -1.031718179583549500e-01 8.405175805091857910e-02 -1.665129810571670532e-01 -8.253656327724456787e-02 3.481934070587158203e-01 1.596132665872573853e-01 1.645275801420211792e-01
-3.413376510143280029e-01 -2.468541413545608521e-01 -2.934763431549072266e-01 1.051715239882469177e-01 -1.491366475820541382e-01 -5.693142861127853394e-02 2.841038703918457031e-01 -5.997800733894109726e-03 7.112878956831991673e-04 -2.385275810956954956e-01 1.624866873025894165e-01 -6.452171504497528076e-02 -2.443478256464004517e-01 6.855946779251098633e-02 -1.212541162967681885e-01 1.220200806856155396e-01 1.728254556655883789e-01 1.082141418009996414e-02 -1.302240192890167236e-01 -2.369673252105712891e-01 2.553662471473217010e-02 -1.410840153694152832e-01 1.830214709043502808e-01 -1.552100181579589844e-01 -2.794116437435150146e-01 1.385488808155059814e-01 1.353590190410614014e-01 -2.387599200010299683e-01 -1.253747493028640747e-01 -1.367305987514555454e-03 2.205397784709930420e-01 1.395518928766250610e-01
-8.759067952632904053e-02 -4.895871877670288086e-01 -1.125347018241882324e-01 1.349597889930009842e-02 -1.380232274532318115e-01 -2.638126164674758911e-02 8.320619352161884308e-03 -2.560602724552154541e-01 -1.987059414386749268e-01 -5.297031998634338379e-02 1.665252596139907837e-01 -8.553070574998855591e-02 -2.494474947452545166e-01 4.763738811016082764e-02 -2.057525664567947388e-01 1.537261903285980225e-02 -1.847495734691619873e-01 2.062451243400573730e-01 -1.790406852960586548e-01 -3.667018115520477295e-01 1.149207055568695068e-01 -2.508722059428691864e-02 -3.173695178702473640e-03 -2.319502234458923340e-01 -1.211304813623428345e-01 -1.954447478055953979e-01 6.136071309447288513e-02 -9.256530553102493286e-02 -9.453155100345611572e-02 6.652886420488357544e-02 2.762213647365570068e-01 -6.554482877254486084e-02
4.563723877072334290e-02 -4.403998851776123047e-01 5.166703835129737854e-02 3.173557221889495850e-01 1.803391873836517334e-01 -1.368881911039352417e-01 -1.355270743370056152e-01 2.461535111069679260e-02 1.598399877548217773e-01 6.386408954858779907e-02 1.955385208129882812e-01 1.442400068044662476e-01 -1.315509229898452759e-01 1.594805866479873657e-01 -2.420136630535125732e-01 2.183690518140792847e-01 -2.161416411399841309e-01 1.350854933261871338e-01 9.185323864221572876e-02 7.084093242883682251e-02 3.950937837362289429e-02 -3.554904088377952576e-02 1.330098956823348999e-01 -1.020084619522094727e-01 4.608636721968650818e-02 -1.739875227212905884e-01 2.888205945491790771e-01 -7.723310589790344238e-02 -1.498366445302963257e-01 1.990095525979995728e-01 -6.744612008333206177e-02 3.081528246402740479e-01
-9.999086149036884308e-03 -4.081939458847045898e-01 -1.101643815636634827e-01 1.183246448636054993e-01 -4.140212386846542358e-02 -1.266320347785949707e-01 -4.217839986085891724e-02 -2.039645910263061523e-01 4.129848629236221313e-02 -2.562415003776550293e-01 -2.084866911172866821e-01 -2.125420421361923218e-01 -2.724452177062630653e-03 1.891067028045654297e-01 2.666907012462615967e-02 3.485627099871635437e-02 -1.214259937405586243e-01 2.159959822893142700e-02 -6.032693758606910706e-02 -1.469211280345916748e-01 7.233663927763700485e-03 2.763300668448209763e-03 9.057896584272384644e-02 -1.479387134313583374e-01 -2.063093334436416626e-01 -6.637740880250930786e-02 -1.316195130348205566e-01 -1.891999840736389160e-01 -1.236224919557571411e-01 -4.170414060354232788e-02 1.470730900764465332e-01 5.856457352638244629e-01
-1.390787810087203979e-01 3.519531339406967163e-02 -2.080453187227249146e-01 2.106606215238571167e-01 9.914401173591613770e-02 -6.619875133037567139e-02 2.272539585828781128e-01 2.250541895627975464e-01 7.014475762844085693e-02 -1.979488581418991089e-01 2.410725057125091553e-01 -6.842312216758728027e-02 1.311001926660537720e-01 1.975539699196815491e-02 -2.704428136348724365e-02 2.630265355110168457e-01 -1.247836835682392120e-02 8.435434103012084961e-02 -1.107728406786918640e-01 -4.241495728492736816e-01 6.946118175983428955e-02 -4.796181991696357727e-02 3.816100656986236572e-01 -1.628786325454711914e-01 1.979425400495529175e-01 1.173880398273468018e-01 1.943554170429706573e-02 -3.580910563468933105e-01 -1.356405168771743774e-01 2.004002034664154053e-02 -1.737090013921260834e-02 -3.824824839830398560e-02
2.040803246200084686e-02 -3.162222355604171753e-02 2.025499567389488220e-02 2.027886658906936646e-01 1.700297743082046509e-01 -1.298490315675735474e-01 8.733780123293399811e-03 1.328343804925680161e-02 1.999844610691070557e-01 -2.528651654720306396e-01 2.979169189929962158e-01 -1.499393433332443237e-01 2.477813959121704102e-01 3.463217243552207947e-02 -1.765917614102363586e-02 -6.843497604131698608e-02 -2.720166742801666260e-01 2.696387767791748047e-01 -7.673912495374679565e-02 -1.762808263301849365e-01 9.539467096328735352e-02 -3.109232783317565918e-01 -7.204414159059524536e-02 -1.603502929210662842e-01 -6.442210823297500610e-02 4.498361051082611084e-02 -1.843789070844650269e-01 -3.249423503875732422e-01 -1.142774373292922974e-01 2.816606462001800537e-01 -2.482346892356872559e-01 -9.032094478607177734e-02
-9.806887805461883545e-02 -5.646001920104026794e-02 6.865330040454864502e-02 3.807846307754516602e-01 1.170271560549736023e-01 -9.412676095962524414e-02 -2.152825333178043365e-02 7.645390182733535767e-02 -3.409850224852561951e-02 -4.031946361064910889e-01 1.017695516347885132e-01 6.628784537315368652e-02 -8.870382606983184814e-02 -1.698902696371078491e-01 -2.233670465648174286e-02 1.671492159366607666e-01 2.809365093708038330e-02 1.154269836843013763e-02 -1.883211880922317505e-01 -1.525952219963073730e-01 2.318417429924011230e-01 8.954100310802459717e-02 2.628810331225395203e-02 -4.533348381519317627e-01 4.213603958487510681e-02 -9.005781263113021851e-02 2.410391271114349365e-01 1.890163421630859375e-01 -1.265633553266525269e-01 -7.856956124305725098e-02 1.126564219594001770e-01 3.142164647579193115e-01
1.627085804939270020e-01 5.342523753643035889e-02 2.292125672101974487e-02 3.299394845962524414e-01 -2.826281785964965820e-01 -2.229774892330169678e-01 -5.372780188918113708e-02 -2.110479772090911865e-01 3.540707752108573914e-02 -3.323787450790405273e-01 2.333544194698333740e-01 -6.698656082153320312e-02 -4.566072300076484680e-02 5.018349736928939819e-03 -2.556197941303253174e-01 6.404433399438858032e-02 1.305633783340454102e-01 -1.795931607484817505e-01 2.179425060749053955e-01 -1.823217868804931641e-01 1.708886921405792236e-01 -1.289525181055068970e-01 6.400904059410095215e-02 -1.257550865411758423e-01 -1.194756999611854553e-01 -1.882740259170532227e-01 -5.266695842146873474e-02 3.611174598336219788e-02 -1.020093187689781189e-01 1.316349059343338013e-01 3.295810893177986145e-02 4.045164585113525391e-01
1.336189061403274536e-01 -6.948323547840118408e-02 2.120503224432468414e-02 4.225635528564453125e-01 2.090008929371833801e-02 -2.036902606487274170e-01 2.806649208068847656e-01 1.120474115014076233e-01 1.480746418237686157e-01 -2.409301102161407471e-01 1.418695300817489624e-01 -1.749359798850491643e-04 -1.234336495399475098e-01 -1.648727506399154663e-01 9.011097997426986694e-02 5.545208975672721863e-02 -1.426564455032348633e-01 -6.904446333646774292e-02 1.833569556474685669e-01 -1.219624131917953491e-01 2.789270579814910889e-01 -4.317295551300048828e-02 1.071199998259544373e-01 -1.856885999441146851e-01 6.875436753034591675e-02 -6.225057318806648254e-02 -1.845212429761886597e-01 -2.396693825721740723e-01 2.351094484329223633e-01 3.207112252712249756e-01 -1.740896254777908325e-01 1.535491049289703369e-01
1.213762536644935608e-01 8.891756087541580200e-02 1.357802599668502808e-01 2.898613512516021729e-01 6.615497171878814697e-02 9.640160948038101196e-02 -7.547880057245492935e-03 2.657805383205413818e-01 2.536933422088623047e-01 -3.096737861633300781e-01 2.828496396541595459e-01 -1.418676972389221191e-01 -2.474842667579650879e-01 1.935908645391464233e-01 6.190551072359085083e-02 1.514095366001129150e-01 -3.028253316879272461e-01 -1.478183418512344360e-01 1.377871334552764893e-01 -2.661953493952751160e-02 8.380720019340515137e-02 1.110910773277282715e-01 2.417037487030029297e-01 -2.015865594148635864e-01 -1.729654818773269653e-01 -5.177687481045722961e-02 -6.963519752025604248e-02 2.115403674542903900e-02 -4.852623865008354187e-02 1.477317232638597488e-02 2.971872687339782715e-02 3.341364860534667969e-01
1.597320288419723511e-01 1.366384420543909073e-02 3.391422703862190247e-02 2.246230840682983398e-01 4.329898953437805176e-02 -1.113359853625297546e-01 8.067267388105392456e-02 1.479528993368148804e-01 2.456787601113319397e-02 -3.329691588878631592e-01 4.421855509281158447e-01 -3.823891654610633850e-02 -6.424184143543243408e-02 3.667583167552947998e-01 4.343054443597793579e-02 3.431860804557800293e-01 -1.105749830603599548e-01 5.165486596524715424e-03 -1.682912185788154602e-02 -1.383233815431594849e-01 -3.785773180425167084e-03 -1.500015407800674438e-01 5.488002300262451172e-02 -2.702867686748504639e-01 -6.937534362077713013e-02 -4.437150061130523682e-02 -1.482398658990859985e-01 6.203370913863182068e-02 1.247134655714035034e-01 2.088225781917572021e-01 -1.082517579197883606e-01 2.820025384426116943e-01
-1.556362658739089966e-01 -2.017778903245925903e-01 -1.369950920343399048e-01 4.589290916919708252e-02 3.047552704811096191e-01 6.251106970012187958e-03 8.752088248729705811e-02 1.532454937696456909e-01 1.112954095005989075e-01 -2.393008396029472351e-02 1.750717759132385254e-01 -1.740843951702117920e-01 1.292756795883178711e-01 6.025904044508934021e-02 -5.911851674318313599e-02 2.094319909811019897e-01 -1.557651460170745850e-01 9.640733152627944946e-02 4.556792974472045898e-02 -5.432475805282592773e-01 2.195579707622528076e-01 -9.617035090923309326e-02 1.538062561303377151e-02 -3.041614890098571777e-01 -1.945842504501342773e-01 6.684545427560806274e-02 5.362880602478981018e-02 -1.214657053351402283e-01 -1.573068499565124512e-01 1.309937685728073120e-01 1.706736981868743896e-01 -1.912148594856262207e-01
-1.581516712903976440e-01 -1.045228540897369385e-01 -2.488549053668975830e-01 2.146984338760375977e-01 6.183859333395957947e-02 -4.173521995544433594e-01 -4.755618050694465637e-02 -1.107844188809394836e-01 -2.209522277116775513e-01 -2.734126448631286621e-01 -3.290006890892982483e-03 -9.627792984247207642e-02 -1.641311496496200562e-01 2.056644856929779053e-01 -1.924609690904617310e-01 5.446134880185127258e-02 -2.275361269712448120e-01 7.972396910190582275e-02 2.402057945728302002e-01 -2.159999012947082520e-01 1.107647866010665894e-01 -1.339986026287078857e-01 -2.766422694548964500e-03 -2.022846192121505737e-01 1.360139250755310059e-01 1.820389647036790848e-03 1.882859915494918823e-01 -1.532738953828811646e-01 -2.083171010017395020e-01 2.374524921178817749e-01 6.062963604927062988e-02 8.282779157161712646e-02
2.267333865165710449e-01 -1.234645769000053406e-01 6.566472351551055908e-02 3.259065151214599609e-01 4.050515219569206238e-02 -2.600941956043243408e-01 1.732193380594253540e-01 1.147881802171468735e-02 6.620442122220993042e-02 -2.485354095697402954e-01 2.324022054672241211e-01 1.431171894073486328e-01 -2.030072063207626343e-01 5.295612290501594543e-02 1.508198082447052002e-01 1.431429833173751831e-01 -2.323044240474700928e-01 -7.502539083361625671e-03 2.837624251842498779e-01 -2.099973410367965698e-01 1.449695527553558350e-01 -2.681617140769958496e-01 -3.279890865087509155e-03 -1.397724598646163940e-01 -1.469604223966598511e-01 -7.997106015682220459e-02 -2.000480890274047852e-01 -1.691944301128387451e-01 7.420814782381057739e-02 2.778863906860351562e-01 -1.537550985813140869e-02 1.574093550443649292e-01
1.734998375177383423e-01 -3.800960183143615723e-01 1.711895018815994263e-01 5.424524471163749695e-02 -1.667713820934295654e-01 -7.587341964244842529e-02 5.601246282458305359e-02 2.798662334680557251e-02 1.786821186542510986e-01 -1.263783872127532959e-01 1.641913354396820068e-01 -3.267511129379272461e-01 -1.470080465078353882e-01 -1.094691548496484756e-02 -5.555467680096626282e-03 3.421517834067344666e-02 -5.759176239371299744e-02 1.822265833616256714e-01 -6.377950310707092285e-02 3.292403742671012878e-02 2.875413894653320312e-01 1.739825159311294556e-01 3.356525301933288574e-01 -1.951239705085754395e-01 -5.521789193153381348e-02 -2.287047654390335083e-01 -6.167168170213699341e-02 -1.287892758846282959e-01 1.410762220621109009e-01 3.701218962669372559e-01 -7.409171760082244873e-02 -8.741443604230880737e-02
1.140795201063156128e-01 9.481476992368698120e-02 -1.514954399317502975e-02 3.583414256572723389e-01 1.093067321926355362e-02 -9.650199860334396362e-02 -2.084066718816757202e-02 1.810264885425567627e-01 7.432869821786880493e-02 -2.934589982032775879e-01 3.595607578754425049e-01 -2.065488696098327637e-02 -2.027874439954757690e-01 1.858444809913635254e-01 -4.256168752908706665e-02 2.323797047138214111e-01 -1.802266240119934082e-01 -1.166882663965225220e-01 9.074221551418304443e-02 -3.305650055408477783e-01 8.907302469015121460e-02 -2.156424373388290405e-01 1.496313810348510742e-01 -2.089364379644393921e-01 -1.035397425293922424e-01 -2.702706158161163330e-01 -1.595788896083831787e-01 -7.126080244779586792e-02 9.729976952075958252e-02 8.873979747295379639e-02 -1.953178197145462036e-01 -2.928584814071655273e-03
-3.236315213143825531e-03 -2.829807437956333160e-02 -6.322357803583145142e-02 4.998300373554229736e-01 1.234536617994308472e-02 -1.700648218393325806e-01 3.140572011470794678e-01 1.543630957603454590e-01 2.951596975326538086e-01 -3.154031336307525635e-01 1.912191510200500488e-01 6.871818751096725464e-02 -1.319493055343627930e-01 -6.096514873206615448e-03 -4.631817340850830078e-02 3.615875169634819031e-02 -1.715613156557083130e-01 6.773218512535095215e-02 2.773345112800598145e-01 -1.621140241622924805e-01 -4.387680441141128540e-02 -2.916001901030540466e-02 1.842533200979232788e-01 -5.448776856064796448e-02 1.767949610948562622e-01 1.366261243820190430e-01 7.499399781227111816e-02 7.328407466411590576e-02 -8.289877325296401978e-02 2.125841677188873291e-01 1.496967226266860962e-01 1.809426248073577881e-01
-2.620038688182830811e-01 -2.631181776523590088e-01 -1.974361091852188110e-01 5.479434728622436523e-01 -1.306873857975006104e-01 -1.181079223752021790e-01 -2.318899706006050110e-02 1.453360021114349365e-01 -1.217750832438468933e-01 -1.394837647676467896e-01 2.696935534477233887e-01 5.842448025941848755e-02 1.479573249816894531e-01 1.894388049840927124e-01 -2.086744904518127441e-01 3.368521854281425476e-02 1.611909270286560059e-02 -3.898016363382339478e-02 8.924167603254318237e-02 1.099701598286628723e-02 9.735832363367080688e-02 -1.971849501132965088e-01 2.101058810949325562e-01 5.979587137699127197e-02 1.000530198216438293e-01 -1.497288513928651810e-02 -2.561279572546482086e-03 -1.354638487100601196e-01 -3.171716034412384033e-01 6.525336205959320068e-02 4.938734322786331177e-02 1.244503036141395569e-01
2.155318856239318848e-01 -2.980824410915374756e-01 9.497535973787307739e-02 4.748088717460632324e-01 4.481584578752517700e-02 1.818402111530303955e-01 -2.605450153350830078e-01 -2.536960840225219727e-01 7.903749495744705200e-02 -2.655381560325622559e-01 1.499991863965988159e-01 -5.202765390276908875e-02 3.445186465978622437e-02 -1.326995622366666794e-02 3.365139476954936981e-03 1.392010599374771118e-01 -5.129093304276466370e-02 -7.060795277357101440e-02 1.064423769712448120e-01 7.711209356784820557e-02 -2.128496207296848297e-02 -1.291209273040294647e-02 1.259856224060058594e-01 -1.127306297421455383e-01 -9.492891281843185425e-02 -3.147912025451660156e-02 -8.252530544996261597e-02 -7.069360464811325073e-03 -6.888639181852340698e-02 1.066483333706855774e-01 -1.765225231647491455e-01 4.711253941059112549e-01
-3.998114168643951416e-01 -3.070960044860839844e-01 -2.017205506563186646e-01 3.752962052822113037e-01 1.559446156024932861e-01 -2.414954155683517456e-01 1.313123255968093872e-01 -1.517322957515716553e-01 1.135976612567901611e-01 -1.899464577436447144e-01 -7.500406354665756226e-02 -6.084541231393814087e-02 -2.365449815988540649e-02 1.206756220199167728e-03 -7.306389510631561279e-02 -1.085733771324157715e-01 -1.899304986000061035e-01 2.112959139049053192e-02 -1.174763664603233337e-01 -8.944716304540634155e-02 -9.917362593114376068e-03 1.632514595985412598e-01 2.843793667852878571e-02 -2.565730512142181396e-01 -2.794788777828216553e-01 -1.620859280228614807e-02 4.801442846655845642e-02 -1.941646635532379150e-01 -8.423729240894317627e-02 1.254985183477401733e-01 3.724810108542442322e-02 2.666115462779998779e-01
1.362327337265014648e-01 -3.295232951641082764e-01 -3.188208937644958496e-01 2.329996973276138306e-01 1.506386995315551758e-01 1.655706390738487244e-02 1.860969066619873047e-01 1.178767830133438110e-01 2.332281880080699921e-02 -1.023887321352958679e-01 -1.530610322952270508e-01 -6.207193806767463684e-02 -1.029886230826377869e-01 2.415682822465896606e-01 -5.419626459479331970e-02 -7.801342755556106567e-02 -1.463817059993743896e-01 -3.839622437953948975e-02 -5.285680666565895081e-02 -4.941992759704589844e-01 -3.490309789776802063e-02 -1.352852433919906616e-01 1.664236187934875488e-01 -3.089068531990051270e-01 -1.039046719670295715e-01 4.225995019078254700e-02 2.918481640517711639e-02 -2.474381625652313232e-01 -1.131181493401527405e-01 1.478875726461410522e-01 -3.391360118985176086e-02 -7.802481204271316528e-02
1.481154095381498337e-02 -2.270627021789550781e-01 -2.298918068408966064e-01 3.005134761333465576e-01 -1.782592199742794037e-02 1.891764402389526367e-01 -6.417080014944076538e-02 -2.272623479366302490e-01 1.569830924272537231e-01 -1.762373149394989014e-01 1.570945531129837036e-01 -1.080833375453948975e-01 1.717130541801452637e-01 -9.196629375219345093e-02 -1.767537444829940796e-01 1.076278239488601685e-01 -5.174065753817558289e-02 4.261324927210807800e-02 3.519670367240905762e-01 -3.190019130706787109e-01 2.691228687763214111e-01 8.349735289812088013e-02 2.267500162124633789e-01 -8.803415298461914062e-02 -1.414210200309753418e-01 6.568904221057891846e-02 1.334615945816040039e-01 -3.095160126686096191e-01 -1.148835346102714539e-01 9.452041238546371460e-02 5.367133393883705139e-02 -9.337882697582244873e-02
-1.429721564054489136e-01 -3.517364859580993652e-01 -2.224479019641876221e-01 2.020461112260818481e-01 2.086944878101348877e-01 -1.021493300795555115e-01 1.268543303012847900e-01 -1.572583317756652832e-01 -2.037901580333709717e-01 -2.734217941761016846e-01 1.005120947957038879e-01 -8.240476995706558228e-02 -1.962406039237976074e-01 3.170051053166389465e-02 8.843488246202468872e-02 4.466378688812255859e-02 1.944446563720703125e-01 1.426376551389694214e-01 -1.338547766208648682e-01 -2.689701914787292480e-01 1.037461534142494202e-01 -6.512314826250076294e-02 1.329302042722702026e-01 -1.879224926233291626e-01 -2.915792167186737061e-01 2.131323516368865967e-01 4.073968157172203064e-02 -2.276865839958190918e-01 -1.000895071774721146e-02 2.908496558666229248e-01 -2.364546433091163635e-02 5.105949565768241882e-02
-2.415526509284973145e-01 -1.878209263086318970e-01 1.533058583736419678e-01 2.822169363498687744e-01 2.654180824756622314e-01 -1.272422261536121368e-02 -9.128891676664352417e-02 6.077955663204193115e-02 -9.259427338838577271e-02 -5.173993110656738281e-01 1.005098596215248108e-01 -8.584810420870780945e-03 -2.661009132862091064e-01 -2.059479653835296631e-01 -8.101432584226131439e-03 1.639122664928436279e-01 -2.773180045187473297e-02 -1.677020452916622162e-02 -9.471404552459716797e-02 -6.826099753379821777e-02 1.299998760223388672e-01 -4.995277896523475647e-02 1.514230016618967056e-02 -2.490392178297042847e-01 1.213217154145240784e-01 -3.253969550132751465e-01 1.864138990640640259e-02 1.762846410274505615e-01 1.477365195751190186e-02 -1.209584549069404602e-01 4.518260806798934937e-02 1.695257723331451416e-01
-1.021496206521987915e-01 -1.414743065834045410e-01 -6.298650056123733521e-02 2.259382903575897217e-01 5.733625963330268860e-02 -3.601766228675842285e-01 1.260308781638741493e-03 5.426476523280143738e-02 -1.054247170686721802e-01 -2.865120302885770798e-03 2.306905984878540039e-01 -1.294288635253906250e-01 1.674585938453674316e-01 -1.977034509181976318e-01 -2.054778337478637695e-01 1.963240504264831543e-01 -2.396676391363143921e-01 -1.223983541131019592e-01 8.531502634286880493e-02 8.378243446350097656e-02 -5.797385424375534058e-02 -1.813435405492782593e-01 9.297735244035720825e-02 -2.371896505355834961e-01 2.172422856092453003e-01 -1.185212805867195129e-01 -2.241843193769454956e-01 -1.089544668793678284e-01 -9.182353317737579346e-02 3.981175124645233154e-01 2.452473342418670654e-01 1.061679422855377197e-01
1.174992136657238007e-02 -1.456347554922103882e-01 -6.147097423672676086e-02 4.524752125144004822e-02 2.656253576278686523e-01 -2.350623905658721924e-01 -5.255874618887901306e-02 2.735171280801296234e-02 7.827077805995941162e-02 -5.183243155479431152e-01 2.331820875406265259e-02 -8.481398224830627441e-02 -1.107017993927001953e-01 1.664905399084091187e-01 -1.090440154075622559e-02 2.636271715164184570e-01 -2.173326462507247925e-01 -1.892222166061401367e-01 1.972349137067794800e-01 -1.941696554422378540e-01 5.396465957164764404e-02 -3.196970373392105103e-02 8.280001580715179443e-03 -2.012389153242111206e-01 1.634518057107925415e-01 7.686146348714828491e-02 -1.941938698291778564e-01 6.140748038887977600e-02 2.465900629758834839e-01 1.051677539944648743e-01 2.589497864246368408e-01 1.849831491708755493e-01
1.832703053951263428e-01 5.594566464424133301e-02 1.217940151691436768e-01 2.873451113700866699e-01 -7.155774533748626709e-02 -3.255869448184967041e-02 1.681558638811111450e-01 8.693588525056838989e-02 6.715966761112213135e-02 -1.903075724840164185e-01 2.795054018497467041e-01 -1.384087204933166504e-01 -1.631060242652893066e-01 1.317541301250457764e-01 3.032062947750091553e-02 3.631857633590698242e-01 1.230645105242729187e-01 1.638217270374298096e-01 1.257382482290267944e-01 -6.204278022050857544e-02 1.882876269519329071e-02 -3.113319277763366699e-01 1.973572075366973877e-01 -3.599532842636108398e-01 -1.949374563992023468e-02 -2.884390354156494141e-01 -1.764751970767974854e-01 -1.205224394798278809e-01 -8.614740520715713501e-02 1.307428777217864990e-01 -6.277026236057281494e-02 1.546967476606369019e-01
1.505352407693862915e-01 -1.563978753983974457e-02 1.117068752646446228e-01 2.165641486644744873e-01 1.608905047178268433e-01 -2.195463925600051880e-01 9.598296135663986206e-02 1.212917193770408630e-01 1.670167408883571625e-02 -1.984129399061203003e-01 1.825712621212005615e-01 -8.181835711002349854e-02 -8.277735114097595215e-02 2.384589612483978271e-02 -1.325488984584808350e-01 4.046485573053359985e-02 -1.000257134437561035e-01 1.034016460180282593e-01 3.477535769343376160e-02 -3.034465014934539795e-01 -1.127669513225555420e-01 2.949895262718200684e-01 1.338408589363098145e-01 -2.921903431415557861e-01 -2.536343932151794434e-01 -4.589611291885375977e-01 1.366052031517028809e-01 -2.419829070568084717e-01 -1.914590597152709961e-02 -2.406079322099685669e-02 1.723023056983947754e-01 -1.164852380752563477e-01
-2.781744301319122314e-02 -3.270916342735290527e-01 -7.158768177032470703e-02 8.156427741050720215e-02 7.467214018106460571e-02 -1.856082677841186523e-01 -6.888871639966964722e-02 -1.050495430827140808e-01 2.072862684726715088e-01 -2.622147500514984131e-01 -1.016867235302925110e-01 1.681884005665779114e-02 -1.949166059494018555e-01 2.072365880012512207e-01 -8.782001584768295288e-02 -8.499173074960708618e-02 -1.873057037591934204e-01 -2.996854670345783234e-02 -2.745444178581237793e-01 -1.074100136756896973e-01 2.372487783432006836e-01 -2.920912392437458038e-02 6.913127750158309937e-02 -3.428305387496948242e-01 -3.156744241714477539e-01 -1.369286030530929565e-01 -2.096925377845764160e-01 -1.327631175518035889e-01 1.871792785823345184e-02 -9.340194053947925568e-03 1.436022073030471802e-01 3.209807574748992920e-01
1.798949241638183594e-01 -1.126747354865074158e-01 -8.758400380611419678e-02 1.600952297449111938e-01 -3.100861981511116028e-02 3.710884600877761841e-02 1.623073071241378784e-01 -6.290689855813980103e-02 2.752291560173034668e-01 -3.834826946258544922e-01 2.197412103414535522e-01 8.267702907323837280e-02 -1.159715950489044189e-01 8.979190886020660400e-02 2.323402091860771179e-02 4.516213387250900269e-02 -2.654479146003723145e-01 -2.306632250547409058e-01 6.524764746427536011e-02 1.145086251199245453e-02 1.947146952152252197e-01 -1.879510283470153809e-01 -4.290885850787162781e-02 -1.212373897433280945e-01 -1.046680286526679993e-01 -1.961548775434494019e-01 -2.100738435983657837e-01 8.635371923446655273e-02 -6.658124923706054688e-02 4.081936180591583252e-01 2.162424921989440918e-01 2.242913842201232910e-01
-2.310212403535842896e-01 -2.819479107856750488e-01 -2.183233350515365601e-01 1.887160986661911011e-01 3.517216444015502930e-01 8.217049390077590942e-02 6.529732048511505127e-02 7.221747934818267822e-02 -6.977281533181667328e-03 -2.922840714454650879e-01 1.455478221178054810e-01 -4.712272882461547852e-01 1.198760420083999634e-01 1.306078881025314331e-01 1.528689861297607422e-01 2.618377804756164551e-01 1.399892847985029221e-03 1.910116523504257202e-01 -6.847886741161346436e-02 -1.483889222145080566e-01 -1.076780036091804504e-01 1.334204822778701782e-01 -4.313300549983978271e-02 -8.673671633005142212e-02 -1.113844215869903564e-01 -9.041617065668106079e-02 1.172909066081047058e-01 -1.558420062065124512e-01 -5.082393065094947815e-02 -3.004073537886142731e-02 1.224158108234405518e-01 1.130049526691436768e-01
1.648960709571838379e-01 -3.282417953014373779e-01 1.408991366624832153e-01 3.802872300148010254e-01 3.725089877843856812e-02 1.992027163505554199e-01 2.735168114304542542e-02 -5.102069675922393799e-02 -1.347429603338241577e-01 -2.951573729515075684e-01 2.048360556364059448e-01 -1.402744203805923462e-01 -8.832394331693649292e-02 -7.304779440164566040e-02 2.075024247169494629e-01 7.372581958770751953e-02 -1.733405292034149170e-01 2.399841398000717163e-01 9.994751214981079102e-02 -9.838306158781051636e-02 -1.537470147013664246e-02 -6.844002008438110352e-02 1.378592997789382935e-01 -1.478904485702514648e-01 1.952440887689590454e-01 2.222218811511993408e-01 -1.170670017600059509e-01 7.240115851163864136e-02 8.526884764432907104e-02 1.182692795991897583e-01 5.040815100073814392e-02 3.798460066318511963e-01
-1.312026232481002808e-01 -3.374664485454559326e-01 1.950447857379913330e-01 -6.924180686473846436e-02 3.241922333836555481e-02 -7.246467284858226776e-03 1.816600263118743896e-01 9.482504799962043762e-03 9.255184233188629150e-02 -4.084340333938598633e-01 1.489694714546203613e-01 -1.865134947001934052e-02 -8.317890018224716187e-02 -1.335505098104476929e-01 9.720368683338165283e-02 -6.422735005617141724e-02 -3.757246956229209900e-02 3.875961527228355408e-02 -3.960980474948883057e-02 9.767665714025497437e-02 1.840515434741973877e-01 5.451518297195434570e-02 1.391876935958862305e-01 -3.983382880687713623e-01 -7.028765045106410980e-03 -9.572496265172958374e-02 -2.109616845846176147e-01 1.346514075994491577e-01 -3.628678321838378906e-01 2.317162603139877319e-01 2.624017596244812012e-01 -2.517148107290267944e-02
1.565658859908580780e-02 -2.296317517757415771e-01 -6.536485999822616577e-02 3.204904496669769287e-01 -9.834990650415420532e-02 -1.888911426067352295e-01 2.012576162815093994e-01 2.270569503307342529e-01 -1.419032365083694458e-01 -3.334205448627471924e-01 2.634547352790832520e-01 9.316286444664001465e-02 -2.323539853096008301e-01 -5.743945389986038208e-02 2.032325267791748047e-01 2.328197062015533447e-01 -5.778715759515762329e-02 -8.907137066125869751e-02 2.590738236904144287e-01 -5.331405252218246460e-02 7.663850672543048859e-03 -3.215916082262992859e-02 2.555491626262664795e-01 -2.995450198650360107e-01 2.365752309560775757e-02 1.839610375463962555e-02 -2.358804494142532349e-01 5.283239111304283142e-02 -1.883580535650253296e-01 5.093059316277503967e-02 -5.508616100996732712e-03 7.512255758047103882e-02
-6.960748136043548584e-02 -2.065387368202209473e-01 -2.395582497119903564e-01 9.474468231201171875e-02 -1.791496872901916504e-01 1.518938839435577393e-01 7.117438316345214844e-02 -1.479285955429077148e-01 7.604740094393491745e-03 -1.212038323283195496e-01 4.069194793701171875e-01 2.605486512184143066e-01 -3.740451857447624207e-02 2.022682875394821167e-01 -1.849973499774932861e-01 5.915943160653114319e-02 -2.794223427772521973e-01 1.218326464295387268e-01 2.146747261285781860e-01 -9.686012566089630127e-02 -1.530303657054901123e-01 -6.574529409408569336e-02 7.219543308019638062e-02 -2.445010989904403687e-01 1.256922483444213867e-01 4.540940746665000916e-02 6.265995651483535767e-02 -9.158414788544178009e-03 -1.191921606659889221e-01 3.897988200187683105e-01 1.200578510761260986e-01 1.794684231281280518e-01
4.419473409652709961e-01 -2.237872928380966187e-01 -4.850351437926292419e-02 2.044680714607238770e-01 6.982593983411788940e-02 2.005827613174915314e-03 8.788523823022842407e-02 -2.115872502326965332e-01 -1.696503460407257080e-01 -9.884358197450637817e-02 2.548951506614685059e-01 -8.650043606758117676e-02 -2.002201080322265625e-01 2.233698964118957520e-01 -7.917854189872741699e-02 1.645527184009552002e-01 -9.343346208333969116e-02 5.340076237916946411e-02 -2.472286112606525421e-02 8.490142226219177246e-02 1.110462397336959839e-01 9.886279702186584473e-03 7.556824944913387299e-03 -1.772826462984085083e-01 2.872303724288940430e-01 7.053434103727340698e-02 4.786687716841697693e-02 -3.233825862407684326e-01 -1.240216791629791260e-01 2.872181832790374756e-01 2.358536124229431152e-01 8.702000230550765991e-02
-1.434296667575836182e-01 -2.366472482681274414e-01 -2.313419431447982788e-02 3.168865442276000977e-01 1.057723984122276306e-01 -1.474982798099517822e-01 7.261723279953002930e-02 -1.748981177806854248e-01 -1.976291835308074951e-01 -8.623939752578735352e-02 1.681501865386962891e-01 -2.040848731994628906e-01 -3.945643603801727295e-01 7.514042407274246216e-02 2.715032361447811127e-02 6.883836537599563599e-02 1.938977837562561035e-01 -6.385110784322023392e-03 -1.875800639390945435e-01 5.278656259179115295e-03 6.223594024777412415e-02 1.629833132028579712e-03 3.176424205303192139e-01 -1.766274124383926392e-01 -1.274562329053878784e-01 8.595755696296691895e-02 2.242391556501388550e-02 -5.778737738728523254e-02 -6.070044636726379395e-02 3.257456123828887939e-01 2.885256707668304443e-01 2.027461379766464233e-01
9.265441447496414185e-02 7.523263990879058838e-02 7.451420277357101440e-02 3.018525540828704834e-01 -8.080518990755081177e-02 6.930263340473175049e-02 2.940547466278076172e-01 1.887934654951095581e-02 5.512395501136779785e-02 -6.657251715660095215e-02 3.116057217121124268e-01 -2.161692529916763306e-01 -1.272346228361129761e-01 2.458088099956512451e-01 5.469856783747673035e-02 1.923858970403671265e-01 -4.873177967965602875e-03 7.827690988779067993e-02 5.301694571971893311e-02 -9.949981421232223511e-02 5.758468434214591980e-02 -1.813974380493164062e-01 2.847006022930145264e-01 -1.066848039627075195e-01 -5.174110084772109985e-02 -3.657903969287872314e-01 -2.793452143669128418e-01 -1.822689771652221680e-01 -1.936199516057968140e-01 2.142346054315567017e-01 -1.802910119295120239e-03 2.106543183326721191e-01
-1.116425767540931702e-01 -3.077360987663269043e-01 -4.556246995925903320e-01 1.607251912355422974e-01 -4.343382641673088074e-02 -1.264931112527847290e-01 -4.680444952100515366e-03 -2.153127491474151611e-01 3.095435095019638538e-04 -3.331874012947082520e-01 3.429322317242622375e-02 -6.583564728498458862e-02 -1.941460669040679932e-01 2.230491489171981812e-01 -1.094793006777763367e-01 1.214530039578676224e-02 1.727307885885238647e-01 1.024664491415023804e-01 1.302558034658432007e-01 -9.341117739677429199e-02 1.648161858320236206e-01 3.546607121825218201e-02 1.024897396564483643e-01 -2.670805156230926514e-01 -1.002705842256546021e-01 6.266643106937408447e-02 1.635813266038894653e-01 -2.998302876949310303e-01 -1.529501825571060181e-01 1.727965623140335083e-01 -1.348134726285934448e-01 2.621086128056049347e-02
5.298255383968353271e-02 -4.121759533882141113e-01 -2.317509055137634277e-01 2.131984978914260864e-01 -1.332130432128906250e-01 7.797662168741226196e-02 2.426287718117237091e-02 -4.614221304655075073e-02 -8.059941232204437256e-02 -1.365000307559967041e-01 1.198186725378036499e-01 2.045274304691702127e-04 1.033236980438232422e-01 -1.083457916975021362e-01 -2.235197573900222778e-01 9.643597155809402466e-02 -1.613277196884155273e-01 1.959087103605270386e-01 -1.462221294641494751e-01 -4.770249594002962112e-03 3.011825084686279297e-01 -3.469896614551544189e-01 2.264821380376815796e-01 -3.877315819263458252e-01 -2.010912746191024780e-01 3.196116536855697632e-02 -9.062054753303527832e-02 -7.518246024847030640e-02 9.831250458955764771e-02 -4.689807444810867310e-02 1.211345121264457703e-01 4.695349372923374176e-03
-1.147525236010551453e-01 -1.508155018091201782e-01 2.990220487117767334e-01 3.004330098628997803e-01 -2.001451402902603149e-01 1.916699856519699097e-02 1.964271664619445801e-01 -4.008645191788673401e-02 1.967304497957229614e-01 -4.342138171195983887e-01 5.060271620750427246e-01 -2.290648519992828369e-01 -2.038965225219726562e-01 1.019005775451660156e-01 -8.413164759986102581e-04 1.013262197375297546e-01 9.833906590938568115e-02 -9.538649022579193115e-02 -2.798467315733432770e-02 2.812596037983894348e-02 1.346125006675720215e-01 -1.012765988707542419e-01 8.233494311571121216e-02 1.088318973779678345e-02 4.115684423595666885e-03 4.055861383676528931e-02 1.636909693479537964e-01 -9.857983142137527466e-02 2.061104215681552887e-02 5.511358752846717834e-02 -2.184184081852436066e-02 8.977890014648437500e-02
1.846322230994701385e-02 -1.726430207490921021e-01 -2.241783738136291504e-01 1.404916048049926758e-01 -2.097465991973876953e-01 -2.184789925813674927e-01 -1.594464667141437531e-02 3.905332833528518677e-02 1.105753332376480103e-01 -1.363801509141921997e-01 1.356229931116104126e-01 -2.097650468349456787e-01 -2.306736856698989868e-01 -1.725693792104721069e-01 1.683335378766059875e-02 5.387343838810920715e-02 -2.850703001022338867e-01 1.261047124862670898e-01 -7.556104660034179688e-02 -9.349404275417327881e-02 3.216050565242767334e-01 8.550625294446945190e-03 1.460489630699157715e-01 -3.515708744525909424e-01 -1.181802526116371155e-01 -1.010076180100440979e-01 -1.117622181773185730e-01 -2.723226845264434814e-01 2.347349077463150024e-01 2.603257596492767334e-01 1.460010558366775513e-01 -1.090724542737007141e-01
2.703739143908023834e-02 -2.759483456611633301e-01 1.359562426805496216e-01 2.238474488258361816e-01 6.543893367052078247e-02 2.151250541210174561e-01 5.027657374739646912e-02 -1.897807121276855469e-01 -1.462492048740386963e-01 -2.692753970623016357e-01 1.505371183156967163e-01 1.125039681792259216e-01 -2.022954076528549194e-01 -7.889664173126220703e-02 2.022901317104697227e-03 1.867284923791885376e-01 -1.125973183661699295e-02 8.541514724493026733e-02 9.860854595899581909e-02 -1.319249421358108521e-01 -2.584664225578308105e-01 -2.122223377227783203e-01 1.006106138229370117e-01 -3.467753231525421143e-01 -3.800067305564880371e-02 -4.054651409387588501e-02 1.710857003927230835e-01 -9.471874684095382690e-03 -2.204398214817047119e-01 2.491506785154342651e-01 -3.545385301113128662e-01 9.275388717651367188e-02
4.663163330405950546e-03 -1.141848862171173096e-01 -1.300718486309051514e-01 3.642050623893737793e-01 -5.886694788932800293e-02 -1.274375170469284058e-01 3.670068979263305664e-01 4.776607081294059753e-02 -1.237409263849258423e-01 1.832030713558197021e-02 3.056044578552246094e-01 -1.097460314631462097e-01 3.498512133955955505e-02 3.079849481582641602e-01 7.181739062070846558e-02 3.419438004493713379e-02 6.649469584226608276e-02 7.990494370460510254e-03 3.449796140193939209e-02 1.918208599090576172e-02 -6.397179514169692993e-02 5.470336601138114929e-02 2.793435454368591309e-01 -2.448564767837524414e-01 1.796275228261947632e-01 -2.772934138774871826e-01 -2.686952352523803711e-01 -1.824532449245452881e-01 -1.251579672098159790e-01 3.996070474386215210e-02 1.606532484292984009e-01 2.199381738901138306e-01
2.125393226742744446e-02 -3.566505014896392822e-01 1.395311057567596436e-01 3.881770670413970947e-01 8.266527205705642700e-03 -1.996687650680541992e-01 -7.125986367464065552e-02 8.987744152545928955e-02 5.891104415059089661e-02 3.640608116984367371e-02 1.590899378061294556e-01 7.082854211330413818e-02 -1.034363433718681335e-01 3.130646422505378723e-02 3.083603642880916595e-02 2.086228579282760620e-01 -6.853481382131576538e-02 7.609189487993717194e-03 -3.055387362837791443e-02 -1.523674428462982178e-01 -1.652083694934844971e-01 -1.981580257415771484e-02 2.499431744217872620e-02 -2.103399634361267090e-01 -9.891803562641143799e-02 -4.290490970015525818e-02 2.636409699916839600e-01 -8.288726955652236938e-02 -1.731526553630828857e-01 3.176070451736450195e-01 -2.616217136383056641e-01 4.111789762973785400e-01
1.110099162906408310e-02 -1.850777119398117065e-01 1.344408243894577026e-01 3.554166555404663086e-01 2.663436159491539001e-02 -1.446214467287063599e-01 3.227168619632720947e-01 -2.236246019601821899e-01 2.307328730821609497e-01 -4.035415053367614746e-01 1.741471141576766968e-01 -8.472983539104461670e-02 -5.352680757641792297e-02 -1.995279937982559204e-01 1.388197988271713257e-01 -2.345625013113021851e-01 -1.338627785444259644e-01 1.554829031229019165e-01 -1.137094479054212570e-02 7.294950634241104126e-02 1.889390945434570312e-01 -1.059586852788925171e-01 1.998184919357299805e-01 5.047275219112634659e-03 -9.299574792385101318e-02 -1.465134471654891968e-01 9.993285685777664185e-02 -2.864568829536437988e-01 1.675890572369098663e-02 2.289688214659690857e-02 5.529488995671272278e-02 1.201977431774139404e-01
-2.596822753548622131e-02 -1.876651942729949951e-01 1.020144447684288025e-01 3.421511054039001465e-01 1.534488648176193237e-01 -7.422048598527908325e-02 -1.237246841192245483e-01 -6.993755698204040527e-02 7.525209803134202957e-03 -3.645695745944976807e-01 1.193178817629814148e-01 -8.979240432381629944e-03 -1.257015317678451538e-01 -1.047133579850196838e-01 -5.301561579108238220e-02 2.013529092073440552e-01 -1.060315519571304321e-01 -2.221760451793670654e-01 -1.543981134891510010e-01 -1.963591277599334717e-01 1.821018606424331665e-01 1.260326150804758072e-02 3.233876824378967285e-02 -4.420548677444458008e-01 -1.803820952773094177e-02 -1.306269168853759766e-01 1.764794141054153442e-01 2.059797197580337524e-01 -8.413174003362655640e-02 -1.098471656441688538e-01 1.552957389503717422e-02 3.268770575523376465e-01
1.308734714984893799e-01 -2.627215087413787842e-01 -2.995694801211357117e-02 2.759700119495391846e-01 6.808812916278839111e-02 -2.506707012653350830e-01 -1.410654634237289429e-01 7.242015749216079712e-02 2.765564061701297760e-02 -2.011683881282806396e-01 4.993340745568275452e-02 -8.073051273822784424e-02 3.125601261854171753e-02 6.690085679292678833e-02 -1.832476854324340820e-01 1.552588045597076416e-01 -2.063665688037872314e-01 -7.610231637954711914e-02 -2.967999875545501709e-02 2.880892753601074219e-01 1.844232827425003052e-01 5.579102039337158203e-02 -8.739539235830307007e-02 -3.671060502529144287e-01 -1.269448548555374146e-01 4.149254783987998962e-02 2.038546651601791382e-01 -4.336157143115997314e-01 -1.265812814235687256e-01 -6.272839754819869995e-02 -2.123328000307083130e-01 8.094118535518646240e-02
1.224505081772804260e-01 1.920711062848567963e-02 -1.671229153871536255e-01 1.242192164063453674e-01 -2.061267010867595673e-02 -6.265531480312347412e-02 -6.004044041037559509e-02 8.785641938447952271e-02 -7.121063023805618286e-02 -4.381238818168640137e-01 5.867800116539001465e-01 -7.209993153810501099e-02 -1.481543928384780884e-01 2.503789663314819336e-01 1.809103935956954956e-01 1.844066977500915527e-01 -2.465086132287979126e-01 2.581536956131458282e-02 3.974879160523414612e-02 -4.610351473093032837e-02 1.592247337102890015e-01 1.855938695371150970e-02 -1.483853906393051147e-02 -8.659207820892333984e-02 3.778281062841415405e-02 -5.372104421257972717e-02 -1.106817498803138733e-01 -4.704843834042549133e-02 1.896131085231900215e-03 5.005746707320213318e-02 1.455411911010742188e-01 2.944026291370391846e-01
1.924005448818206787e-01 -1.510808020830154419e-01 -1.697018183767795563e-02 3.895603716373443604e-01 -1.444496214389801025e-02 -7.760944962501525879e-02 1.817977279424667358e-01 1.964625120162963867e-01 1.090964451432228088e-01 -3.025153875350952148e-01 2.173862904310226440e-01 7.900531589984893799e-02 -9.435612708330154419e-02 8.818425238132476807e-02 1.182780936360359192e-01 3.580092191696166992e-01 -7.881531119346618652e-02 3.777969628572463989e-02 3.278524577617645264e-01 -1.704333424568176270e-01 1.482085287570953369e-01 -1.187022924423217773e-01 2.189016900956630707e-02 -2.540777921676635742e-01 -5.934470891952514648e-02 -7.789570372551679611e-03 -2.211711406707763672e-01 -6.095881760120391846e-02 -5.565311387181282043e-02 1.275906860828399658e-01 -4.957198351621627808e-02 2.667613029479980469e-01
1.871196627616882324e-01 -1.110382825136184692e-01 9.011846780776977539e-02 1.136135533452033997e-01 1.178307235240936279e-01 -2.661705315113067627e-01 -7.666059583425521851e-02 -2.745841145515441895e-01 3.108562715351581573e-02 -7.006175816059112549e-02 3.200340270996093750e-01 -1.747367084026336670e-01 -4.082520678639411926e-02 -1.156823243945837021e-02 1.164226047694683075e-02 -4.555036127567291260e-02 -2.070831507444381714e-01 -1.973252892494201660e-01 3.004867732524871826e-01 -2.616834938526153564e-01 1.506970673799514771e-01 4.802168905735015869e-02 -1.188339442014694214e-01 -3.043355047702789307e-01 -1.479689180850982666e-01 -2.402993589639663696e-01 -9.383466839790344238e-02 3.497038036584854126e-02 -8.629949390888214111e-02 1.133414357900619507e-01 -1.543415039777755737e-01 3.415441513061523438e-01
7.409904897212982178e-02 -1.754518300294876099e-01 -1.276118606328964233e-01 1.878807693719863892e-01 1.460360828787088394e-02 -2.960533499717712402e-01 -5.350025743246078491e-02 -1.282400339841842651e-01 5.017908662557601929e-02 -9.313145652413368225e-03 3.029309213161468506e-01 -1.963723823428153992e-02 -4.700133204460144043e-02 -9.996555745601654053e-02 -1.433967947959899902e-01 -1.124561298638582230e-02 -6.011471152305603027e-02 -1.335828900337219238e-01 2.555832564830780029e-01 -1.366741489619016647e-02 2.898756265640258789e-01 -3.738199546933174133e-02 -1.254541277885437012e-01 -3.650059103965759277e-01 -6.000528857111930847e-02 -2.873336374759674072e-01 2.364277839660644531e-02 4.830692335963249207e-02 -4.285378754138946533e-01 1.732859462499618530e-01 3.200478479266166687e-02 2.285009175539016724e-01
1.466495543718338013e-01 -1.848977655172348022e-01 -1.630816310644149780e-01 2.810330390930175781e-01 8.014870434999465942e-02 -3.177169263362884521e-01 -6.107999011874198914e-03 -2.397632449865341187e-01 9.944651275873184204e-02 -1.403463035821914673e-01 -1.778266280889511108e-01 -1.286108940839767456e-01 -2.188189029693603516e-01 9.817829728126525879e-02 -1.267595887184143066e-01 4.587072134017944336e-02 -2.071720957756042480e-01 1.623540371656417847e-01 1.466041356325149536e-01 -2.119268625974655151e-01 -2.014981582760810852e-03 7.455786224454641342e-03 1.223530843853950500e-01 -4.537408053874969482e-01 -8.397176861763000488e-02 7.460804283618927002e-02 -2.162074483931064606e-02 -4.388859868049621582e-02 -3.722975403070449829e-02 1.866542398929595947e-01 2.999961376190185547e-01 1.502234637737274170e-01
2.251177281141281128e-01 -3.006786108016967773e-01 1.537098437547683716e-01 1.923027038574218750e-01 -9.363152831792831421e-02 1.818005442619323730e-01 -1.657884269952774048e-01 -1.353111863136291504e-01 2.946695312857627869e-02 -2.523702681064605713e-01 3.059886097908020020e-01 -8.968308568000793457e-02 -6.964381039142608643e-02 -1.321323513984680176e-01 2.308658957481384277e-01 1.207542046904563904e-01 4.814159870147705078e-02 1.633756160736083984e-01 1.306812614202499390e-01 -3.026495575904846191e-01 5.920520797371864319e-02 -3.876082226634025574e-02 -1.821339577436447144e-01 -1.484222710132598877e-01 -1.207269635051488876e-02 3.548378124833106995e-02 -6.173231080174446106e-02 7.472848147153854370e-02 -2.599032521247863770e-01 1.078758388757705688e-01 1.397321075201034546e-01 3.832335770130157471e-01
2.476872690021991730e-02 -2.673524916172027588e-01 1.240989044308662415e-01 7.001826912164688110e-02 1.389498412609100342e-01 1.451635062694549561e-01 1.626917719841003418e-01 -3.553079441189765930e-02 -5.101466178894042969e-02 -3.940116763114929199e-01 2.722067534923553467e-01 1.822124794125556946e-02 -7.621131092309951782e-02 4.512034729123115540e-02 8.304903656244277954e-02 4.956388846039772034e-02 1.455733776092529297e-01 2.994166687130928040e-02 1.256852038204669952e-02 -1.909981518983840942e-01 -5.985652655363082886e-02 -3.382953628897666931e-02 -2.273700684309005737e-01 -2.497605681419372559e-01 -6.614973396062850952e-02 -1.452022045850753784e-01 -1.856807172298431396e-01 3.713691607117652893e-02 -1.512422785162925720e-02 -1.205596476793289185e-01 -3.378648683428764343e-02 5.790246725082397461e-01
7.735899835824966431e-02 -1.974404007196426392e-01 -1.918212771415710449e-01 1.037552207708358765e-01 6.049004942178726196e-02 -1.142859458923339844e-02 1.690441370010375977e-01 -2.298191748559474945e-02 -3.878385201096534729e-02 -3.383429050445556641e-01 1.221344023942947388e-01 -2.353221625089645386e-01 -2.271508574485778809e-01 8.052244782447814941e-02 1.239834129810333252e-01 3.760061413049697876e-02 2.335924096405506134e-02 2.892534993588924408e-02 9.442085772752761841e-02 1.044157519936561584e-01 2.239906936883926392e-01 -1.052741613239049911e-02 2.508751749992370605e-01 -3.571639657020568848e-01 8.151652291417121887e-03 6.391981989145278931e-02 -1.318308562040328979e-01 3.195127844810485840e-01 2.087920904159545898e-02 8.133046329021453857e-02 -3.517646789550781250e-01 3.115152716636657715e-01
1.962759764865040779e-03 -2.813135981559753418e-01 -6.207466498017311096e-02 2.738402783870697021e-02 -1.089401990175247192e-01 -2.583278119564056396e-01 5.325408652424812317e-02 -6.483621895313262939e-02 -9.839169681072235107e-02 -2.641580998897552490e-01 1.223229318857192993e-01 9.344807267189025879e-02 -1.792627424001693726e-01 3.054180555045604706e-02 2.031199485063552856e-01 1.876523643732070923e-01 -2.249521166086196899e-01 -1.244711782783269882e-02 1.393036544322967529e-01 -1.882201731204986572e-01 -3.364194557070732117e-02 -5.979843810200691223e-02 1.848088800907135010e-01 -4.913644790649414062e-01 -5.733560770750045776e-02 1.234222874045372009e-01 -1.372570544481277466e-01 -4.689619317650794983e-02 -3.835264742374420166e-01 1.869031786918640137e-01 -2.119493146892637014e-04 -1.021935418248176575e-01
-3.575715050101280212e-02 8.236926794052124023e-02 -2.755119204521179199e-01 2.157047837972640991e-01 -2.828634157776832581e-02 2.758552785962820053e-03 3.548980131745338440e-02 -1.837423294782638550e-01 3.782243430614471436e-01 -1.333946287631988525e-01 1.068769022822380066e-01 -8.511776477098464966e-02 -1.160847917199134827e-01 -1.700798273086547852e-01 1.273002326488494873e-01 1.268445253372192383e-01 1.428723931312561035e-01 4.090358689427375793e-02 1.186123415827751160e-01 -1.284733712673187256e-01 1.015771776437759399e-01 -2.174871712923049927e-01 -1.368827223777770996e-01 -4.072245657444000244e-01 1.512903422117233276e-01 -1.321102827787399292e-01 1.281057149171829224e-01 1.190801635384559631e-01 -5.779443308711051941e-02 2.686327695846557617e-01 1.912908852100372314e-01 3.187215328216552734e-01
-4.038363099098205566e-01 -6.651400774717330933e-02 4.448952898383140564e-02 2.778890132904052734e-01 1.432510092854499817e-03 -2.070123851299285889e-01 7.945768535137176514e-02 -1.831766515970230103e-01 -5.253536254167556763e-02 -4.347229301929473877e-01 -3.960222750902175903e-02 -2.628948688507080078e-01 -2.414480969309806824e-02 1.853748112916946411e-01 -9.249284118413925171e-02 -1.676235049962997437e-01 -1.750109493732452393e-01 8.792651817202568054e-03 1.241675391793251038e-01 2.075984230032190681e-04 -1.035320684313774109e-01 -1.058673262596130371e-01 -3.275056183338165283e-02 -2.580974400043487549e-01 -1.926136761903762817e-01 -2.321886122226715088e-01 -2.887343801558017731e-02 3.962879255414009094e-02 -1.924884468317031860e-01 1.751338988542556763e-01 1.979040205478668213e-01 -2.233793400228023529e-02
-2.321102619171142578e-01 -2.461872100830078125e-01 -5.526617541909217834e-02 2.615837454795837402e-01 1.213340312242507935e-01 -1.656403690576553345e-01 2.106874138116836548e-01 6.359428912401199341e-02 -1.356788277626037598e-01 4.808890074491500854e-02 2.928865849971771240e-01 6.699740141630172729e-02 -2.472306787967681885e-01 3.432002291083335876e-02 -4.174101725220680237e-02 2.320785224437713623e-01 4.439729824662208557e-02 2.081043571233749390e-01 3.436251729726791382e-02 8.613186329603195190e-02 -3.712935000658035278e-02 -6.867177039384841919e-02 3.643742203712463379e-01 -2.803680598735809326e-01 2.049726992845535278e-02 1.457988470792770386e-01 6.396906822919845581e-02 -2.895186841487884521e-02 -2.004447579383850098e-01 2.937693893909454346e-01 2.647892534732818604e-01 -1.126728602685034275e-03
1.514957994222640991e-01 -3.054203391075134277e-01 4.363964498043060303e-02 1.106301620602607727e-01 -1.510338336229324341e-01 1.990027260035276413e-03 -8.622628450393676758e-02 7.686142344027757645e-03 -2.073099464178085327e-01 -9.001976251602172852e-02 2.351465821266174316e-01 1.503783911466598511e-01 -3.614770621061325073e-02 -4.405373334884643555e-02 2.374758012592792511e-02 2.155679278075695038e-02 1.138868629932403564e-01 2.558260858058929443e-01 2.545823156833648682e-01 -2.647464573383331299e-01 8.225565403699874878e-02 3.156932443380355835e-02 -4.158343002200126648e-02 -2.831018269062042236e-01 1.452269405126571655e-01 -1.697356998920440674e-01 2.242617681622505188e-02 4.974827915430068970e-02 -3.047893345355987549e-01 9.983676671981811523e-02 1.483524870127439499e-02 4.971207082271575928e-01
-1.292612552642822266e-01 -3.737261295318603516e-01 4.420842975378036499e-03 -6.554230302572250366e-02 9.634031355381011963e-02 -1.699211597442626953e-01 -1.472488194704055786e-01 -1.361116617918014526e-01 2.042523771524429321e-01 -3.146852552890777588e-01 1.515445560216903687e-01 -1.045582890510559082e-01 -3.350655362010002136e-02 1.061016991734504700e-01 1.302149891853332520e-01 1.011714637279510498e-01 -1.023039743304252625e-01 1.478621959686279297e-01 5.572719126939773560e-02 -1.653247922658920288e-01 3.503813147544860840e-01 1.380077004432678223e-01 -2.705456130206584930e-02 -1.263633817434310913e-01 -5.409128218889236450e-02 -4.334307909011840820e-01 -5.050405859947204590e-02 -2.833185493946075439e-01 5.410288274288177490e-02 -1.054915636777877808e-01 1.940043866634368896e-01 1.202014461159706116e-02
1.069234218448400497e-02 -3.838399648666381836e-01 1.695768005447462201e-04 1.355395615100860596e-01 -2.397182285785675049e-01 -2.702896296977996826e-01 -5.262334272265434265e-02 -1.415668576955795288e-01 1.007267013192176819e-01 -1.116247922182083130e-01 3.038338720798492432e-01 -6.501458585262298584e-02 -2.640378177165985107e-01 4.706781473942101002e-04 -2.793191671371459961e-01 5.535415187478065491e-02 -6.119208782911300659e-02 -7.346070557832717896e-02 1.700584590435028076e-01 -1.274843607097864151e-02 1.881875842809677124e-01 -1.927898228168487549e-01 -5.391540378332138062e-02 -3.317090868949890137e-01 -3.075849823653697968e-02 -1.715357154607772827e-01 -4.607222601771354675e-02 1.425032317638397217e-01 -3.477022945880889893e-01 -3.779322654008865356e-02 -1.056570261716842651e-01 -2.949187904596328735e-02
9.927602112293243408e-02 -3.407599925994873047e-01 -6.513532251119613647e-02 -1.388130336999893188e-01 3.534466400742530823e-02 -1.113020479679107666e-01 1.378840953111648560e-01 9.753506630659103394e-02 -1.121717020869255066e-01 -1.725080609321594238e-01 2.299785614013671875e-01 -1.725543737411499023e-01 -5.988694354891777039e-02 3.573553264141082764e-02 -1.796945370733737946e-02 2.393711060285568237e-01 -3.109053671360015869e-01 1.399700790643692017e-01 -2.072646766901016235e-01 4.435066506266593933e-02 3.690664470195770264e-01 6.813681684434413910e-03 2.625017464160919189e-01 -4.030737653374671936e-02 -7.534547150135040283e-02 -1.916087418794631958e-01 3.422240540385246277e-02 -9.633481502532958984e-02 7.298167049884796143e-02 4.157755076885223389e-01 1.105447337031364441e-01 9.816025197505950928e-02
2.125463634729385376e-02 -1.086947470903396606e-01 -2.765703797340393066e-01 1.240998506546020508e-01 2.355075627565383911e-01 4.102852940559387207e-02 3.500271961092948914e-02 1.113860011100769043e-01 1.444952040910720825e-01 -1.149489805102348328e-01 2.092132568359375000e-01 -1.062617301940917969e-01 1.555043086409568787e-02 -6.141801550984382629e-02 -1.920199543237686157e-01 1.624642610549926758e-01 -3.100056648254394531e-01 6.836467981338500977e-02 1.023734826594591141e-02 -5.530044436454772949e-01 2.979131639003753662e-01 -1.016483157873153687e-01 1.416030377149581909e-01 -1.216788813471794128e-01 -1.641390770673751831e-01 4.625253495760262012e-04 6.888075917959213257e-02 -4.619778320193290710e-02 -8.627882599830627441e-02 1.873218268156051636e-01 1.060470715165138245e-01 -2.009736895561218262e-01
-1.082655861973762512e-01 -1.820037662982940674e-01 -2.098782360553741455e-02 2.237034589052200317e-01 1.688331514596939087e-01 2.376723736524581909e-01 8.579275012016296387e-02 6.705047935247421265e-02 -1.474252343177795410e-01 -4.281396865844726562e-01 1.233856603503227234e-01 3.050449490547180176e-02 -2.275124341249465942e-01 -1.180124729871749878e-01 -2.222179062664508820e-02 -2.678677625954151154e-02 2.888428792357444763e-02 -1.204152330756187439e-01 -8.959731459617614746e-02 -2.015754580497741699e-01 4.463450610637664795e-02 1.882752925157546997e-01 -8.904398232698440552e-02 -2.991704344749450684e-01 -1.467032134532928467e-01 -1.413063555955886841e-01 -1.530494540929794312e-01 1.503649204969406128e-01 -9.690912812948226929e-02 -9.910358488559722900e-02 -1.325192451477050781e-01 4.433560371398925781e-01
-1.146648973226547241e-01 1.469114869832992554e-01 -2.168076932430267334e-01 4.174052551388740540e-02 3.768748417496681213e-02 -2.164778113365173340e-01 -4.512335360050201416e-02 1.053413152694702148e-01 8.006773889064788818e-02 -1.545879244804382324e-01 -8.510580286383628845e-03 -2.458741217851638794e-01 -1.799588799476623535e-01 7.622226327657699585e-02 -7.805819809436798096e-02 2.029895484447479248e-01 -1.454844977706670761e-02 2.037045657634735107e-01 1.907207816839218140e-02 -1.059572547674179077e-01 3.128018602728843689e-02 -3.142568841576576233e-02 2.597619593143463135e-01 -3.435423970222473145e-01 1.257845312356948853e-01 6.253548711538314819e-02 -1.781796962022781372e-01 -2.706196010112762451e-01 -8.981655538082122803e-02 1.024848818778991699e-01 3.201093673706054688e-01 4.384750723838806152e-01
-2.719902992248535156e-01 -3.920576274394989014e-01 -8.902116119861602783e-02 -4.958319291472434998e-02 -1.127298995852470398e-01 -1.986202597618103027e-01 -8.666495233774185181e-02 -7.488933205604553223e-02 -1.302084326744079590e-01 -1.138899698853492737e-01 9.359100461006164551e-02 -2.005669325590133667e-01 -1.905630081892013550e-01 -7.045427709817886353e-02 -2.231995612382888794e-01 -6.284775584936141968e-02 -3.538488596677780151e-02 1.402451992034912109e-01 1.311376318335533142e-02 -3.290429413318634033e-01 2.206991910934448242e-01 -1.049868315458297729e-01 1.612583696842193604e-01 -1.543968468904495239e-01 -1.836050301790237427e-01 -3.985463082790374756e-01 1.094561964273452759e-01 9.131211787462234497e-02 -1.651303619146347046e-01 5.127092823386192322e-02 1.860570460557937622e-01 7.985336333513259888e-02
-1.280667185783386230e-01 -2.207939624786376953e-01 -1.439426690340042114e-01 9.951053559780120850e-02 8.876999467611312866e-02 -4.260444343090057373e-01 -5.579494312405586243e-02 -1.551695466041564941e-01 -1.280575096607208252e-01 -2.293246984481811523e-01 -5.312630906701087952e-02 -1.417984664440155029e-01 -7.084006816148757935e-02 2.289229482412338257e-01 -1.038475409150123596e-01 -3.263735398650169373e-02 -3.065484166145324707e-01 1.183908581733703613e-01 2.207117974758148193e-01 -1.871149092912673950e-01 1.664231717586517334e-01 -1.256809830665588379e-01 7.121683657169342041e-02 -3.518056571483612061e-01 6.799966795369982719e-04 1.390713639557361603e-02 5.233798176050186157e-02 -1.286602467298507690e-01 -3.065725266933441162e-01 1.605988740921020508e-01 1.223700791597366333e-01 9.036678075790405273e-02
5.671922862529754639e-02 -3.066963851451873779e-01 1.197889894247055054e-01 1.036904305219650269e-01 1.238075122237205505e-01 -4.778734408318996429e-03 -8.611690253019332886e-02 -9.159297496080398560e-02 2.319983690977096558e-01 -1.164240166544914246e-01 2.234566807746887207e-01 -1.052271723747253418e-01 -3.251419216394424438e-02 -2.708573341369628906e-01 1.228968799114227295e-01 1.442517191171646118e-01 -1.962065398693084717e-01 3.516927957534790039e-01 3.364899754524230957e-01 -2.048936486244201660e-01 4.811549931764602661e-02 1.568982452154159546e-01 -1.381914168596267700e-01 -2.007849961519241333e-01 -1.041532158851623535e-01 3.396486863493919373e-02 1.704851239919662476e-01 -2.682440876960754395e-01 6.020870432257652283e-02 2.593908011913299561e-01 5.818274617195129395e-02 1.292107701301574707e-01
1.508689671754837036e-01 -2.465095818042755127e-01 2.001774162054061890e-01 2.630949318408966064e-01 8.983173966407775879e-02 -2.677775323390960693e-01 2.519578337669372559e-01 -2.143191993236541748e-01 2.334471195936203003e-01 -4.090600907802581787e-01 3.423596024513244629e-01 -1.962188780307769775e-01 -3.519876301288604736e-02 -5.298228189349174500e-02 8.172046393156051636e-02 -1.046043038368225098e-01 -1.015484035015106201e-01 8.302634954452514648e-02 1.408741176128387451e-01 1.133838593959808350e-01 -4.117461666464805603e-02 -5.351065844297409058e-02 1.814767252653837204e-03 -2.340793237090110779e-02 7.359734922647476196e-02 7.873617112636566162e-03 -1.298827081918716431e-01 -1.316381245851516724e-01 6.600250303745269775e-02 2.566758990287780762e-01 2.638785541057586670e-02 2.305579781532287598e-01
-3.409934043884277344e-01 -2.893000841140747070e-01 -6.625194847583770752e-02 2.464127987623214722e-01 2.344291210174560547e-01 5.051542818546295166e-02 -6.288576871156692505e-02 8.148079365491867065e-02 -2.335997819900512695e-01 -2.288012802600860596e-01 1.605988889932632446e-01 -4.716613590717315674e-01 6.960812956094741821e-02 -5.993337929248809814e-02 2.287181280553340912e-02 7.345129549503326416e-02 -1.188174262642860413e-01 2.289628684520721436e-01 -4.587133601307868958e-02 -1.053094565868377686e-01 -8.729546517133712769e-02 -1.737278997898101807e-01 1.703675389289855957e-01 -1.661201417446136475e-01 -1.297968178987503052e-01 -2.132907956838607788e-01 4.415208101272583008e-02 -1.676053106784820557e-01 -6.332322210073471069e-02 -1.554412692785263062e-01 1.871593855321407318e-02 4.717175289988517761e-02
1.702041178941726685e-01 -1.433534473180770874e-01 6.293527036905288696e-02 5.655884370207786560e-02 1.892305165529251099e-01 -6.298989802598953247e-02 -4.748947545886039734e-02 6.261639297008514404e-03 -5.504232272505760193e-02 -3.484346270561218262e-01 1.886553466320037842e-01 -1.359168887138366699e-01 6.856319308280944824e-02 6.919804029166698456e-03 -2.811424806714057922e-02 -2.261505275964736938e-02 6.542897224426269531e-02 3.246153891086578369e-01 2.301869727671146393e-02 -1.203466579318046570e-01 -2.864823304116725922e-02 1.610675752162933350e-01 3.026171028614044189e-01 -2.365707457065582275e-01 1.055356115102767944e-01 -4.673288166522979736e-01 -1.833402216434478760e-01 -3.396232128143310547e-01 -3.274603979662060738e-03 8.190185576677322388e-02 1.674474179744720459e-01 -6.689170747995376587e-02
-9.757681190967559814e-02 -2.359024584293365479e-01 1.378008872270584106e-01 2.182017564773559570e-01 -2.240199781954288483e-02 -1.341505497694015503e-01 2.497157827019691467e-02 -1.109321042895317078e-01 5.786891654133796692e-02 -3.837211057543754578e-03 -4.383501037955284119e-02 -2.308844774961471558e-01 -6.990043073892593384e-02 3.709743618965148926e-01 9.861442446708679199e-02 -1.025487482547760010e-02 -2.973723113536834717e-01 -4.128975048661231995e-02 -7.454437762498855591e-02 -2.326195091009140015e-01 2.129115760326385498e-01 -1.356327906250953674e-02 -1.066379472613334656e-01 -3.990381360054016113e-01 -3.160950243473052979e-01 4.919320717453956604e-02 7.261694222688674927e-02 -1.217105463147163391e-01 -2.373565882444381714e-01 2.521608471870422363e-01 1.011904329061508179e-01 8.579989522695541382e-02
-2.984788119792938232e-01 -8.689273148775100708e-02 -1.454508006572723389e-01 -8.722397685050964355e-02 1.457985341548919678e-01 -2.146445214748382568e-01 1.112684458494186401e-01 2.827911823987960815e-02 -1.001893579959869385e-01 -1.336221694946289062e-01 4.318732619285583496e-01 -2.277671545743942261e-01 -3.821465671062469482e-01 3.230478987097740173e-02 -1.372299194335937500e-01 2.551940642297267914e-02 -2.988258600234985352e-01 -1.047213468700647354e-02 -5.415041465312242508e-03 -4.928846284747123718e-02 -1.310724328504875302e-04 -3.464772924780845642e-02 -2.417473793029785156e-01 -2.432508319616317749e-01 -1.788442730903625488e-01 -7.931108772754669189e-02 5.368214100599288940e-02 -1.614619791507720947e-01 -1.964088827371597290e-01 1.735945343971252441e-01 -1.089798882603645325e-01 5.238791182637214661e-02
-1.830559819936752319e-01 -1.959721744060516357e-01 -1.777202337980270386e-01 3.609067201614379883e-01 -6.053507328033447266e-02 -3.097415268421173096e-01 -6.335922330617904663e-02 -1.490965485572814941e-01 -2.699276432394981384e-02 -2.460171133279800415e-01 3.804592415690422058e-02 -1.221725195646286011e-01 -6.114931777119636536e-02 1.371475160121917725e-01 -1.040512844920158386e-01 -9.803741425275802612e-02 -3.224891424179077148e-01 3.145619630813598633e-01 2.083620280027389526e-01 -1.379131972789764404e-01 -4.069529473781585693e-03 -6.435487419366836548e-02 -9.693003445863723755e-02 -3.373206555843353271e-01 -3.391563892364501953e-02 -1.456706412136554718e-02 1.226548925042152405e-01 -1.128604859113693237e-01 -2.236719131469726562e-01 6.810662150382995605e-02 1.846995800733566284e-01 9.559276700019836426e-02
2.662719190120697021e-01 1.817265003919601440e-01 1.655905842781066895e-01 2.384590059518814087e-01 -3.811489045619964600e-02 -6.612126529216766357e-02 9.849054366350173950e-02 6.747782975435256958e-02 4.168533906340599060e-02 -2.009200155735015869e-01 3.031821548938751221e-01 -9.351384639739990234e-02 -2.081043086946010590e-02 2.012000530958175659e-01 1.467982828617095947e-01 3.168263137340545654e-01 -2.285138815641403198e-01 1.501314938068389893e-01 1.405398398637771606e-01 1.378424372524023056e-02 1.033802181482315063e-01 5.792792141437530518e-02 2.043827325105667114e-01 -3.197948634624481201e-01 -1.858485341072082520e-01 -1.652425229549407959e-01 -2.241340093314647675e-02 -5.292458832263946533e-02 5.095343664288520813e-02 1.920766234397888184e-01 -7.527360320091247559e-02 3.507302999496459961e-01
2.573086917400360107e-01 -6.565992534160614014e-02 -2.214609384536743164e-01 2.953625619411468506e-01 2.621263451874256134e-02 4.321896412875503302e-04 -3.071983344852924347e-02 -3.052850486710667610e-03 2.186999917030334473e-01 -2.239217609167098999e-01 -1.446748035959899426e-03 1.173257306218147278e-01 -1.584842205047607422e-01 -3.518721088767051697e-02 7.005137205123901367e-02 1.954641938209533691e-02 -2.280461043119430542e-02 1.412604004144668579e-01 5.549121275544166565e-02 -4.077279865741729736e-01 2.003766149282455444e-01 -3.092847168445587158e-01 -1.371669769287109375e-02 -2.023935467004776001e-01 3.222543455194681883e-04 -3.630443215370178223e-01 8.001407235860824585e-02 -5.750727141276001930e-04 1.126259416341781616e-01 1.609813868999481201e-01 8.476529270410537720e-02 3.121381700038909912e-01
3.116666525602340698e-02 -1.951784044504165649e-01 9.913130849599838257e-02 1.391132324934005737e-01 -2.618387639522552490e-01 2.243027687072753906e-01 -1.633881218731403351e-02 -6.603747606277465820e-02 -2.043712735176086426e-01 -3.213757276535034180e-01 1.813943982124328613e-01 -1.394283771514892578e-01 -1.525790393352508545e-01 1.048099845647811890e-01 -6.912667304277420044e-02 1.460526138544082642e-01 1.603639684617519379e-02 1.310599446296691895e-01 4.555319994688034058e-02 -1.969407945871353149e-01 -2.150131016969680786e-01 -2.329325377941131592e-01 1.730926185846328735e-01 -1.475910842418670654e-01 5.763692781329154968e-02 -5.709028337150812149e-03 2.745298147201538086e-01 -1.021413430571556091e-01 -1.171158105134963989e-01 2.986907362937927246e-01 -2.726656198501586914e-01 2.711561620235443115e-01
2.973858416080474854e-01 -1.016064435243606567e-01 -1.348860114812850952e-01 1.570881754159927368e-01 1.630506068468093872e-01 5.016138032078742981e-02 2.941898405551910400e-01 1.056272760033607483e-01 1.342362612485885620e-01 -1.472165342420339584e-02 1.922741532325744629e-01 -5.860674753785133362e-02 -1.450265645980834961e-01 1.028846055269241333e-01 3.148563951253890991e-02 6.196044385433197021e-02 -1.456314921379089355e-01 1.120295524597167969e-01 2.552784979343414307e-01 2.889081276953220367e-02 9.780772030353546143e-02 -3.173869848251342773e-01 1.798545569181442261e-01 -2.165076732635498047e-01 1.558544579893350601e-03 -3.843733966350555420e-01 -1.143951937556266785e-01 -1.164557039737701416e-01 -1.795326173305511475e-01 2.131383717060089111e-01 2.132041156291961670e-01 2.228842824697494507e-01
-1.222288385033607483e-01 -1.087573245167732239e-01 -1.856622844934463501e-01 2.081640511751174927e-01 -1.304675191640853882e-01 1.817904114723205566e-01 -1.667919196188449860e-02 2.869141101837158203e-01 2.412437200546264648e-01 -3.241926133632659912e-01 2.954757511615753174e-01 -3.545818617567420006e-04 2.253823727369308472e-01 1.444872915744781494e-01 7.289618253707885742e-02 2.360895723104476929e-01 -2.126169502735137939e-01 -5.981674790382385254e-02 -1.199925094842910767e-01 1.383125036954879761e-01 -2.241391539573669434e-01 1.145286038517951965e-01 1.802620887756347656e-01 -2.108208090066909790e-01 7.305856049060821533e-02 -5.871113389730453491e-02 4.793802648782730103e-02 -1.960124224424362183e-01 -1.336660981178283691e-01 2.094987928867340088e-01 9.602333605289459229e-02 1.906369626522064209e-01
-2.665387690067291260e-01 -3.794157207012176514e-01 -2.576002180576324463e-01 1.822586804628372192e-01 -1.662273332476615906e-02 1.950604841113090515e-03 2.677819728851318359e-01 -1.070311516523361206e-01 -5.913096293807029724e-02 -2.005243748426437378e-01 1.810810565948486328e-01 2.091264910995960236e-02 -2.416902929544448853e-01 1.405895408242940903e-02 -1.641447991132736206e-01 -7.136953622102737427e-02 1.328400373458862305e-01 1.808274239301681519e-01 -1.498234122991561890e-01 -8.484780788421630859e-02 9.671457228250801563e-04 1.992650888860225677e-02 1.192918419837951660e-01 -3.605035245418548584e-01 -2.042755037546157837e-01 9.269864112138748169e-02 6.594601273536682129e-02 -2.055226266384124756e-01 -2.164713852107524872e-02 3.087988197803497314e-01 1.303881555795669556e-01 -8.932652883231639862e-03
-3.570493683218955994e-02 -6.517297774553298950e-02 -1.512376964092254639e-01 2.959140241146087646e-01 1.655138134956359863e-01 -3.641662001609802246e-02 1.809567809104919434e-01 1.421511769294738770e-01 1.412298381328582764e-01 -2.052705436944961548e-01 4.865179657936096191e-01 -3.980249539017677307e-02 -2.494763880968093872e-01 4.183491691946983337e-02 -7.793908566236495972e-02 7.270395010709762573e-02 -3.353698849678039551e-01 -9.636411815881729126e-02 4.971998278051614761e-03 -4.637869074940681458e-02 1.415221095085144043e-01 -8.769851177930831909e-03 9.657088667154312134e-02 -9.225373715162277222e-02 -1.493234634399414062e-01 -3.405061364173889160e-02 -2.928054034709930420e-01 1.857262998819351196e-01 1.805526763200759888e-01 9.361102432012557983e-02 -9.074095636606216431e-02 2.673804163932800293e-01
-3.008488751947879791e-02 -3.361926078796386719e-01 3.248360380530357361e-02 1.466916203498840332e-01 -2.035876363515853882e-01 7.072933018207550049e-02 1.841266900300979614e-01 -1.827640533447265625e-01 3.704258799552917480e-02 -2.033234983682632446e-01 1.667642295360565186e-01 -8.355590701103210449e-02 -8.645949512720108032e-02 -3.641709312796592712e-02 4.659885168075561523e-02 -3.719282895326614380e-02 2.623901888728141785e-02 3.758614659309387207e-01 1.554934382438659668e-01 -3.345106542110443115e-01 5.860561132431030273e-02 4.142279922962188721e-02 2.020992785692214966e-01 7.337938249111175537e-02 2.186708003282546997e-01 -2.716972529888153076e-01 1.596116721630096436e-01 -2.385479398071765900e-02 -1.431770473718643188e-01 3.434361219406127930e-01 -2.102568745613098145e-01 -1.126502640545368195e-02
-1.559360921382904053e-01 -2.141061872243881226e-01 -8.038291335105895996e-02 3.030420243740081787e-01 2.587787806987762451e-01 6.137355789542198181e-02 -4.925066232681274414e-02 1.562188565731048584e-02 -1.324931532144546509e-01 -2.629218399524688721e-01 1.479793041944503784e-01 -5.216068625450134277e-01 1.663811057806015015e-01 -2.704880572855472565e-02 6.676135212182998657e-02 1.745498031377792358e-01 8.739700540900230408e-03 2.015438824892044067e-01 -5.991009995341300964e-02 -1.261366754770278931e-01 -2.261397615075111389e-02 -1.672240495681762695e-01 2.186650782823562622e-01 -9.184734523296356201e-02 -3.108678758144378662e-01 -1.751599460840225220e-01 -1.042953506112098694e-02 -3.525650873780250549e-02 -1.739599406719207764e-01 -8.277884125709533691e-02 4.828147217631340027e-02 3.334480896592140198e-02
-1.525814533233642578e-01 -1.360600143671035767e-01 8.381173759698867798e-02 3.592079877853393555e-01 1.311585605144500732e-01 -8.304101973772048950e-02 -1.418721824884414673e-01 -3.185142949223518372e-02 3.744577616453170776e-02 -3.827387988567352295e-01 1.600419282913208008e-01 3.158201230689883232e-03 -9.183701127767562866e-02 -6.810718029737472534e-02 -2.123509347438812256e-02 9.619948267936706543e-02 -7.256288826465606689e-02 -2.745818197727203369e-01 -2.002895027399063110e-01 -1.608393043279647827e-01 1.826898455619812012e-01 2.815532311797142029e-02 4.921646416187286377e-02 -4.412494003772735596e-01 5.197947472333908081e-02 -1.416401416063308716e-01 2.421061992645263672e-01 1.538043767213821411e-01 -1.334916353225708008e-01 -8.053582906723022461e-02 6.941486895084381104e-02 2.617672085762023926e-01
-1.118463799357414246e-01 -1.650124490261077881e-01 -1.697589606046676636e-01 1.277630925178527832e-01 -1.275725364685058594e-01 -4.047879576683044434e-01 -1.181137263774871826e-01 6.798524409532546997e-02 1.264623105525970459e-01 -1.890593320131301880e-01 1.006053574383258820e-02 -1.471555978059768677e-01 -1.270041763782501221e-01 2.461366802453994751e-01 -1.397378835827112198e-02 1.815249174833297729e-01 -2.042290270328521729e-01 1.755551546812057495e-01 1.680535972118377686e-01 6.533184647560119629e-02 5.989911407232284546e-02 -3.176658228039741516e-02 2.497166544198989868e-01 -4.646900594234466553e-01 1.160289868712425232e-01 1.758003234863281250e-01 -1.497211679816246033e-02 9.287545457482337952e-03 -5.269075930118560791e-02 1.221732348203659058e-01 2.621416151523590088e-01 1.184724271297454834e-01
-1.195554956793785095e-01 -2.786717712879180908e-01 -2.399920672178268433e-01 2.105645388364791870e-01 -1.319014281034469604e-01 -2.282294780015945435e-01 3.910790383815765381e-02 -9.902763366699218750e-02 -4.929352551698684692e-02 -1.328546106815338135e-01 -5.960306525230407715e-02 -3.631413280963897705e-01 -1.433531641960144043e-01 4.450478032231330872e-02 -1.153846234083175659e-01 -1.539039611816406250e-01 -1.161971092224121094e-01 -5.907223001122474670e-02 2.434924803674221039e-02 -8.069279789924621582e-02 -5.765030905604362488e-02 1.530889570713043213e-01 1.217704545706510544e-02 -5.347236990928649902e-01 -1.691588759422302246e-01 -1.846868395805358887e-01 2.762691676616668701e-01 -1.131194606423377991e-01 -2.705382369458675385e-02 9.933542460203170776e-02 5.729822814464569092e-02 8.716067671775817871e-02
-1.495229452848434448e-01 -3.420387804508209229e-01 -1.271234601736068726e-01 1.572431921958923340e-01 1.076399255543947220e-02 -7.957538962364196777e-02 1.025563254952430725e-01 1.059303581714630127e-01 6.600138545036315918e-02 -3.335993885993957520e-01 2.841832637786865234e-01 -2.310414239764213562e-02 -1.884433925151824951e-01 -2.588712871074676514e-01 -2.420442700386047363e-01 2.186926081776618958e-02 -3.289054036140441895e-01 -1.559042185544967651e-02 2.559202909469604492e-02 1.032213568687438965e-01 1.591197997331619263e-01 3.093428909778594971e-02 3.974754735827445984e-02 -6.729130446910858154e-02 -1.858045756816864014e-01 -7.876891642808914185e-02 -2.761943936347961426e-01 -1.965076923370361328e-01 4.948809370398521423e-02 1.821679174900054932e-01 2.981871962547302246e-01 2.756463550031185150e-02
2.368472665548324585e-01 -2.872270345687866211e-01 -3.744073808193206787e-01 1.811211854219436646e-01 -5.940795317292213440e-02 -1.221697553992271423e-01 5.532445013523101807e-02 4.745973646640777588e-02 2.361004799604415894e-01 -1.324665695428848267e-01 5.927765369415283203e-02 -4.950132220983505249e-02 -5.861023068428039551e-02 9.191219508647918701e-02 1.434617936611175537e-01 8.196560293436050415e-02 -1.349962204694747925e-01 -7.506620138883590698e-02 -1.088578477501869202e-01 -3.649141788482666016e-01 2.011718750000000000e-01 -2.975737210363149643e-03 1.390942838042974472e-02 -2.151107788085937500e-01 -1.410141289234161377e-01 -7.585147768259048462e-02 -2.100881747901439667e-02 -3.474768400192260742e-01 -8.766167610883712769e-02 3.318237364292144775e-01 -1.479200720787048340e-01 -6.248357146978378296e-02
-2.541378885507583618e-02 -1.592346876859664917e-01 -1.819620281457901001e-01 1.269049346446990967e-01 2.604794800281524658e-01 -1.653257012367248535e-02 3.968452662229537964e-02 8.804019540548324585e-02 3.937723338603973389e-01 -9.972582757472991943e-02 3.654194474220275879e-01 -1.910599172115325928e-01 2.253431593999266624e-03 8.008358627557754517e-02 5.658957362174987793e-02 2.703824937343597412e-01 -1.662488579750061035e-01 1.232009232044219971e-01 1.904134452342987061e-01 -1.590633392333984375e-01 -1.335233356803655624e-02 -1.125695556402206421e-01 2.024748772382736206e-01 -1.139720603823661804e-01 7.682050764560699463e-02 -5.770856142044067383e-02 1.594213768839836121e-02 -3.716439008712768555e-01 4.810933023691177368e-02 2.051718980073928833e-01 -2.546739578247070312e-01 -3.852984309196472168e-02
9.132788516581058502e-03 -3.319740295410156250e-01 -7.581769675016403198e-02 9.874770790338516235e-02 2.815996408462524414e-01 -1.045630276203155518e-01 1.340557634830474854e-01 2.887888252735137939e-01 -8.165453560650348663e-03 -1.888622194528579712e-01 -1.082211546599864960e-02 -2.313129007816314697e-01 -9.697941690683364868e-02 2.247319929301738739e-02 -4.413517117500305176e-01 1.421262472867965698e-01 -5.872916895896196365e-03 1.677957028150558472e-01 1.656753756105899811e-02 -1.189917996525764465e-01 -1.122836992144584656e-01 7.556567341089248657e-02 -1.178023987449705601e-03 -3.094596266746520996e-01 -2.497409135103225708e-01 -4.597913473844528198e-02 5.094433203339576721e-02 -1.492791026830673218e-01 -2.747103869915008545e-01 2.107754200696945190e-01 -6.611783988773822784e-03 -4.838601127266883850e-02
4.612306877970695496e-02 -5.148408934473991394e-03 -1.847247928380966187e-01 3.957355618476867676e-01 -1.108585223555564880e-01 -4.302255809307098389e-02 6.967507302761077881e-02 9.183694422245025635e-02 1.628706902265548706e-01 -9.458685666322708130e-02 7.675894349813461304e-02 -5.475616827607154846e-02 -1.009444370865821838e-01 1.455045421607792377e-03 1.002858802676200867e-01 2.057519182562828064e-02 -1.077270600944757462e-02 1.187418252229690552e-01 2.871596999466419220e-02 -3.437299430370330811e-01 1.971151977777481079e-01 -2.844174206256866455e-01 -7.764717936515808105e-02 -2.336668074131011963e-01 1.783549934625625610e-01 -4.185534715652465820e-01 -2.018600404262542725e-01 -4.598796367645263672e-02 1.190526187419891357e-01 1.392096877098083496e-01 -1.517043858766555786e-01 3.076630532741546631e-01
-1.962787806987762451e-01 -1.246276348829269409e-01 1.099678426980972290e-01 1.258982270956039429e-01 9.296533465385437012e-02 7.807672023773193359e-02 -1.529964356450363994e-04 1.275801509618759155e-01 2.774429880082607269e-02 -2.540191113948822021e-01 1.206535100936889648e-01 1.994542181491851807e-01 -1.365288794040679932e-01 2.303245514631271362e-01 1.899733096361160278e-01 7.572766393423080444e-02 -2.456366419792175293e-01 -3.638502210378646851e-02 -2.163390815258026123e-02 -2.399534136056900024e-01 2.021077275276184082e-01 -1.212168037891387939e-01 2.799305319786071777e-01 -3.780752718448638916e-01 -7.846866548061370850e-02 1.364111751317977905e-01 -3.648703172802925110e-02 2.439695894718170166e-01 3.688066452741622925e-02 1.907345950603485107e-01 2.827022410929203033e-02 3.648676872253417969e-01
1.681649684906005859e-01 -6.337546557188034058e-02 1.068108305335044861e-01 2.698273956775665283e-01 1.703837662935256958e-01 -1.166386380791664124e-01 -6.561432778835296631e-02 -2.285715639591217041e-01 -1.782519742846488953e-02 -1.808713823556900024e-01 1.251607686281204224e-01 -1.251826733350753784e-01 6.325176358222961426e-02 4.984487220644950867e-02 1.444405317306518555e-01 -3.429913520812988281e-02 -3.360923826694488525e-01 -8.336865901947021484e-02 -7.601198554039001465e-02 -3.043818771839141846e-01 -9.099496155977249146e-02 3.505116105079650879e-01 1.919665634632110596e-01 -1.863788068294525146e-01 -4.799033328890800476e-02 -3.859198391437530518e-01 8.128089457750320435e-02 -4.004052281379699707e-02 -2.501449920237064362e-02 3.036219775676727295e-01 1.313811391592025757e-01 2.879437804222106934e-02
1.184737775474786758e-02 -1.525997072458267212e-01 -4.113920778036117554e-02 1.146926805377006531e-01 3.954871296882629395e-01 8.688646554946899414e-02 -9.577909111976623535e-02 1.291975080966949463e-01 2.364421077072620392e-02 -2.261444777250289917e-01 1.659005731344223022e-01 -7.317717373371124268e-02 1.188050732016563416e-01 5.791178345680236816e-02 -1.198276579380035400e-01 9.272172302007675171e-02 -1.540523916482925415e-01 -1.123145148158073425e-01 -6.010991707444190979e-02 -2.294524312019348145e-01 3.482735455036163330e-01 -3.335571289062500000e-01 3.287617117166519165e-02 -3.103179931640625000e-01 -6.091021001338958740e-02 1.172521412372589111e-01 2.001197934150695801e-01 -3.071800470352172852e-01 -7.277848571538925171e-02 9.812988340854644775e-02 1.469549089670181274e-01 -1.896571069955825806e-01
1.166367977857589722e-01 -1.654745489358901978e-01 -3.207275271415710449e-01 2.909589409828186035e-01 -1.185256168246269226e-01 -2.797241695225238800e-02 7.499697804450988770e-02 1.348100453615188599e-01 2.301663458347320557e-01 -2.776592671871185303e-01 -1.338423937559127808e-01 -6.837849318981170654e-02 -1.515666246414184570e-01 -1.782981306314468384e-01 1.255657076835632324e-01 -1.633877283893525600e-03 -1.167268678545951843e-01 9.994222782552242279e-03 1.756412684917449951e-01 -2.349304109811782837e-01 1.874214261770248413e-01 -1.505036801099777222e-01 -4.844374582171440125e-02 -2.084345668554306030e-01 6.206084415316581726e-02 -4.275860190391540527e-01 9.313211590051651001e-02 -4.900360852479934692e-02 1.306932270526885986e-01 4.387142881751060486e-02 3.167237713932991028e-02 2.976021468639373779e-01
3.432254120707511902e-02 -3.223034739494323730e-01 -4.106675088405609131e-01 2.853972315788269043e-01 2.132494896650314331e-01 -3.704123571515083313e-02 2.388712912797927856e-01 1.293452829122543335e-01 -7.486440986394882202e-02 -1.749789714813232422e-01 2.319380789995193481e-01 -2.063349932432174683e-01 9.907589852809906006e-02 7.909269630908966064e-02 -9.760108590126037598e-02 2.753613591194152832e-01 -5.656276643276214600e-02 -1.217263117432594299e-01 1.668891459703445435e-01 5.458199977874755859e-02 -2.683134004473686218e-02 -1.816690117120742798e-01 -1.742944270372390747e-01 -9.540545195341110229e-02 -1.034897789359092712e-01 -1.709318533539772034e-02 1.317957937717437744e-01 8.986171334981918335e-02 5.981334671378135681e-02 2.068348675966262817e-01 2.744052410125732422e-01 -1.001827865839004517e-01
2.103313617408275604e-02 -2.578544318675994873e-01 -2.475035786628723145e-01 8.843826502561569214e-02 -8.856729418039321899e-02 -3.553954064846038818e-01 3.305729851126670837e-02 1.703439652919769287e-01 1.460267789661884308e-02 -9.559482336044311523e-02 1.451356709003448486e-02 -7.149813324213027954e-02 -2.625426948070526123e-01 -4.321237653493881226e-02 -1.760064661502838135e-01 9.787929058074951172e-02 -2.232058346271514893e-01 9.205023944377899170e-02 -5.397592857480049133e-02 -2.843310236930847168e-01 -4.305947571992874146e-03 -4.830712825059890747e-02 -1.790516451001167297e-02 -1.325920075178146362e-01 -2.425662875175476074e-01 -1.504620164632797241e-01 -2.651044130325317383e-01 -3.384120464324951172e-01 -1.303773820400238037e-01 1.104396134614944458e-01 1.228198185563087463e-01 3.175458312034606934e-01
7.645139843225479126e-02 -2.797110974788665771e-01 1.168566346168518066e-01 2.813983857631683350e-01 7.819382101297378540e-02 5.277152732014656067e-02 -4.637565463781356812e-02 -3.770278021693229675e-02 -1.344302445650100708e-01 7.470164448022842407e-02 2.057152092456817627e-01 -2.325850129127502441e-01 -3.510163351893424988e-02 -1.349400877952575684e-01 5.561956390738487244e-02 2.125170230865478516e-01 -5.897494032979011536e-02 3.167451024055480957e-01 1.126585006713867188e-01 -2.365365624427795410e-01 1.077870911103673279e-04 5.749821662902832031e-02 1.501168161630630493e-01 -3.551201522350311279e-01 -1.433694083243608475e-02 -2.017447203397750854e-01 9.518010914325714111e-02 -3.291755914688110352e-01 -1.360152009874582291e-02 -2.690890617668628693e-02 3.423857092857360840e-01 -1.482663452625274658e-01
-2.157908678054809570e-01 -3.684568107128143311e-01 2.550810575485229492e-02 1.922422647476196289e-01 4.377408884465694427e-03 -1.962938010692596436e-01 1.859949678182601929e-01 -1.230493746697902679e-02 4.333611950278282166e-02 -2.600848972797393799e-01 1.378573179244995117e-01 -7.153262943029403687e-02 -3.329410552978515625e-01 2.159056514501571655e-01 -1.023881509900093079e-01 -1.750924885272979736e-01 1.353929191827774048e-01 1.071569509804248810e-02 -8.299382030963897705e-02 -3.405680060386657715e-01 1.711265444755554199e-01 -1.101741343736648560e-01 -2.302300557494163513e-02 -1.563051193952560425e-01 -3.228745162487030029e-01 -8.871094882488250732e-02 1.048810482025146484e-01 -1.731601208448410034e-01 -1.977417469024658203e-01 7.209869474172592163e-02 9.658551216125488281e-02 9.238162077963352203e-03
-6.224480643868446350e-02 -1.408888250589370728e-01 1.286372393369674683e-01 3.239641487598419189e-01 2.006402797996997833e-02 -4.271279573440551758e-01 -1.448086649179458618e-01 -3.414318710565567017e-02 -5.631873011589050293e-02 -1.701185107231140137e-01 1.254527270793914795e-01 1.053460910916328430e-01 -3.834140673279762268e-02 1.652757078409194946e-01 -3.850796222686767578e-01 -7.542552798986434937e-02 -1.272023618221282959e-01 2.914792895317077637e-01 1.263753771781921387e-01 -1.206338554620742798e-01 3.856029212474822998e-01 -2.008708380162715912e-02 4.743621498346328735e-02 -2.169360518455505371e-01 -1.082777529954910278e-01 -4.423756897449493408e-02 1.183128729462623596e-01 3.751679509878158569e-02 -2.074374556541442871e-01 5.327677726745605469e-02 8.036132901906967163e-03 5.478720739483833313e-02
2.338465005159378052e-01 -5.770421028137207031e-02 -2.403518706560134888e-01 3.281186819076538086e-01 -7.752380520105361938e-02 1.160474214702844620e-02 4.096248000860214233e-02 6.671082228422164917e-02 -2.952338382601737976e-02 -3.382216095924377441e-01 6.537729408591985703e-03 3.850394859910011292e-02 3.966119885444641113e-02 6.033176928758621216e-02 1.599129289388656616e-01 3.192475810647010803e-02 -3.563820943236351013e-02 -2.754591172561049461e-03 2.707777321338653564e-01 -3.135564923286437988e-01 1.381242722272872925e-01 -3.062021732330322266e-01 1.090546399354934692e-01 -2.038835883140563965e-01 4.083383828401565552e-02 -3.484413027763366699e-01 -1.507224887609481812e-01 5.210605915635824203e-03 1.269295513629913330e-01 1.616085320711135864e-01 -2.642585150897502899e-02 2.961789965629577637e-01
-3.624462336301803589e-02 -9.953943639993667603e-02 7.354441285133361816e-02 3.043149709701538086e-01 2.091114372014999390e-01 -1.402876079082489014e-01 -1.535685509443283081e-01 1.985436305403709412e-02 3.624394163489341736e-02 -3.819814920425415039e-01 1.134838834404945374e-01 -5.097899958491325378e-02 -1.150467023253440857e-01 -7.010371237993240356e-02 6.134401075541973114e-03 1.513182222843170166e-01 -2.939910441637039185e-02 -1.369779407978057861e-01 -1.293274760246276855e-01 -1.807301044464111328e-01 1.443440020084381104e-01 3.805374726653099060e-02 5.871495604515075684e-02 -4.532759785652160645e-01 2.887523174285888672e-02 -1.322698891162872314e-01 2.876966893672943115e-01 2.698293626308441162e-01 -5.552154034376144409e-02 -6.261928379535675049e-02 1.091614887118339539e-01 3.264316022396087646e-01
-2.547770738601684570e-02 -8.348719030618667603e-02 -8.026846498250961304e-02 2.438061535358428955e-01 -1.402596593834459782e-03 -3.516773581504821777e-01 -4.508533328771591187e-02 9.189336746931076050e-02 2.701389193534851074e-01 -1.762439608573913574e-01 -2.018631622195243835e-02 -1.010082289576530457e-02 -2.772064208984375000e-01 -8.912482857704162598e-02 4.743438586592674255e-02 -7.141105085611343384e-02 -2.671309113502502441e-01 -5.540386959910392761e-02 8.620419353246688843e-02 -2.530593276023864746e-01 2.086605690419673920e-02 -2.645422816276550293e-01 5.780467763543128967e-02 -1.573067605495452881e-01 -2.052061110734939575e-01 -3.754779398441314697e-01 -2.646410465240478516e-01 -1.965995132923126221e-02 -2.660966478288173676e-02 2.089886367321014404e-01 1.465086936950683594e-01 1.785790771245956421e-01
-5.757438763976097107e-02 -3.677976131439208984e-01 -2.289098352193832397e-01 3.976495862007141113e-01 1.683446466922760010e-01 -5.054382607340812683e-02 -7.710832357406616211e-02 -7.408957928419113159e-02 5.660388991236686707e-02 -3.720668852329254150e-01 8.164167404174804688e-02 8.284810930490493774e-02 -2.372302263975143433e-01 -3.888180851936340332e-02 -1.279061585664749146e-01 5.515909940004348755e-02 -1.336214095354080200e-01 1.582069247961044312e-01 -2.349833250045776367e-01 -1.136549264192581177e-01 2.082911320030689240e-02 2.190878093242645264e-01 -5.898022651672363281e-02 -2.158059626817703247e-01 -2.150625139474868774e-01 1.121013835072517395e-01 2.656535245478153229e-02 -2.186015695333480835e-01 -3.827628493309020996e-02 1.706910729408264160e-01 1.584201008081436157e-01 -6.070279330015182495e-02
-1.403911262750625610e-01 -4.465546011924743652e-01 -1.234528794884681702e-01 1.843194216489791870e-01 4.042307287454605103e-02 -7.016314566135406494e-02 1.294937878847122192e-01 -1.345966756343841553e-01 -1.104774475097656250e-01 -1.636860519647598267e-01 1.742050796747207642e-01 -1.062954515218734741e-01 -1.713512986898422241e-01 -1.930394470691680908e-01 -2.381937056779861450e-01 1.746173202991485596e-01 -3.200895786285400391e-01 8.015841245651245117e-03 -2.368626147508621216e-01 1.293023973703384399e-01 1.223272681236267090e-01 -4.786630347371101379e-02 3.937016054987907410e-02 -3.165907263755798340e-01 -2.251317203044891357e-01 -4.613047465682029724e-02 -8.419813215732574463e-02 -1.515138149261474609e-01 -1.377726942300796509e-01 9.014096856117248535e-02 1.293549537658691406e-01 -1.861420720815658569e-01
-1.810769289731979370e-01 -2.692516744136810303e-01 -1.779577285051345825e-01 2.785698473453521729e-01 -1.056006625294685364e-01 3.755703568458557129e-03 2.261890172958374023e-01 1.697115898132324219e-01 -1.801194548606872559e-01 -2.080366462469100952e-01 3.121285140514373779e-01 1.050813347101211548e-01 -1.990344971418380737e-01 4.072546586394309998e-02 -1.177730970084667206e-02 3.189892694354057312e-02 -1.085127964615821838e-01 1.025945171713829041e-01 -1.790488213300704956e-01 8.471265435218811035e-02 8.954624086618423462e-02 -8.235080167651176453e-04 8.548421412706375122e-02 -3.857726752758026123e-01 -3.015297651290893555e-01 5.215139687061309814e-02 1.226944774389266968e-01 -2.701708376407623291e-01 -2.039195448160171509e-01 -3.536218404769897461e-02 1.322302073240280151e-01 3.173219272866845131e-03
-3.370849788188934326e-02 -1.755107790231704712e-01 7.101599872112274170e-02 2.238895446062088013e-01 1.607519388198852539e-01 -4.153925180435180664e-02 -1.554142236709594727e-01 6.518257409334182739e-02 4.562364425510168076e-03 -3.510916233062744141e-01 1.277585327625274658e-01 -1.031170859932899475e-01 -1.474807858467102051e-01 -2.077721208333969116e-01 -1.267587095499038696e-01 1.257145255804061890e-01 2.467155270278453827e-02 -1.690276116132736206e-01 -1.042115539312362671e-01 -1.509470790624618530e-01 1.544316709041595459e-01 -6.107007712125778198e-02 1.150802448391914368e-01 -4.656074345111846924e-01 -4.647790268063545227e-02 3.015247406437993050e-03 3.175324797630310059e-01 1.948514282703399658e-01 -2.160910144448280334e-02 -1.511075496673583984e-01 9.557620435953140259e-02 3.406649827957153320e-01
-1.523327678442001343e-01 -1.234592199325561523e-01 -1.548110544681549072e-01 -6.589799374341964722e-02 3.104414418339729309e-02 2.449194490909576416e-01 3.785501420497894287e-02 -8.280295878648757935e-02 -1.407749801874160767e-01 -3.683932721614837646e-01 3.562217652797698975e-01 2.226816117763519287e-01 -1.789314597845077515e-01 3.270443677902221680e-01 -1.713898777961730957e-01 1.400033980607986450e-01 -1.363476216793060303e-01 5.245539173483848572e-02 1.641962528228759766e-01 -2.736372649669647217e-01 1.720462739467620850e-01 -7.352425158023834229e-02 1.340530365705490112e-01 -1.239718794822692871e-01 6.022708490490913391e-02 -1.133041977882385254e-01 1.111723762005567551e-02 1.680819839239120483e-01 -3.931654989719390869e-02 2.143209427595138550e-02 1.319597810506820679e-01 2.970841825008392334e-01
-4.080443456768989563e-02 -2.818809151649475098e-01 -2.716743946075439453e-01 3.087104856967926025e-01 -9.067469090223312378e-02 7.120993733406066895e-02 -1.325086951255798340e-01 -3.628724813461303711e-02 -2.086256071925163269e-02 -1.647356748580932617e-01 2.411144524812698364e-01 -2.004724889993667603e-01 -2.224340140819549561e-01 -1.052205339074134827e-01 -1.397588700056076050e-01 1.759691089391708374e-01 -2.911108136177062988e-01 1.019825637340545654e-01 -2.338037490844726562e-01 9.583110362291336060e-02 2.795980274677276611e-01 -2.482790648937225342e-01 4.673147946596145630e-02 -3.155209124088287354e-01 -1.642697006464004517e-01 1.205053254961967468e-01 -1.505207121372222900e-01 -5.213946104049682617e-02 1.134235598146915436e-02 1.168442238122224808e-02 5.500362440943717957e-02 -9.968128055334091187e-02
-2.337538450956344604e-02 -1.354639828205108643e-01 -1.770039349794387817e-01 2.704207599163055420e-01 1.962707042694091797e-01 7.673648744821548462e-02 3.841771930456161499e-02 1.465507149696350098e-01 1.073247864842414856e-01 -2.777285575866699219e-01 4.303735494613647461e-01 -2.105589210987091064e-02 -1.194618083536624908e-02 8.813082426786422729e-02 5.557716637849807739e-02 1.361405104398727417e-01 -1.518805176019668579e-01 -2.387084960937500000e-01 6.190374493598937988e-02 -2.973252721130847931e-02 1.536030620336532593e-01 1.387196928262710571e-01 7.448659837245941162e-02 -1.534883975982666016e-01 -1.389997899532318115e-01 -2.646962106227874756e-01 -3.678552508354187012e-01 3.130567446351051331e-02 1.801178306341171265e-01 2.205595225095748901e-01 -4.031650722026824951e-02 2.008127123117446899e-01
-1.278196722269058228e-01 -3.134701251983642578e-01 -2.669381164014339447e-02 2.187364101409912109e-01 3.265106081962585449e-01 -1.053756102919578552e-01 -1.087878048419952393e-01 6.077853497117757797e-03 -1.730466634035110474e-01 -4.764433801174163818e-01 1.852575689554214478e-02 1.463525593280792236e-01 -8.865740150213241577e-02 -1.309615820646286011e-01 1.343574523925781250e-01 1.252479106187820435e-01 -1.122215166687965393e-01 7.689622230827808380e-03 1.858049184083938599e-01 -1.170937716960906982e-01 2.188994735479354858e-01 6.411197036504745483e-02 1.837487518787384033e-02 1.537357084453105927e-02 -3.609992563724517822e-02 5.121907219290733337e-02 -1.884971410036087036e-01 1.146804019808769226e-01 -2.559707760810852051e-01 3.372860848903656006e-01 -3.651948273181915283e-02 1.519381850957870483e-01
-2.162323296070098877e-01 -1.606563627719879150e-01 -6.093577481806278229e-03 9.164867550134658813e-02 -1.901146620512008667e-01 -5.166591703891754150e-02 1.614229232072830200e-01 1.284754425287246704e-01 1.997423917055130005e-01 -1.720169186592102051e-01 -1.806282550096511841e-01 7.141785696148872375e-03 6.602638214826583862e-02 2.296900898218154907e-01 -3.682839274406433105e-01 2.485093176364898682e-01 7.427428662776947021e-02 2.378853559494018555e-01 -1.506138592958450317e-02 -6.018068268895149231e-02 5.081435665488243103e-02 -1.630114018917083740e-01 2.826851047575473785e-02 -2.417663633823394775e-01 4.852741211652755737e-02 -3.390889167785644531e-01 -1.458318531513214111e-01 -1.587810516357421875e-01 -6.543067842721939087e-02 2.148347795009613037e-01 1.293305903673171997e-01 3.092140257358551025e-01
9.249126911163330078e-02 -1.284714341163635254e-01 -2.022358477115631104e-01 3.795159161090850830e-01 -1.148745343089103699e-01 -1.332416981458663940e-01 6.085929926484823227e-03 2.493557892739772797e-02 3.130189180374145508e-01 -1.078103557229042053e-01 5.140332505106925964e-02 3.914151340723037720e-02 -2.343372553586959839e-01 -4.978286568075418472e-03 1.137392893433570862e-01 -9.990967065095901489e-02 1.431764382869005203e-02 6.319749355316162109e-02 -1.217236203956417739e-04 -3.091232478618621826e-01 2.339312806725502014e-02 -8.740446716547012329e-02 -2.701838314533233643e-02 -2.483518421649932861e-01 1.523992866277694702e-01 -4.288140833377838135e-01 -6.896711140871047974e-02 -1.204729676246643066e-01 1.236821562051773071e-01 2.510990202426910400e-01 1.436773538589477539e-01 2.665427327156066895e-01
-1.001889109611511230e-01 -2.305645942687988281e-01 -1.138738263398408890e-02 2.514700293540954590e-01 4.200636222958564758e-02 -2.944323122501373291e-01 2.520067691802978516e-01 7.462917268276214600e-02 -3.095843493938446045e-01 -3.055083751678466797e-01 1.122279018163681030e-01 1.168683841824531555e-01 -4.307007044553756714e-02 -1.111745610833168030e-01 -1.223443076014518738e-01 -1.063850373029708862e-01 -1.864991933107376099e-01 -1.862168312072753906e-01 1.232649385929107666e-01 -2.187129706144332886e-01 1.815953254699707031e-01 -2.907467484474182129e-01 1.489312350749969482e-01 -2.375165969133377075e-01 9.215649217367172241e-02 1.621618717908859253e-01 -6.646133214235305786e-02 1.034366339445114136e-02 -6.045621261000633240e-02 2.068638205528259277e-01 -2.126282304525375366e-01 -2.015568688511848450e-02
3.313177078962326050e-02 -2.789532840251922607e-01 3.349256515502929688e-02 8.343935012817382812e-02 1.465645134449005127e-01 -3.387753367424011230e-01 2.839538156986236572e-01 -9.097418189048767090e-02 3.072611987590789795e-01 -2.086246013641357422e-01 3.881617486476898193e-01 3.153210878372192383e-02 -1.261622458696365356e-01 3.322890028357505798e-02 1.579969376325607300e-01 -1.010812446475028992e-01 -2.502575889229774475e-02 2.561590075492858887e-01 7.541164010763168335e-02 3.088483214378356934e-02 1.091075912117958069e-01 -4.631367325782775879e-02 1.301072388887405396e-01 -1.320013850927352905e-01 1.097205374389886856e-02 -6.061195209622383118e-02 -2.365610376000404358e-02 -2.596671283245086670e-01 7.476087659597396851e-02 -1.024069711565971375e-01 2.969728112220764160e-01 2.207086533308029175e-01
8.112589269876480103e-02 -5.310747027397155762e-02 5.618934519588947296e-04 2.590505778789520264e-01 3.149996697902679443e-02 -7.795735448598861694e-02 1.059623155742883682e-02 1.693505495786666870e-01 1.009060293436050415e-01 -4.658106267452239990e-01 4.136406183242797852e-01 -3.621503338217735291e-02 -3.119089268147945404e-02 2.985321879386901855e-01 1.349415928125381470e-01 1.268022954463958740e-01 -1.051391139626502991e-01 -7.691120356321334839e-02 2.034090161323547363e-01 -1.043568477034568787e-01 1.727433502674102783e-02 5.248689651489257812e-02 -2.254100516438484192e-02 -3.148935139179229736e-01 -7.936909049749374390e-02 -1.020330041646957397e-01 -1.719588339328765869e-01 1.669226884841918945e-01 6.739782541990280151e-02 2.572529613971710205e-01 -5.329287797212600708e-02 2.097991853952407837e-01
2.371159046888351440e-01 -2.387898415327072144e-01 -1.275818943977355957e-01 5.207453668117523193e-02 3.991545736789703369e-02 -2.882202528417110443e-02 1.358691900968551636e-01 -2.276842296123504639e-01 -1.761457137763500214e-02 -1.291591972112655640e-01 2.317402660846710205e-01 -8.310861885547637939e-02 -9.056088328361511230e-02 1.720995604991912842e-01 -1.046206280589103699e-01 2.018771171569824219e-01 -9.202520549297332764e-02 1.208953261375427246e-01 -1.699696481227874756e-01 1.153765246272087097e-01 2.426053434610366821e-01 -3.441727757453918457e-01 -3.533765301108360291e-02 -9.212425351142883301e-02 3.019925057888031006e-01 6.597945094108581543e-02 2.061695605516433716e-01 -3.250864148139953613e-01 -8.181705325841903687e-02 1.877791732549667358e-01 2.099048048257827759e-01 2.140821963548660278e-01
2.338710278272628784e-01 -1.790957599878311157e-01 1.765664368867874146e-01 1.981024444103240967e-01 5.489186197519302368e-02 -2.182453721761703491e-01 3.267669677734375000e-01 -1.438062489032745361e-01 1.268943864852190018e-02 -2.733501493930816650e-01 3.880073130130767822e-01 -1.730789095163345337e-01 1.173567250370979309e-01 4.454679414629936218e-02 1.556747555732727051e-01 -1.454995721578598022e-01 -1.165750771760940552e-01 1.811563074588775635e-01 1.739885210990905762e-01 7.915061712265014648e-02 7.069424539804458618e-02 -2.629795968532562256e-01 1.443625390529632568e-01 -9.297174960374832153e-02 -1.934130862355232239e-02 -1.410350855439901352e-02 7.009951770305633545e-02 -1.815774887800216675e-01 6.704612076282501221e-02 1.876981705427169800e-01 1.271154135465621948e-01 2.592931091785430908e-01
2.461818605661392212e-02 -3.296174407005310059e-01 -1.524168699979782104e-01 3.140976727008819580e-01 -2.778316289186477661e-02 -4.627509713172912598e-01 6.816704571247100830e-02 7.239761948585510254e-02 -1.258801482617855072e-02 -2.946775555610656738e-01 2.123589813709259033e-02 -2.325914949178695679e-01 -9.312917292118072510e-02 2.304400950670242310e-01 1.677229627966880798e-02 1.001136004924774170e-01 -1.667920500040054321e-01 2.372102625668048859e-02 -1.568257212638854980e-01 -1.627275943756103516e-01 3.396836817264556885e-01 -2.413914166390895844e-02 1.139975190162658691e-01 -1.914427578449249268e-01 -4.552041739225387573e-02 -3.375588357448577881e-02 6.321046501398086548e-02 7.546187937259674072e-02 -2.078431546688079834e-01 8.451735973358154297e-02 9.046661108732223511e-02 -1.180615648627281189e-01
-3.675811886787414551e-01 -2.606889009475708008e-01 -6.466232007369399071e-04 1.327759120613336563e-02 2.563004493713378906e-01 -3.442412316799163818e-01 5.486246198415756226e-02 5.739864334464073181e-02 -4.311457648873329163e-02 -3.444523215293884277e-01 2.747195363044738770e-01 -2.686556577682495117e-01 -2.410364747047424316e-01 5.477361008524894714e-02 -2.387389242649078369e-01 -9.852861613035202026e-02 -1.595564633607864380e-01 -1.512866234406828880e-03 2.378187701106071472e-02 2.756297215819358826e-02 -1.718467846512794495e-02 -1.640904545783996582e-01 -2.217090316116809845e-02 -1.136456951498985291e-01 -2.312889695167541504e-01 -2.391404509544372559e-01 -2.922151796519756317e-02 -1.467801630496978760e-01 6.850194931030273438e-02 3.436479344964027405e-02 -5.131304636597633362e-02 3.598870709538459778e-02
-8.915501646697521210e-03 -2.453201636672019958e-02 -2.380035817623138428e-01 2.068888545036315918e-01 -3.814130648970603943e-02 -9.851893037557601929e-02 -1.170883551239967346e-01 -1.396604925394058228e-01 -1.902966946363449097e-01 -4.773727953433990479e-01 3.633788824081420898e-01 -3.897774964570999146e-02 7.036583125591278076e-02 2.654569447040557861e-01 8.468814194202423096e-02 8.320742100477218628e-02 -8.834296464920043945e-02 -9.375552833080291748e-02 -1.953397504985332489e-02 -3.380254209041595459e-01 1.674608439207077026e-01 -1.478016823530197144e-01 -2.462849207222461700e-02 -1.706821769475936890e-01 1.141829788684844971e-01 5.848580226302146912e-02 -2.602943964302539825e-02 1.365122944116592407e-01 9.555079974234104156e-03 -7.543129473924636841e-02 1.094492748379707336e-01 3.223699927330017090e-01
-1.885024644434452057e-02 -2.833684086799621582e-01 2.317244373261928558e-02 1.532892882823944092e-02 -6.426058709621429443e-02 -6.304099410772323608e-02 1.382114142179489136e-01 -5.194073915481567383e-02 -6.661205738782882690e-02 -2.450437843799591064e-01 2.737436592578887939e-01 -1.769507071003317833e-03 -1.969113349914550781e-01 -1.795133389532566071e-02 2.749586403369903564e-01 1.622959822416305542e-01 -4.701666161417961121e-02 -1.544889900833368301e-02 1.343864202499389648e-01 1.282472312450408936e-01 -6.742832064628601074e-02 -1.014334037899971008e-01 1.374120116233825684e-01 -4.251890778541564941e-01 -2.573478817939758301e-01 -6.120040640234947205e-02 -5.791179835796356201e-02 9.572035819292068481e-02 -2.848615050315856934e-01 3.705051541328430176e-01 2.352673709392547607e-01 -2.214813791215419769e-02
-4.130346328020095825e-02 -1.531280875205993652e-01 1.525186188519001007e-02 3.771215081214904785e-01 -1.612682342529296875e-01 -1.606852114200592041e-01 2.766285538673400879e-01 2.002862393856048584e-01 1.901935786008834839e-01 -3.243536949157714844e-01 2.358518391847610474e-01 9.193401783704757690e-02 -1.376253962516784668e-01 1.078058779239654541e-02 -8.721367269754409790e-02 2.063948214054107666e-01 -1.704232096672058105e-01 1.015485897660255432e-01 3.049359023571014404e-01 -2.277303040027618408e-01 -1.041772738099098206e-01 -8.076606318354606628e-03 1.237344965338706970e-01 -6.632250547409057617e-02 2.089222073554992676e-01 1.004706323146820068e-01 3.976434469223022461e-02 -4.008569195866584778e-02 -2.972780726850032806e-02 2.283049523830413818e-01 1.247130036354064941e-01 2.211048305034637451e-01
3.016737997531890869e-01 -2.215620428323745728e-01 1.486595124006271362e-01 1.272354722023010254e-01 -2.067000046372413635e-02 -1.056417748332023621e-01 3.673778474330902100e-01 -1.357852816581726074e-01 -3.737346455454826355e-02 -3.746117651462554932e-01 2.398249804973602295e-01 -2.777829766273498535e-01 -3.964980319142341614e-02 1.514791324734687805e-02 1.646597981452941895e-01 -8.805450052022933960e-02 -2.206982672214508057e-01 5.971506610512733459e-02 3.266021907329559326e-01 -6.096643209457397461e-02 7.589409593492746353e-03 -9.279228746891021729e-02 8.842506445944309235e-03 -2.696310169994831085e-02 -6.236961483955383301e-02 -5.406028404831886292e-02 2.061106711626052856e-01 -7.505689561367034912e-02 7.652226090431213379e-02 2.397938519716262817e-01 8.989195525646209717e-02 2.122434079647064209e-01
6.769760698080062866e-02 1.341088563203811646e-01 -1.555447578430175781e-01 1.660526841878890991e-01 3.530168533325195312e-02 -1.559100300073623657e-01 -6.687565147876739502e-02 -7.434378564357757568e-02 6.165150925517082214e-02 -2.652266919612884521e-01 1.952197253704071045e-01 -1.367927342653274536e-01 -2.778979539871215820e-01 2.044798135757446289e-01 -9.779467433691024780e-02 3.656786978244781494e-01 -1.096154078841209412e-01 6.965017318725585938e-02 -1.990723013877868652e-01 -1.747053116559982300e-01 1.502255052328109741e-01 -2.785412594676017761e-02 -2.775644138455390930e-02 -1.190934926271438599e-01 2.423976212739944458e-01 1.814942061901092529e-01 -6.354313343763351440e-02 -9.029284864664077759e-02 -7.933187484741210938e-02 4.157659411430358887e-01 -9.130072593688964844e-02 2.830617725849151611e-01
9.585815668106079102e-02 -1.405586451292037964e-01 5.880908668041229248e-02 1.617871075868606567e-01 9.599765390157699585e-02 -3.262347355484962463e-02 2.424225509166717529e-01 3.224802017211914062e-01 1.424137055873870850e-01 -5.127639770507812500e-01 1.915036141872406006e-01 -5.343787744641304016e-02 -1.836909353733062744e-01 -1.490897685289382935e-02 9.529529511928558350e-02 2.243729829788208008e-01 -2.020009905099868774e-01 -8.302765339612960815e-02 8.735439181327819824e-02 -3.248954117298126221e-01 -1.451069414615631104e-01 -1.388002466410398483e-02 1.763552054762840271e-02 -9.781511873006820679e-02 2.620224468410015106e-02 1.204145327210426331e-01 -1.415997892618179321e-01 4.229015856981277466e-02 1.061220020055770874e-01 1.630721539258956909e-01 8.125336468219757080e-02 2.806367576122283936e-01
-1.892843544483184814e-01 -1.262440979480743408e-01 2.058179378509521484e-01 1.757900416851043701e-01 2.545859515666961670e-01 -3.614122420549392700e-02 -2.540133893489837646e-01 9.525005519390106201e-02 -3.285008668899536133e-02 -5.003031492233276367e-01 8.363550156354904175e-02 -3.885624557733535767e-02 -2.204035073518753052e-01 -1.822434514760971069e-01 -3.933702409267425537e-02 2.431551814079284668e-01 -1.350561082363128662e-01 -6.104709208011627197e-02 -1.963106840848922729e-01 -1.491263359785079956e-01 1.035988926887512207e-01 5.398415029048919678e-02 1.116263940930366516e-01 -2.918239831924438477e-01 1.059278324246406555e-01 -2.261557132005691528e-01 -1.008609831333160400e-01 8.255706727504730225e-02 8.537353947758674622e-03 -8.384940028190612793e-02 7.844614982604980469e-02 2.151291966438293457e-01
1.069991588592529297e-01 -8.757442981004714966e-02 1.498939841985702515e-01 2.394489943981170654e-01 -1.061286702752113342e-01 -7.670733332633972168e-02 -1.070181280374526978e-01 -3.310025855898857117e-02 7.820066809654235840e-02 -7.299776189029216766e-04 3.171987235546112061e-01 -9.467972815036773682e-02 -1.722335629165172577e-02 -2.244702428579330444e-01 -1.566379517316818237e-01 1.651385277509689331e-01 -2.057335525751113892e-01 7.845839112997055054e-02 6.295088678598403931e-02 -2.191005498170852661e-01 1.508392393589019775e-01 -1.262701451778411865e-01 -3.108601644635200500e-02 -4.559041857719421387e-01 -4.427858442068099976e-02 -1.916173398494720459e-01 1.697460412979125977e-01 2.578575015068054199e-01 -2.581259012222290039e-01 3.976575285196304321e-02 -2.779979109764099121e-01 1.605015993118286133e-01
5.255435779690742493e-02 2.625941485166549683e-02 1.170024573802947998e-01 2.503344416618347168e-01 3.890059515833854675e-02 -1.411833167076110840e-01 -1.649437397718429565e-01 -1.366023719310760498e-01 -1.336553990840911865e-01 -4.763289093971252441e-01 3.267264366149902344e-01 6.970777641981840134e-03 9.121017903089523315e-02 -1.588634550571441650e-01 -1.341979056596755981e-01 5.229615420103073120e-02 -9.153989143669605255e-03 -2.401997335255146027e-03 3.839893732219934464e-03 -1.048282980918884277e-01 1.001469045877456665e-01 -4.771756008267402649e-02 -4.281595721840858459e-02 -3.979341387748718262e-01 1.644454300403594971e-01 -1.324440538883209229e-01 1.011629179120063782e-01 8.059329539537429810e-02 -1.251844912767410278e-01 -9.150484949350357056e-02 3.241541981697082520e-02 4.207540452480316162e-01
-1.468071155250072479e-02 -1.034080460667610168e-01 -2.635246217250823975e-01 -8.073256164789199829e-02 -5.616226419806480408e-02 1.064208969473838806e-01 1.400511860847473145e-01 -2.768387459218502045e-02 -2.390317916870117188e-01 -3.838953077793121338e-01 3.874038755893707275e-01 1.530394256114959717e-01 -1.982488930225372314e-01 1.730202138423919678e-01 -4.356655105948448181e-02 2.129956930875778198e-01 -1.059138476848602295e-01 1.017267927527427673e-01 1.886899024248123169e-01 -2.575861513614654541e-01 -1.937750726938247681e-02 -3.121751546859741211e-02 3.415880724787712097e-02 -3.585880994796752930e-02 4.481536895036697388e-02 -1.533202677965164185e-01 1.129342988133430481e-01 1.141629740595817566e-01 2.674469351768493652e-02 7.771195471286773682e-02 1.342822611331939697e-01 4.246613681316375732e-01
2.195317894220352173e-01 -3.692417740821838379e-01 -3.336077332496643066e-01 3.653156161308288574e-01 1.797110289335250854e-01 -1.284112967550754547e-02 2.629691958427429199e-01 2.232347577810287476e-01 1.858634501695632935e-01 -1.917520537972450256e-02 8.350992202758789062e-02 -3.866874054074287415e-02 6.128709763288497925e-02 1.015973314642906189e-01 -1.837062835693359375e-02 -9.171789512038230896e-03 -8.520998060703277588e-02 -3.584125638008117676e-02 -2.029724419116973877e-01 -2.343916743993759155e-01 7.907939702272415161e-02 -3.855332359671592712e-02 -2.801024727523326874e-02 -2.782990932464599609e-01 -3.823509206995368004e-03 3.597770631313323975e-02 -1.762026101350784302e-01 -2.753798961639404297e-01 -2.203994989395141602e-01 5.189535766839981079e-02 3.076521493494510651e-02 1.016056761145591736e-01
7.426762580871582031e-02 3.384516760706901550e-02 2.499854192137718201e-02 3.112219572067260742e-01 -1.555914804339408875e-02 -2.785658240318298340e-01 -7.112774997949600220e-02 2.417747117578983307e-02 -6.502210348844528198e-02 -3.560374304652214050e-02 2.746292352676391602e-01 -1.912941634654998779e-01 2.692340873181819916e-02 -1.037176176905632019e-01 -2.064505368471145630e-01 8.368515223264694214e-02 5.050466861575841904e-03 2.595117501914501190e-02 2.857276499271392822e-01 9.726034104824066162e-02 2.276492267847061157e-01 -5.089409649372100830e-02 -8.893699198961257935e-02 -5.967771410942077637e-01 -6.106930319219827652e-03 -2.227018773555755615e-01 8.810742199420928955e-02 -2.965247072279453278e-02 -5.893501639366149902e-02 -6.618161499500274658e-02 -1.526727080345153809e-01 1.845232695341110229e-01
-3.085788153111934662e-02 -4.631497561931610107e-01 2.652263343334197998e-01 3.589291870594024658e-01 1.125126332044601440e-01 2.608273625373840332e-01 3.817737102508544922e-02 1.145705357193946838e-01 -3.392967162653803825e-03 3.510675579309463501e-02 4.830940812826156616e-02 2.699880115687847137e-02 -1.009560097008943558e-02 -1.479175388813018799e-01 -1.370708048343658447e-01 1.561227738857269287e-01 6.779807806015014648e-02 -3.234173357486724854e-02 5.919553339481353760e-02 -2.738854289054870605e-01 2.890862226486206055e-01 -2.634466886520385742e-01 1.396739780902862549e-01 -9.009341150522232056e-02 -1.697666645050048828e-01 -2.604320645332336426e-02 -3.705022856593132019e-02 1.026230379939079285e-01 1.612529158592224121e-01 8.280993252992630005e-02 -2.414645999670028687e-02 2.846632897853851318e-01
2.253153175115585327e-01 -2.336466014385223389e-01 3.626077249646186829e-02 2.462541460990905762e-01 -2.376097291707992554e-01 1.718676984310150146e-01 -3.179046213626861572e-01 -1.592828631401062012e-01 -1.141048595309257507e-02 -2.323958575725555420e-01 2.015956342220306396e-01 -3.129723668098449707e-01 7.623796164989471436e-02 -1.615084856748580933e-01 -2.210962027311325073e-01 7.445123791694641113e-02 -1.598089635372161865e-01 2.457529008388519287e-01 2.548413276672363281e-01 -1.941737979650497437e-01 -6.116909906268119812e-02 -1.346710026264190674e-01 1.282862871885299683e-01 -8.502329885959625244e-02 2.046347968280315399e-02 4.193523898720741272e-02 8.013055473566055298e-02 -7.246422767639160156e-02 -2.669281326234340668e-02 1.534468680620193481e-01 1.614883691072463989e-01 2.070495933294296265e-01
-8.922606706619262695e-02 -3.537858128547668457e-01 -1.300595253705978394e-01 1.209770888090133667e-02 2.271317690610885620e-01 8.095683157444000244e-02 -3.515925724059343338e-03 1.655001640319824219e-01 2.780838310718536377e-02 -4.098509550094604492e-01 -1.370290517807006836e-01 -2.667068839073181152e-01 9.023131802678108215e-03 1.259643211960792542e-02 -8.642037957906723022e-02 3.147204518318176270e-01 -5.612366367131471634e-03 2.097103893756866455e-01 -1.602731198072433472e-01 -1.742900609970092773e-01 -1.514101773500442505e-01 -4.196658730506896973e-02 1.252876222133636475e-01 -2.327397316694259644e-01 -9.500196576118469238e-02 -2.920595109462738037e-01 6.975831836462020874e-02 -1.309024095535278320e-01 -9.929180890321731567e-02 7.508414983749389648e-02 -1.587384194135665894e-01 -2.172635346651077271e-01
1.609275192022323608e-01 -1.221472322940826416e-01 1.845683008432388306e-01 1.386874914169311523e-01 2.442864328622817993e-01 -2.451022863388061523e-01 -3.170369192957878113e-02 -1.119982823729515076e-02 1.790691167116165161e-01 -2.184085845947265625e-01 2.875417768955230713e-01 -2.745616734027862549e-01 2.652765018865466118e-03 6.127240881323814392e-02 7.954376190900802612e-02 3.763487190008163452e-02 -6.687858700752258301e-02 1.394422072917222977e-02 2.589946389198303223e-01 -9.748583287000656128e-02 -3.283726796507835388e-02 -1.995157152414321899e-01 7.541227340698242188e-02 -1.677021235227584839e-01 -1.099378243088722229e-01 -3.658393621444702148e-01 -2.874273955821990967e-01 -2.611900866031646729e-01 -2.915704809129238129e-02 1.896631419658660889e-01 2.040406316518783569e-01 -6.711856275796890259e-02
-8.029670268297195435e-02 -6.640443950891494751e-02 -8.998449146747589111e-02 1.092460304498672485e-01 3.624778985977172852e-01 1.863591521978378296e-01 1.235386729240417480e-01 1.015216112136840820e-01 -1.577964127063751221e-01 -2.365925461053848267e-01 1.795565783977508545e-01 -4.698499441146850586e-01 9.934952110052108765e-02 6.208899617195129395e-02 1.436969935894012451e-01 1.988446339964866638e-02 1.697522252798080444e-01 2.688440978527069092e-01 -1.286983340978622437e-01 -2.291259467601776123e-01 1.608714014291763306e-01 -2.407294698059558868e-03 7.281241565942764282e-02 -2.272963076829910278e-01 -8.189302682876586914e-02 -1.360658705234527588e-01 1.540856659412384033e-01 -2.707163393497467041e-01 -9.940163791179656982e-02 -5.690709128975868225e-02 -1.367062050849199295e-02 1.421826034784317017e-01
-7.257558871060609818e-03 -1.122522577643394470e-01 -1.526377797126770020e-01 8.080472052097320557e-02 2.384159266948699951e-01 -1.700693666934967041e-01 2.389286309480667114e-01 1.013935506343841553e-01 -1.920742243528366089e-01 -1.420340687036514282e-01 1.443904787302017212e-01 -9.213019907474517822e-02 1.437462419271469116e-01 7.061467319726943970e-02 -1.282630562782287598e-01 -6.908588111400604248e-02 1.240159869194030762e-01 2.175011485815048218e-02 -1.690366864204406738e-02 -1.516604423522949219e-01 2.778810262680053711e-01 -7.507620006799697876e-02 3.535326719284057617e-01 -3.228575885295867920e-01 3.283290863037109375e-01 1.023107692599296570e-01 1.164740324020385742e-01 -1.978415548801422119e-01 1.142155006527900696e-01 2.238717973232269287e-01 -3.351918607950210571e-02 2.909137904644012451e-01
-4.716210067272186279e-01 -8.031116425991058350e-02 -2.850387245416641235e-02 1.163154095411300659e-01 -1.046769693493843079e-01 -1.060128957033157349e-01 1.250537782907485962e-01 -1.181736364960670471e-01 -1.588798314332962036e-01 -2.752579450607299805e-01 2.263469994068145752e-01 -2.759470343589782715e-01 -2.318423092365264893e-01 1.660035997629165649e-01 -1.466183811426162720e-01 -1.805969625711441040e-01 -2.010145932435989380e-01 1.862825304269790649e-01 -1.014536544680595398e-01 2.645916491746902466e-02 -3.562123700976371765e-02 -1.717816740274429321e-01 -1.028438284993171692e-02 -3.471227288246154785e-01 -1.465187370777130127e-01 -2.389800995588302612e-01 4.547213017940521240e-02 -1.011313349008560181e-01 -9.561098366975784302e-02 -2.291968464851379395e-02 3.485395386815071106e-02 4.402110725641250610e-02
-3.298904281109571457e-03 -2.572174966335296631e-01 6.432989984750747681e-02 1.106857880949974060e-01 -2.436684817075729370e-01 8.561699837446212769e-02 -3.473612666130065918e-02 -1.850023120641708374e-01 -1.447005867958068848e-01 -2.576471567153930664e-01 1.056803688406944275e-01 2.747471928596496582e-01 1.040780395269393921e-01 2.454532682895660400e-02 1.161528155207633972e-01 2.611933946609497070e-01 -4.993291199207305908e-02 -2.018301561474800110e-02 7.631625235080718994e-02 -2.919567525386810303e-01 1.219252049922943115e-01 -2.146542668342590332e-01 -2.277966439723968506e-01 -3.579860925674438477e-01 1.916723251342773438e-01 -1.779880076646804810e-01 -4.915217682719230652e-02 -1.316311508417129517e-01 -1.060557961463928223e-01 1.098987236618995667e-01 -5.786443129181861877e-02 3.136768639087677002e-01
3.101205267012119293e-02 -1.242273002862930298e-01 1.100407317280769348e-01 4.617511630058288574e-01 3.739725053310394287e-02 -1.967809349298477173e-01 2.719768583774566650e-01 1.821148842573165894e-01 2.021675854921340942e-01 -3.060478568077087402e-01 1.560140550136566162e-01 -2.859894651919603348e-03 -2.166729122400283813e-01 -5.706478282809257507e-02 8.900619111955165863e-03 9.643007814884185791e-02 -1.827435940504074097e-01 4.989727213978767395e-02 3.332016766071319580e-01 -2.448834329843521118e-01 -8.639010041952133179e-02 6.101739592850208282e-03 8.645009994506835938e-02 -6.721857190132141113e-02 7.296652346849441528e-02 1.249544173479080200e-01 -5.984457582235336304e-02 -3.175968676805496216e-02 1.934901177883148193e-01 1.928890645503997803e-01 1.688864976167678833e-01 1.936320662498474121e-01
-2.816402912139892578e-01 -2.882297635078430176e-01 -4.284297302365303040e-02 1.315809488296508789e-01 -1.167896091938018799e-01 -1.567256599664688110e-01 8.318046480417251587e-02 -1.435673981904983521e-01 -8.963137120008468628e-02 -4.142121970653533936e-01 2.258049882948398590e-02 -2.860175967216491699e-01 -2.334740608930587769e-01 6.609819084405899048e-02 1.493197120726108551e-02 -7.968490570783615112e-02 3.714489564299583435e-02 9.435870498418807983e-02 -2.910104393959045410e-01 -2.906741797924041748e-01 3.173720091581344604e-02 -1.025822237133979797e-01 4.807531088590621948e-02 -1.572086960077285767e-01 -2.618107497692108154e-01 -2.224597036838531494e-01 3.340849280357360840e-02 6.715127080678939819e-02 7.270286977291107178e-02 2.119149565696716309e-01 7.887410372495651245e-02 1.650913357734680176e-01
1.631514281034469604e-01 -2.715615630149841309e-01 -9.056312590837478638e-02 1.258873939514160156e-01 -1.411075592041015625e-01 -3.027341067790985107e-01 1.726073771715164185e-01 9.201950579881668091e-02 -4.192981123924255371e-02 -2.798201441764831543e-01 2.947280704975128174e-01 -1.108935847878456116e-01 -2.851553447544574738e-02 -2.634775452315807343e-02 3.071824088692665100e-02 -1.364341564476490021e-02 1.555290538817644119e-02 2.032061666250228882e-02 2.779641561210155487e-02 -7.533350586891174316e-02 3.090853393077850342e-01 -1.406088471412658691e-01 1.029917374253273010e-01 -1.112945601344108582e-01 -2.231950163841247559e-01 1.449675261974334717e-01 -2.080951035022735596e-01 -3.510909676551818848e-01 2.032364755868911743e-01 3.014828860759735107e-01 -1.444838792085647583e-01 8.964522927999496460e-02
-1.520317494869232178e-01 -3.175398111343383789e-01 1.639812067151069641e-02 8.904125541448593140e-02 -1.774038970470428467e-01 -1.912630647420883179e-01 -2.446799166500568390e-02 -5.263178050518035889e-02 1.885588318109512329e-01 -2.698256075382232666e-01 -1.458469033241271973e-01 -1.905280053615570068e-01 -9.124613553285598755e-02 2.151281535625457764e-01 3.010349348187446594e-02 -7.790659368038177490e-02 -3.072834908962249756e-01 4.591948166489601135e-02 -3.131307661533355713e-02 -3.638218641281127930e-01 3.399801850318908691e-01 -5.102793872356414795e-02 -7.991874963045120239e-02 -2.330676019191741943e-01 -1.927600800991058350e-01 -1.129020676016807556e-01 -9.478047490119934082e-02 -1.044635549187660217e-01 -9.714708477258682251e-02 -2.857845462858676910e-02 1.807157248258590698e-01 2.177906334400177002e-01
-3.364583477377891541e-02 -3.210851252079010010e-01 1.575219444930553436e-02 7.861455529928207397e-02 2.296165525913238525e-01 4.092540964484214783e-02 2.893009223043918610e-02 6.847927812486886978e-03 4.020656645298004150e-02 -2.041767239570617676e-01 2.931495010852813721e-01 -3.154780268669128418e-01 3.717925548553466797e-01 -6.016571074724197388e-02 -1.157377138733863831e-01 -9.926484525203704834e-02 -1.397172063589096069e-01 -5.969325080513954163e-02 -3.690638393163681030e-02 -3.221735060214996338e-01 2.117211371660232544e-02 -1.656831651926040649e-01 1.000392809510231018e-01 -2.625201642513275146e-01 1.297709345817565918e-01 -1.083114296197891235e-01 -1.478460580110549927e-01 -8.875284343957901001e-02 4.239718616008758545e-02 -2.460116744041442871e-01 1.808536201715469360e-01 2.275843471288681030e-01
7.266616076231002808e-02 -4.839612245559692383e-01 9.338351339101791382e-02 1.222390383481979370e-01 -9.128296747803688049e-03 1.176247969269752502e-01 1.992955058813095093e-02 4.934155195951461792e-02 -7.193189859390258789e-02 -1.958582848310470581e-01 1.725393086671829224e-01 -3.161412477493286133e-01 1.760236322879791260e-01 -1.139896512031555176e-01 -1.564625068567693233e-03 1.558194011449813843e-01 -3.225953280925750732e-01 1.220841407775878906e-01 1.328966170549392700e-01 -3.237981498241424561e-01 -1.368349194526672363e-01 -1.780617237091064453e-01 8.770694583654403687e-02 -4.306523129343986511e-02 1.910678893327713013e-01 -1.976267695426940918e-01 1.062870770692825317e-01 -1.018628105521202087e-01 4.464823752641677856e-02 -1.336846947669982910e-01 1.425491869449615479e-01 1.992490440607070923e-01
-1.302169263362884521e-01 -3.905904591083526611e-01 1.951830238103866577e-01 -6.722082197666168213e-02 -1.580198705196380615e-01 9.157272987067699432e-03 -1.050321012735366821e-02 1.068190634250640869e-01 3.360171988606452942e-02 -2.862577438354492188e-01 2.746745645999908447e-01 -7.610350102186203003e-02 -2.233110219240188599e-01 -1.967253386974334717e-01 6.705871969461441040e-02 4.442301113158464432e-03 -1.267292201519012451e-01 -3.221463412046432495e-03 2.023044377565383911e-01 2.935398928821086884e-02 1.681658029556274414e-01 4.092025011777877808e-02 1.193614676594734192e-01 -3.558778166770935059e-01 -1.505401879549026489e-01 -2.649514377117156982e-02 -1.128840819001197815e-01 2.280675433576107025e-02 -3.008289933204650879e-01 2.638455331325531006e-01 2.611192166805267334e-01 -1.625740528106689453e-02
-1.563675552606582642e-01 -4.225268363952636719e-01 -9.801591187715530396e-02 3.956488966941833496e-01 7.675322890281677246e-02 -1.237003039568662643e-02 9.731443226337432861e-02 -1.832679100334644318e-02 3.775294125080108643e-02 -4.461051225662231445e-01 -1.144056394696235657e-01 1.320207864046096802e-01 -8.621214330196380615e-02 -6.495065987110137939e-02 -2.346885353326797485e-01 1.819824576377868652e-01 -2.289496809244155884e-01 1.518381088972091675e-01 -2.912908792495727539e-01 -7.988787442445755005e-02 9.153528511524200439e-02 8.634884655475616455e-02 -1.550433225929737091e-02 -1.225554421544075012e-01 -9.349869191646575928e-02 1.208649761974811554e-02 -1.707083284854888916e-01 -1.069923415780067444e-01 -5.565052852034568787e-02 2.761962451040744781e-02 1.817553341388702393e-01 7.254230324178934097e-03
-1.084544137120246887e-02 -4.133670032024383545e-01 -1.055164560675621033e-01 3.198054134845733643e-01 -1.753411293029785156e-01 -1.194197013974189758e-01 -1.016642525792121887e-01 -5.536643415689468384e-02 7.975679636001586914e-02 -1.773688942193984985e-01 7.907618582248687744e-02 -9.980195015668869019e-02 -2.191234380006790161e-01 1.003260239958763123e-01 -2.004342153668403625e-02 -1.893195211887359619e-01 -1.255791634321212769e-02 -7.609912753105163574e-02 -1.049960684031248093e-02 -2.865112125873565674e-01 1.672796905040740967e-02 1.819329895079135895e-02 -1.198805421590805054e-01 -2.933334112167358398e-01 -3.399501442909240723e-01 -6.650555878877639771e-02 2.548264563083648682e-01 -2.594286799430847168e-01 -1.322703808546066284e-01 1.412067264318466187e-01 1.729741990566253662e-01 -8.808237500488758087e-03
-7.823735475540161133e-02 -1.554913222789764404e-01 -3.776922589167952538e-03 3.079581558704376221e-01 1.442474871873855591e-01 2.232427000999450684e-01 -6.885162740945816040e-02 8.142685145139694214e-02 -1.383236050605773926e-01 -7.773257791996002197e-02 -7.766323536634445190e-02 -2.516559958457946777e-01 1.838263124227523804e-01 4.034553468227386475e-02 -5.354297533631324768e-02 3.240963220596313477e-01 -1.001753062009811401e-01 2.979370653629302979e-01 1.932183094322681427e-02 -2.900901138782501221e-01 1.823378205299377441e-01 -2.414147853851318359e-01 1.883944422006607056e-01 -1.562566012144088745e-01 -3.862991333007812500e-01 -1.468439698219299316e-01 -4.777648020535707474e-03 -1.931158900260925293e-01 -7.146392017602920532e-03 1.222071889787912369e-02 8.429498970508575439e-02 6.923421472311019897e-02
1.274614781141281128e-01 -3.888698518276214600e-01 1.872169226408004761e-01 4.077510237693786621e-01 6.572704762220382690e-02 1.417557150125503540e-01 -4.638253152370452881e-02 -1.281091663986444473e-02 -1.130777746438980103e-01 -2.767789065837860107e-01 9.496425092220306396e-02 -1.160419136285781860e-01 -9.046920388936996460e-02 3.261062130331993103e-02 1.214687451720237732e-01 6.715275347232818604e-02 -2.513502538204193115e-01 1.479274332523345947e-01 4.766056686639785767e-02 -1.308777630329132080e-01 2.501676082611083984e-01 -1.295536160469055176e-01 2.557355165481567383e-01 -1.409694254398345947e-01 1.520764082670211792e-01 1.978949308395385742e-01 -1.212310940027236938e-01 6.313070654869079590e-02 4.952690750360488892e-02 -2.989008836448192596e-02 -1.931423880159854889e-02 3.321304619312286377e-01
-2.030019648373126984e-02 -1.783808618783950806e-01 1.106242090463638306e-01 2.733796238899230957e-01 -9.313182532787322998e-02 2.661202847957611084e-01 6.862305849790573120e-02 -1.759423166513442993e-01 -8.284767717123031616e-02 -1.363142132759094238e-01 2.461888045072555542e-01 -1.185279153287410736e-02 -3.263139631599187851e-03 -2.307664453983306885e-01 2.069726139307022095e-01 2.074879854917526245e-01 -1.932762116193771362e-01 3.280531167984008789e-01 1.783918589353561401e-01 -1.231867522001266479e-01 2.613812685012817383e-01 1.011214684695005417e-02 -2.261033281683921814e-02 -1.685608625411987305e-01 -4.830230027437210083e-02 -9.319601953029632568e-02 2.455982118844985962e-01 -2.000265568494796753e-01 -1.572240740060806274e-01 1.033493652939796448e-01 3.029818534851074219e-01 1.114560067653656006e-01
-2.184565514326095581e-01 -2.615284919738769531e-01 -2.771046757698059082e-01 3.989793658256530762e-01 -1.150885149836540222e-01 -2.303068041801452637e-01 1.731148920953273773e-02 1.610637903213500977e-01 -1.003803964704275131e-02 -1.759776175022125244e-01 6.776822358369827271e-02 1.998409479856491089e-01 6.510002166032791138e-02 5.901646614074707031e-02 -2.000573426485061646e-01 1.158173605799674988e-01 -1.926566958427429199e-01 -7.473872601985931396e-02 2.187023013830184937e-01 -6.455028802156448364e-02 4.706339910626411438e-03 1.261086016893386841e-01 1.897142529487609863e-01 -2.649215459823608398e-01 6.824015080928802490e-02 -1.886170729994773865e-02 -1.352547556161880493e-01 4.984849318861961365e-02 -2.175671458244323730e-01 2.754255831241607666e-01 5.268946662545204163e-02 2.237465679645538330e-01
-2.152810543775558472e-01 -6.948259472846984863e-02 1.182540580630302429e-01 2.222384959459304810e-01 2.153947055339813232e-01 6.459295749664306641e-02 -1.330657899379730225e-01 -1.333730760961771011e-02 -1.176079586148262024e-01 -4.431124329566955566e-01 4.655299708247184753e-02 -1.320160087198019028e-02 -3.143760263919830322e-01 3.275724872946739197e-02 -1.670595072209835052e-02 2.197282016277313232e-01 -1.399204730987548828e-01 -6.339585781097412109e-02 -1.283544301986694336e-01 -6.161273270845413208e-02 1.532814055681228638e-01 -1.616837084293365479e-01 1.355724781751632690e-01 -3.585093319416046143e-01 -2.723883092403411865e-02 -1.449028253555297852e-01 -6.442381441593170166e-02 2.837586700916290283e-01 -5.903748050332069397e-02 4.841418564319610596e-02 7.213803380727767944e-02 3.133037388324737549e-01
8.865441381931304932e-02 -5.536407604813575745e-02 1.728372871875762939e-01 2.386226654052734375e-01 1.729210317134857178e-01 -2.418050467967987061e-01 1.603650152683258057e-01 3.035069629549980164e-02 -2.255747839808464050e-02 -2.161984294652938843e-01 5.053896307945251465e-01 -3.221270442008972168e-02 6.702127307653427124e-02 -4.064094647765159607e-02 -1.403218060731887817e-01 3.225471675395965576e-01 5.032930895686149597e-02 -2.387446016073226929e-01 2.166003733873367310e-01 -2.490410394966602325e-02 8.068268746137619019e-02 -7.027182728052139282e-02 5.447226390242576599e-02 -3.537796139717102051e-01 7.262747734785079956e-03 5.047117546200752258e-02 2.402079477906227112e-02 5.464304983615875244e-02 -1.155594512820243835e-01 -6.986943632364273071e-02 -6.798724830150604248e-02 2.793043255805969238e-01
-2.455223500728607178e-01 -5.081718564033508301e-01 -3.715037107467651367e-01 3.418895602226257324e-01 1.840455383062362671e-01 1.058043614029884338e-01 2.317545562982559204e-02 1.099294200539588928e-01 -3.874996677041053772e-02 -2.973547279834747314e-01 -1.108186021447181702e-01 1.028826460242271423e-01 -1.597407907247543335e-01 -5.909528955817222595e-02 -1.043720766901969910e-01 6.712313741445541382e-02 -1.480860412120819092e-01 9.604740887880325317e-02 -1.564262360334396362e-01 6.921093165874481201e-02 1.534478813409805298e-01 1.622662544250488281e-01 1.165213882923126221e-01 -1.835628747940063477e-01 -1.850196719169616699e-02 -5.053181573748588562e-02 2.141703478991985321e-02 -1.942483484745025635e-01 -3.960216417908668518e-03 6.254929304122924805e-02 4.195046424865722656e-02 8.575854450464248657e-02
-3.871700540184974670e-02 -3.828679919242858887e-01 -2.387568354606628418e-02 3.568378742784261703e-04 -2.465740405023097992e-02 -4.473161995410919189e-01 4.741971194744110107e-02 2.435169965028762817e-01 -3.728526830673217773e-02 -3.249616920948028564e-01 -6.726292520761489868e-02 -1.217112019658088684e-01 -4.723589867353439331e-03 2.552708685398101807e-01 -6.889307405799627304e-03 1.180051192641258240e-01 -1.128010973334312439e-01 9.560428559780120850e-02 1.977027766406536102e-02 -6.189354136586189270e-02 1.928254365921020508e-01 -1.483168900012969971e-01 1.863559335470199585e-01 -4.128148257732391357e-01 -9.525698423385620117e-02 -7.523399591445922852e-02 6.865992397069931030e-02 1.074354127049446106e-01 -1.780502796173095703e-01 -1.785272359848022461e-02 1.479350477457046509e-01 -9.111075103282928467e-02
-7.052277028560638428e-02 -2.991888225078582764e-01 -3.159622848033905029e-02 -4.986260086297988892e-02 -5.763316527009010315e-02 -2.018018215894699097e-01 2.080798596143722534e-01 1.860313713550567627e-01 6.079653650522232056e-02 -6.246681883931159973e-02 4.516009613871574402e-02 -6.239079311490058899e-02 -1.760672479867935181e-01 -3.618141636252403259e-02 -5.740121006965637207e-03 1.686376035213470459e-01 -3.306277096271514893e-01 -6.811635196208953857e-02 -2.478195130825042725e-01 -1.104030683636665344e-01 2.510151863098144531e-01 1.215474903583526611e-01 3.105779588222503662e-01 -2.195653617382049561e-01 -9.208181500434875488e-02 -2.009170800447463989e-01 -3.139758482575416565e-02 -2.773056030273437500e-01 1.012962311506271362e-01 3.642455041408538818e-01 6.950237601995468140e-02 1.458131074905395508e-01
1.048547476530075073e-01 -4.107944965362548828e-01 8.008620142936706543e-02 1.846024543046951294e-01 -1.614157259464263916e-01 1.977088004350662231e-01 1.904760487377643585e-02 -2.138510346412658691e-01 1.316555291414260864e-01 -1.865383535623550415e-01 2.251073122024536133e-01 4.728697240352630615e-04 6.955592334270477295e-02 -4.610821977257728577e-02 1.111732050776481628e-01 7.045668363571166992e-02 -1.919641047716140747e-01 3.701594769954681396e-01 2.780254483222961426e-01 7.465924322605133057e-02 8.891302347183227539e-02 4.900576546788215637e-02 -4.813528805971145630e-02 -1.801439374685287476e-01 -1.538659334182739258e-01 9.783709049224853516e-02 1.187092959880828857e-01 -2.490716129541397095e-01 -1.691905707120895386e-01 1.364131867885589600e-01 2.280671894550323486e-01 1.760438680648803711e-01
1.826703697443008423e-01 -7.597291469573974609e-02 -1.470585763454437256e-01 3.209329247474670410e-01 1.087280809879302979e-01 -1.118548437952995300e-01 4.054879397153854370e-02 2.947503030300140381e-01 -1.230297610163688660e-02 -3.886778652667999268e-01 5.761773139238357544e-02 -4.442047700285911560e-02 3.368890658020973206e-02 -4.759084060788154602e-02 -3.191655278205871582e-01 2.756831049919128418e-01 1.191301271319389343e-02 -1.651856005191802979e-01 -2.563817203044891357e-01 -1.512704300694167614e-03 1.608631014823913574e-01 -2.547065913677215576e-01 3.320682048797607422e-02 -1.651523262262344360e-01 -5.069502163678407669e-03 2.641325443983078003e-02 -1.506366487592458725e-02 -3.656007349491119385e-01 1.175859570503234863e-02 1.494904160499572754e-01 1.032922938466072083e-01 7.440657168626785278e-02
1.181723996996879578e-01 -2.840259373188018799e-01 -2.127390056848526001e-01 1.021409705281257629e-01 -1.458512991666793823e-01 -5.537836998701095581e-02 5.016423761844635010e-02 7.815822958946228027e-02 1.515424251556396484e-02 -3.561157286167144775e-01 2.392084002494812012e-01 -2.053211778402328491e-01 8.790921419858932495e-02 -5.673002824187278748e-02 -3.379078209400177002e-01 1.562678068876266479e-01 -3.107713535428047180e-02 -2.345351278781890869e-01 -1.520392745733261108e-01 6.834800541400909424e-02 4.545901417732238770e-01 -1.081078872084617615e-01 1.131161674857139587e-01 -1.222161129117012024e-01 -1.235742941498756409e-01 -5.478910729289054871e-02 -1.002186834812164307e-01 -2.697045207023620605e-01 -2.919339388608932495e-02 5.605859681963920593e-02 -5.775125697255134583e-02 5.017968639731407166e-02
-1.170940101146697998e-01 -2.901398241519927979e-01 1.034583523869514465e-02 1.070699095726013184e-01 1.677888035774230957e-01 1.586393117904663086e-01 -2.336166054010391235e-02 -7.129923999309539795e-02 1.818915158510208130e-01 -2.843480184674263000e-02 2.640429139137268066e-01 -4.743933081626892090e-01 1.076832041144371033e-01 1.850412786006927490e-01 1.479629799723625183e-02 4.595482349395751953e-02 1.992112547159194946e-01 1.591307222843170166e-01 2.211868390440940857e-02 -3.425389900803565979e-02 -1.733570732176303864e-02 1.194890737533569336e-01 4.354049637913703918e-02 -1.868377625942230225e-01 -1.558941155672073364e-01 -2.984506785869598389e-01 6.960756331682205200e-02 -3.831571638584136963e-01 -1.666237860918045044e-01 1.176873818039894104e-01 1.518566310405731201e-01 8.368632942438125610e-02
-1.159493811428546906e-02 -4.501569867134094238e-01 -1.722955517470836639e-02 2.191304117441177368e-01 -7.193172723054885864e-02 1.457464993000030518e-01 -4.925278946757316589e-02 -1.958127021789550781e-01 -1.074234917759895325e-01 -1.257921308279037476e-01 7.970730774104595184e-03 -1.383286863565444946e-01 -2.195390909910202026e-01 -3.596803843975067139e-01 -3.168861940503120422e-02 1.053442656993865967e-01 1.059453375637531281e-02 3.022321164608001709e-01 2.149580717086791992e-01 -1.722697168588638306e-01 1.374876797199249268e-01 -7.732955366373062134e-02 -1.068193614482879639e-01 -2.972540259361267090e-01 -1.902848482131958008e-01 -8.025208860635757446e-02 8.569676429033279419e-02 -1.202739104628562927e-01 1.804021559655666351e-02 -3.121078386902809143e-02 2.914984822273254395e-01 5.264228209853172302e-02
-1.692464947700500488e-01 -2.946055233478546143e-01 -6.614356487989425659e-02 1.036099046468734741e-01 -3.084171116352081299e-01 -1.051408797502517700e-02 -6.998093426227569580e-02 -5.164027214050292969e-02 2.228311002254486084e-01 -2.163333594799041748e-01 -7.719349861145019531e-02 -2.044640108942985535e-02 2.680189013481140137e-01 2.143772989511489868e-01 -1.500337719917297363e-01 7.033919543027877808e-02 -2.095318883657455444e-01 2.579024136066436768e-01 1.126718358136713505e-03 -7.738199084997177124e-02 -2.541520074009895325e-02 -2.228007167577743530e-01 -1.790144667029380798e-02 -3.288131579756736755e-02 -1.303154826164245605e-01 -3.713850080966949463e-01 -7.604584097862243652e-03 -2.078672796487808228e-01 6.172585859894752502e-02 2.377863526344299316e-01 2.213025540113449097e-01 2.073172479867935181e-01
-6.615129113197326660e-02 -1.679247617721557617e-01 -3.559470176696777344e-01 3.189294636249542236e-01 8.136386424303054810e-02 -6.353477388620376587e-02 2.202289551496505737e-01 -8.245702832937240601e-02 -1.384024769067764282e-01 -2.731522321701049805e-01 1.873812973499298096e-01 1.875177770853042603e-02 -2.701388895511627197e-01 -4.341902956366539001e-02 -1.450358424335718155e-03 -7.993460446596145630e-02 -9.241531044244766235e-02 1.689061671495437622e-01 -2.799799740314483643e-01 -1.027114242315292358e-01 1.923831254243850708e-01 6.994652748107910156e-02 1.044976562261581421e-01 -3.514334559440612793e-01 -1.004829779267311096e-01 2.742285430431365967e-01 1.164758354425430298e-01 -2.053474485874176025e-01 4.124204441905021667e-02 5.209112912416458130e-02 1.213846132159233093e-01 -7.297130301594734192e-03
-4.147710204124450684e-01 -3.807366192340850830e-01 9.970577806234359741e-02 1.356000751256942749e-01 -1.626125350594520569e-02 -1.361588090658187866e-01 1.815386563539505005e-01 1.740896701812744141e-02 -1.412833333015441895e-01 -8.365982025861740112e-02 7.243967801332473755e-02 -1.824243180453777313e-02 -3.018111586570739746e-01 -4.410560429096221924e-02 1.491113658994436264e-02 3.267049491405487061e-01 2.183055281639099121e-01 9.855763614177703857e-02 3.966702893376350403e-02 -1.585440337657928467e-01 -1.281610131263732910e-01 3.011987917125225067e-02 2.343531548976898193e-01 -2.524478733539581299e-01 -1.523557957261800766e-02 2.732484973967075348e-02 -1.098839268088340759e-01 -7.407545298337936401e-02 -4.935825616121292114e-02 2.947316169738769531e-01 2.034984529018402100e-01 2.756129205226898193e-02
1.233463548123836517e-02 -3.102764487266540527e-01 3.462000936269760132e-02 7.233311980962753296e-02 -6.647156178951263428e-02 -2.494598925113677979e-01 -1.236689984798431396e-01 -1.122471969574689865e-02 6.674853712320327759e-02 -1.888032108545303345e-01 -1.971339434385299683e-01 -9.142045676708221436e-02 -1.440971344709396362e-01 9.182137995958328247e-02 -1.087613962590694427e-02 -5.176450312137603760e-02 -1.996900439262390137e-01 1.331660151481628418e-01 -7.786446064710617065e-02 -1.994079947471618652e-01 7.229504734277725220e-02 -1.671212166547775269e-01 1.974814198911190033e-02 -3.199987113475799561e-01 -2.427896559238433838e-01 -1.584639102220535278e-01 -1.095244511961936951e-01 -2.282122671604156494e-01 3.562805429100990295e-02 7.825657725334167480e-02 3.086478114128112793e-01 4.534208774566650391e-01
4.022211208939552307e-02 -1.051705628633499146e-01 7.626120001077651978e-02 2.321605384349822998e-01 9.453659504652023315e-02 -3.680694475769996643e-02 2.570104300975799561e-01 2.533947527408599854e-01 1.330648362636566162e-01 -5.684300661087036133e-01 1.656753122806549072e-01 -3.689752891659736633e-02 -2.140519618988037109e-01 9.501408785581588745e-02 2.813254483044147491e-02 1.488017290830612183e-01 -1.125551238656044006e-01 4.409112036228179932e-03 5.155553668737411499e-02 -3.398028314113616943e-01 -3.381471708416938782e-02 -5.403717234730720520e-02 -2.732817083597183228e-02 -6.889749318361282349e-03 1.897203549742698669e-02 1.614220291376113892e-01 -1.936307549476623535e-01 2.196963177993893623e-03 8.673854172229766846e-02 1.232132986187934875e-01 5.227915197610855103e-02 3.385576903820037842e-01
1.759431064128875732e-01 -1.273538321256637573e-01 1.325847674161195755e-02 3.136014938354492188e-01 1.175084337592124939e-01 -5.797738209366798401e-02 1.264354288578033447e-01 1.202108412981033325e-01 -1.318215578794479370e-01 -2.708956003189086914e-01 7.618070393800735474e-02 -1.289730370044708252e-01 1.439624186605215073e-02 4.840154945850372314e-02 -2.625822648406028748e-02 4.656740128993988037e-01 -1.040420234203338623e-01 -9.204651415348052979e-02 -2.685753628611564636e-02 -6.914735585451126099e-02 2.119366228580474854e-01 -8.360921591520309448e-02 2.335211820900440216e-02 -1.173132136464118958e-01 -1.883473694324493408e-01 -5.194641649723052979e-03 -2.433054298162460327e-01 7.476200908422470093e-02 1.592460572719573975e-01 4.401824772357940674e-01 -7.021176069974899292e-02 2.409417182207107544e-01
-2.319551557302474976e-01 -4.539324343204498291e-01 -4.092467948794364929e-03 2.012160867452621460e-01 -4.039508849382400513e-02 -2.040598541498184204e-01 1.464718878269195557e-01 -9.514659643173217773e-02 -9.414527565240859985e-02 -2.200160771608352661e-01 1.026274785399436951e-01 1.128716859966516495e-02 -9.643329679965972900e-02 3.408915996551513672e-01 4.446013644337654114e-02 -9.078614413738250732e-02 1.163661628961563110e-01 -9.125583618879318237e-02 -6.911237537860870361e-02 -3.373872041702270508e-01 1.271394342184066772e-01 -4.305913671851158142e-02 6.052261218428611755e-02 -2.557349503040313721e-01 -2.765338420867919922e-01 -1.796356141567230225e-01 1.793755777180194855e-02 -1.523492336273193359e-01 -1.897730380296707153e-01 1.713046245276927948e-02 1.576534211635589600e-01 -3.481392934918403625e-02
3.141671791672706604e-02 -4.077643454074859619e-01 -2.322248667478561401e-01 -9.184035658836364746e-02 -6.443987786769866943e-02 -3.110330700874328613e-01 -4.745926335453987122e-02 -8.976887166500091553e-02 8.410162478685379028e-02 -3.886642158031463623e-01 1.050444990396499634e-01 -1.189945563673973083e-01 -2.887353301048278809e-01 -7.033248897641897202e-03 -2.214554101228713989e-01 -1.755558140575885773e-02 -9.084246307611465454e-02 3.443164378404617310e-02 2.016085013747215271e-02 -1.091652736067771912e-01 2.190886139869689941e-01 -6.428253650665283203e-02 8.536919951438903809e-02 -1.362895406782627106e-02 -1.940555870532989502e-01 -3.815574347972869873e-01 4.066535085439682007e-02 -1.145870015025138855e-01 -1.705586761236190796e-01 -1.056213974952697754e-01 1.529772579669952393e-01 -5.941948853433132172e-03
-8.660018444061279297e-02 -1.865240484476089478e-01 -1.149321943521499634e-01 2.750326991081237793e-01 2.247733175754547119e-01 -1.601951867341995239e-01 4.796211794018745422e-02 2.700999975204467773e-01 1.045668795704841614e-01 -1.448560506105422974e-01 -2.595215477049350739e-02 -1.878246963024139404e-01 5.072039365768432617e-02 2.255458980798721313e-01 -3.710377514362335205e-01 8.446235209703445435e-02 -1.016338840126991272e-01 9.933854453265666962e-03 1.016568616032600403e-01 7.096688449382781982e-02 -1.643345504999160767e-01 2.579677663743495941e-02 2.178277373313903809e-01 -2.306361049413681030e-01 -6.806623190641403198e-02 -1.824743747711181641e-01 5.332995578646659851e-02 -1.191623955965042114e-01 -4.010117352008819580e-01 2.512164711952209473e-01 -4.028014838695526123e-02 1.291241198778152466e-01
6.564302742481231689e-02 -2.598879039287567139e-01 8.759941905736923218e-02 3.426340818405151367e-01 4.673896357417106628e-02 1.009536162018775940e-01 -7.080721110105514526e-02 -1.262903213500976562e-01 -8.786186575889587402e-03 -3.452813923358917236e-01 2.434471808373928070e-02 -2.557791396975517273e-02 -1.596605926752090454e-01 1.622781157493591309e-01 1.424904074519872665e-02 1.581542193889617920e-01 -1.601575464010238647e-01 1.632941365242004395e-01 -1.273019760847091675e-01 -1.517297029495239258e-01 3.629085421562194824e-01 7.748388499021530151e-02 3.135557770729064941e-01 -1.770839542150497437e-01 1.489849388599395752e-01 1.604276522994041443e-02 -8.106762170791625977e-02 2.789822816848754883e-01 8.998865634202957153e-02 6.839002668857574463e-02 -1.681480854749679565e-01 2.555819749832153320e-01
2.002941817045211792e-01 7.071294635534286499e-02 5.557307973504066467e-02 4.215059876441955566e-01 2.071931958198547363e-01 6.893709301948547363e-02 -1.104107312858104706e-02 -2.357494682073593140e-01 8.707977086305618286e-02 -1.960055679082870483e-01 3.345223963260650635e-01 -5.152695626020431519e-02 -8.273703604936599731e-02 1.247651651501655579e-01 -7.980648428201675415e-02 1.288834214210510254e-01 -3.071698918938636780e-02 -1.056845933198928833e-01 3.840663433074951172e-01 -1.966836303472518921e-01 6.374696642160415649e-02 -1.561906486749649048e-01 2.944090589880943298e-02 -1.242717504501342773e-01 -3.171088099479675293e-01 -8.864237368106842041e-02 1.840948313474655151e-02 -8.122330158948898315e-02 -8.744711056351661682e-03 2.340503782033920288e-01 8.404317498207092285e-02 2.108258605003356934e-01
-7.295953482389450073e-02 -3.960219919681549072e-01 -3.347572684288024902e-01 3.135710656642913818e-01 -1.046960651874542236e-01 -2.122045904397964478e-01 2.153337933123111725e-03 -1.807600557804107666e-01 -4.585983604192733765e-02 -3.362351357936859131e-01 6.362148374319076538e-02 -1.708928197622299194e-01 -1.610801666975021362e-01 2.800983563065528870e-02 -3.548215329647064209e-02 -1.631476283073425293e-01 1.200133934617042542e-01 -1.362210810184478760e-01 -1.054613441228866577e-01 -1.192915141582489014e-01 -6.222504749894142151e-02 3.673565387725830078e-02 -3.437612950801849365e-02 -3.052995800971984863e-01 -1.953660696744918823e-02 -8.774273842573165894e-02 1.684261113405227661e-01 -2.939343154430389404e-01 -8.674538880586624146e-02 8.850823342800140381e-02 1.883090585470199585e-01 6.465020775794982910e-02
-1.188395917415618896e-01 -2.761177122592926025e-01 3.845998644828796387e-02 -1.745231449604034424e-01 -6.144311651587486267e-02 -4.961864650249481201e-02 -1.465455144643783569e-01 2.532984316349029541e-02 -5.670242756605148315e-02 -3.943061828613281250e-01 1.867381930351257324e-01 -3.260019719600677490e-01 4.936659708619117737e-03 6.737569719552993774e-02 -7.473454624414443970e-02 6.829769164323806763e-02 -7.059263437986373901e-02 1.601867675781250000e-01 1.642191261053085327e-01 -1.477256715297698975e-01 -3.041914105415344238e-02 4.449104145169258118e-02 3.122662007808685303e-01 -2.513125240802764893e-01 -1.761587709188461304e-01 -2.037914544343948364e-01 -2.492160350084304810e-01 1.117364782840013504e-02 -2.148050516843795776e-01 1.477677524089813232e-01 2.121270895004272461e-01 -2.095517367124557495e-01
1.165066435933113098e-01 -2.381779700517654419e-01 -5.609881132841110229e-02 2.719144225120544434e-01 2.804360091686248779e-01 -1.907394379377365112e-01 1.729200966656208038e-02 9.809162467718124390e-02 7.217717170715332031e-02 -1.671503633260726929e-01 2.007101848721504211e-02 -3.153498172760009766e-01 -3.120930865406990051e-02 6.852037459611892700e-02 -4.192990660667419434e-01 1.154636293649673462e-01 -1.343260705471038818e-01 4.662058502435684204e-02 -2.517875842750072479e-02 7.320090383291244507e-02 -6.070627272129058838e-02 7.126724720001220703e-02 1.739285290241241455e-01 -2.509680092334747314e-01 -2.141790837049484253e-01 -1.159397065639495850e-01 6.335330009460449219e-02 -2.306215018033981323e-01 -2.927634716033935547e-01 1.926001459360122681e-01 -1.748412549495697021e-01 -4.192279651761054993e-02
-1.173876225948333740e-01 -1.534146070480346680e-01 -3.144537657499313354e-02 3.059253394603729248e-01 -1.113779917359352112e-01 1.595939882099628448e-02 -2.413693517446517944e-01 -2.313589304685592651e-01 -1.531837731599807739e-01 -3.805726468563079834e-01 7.196679711341857910e-02 1.231798678636550903e-01 9.931115806102752686e-02 5.277315899729728699e-02 -1.609138958156108856e-02 1.793785691261291504e-01 1.290835738182067871e-01 -3.600949048995971680e-02 -3.820108622312545776e-02 -3.622566461563110352e-01 8.193346858024597168e-02 -2.396873384714126587e-01 -1.026557944715023041e-02 -3.542858958244323730e-01 2.372353225946426392e-01 -1.610769331455230713e-01 1.293336749076843262e-01 -3.138361871242523193e-02 -3.835003450512886047e-02 -3.442157059907913208e-02 -1.651048213243484497e-01 1.990815550088882446e-01
-1.485129743814468384e-01 -3.176676928997039795e-01 -3.042879998683929443e-01 2.740395665168762207e-01 1.774349249899387360e-02 9.123954176902770996e-02 8.575723320245742798e-02 -5.633657425642013550e-02 -1.773514002561569214e-01 -3.936173915863037109e-01 2.123152092099189758e-02 -7.442621141672134399e-02 -2.505130320787429810e-02 6.704810261726379395e-02 -1.358335614204406738e-01 1.690631508827209473e-01 -1.737583577632904053e-01 1.346563249826431274e-01 -2.436123937368392944e-01 1.199144963175058365e-02 -1.472944319248199463e-01 5.724097043275833130e-02 4.457719251513481140e-02 -3.039423227310180664e-01 -2.558622360229492188e-01 2.089236825704574585e-01 -1.478980183601379395e-01 -2.004611045122146606e-01 1.419017091393470764e-02 1.694195717573165894e-01 1.344965249300003052e-01 1.783780381083488464e-02
1.839627325534820557e-01 -2.606443502008914948e-02 -1.389426179230213165e-02 1.816834658384323120e-01 1.026124432682991028e-01 -7.401721179485321045e-02 1.834384500980377197e-01 1.844704449176788330e-01 -1.018616184592247009e-01 -4.856686890125274658e-01 8.059943467378616333e-02 5.705533083528280258e-03 -1.084082573652267456e-01 -7.307729870080947876e-02 -2.015032768249511719e-01 2.500937283039093018e-01 1.263238489627838135e-02 -1.216389760375022888e-01 -5.885701254010200500e-02 -2.451452054083347321e-02 1.912878602743148804e-01 -1.630182266235351562e-01 9.357275068759918213e-02 -3.567208945751190186e-01 1.442624349147081375e-02 1.369982212781906128e-01 3.776261210441589355e-02 -4.042952954769134521e-01 2.391808927059173584e-01 -1.349568646401166916e-02 -1.196190267801284790e-01 4.265826940536499023e-02
-1.605134606361389160e-01 -2.092183828353881836e-01 1.697015166282653809e-01 3.779220283031463623e-01 1.075524538755416870e-01 1.341285556554794312e-01 -7.151504047214984894e-03 8.102457225322723389e-02 -1.126614287495613098e-01 -2.718348205089569092e-01 1.948228329420089722e-01 3.414107114076614380e-02 2.068274021148681641e-01 1.388057470321655273e-01 7.285186555236577988e-03 1.873949468135833740e-01 2.326960302889347076e-02 1.174978539347648621e-01 2.417058050632476807e-01 -1.112414523959159851e-02 2.553584873676300049e-01 -1.712218672037124634e-01 6.104772165417671204e-02 -2.273836582899093628e-01 -1.462247818708419800e-01 2.991964519023895264e-01 7.094194740056991577e-02 1.060879006981849670e-01 3.455837070941925049e-02 3.183566629886627197e-01 -1.563552580773830414e-02 2.166040986776351929e-01
-2.251227349042892456e-01 -6.043677330017089844e-01 -8.585125207901000977e-02 2.717188596725463867e-01 -9.844796732068061829e-03 8.210425078868865967e-02 4.740387946367263794e-02 -2.482179105281829834e-01 -6.528967618942260742e-02 4.357936978340148926e-02 -9.756825864315032959e-02 -2.166554182767868042e-01 -2.869291976094245911e-02 8.020821213722229004e-02 -2.217221409082412720e-01 6.235269457101821899e-02 -1.622226238250732422e-01 2.057897001504898071e-01 -4.865139722824096680e-02 -1.721843518316745758e-02 -9.058243781328201294e-02 2.104773931205272675e-02 -1.412835996598005295e-02 -2.710891366004943848e-01 -2.107370086014270782e-02 -2.273872792720794678e-01 -3.603315725922584534e-02 -1.331311464309692383e-02 -9.544348716735839844e-02 1.806334853172302246e-01 2.136632204055786133e-01 1.206380203366279602e-01
-2.253534793853759766e-01 -2.821108140051364899e-02 4.075837880373001099e-02 3.800335228443145752e-01 -2.317737042903900146e-02 -2.201393842697143555e-01 -1.599052250385284424e-01 2.524632811546325684e-01 3.576954603195190430e-01 -2.546077072620391846e-01 -3.338701277971267700e-02 1.487517058849334717e-01 -2.203623056411743164e-01 1.603416167199611664e-02 1.243838593363761902e-01 2.015116512775421143e-01 2.912713401019573212e-02 3.577288985252380371e-02 2.597638666629791260e-01 -2.621947526931762695e-01 5.105181038379669189e-02 2.221298962831497192e-02 1.535957753658294678e-01 -3.605754375457763672e-01 7.114382088184356689e-02 3.922604396939277649e-02 -3.596062585711479187e-02 -1.559572643600404263e-03 -3.424028679728507996e-02 1.689239442348480225e-01 3.698938712477684021e-02 9.534404426813125610e-02
3.323360532522201538e-02 -1.456054300069808960e-01 -5.892200767993927002e-02 1.365442872047424316e-01 6.498638540506362915e-02 -4.803866893053054810e-02 1.004297658801078796e-01 1.154777929186820984e-01 1.486377418041229248e-02 -2.835080623626708984e-01 3.128410577774047852e-01 -2.422057464718818665e-02 -9.144313633441925049e-02 2.951904237270355225e-01 2.213665097951889038e-02 1.265382170677185059e-01 -1.786483526229858398e-01 -8.614782243967056274e-02 1.075463518500328064e-01 -1.470262706279754639e-01 3.085029311478137970e-02 -8.022998273372650146e-02 2.394999563694000244e-01 -3.269668817520141602e-01 -1.157061383128166199e-01 3.897723741829395294e-03 -2.198507338762283325e-01 3.535841405391693115e-01 1.496649533510208130e-01 1.265643686056137085e-01 -2.165423482656478882e-01 3.439874947071075439e-01
-1.818263232707977295e-01 -4.167510569095611572e-01 3.948898985981941223e-02 5.303259566426277161e-02 6.733390688896179199e-02 2.223189175128936768e-01 -1.416119635105133057e-01 -7.726506143808364868e-02 4.911774024367332458e-02 -1.030826848000288010e-02 1.965101957321166992e-01 -2.804703712463378906e-01 -1.587440520524978638e-01 6.000803783535957336e-02 -1.105424240231513977e-01 5.452174693346023560e-02 1.384135633707046509e-01 -1.018174812197685242e-01 1.684711277484893799e-01 -1.861589252948760986e-01 5.803337693214416504e-02 -1.758224666118621826e-01 1.772408485412597656e-01 -6.068107485771179199e-02 5.767324194312095642e-02 1.702230423688888550e-01 1.167035326361656189e-01 -2.457555532455444336e-01 -1.075915899127721786e-02 2.458284348249435425e-01 -4.526737332344055176e-02 4.628781974315643311e-01
1.089313030242919922e-01 -5.370668172836303711e-01 1.200876533985137939e-01 1.891514956951141357e-01 -1.147524788975715637e-01 1.828666031360626221e-01 1.662697196006774902e-01 -2.427611202001571655e-01 -2.436088174581527710e-01 9.846844524145126343e-02 1.583146005868911743e-01 -1.133409589529037476e-01 -2.254391610622406006e-01 -9.944815933704376221e-02 -6.621909886598587036e-02 -3.146171569824218750e-02 1.071320623159408569e-01 5.459787696599960327e-02 7.079227268695831299e-02 -3.592611849308013916e-01 1.637893170118331909e-01 3.129715472459793091e-02 7.735656946897506714e-02 -2.474105060100555420e-01 1.182760670781135559e-01 -1.153702214360237122e-01 -6.217417120933532715e-02 -1.862960010766983032e-01 -2.675250731408596039e-02 1.606258749961853027e-01 3.602493554353713989e-03 8.559761196374893188e-02
-1.224440187215805054e-01 -1.798835545778274536e-01 -1.425349861383438110e-01 4.256014898419380188e-02 3.795720040798187256e-01 1.435549836605787277e-02 -6.365305185317993164e-02 1.692140251398086548e-01 1.383443474769592285e-01 -2.394901365041732788e-01 1.142052039504051208e-01 -3.885099589824676514e-01 -7.465885579586029053e-02 -4.021112248301506042e-02 -2.574954032897949219e-01 -1.045471522957086563e-02 7.570242881774902344e-02 1.999634206295013428e-01 5.145644024014472961e-02 -2.066912949085235596e-01 -8.527602255344390869e-02 3.461575508117675781e-02 -1.642400026321411133e-02 -4.999194741249084473e-01 -1.461732685565948486e-01 3.112614527344703674e-02 -1.591580063104629517e-01 -1.096695959568023682e-01 -7.206735014915466309e-02 1.462886780500411987e-01 -5.482364073395729065e-02 -2.086961828172206879e-02
1.558845043182373047e-01 3.031717799603939056e-02 -8.986730128526687622e-02 2.431174665689468384e-01 -1.011787056922912598e-01 -5.979476124048233032e-02 2.049190700054168701e-01 -4.021480213850736618e-03 2.434867620468139648e-02 -3.451327560469508171e-03 3.614186644554138184e-01 -1.680926233530044556e-01 -2.840521931648254395e-02 3.116523921489715576e-01 2.026727981865406036e-02 4.224680364131927490e-02 -2.334573566913604736e-01 2.226652950048446655e-02 6.289794296026229858e-02 -1.327606886625289917e-01 -1.229398474097251892e-01 -1.403882652521133423e-01 4.026794433593750000e-01 -1.932996958494186401e-01 -1.367323193699121475e-02 -2.942346036434173584e-01 -2.350666224956512451e-01 -2.628657221794128418e-01 -4.552897438406944275e-02 1.880854666233062744e-01 1.785483807325363159e-01 2.833220735192298889e-02
-3.625889718532562256e-01 -5.475680157542228699e-02 1.972654163837432861e-01 2.124085724353790283e-01 3.223443925380706787e-01 -7.445101439952850342e-02 -2.143029123544692993e-01 6.678490340709686279e-02 1.687734015285968781e-02 -3.223587572574615479e-01 6.301538646221160889e-02 9.045347571372985840e-03 -3.103213012218475342e-01 -1.145640239119529724e-01 -6.332063674926757812e-02 1.608671396970748901e-01 -6.224105134606361389e-02 -7.115985732525587082e-03 7.909191772341728210e-03 -1.337467581033706665e-01 1.671505272388458252e-01 6.509629637002944946e-02 2.048200229182839394e-03 -3.987071812152862549e-01 1.160083115100860596e-01 -1.989477127790451050e-01 -1.285308133810758591e-02 3.420959785580635071e-02 5.801926180720329285e-02 -3.559694439172744751e-02 3.981712833046913147e-02 3.169921338558197021e-01
-9.591670334339141846e-02 -3.918628096580505371e-01 -9.714058041572570801e-02 4.060110151767730713e-01 3.926721587777137756e-02 -4.541897773742675781e-02 -5.073076114058494568e-02 -3.089461475610733032e-02 -1.625014990568161011e-01 -1.073703914880752563e-01 3.183710277080535889e-01 1.127999424934387207e-01 1.239990964531898499e-01 1.243985369801521301e-01 -2.369927912950515747e-01 1.819281429052352905e-01 -8.727484196424484253e-02 5.090602859854698181e-02 -9.571684524416923523e-03 -1.123940870165824890e-01 -1.012542285025119781e-03 -3.440351784229278564e-01 1.503281146287918091e-01 2.560362918302416801e-04 3.055611252784729004e-01 1.217771992087364197e-01 -4.970552027225494385e-02 -1.345685869455337524e-01 -1.049279123544692993e-01 2.220627665519714355e-01 1.681346148252487183e-01 4.936083033680915833e-02
-9.505809843540191650e-02 -1.516931205987930298e-01 1.601261943578720093e-01 4.104671254754066467e-02 -4.429773986339569092e-02 -1.396921277046203613e-01 4.530308768153190613e-02 1.281409263610839844e-01 1.272603571414947510e-01 -9.570211917161941528e-02 2.480896413326263428e-01 -2.104700058698654175e-01 -2.379728704690933228e-01 -9.586028754711151123e-03 1.283892197534441948e-03 2.593072354793548584e-01 -4.440336488187313080e-03 1.597930341958999634e-01 -1.134009286761283875e-01 1.655528545379638672e-01 8.279675990343093872e-02 1.240526363253593445e-01 4.300385415554046631e-01 -1.175635457038879395e-01 -6.597455590963363647e-02 -3.992374539375305176e-01 9.072640538215637207e-02 -8.030609041452407837e-02 1.527513265609741211e-01 3.836880028247833252e-01 8.733177185058593750e-02 4.576797410845756531e-02
-1.477655619382858276e-01 -2.224505990743637085e-01 -1.408082991838455200e-01 2.358108162879943848e-01 -1.980641782283782959e-01 -2.877121865749359131e-01 2.753442823886871338e-01 1.805877238512039185e-01 -8.763689547777175903e-02 -1.925807893276214600e-01 2.471164017915725708e-01 -7.101129740476608276e-02 -1.354296207427978516e-01 1.027793809771537781e-01 2.177000343799591064e-01 2.787955701351165771e-01 -1.238679587841033936e-01 -8.833278901875019073e-03 1.987018734216690063e-01 -3.528929874300956726e-02 -1.183449104428291321e-02 -6.479068845510482788e-02 1.033912524580955505e-01 -2.812044620513916016e-01 7.395008951425552368e-02 -2.733635483309626579e-03 -2.353520393371582031e-01 -9.127280116081237793e-02 -3.533991873264312744e-01 4.103274270892143250e-02 8.962891995906829834e-02 6.207617744803428650e-02
-1.781696677207946777e-01 -2.293788641691207886e-01 2.753883413970470428e-02 1.385691463947296143e-01 -3.416579365730285645e-01 -1.338628381490707397e-01 -1.242705434560775757e-01 5.954166874289512634e-02 2.264004349708557129e-01 -2.015009373426437378e-01 -1.134825721383094788e-01 -1.784619539976119995e-01 1.319033466279506683e-02 2.012111097574234009e-01 1.009008586406707764e-01 1.485498398542404175e-01 -3.067174255847930908e-01 5.240973085165023804e-02 4.169872775673866272e-02 -1.443153470754623413e-01 3.108622729778289795e-01 9.152041375637054443e-02 -1.045879274606704712e-01 -1.447879970073699951e-01 -1.786741018295288086e-01 -6.817863136529922485e-02 -2.246376359835267067e-03 -3.211683630943298340e-01 -1.591972708702087402e-01 1.383624225854873657e-01 2.044999152421951294e-01 2.240802943706512451e-01
1.032198593020439148e-01 -9.681994095444679260e-03 1.730437278747558594e-01 9.002040326595306396e-02 2.003525942564010620e-01 5.605499446392059326e-02 8.571218699216842651e-02 -1.047518998384475708e-01 -7.931496948003768921e-02 -3.618004024028778076e-01 3.135535120964050293e-01 -2.926483750343322754e-02 -1.419133096933364868e-01 2.051795721054077148e-01 -9.822195768356323242e-02 9.945941716432571411e-02 4.097820073366165161e-02 -3.869845718145370483e-02 3.955014348030090332e-01 -3.259004056453704834e-01 1.567787379026412964e-01 1.267447173595428467e-01 3.557551652193069458e-02 -1.012812778353691101e-01 -1.814750432968139648e-01 -1.317633241415023804e-01 -1.934601515531539917e-01 1.229610294103622437e-01 6.651438027620315552e-02 2.282000631093978882e-01 9.187574684619903564e-02 2.927500605583190918e-01
1.721992939710617065e-01 -3.199170157313346863e-02 6.254037469625473022e-02 3.097790479660034180e-01 1.079054474830627441e-01 6.791820377111434937e-02 2.565822601318359375e-01 3.562253713607788086e-02 -1.069443486630916595e-02 -3.062848150730133057e-01 2.793050110340118408e-01 3.086657822132110596e-02 -1.333786845207214355e-01 1.572749465703964233e-01 3.568895161151885986e-01 -2.275839298963546753e-01 -1.599209606647491455e-01 2.042505294084548950e-01 4.887605458498001099e-02 -1.861483007669448853e-01 -2.104957997798919678e-01 -1.814218014478683472e-01 -2.236492559313774109e-02 -3.910409808158874512e-01 -1.109473332762718201e-01 -1.721882820129394531e-02 7.190030813217163086e-02 -5.833906307816505432e-02 1.685062074102461338e-03 7.745172828435897827e-02 -3.165002167224884033e-02 1.684045642614364624e-01
-4.491559788584709167e-02 -3.679116666316986084e-01 -2.073735594749450684e-01 1.617067158222198486e-01 3.663787385448813438e-03 2.726782299578189850e-02 6.478389259427785873e-03 8.009357750415802002e-02 -2.365464270114898682e-01 -7.207679748535156250e-02 3.580443561077117920e-02 1.888593137264251709e-01 -7.023490220308303833e-02 1.039049699902534485e-01 -2.067494094371795654e-01 1.339848041534423828e-01 -2.117285579442977905e-01 1.529362350702285767e-01 -8.639935404062271118e-02 9.164189547300338745e-02 2.008060216903686523e-01 2.448775246739387512e-02 4.391626715660095215e-01 -1.341832429170608521e-01 -1.709112375974655151e-01 -1.968989074230194092e-01 2.939469926059246063e-02 -3.088649511337280273e-01 -1.020057946443557739e-01 2.936490178108215332e-01 -2.371512353420257568e-02 1.200810000300407410e-01
-2.600703239440917969e-01 -1.972078830003738403e-01 -6.758709251880645752e-02 1.425094753503799438e-01 -1.124825254082679749e-01 -1.427579671144485474e-01 1.009711325168609619e-01 -2.346358150243759155e-01 -1.079671233892440796e-01 -4.670549631118774414e-01 -2.787310816347599030e-02 -1.669648587703704834e-01 -1.817877143621444702e-01 9.570895880460739136e-02 1.684046722948551178e-02 -1.626079082489013672e-01 7.864139974117279053e-02 1.722284704446792603e-01 -2.230849564075469971e-01 -1.414892077445983887e-01 1.462273448705673218e-01 -3.149858489632606506e-02 1.702900826930999756e-01 -2.765599191188812256e-01 -2.093944549560546875e-01 -2.458524256944656372e-01 1.379007566720247269e-02 1.135895699262619019e-01 7.435677945613861084e-02 2.060431987047195435e-01 1.059515997767448425e-01 1.812408119440078735e-01
3.893379569053649902e-01 -7.768712192773818970e-02 6.948894262313842773e-02 3.449679017066955566e-01 9.359125792980194092e-02 2.642708420753479004e-01 -2.596273720264434814e-01 -1.567432433366775513e-01 -8.919122070074081421e-02 -2.625337839126586914e-01 2.685090005397796631e-01 -1.476025134325027466e-01 6.045429408550262451e-02 -5.794102698564529419e-02 -2.143722325563430786e-01 1.169689670205116272e-01 -3.282449766993522644e-02 6.491395086050033569e-02 3.208023905754089355e-01 -6.081600487232208252e-02 6.825150456279516220e-03 -1.152245104312896729e-01 2.027840614318847656e-01 -1.663241982460021973e-01 -3.314890712499618530e-02 -1.672686822712421417e-02 8.829151839017868042e-02 -2.810317091643810272e-02 -3.314183652400970459e-02 1.775364726781845093e-01 6.776191294193267822e-02 2.633987367153167725e-01
-3.370719552040100098e-01 -2.628497481346130371e-01 -1.858306080102920532e-01 1.274227201938629150e-01 -2.147531881928443909e-02 1.722391694784164429e-02 2.898853719234466553e-01 -1.020335480570793152e-01 -3.618361428380012512e-02 -3.541351258754730225e-01 1.640486866235733032e-01 -2.061464488506317139e-01 -2.609039545059204102e-01 1.731327623128890991e-01 4.438802599906921387e-02 -4.012550041079521179e-02 1.455018818378448486e-01 8.452189154922962189e-03 -1.616659760475158691e-01 -2.472395151853561401e-01 -5.043692141771316528e-02 -1.369815319776535034e-01 1.179851815104484558e-01 -1.929882168769836426e-01 -3.082431554794311523e-01 -2.662003971636295319e-03 9.796158969402313232e-02 -1.691932678222656250e-01 8.440680801868438721e-02 1.702551245689392090e-01 1.488527208566665649e-01 3.278052806854248047e-02
8.326844125986099243e-02 -2.105419039726257324e-01 -1.272279471158981323e-01 -5.614377930760383606e-02 5.151708796620368958e-02 -9.486892074346542358e-02 1.516975611448287964e-01 3.974736630916595459e-01 -9.799302788451313972e-04 -1.135331541299819946e-01 1.120469346642494202e-01 -2.117334157228469849e-01 3.216862305998802185e-02 -8.100025355815887451e-02 -8.686835318803787231e-02 1.996019184589385986e-01 -2.460326701402664185e-01 1.759389340877532959e-01 -1.191067621111869812e-01 -7.074861228466033936e-02 2.677251696586608887e-01 -4.635240416973829269e-03 3.422053754329681396e-01 -8.242479711771011353e-02 -7.910112850368022919e-03 -2.496363073587417603e-01 -1.178543791174888611e-01 -4.508111253380775452e-02 3.859367221593856812e-02 4.109697639942169189e-01 1.091301739215850830e-01 2.112243920564651489e-01
1.941961497068405151e-01 -3.381178379058837891e-01 -2.381647564470767975e-02 1.726251840591430664e-01 7.004437595605850220e-02 -2.423308044672012329e-01 -1.964903064072132111e-02 2.343228645622730255e-02 2.076921164989471436e-01 -4.021815955638885498e-02 2.219599485397338867e-01 -1.678784936666488647e-01 5.369305238127708435e-02 -1.294870972633361816e-01 -1.783899664878845215e-01 -5.505172163248062134e-02 3.727483376860618591e-02 4.114855825901031494e-02 2.969011105597019196e-02 -4.053781926631927490e-02 2.253870666027069092e-01 -2.121297568082809448e-01 -2.315181940793991089e-01 -3.617687821388244629e-01 5.968044977635145187e-03 -2.474354803562164307e-01 8.779193460941314697e-02 2.303491979837417603e-01 -2.143318206071853638e-01 4.412883892655372620e-02 -1.038953289389610291e-01 3.312619328498840332e-01
-1.308682747185230255e-02 -5.844562649726867676e-01 -1.739379018545150757e-02 1.991824060678482056e-01 -8.805272728204727173e-02 2.945188246667385101e-02 1.650982052087783813e-01 1.947149932384490967e-01 5.047196522355079651e-02 -8.233834058046340942e-02 2.283834815025329590e-01 -1.860946416854858398e-01 -7.489793002605438232e-02 1.672264002263545990e-02 -2.290112972259521484e-01 4.101509228348731995e-02 -1.328351646661758423e-01 2.178732454776763916e-01 4.721858724951744080e-02 -1.066379770636558533e-01 -3.549867495894432068e-02 7.730451971292495728e-02 -1.531153172254562378e-01 -1.651417016983032227e-01 -1.366798430681228638e-01 -2.058965116739273071e-01 2.796279191970825195e-01 1.706808507442474365e-01 -1.373580098152160645e-02 6.609553098678588867e-02 -2.736651599407196045e-01 6.181079894304275513e-02
2.455474883317947388e-01 -9.690606594085693359e-02 -7.821754366159439087e-02 3.311609923839569092e-01 1.027495414018630981e-01 2.961736023426055908e-01 -2.546263635158538818e-01 -1.746958047151565552e-01 3.369498997926712036e-02 -1.873597800731658936e-01 2.402495890855789185e-01 4.328259825706481934e-02 -1.228987500071525574e-01 1.132981106638908386e-01 -3.113546669483184814e-01 1.967272460460662842e-01 -5.672170221805572510e-02 2.011573910713195801e-01 3.234376758337020874e-02 -1.130218431353569031e-01 -2.073875963687896729e-01 -1.790063828229904175e-01 1.433954983949661255e-01 -2.307881712913513184e-01 1.198952794075012207e-01 -2.097849696874618530e-01 1.294164359569549561e-01 -1.698807328939437866e-01 -1.183039844036102295e-01 1.777420789003372192e-01 -4.156605154275894165e-02 6.161001697182655334e-02
-2.659510672092437744e-01 -3.213378190994262695e-01 -6.025658175349235535e-02 3.990943133831024170e-01 -5.944522470235824585e-02 3.955045342445373535e-02 2.190994620323181152e-01 1.162666454911231995e-02 -1.427100002765655518e-01 -3.737499415874481201e-01 2.554955780506134033e-01 -9.733745455741882324e-02 -1.204339414834976196e-01 -7.803829014301300049e-02 -1.464467793703079224e-01 3.137131929397583008e-01 -1.441513895988464355e-01 -7.237987965345382690e-02 1.797382831573486328e-01 2.380859255790710449e-01 5.592325329780578613e-02 6.478475779294967651e-02 -9.606029838323593140e-03 -9.862729161977767944e-02 1.087791845202445984e-01 2.428507953882217407e-01 -6.079358980059623718e-02 -3.003032505512237549e-02 -1.071550473570823669e-01 -2.753221429884433746e-02 5.857685953378677368e-02 1.066330075263977051e-01
4.768959060311317444e-02 1.030578464269638062e-01 -4.509982094168663025e-02 3.396840989589691162e-01 7.455765455961227417e-02 9.164216369390487671e-02 -4.333797469735145569e-02 1.694228202104568481e-01 1.464005857706069946e-01 -1.537498086690902710e-01 3.391224741935729980e-01 -1.276249997317790985e-02 -3.572229146957397461e-01 1.110186949372291565e-01 8.755107969045639038e-02 2.253562659025192261e-01 -3.395542874932289124e-02 -2.411922812461853027e-01 3.482044860720634460e-02 -3.576255440711975098e-01 2.119054347276687622e-01 -1.721639186143875122e-01 1.975487917661666870e-01 -1.991990357637405396e-01 5.298671871423721313e-02 -1.026328653097152710e-01 -3.508874773979187012e-02 1.042754054069519043e-01 -3.699368983507156372e-02 2.199208587408065796e-01 -1.103443428874015808e-01 1.936042308807373047e-01
1.460804790258407593e-01 1.342804357409477234e-02 -4.364464059472084045e-02 3.280240297317504883e-01 -5.493913218379020691e-02 1.201304718852043152e-01 1.850791275501251221e-02 1.739152222871780396e-01 -3.710375726222991943e-02 -3.676037490367889404e-01 4.662707448005676270e-01 -1.059124693274497986e-01 -1.159928813576698303e-01 2.249497622251510620e-01 1.280905958265066147e-02 1.387794315814971924e-01 -3.696896880865097046e-02 -3.322741761803627014e-02 -4.613438248634338379e-02 -1.607697606086730957e-01 1.366844624280929565e-01 -1.076186075806617737e-02 6.601650267839431763e-02 -2.830330729484558105e-01 -4.186661913990974426e-02 -1.875730156898498535e-01 -3.159206807613372803e-01 -1.157599985599517822e-01 1.473308056592941284e-01 2.534360885620117188e-01 -4.414721950888633728e-02 2.414795756340026855e-02
1.219124123454093933e-01 -2.990176379680633545e-01 2.290072590112686157e-01 3.740823566913604736e-01 -3.830969333648681641e-02 8.270920813083648682e-02 3.535961806774139404e-01 2.019624859094619751e-01 -1.523547619581222534e-02 -4.564307928085327148e-01 3.190908133983612061e-01 -7.785636465996503830e-03 1.491496991366147995e-02 5.797911062836647034e-02 -1.005229204893112183e-01 8.525887131690979004e-02 -3.041071444749832153e-02 -8.301113732159137726e-03 1.582948565483093262e-01 -4.278021398931741714e-03 1.759700030088424683e-01 -1.408988609910011292e-03 -4.585004970431327820e-02 3.259187191724777222e-02 5.441893637180328369e-02 9.395229071378707886e-02 -3.452583216130733490e-03 -1.672360748052597046e-01 5.007014796137809753e-02 1.743104159832000732e-01 9.289282560348510742e-02 2.373353391885757446e-01
-8.207425475120544434e-02 -2.674906253814697266e-01 -1.853791922330856323e-01 1.656822860240936279e-01 3.037122786045074463e-01 2.538034021854400635e-01 -9.597805887460708618e-02 6.900613009929656982e-02 -1.656470894813537598e-01 -1.772349774837493896e-01 1.220230981707572937e-01 -2.934327125549316406e-01 1.810534894466400146e-01 7.870589382946491241e-03 1.114313397556543350e-02 2.069303393363952637e-01 -8.876169472932815552e-02 3.150041997432708740e-01 -2.358166314661502838e-02 -2.575442790985107422e-01 1.885732263326644897e-01 -9.339425712823867798e-02 2.469253838062286377e-01 -1.176952645182609558e-01 -3.039306700229644775e-01 -9.749495238065719604e-02 -2.600030787289142609e-02 -1.829361915588378906e-01 -4.330129921436309814e-02 -2.216354385018348694e-02 4.239593818783760071e-02 1.426629871129989624e-01
-2.416575849056243896e-01 -1.088083907961845398e-01 -2.086544930934906006e-01 3.446505069732666016e-01 -2.775052376091480255e-02 -4.881447181105613708e-02 1.389849632978439331e-01 -2.232587337493896484e-02 -2.817412018775939941e-01 -1.922822445631027222e-01 2.732205390930175781e-01 2.598424325697124004e-04 -3.026861138641834259e-02 4.149034619331359863e-02 -9.875483065843582153e-02 8.256854861974716187e-02 1.149952318519353867e-02 -2.265824191272258759e-02 -2.486062347888946533e-01 9.867291897535324097e-02 -4.391710460186004639e-02 -1.365391910076141357e-01 1.560813002288341522e-02 -4.968246817588806152e-01 -2.678521871566772461e-01 2.332414686679840088e-02 -3.402823209762573242e-02 -2.600327134132385254e-01 2.474958635866641998e-02 2.875238656997680664e-03 2.178391069173812866e-01 -7.273426651954650879e-02
1.221092790365219116e-01 -9.402249008417129517e-02 -1.750333756208419800e-01 1.244794577360153198e-02 5.717731267213821411e-02 3.767197579145431519e-02 -1.203230023384094238e-01 1.587891578674316406e-01 1.610548794269561768e-01 -1.772208362817764282e-01 -4.608345404267311096e-02 -1.384342461824417114e-01 -2.495485544204711914e-01 -1.752049289643764496e-02 2.723815441131591797e-01 -2.937833406031131744e-02 -8.084381930530071259e-03 8.032534271478652954e-02 2.978928387165069580e-01 -1.892088055610656738e-01 1.403171122074127197e-01 -3.108503818511962891e-01 -2.432311512529850006e-02 -3.597170412540435791e-01 2.922247536480426788e-02 -2.902602255344390869e-01 9.532448649406433105e-02 -7.371062040328979492e-02 -6.940788030624389648e-02 1.454387307167053223e-01 1.239806041121482849e-01 4.080183506011962891e-01
1.717053167521953583e-02 -2.028710544109344482e-01 -4.502037912607192993e-02 1.674259305000305176e-01 2.200531661510467529e-01 -2.396475896239280701e-02 8.503282815217971802e-02 2.085638940334320068e-01 4.258397221565246582e-02 -2.606490850448608398e-01 1.414802819490432739e-01 -5.794890969991683960e-02 1.673366427421569824e-01 4.061009734869003296e-02 -1.266057491302490234e-01 8.610094338655471802e-02 -2.616095542907714844e-01 -8.879519999027252197e-02 4.673479124903678894e-02 -4.534902572631835938e-01 2.046425044536590576e-01 -1.143231019377708435e-01 1.475564092397689819e-01 -3.093151748180389404e-01 -2.921345233917236328e-01 1.386909037828445435e-01 1.417845934629440308e-01 -1.582783013582229614e-01 -6.359542906284332275e-02 -6.584013998508453369e-02 1.913149356842041016e-01 -1.768381297588348389e-01
2.863864786922931671e-02 -1.089130938053131104e-01 -3.067273460328578949e-02 7.930775731801986694e-02 5.950257554650306702e-02 -3.328235149383544922e-01 1.502110213041305542e-01 -1.545820981264114380e-01 1.875566989183425903e-01 -1.849992275238037109e-01 -1.743940114974975586e-01 -1.844787746667861938e-01 -2.066224217414855957e-01 -1.088524982333183289e-01 -2.209897488355636597e-01 2.747266888618469238e-01 -1.641589254140853882e-01 1.374529395252466202e-02 2.482881993055343628e-01 -1.902040094137191772e-01 2.766340412199497223e-02 6.284385919570922852e-02 1.520312726497650146e-01 -2.921545207500457764e-01 1.912826597690582275e-01 -7.414171844720840454e-02 -5.692027136683464050e-02 -9.504492580890655518e-02 -2.889909548684954643e-03 1.117239072918891907e-01 3.753361701965332031e-01 2.464631497859954834e-01
3.345645964145660400e-02 -2.817529141902923584e-01 -1.032590717077255249e-01 1.286325305700302124e-01 -1.998991072177886963e-01 -3.128989040851593018e-01 -1.165330633521080017e-01 1.797135323286056519e-01 -6.223031878471374512e-02 -4.440005496144294739e-02 3.628537058830261230e-01 -2.844226360321044922e-01 -1.522481590509414673e-01 -7.222644984722137451e-02 3.127473220229148865e-02 -1.123337596654891968e-01 -1.373450905084609985e-01 -1.681226193904876709e-01 1.360654830932617188e-02 -2.656429409980773926e-01 4.961829632520675659e-02 1.079652365297079086e-02 -7.109965384006500244e-02 -3.880253434181213379e-01 -2.937599718570709229e-01 5.314113572239875793e-03 1.481878161430358887e-01 -1.494588404893875122e-01 9.476616233587265015e-02 1.751504093408584595e-01 4.066467285156250000e-02 -1.176766306161880493e-02
5.917579680681228638e-02 -8.401808887720108032e-02 1.413303762674331665e-01 2.278064638376235962e-01 1.513623148202896118e-01 -1.923435181379318237e-01 1.702292263507843018e-01 -1.295400224626064301e-02 -1.076444163918495178e-01 -3.669370412826538086e-01 3.081953227519989014e-01 9.719029068946838379e-02 1.597012276761233807e-03 -2.944124639034271240e-01 2.479467913508415222e-02 2.205895073711872101e-02 5.022377893328666687e-02 4.963040053844451904e-01 1.345321387052536011e-01 -9.274863451719284058e-02 -9.526779502630233765e-02 -1.152991950511932373e-01 1.431544311344623566e-02 -1.681407727301120758e-02 -3.151244223117828369e-01 -1.298232078552246094e-01 1.173933222889900208e-01 -1.815110146999359131e-01 -6.936580687761306763e-02 1.208989024162292480e-01 -2.971757948398590088e-02 9.208037704229354858e-02
-5.985858663916587830e-02 -1.730140596628189087e-01 5.374870821833610535e-02 -6.789431720972061157e-02 2.883840203285217285e-01 -1.963531672954559326e-01 3.147098794579505920e-02 -1.150727551430463791e-02 1.631819903850555420e-01 -7.426970452070236206e-02 2.694206833839416504e-01 -2.660202793776988983e-02 -3.886696323752403259e-02 7.899415493011474609e-02 -1.150852348655462265e-02 -2.900169603526592255e-02 -5.922125279903411865e-02 2.720326483249664307e-01 -1.835936680436134338e-02 -1.548879593610763550e-01 1.894946396350860596e-01 2.530992217361927032e-02 2.915443480014801025e-01 -3.477831780910491943e-01 -5.409533903002738953e-02 -4.248390793800354004e-01 -1.754036545753479004e-01 -2.757971286773681641e-01 -4.187073186039924622e-02 2.820288017392158508e-02 2.867600023746490479e-01 -5.115552246570587158e-02
-7.258591055870056152e-02 -2.043029665946960449e-01 -6.077017635107040405e-03 1.177284792065620422e-01 -8.180149644613265991e-02 2.764706872403621674e-02 5.795105546712875366e-02 9.378241002559661865e-02 3.212894126772880554e-02 -4.354222416877746582e-01 2.262065857648849487e-01 -2.432135678827762604e-02 -1.109908074140548706e-01 3.582802116870880127e-01 -1.071947216987609863e-01 1.115321367979049683e-01 -1.652268916368484497e-01 -2.650912404060363770e-01 2.899284362792968750e-01 -6.706681102514266968e-02 -2.176851406693458557e-02 -4.385967180132865906e-02 1.429564207792282104e-01 -1.930352002382278442e-01 -5.923543870449066162e-02 -1.095062941312789917e-01 -1.964763253927230835e-01 3.410855233669281006e-01 -3.318510949611663818e-02 1.139389500021934509e-01 -5.036943033337593079e-02 2.814182937145233154e-01
2.632587552070617676e-01 -1.325560659170150757e-01 8.702944032847881317e-04 3.747256696224212646e-01 -5.906513705849647522e-02 -3.028689324855804443e-01 -1.335972845554351807e-01 -1.507182717323303223e-01 -1.986546516418457031e-01 -3.209734335541725159e-02 3.313285112380981445e-01 -1.497566550970077515e-01 3.034869907423853874e-03 -1.010746285319328308e-01 -1.329523921012878418e-01 -1.360487658530473709e-03 -1.222043856978416443e-01 -6.216359790414571762e-03 -1.253447532653808594e-01 -7.749745156615972519e-03 3.585454821586608887e-01 -6.447979807853698730e-02 -3.257621545344591141e-03 -2.787437438964843750e-01 -3.140959739685058594e-01 -5.609868094325065613e-02 1.030167639255523682e-01 6.793092936277389526e-02 -7.447350025177001953e-02 3.013233467936515808e-02 -5.888099223375320435e-02 2.611537873744964600e-01
-2.934047579765319824e-01 -1.059086918830871582e-01 1.318482011556625366e-01 3.457804918289184570e-01 2.661957442760467529e-01 3.003116324543952942e-02 -2.103103548288345337e-01 2.763851173222064972e-02 -1.112646162509918213e-01 -3.729457855224609375e-01 9.119461476802825928e-02 4.293555393815040588e-02 -1.907406002283096313e-01 -5.322168394923210144e-02 1.738828420639038086e-02 1.174138300120830536e-02 1.745945215225219727e-02 -1.403447985649108887e-01 -2.335994541645050049e-01 1.746745407581329346e-02 2.076050490140914917e-01 1.100717857480049133e-01 2.149208784103393555e-01 -2.954092323780059814e-01 9.827397018671035767e-02 -3.024368882179260254e-01 -1.333415210247039795e-01 -4.574842751026153564e-02 -5.692971125245094299e-02 -6.895260512828826904e-02 1.784238591790199280e-02 2.341976612806320190e-01
1.391549687832593918e-02 -3.332559168338775635e-01 -3.917872160673141479e-02 7.411631941795349121e-02 9.981252998113632202e-02 -3.748602271080017090e-01 8.082921057939529419e-02 9.131187573075294495e-03 -1.986964344978332520e-01 1.119965221732854843e-02 2.001332640647888184e-01 -1.625341475009918213e-01 -1.378403306007385254e-01 8.614689111709594727e-02 3.525425493717193604e-02 1.592055410146713257e-01 1.313501894474029541e-01 3.493446856737136841e-02 1.686029732227325439e-01 -6.103544309735298157e-02 1.099415868520736694e-01 -9.607588499784469604e-02 1.782423406839370728e-01 -5.504845380783081055e-01 -4.819684848189353943e-02 -2.964431419968605042e-02 2.786968462169170380e-02 -5.042393505573272705e-02 -3.779958188533782959e-01 1.366013847291469574e-02 -8.389513194561004639e-02 -4.646240919828414917e-02
-2.166209965944290161e-01 -3.685555756092071533e-01 -1.683751493692398071e-01 3.053634166717529297e-01 7.334838807582855225e-02 -2.765111029148101807e-01 -1.310130655765533447e-01 -1.061777323484420776e-01 7.969417423009872437e-02 -3.241732120513916016e-01 1.122165564447641373e-02 2.188564836978912354e-02 -1.592361330986022949e-01 2.410662174224853516e-01 1.415581256151199341e-01 -1.001679971814155579e-01 -1.414260081946849823e-02 -2.046046964824199677e-02 -1.537024378776550293e-01 -1.754564791917800903e-01 4.628908634185791016e-02 1.994924545288085938e-01 6.660618633031845093e-02 -2.024592757225036621e-01 -2.121706306934356689e-01 -1.292342692613601685e-01 -1.047296747565269470e-01 -2.517734766006469727e-01 -4.840619489550590515e-02 1.074812263250350952e-01 5.288128927350044250e-02 2.542063593864440918e-01
8.364398777484893799e-02 2.702954113483428955e-01 -2.068609744310379028e-01 1.009445339441299438e-01 -9.477131813764572144e-02 -1.502073407173156738e-01 1.817998141050338745e-01 2.360302209854125977e-02 5.691151134669780731e-03 -3.082180321216583252e-01 1.671831160783767700e-01 -3.089863955974578857e-01 7.490940392017364502e-02 7.497957348823547363e-02 -5.412244051694869995e-02 4.260241091251373291e-01 -1.864089816808700562e-01 1.648190021514892578e-01 6.838254630565643311e-02 -2.261877655982971191e-01 1.736129671335220337e-01 -3.282517567276954651e-02 7.388097699731588364e-03 -5.747640877962112427e-02 2.065627127885818481e-01 1.966645009815692902e-02 -3.666972508653998375e-03 -2.051033079624176025e-01 -1.540412157773971558e-01 2.467381358146667480e-01 -5.726037174463272095e-02 2.496946752071380615e-01
9.303706884384155273e-02 -2.643868923187255859e-01 1.394442319869995117e-01 3.745720386505126953e-01 -7.666181027889251709e-02 -3.833252489566802979e-01 -1.247159168124198914e-01 -1.649518162012100220e-01 -1.462032198905944824e-01 -1.718256175518035889e-01 3.716369271278381348e-01 5.740932002663612366e-02 -3.554840385913848877e-02 -1.776248812675476074e-01 -2.564351558685302734e-01 -6.766521930694580078e-02 5.021670460700988770e-02 1.709106378257274628e-02 9.886815398931503296e-02 -7.885996252298355103e-02 9.791356325149536133e-02 1.450113505125045776e-01 6.106043979525566101e-02 -2.361559271812438965e-01 6.672684103250503540e-02 -1.272560954093933105e-01 -5.820652842521667480e-02 1.263858973979949951e-01 -2.205990105867385864e-01 -9.241830557584762573e-02 1.997719109058380127e-01 1.568831354379653931e-01
1.133064180612564087e-01 -2.405119985342025757e-01 1.525591164827346802e-01 2.172392606735229492e-01 -7.191570010036230087e-03 1.375629156827926636e-01 1.369277834892272949e-01 -1.964925229549407959e-01 1.533537656068801880e-01 -1.705500632524490356e-01 2.790874838829040527e-01 1.355820596218109131e-01 3.536694869399070740e-02 1.646339297294616699e-01 -1.886977553367614746e-01 2.502748072147369385e-01 1.056134104728698730e-01 1.025971770286560059e-01 -1.416084915399551392e-01 -2.031883746385574341e-01 -3.214850127696990967e-01 -2.420020550489425659e-01 1.293242722749710083e-01 -2.898842990398406982e-01 1.333096623420715332e-01 -1.276564691215753555e-02 3.885096311569213867e-02 1.773207038640975952e-01 2.416717447340488434e-02 2.431700527667999268e-01 7.666131108999252319e-02 2.118135988712310791e-01
-3.995908796787261963e-01 -3.710910081863403320e-01 -9.399413317441940308e-02 -6.769146025180816650e-02 1.873461902141571045e-01 -1.868500411510467529e-01 -1.514501869678497314e-01 2.534365653991699219e-02 6.285525858402252197e-02 -5.504447966814041138e-02 1.844729334115982056e-01 -3.232596218585968018e-01 -1.826993823051452637e-01 5.629410967230796814e-02 3.656692057847976685e-02 2.639458142220973969e-02 -1.428653299808502197e-01 7.172622252255678177e-03 -4.879574477672576904e-02 -2.932253777980804443e-01 6.805163621902465820e-02 4.201846197247505188e-02 1.012131795287132263e-01 -1.566668748855590820e-01 -1.233211904764175415e-01 -4.120840728282928467e-01 -1.236821636557579041e-01 -1.329932510852813721e-01 1.633075438439846039e-02 2.527251373976469040e-03 2.049444764852523804e-01 3.507723286747932434e-02
1.173394545912742615e-01 -3.389832675457000732e-01 -8.530296385288238525e-02 6.911478936672210693e-02 -1.362037807703018188e-01 -2.176316380500793457e-01 1.305017918348312378e-01 -1.461389660835266113e-01 -2.201071083545684814e-01 -4.552941769361495972e-02 -1.939482986927032471e-02 -3.206250965595245361e-01 5.266898497939109802e-02 -5.099342018365859985e-02 4.008245468139648438e-02 2.236305773258209229e-01 -1.722308546304702759e-01 -8.079814165830612183e-02 1.065360829234123230e-01 -1.708403229713439941e-01 1.163302883505821228e-01 1.108735799789428711e-01 2.699277922511100769e-02 -4.676172435283660889e-01 -1.359129101037979126e-01 -2.230416089296340942e-01 -2.220092564821243286e-01 -8.382784202694892883e-03 5.850628018379211426e-02 3.053484261035919189e-01 7.153433747589588165e-03 -8.966282755136489868e-02
-2.502239309251308441e-02 -2.900906139984726906e-03 -1.021319851279258728e-01 1.115865819156169891e-02 -7.965649664402008057e-02 -9.693666547536849976e-02 1.162315160036087036e-01 -1.271308362483978271e-01 1.184215769171714783e-01 -2.996520400047302246e-01 -1.889676600694656372e-01 -2.654246687889099121e-01 -1.933576911687850952e-01 2.007295638322830200e-01 -5.261177569627761841e-02 2.161309868097305298e-01 -4.075853154063224792e-02 1.490182131528854370e-01 4.750342294573783875e-02 4.461728781461715698e-02 9.402346611022949219e-02 6.135932728648185730e-02 1.443557590246200562e-01 -3.157218396663665771e-01 1.653464138507843018e-01 -7.532665878534317017e-02 -4.864781629294157028e-03 -1.412483900785446167e-01 -1.234075427055358887e-01 1.775643825531005859e-01 3.449828326702117920e-01 4.756708443164825439e-01
-2.542561888694763184e-01 -4.421719610691070557e-01 -1.346054673194885254e-01 1.166980415582656860e-01 -2.097000926733016968e-01 -1.105545982718467712e-01 1.578413844108581543e-01 5.767598748207092285e-02 -2.607870697975158691e-01 1.118197105824947357e-02 7.647194713354110718e-02 -1.800199449062347412e-01 -2.331141084432601929e-01 -1.068856120109558105e-01 -1.165574714541435242e-01 7.764177769422531128e-02 1.339568197727203369e-01 -5.499424785375595093e-02 -2.237892001867294312e-01 -1.160186007618904114e-01 1.688147038221359253e-01 -1.128185987472534180e-01 1.497567296028137207e-01 -3.553810715675354004e-01 -1.474643200635910034e-01 -3.318348154425621033e-02 6.190365552902221680e-02 -1.807925254106521606e-01 -7.606055587530136108e-02 2.699548006057739258e-01 7.110496982932090759e-03 1.391293257474899292e-01
-2.062031924724578857e-01 -1.511449962854385376e-01 2.358434349298477173e-01 1.941049396991729736e-01 7.546404749155044556e-02 -9.693311154842376709e-02 2.766989469528198242e-01 -1.861305534839630127e-01 2.794758975505828857e-01 -3.122949004173278809e-01 7.685475796461105347e-02 -9.980367869138717651e-02 9.947192668914794922e-02 -4.264355823397636414e-02 -3.500992059707641602e-02 -1.321951001882553101e-01 1.382691562175750732e-01 1.685314029455184937e-01 1.196370869874954224e-01 1.949237138032913208e-01 1.059079542756080627e-01 -1.651057004928588867e-01 -3.601555898785591125e-02 -1.001465767621994019e-01 -3.018067181110382080e-01 -3.373625874519348145e-01 8.021056652069091797e-02 4.730346426367759705e-02 -3.313404694199562073e-02 2.564960718154907227e-01 2.121716551482677460e-02 2.501586675643920898e-01
1.840158551931381226e-01 -3.281716108322143555e-01 -4.016601443290710449e-01 2.794897556304931641e-01 -8.535322546958923340e-02 -1.293789744377136230e-01 1.508070677518844604e-01 8.505249768495559692e-02 2.934338450431823730e-01 -2.684037685394287109e-01 -7.622936367988586426e-02 5.593552067875862122e-02 -2.341788448393344879e-02 1.390248984098434448e-01 -1.585056819021701813e-02 9.749466180801391602e-02 1.504574343562126160e-02 -6.908051669597625732e-02 -5.135236307978630066e-02 -3.233416974544525146e-01 1.036912724375724792e-01 -2.107159793376922607e-02 -3.661252185702323914e-02 -9.950695186853408813e-02 8.894638158380985260e-03 -2.443105131387710571e-01 -1.257559806108474731e-01 -3.094359040260314941e-01 -1.106796860694885254e-01 1.965864598751068115e-01 1.066895425319671631e-01 -6.695297546684741974e-03
-1.543456166982650757e-01 -8.504933863878250122e-02 7.343336939811706543e-02 4.458048939704895020e-01 -8.939754962921142578e-02 -1.098520755767822266e-01 -2.741929888725280762e-02 1.047621816396713257e-01 -1.212800201028585434e-02 -1.824328154325485229e-01 6.390859186649322510e-02 -1.658942252397537231e-01 -7.440216094255447388e-02 1.299395561218261719e-01 -9.581451863050460815e-02 3.786660134792327881e-01 -3.460746258497238159e-02 6.185740977525711060e-02 7.875102013349533081e-02 -1.397042907774448395e-02 3.073267042636871338e-01 -3.018638677895069122e-02 1.821716725826263428e-01 -3.141026496887207031e-01 -2.520586252212524414e-01 -2.019719593226909637e-02 5.948867648839950562e-02 8.924902975559234619e-02 3.768536448478698730e-01 1.309806406497955322e-01 -1.122707352042198181e-01 8.453915268182754517e-02
3.562405332922935486e-02 1.649594120681285858e-02 -2.653783261775970459e-01 3.415038287639617920e-01 1.205305084586143494e-01 -1.532630771398544312e-01 1.205966994166374207e-01 -1.343125700950622559e-01 3.740614354610443115e-01 -1.243451759219169617e-01 6.058848649263381958e-02 -4.153458029031753540e-02 -1.318588256835937500e-01 -4.836706444621086121e-02 6.611578166484832764e-02 -8.976652286946773529e-03 1.548893153667449951e-01 1.591340452432632446e-01 -2.039262466132640839e-02 -2.066709101200103760e-01 -3.048649057745933533e-02 -1.665236204862594604e-01 9.666885435581207275e-02 -4.415950179100036621e-01 2.323022484779357910e-01 -2.763029336929321289e-01 1.910567581653594971e-01 7.758323103189468384e-02 1.060341820120811462e-01 1.272439658641815186e-01 1.365369767881929874e-03 1.735822260379791260e-01
-1.788265258073806763e-02 -5.955836549401283264e-02 -9.292883425951004028e-02 1.481982320547103882e-01 -5.883852019906044006e-02 9.416495263576507568e-02 -1.824954450130462646e-01 -5.050014704465866089e-02 -1.474772840738296509e-01 -5.339633822441101074e-01 3.949051201343536377e-01 -4.728432744741439819e-02 6.745317578315734863e-02 1.704235076904296875e-01 9.099208563566207886e-02 7.100883126258850098e-02 -9.261381626129150391e-02 -2.674512565135955811e-02 -6.621053069829940796e-02 -2.097497582435607910e-01 9.128126502037048340e-02 4.634953290224075317e-02 2.503712661564350128e-02 -3.050436973571777344e-01 5.983939394354820251e-02 9.181550890207290649e-02 -6.818157434463500977e-02 7.670315355062484741e-02 -2.207817137241363525e-02 -1.215700656175613403e-01 1.221241056919097900e-01 4.368387162685394287e-01
1.464193314313888550e-02 -2.112845778465270996e-01 -1.941851526498794556e-01 1.532418429851531982e-01 7.203242182731628418e-02 -4.124489426612854004e-01 -7.540002465248107910e-02 -8.400610834360122681e-02 -1.429723203182220459e-01 -7.733307778835296631e-02 3.553980588912963867e-01 -2.047967612743377686e-01 2.629086375236511230e-02 -1.830187998712062836e-02 -2.789289355278015137e-01 3.113170387223362923e-03 -1.712668836116790771e-01 -8.777112513780593872e-02 2.718186378479003906e-01 -8.105273544788360596e-02 7.916976511478424072e-02 -3.223586380481719971e-01 -4.973444342613220215e-02 -1.547695696353912354e-01 -2.964164316654205322e-01 -7.196669280529022217e-02 1.995341181755065918e-01 4.447858780622482300e-02 -1.323434561491012573e-01 -2.068930864334106445e-02 -4.204979166388511658e-02 1.541235148906707764e-01
1.197685450315475464e-01 -1.636071652173995972e-01 7.499775849282741547e-03 1.646229922771453857e-01 5.444804951548576355e-02 -3.987838923931121826e-01 1.139214858412742615e-01 -1.517612636089324951e-01 -1.260068416595458984e-01 2.520090155303478241e-02 3.816331028938293457e-01 -5.966408923268318176e-02 -3.912419080734252930e-02 -6.134325265884399414e-02 -2.121989130973815918e-01 5.613539740443229675e-02 3.291168436408042908e-02 3.895188216120004654e-03 -2.481289580464363098e-02 7.350922375917434692e-02 2.220533937215805054e-01 -6.550811976194381714e-02 5.101317539811134338e-02 -4.363344907760620117e-01 2.551741898059844971e-02 -2.096421122550964355e-01 9.002388268709182739e-02 2.074609845876693726e-01 -2.611753344535827637e-01 2.905563414096832275e-01 6.707600504159927368e-02 8.917435258626937866e-02
-1.445094961673021317e-02 -3.805859088897705078e-01 4.342661052942276001e-02 1.748552322387695312e-01 1.640982925891876221e-01 -1.079924590885639191e-02 1.047330535948276520e-02 -2.427732944488525391e-01 4.559253156185150146e-02 -1.372677981853485107e-01 2.569519281387329102e-01 -4.279905930161476135e-02 1.283393334597349167e-02 -2.763398587703704834e-01 1.644978858530521393e-02 2.763047814369201660e-01 -1.459774971008300781e-01 1.452375501394271851e-01 -2.559874020516872406e-02 -3.163444399833679199e-01 5.530965328216552734e-02 -1.897385418415069580e-01 -8.777957409620285034e-02 -3.265020549297332764e-01 3.994927927851676941e-02 9.731131047010421753e-02 1.125659644603729248e-01 -1.552205979824066162e-01 2.935442626476287842e-01 -2.185382507741451263e-02 2.456377595663070679e-01 -5.618239566683769226e-02
6.808655709028244019e-02 -7.316768914461135864e-02 -7.093668729066848755e-02 2.722940146923065186e-01 -1.093954518437385559e-01 -3.230364993214607239e-02 -1.093864515423774719e-01 2.104721069335937500e-01 2.104023098945617676e-01 -4.158145189285278320e-01 3.510327041149139404e-01 -1.394807845354080200e-01 -5.280880257487297058e-02 3.897687494754791260e-01 8.436025120317935944e-03 1.503542214632034302e-01 -1.226229146122932434e-01 5.444709677249193192e-03 1.218838393688201904e-01 -5.606396868824958801e-02 1.113716587424278259e-01 -3.919931873679161072e-02 2.498570084571838379e-02 -2.983092665672302246e-01 -4.926864802837371826e-02 -2.695823311805725098e-01 -2.062848955392837524e-01 1.036571338772773743e-01 9.901800006628036499e-02 1.118373200297355652e-01 -1.301206052303314209e-01 -7.903878577053546906e-03
2.119479626417160034e-01 -2.190856933593750000e-01 -1.142793893814086914e-01 3.750751912593841553e-01 2.619073167443275452e-02 2.878343462944030762e-01 -1.643932461738586426e-01 -6.002241373062133789e-02 -1.048643141984939575e-01 -2.337237745523452759e-01 9.865278750658035278e-02 1.211850121617317200e-01 5.443523824214935303e-02 -1.043102666735649109e-01 -2.311388552188873291e-01 1.641009300947189331e-01 -2.023441344499588013e-02 6.381414085626602173e-02 9.795686230063438416e-03 -1.054882705211639404e-01 -7.513985037803649902e-02 -4.313253238797187805e-02 1.742719411849975586e-01 -2.148149907588958740e-01 -1.114206165075302124e-01 -2.344502210617065430e-01 1.015680953860282898e-01 2.634349763393402100e-01 -7.881832867860794067e-02 2.628937661647796631e-01 -2.426228523254394531e-01 2.718852460384368896e-01
-2.857065498828887939e-01 -3.829578459262847900e-01 3.842060640454292297e-02 3.770610094070434570e-01 9.954565763473510742e-02 -3.667615056037902832e-01 -1.699873656034469604e-01 3.215625882148742676e-02 -1.797879785299301147e-01 -4.201312735676765442e-02 2.136821150779724121e-01 1.052922308444976807e-01 7.950367778539657593e-02 3.245241641998291016e-01 -2.313778549432754517e-01 1.127990856766700745e-01 -7.642447203397750854e-02 1.053644418716430664e-01 7.886441051959991455e-02 -9.019303135573863983e-03 2.158754318952560425e-02 1.153496652841567993e-01 -1.882062759250402451e-03 -1.850254684686660767e-01 1.935183107852935791e-01 -8.400180190801620483e-02 2.520473115146160126e-02 -1.164342164993286133e-01 -1.017712354660034180e-01 1.210491359233856201e-01 -1.483085602521896362e-01 8.957086503505706787e-02
1.966211348772048950e-01 5.218633264303207397e-02 1.504266113042831421e-01 3.591510057449340820e-01 -7.371276617050170898e-02 -4.614163935184478760e-02 3.087134361267089844e-01 9.676314890384674072e-02 -8.079317212104797363e-02 -1.395969837903976440e-01 2.613111436367034912e-01 -1.943355202674865723e-01 -4.126300662755966187e-02 1.697054654359817505e-01 -6.996463239192962646e-02 8.750350028276443481e-02 -7.557197660207748413e-02 -4.916413873434066772e-02 8.968277275562286377e-02 -7.996254600584506989e-03 5.826489627361297607e-02 -1.919974237680435181e-01 1.679773181676864624e-01 -3.194851875305175781e-01 6.663230061531066895e-02 -2.379297614097595215e-01 -2.614018321037292480e-01 -2.918693423271179199e-01 -2.120758593082427979e-01 2.502841651439666748e-01 2.751009166240692139e-02 9.962854534387588501e-02
1.035863906145095825e-01 -1.151428744196891785e-01 -1.445626467466354370e-01 1.571817547082901001e-01 1.192833781242370605e-01 6.103801727294921875e-02 5.097514018416404724e-02 2.936598658561706543e-01 -2.247177436947822571e-02 -2.490203529596328735e-01 1.683158278465270996e-01 -1.254053860902786255e-01 1.559386551380157471e-01 -6.205035001039505005e-02 -3.485278189182281494e-01 7.826774567365646362e-02 -1.943006515502929688e-01 -6.858222931623458862e-02 -3.081955201923847198e-02 -3.274606466293334961e-01 3.645351529121398926e-01 -9.889145195484161377e-02 2.394839525222778320e-01 -2.661460936069488525e-01 -6.778932362794876099e-02 -1.717500388622283936e-02 4.325380176305770874e-02 -1.237267926335334778e-01 -7.698860019445419312e-03 1.090204715728759766e-01 2.709139287471771240e-01 -1.799565702676773071e-01
-1.992508620023727417e-01 -4.848465025424957275e-01 -2.797814309597015381e-01 3.078468143939971924e-01 1.646884232759475708e-01 5.458603799343109131e-02 1.235751807689666748e-01 -9.965814650058746338e-02 -1.139762327075004578e-01 -2.560689449310302734e-01 8.536185324192047119e-02 -5.631759297102689743e-03 2.766385488212108612e-02 7.023974508047103882e-02 -1.504917889833450317e-01 -1.575349718332290649e-01 2.357486933469772339e-01 -6.158958747982978821e-02 -1.032185107469558716e-01 -2.292891144752502441e-01 1.162997856736183167e-01 1.973696239292621613e-02 1.709131896495819092e-01 -1.541911810636520386e-01 -1.355536431074142456e-01 1.130867749452590942e-01 1.801152676343917847e-01 -1.911488324403762817e-01 -1.573119908571243286e-01 1.038120016455650330e-01 1.805906295776367188e-01 6.913731805980205536e-03
-3.240242004394531250e-01 -1.045401394367218018e-01 3.614139929413795471e-02 1.533091366291046143e-01 2.459563314914703369e-01 8.588983863592147827e-02 -1.382383108139038086e-01 1.403463035821914673e-01 -6.539034098386764526e-02 -4.509343802928924561e-01 1.288081556558609009e-01 1.636670082807540894e-01 -2.721353173255920410e-01 -1.800045371055603027e-01 -3.647838905453681946e-02 1.223253309726715088e-01 -1.857921183109283447e-01 -2.007720321416854858e-01 -1.484854072332382202e-01 -2.255119383335113525e-02 1.558218747377395630e-01 -1.132358685135841370e-01 9.858764708042144775e-02 -2.895085811614990234e-01 -2.124843932688236237e-02 -2.512775361537933350e-01 -6.007841601967811584e-02 9.288728237152099609e-02 -5.597410351037979126e-02 -2.890446037054061890e-02 8.747324347496032715e-02 2.517345249652862549e-01
7.428400963544845581e-02 -2.964803576469421387e-01 -5.214137025177478790e-03 2.017233669757843018e-01 9.061109274625778198e-02 -7.730605453252792358e-02 1.630495302379131317e-02 2.225906960666179657e-02 -9.967444092035293579e-02 -3.309355676174163818e-01 -1.593667641282081604e-02 -2.471994757652282715e-01 -1.737445741891860962e-01 1.840275228023529053e-01 1.115842759609222412e-01 3.995973244309425354e-02 5.983421206474304199e-02 1.115479767322540283e-01 1.140722334384918213e-01 -1.123567521572113037e-01 1.545166671276092529e-01 -1.851473152637481689e-01 2.840231955051422119e-01 -1.811558157205581665e-01 2.122157663106918335e-01 -1.519797146320343018e-01 -1.205343008041381836e-01 3.357852101325988770e-01 9.110480546951293945e-02 2.232790291309356689e-01 -2.753841876983642578e-01 2.220208793878555298e-01
1.529746800661087036e-01 -3.331711292266845703e-01 -2.229689806699752808e-01 -5.937717109918594360e-02 1.164001040160655975e-02 2.278631366789340973e-02 5.782268941402435303e-02 -2.432827204465866089e-01 -1.549229174852371216e-01 3.539544530212879181e-03 7.805343717336654663e-02 -2.916399836540222168e-01 -1.372575610876083374e-01 -1.187694072723388672e-01 -1.067884713411331177e-01 2.685945332050323486e-01 -1.711768507957458496e-01 -7.626695930957794189e-02 -1.044488176703453064e-01 -1.445963531732559204e-01 1.954293847084045410e-01 1.415828708559274673e-02 1.511667817831039429e-01 -3.632684648036956787e-01 -1.871314793825149536e-01 -3.208471536636352539e-01 -1.667661964893341064e-01 -8.140926063060760498e-02 -7.176539301872253418e-02 2.694104909896850586e-01 6.192934513092041016e-02 -5.836501345038414001e-02
-1.671414375305175781e-01 -2.555847465991973877e-01 8.304912596940994263e-02 3.046557307243347168e-01 -1.839850656688213348e-02 -5.440864562988281250e-01 -2.608848512172698975e-01 -9.294112212955951691e-03 -2.180358171463012695e-01 -3.364075124263763428e-01 2.482002973556518555e-01 1.300336234271526337e-02 -1.517191063612699509e-02 -3.863483294844627380e-02 -1.830473244190216064e-01 7.415827363729476929e-02 -1.036480292677879333e-01 1.701922416687011719e-01 2.720445953309535980e-02 -4.557690769433975220e-02 5.452370271086692810e-02 -2.677851729094982147e-02 1.009240522980690002e-01 -8.675316721200942993e-02 8.073284476995468140e-02 1.557765603065490723e-01 5.150243639945983887e-02 -1.652387082576751709e-01 -2.172393351793289185e-02 1.587477922439575195e-01 -1.694806218147277832e-01 -1.539155747741460800e-02
-3.480034768581390381e-01 -4.256304726004600525e-02 2.458054758608341217e-02 3.581792414188385010e-01 2.468542754650115967e-01 2.984701842069625854e-02 -2.951045036315917969e-01 6.369024515151977539e-02 7.214491814374923706e-02 -3.756219148635864258e-01 1.093683093786239624e-01 -2.159001864492893219e-02 -2.724089622497558594e-01 -1.441728472709655762e-01 -8.438643068075180054e-02 1.422926336526870728e-01 -9.502059966325759888e-02 -1.945960074663162231e-01 -7.401448488235473633e-02 -1.621199697256088257e-01 8.778790384531021118e-02 -5.721380934119224548e-02 1.728004962205886841e-01 -2.808716297149658203e-01 3.748910874128341675e-02 -2.126893699169158936e-01 -7.338158786296844482e-02 4.558548331260681152e-02 -7.372564077377319336e-02 -9.603846073150634766e-02 -1.408375706523656845e-02 2.162882536649703979e-01
-8.733060210943222046e-02 1.958248019218444824e-01 -2.685833573341369629e-01 2.968343794345855713e-01 1.048604995012283325e-01 -1.160861458629369736e-02 -4.166699945926666260e-02 -7.457122206687927246e-02 9.034712612628936768e-02 -3.347760438919067383e-01 1.615704447031021118e-01 1.378964353352785110e-02 -2.844631671905517578e-01 -6.046826019883155823e-02 -5.928315222263336182e-02 4.231640696525573730e-01 -2.371007949113845825e-01 1.331042051315307617e-01 7.909531891345977783e-02 3.243886167183518410e-03 2.621334791183471680e-01 -7.896028459072113037e-02 -3.875387459993362427e-02 -2.098514735698699951e-01 2.101685702800750732e-01 1.503325104713439941e-01 -6.178204342722892761e-02 -4.454750940203666687e-02 -1.343176215887069702e-01 2.027700692415237427e-01 -6.652073562145233154e-02 1.575361937284469604e-01
-3.150431439280509949e-02 -3.839527070522308350e-01 5.882145836949348450e-03 2.894628420472145081e-02 1.767209172248840332e-02 -2.990878820419311523e-01 -1.234105974435806274e-01 -1.427336037158966064e-01 -1.401220709085464478e-01 -7.339937239885330200e-02 1.368378400802612305e-01 -4.467731416225433350e-01 -3.047300875186920166e-01 -7.615701854228973389e-02 -1.225643306970596313e-01 3.300427645444869995e-02 -3.410510346293449402e-02 1.632121503353118896e-01 -9.817580878734588623e-02 -1.107958629727363586e-01 -1.434082351624965668e-02 -5.410388857126235962e-02 8.081781119108200073e-02 -1.109996438026428223e-01 -1.615794450044631958e-01 -4.156370460987091064e-01 2.215846925973892212e-01 -2.032894454896450043e-02 -1.643912345170974731e-01 3.064710088074207306e-02 5.526750907301902771e-02 1.269970983266830444e-01
2.186934463679790497e-02 -2.534962296485900879e-01 -1.430959850549697876e-01 1.496410071849822998e-01 1.144534423947334290e-01 -3.636410236358642578e-01 -2.414759621024131775e-02 2.733888626098632812e-01 -3.769333288073539734e-02 -2.873209118843078613e-01 1.633680313825607300e-01 -1.130911335349082947e-01 -1.464332342147827148e-01 9.184923768043518066e-02 -4.910936951637268066e-02 8.415129035711288452e-02 -2.711460590362548828e-01 -3.830981254577636719e-02 -1.272180955857038498e-02 -8.648183941841125488e-02 1.268910169601440430e-01 -2.605499327182769775e-01 1.338258832693099976e-01 -3.632833361625671387e-01 8.685889095067977905e-02 -1.234449073672294617e-01 1.226419731974601746e-01 -4.132068715989589691e-03 -3.176269531250000000e-01 -8.382586389780044556e-02 5.725890770554542542e-02 -2.082659602165222168e-01
-2.781465835869312286e-02 -1.375342160463333130e-01 -1.970323324203491211e-01 4.266940653324127197e-01 -1.615230739116668701e-01 -1.734793884679675102e-03 2.368743717670440674e-01 -9.077766537666320801e-02 6.313908845186233521e-02 -2.335446923971176147e-01 2.878529727458953857e-01 -4.966152086853981018e-02 -1.580079048871994019e-01 -2.569602131843566895e-01 -2.281310707330703735e-01 -1.260269135236740112e-01 -1.608281279914081097e-03 1.326791346073150635e-01 9.077680855989456177e-02 -1.878332942724227905e-01 -1.788610517978668213e-01 -3.423115983605384827e-02 9.975019842386245728e-03 -1.098280176520347595e-01 4.118432998657226562e-01 -6.206320226192474365e-02 7.258024811744689941e-02 1.259176135063171387e-01 -1.596989929676055908e-01 1.268900781869888306e-01 7.742172479629516602e-02 1.325129121541976929e-01
-2.070082873106002808e-01 -2.374861240386962891e-01 -1.194431781768798828e-01 1.456997543573379517e-01 -5.307004973292350769e-02 -2.149852663278579712e-01 5.335606634616851807e-02 -9.132979065179824829e-02 -1.089450716972351074e-01 -1.619086861610412598e-01 -6.487809121608734131e-02 -2.518766522407531738e-01 -3.320643305778503418e-01 1.244328320026397705e-01 -1.148273050785064697e-02 9.349817037582397461e-02 8.859916776418685913e-02 -5.783296748995780945e-02 -2.722753286361694336e-01 -8.870716392993927002e-02 6.722559034824371338e-02 7.894664257764816284e-02 1.900664269924163818e-01 -3.970049917697906494e-01 -1.176138892769813538e-01 -6.597701460123062134e-02 1.163431406021118164e-01 1.516424678266048431e-02 8.700595796108245850e-02 3.168467879295349121e-01 1.008876264095306396e-01 3.418946862220764160e-01
-9.655763208866119385e-02 -1.766227334737777710e-01 -2.299534082412719727e-01 3.133699297904968262e-01 -1.127086281776428223e-01 -1.351159065961837769e-01 1.447724848985671997e-01 8.858662098646163940e-02 3.128850460052490234e-01 -2.540870606899261475e-01 2.472032457590103149e-01 1.295909434556961060e-01 -1.995182335376739502e-01 9.430421888828277588e-02 -2.117057144641876221e-01 3.721746429800987244e-02 -2.988289855420589447e-02 -2.079937048256397247e-02 2.850253283977508545e-01 -1.231998279690742493e-01 -1.307244449853897095e-01 -1.521198302507400513e-01 2.032602876424789429e-01 -1.085279285907745361e-01 2.575290799140930176e-01 5.426639318466186523e-02 1.541017740964889526e-01 5.440058186650276184e-02 -5.526434630155563354e-02 2.785444259643554688e-01 2.002907097339630127e-01 7.465700805187225342e-02
1.381126493215560913e-01 -1.190482750535011292e-01 3.370548039674758911e-02 4.925033748149871826e-01 6.373343616724014282e-02 7.560837268829345703e-02 1.715119332075119019e-01 1.822130531072616577e-01 -2.459315359592437744e-01 -2.856774926185607910e-01 9.806994348764419556e-02 -1.721338480710983276e-01 1.733070164918899536e-01 7.026249915361404419e-02 -2.507742941379547119e-01 1.633353680372238159e-01 1.235351189970970154e-01 -2.160561531782150269e-01 5.572978407144546509e-02 -2.958266250789165497e-02 2.082400918006896973e-01 -9.385778009891510010e-02 2.159691751003265381e-01 -2.628531157970428467e-01 1.507645994424819946e-01 7.599550881423056126e-04 6.247942335903644562e-03 -1.607472002506256104e-01 4.048131033778190613e-02 9.689943492412567139e-02 2.114552259445190430e-01 8.123791217803955078e-02
-4.420667886734008789e-02 -6.625954806804656982e-02 -8.806749433279037476e-02 1.095761656761169434e-01 -3.522605448961257935e-02 -1.886179149150848389e-01 3.745214343070983887e-01 1.842603981494903564e-01 -2.643090188503265381e-01 -4.319208860397338867e-01 9.045654535293579102e-02 8.828505873680114746e-02 -1.574639081954956055e-01 -1.334600150585174561e-01 -9.211903065443038940e-02 -7.294510304927825928e-02 -1.316403001546859741e-01 3.926673904061317444e-02 1.555928029119968414e-02 -1.962818056344985962e-01 7.458365708589553833e-02 -3.174769878387451172e-01 1.961190253496170044e-01 -1.121428981423377991e-01 6.315452605485916138e-02 1.414355486631393433e-01 -6.797022372484207153e-02 8.123195171356201172e-02 -1.689164489507675171e-01 3.749288618564605713e-01 -2.395948581397533417e-02 1.188678070902824402e-01
2.804146846756339073e-03 -4.181623458862304688e-01 -3.566003963351249695e-02 3.262149095535278320e-01 -3.922578319907188416e-02 -2.758063971996307373e-01 -1.147967725992202759e-01 2.011898010969161987e-01 1.424431949853897095e-01 1.216338202357292175e-01 1.771903783082962036e-01 5.166633799672126770e-02 -1.014311611652374268e-01 2.482117526233196259e-02 -1.311317533254623413e-01 1.557244956493377686e-01 -2.378147840499877930e-02 2.004093080759048462e-01 -1.479116380214691162e-01 -8.674284070730209351e-02 -1.902034580707550049e-01 -1.499327421188354492e-01 1.040791422128677368e-01 -5.374248325824737549e-02 6.555835902690887451e-02 -2.296926975250244141e-01 1.532456427812576294e-01 -2.737539634108543396e-02 -9.753678739070892334e-02 2.045301944017410278e-01 -7.209970615804195404e-03 4.352960288524627686e-01
1.886159032583236694e-01 -9.451290965080261230e-02 7.582956552505493164e-02 7.441674917936325073e-02 5.878952518105506897e-02 -2.250704020261764526e-01 6.482193619012832642e-02 -8.987537771463394165e-02 3.068046867847442627e-01 -3.616307675838470459e-01 1.854928284883499146e-01 -2.328680753707885742e-01 1.340503245592117310e-01 -1.373676359653472900e-01 -2.263641543686389923e-02 3.009505942463874817e-02 -6.576741486787796021e-02 2.189027518033981323e-01 6.743498891592025757e-02 -1.013176590204238892e-01 2.347613722085952759e-01 -1.536983903497457504e-02 2.260302156209945679e-01 -6.647188216447830200e-02 -1.859277039766311646e-01 -2.952396273612976074e-01 8.195276558399200439e-02 -2.821605205535888672e-01 -1.019019931554794312e-01 3.064282834529876709e-01 1.795442253351211548e-01 -5.927854031324386597e-02
-7.931310683488845825e-02 -5.397644266486167908e-02 2.069770395755767822e-01 1.113419830799102783e-01 -1.348851323127746582e-01 -3.166395798325538635e-02 2.157241255044937134e-01 2.019234299659729004e-01 3.742438852787017822e-01 -3.523628115653991699e-01 2.344267815351486206e-01 -1.797563731670379639e-01 -2.703372240066528320e-01 4.393061622977256775e-03 6.340274214744567871e-02 2.192804068326950073e-01 -1.186990886926651001e-01 -1.327869594097137451e-01 1.619548052549362183e-01 -3.234838843345642090e-01 6.591539084911346436e-02 2.124336063861846924e-01 1.260037422180175781e-01 -9.839891642332077026e-02 3.011965565383434296e-02 -6.947088520973920822e-03 -1.900776624679565430e-01 -1.145231164991855621e-02 2.786564826965332031e-02 1.290416419506072998e-01 1.344770565629005432e-02 2.447675019502639771e-01
-2.339399158954620361e-01 -1.998820155858993530e-01 -3.063910007476806641e-01 3.403183817863464355e-01 1.265504062175750732e-01 -1.093379501253366470e-02 7.167445123195648193e-02 -8.031804859638214111e-02 -1.632689535617828369e-01 -2.951650321483612061e-01 7.879286259412765503e-02 -1.377972066402435303e-01 -1.468944102525711060e-01 -1.144214347004890442e-01 -1.138083711266517639e-01 7.495210319757461548e-02 -1.315840333700180054e-01 1.765114627778530121e-02 -2.928904592990875244e-01 -1.911718770861625671e-02 -2.488549984991550446e-02 7.673948258161544800e-02 1.319466531276702881e-01 -3.961123228073120117e-01 -1.627601236104965210e-01 2.909700870513916016e-01 -4.218790680170059204e-02 -2.224186509847640991e-01 5.741044413298368454e-03 1.524474173784255981e-01 6.136833131313323975e-02 -4.056778177618980408e-02
-3.395451009273529053e-01 -1.466777771711349487e-01 1.343280225992202759e-01 2.647508680820465088e-01 2.649255990982055664e-01 -7.477491348981857300e-02 -2.869130969047546387e-01 -2.308780699968338013e-02 6.641121953725814819e-02 -4.106766283512115479e-01 7.421514485031366348e-03 8.188620954751968384e-02 -2.476013749837875366e-01 -1.133316755294799805e-01 -6.287807226181030273e-02 2.680038213729858398e-01 -3.499004989862442017e-02 -1.086224988102912903e-02 -2.468914352357387543e-02 3.397516533732414246e-02 7.522258162498474121e-02 -1.200441494584083557e-01 5.226834863424301147e-02 -3.319987654685974121e-01 6.308065354824066162e-02 -7.871993631124496460e-02 -2.821457944810390472e-02 1.895367205142974854e-01 -1.726514101028442383e-01 1.080193370580673218e-02 6.946090608835220337e-02 2.624803185462951660e-01
-1.909247338771820068e-01 -1.858265697956085205e-01 6.805260479450225830e-02 3.006545007228851318e-01 9.342409670352935791e-02 -1.900137811899185181e-01 -4.326034802943468094e-03 -2.172929048538208008e-01 7.430359721183776855e-02 -1.965889930725097656e-01 1.940323114395141602e-01 6.007098034024238586e-02 4.248989000916481018e-02 7.842160016298294067e-02 -1.088479161262512207e-01 4.519798457622528076e-01 -2.737484574317932129e-01 -6.019079312682151794e-02 -5.904993414878845215e-02 -1.393091678619384766e-01 5.965407192707061768e-02 -1.694782972335815430e-01 1.865075826644897461e-01 -8.255600184202194214e-02 -9.356728941202163696e-02 -4.089193791151046753e-02 1.928216814994812012e-01 1.648753881454467773e-01 -2.537667751312255859e-02 -6.307297199964523315e-02 -1.677282154560089111e-01 3.866862654685974121e-01
1.537355780601501465e-01 -1.828158795833587646e-01 2.445973828434944153e-02 2.007817327976226807e-01 -4.118827357888221741e-02 -7.016785442829132080e-03 2.988848388195037842e-01 -2.827024757862091064e-01 -3.310854360461235046e-02 -9.688320569694042206e-03 3.944470584392547607e-01 5.105053260922431946e-02 -1.033593639731407166e-01 -1.220617443323135376e-01 1.175610572099685669e-01 -1.928455382585525513e-01 -1.481494009494781494e-01 1.931840479373931885e-01 -8.504426479339599609e-02 -2.005256265401840210e-01 -9.465755522251129150e-02 1.877557337284088135e-01 9.281684458255767822e-02 -2.565074265003204346e-01 1.724527925252914429e-01 -2.696888446807861328e-01 -6.488427985459566116e-03 1.104091759771108627e-02 -1.546296477317810059e-01 3.380720913410186768e-01 -9.113115258514881134e-03 1.697051823139190674e-01
3.273927867412567139e-01 -7.382849603891372681e-02 -3.049969859421253204e-02 4.539001286029815674e-01 5.151658132672309875e-02 -1.417397409677505493e-01 1.064002960920333862e-01 -1.506699174642562866e-01 9.415694326162338257e-02 -2.329493761062622070e-01 2.081216275691986084e-01 -8.974868804216384888e-03 -1.710205674171447754e-01 -6.612818688154220581e-02 7.543957233428955078e-02 5.384739860892295837e-02 -2.287012189626693726e-01 -8.289664983749389648e-02 3.487871289253234863e-01 -5.292118340730667114e-02 3.952155634760856628e-02 -2.087185084819793701e-01 9.491276741027832031e-02 -1.104996129870414734e-01 -1.233501061797142029e-01 -1.573805809020996094e-01 -9.153570234775543213e-02 -3.279662430286407471e-01 1.780932024121284485e-02 1.206010580062866211e-01 4.446767643094062805e-02 2.283998578786849976e-01
3.704041987657546997e-02 -3.280507028102874756e-01 -1.511763222515583038e-02 4.545705616474151611e-01 -9.299553930759429932e-02 -2.474636733531951904e-01 -1.382601261138916016e-01 2.068664878606796265e-01 2.291187942028045654e-01 7.958932220935821533e-02 2.676897943019866943e-01 2.249139174818992615e-02 -1.717633008956909180e-01 4.591383412480354309e-02 2.898377925157546997e-02 1.172290369868278503e-01 -1.778076440095901489e-01 2.164938002824783325e-01 -9.353336691856384277e-02 -7.122882455587387085e-02 -1.585904657840728760e-01 -1.024121344089508057e-01 4.996179044246673584e-02 -1.083871126174926758e-01 7.118374854326248169e-02 -1.509586870670318604e-01 2.190357595682144165e-01 3.305159509181976318e-02 -1.943432241678237915e-01 1.412980556488037109e-01 -1.008458435535430908e-01 2.968929111957550049e-01
3.927097842097282410e-02 -1.623033881187438965e-01 -1.880911737680435181e-01 4.126969575881958008e-01 -6.362777948379516602e-02 7.228814810514450073e-02 1.138278171420097351e-01 2.569393515586853027e-01 6.614354904741048813e-03 -3.982857465744018555e-01 1.645511835813522339e-01 -2.060899734497070312e-01 -1.207568272948265076e-01 4.317533224821090698e-02 -1.330056488513946533e-01 1.275310814380645752e-01 9.301897883415222168e-02 -3.323844447731971741e-02 -2.565532624721527100e-01 9.886692464351654053e-02 1.880738884210586548e-01 -2.214337289333343506e-01 -2.826063893735408783e-02 -4.967918619513511658e-02 -2.504551969468593597e-02 1.127282250672578812e-02 -1.294940561056137085e-01 -1.150409579277038574e-01 1.884695291519165039e-01 3.969520330429077148e-01 3.572416678071022034e-02 3.734890371561050415e-02
1.593693047761917114e-01 -8.081346005201339722e-02 -1.697196811437606812e-01 6.729055196046829224e-02 6.945662945508956909e-02 -8.492992259562015533e-03 -2.884361892938613892e-02 8.261112123727798462e-02 1.699522733688354492e-01 -4.588932394981384277e-01 3.289651572704315186e-01 -2.422143518924713135e-01 -9.091717749834060669e-02 3.033926188945770264e-01 8.035778999328613281e-02 2.186274379491806030e-01 -1.818000674247741699e-01 -6.749408692121505737e-02 2.095987796783447266e-01 -8.298706263303756714e-02 1.459405124187469482e-01 -1.267738044261932373e-01 1.789605990052223206e-02 -2.837150096893310547e-01 -5.004589632153511047e-02 -2.071766704320907593e-01 -1.999051570892333984e-01 1.573303341865539551e-01 -2.385958842933177948e-02 8.540277928113937378e-02 -1.868162751197814941e-01 -4.182181507349014282e-02
2.403423190116882324e-01 3.270204737782478333e-02 -3.075312264263629913e-02 2.576134800910949707e-01 1.963089257478713989e-01 3.612191975116729736e-02 -2.449163049459457397e-02 9.519647806882858276e-02 -7.470092922449111938e-02 -5.672209262847900391e-01 4.115412831306457520e-01 -6.382650882005691528e-02 -3.342999890446662903e-02 2.327346056699752808e-01 3.663111850619316101e-02 2.044586986303329468e-01 -8.541432023048400879e-02 5.982352793216705322e-02 -9.454814344644546509e-02 -1.087692826986312866e-01 6.419365853071212769e-02 -9.839506447315216064e-02 1.106755211949348450e-01 -1.267773061990737915e-01 -2.525220066308975220e-02 -5.593890696763992310e-02 -2.526851594448089600e-01 5.514154676347970963e-03 7.453788071870803833e-02 2.309279143810272217e-01 4.715161398053169250e-02 1.504697054624557495e-01
2.424270287156105042e-02 -2.228822112083435059e-01 1.081817224621772766e-01 7.673934102058410645e-02 -1.121362373232841492e-01 5.382031574845314026e-02 2.005694806575775146e-02 4.352522641420364380e-02 -3.271519765257835388e-02 -2.137225419282913208e-01 1.460809707641601562e-01 3.018888644874095917e-02 -2.352465242147445679e-01 8.229441195726394653e-02 1.821494847536087036e-01 1.762289404869079590e-01 -3.264426290988922119e-01 -3.019499592483043671e-02 -1.080987900495529175e-01 -1.450093537569046021e-01 2.760187983512878418e-01 -3.714200854301452637e-02 3.017521798610687256e-01 -3.376228809356689453e-01 2.500794231891632080e-01 -1.047800704836845398e-01 1.039279922842979431e-01 2.620065808296203613e-01 1.298561841249465942e-01 1.197401061654090881e-01 -3.733898326754570007e-02 3.326678872108459473e-01
1.107501238584518433e-01 -2.664879560470581055e-01 4.012083262205123901e-02 1.556288599967956543e-01 -1.385983526706695557e-01 1.569868437945842743e-02 2.238486707210540771e-01 2.512962222099304199e-01 7.343920320272445679e-02 -5.157168507575988770e-01 2.816152274608612061e-01 -4.814429581165313721e-02 -1.742756366729736328e-01 9.091517329216003418e-02 5.415274947881698608e-02 2.101907581090927124e-01 -2.318779081106185913e-01 5.053606256842613220e-02 2.142351567745208740e-01 -2.130564004182815552e-01 8.178579062223434448e-02 1.356195956468582153e-01 8.552288264036178589e-02 5.235752090811729431e-02 9.688021987676620483e-02 -5.001959204673767090e-02 -2.547152638435363770e-01 7.815341465175151825e-03 -2.877758443355560303e-02 -2.262375876307487488e-02 1.464536935091018677e-01 1.925534456968307495e-01
-1.428806185722351074e-01 -4.626565575599670410e-01 -2.990952730178833008e-01 1.853608787059783936e-01 4.757891874760389328e-04 6.779494136571884155e-02 8.419591188430786133e-02 -9.688837826251983643e-02 -2.134311944246292114e-01 5.549391731619834900e-02 7.897220551967620850e-02 -4.019296728074550629e-03 -3.481328114867210388e-02 1.794880628585815430e-02 -1.851052939891815186e-01 2.227903604507446289e-01 -1.411039680242538452e-01 1.705475002527236938e-01 -2.787711024284362793e-01 -1.415963470935821533e-01 3.775422275066375732e-01 -4.347281903028488159e-02 5.672001093626022339e-02 -2.811466753482818604e-01 -1.357634216547012329e-01 -1.539876610040664673e-01 -1.493492722511291504e-01 -1.257358491420745850e-01 4.665778949856758118e-03 8.337419480085372925e-02 -1.338912546634674072e-01 4.146194085478782654e-02
-1.448086053133010864e-01 -5.239772051572799683e-02 1.889139711856842041e-01 2.580889463424682617e-01 5.803661048412322998e-02 1.264539062976837158e-01 1.638677865266799927e-01 -7.552023231983184814e-02 1.848981529474258423e-01 -2.233010530471801758e-01 2.663932144641876221e-01 -5.064266268163919449e-03 -2.563600838184356689e-01 8.840473741292953491e-02 4.955811426043510437e-02 -2.393757104873657227e-01 -1.530991345643997192e-01 3.130622804164886475e-01 4.689399525523185730e-02 -3.944143280386924744e-02 1.381793916225433350e-01 -3.663439452648162842e-01 2.564304769039154053e-01 -3.554269298911094666e-02 -8.626010268926620483e-02 -2.434878647327423096e-01 2.495801299810409546e-01 -9.882693737745285034e-02 -1.117599159479141235e-01 1.769134402275085449e-01 7.499904185533523560e-02 4.066696856170892715e-03
-3.782427906990051270e-01 -2.423983961343765259e-01 -1.343122720718383789e-01 -1.303653568029403687e-01 9.984605014324188232e-02 -2.149473279714584351e-01 1.774269491434097290e-01 -7.248588651418685913e-02 5.663285404443740845e-02 -3.204031884670257568e-01 3.349382281303405762e-01 -2.060372084379196167e-01 -1.688557714223861694e-01 -1.224632784724235535e-01 -7.984257489442825317e-02 1.183600947260856628e-01 -3.068244643509387970e-02 -2.050914568826556206e-03 -1.393851935863494873e-01 -7.527014613151550293e-02 -2.276885882019996643e-02 -2.953445613384246826e-01 4.997402895241975784e-03 -7.613436877727508545e-02 -1.678618490695953369e-01 -5.428669974207878113e-02 2.448102086782455444e-01 -2.290962338447570801e-01 5.866991728544235229e-02 2.599437832832336426e-01 1.080318540334701538e-01 2.691077766939997673e-03
1.008563786745071411e-01 -1.981929689645767212e-01 1.559939980506896973e-02 1.876767426729202271e-01 2.519638650119304657e-02 -1.178207993507385254e-01 -3.845163434743881226e-02 3.334720432758331299e-01 -1.869085580110549927e-01 -3.714698255062103271e-01 2.051580697298049927e-01 -2.174268811941146851e-01 -4.069488868117332458e-02 -9.822359681129455566e-02 -7.386726886034011841e-02 3.698287010192871094e-01 -1.057875379920005798e-01 6.895824521780014038e-02 5.051982030272483826e-02 -3.909300640225410461e-02 1.228870972990989685e-01 -1.104521229863166809e-01 3.623732924461364746e-01 7.379247993230819702e-02 -6.668757647275924683e-02 -3.985177353024482727e-02 -1.198765188455581665e-01 -9.696696884930133820e-03 5.471520125865936279e-02 4.037726521492004395e-01 -5.521835759282112122e-03 -3.763569891452789307e-02
-1.724054962396621704e-01 -3.502615392208099365e-01 -2.551284730434417725e-01 3.338617980480194092e-01 -1.471207588911056519e-01 2.588553726673126221e-02 2.158023184165358543e-03 -1.465588212013244629e-01 -2.602986432611942291e-02 -2.609536647796630859e-01 7.392445206642150879e-02 -1.683839559555053711e-01 -2.041069418191909790e-02 -9.878644347190856934e-02 -1.723930239677429199e-01 2.798089683055877686e-01 -1.594561785459518433e-01 1.507491767406463623e-01 -1.798077672719955444e-01 1.267597079277038574e-01 2.031385153532028198e-01 -9.106837958097457886e-02 1.388471424579620361e-01 -3.516497611999511719e-01 -1.843277066946029663e-01 1.250407099723815918e-01 -1.522050201892852783e-01 -1.374339014291763306e-01 5.752924084663391113e-02 -1.228107139468193054e-03 5.418266355991363525e-02 -1.396482288837432861e-01
4.389385506510734558e-02 -1.852508485317230225e-01 -3.459119796752929688e-02 2.157778479158878326e-02 2.377278544008731842e-02 -2.284443825483322144e-01 -9.844488464295864105e-03 -8.742949366569519043e-02 2.726937532424926758e-01 -2.237127423286437988e-01 -2.808274030685424805e-01 -6.664764881134033203e-02 -1.392690115608274937e-03 1.052457392215728760e-01 5.489596165716648102e-03 1.505635082721710205e-01 -2.223278433084487915e-01 1.167231500148773193e-01 -1.065088510513305664e-01 -3.830393776297569275e-02 2.072263658046722412e-01 1.094105765223503113e-01 8.834505826234817505e-02 -4.630650579929351807e-01 -2.857399284839630127e-01 -1.707394570112228394e-01 -1.034327596426010132e-02 -6.337212026119232178e-02 -4.871464148163795471e-02 -2.576293423771858215e-02 1.360165178775787354e-01 4.130793809890747070e-01
-1.478843539953231812e-01 -3.662521839141845703e-01 -1.174746379256248474e-01 1.808725893497467041e-01 -1.062658131122589111e-01 -2.631292641162872314e-01 7.377901673316955566e-02 -2.329585254192352295e-01 -4.365187510848045349e-02 -4.673428237438201904e-01 4.645029827952384949e-02 -2.183977961540222168e-01 -1.394677013158798218e-01 6.969846040010452271e-02 6.864644587039947510e-03 -8.919190615415573120e-02 4.762581735849380493e-02 6.851259618997573853e-02 -3.376595079898834229e-01 -1.310875117778778076e-01 1.806699298322200775e-02 -1.240632459521293640e-01 1.043374165892601013e-01 -1.466398537158966064e-01 -1.825170665979385376e-01 -2.315210849046707153e-01 5.255883932113647461e-02 1.251802444458007812e-01 8.504290878772735596e-02 2.114459723234176636e-01 5.619277060031890869e-02 8.964598923921585083e-02
-3.578193187713623047e-01 -4.278869628906250000e-01 -7.190275937318801880e-02 4.453307390213012695e-02 -4.272423684597015381e-02 -9.814354032278060913e-02 1.858863681554794312e-01 3.048301301896572113e-02 -2.530992925167083740e-01 -1.425735801458358765e-01 1.729785501956939697e-01 -1.358493268489837646e-01 -2.163223177194595337e-01 1.217615231871604919e-01 -1.113705057650804520e-02 1.186836808919906616e-01 1.234175711870193481e-01 2.188468873500823975e-01 -2.332977056503295898e-01 -4.580277577042579651e-02 -2.532430924475193024e-02 -7.426723837852478027e-02 1.500272750854492188e-01 -2.694428265094757080e-01 -2.204826325178146362e-01 -6.001664791256189346e-03 1.730415672063827515e-01 -2.472788393497467041e-01 3.746559144929051399e-03 1.839274317026138306e-01 6.835751235485076904e-02 1.643753051757812500e-01
2.399201244115829468e-01 -1.237126514315605164e-01 -1.238807961344718933e-01 3.324027061462402344e-01 8.667439222335815430e-02 2.820139527320861816e-01 -1.929743587970733643e-01 -1.114311814308166504e-01 -1.444373279809951782e-01 -6.321513652801513672e-02 3.215855360031127930e-01 -3.129269555211067200e-02 -3.324884921312332153e-02 -6.839620321989059448e-02 -1.857903897762298584e-01 1.045394502580165863e-02 -2.103379070758819580e-01 1.323212981224060059e-01 -2.902757376432418823e-02 -1.689476519823074341e-01 -1.804790794849395752e-01 -1.430114805698394775e-01 1.304707974195480347e-01 -2.479820251464843750e-01 2.036406248807907104e-01 -2.942357361316680908e-01 1.734279692173004150e-01 -9.425822645425796509e-02 -1.137989386916160583e-01 2.682389318943023682e-01 -9.940987080335617065e-02 1.022716835141181946e-01
-3.207515180110931396e-02 -3.645772933959960938e-01 1.000834330916404724e-01 1.419096589088439941e-01 -1.405704021453857422e-01 -1.114080548286437988e-01 -1.703624427318572998e-01 -3.081540763378143311e-01 9.718687087297439575e-02 -1.187792792916297913e-01 2.086467295885086060e-01 1.068461909890174866e-01 8.207013458013534546e-02 2.074656449258327484e-02 2.675909399986267090e-01 7.201725989580154419e-02 -1.008966714143753052e-01 2.722540199756622314e-01 6.485436856746673584e-02 -1.753481328487396240e-01 2.002060711383819580e-01 -1.595572233200073242e-01 -4.041330516338348389e-02 -2.565642297267913818e-01 1.281215548515319824e-01 -1.838449537754058838e-01 -1.716510355472564697e-01 -3.581593036651611328e-01 4.538912326097488403e-02 1.563959419727325439e-01 1.031626388430595398e-01 1.411075741052627563e-01
-2.130857668817043304e-02 -1.445976346731185913e-01 6.699517834931612015e-03 6.773553788661956787e-02 1.230072602629661560e-01 1.043887659907341003e-01 -4.512510821223258972e-02 2.660965919494628906e-01 6.013079360127449036e-02 -3.665673732757568359e-01 1.508251577615737915e-01 -1.491560339927673340e-01 1.319738477468490601e-02 -1.324190646409988403e-01 -2.748997509479522705e-01 2.076460868120193481e-01 -1.837165206670761108e-01 -9.319504722952842712e-03 -1.559287495911121368e-02 -3.308176398277282715e-01 2.625457048416137695e-01 -2.730025351047515869e-01 1.306942105293273926e-01 -1.841844022274017334e-01 -2.092323005199432373e-01 1.460343897342681885e-01 5.798454210162162781e-02 -1.993616670370101929e-01 -5.363655462861061096e-02 1.410629749298095703e-01 2.107456475496292114e-01 -2.058297842741012573e-01
-1.650146245956420898e-01 -2.149251401424407959e-01 3.719622036442160606e-03 2.138050496578216553e-01 1.392658650875091553e-01 5.981217324733734131e-02 -2.253591567277908325e-01 1.659151464700698853e-01 -9.549217671155929565e-02 -3.996074795722961426e-01 9.054164588451385498e-02 1.331839412450790405e-01 -2.506250441074371338e-01 -6.790065020322799683e-02 1.481377333402633667e-01 1.739235967397689819e-01 -1.737294197082519531e-01 -5.426562577486038208e-02 -1.101840883493423462e-01 -2.032724320888519287e-01 2.807787954807281494e-01 -1.472403705120086670e-01 2.176287770271301270e-01 -2.683550715446472168e-01 4.538010433316230774e-02 -1.302849128842353821e-02 -1.471406687051057816e-02 9.580090641975402832e-02 9.389636106789112091e-03 -9.537633508443832397e-02 9.218525886535644531e-02 3.597486615180969238e-01
-8.439008891582489014e-02 -1.671773195266723633e-01 1.477283984422683716e-01 3.018908202648162842e-01 2.319876402616500854e-01 -1.560877412557601929e-01 3.466786071658134460e-02 -7.894562929868698120e-02 3.590886294841766357e-02 -1.757484078407287598e-01 1.721827834844589233e-01 -6.185446400195360184e-03 -7.055460661649703979e-02 -6.767525523900985718e-02 -8.530679158866405487e-03 1.529953628778457642e-01 7.252235710620880127e-02 -6.270528584718704224e-02 -5.922964960336685181e-02 -2.631023526191711426e-01 -1.083647608757019043e-01 9.581421315670013428e-02 -6.119721755385398865e-02 -3.581897914409637451e-01 -8.488921821117401123e-02 -6.688268482685089111e-02 3.359565138816833496e-01 -1.638844907283782959e-01 -2.341720014810562134e-01 -9.340848028659820557e-02 -9.743145108222961426e-02 4.605456590652465820e-01
-2.097696363925933838e-01 -1.262981146574020386e-01 6.066165491938591003e-02 3.029471933841705322e-01 3.468699455261230469e-01 -1.333220154047012329e-01 -2.274455130100250244e-01 5.720621719956398010e-02 3.805910423398017883e-02 -4.049828052520751953e-01 1.735776960849761963e-01 1.364869624376296997e-01 -2.500274479389190674e-01 -6.928937137126922607e-02 4.540795460343360901e-02 3.589375913143157959e-01 -1.729913800954818726e-02 -7.462964951992034912e-02 -1.612660884857177734e-01 -5.801590159535408020e-02 5.813011527061462402e-02 -1.945973336696624756e-01 5.192653089761734009e-02 -1.874979287385940552e-01 1.165634095668792725e-01 -1.696576774120330811e-01 -5.829402804374694824e-02 1.162849813699722290e-01 -4.961416870355606079e-02 1.043819263577461243e-01 1.617136597633361816e-01 1.609990149736404419e-01
-2.463522367179393768e-02 -1.730190515518188477e-01 5.167885497212409973e-02 9.099476784467697144e-02 3.414908424019813538e-03 -2.435276359319686890e-01 -1.100655496120452881e-01 8.511026948690414429e-02 -8.051728457212448120e-02 -1.901470869779586792e-01 2.038793712854385376e-01 -1.410785317420959473e-01 -2.307515740394592285e-01 2.828155178576707840e-03 6.971681118011474609e-02 -1.299513727426528931e-01 -1.110027953982353210e-01 1.121967881917953491e-01 2.164525724947452545e-02 -2.281069606542587280e-01 5.888298526406288147e-02 -1.077044755220413208e-01 8.779715746641159058e-02 -3.284759819507598877e-01 -2.771468460559844971e-01 -3.050881028175354004e-01 3.648116439580917358e-02 -3.532839715480804443e-01 -1.040267944335937500e-01 2.203709036111831665e-01 2.821860015392303467e-01 -2.399869263172149658e-01
-7.452745735645294189e-02 1.916159391403198242e-01 1.507075130939483643e-01 2.386643141508102417e-01 2.444032020866870880e-02 9.780143946409225464e-02 7.904436439275741577e-02 -1.705638170242309570e-01 -5.223237350583076477e-02 -3.029564321041107178e-01 2.676044404506683350e-01 -1.828921400010585785e-02 -1.343486011028289795e-01 7.029685378074645996e-02 -1.936190724372863770e-01 2.262021005153656006e-01 1.260165870189666748e-01 -2.003315091133117676e-02 2.111257314682006836e-01 -3.355547487735748291e-01 2.099379450082778931e-01 -1.244370117783546448e-01 -4.104501567780971527e-03 -3.679265379905700684e-01 -1.471271514892578125e-01 -8.850787580013275146e-02 -1.433528512716293335e-01 1.485749930143356323e-01 5.804813280701637268e-02 2.811544537544250488e-01 -1.767705082893371582e-01 1.676956005394458771e-02
4.198425263166427612e-02 2.240361087024211884e-02 -1.724048554897308350e-01 7.231321185827255249e-02 -1.391914188861846924e-01 -2.106656283140182495e-01 1.480730026960372925e-01 6.093031913042068481e-02 7.024296373128890991e-02 -2.046684175729751587e-01 -8.385951817035675049e-02 -3.575893342494964600e-01 -1.374637521803379059e-02 7.673608511686325073e-02 -6.909252703189849854e-02 2.791140675544738770e-01 -8.628019690513610840e-02 2.740431427955627441e-01 -5.932759493589401245e-02 -1.070848405361175537e-01 8.558073639869689941e-02 -4.271018132567405701e-02 -1.337027084082365036e-02 -3.113420307636260986e-01 1.022634059190750122e-01 2.197921276092529297e-02 -1.768518835306167603e-01 -1.562805771827697754e-01 -1.056085675954818726e-01 6.109755858778953552e-02 2.748119235038757324e-01 4.920045137405395508e-01
-4.710876569151878357e-02 -3.552291989326477051e-01 -5.762617290019989014e-02 4.741617739200592041e-01 1.318758428096771240e-01 -1.607169061899185181e-01 -1.351774390786886215e-02 1.697434186935424805e-01 2.841998077929019928e-02 4.930517077445983887e-02 1.093990355730056763e-01 1.345378756523132324e-01 -1.096734255552291870e-01 1.378324329853057861e-01 -4.897120594978332520e-02 3.059888184070587158e-01 -2.260495573282241821e-01 3.111276216804981232e-02 -7.882093638181686401e-02 -3.374357149004936218e-02 -6.491880118846893311e-02 -9.082104265689849854e-02 1.690808869898319244e-02 -8.667583763599395752e-02 -2.364522591233253479e-02 -6.826844811439514160e-02 2.216380536556243896e-01 -4.775834456086158752e-02 -3.751624524593353271e-01 1.100544109940528870e-01 -9.819023311138153076e-02 3.347565829753875732e-01
-3.341646492481231689e-01 -2.074330300092697144e-01 -3.197751566767692566e-02 -4.665338993072509766e-02 2.774731516838073730e-01 -2.060046195983886719e-01 3.477529156953096390e-03 9.563080221414566040e-02 -1.482117027044296265e-01 -2.457119822502136230e-01 2.666890993714332581e-02 -4.667604565620422363e-01 7.976695150136947632e-02 1.579984873533248901e-01 -1.288498491048812866e-01 8.141007274389266968e-02 -6.142814084887504578e-02 2.988285124301910400e-01 2.041749954223632812e-01 -1.749063879251480103e-01 -5.890269204974174500e-02 -9.195328503847122192e-02 8.577567338943481445e-02 -2.334842532873153687e-01 -1.571226269006729126e-01 -2.271349877119064331e-01 -7.384219020605087280e-02 -6.585781928151845932e-03 -1.059603765606880188e-01 -3.627599403262138367e-02 -9.697613865137100220e-02 1.231879442930221558e-01
2.566770091652870178e-02 -2.138395756483078003e-01 5.019710585474967957e-02 1.282950937747955322e-01 8.319586515426635742e-02 -6.440582219511270523e-03 3.294514715671539307e-01 2.752234935760498047e-01 2.648448348045349121e-01 -4.204637110233306885e-01 1.599598228931427002e-01 -1.108459681272506714e-01 -1.539268046617507935e-01 1.553803384304046631e-01 1.377409547567367554e-01 1.283001303672790527e-01 -1.526825875043869019e-01 -1.145401597023010254e-01 1.590972095727920532e-01 -2.778357863426208496e-01 -3.003254160284996033e-02 1.075015142560005188e-01 3.710693866014480591e-02 -1.202791556715965271e-02 5.547351320274174213e-04 -5.596006661653518677e-02 -1.530850976705551147e-01 1.262921839952468872e-01 4.038035124540328979e-02 2.193405181169509888e-01 1.978192850947380066e-02 3.601998388767242432e-01
-3.240455687046051025e-01 -3.122754096984863281e-01 5.219921842217445374e-02 4.228632748126983643e-01 3.879127278923988342e-02 1.468388885259628296e-01 2.592789232730865479e-01 -8.516225963830947876e-02 1.058693155646324158e-01 -1.225320994853973389e-02 1.778390705585479736e-01 -1.793331056833267212e-01 -1.967515610158443451e-02 -3.984361514449119568e-02 -1.348355859518051147e-01 1.672130078077316284e-01 -9.396152943372726440e-02 -2.308035641908645630e-02 2.914992570877075195e-01 -1.925119757652282715e-01 1.131319627165794373e-01 5.136279505677521229e-04 1.092759147286415100e-01 -1.166704371571540833e-01 6.030904129147529602e-02 1.208637952804565430e-01 5.630292370915412903e-02 -4.170009791851043701e-01 -1.110922358930110931e-02 -1.093945205211639404e-01 -4.617590084671974182e-02 1.259384304285049438e-01
-4.252948164939880371e-01 -2.223112881183624268e-01 -5.197628214955329895e-02 -6.717215478420257568e-02 3.580099344253540039e-02 -1.209617480635643005e-01 9.164547175168991089e-02 -7.308185845613479614e-02 -1.159322112798690796e-01 -3.627456128597259521e-01 1.154949814081192017e-01 -2.972021996974945068e-01 -2.318820655345916748e-01 2.447797954082489014e-01 -1.522617489099502563e-01 -1.265338510274887085e-01 -1.040490493178367615e-01 1.662641912698745728e-01 7.589515298604965210e-02 7.621368020772933960e-02 5.583919584751129150e-02 -4.268317669630050659e-02 -1.044959127902984619e-01 -3.720767199993133545e-01 -1.934535354375839233e-01 -1.019446253776550293e-01 1.763591915369033813e-01 -9.482078254222869873e-02 -3.115017339587211609e-02 1.741431206464767456e-01 4.579157382249832153e-02 8.728627115488052368e-02
1.527813635766506195e-02 -1.375689655542373657e-01 1.246685441583395004e-02 1.366905868053436279e-01 4.903239384293556213e-02 -5.665196571499109268e-03 2.655519247055053711e-01 1.715400964021682739e-01 1.244246587157249451e-01 -3.743790686130523682e-01 2.524686753749847412e-01 -5.342966690659523010e-02 -1.765099912881851196e-01 3.377207219600677490e-01 -2.344852499663829803e-02 2.383868992328643799e-01 -9.407167881727218628e-02 -1.463676244020462036e-01 8.979947119951248169e-02 -5.255633592605590820e-02 1.973557770252227783e-01 3.422624245285987854e-02 1.601461321115493774e-01 -1.678579449653625488e-01 -8.132438361644744873e-02 1.017708051949739456e-02 -1.612938195466995239e-01 3.919770419597625732e-01 -1.190779954195022583e-01 2.226547449827194214e-01 1.355599518865346909e-02 2.223412543535232544e-01
-1.911107599735260010e-01 -1.921922266483306885e-01 5.900137126445770264e-02 3.161348998546600342e-01 2.666138410568237305e-01 -7.232308387756347656e-02 -7.620212435722351074e-02 -5.265363305807113647e-02 -5.071861296892166138e-02 -3.536687195301055908e-01 3.301911354064941406e-01 8.373343199491500854e-02 -1.119561046361923218e-01 8.793915808200836182e-02 1.146443113684654236e-01 2.191634178161621094e-01 -1.460025608539581299e-01 -1.040271520614624023e-01 -2.005797922611236572e-01 5.302012432366609573e-03 1.887598186731338501e-01 2.064250176772475243e-03 1.240198388695716858e-01 -2.604056000709533691e-01 7.374678552150726318e-02 -8.128309994935989380e-02 -1.417893022298812866e-01 1.615837514400482178e-01 1.288706250488758087e-02 -7.491603959351778030e-03 -1.716253906488418579e-01 3.659607470035552979e-01
-8.891137316823005676e-03 -3.115816414356231689e-01 -2.587222307920455933e-02 -3.210877627134323120e-02 4.021912217140197754e-01 -1.014099791646003723e-01 9.988812357187271118e-02 -1.739464253187179565e-01 2.394870966672897339e-01 -3.118367679417133331e-02 2.702966332435607910e-01 -1.326964348554611206e-01 -2.476280033588409424e-01 4.357173666357994080e-02 -1.116578280925750732e-01 -3.984710201621055603e-02 -4.312521219253540039e-02 2.937582433223724365e-01 -7.382260262966156006e-02 -8.842150121927261353e-02 2.021332979202270508e-01 1.624848991632461548e-01 1.550797671079635620e-01 -3.528597354888916016e-01 -8.932814002037048340e-02 -6.848731637001037598e-02 -1.780863702297210693e-01 -2.753598988056182861e-01 -1.295685023069381714e-01 -5.165709182620048523e-02 7.518008351325988770e-02 5.932171363383531570e-03
1.069809217005968094e-02 -2.978173196315765381e-01 1.656728535890579224e-01 8.150333911180496216e-02 -9.915659576654434204e-02 -1.152185201644897461e-01 3.700213273987174034e-04 -4.923732578754425049e-02 -1.097793802618980408e-01 -3.919899165630340576e-01 -6.997194141149520874e-02 -1.371005773544311523e-01 -1.847410649061203003e-01 -2.287267595529556274e-01 1.570973992347717285e-01 -1.098261848092079163e-01 -2.399066984653472900e-01 -5.828989669680595398e-02 1.412705481052398682e-01 -1.159938275814056396e-01 -6.486845016479492188e-02 -1.352999955415725708e-01 1.224950104951858521e-01 -2.484921067953109741e-01 -1.697777062654495239e-01 -1.008577942848205566e-01 -3.104061484336853027e-01 3.876148536801338196e-02 -1.849745661020278931e-01 3.450423181056976318e-01 2.339807450771331787e-01 -2.193950489163398743e-02
-3.330648243427276611e-01 -2.802721261978149414e-01 -2.011749148368835449e-02 -1.665596850216388702e-02 -2.004272490739822388e-02 -1.743018925189971924e-01 2.395546734333038330e-01 2.800831804051995277e-03 -1.222731098532676697e-01 -2.712375819683074951e-01 2.260651737451553345e-01 -4.628281667828559875e-02 -2.474090605974197388e-01 -1.235535666346549988e-01 -1.112799718976020813e-02 3.722884878516197205e-02 -2.338107079267501831e-01 -1.143320128321647644e-01 -1.386533677577972412e-01 4.358586296439170837e-02 4.252277314662933350e-02 -2.971440851688385010e-01 6.758532486855983734e-03 -1.442448198795318604e-01 -1.107779517769813538e-01 -2.338272780179977417e-01 1.975127756595611572e-01 -4.007036685943603516e-01 1.084811016917228699e-01 1.018056571483612061e-01 8.080757409334182739e-02 8.305785804986953735e-02
-2.349933236837387085e-01 -3.207752108573913574e-01 -1.801294833421707153e-01 -1.063782349228858948e-01 -6.128603708930313587e-04 -2.649206221103668213e-01 -2.728358469903469086e-02 -1.244190409779548645e-01 7.765538990497589111e-02 -2.392930686473846436e-01 9.492699801921844482e-02 -7.813370227813720703e-02 -9.036096930503845215e-02 1.500697731971740723e-01 -1.485073715448379517e-01 8.252426981925964355e-02 -3.215449452400207520e-01 -3.526891767978668213e-02 -1.248648986220359802e-01 -2.684978544712066650e-01 1.802882105112075806e-01 1.203873530030250549e-01 -7.035896927118301392e-02 -1.730495989322662354e-01 -2.518469393253326416e-01 -3.499124944210052490e-01 -1.835621893405914307e-02 -2.438661307096481323e-01 3.789518401026725769e-02 -1.022518500685691833e-01 1.473647356033325195e-01 1.423383206129074097e-01
2.194633632898330688e-01 -2.963220775127410889e-01 -1.599539816379547119e-01 1.713629215955734253e-01 -1.690067909657955170e-02 9.854411333799362183e-02 2.520875632762908936e-01 -2.680186927318572998e-01 -1.437957212328910828e-02 2.776630595326423645e-02 5.012138560414314270e-02 1.807172596454620361e-01 -1.129122078418731689e-01 1.228351593017578125e-01 -7.613553851842880249e-02 2.668440341949462891e-02 -1.606820225715637207e-01 2.890244498848915100e-02 -3.603473678231239319e-02 -2.094025611877441406e-01 3.396314084529876709e-01 -2.260576188564300537e-01 -7.088146638125181198e-03 -2.593652606010437012e-01 2.261814922094345093e-01 -1.146163269877433777e-01 2.211945652961730957e-01 -2.948529124259948730e-01 -5.510519817471504211e-02 1.238915026187896729e-01 6.859416514635086060e-02 2.537310123443603516e-01
-1.581703126430511475e-01 -3.176702857017517090e-01 -1.688967794179916382e-01 7.626327872276306152e-02 1.702077239751815796e-01 3.357852101325988770e-01 7.134751975536346436e-02 -1.503156274557113647e-01 2.619433999061584473e-01 -1.655274182558059692e-01 1.347952485084533691e-01 4.508261010050773621e-02 -1.914116442203521729e-01 1.150710210204124451e-01 -1.185055300593376160e-01 2.574608027935028076e-01 -1.651554405689239502e-01 -1.357310563325881958e-01 7.295354455709457397e-02 -4.743364080786705017e-02 -8.634615689516067505e-03 6.853026896715164185e-02 3.147539496421813965e-01 -1.903694719076156616e-01 4.694005940109491348e-03 -2.319221943616867065e-01 3.019140362739562988e-01 5.307007208466529846e-02 -3.882065042853355408e-02 1.618396639823913574e-01 -2.226458042860031128e-01 -7.410142570734024048e-02
1.647851169109344482e-01 -2.781372368335723877e-01 -7.258162368088960648e-03 4.976448416709899902e-02 -2.951425500214099884e-02 -2.086399197578430176e-01 -7.645554840564727783e-02 2.648378312587738037e-01 3.238559234887361526e-03 -1.497474014759063721e-01 3.636480271816253662e-01 -3.814551234245300293e-01 -2.089567929506301880e-01 -4.948707297444343567e-02 2.705707959830760956e-02 2.498332560062408447e-01 4.863822832703590393e-02 3.462042659521102905e-02 -1.174294799566268921e-01 -1.061134934425354004e-01 9.398598223924636841e-02 -3.491323441267013550e-02 2.354339063167572021e-01 -1.414190083742141724e-01 -3.831042721867561340e-02 -1.859063208103179932e-01 -2.029071897268295288e-01 -4.192063584923744202e-02 2.525441944599151611e-01 3.043118119239807129e-01 -1.168109923601150513e-01 -6.751356180757284164e-03
-1.706512719392776489e-01 -2.617201805114746094e-01 3.456050902605056763e-02 -8.480896055698394775e-02 2.134529650211334229e-01 2.619843184947967529e-02 -7.696063816547393799e-02 1.003436371684074402e-01 -1.267926543951034546e-01 -3.776706755161285400e-01 -1.877034083008766174e-02 -3.154883384704589844e-01 1.996156573295593262e-01 1.525973230600357056e-01 1.024254560470581055e-01 2.116849869489669800e-01 -1.764429807662963867e-01 1.445676088333129883e-01 1.640306226909160614e-02 -5.578736588358879089e-02 2.340123988687992096e-02 -8.471605926752090454e-02 3.052604012191295624e-02 -2.074595987796783447e-01 -1.449091732501983643e-01 -4.337529838085174561e-01 -6.824928335845470428e-03 -1.902022808790206909e-01 -1.834670305252075195e-01 1.378709822893142700e-01 -2.207985520362854004e-01 2.879862859845161438e-02
8.118339627981185913e-02 -3.091885745525360107e-01 2.643886804580688477e-01 4.157058596611022949e-01 5.346620827913284302e-02 2.734770178794860840e-01 1.004505828022956848e-01 -2.005251497030258179e-02 -6.292882561683654785e-02 -3.690009415149688721e-01 1.531152576208114624e-01 -3.913777694106101990e-02 -1.362135112285614014e-01 -2.417898923158645630e-02 3.874891623854637146e-02 6.922888010740280151e-02 -1.244464889168739319e-01 2.660118937492370605e-01 3.526629507541656494e-02 -1.162501275539398193e-01 1.546366065740585327e-01 -8.512976020574569702e-02 1.789729893207550049e-01 -9.049942344427108765e-02 1.333264112472534180e-01 1.391534954309463501e-01 -1.929967552423477173e-01 1.377045214176177979e-01 9.755939245223999023e-02 8.256243169307708740e-02 4.544808715581893921e-02 3.037921786308288574e-01
9.947727620601654053e-02 -3.291814327239990234e-01 2.293878048658370972e-01 3.087649345397949219e-01 1.682711988687515259e-01 1.735015213489532471e-01 -7.027187943458557129e-02 -8.197812363505363464e-03 9.928949922323226929e-02 -1.567726433277130127e-01 1.551169753074645996e-01 -5.045608878135681152e-01 2.055003643035888672e-01 -1.416750135831534863e-03 -7.415887713432312012e-02 -5.219829455018043518e-02 -2.308247983455657959e-01 1.717994958162307739e-01 2.546669542789459229e-01 -1.251481175422668457e-01 1.712083667516708374e-01 -2.476207911968231201e-02 2.510237395763397217e-01 -4.722860455513000488e-02 8.445721119642257690e-02 -6.553664058446884155e-02 5.824799090623855591e-02 -8.401334285736083984e-02 -6.825348734855651855e-02 2.740372158586978912e-02 4.588103294372558594e-02 1.376780718564987183e-01
1.945426464080810547e-01 -3.363523185253143311e-01 -1.443395614624023438e-01 1.399095356464385986e-01 2.640520632266998291e-01 1.882415562868118286e-01 -7.378531992435455322e-02 1.823802595026791096e-03 1.060720458626747131e-01 -3.765888512134552002e-02 1.618833243846893311e-01 -1.386132836341857910e-01 1.214776784181594849e-01 -4.864475876092910767e-02 -6.589563935995101929e-02 -9.022720903158187866e-02 -2.875083982944488525e-01 6.987205892801284790e-02 1.836132854223251343e-01 -1.586795896291732788e-01 -1.420425772666931152e-01 -1.005544066429138184e-01 3.052325546741485596e-01 -3.774972856044769287e-01 2.886891365051269531e-01 -3.063548803329467773e-01 1.057792007923126221e-01 -1.448346115648746490e-02 -7.102061063051223755e-02 -2.407324127852916718e-02 -1.541881822049617767e-02 5.882572010159492493e-02
1.903174445033073425e-03 -2.778854668140411377e-01 -2.143283039331436157e-01 3.017636835575103760e-01 -4.760817100759595633e-04 -2.103131860494613647e-01 1.410459168255329132e-02 1.855464428663253784e-01 3.637329500634223223e-04 -2.647320330142974854e-01 2.062952220439910889e-01 -4.765172675251960754e-02 -2.253646850585937500e-01 1.357086002826690674e-01 -2.079775556921958923e-02 1.843386292457580566e-01 -1.253753900527954102e-01 8.212626725435256958e-02 2.382593899965286255e-01 -2.671296894550323486e-02 -5.359061062335968018e-03 -1.634578406810760498e-01 6.323023885488510132e-02 -3.069585561752319336e-01 1.745657026767730713e-01 8.198211342096328735e-02 -9.649977833032608032e-02 -6.642333418130874634e-02 -4.074437022209167480e-01 -1.736751496791839600e-01 1.901037096977233887e-01 -1.562378741800785065e-02
-2.982311546802520752e-01 -2.264842391014099121e-01 -1.497447937726974487e-01 2.449777275323867798e-01 3.433980047702789307e-01 4.507468268275260925e-02 2.008235454559326172e-01 7.780866324901580811e-02 -1.949506849050521851e-01 -1.673195064067840576e-01 1.366481333971023560e-01 -4.189684092998504639e-01 9.367179125547409058e-02 1.497645229101181030e-01 1.020374894142150879e-02 3.033835068345069885e-02 -2.128713950514793396e-02 2.070866674184799194e-01 5.299726501107215881e-02 -1.626405417919158936e-01 6.945502758026123047e-02 1.306476593017578125e-01 1.234450936317443848e-01 -1.138910464942455292e-02 -1.335260570049285889e-01 -3.796922862529754639e-01 7.818331569433212280e-02 5.891760438680648804e-02 -1.345204710960388184e-01 9.230797737836837769e-02 1.415131520479917526e-02 1.014596894383430481e-01
1.540046185255050659e-01 -1.454075574874877930e-01 6.547786295413970947e-02 3.725667893886566162e-01 5.936761572957038879e-02 -3.192819952964782715e-01 1.333496123552322388e-01 -1.497765188105404377e-03 8.436101675033569336e-02 -4.349243044853210449e-01 7.890457659959793091e-02 8.524425327777862549e-02 -5.635997653007507324e-02 9.760991670191287994e-03 -3.987645357847213745e-02 6.145226210355758667e-02 -1.305614858865737915e-01 -1.306966599076986313e-02 9.733999520540237427e-02 -8.187002688646316528e-02 -2.026485204696655273e-01 -1.673476099967956543e-01 1.545778363943099976e-01 -8.706366270780563354e-02 1.351095139980316162e-01 -2.602314203977584839e-02 -2.351282387971878052e-01 -2.101130038499832153e-01 2.876412868499755859e-02 2.613537907600402832e-01 3.594127297401428223e-01 1.406166404485702515e-01
-2.992588877677917480e-01 -2.831905782222747803e-01 -3.596972227096557617e-01 1.090755164623260498e-01 7.191455364227294922e-02 -2.505283057689666748e-01 -9.845459461212158203e-02 -2.178176343441009521e-01 -2.844421006739139557e-02 -3.644104599952697754e-01 6.086638197302818298e-02 -1.654602140188217163e-01 -7.943528890609741211e-02 2.206111997365951538e-01 -1.321425586938858032e-01 5.517652258276939392e-02 -4.240408167243003845e-02 8.351893723011016846e-02 1.839283704757690430e-01 -3.026325702667236328e-01 -1.387408282607793808e-02 -6.608118116855621338e-02 9.891495853662490845e-02 -1.262131184339523315e-01 -1.533726043999195099e-02 1.231068223714828491e-01 1.475974470376968384e-01 -2.193103283643722534e-01 -2.593277692794799805e-01 -2.803134545683860779e-02 -3.800021111965179443e-02 6.713089346885681152e-02
-1.266369819641113281e-01 -1.665553897619247437e-01 -4.569993168115615845e-02 2.825261354446411133e-01 -5.954805761575698853e-02 -1.071864068508148193e-01 2.217876166105270386e-01 4.759474843740463257e-02 -4.519168287515640259e-02 -5.501290410757064819e-02 6.736119836568832397e-02 -2.767884731292724609e-01 3.891147375106811523e-01 -1.673750132322311401e-01 -1.233911290764808655e-01 2.615886926651000977e-02 -4.094453528523445129e-02 1.318786591291427612e-01 -9.026177972555160522e-02 8.272515237331390381e-02 2.538659274578094482e-01 -2.455368638038635254e-01 2.983918488025665283e-01 -1.613488197326660156e-01 1.490403115749359131e-01 -6.860250979661941528e-02 1.005141511559486389e-01 -1.187473833560943604e-01 -8.461319655179977417e-02 4.148877859115600586e-01 7.334493845701217651e-02 1.288807094097137451e-01
-1.546254903078079224e-01 -9.213830530643463135e-02 7.487646490335464478e-02 1.031086891889572144e-01 1.992306411266326904e-01 -1.343419849872589111e-01 2.068750411272048950e-01 -1.738047152757644653e-01 3.042177855968475342e-01 -1.374879628419876099e-01 2.430057376623153687e-01 8.029965683817863464e-03 -3.805729448795318604e-01 -2.246042937040328979e-01 8.496093004941940308e-02 -7.357684429734945297e-03 -2.326662987470626831e-01 3.250195086002349854e-01 1.159155741333961487e-01 -1.270097196102142334e-01 1.513764262199401855e-01 2.739091403782367706e-02 9.670799970626831055e-02 -2.551976442337036133e-01 -2.246344089508056641e-01 -7.139065116643905640e-02 -1.892093867063522339e-01 -1.947004050016403198e-01 -1.441043913364410400e-01 -5.134814884513616562e-03 8.522984385490417480e-02 5.186358839273452759e-02
-8.272711932659149170e-02 -2.093913406133651733e-01 -9.902746975421905518e-02 3.201127052307128906e-01 4.202600419521331787e-01 -9.227247536182403564e-02 1.236951425671577454e-01 5.699189752340316772e-02 5.370886530727148056e-03 -2.050102204084396362e-01 3.245415538549423218e-02 -2.574178576469421387e-01 3.273735940456390381e-01 -1.827409267425537109e-01 -5.564649403095245361e-02 2.081242576241493225e-02 -2.613522708415985107e-01 5.901350080966949463e-02 4.157175496220588684e-02 -1.292687654495239258e-01 -7.735867798328399658e-02 -1.205881163477897644e-01 1.356959193944931030e-01 -2.211566269397735596e-01 2.016245126724243164e-01 -6.817690283060073853e-02 -1.464024633169174194e-01 -2.931340932846069336e-01 1.262784376740455627e-02 -1.312703639268875122e-01 6.205633282661437988e-02 1.670302301645278931e-01
-2.224459797143936157e-01 -1.145338192582130432e-01 -4.292431473731994629e-02 -5.521110817790031433e-02 3.923305310308933258e-03 2.207023501396179199e-01 2.361900806427001953e-01 1.181748136878013611e-01 -6.885798275470733643e-02 -3.917870819568634033e-01 -4.222289100289344788e-02 -1.642039567232131958e-01 1.555816829204559326e-01 -3.810693323612213135e-02 -7.206665724515914917e-02 3.117440044879913330e-01 -3.532249107956886292e-02 1.115080863237380981e-01 -4.334831610321998596e-03 -2.355549186468124390e-01 1.681245416402816772e-01 -2.806352265179157257e-02 1.512537151575088501e-01 -3.259272873401641846e-01 3.880714252591133118e-02 -1.635835021734237671e-01 -2.087826281785964966e-01 -3.341436982154846191e-01 -1.261443048715591431e-01 5.416316539049148560e-02 -2.511339485645294189e-01 -7.902298122644424438e-02
-8.788280934095382690e-02 -2.969620227813720703e-01 3.334996402263641357e-01 8.835114538669586182e-02 1.999489217996597290e-02 -2.053794451057910919e-02 -2.052741311490535736e-02 4.890971630811691284e-02 4.676074162125587463e-02 -2.666196525096893311e-01 -1.243380084633827209e-02 1.873762458562850952e-01 -9.636781364679336548e-02 4.310050047934055328e-03 2.838376723229885101e-02 1.151253655552864075e-01 -2.974584996700286865e-01 2.446710467338562012e-01 -1.708680540323257446e-01 -3.843586742877960205e-01 2.222765237092971802e-01 -7.840248197317123413e-02 1.967349797487258911e-01 -2.137174606323242188e-01 1.277040392160415649e-01 2.736771851778030396e-02 1.212643925100564957e-02 1.955353319644927979e-01 1.479451954364776611e-01 1.419998705387115479e-01 -7.558520883321762085e-02 2.848074138164520264e-01
-2.536056041717529297e-01 -8.649026602506637573e-02 1.463635414838790894e-01 3.139268159866333008e-01 2.332771122455596924e-01 -2.077814377844333649e-02 -2.168969660997390747e-01 1.101564988493919373e-01 -5.560552235692739487e-03 -4.305922389030456543e-01 5.497678369283676147e-02 -1.365774963051080704e-02 -2.830299139022827148e-01 -7.273857295513153076e-02 -2.368811331689357758e-02 8.973333984613418579e-02 -2.702679336071014404e-01 -1.671027094125747681e-01 -1.078647896647453308e-01 -8.801564574241638184e-03 1.780024617910385132e-01 -5.541400983929634094e-02 1.234830170869827271e-01 -2.647737562656402588e-01 7.863447815179824829e-02 -5.583680048584938049e-02 -5.349940061569213867e-02 2.406680583953857422e-01 -1.106303781270980835e-01 5.112675204873085022e-02 1.257113367319107056e-01 2.793080210685729980e-01
-1.548493951559066772e-01 -2.973715066909790039e-01 2.991423904895782471e-01 2.991165779531002045e-02 8.416654914617538452e-02 3.124431706964969635e-03 -1.266828477382659912e-01 -7.807773351669311523e-02 6.596644967794418335e-02 -1.371669620275497437e-01 1.790448874235153198e-01 1.037617325782775879e-01 -4.144332930445671082e-02 2.052329853177070618e-02 5.518053844571113586e-02 -7.603605277836322784e-03 2.395820021629333496e-01 2.709088623523712158e-01 3.617474809288978577e-02 -2.242157310247421265e-01 -1.137197911739349365e-01 -8.591658622026443481e-02 -4.408399574458599091e-03 -3.954031765460968018e-01 -1.137582808732986450e-01 -3.680582046508789062e-01 -3.115030005574226379e-02 -3.230261802673339844e-01 -1.257469356060028076e-01 2.594400644302368164e-01 2.206031419336795807e-02 1.895816624164581299e-02
-9.420569241046905518e-02 -7.502134144306182861e-02 -1.648580133914947510e-01 -1.403589826077222824e-02 1.985419988632202148e-01 -1.128145232796669006e-01 1.928400695323944092e-01 1.193742975592613220e-01 -2.924319589510560036e-03 -9.088726341724395752e-02 2.843900918960571289e-01 -3.076551258563995361e-01 1.131671220064163208e-01 2.432682067155838013e-01 -1.478519737720489502e-01 2.626329064369201660e-01 -2.291804999113082886e-01 5.011942610144615173e-02 -8.703903108835220337e-02 -4.204616248607635498e-01 1.261093467473983765e-01 9.899443387985229492e-02 5.324120447039604187e-02 -1.646241247653961182e-01 1.206615939736366272e-01 4.144253581762313843e-02 1.985369473695755005e-01 -2.633750438690185547e-01 -1.583971679210662842e-01 7.866744697093963623e-02 -2.369430959224700928e-01 -1.995920389890670776e-02
1.469352990388870239e-01 -3.233607113361358643e-01 4.762506857514381409e-02 2.356394678354263306e-01 3.556544333696365356e-02 -1.233735010027885437e-01 2.946498095989227295e-01 2.163728773593902588e-01 -8.282880485057830811e-02 -3.917773663997650146e-01 2.031144201755523682e-01 1.641031801700592041e-01 -1.577433943748474121e-01 -6.287354230880737305e-02 4.872987791895866394e-02 2.046391069889068604e-01 -1.411370038986206055e-01 1.253218501806259155e-01 2.083782255649566650e-01 -1.346031725406646729e-01 6.772745400667190552e-02 -1.539411544799804688e-01 2.111438363790512085e-01 1.100892480462789536e-02 4.548149928450584412e-02 1.859351694583892822e-01 -1.640295982360839844e-01 -1.609843671321868896e-01 -1.408195495605468750e-01 -1.383604976581409574e-04 1.579378098249435425e-01 2.447854429483413696e-01
8.112880587577819824e-02 -3.981584906578063965e-01 9.881994873285293579e-02 -2.452463507652282715e-01 -9.553368389606475830e-02 -6.913065444678068161e-04 3.881334513425827026e-02 -2.288044802844524384e-02 2.396101318299770355e-02 -3.283834755420684814e-01 2.391612231731414795e-01 -4.337755963206291199e-02 -6.483407318592071533e-02 -2.086530625820159912e-01 1.893573403358459473e-01 -8.971050381660461426e-03 -1.573145985603332520e-01 -6.993921101093292236e-02 -5.390031263232231140e-02 -4.881270602345466614e-02 8.204734325408935547e-02 1.909934431314468384e-01 2.211819887161254883e-01 -3.510424494743347168e-01 -1.410580128431320190e-01 -1.557964086532592773e-01 7.217759639024734497e-02 6.619028747081756592e-02 -1.267939805984497070e-01 3.635631799697875977e-01 2.212437689304351807e-01 3.741239011287689209e-02
-2.842963933944702148e-01 -1.328286230564117432e-01 -1.522288024425506592e-01 2.689904300495982170e-03 1.296285390853881836e-01 -1.547966599464416504e-01 2.339153736829757690e-02 1.212373375892639160e-01 3.639624640345573425e-02 -2.946661710739135742e-01 2.759549319744110107e-01 1.454438082873821259e-02 -2.218789458274841309e-01 -4.710335657000541687e-02 8.549489080905914307e-02 5.007907375693321228e-02 -2.390021979808807373e-01 -3.990447521209716797e-02 -1.930230855941772461e-01 -8.147670328617095947e-02 1.265074871480464935e-02 -2.295702099800109863e-01 -5.114565417170524597e-02 -1.790973246097564697e-01 -2.613943219184875488e-01 -1.879764348268508911e-01 2.215513288974761963e-01 -3.831990659236907959e-01 1.191482692956924438e-01 2.909959852695465088e-01 4.562535136938095093e-02 7.647258788347244263e-02
-3.520351275801658630e-02 5.235483869910240173e-02 2.189756780862808228e-01 3.023406565189361572e-01 -5.868358910083770752e-02 4.967487230896949768e-02 1.154788732528686523e-01 -1.715259104967117310e-01 1.226753927767276764e-03 -3.887578248977661133e-01 1.130574569106101990e-01 -1.546071916818618774e-01 -1.914326846599578857e-01 1.978993862867355347e-01 1.740806847810745239e-01 2.542118728160858154e-02 1.293824333697557449e-02 2.395240515470504761e-01 3.138778358697891235e-02 -2.054809331893920898e-01 -2.957997620105743408e-01 -1.421695500612258911e-01 1.167420670390129089e-01 -3.225016295909881592e-01 -1.215494349598884583e-01 5.464494228363037109e-02 2.015432268381118774e-01 -1.847033649682998657e-01 6.799601949751377106e-03 -5.149025842547416687e-02 -1.822650134563446045e-01 2.427041083574295044e-01
1.845318078994750977e-01 -5.757172405719757080e-02 -7.146733254194259644e-02 3.291272521018981934e-01 -5.495588108897209167e-02 -4.502011835575103760e-02 -7.416743040084838867e-02 2.172773778438568115e-01 4.166094958782196045e-02 -3.018455207347869873e-01 4.017292857170104980e-01 -2.756005525588989258e-01 -6.265880540013313293e-03 1.947673708200454712e-01 1.500575691461563110e-01 2.194731384515762329e-01 -1.233089044690132141e-01 6.347920000553131104e-02 1.019896864891052246e-01 -1.184833273291587830e-01 8.001101016998291016e-02 2.122860588133335114e-02 3.422689065337181091e-02 -3.436575233936309814e-01 -8.109054714441299438e-02 -4.968546703457832336e-02 -2.514643669128417969e-01 3.121302928775548935e-03 1.801539212465286255e-01 9.527026861906051636e-02 -1.783089935779571533e-01 1.928273141384124756e-01
-7.760606706142425537e-02 -1.758787035942077637e-01 -1.663232147693634033e-01 1.370732635259628296e-01 3.289361596107482910e-01 3.436199575662612915e-02 2.161916047334671021e-01 -1.325330883264541626e-01 -1.044411808252334595e-01 -2.247474193572998047e-01 7.562622427940368652e-02 -6.131902709603309631e-02 5.908485129475593567e-02 6.766758859157562256e-02 -2.543444335460662842e-01 1.519130170345306396e-02 -7.585857063531875610e-02 -2.896239049732685089e-02 7.495007663965225220e-02 -4.367214068770408630e-02 3.005557954311370850e-01 -1.057417318224906921e-01 2.344767153263092041e-01 -3.095250129699707031e-01 3.827357292175292969e-01 9.652458131313323975e-02 3.745273500680923462e-02 -3.004197180271148682e-01 1.090922132134437561e-01 1.439851820468902588e-01 -7.665082067251205444e-02 2.159458249807357788e-01
4.555917158722877502e-02 -2.690460085868835449e-01 -3.017167150974273682e-01 1.785441190004348755e-01 -1.438822448253631592e-01 -1.465419828891754150e-01 1.120648756623268127e-01 2.339247465133666992e-01 1.057182475924491882e-01 -3.739577159285545349e-02 1.518407603725790977e-03 -8.306398987770080566e-02 5.697457119822502136e-02 8.561386913061141968e-02 -3.111636638641357422e-01 1.297882348299026489e-01 -2.357656806707382202e-01 2.650669775903224945e-02 8.269894123077392578e-02 -4.474891722202301025e-02 2.550997138023376465e-01 6.704957038164138794e-02 1.009128540754318237e-01 -2.257485315203666687e-02 2.213725261390209198e-02 -4.285590946674346924e-01 -1.193333417177200317e-01 -7.924399524927139282e-02 -7.969187200069427490e-02 3.539845645427703857e-01 1.665283143520355225e-01 1.999914646148681641e-01
-1.939514093101024628e-02 -2.515161931514739990e-01 1.026657596230506897e-01 1.622783839702606201e-01 2.602547407150268555e-01 -1.087559983134269714e-01 -8.161127567291259766e-02 -1.288106590509414673e-01 3.455609828233718872e-02 -2.455518245697021484e-01 6.609692424535751343e-02 1.784372478723526001e-01 -1.349105089902877808e-01 1.700366288423538208e-01 1.483597606420516968e-01 4.275491535663604736e-01 -1.339502334594726562e-01 -1.394978165626525879e-01 -7.553986459970474243e-02 -2.315634638071060181e-01 -1.601843237876892090e-01 3.839177265763282776e-02 3.562594950199127197e-02 -2.808065712451934814e-01 3.791419044137001038e-02 -2.663863450288772583e-02 2.598178684711456299e-01 -4.942712374031543732e-03 -1.489953100681304932e-01 1.893904805183410645e-01 3.653460880741477013e-03 3.395761847496032715e-01
-2.082384377717971802e-01 -3.275653719902038574e-01 -2.094449847936630249e-01 5.777674540877342224e-02 2.641122089698910713e-03 -2.710746834054589272e-03 3.360193967819213867e-01 1.778925210237503052e-01 -1.258093267679214478e-01 -2.261427342891693115e-01 4.225032329559326172e-01 -6.163120642304420471e-02 -1.870036125183105469e-01 -6.708250194787979126e-02 -1.248358339071273804e-01 1.080403402447700500e-01 -1.178488135337829590e-02 -2.225248664617538452e-01 -2.452027946710586548e-01 8.533488959074020386e-02 1.534661203622817993e-01 -1.132859662175178528e-01 -1.695286780595779419e-01 -1.915945559740066528e-01 -3.092605993151664734e-02 -7.931457459926605225e-02 -1.220342814922332764e-01 -2.227089703083038330e-01 3.784461319446563721e-02 2.165271937847137451e-01 4.357924312353134155e-02 2.663466893136501312e-02
-9.817591309547424316e-02 -3.328158557415008545e-01 -3.711625235155224800e-03 3.949269056320190430e-01 4.497988149523735046e-02 -1.385367810726165771e-01 -1.927662491798400879e-01 -2.203801833093166351e-02 1.629736870527267456e-01 -8.691452443599700928e-02 2.788972258567810059e-01 1.021918654441833496e-02 8.527681976556777954e-02 8.657419122755527496e-03 2.697187475860118866e-02 3.529657125473022461e-01 -2.468808889389038086e-01 1.481383889913558960e-01 1.146970093250274658e-01 -2.296530175954103470e-03 2.897151745855808258e-02 4.892004653811454773e-02 -2.086326014250516891e-03 6.820136331953108311e-04 -2.239430695772171021e-02 -1.678382456302642822e-01 2.877731919288635254e-01 1.801652312278747559e-01 -8.189044892787933350e-02 1.451083421707153320e-01 -2.179940193891525269e-01 3.187018036842346191e-01
2.320442646741867065e-01 -2.647953033447265625e-01 9.972297586500644684e-03 5.395128130912780762e-01 5.294571071863174438e-02 -1.228495091199874878e-01 7.215515524148941040e-02 1.070554777979850769e-01 7.594385743141174316e-02 -2.918799817562103271e-01 1.461055874824523926e-01 2.051701694726943970e-01 -1.777412593364715576e-01 -1.164791062474250793e-01 1.819156259298324585e-01 4.034990444779396057e-02 2.516929432749748230e-02 1.315670553594827652e-02 2.379642426967620850e-01 -1.947817802429199219e-01 1.425936967134475708e-01 -2.325739711523056030e-01 6.900224834680557251e-02 -8.884527534246444702e-02 -2.456489950418472290e-02 1.187226083129644394e-02 -2.465015798807144165e-01 -1.744465529918670654e-01 8.185908943414688110e-02 1.079043149948120117e-01 -5.325889214873313904e-03 1.524981409311294556e-01
-2.529241144657135010e-01 -1.775422692298889160e-01 2.689295262098312378e-02 1.286884993314743042e-01 2.610357291996479034e-02 5.311390385031700134e-02 -2.501116096973419189e-01 7.806580513715744019e-02 1.340270042419433594e-01 -3.316291794180870056e-02 1.955214515328407288e-02 -2.612105906009674072e-01 2.316382378339767456e-01 -9.091549552977085114e-03 -1.311481837183237076e-02 6.328376941382884979e-03 2.469979673624038696e-01 1.323003023862838745e-01 1.302306354045867920e-01 -6.411899626255035400e-02 1.140560507774353027e-01 -5.565165728330612183e-02 1.549858599901199341e-01 -4.452840685844421387e-01 -2.408365011215209961e-01 -3.880040347576141357e-01 -8.039605617523193359e-02 -2.117172032594680786e-01 -1.065061986446380615e-01 2.474375367164611816e-01 1.982331974431872368e-03 5.520349368453025818e-02
-1.590881049633026123e-01 -2.298514395952224731e-01 1.406491398811340332e-01 2.807182073593139648e-01 -7.077544182538986206e-02 1.212227120995521545e-01 2.575334608554840088e-01 -1.043570116162300110e-01 2.833695337176322937e-02 -3.048990070819854736e-01 -2.526855096220970154e-02 1.585641205310821533e-01 6.282923370599746704e-02 7.969844155013561249e-03 2.397694587707519531e-01 5.899287387728691101e-02 -1.497793495655059814e-01 -6.133405119180679321e-02 -1.497197896242141724e-01 -3.530791103839874268e-01 1.382364183664321899e-01 -1.121166050434112549e-01 -2.158454209566116333e-01 -1.774963289499282837e-01 1.231717914342880249e-01 -7.391028851270675659e-02 2.484342455863952637e-01 -6.017693877220153809e-02 -1.768357157707214355e-01 1.314496845006942749e-01 -1.184346228837966919e-01 3.320041894912719727e-01
1.341400742530822754e-01 4.125986993312835693e-02 -1.423897035419940948e-02 1.735861897468566895e-01 3.505808487534523010e-02 6.615773588418960571e-02 4.426401481032371521e-02 2.108624726533889771e-01 3.108387812972068787e-02 -3.740859031677246094e-01 4.291645288467407227e-01 -4.514244571328163147e-02 2.517781220376491547e-02 2.855913639068603516e-01 4.262451082468032837e-02 3.217580616474151611e-01 -2.769272625446319580e-01 -1.015024408698081970e-01 1.201382055878639221e-01 -5.580805987119674683e-02 2.556163966655731201e-01 4.766936600208282471e-02 8.556100726127624512e-02 -2.395846545696258545e-01 -9.714233130216598511e-02 -1.295101940631866455e-01 -8.753693103790283203e-02 9.386850893497467041e-02 1.357830017805099487e-01 2.012912184000015259e-01 -4.812066629528999329e-02 2.060246169567108154e-01
[truncated: 3,275,575 more chars]
