# Supplementary material for: The Language of Innovation
Source: PLoS One. 2020 Apr 30;15(4):e0230107. doi: 10.1371/journal.pone.0230107 (PMC7194493; doi:10.1371/journal.pone.0230107)
Supplement: S20 File — (GZ) [file pone.0230107.s020.tar.gz › 1998-2002/V2Run_9_VS_4500_embeddings1998-2002ED32.txt]

1.268110871315002441e-01 -2.251262031495571136e-02 1.108916848897933960e-01 1.978680863976478577e-02 2.484016679227352142e-02 -6.087588518857955933e-02 2.356429696083068848e-01 -3.328493097797036171e-03 -5.502704903483390808e-02 -2.991219609975814819e-02 1.227841004729270935e-01 8.603704720735549927e-02 -1.451496481895446777e-01 1.138095110654830933e-01 3.432821035385131836e-01 1.631451398134231567e-01 4.766165837645530701e-02 1.189829930663108826e-01 8.184446394443511963e-02 1.754930764436721802e-01 1.345737129449844360e-01 2.832293510437011719e-02 -1.147042438387870789e-01 9.109354019165039062e-02 5.983361005783081055e-01 5.618637427687644958e-02 3.851341903209686279e-01 -9.950635954737663269e-03 7.995208352804183960e-02 2.448487281799316406e-01 8.039451204240322113e-03 -1.889197230339050293e-01
-9.683826565742492676e-02 -9.337162226438522339e-02 2.392878085374832153e-01 -8.355700969696044922e-02 3.074432015419006348e-01 -1.901018917560577393e-01 1.951397210359573364e-01 1.787247359752655029e-01 1.713807284832000732e-01 6.460704840719699860e-03 1.050212979316711426e-01 9.902322292327880859e-02 -3.129422366619110107e-01 3.625058531761169434e-01 4.855130985379219055e-02 -1.887395977973937988e-01 4.023404419422149658e-02 8.526068180799484253e-02 1.164537370204925537e-01 8.341284096240997314e-02 -2.058207243680953979e-01 1.245041191577911377e-01 -1.591235846281051636e-01 -1.757681071758270264e-01 3.735708892345428467e-01 1.344495415687561035e-01 -1.401933841407299042e-03 -2.064710259437561035e-01 -8.254577964544296265e-02 -9.772855788469314575e-02 1.705737262964248657e-01 -1.009982973337173462e-01
-7.002768665552139282e-02 1.289193183183670044e-01 2.267908006906509399e-01 1.164854690432548523e-02 -8.481912314891815186e-03 -2.814545109868049622e-02 2.650211453437805176e-01 5.779516696929931641e-02 -9.459041804075241089e-02 2.116820663213729858e-01 -8.840371668338775635e-02 -1.181710958480834961e-01 -3.268505632877349854e-01 1.118634939193725586e-01 1.967146843671798706e-01 4.206007346510887146e-02 3.839032053947448730e-01 9.112966060638427734e-02 3.647479414939880371e-01 5.543201416730880737e-02 -2.694635391235351562e-01 1.188323944807052612e-01 -3.522286191582679749e-02 -8.051209151744842529e-02 1.588266938924789429e-01 -5.650994926691055298e-02 2.149595469236373901e-01 -2.184210419654846191e-01 -2.833642661571502686e-01 -3.784799482673406601e-04 -1.608209758996963501e-01 4.868951067328453064e-02
-7.823769748210906982e-02 -2.730948030948638916e-01 2.164744436740875244e-01 -6.511633098125457764e-02 2.954545915126800537e-01 5.813696235418319702e-02 2.210481790825724602e-03 2.628030022606253624e-03 1.018610745668411255e-01 2.712923884391784668e-01 -1.819249056279659271e-02 -2.293523699045181274e-01 -3.097432479262351990e-02 1.414558738470077515e-01 3.901385068893432617e-01 2.195188105106353760e-01 2.316311150789260864e-01 1.500859390944242477e-02 1.004337444901466370e-01 1.362852007150650024e-01 -2.993020601570606232e-02 7.675987482070922852e-02 -1.448782682418823242e-01 3.127282485365867615e-02 2.397178858518600464e-01 9.715502709150314331e-02 1.750724762678146362e-01 1.211158744990825653e-02 -1.918766647577285767e-01 3.108435273170471191e-01 -2.679344415664672852e-01 -7.080156356096267700e-02
-9.726905077695846558e-02 4.453999549150466919e-02 9.912267327308654785e-02 -1.063442155718803406e-01 -3.171335756778717041e-01 1.229581534862518311e-01 1.493971645832061768e-01 2.308680266141891479e-01 4.512643441557884216e-02 -4.373772814869880676e-02 -1.243699342012405396e-02 -1.441919207572937012e-01 -1.287674754858016968e-01 2.519454061985015869e-01 3.634954988956451416e-01 2.502600550651550293e-01 1.452908813953399658e-01 6.491766870021820068e-02 -1.021703705191612244e-03 1.629311293363571167e-01 -1.608141213655471802e-01 5.512142088264226913e-03 -1.762572079896926880e-01 1.909215748310089111e-02 2.751312255859375000e-01 3.276150524616241455e-01 2.317498028278350830e-01 1.565106958150863647e-01 -2.473072148859500885e-02 -2.862625122070312500e-01 1.185282915830612183e-01 -9.676551818847656250e-02
-5.929423868656158447e-02 1.496404111385345459e-01 1.023183390498161316e-01 1.156657934188842773e-01 -1.293964087963104248e-01 4.627292230725288391e-02 1.331606507301330566e-01 4.026553928852081299e-01 -5.930568277835845947e-02 1.057877317070960999e-01 1.416235603392124176e-02 2.163571566343307495e-01 -1.145408302545547485e-01 1.395205706357955933e-01 2.100769728422164917e-01 6.686869263648986816e-02 3.683716058731079102e-01 1.206427961587905884e-01 1.685945540666580200e-01 1.376167088747024536e-01 -2.917622029781341553e-01 2.327205091714859009e-01 7.196807861328125000e-02 -2.744672000408172607e-01 1.899314075708389282e-01 2.190177291631698608e-01 1.574837118387222290e-01 -2.392822876572608948e-02 -2.031618356704711914e-01 -1.114093810319900513e-01 1.193150803446769714e-01 -1.176367178559303284e-01
-2.545490264892578125e-01 1.455623656511306763e-01 1.199991349130868912e-02 1.665607690811157227e-01 7.600852288305759430e-03 1.331859380006790161e-01 5.568576604127883911e-02 1.212121322751045227e-01 1.282588690519332886e-01 3.198063969612121582e-01 6.260284781455993652e-02 8.582418411970138550e-02 -1.790659427642822266e-01 1.560264974832534790e-01 4.789901971817016602e-01 2.357588857412338257e-01 8.752683550119400024e-02 -8.422315120697021484e-02 1.385334283113479614e-01 2.065158933401107788e-01 -1.885459721088409424e-01 8.380313217639923096e-02 -2.200096398591995239e-01 -9.911713190376758575e-03 3.541047275066375732e-01 1.383093446493148804e-01 8.707922697067260742e-02 -5.118714272975921631e-02 -1.783899068832397461e-01 -7.203078269958496094e-02 -1.864082738757133484e-02 1.391219496726989746e-01
-5.877701938152313232e-02 1.080413237214088440e-01 2.518883943557739258e-01 1.253683716058731079e-01 -1.540973633527755737e-01 3.776869550347328186e-02 2.378752268850803375e-02 1.918001845479011536e-02 7.908716052770614624e-02 -5.033686757087707520e-02 1.018097251653671265e-01 2.383272647857666016e-01 -2.815650105476379395e-01 9.854574501514434814e-02 4.897889494895935059e-01 1.861268430948257446e-01 8.394691348075866699e-02 -5.998876318335533142e-02 2.293900847434997559e-01 1.163960918784141541e-01 -2.909327447414398193e-01 3.931415453553199768e-02 1.041536480188369751e-01 -1.146577745676040649e-01 2.144380360841751099e-01 9.582506120204925537e-02 2.088961154222488403e-01 1.317614316940307617e-01 -1.753344088792800903e-01 -1.968326419591903687e-01 -4.618816077709197998e-02 -2.556214928627014160e-01
3.418381884694099426e-02 2.301093935966491699e-01 6.822922080755233765e-02 -2.546716108918190002e-02 -4.168247804045677185e-02 2.105773612856864929e-02 1.048727110028266907e-01 1.425222903490066528e-01 3.882253542542457581e-03 -6.549447029829025269e-02 -2.695668935775756836e-01 2.854039072990417480e-01 -2.768259644508361816e-01 1.348822265863418579e-01 4.871915578842163086e-01 2.400695718824863434e-02 3.020258843898773193e-01 1.506345421075820923e-01 2.030575275421142578e-01 1.446138620376586914e-01 -1.360312402248382568e-01 8.214116841554641724e-02 3.461587056517601013e-02 3.688654676079750061e-02 3.060093224048614502e-01 -1.276857499033212662e-02 1.012453660368919373e-01 -6.489388644695281982e-02 -1.935181468725204468e-01 2.195196300745010376e-01 1.046459972858428955e-01 -8.473215997219085693e-02
-2.209907472133636475e-01 -1.442964076995849609e-01 1.817499101161956787e-01 6.027893349528312683e-02 2.611361443996429443e-01 1.247932314872741699e-01 -1.238934174180030823e-01 1.400923728942871094e-01 -7.729814946651458740e-02 -6.894243508577346802e-02 1.346218436956405640e-01 2.195955067873001099e-01 -3.279728591442108154e-01 2.999030649662017822e-01 2.425698637962341309e-01 1.154217869043350220e-01 3.886826932430267334e-01 1.938212662935256958e-01 3.104788623750209808e-02 4.253849759697914124e-02 5.744203552603721619e-02 7.301951944828033447e-02 1.774353720247745514e-02 1.146464273333549500e-01 2.473583966493606567e-01 -1.577531546354293823e-02 1.443366557359695435e-01 -2.697352766990661621e-01 -1.591168642044067383e-01 -5.455378443002700806e-02 9.484171867370605469e-02 1.495710611343383789e-01
-1.523601710796356201e-01 -1.988445408642292023e-02 3.382903337478637695e-01 -1.947041451930999756e-01 2.268440872430801392e-01 1.609641872346401215e-02 -7.829461246728897095e-02 6.956783682107925415e-02 2.620073556900024414e-01 1.113914549350738525e-01 1.572293192148208618e-01 8.826852426864206791e-04 -1.885826641228049994e-04 -5.856813513673841953e-04 4.554094076156616211e-01 2.583405673503875732e-01 -1.024105846881866455e-01 1.174270547926425934e-02 7.748977094888687134e-02 9.902734309434890747e-02 1.133241355419158936e-01 -1.033668294548988342e-01 -7.201077044010162354e-02 -1.423151493072509766e-01 3.098276853561401367e-01 1.097194924950599670e-01 2.488148063421249390e-01 1.937865465879440308e-01 -1.923675984144210815e-01 -6.392619013786315918e-02 3.015357442200183868e-02 -2.377826422452926636e-01
-1.637660413980484009e-01 2.572737634181976318e-01 8.191595971584320068e-02 4.920242726802825928e-02 -1.193613931536674500e-01 7.125205360352993011e-03 7.872769236564636230e-02 1.213592290878295898e-01 2.895339764654636383e-02 1.697481721639633179e-01 -7.563821971416473389e-02 1.129560172557830811e-01 -3.444976508617401123e-01 -6.872218847274780273e-02 3.849873542785644531e-01 5.133914947509765625e-02 1.707942411303520203e-02 8.995582908391952515e-02 6.546822935342788696e-02 1.411591917276382446e-01 -1.373217105865478516e-01 1.668205410242080688e-01 -1.882436126470565796e-01 -1.560856550931930542e-01 2.382163554430007935e-01 2.078113108873367310e-01 3.907369673252105713e-01 -8.544113487005233765e-02 -2.509075999259948730e-01 -1.525029242038726807e-01 4.867090657353401184e-02 -2.295237928628921509e-01
-1.890631578862667084e-02 2.236551940441131592e-01 9.608033299446105957e-02 1.430449187755584717e-01 -4.836826398968696594e-02 2.769556641578674316e-02 -6.271250545978546143e-02 1.666963249444961548e-01 -1.872256398200988770e-02 1.663344353437423706e-01 1.141454651951789856e-01 -2.542222440242767334e-01 -3.766142129898071289e-01 9.666051715612411499e-02 3.716188967227935791e-01 -1.529984772205352783e-01 2.843203842639923096e-01 1.137972623109817505e-01 1.908790469169616699e-01 2.011253386735916138e-01 -7.454716414213180542e-02 1.617871373891830444e-01 -1.581409560458268970e-05 -1.925978623330593109e-02 2.677820622920989990e-01 2.075601816177368164e-01 1.506401412189006805e-02 -1.275087594985961914e-01 -3.407868444919586182e-01 -9.232304990291595459e-02 7.245231419801712036e-02 5.267385020852088928e-02
-1.005963310599327087e-01 -7.792575657367706299e-02 1.963872164487838745e-01 6.196909025311470032e-02 2.877012360841035843e-03 1.777622699737548828e-01 -1.541640758514404297e-01 1.954903453588485718e-01 5.038178712129592896e-02 5.157685279846191406e-02 3.758149966597557068e-02 2.424064837396144867e-02 -2.199871242046356201e-01 2.470221966505050659e-01 1.224752068519592285e-01 9.274096786975860596e-02 4.015120491385459900e-02 1.763611137866973877e-01 3.665638566017150879e-01 -2.064445465803146362e-01 -2.776850163936614990e-01 4.226132854819297791e-02 -7.595046889036893845e-03 -1.825504819862544537e-03 3.538964092731475830e-01 -1.689192466437816620e-02 1.403071135282516479e-01 -1.091560497879981995e-01 -2.155017703771591187e-01 -2.140222489833831787e-01 3.965448439121246338e-01 1.109599769115447998e-01
-1.107200309634208679e-01 -1.015656217932701111e-01 1.817556023597717285e-01 1.572006046772003174e-01 -2.949364110827445984e-02 -2.753284871578216553e-01 9.617602080106735229e-02 2.236274033784866333e-01 2.080508470535278320e-01 -1.025693714618682861e-01 7.073026150465011597e-02 2.500933110713958740e-01 -2.000330537557601929e-01 2.476368695497512817e-01 7.489951699972152710e-02 1.481177844107151031e-02 -9.070139378309249878e-02 2.276487946510314941e-01 2.865104973316192627e-01 -1.309646368026733398e-01 1.492256578058004379e-02 6.917829811573028564e-02 -5.272253975272178650e-02 -1.536212954670190811e-02 1.966195255517959595e-01 7.550972700119018555e-02 5.081710815429687500e-01 -4.282746464014053345e-02 1.140384301543235779e-01 -1.786222904920578003e-01 9.886018186807632446e-02 -1.696772426366806030e-01
-2.486797273159027100e-01 3.826761152595281601e-03 3.426284790039062500e-01 -4.927537962794303894e-02 2.467179149389266968e-01 -3.516987338662147522e-02 -2.385339438915252686e-01 3.796825706958770752e-01 8.303212374448776245e-02 1.227213069796562195e-02 -1.009442061185836792e-01 8.089759945869445801e-02 3.660521656274795532e-02 -7.810130482539534569e-04 4.780685305595397949e-01 4.762713238596916199e-02 -1.122065540403127670e-02 -1.734815910458564758e-02 2.039039283990859985e-01 -5.402956902980804443e-02 -6.511852890253067017e-02 -1.570441424846649170e-01 -2.276396751403808594e-02 -4.030656442046165466e-02 2.298638671636581421e-01 2.483776360750198364e-01 7.700248062610626221e-02 2.521573305130004883e-01 -4.377230070531368256e-03 3.931743651628494263e-02 -1.995806582272052765e-02 -1.929924786090850830e-01
4.903902299702167511e-03 7.386162132024765015e-02 2.019032090902328491e-01 -5.013737082481384277e-02 1.121054776012897491e-02 8.049013465642929077e-02 2.194183617830276489e-01 3.357928395271301270e-01 -1.456309407949447632e-01 8.897878229618072510e-02 -5.060921423137187958e-03 1.276644766330718994e-01 -1.600698679685592651e-01 -1.462224777787923813e-02 3.925371170043945312e-01 2.084059119224548340e-01 1.768347322940826416e-01 -1.905082017183303833e-01 3.863684460520744324e-02 2.847906649112701416e-01 1.871247030794620514e-02 1.213059574365615845e-01 -7.557713240385055542e-02 -2.755763009190559387e-02 3.121552467346191406e-01 3.492361903190612793e-01 1.567949205636978149e-01 -1.385844498872756958e-02 -1.986135989427566528e-01 -1.907891631126403809e-01 7.298339158296585083e-02 -1.336982697248458862e-01
-1.736841201782226562e-01 3.751694038510322571e-02 7.231265306472778320e-02 2.263684757053852081e-03 -1.886831223964691162e-01 -1.835259422659873962e-02 1.016604974865913391e-01 1.991837173700332642e-01 4.417349118739366531e-03 6.574330478906631470e-02 -1.200840696692466736e-01 -9.864483028650283813e-02 -1.905086636543273926e-01 2.833901345729827881e-01 4.100766777992248535e-01 7.062555849552154541e-02 5.326380580663681030e-02 -2.012767046689987183e-01 1.205683052539825439e-01 1.774471998214721680e-01 1.244058925658464432e-02 2.471915185451507568e-01 4.245506599545478821e-02 2.968458458781242371e-02 2.515217065811157227e-01 4.030166566371917725e-01 2.377502471208572388e-01 -6.719772238284349442e-03 -2.502345144748687744e-01 -1.396135389804840088e-01 8.890817314386367798e-02 -1.827907264232635498e-01
2.511282451450824738e-02 -3.904021903872489929e-02 -5.338751524686813354e-02 -6.759469956159591675e-02 1.166257113218307495e-01 9.240316599607467651e-02 -5.102157592773437500e-02 5.176545381546020508e-01 1.500635892152786255e-01 4.626311827450990677e-03 -3.705949783325195312e-01 1.600278615951538086e-01 -1.678109765052795410e-01 1.180988028645515442e-01 8.640673756599426270e-02 -8.110181242227554321e-02 2.392293661832809448e-01 3.459380269050598145e-01 1.979583501815795898e-02 2.154395729303359985e-01 -7.622734457254409790e-02 -6.947977840900421143e-02 -1.721748337149620056e-02 -2.099432200193405151e-01 1.216507703065872192e-01 1.969095170497894287e-01 2.587026059627532959e-01 -2.250137627124786377e-01 1.052793115377426147e-02 4.362616222351789474e-03 7.555179297924041748e-02 -1.964885182678699493e-02
-2.120041847229003906e-01 2.210772186517715454e-01 -2.881654910743236542e-02 9.058474749326705933e-02 5.252416059374809265e-02 1.395749021321535110e-02 3.033882938325405121e-02 1.147307455539703369e-01 3.757039457559585571e-02 4.581461846828460693e-02 -8.783204853534698486e-02 -5.337086971849203110e-03 -2.160247713327407837e-01 1.462890803813934326e-01 5.005356669425964355e-01 1.830935627222061157e-01 1.631547361612319946e-01 3.338010236620903015e-02 9.303214401006698608e-02 1.344620138406753540e-01 -1.599891632795333862e-01 2.048513442277908325e-01 -2.065837681293487549e-01 -3.263323605060577393e-01 1.774089336395263672e-01 2.111104875802993774e-01 2.712190151214599609e-01 5.558592453598976135e-02 -1.720076799392700195e-01 -1.240024566650390625e-01 1.935062855482101440e-01 1.021178439259529114e-01
-2.024055086076259613e-02 2.585840821266174316e-01 2.669802904129028320e-01 1.522864699363708496e-01 -1.873679906129837036e-01 -5.817358847707509995e-03 1.321172714233398438e-01 2.936695814132690430e-01 -2.766423672437667847e-02 9.496875852346420288e-02 2.640458196401596069e-02 1.422286927700042725e-01 -3.149738609790802002e-01 1.551625728607177734e-01 4.886996448040008545e-01 2.217917591333389282e-01 9.043456614017486572e-02 8.872238919138908386e-03 2.190056443214416504e-01 -3.570698574185371399e-02 -5.874339863657951355e-02 9.545844048261642456e-02 -1.079171523451805115e-01 -1.772370487451553345e-01 1.396499127149581909e-01 2.005988508462905884e-01 1.034549102187156677e-01 -1.110591292381286621e-01 -1.755602210760116577e-01 -1.168393567204475403e-01 8.656641840934753418e-02 -9.767717123031616211e-02
-2.315990328788757324e-01 -1.818454563617706299e-01 3.579661846160888672e-01 -2.288640439510345459e-01 1.736889630556106567e-01 -5.800905451178550720e-02 -5.906841158866882324e-02 -1.200145389884710312e-02 7.999011874198913574e-02 5.362688377499580383e-02 7.516574114561080933e-02 -1.453865319490432739e-01 1.149954795837402344e-01 2.130744159221649170e-01 4.284166395664215088e-01 1.957733631134033203e-01 8.523578196763992310e-02 2.260847948491573334e-02 1.198738664388656616e-01 -5.797468870878219604e-02 -5.719086620956659317e-03 -1.041198521852493286e-02 -3.877386450767517090e-01 -1.341272890567779541e-01 1.994669586420059204e-01 4.117957875132560730e-02 3.016941547393798828e-01 9.748698025941848755e-02 6.177216768264770508e-02 5.434283241629600525e-02 -4.474397003650665283e-02 -1.851995140314102173e-01
-1.794707030057907104e-02 -8.795908838510513306e-02 1.980131119489669800e-01 -1.554464548826217651e-01 1.957941949367523193e-01 3.026585280895233154e-02 -1.272165626287460327e-01 9.977168589830398560e-02 1.954485774040222168e-01 9.508229792118072510e-02 6.629098206758499146e-02 -7.139369100332260132e-02 1.202413067221641541e-02 -4.764665290713310242e-02 3.813728690147399902e-01 3.025954961776733398e-01 1.778236329555511475e-01 8.757316321134567261e-02 1.198349967598915100e-01 -1.193367913365364075e-01 -3.859575837850570679e-02 1.946220397949218750e-01 -1.875558048486709595e-01 -2.340063005685806274e-01 2.058209180831909180e-01 1.367086768150329590e-01 3.948594033718109131e-01 1.746104210615158081e-01 -7.410666346549987793e-02 2.453241646289825439e-01 -7.995925098657608032e-02 -2.242839485406875610e-01
-1.363170444965362549e-01 -1.033588796854019165e-01 2.610554099082946777e-01 8.046706765890121460e-02 1.924124062061309814e-01 3.701052814722061157e-02 -8.219077438116073608e-02 9.304648637771606445e-02 -1.195632219314575195e-01 2.448451705276966095e-02 6.593845039606094360e-02 1.670839032158255577e-03 -1.394544690847396851e-01 9.334289282560348511e-02 2.367029339075088501e-02 8.765055239200592041e-02 9.898383915424346924e-02 1.441210061311721802e-01 2.209350913763046265e-01 -1.613962799310684204e-01 -3.608351051807403564e-01 6.293514370918273926e-02 1.984965242445468903e-02 -1.763383895158767700e-01 2.500599920749664307e-01 -8.852931112051010132e-02 4.784880280494689941e-01 -1.820505410432815552e-01 -1.026607602834701538e-01 -2.058750987052917480e-01 1.985309422016143799e-01 -3.012884259223937988e-01
-2.605174779891967773e-01 1.761049032211303711e-01 -3.724641352891921997e-02 1.699433326721191406e-01 -2.768508195877075195e-01 1.246212609112262726e-02 1.854811608791351318e-01 1.127172484993934631e-01 -2.446763403713703156e-02 1.831983923912048340e-01 -9.996175765991210938e-02 -4.691486712545156479e-03 -1.950833052396774292e-01 2.237879186868667603e-01 2.593518495559692383e-01 3.495202213525772095e-02 2.298906743526458740e-01 4.517393559217453003e-02 2.203028500080108643e-01 5.360141023993492126e-02 1.656548529863357544e-01 4.922794923186302185e-02 -2.335480786859989166e-02 -1.712889820337295532e-01 2.439279854297637939e-01 8.960693329572677612e-02 4.166431128978729248e-01 -9.227063506841659546e-02 -1.416616141796112061e-01 7.969881407916545868e-03 1.998675614595413208e-01 2.652921974658966064e-01
1.712532192468643188e-01 6.400309037417173386e-03 4.002756997942924500e-02 2.376939170062541962e-02 -4.391716048121452332e-02 -2.059830278158187866e-01 9.984105080366134644e-02 5.778947472572326660e-01 2.139077894389629364e-02 2.006161808967590332e-01 6.541596353054046631e-02 1.369086802005767822e-01 -4.302864372730255127e-01 2.515558004379272461e-01 -5.425624083727598190e-03 1.907146535813808441e-02 1.056923419237136841e-01 1.258888840675354004e-01 1.203346252441406250e-01 1.330493092536926270e-01 2.776203677058219910e-02 -3.871195763349533081e-02 1.449637711048126221e-01 5.106219276785850525e-02 1.989092677831649780e-01 1.113956272602081299e-01 3.337369263172149658e-01 1.831438951194286346e-02 -4.738001152873039246e-03 1.030140221118927002e-01 -2.462212741374969482e-02 -8.721017837524414062e-02
-8.210571110248565674e-02 8.315183967351913452e-02 1.588126271963119507e-01 8.167185820639133453e-03 -7.014312595129013062e-02 -1.055845990777015686e-01 5.380916595458984375e-02 1.462942957878112793e-01 1.312177348881959915e-02 3.599914489313960075e-03 -1.015009656548500061e-01 1.366313844919204712e-01 -3.037461638450622559e-01 1.688304841518402100e-01 4.012855589389801025e-01 2.365487366914749146e-01 -5.737543106079101562e-02 5.863569676876068115e-02 2.645558118820190430e-01 2.328179478645324707e-01 -1.335961520671844482e-01 1.951646804809570312e-02 -1.065159961581230164e-01 -2.271350026130676270e-01 1.951048523187637329e-01 1.966460496187210083e-01 1.548454165458679199e-01 -1.847778558731079102e-01 -3.561185598373413086e-01 -1.633862406015396118e-01 2.141464650630950928e-01 8.640334010124206543e-02
-1.047082394361495972e-01 -8.758542686700820923e-02 1.509173214435577393e-01 -7.945287227630615234e-02 6.654548645019531250e-02 -9.261304885149002075e-02 7.485766708850860596e-02 2.999341785907745361e-01 1.892700940370559692e-01 1.681646257638931274e-01 6.683323532342910767e-02 1.979390382766723633e-01 -5.410004034638404846e-02 1.404667198657989502e-01 1.110409498214721680e-01 -1.108038276433944702e-01 1.425849646329879761e-01 4.375985860824584961e-01 2.085678577423095703e-01 -2.799951434135437012e-01 -2.888979762792587280e-02 7.314562797546386719e-02 -2.090754359960556030e-01 -2.645862996578216553e-01 1.696800291538238525e-01 -4.883781075477600098e-03 2.306815534830093384e-01 7.740970700979232788e-03 -2.108940482139587402e-01 -2.778672277927398682e-01 1.301531791687011719e-01 -1.198024526238441467e-01
-1.133340075612068176e-01 -6.107753887772560120e-02 2.170973122119903564e-01 9.234501421451568604e-02 2.681476473808288574e-01 2.153094112873077393e-01 1.347159892320632935e-01 1.848206967115402222e-01 1.291563212871551514e-01 1.128902509808540344e-01 -1.428553909063339233e-01 -1.446931213140487671e-01 1.768002361059188843e-01 2.648641169071197510e-01 3.140997290611267090e-01 1.287524402141571045e-01 2.994571626186370850e-01 1.936284303665161133e-01 1.199747547507286072e-01 -9.397552907466888428e-02 9.587946534156799316e-02 6.103711947798728943e-02 5.467855557799339294e-02 -1.111537143588066101e-01 3.751164302229881287e-02 1.731666028499603271e-01 1.131018921732902527e-01 -5.103413015604019165e-02 -4.406265169382095337e-02 3.565767705440521240e-01 1.628412306308746338e-01 -2.978760898113250732e-01
-4.291620478034019470e-02 2.667644023895263672e-01 1.486648023128509521e-01 9.334100782871246338e-02 -1.046015992760658264e-01 3.699075430631637573e-02 2.528111077845096588e-02 -6.342654675245285034e-02 -1.302454154938459396e-02 2.575261890888214111e-01 4.689897224307060242e-02 5.192906595766544342e-03 -2.157959043979644775e-01 4.674048721790313721e-02 5.179132223129272461e-01 1.134881153702735901e-01 8.066137880086898804e-02 7.270169258117675781e-02 1.145851463079452515e-01 1.468194555491209030e-02 4.336600378155708313e-02 4.084977209568023682e-01 -8.352877199649810791e-02 -1.584262400865554810e-01 3.921987712383270264e-01 1.479661315679550171e-01 1.515067815780639648e-01 4.601466655731201172e-02 -6.002813205122947693e-02 -1.421774029731750488e-01 -6.706745177507400513e-02 1.598809361457824707e-01
-8.955345302820205688e-02 -4.372180253267288208e-02 -2.728992141783237457e-02 5.033476278185844421e-02 -6.790313869714736938e-02 1.159782111644744873e-01 -1.536294352263212204e-02 4.002941846847534180e-01 -2.527464032173156738e-01 1.356721818447113037e-01 -1.991596631705760956e-02 -2.801810018718242645e-02 -3.782126903533935547e-01 7.398027926683425903e-02 3.886405229568481445e-01 7.662610709667205811e-02 2.528319358825683594e-01 1.726133562624454498e-02 1.562695950269699097e-01 -7.870883680880069733e-03 -1.565402150154113770e-01 7.098738104104995728e-02 5.408264324069023132e-02 -5.120691657066345215e-02 4.416258633136749268e-01 -3.092668950557708740e-03 -2.750751003623008728e-02 6.726005673408508301e-02 -2.411447465419769287e-01 -6.281610578298568726e-02 -7.288916409015655518e-02 -1.668189018964767456e-01
-1.239566281437873840e-01 1.437858790159225464e-01 1.245073881000280380e-02 -6.318367272615432739e-02 1.004341244697570801e-01 -5.904991924762725830e-02 3.496512398123741150e-02 -1.568136923015117645e-02 2.125078998506069183e-02 1.789822131395339966e-01 1.638914197683334351e-01 5.153540521860122681e-02 -2.136939465999603271e-01 -1.554831266403198242e-01 3.936844170093536377e-01 -4.784212633967399597e-02 -1.066299900412559509e-02 1.006120666861534119e-01 1.604485660791397095e-01 3.519709780812263489e-02 -5.401706695556640625e-02 3.792489171028137207e-01 -1.069047376513481140e-01 -9.963309764862060547e-02 3.176055848598480225e-01 8.960924297571182251e-02 3.900074064731597900e-01 -2.742936313152313232e-01 -1.031304076313972473e-01 -2.344678193330764771e-01 1.128757297992706299e-01 1.890292018651962280e-01
-1.101325228810310364e-01 -2.157288193702697754e-01 2.960232272744178772e-02 -6.914488971233367920e-02 5.987380445003509521e-02 1.985464692115783691e-01 4.365871474146842957e-02 4.574184715747833252e-01 3.501467406749725342e-02 -3.154005855321884155e-02 2.179065644741058350e-01 2.899818122386932373e-02 -3.594124615192413330e-01 1.472464948892593384e-01 7.137197256088256836e-02 1.058396548032760620e-01 1.399385035037994385e-01 2.528841495513916016e-01 3.257627785205841064e-01 -1.249576956033706665e-01 -2.984377443790435791e-01 1.409121602773666382e-01 -1.363174170255661011e-01 -7.002307474613189697e-02 1.716650575399398804e-01 -7.403755933046340942e-02 6.528268754482269287e-02 8.791031315922737122e-03 -1.075700577348470688e-02 1.622448414564132690e-01 5.779824685305356979e-03 -2.457503080368041992e-01
-2.882001996040344238e-01 -3.380570933222770691e-02 4.699057936668395996e-01 -2.073630690574645996e-01 2.555911839008331299e-01 -3.852725028991699219e-02 -1.731474399566650391e-01 1.202334687113761902e-01 6.813144683837890625e-02 -1.309781521558761597e-01 -8.847164921462535858e-03 4.002674669027328491e-02 -9.708165377378463745e-02 -3.013440594077110291e-02 4.687098860740661621e-01 7.650887966156005859e-02 6.781207770109176636e-02 7.676184922456741333e-02 -1.086303442716598511e-01 1.027974486351013184e-01 5.178526788949966431e-02 -1.839833706617355347e-02 -5.054267868399620056e-02 -7.106436789035797119e-02 2.030761539936065674e-01 7.215806096792221069e-02 3.145664036273956299e-01 -3.753810003399848938e-02 -4.867592826485633850e-03 5.857376381754875183e-02 2.301217801868915558e-02 -2.951455414295196533e-01
7.891742140054702759e-02 3.109572082757949829e-02 8.501797914505004883e-02 3.747408092021942139e-02 -1.977137625217437744e-01 1.450415402650833130e-01 1.087239012122154236e-01 7.169178873300552368e-02 1.000588610768318176e-01 -1.513940654695034027e-02 -4.818456619977951050e-02 1.329276859760284424e-01 -3.929396271705627441e-01 7.733979821205139160e-02 2.594673633575439453e-01 9.181826561689376831e-02 3.787130489945411682e-02 -3.385812044143676758e-02 2.590885758399963379e-01 1.150132715702056885e-01 -1.164150685071945190e-01 2.621808052062988281e-01 -2.410870939493179321e-01 -2.426574230194091797e-01 7.664888352155685425e-02 -1.007937565445899963e-01 4.096788763999938965e-01 -1.714548021554946899e-01 -3.109776675701141357e-01 -1.751561760902404785e-01 2.384500019252300262e-02 1.313734054565429688e-01
1.579082757234573364e-02 -2.215937823057174683e-01 2.579331696033477783e-01 -2.817013673484325409e-02 3.068386912345886230e-01 3.164552384987473488e-03 1.591656729578971863e-02 2.797473371028900146e-01 1.680642515420913696e-01 3.418388077989220619e-03 1.032612472772598267e-01 2.141514793038368225e-02 1.442418396472930908e-01 2.837868332862854004e-01 3.240197896957397461e-01 -2.689065644517540932e-03 2.022794485092163086e-01 -2.304949238896369934e-02 2.968513593077659607e-02 6.816884130239486694e-02 3.250973299145698547e-02 1.241077333688735962e-01 -8.753272145986557007e-02 1.131470724940299988e-01 5.062887445092201233e-02 2.622446417808532715e-01 4.118326902389526367e-01 2.420236468315124512e-01 -7.756992429494857788e-02 2.454592436552047729e-01 1.082267835736274719e-01 -5.948511138558387756e-02
-8.685903996229171753e-02 1.347909420728683472e-01 1.287051439285278320e-01 2.277848124504089355e-01 -9.839840233325958252e-02 -1.024464443325996399e-01 2.144564129412174225e-02 2.953209877014160156e-01 4.557418078184127808e-02 7.944372296333312988e-02 -1.379162631928920746e-02 6.754181534051895142e-02 -1.926478296518325806e-01 1.062437519431114197e-01 3.778191804885864258e-01 3.111683130264282227e-01 7.562148571014404297e-02 -7.350225001573562622e-02 2.419812530279159546e-01 2.344401329755783081e-01 -2.285584509372711182e-01 9.397584944963455200e-02 -1.691647320985794067e-01 -8.789783716201782227e-02 2.114167213439941406e-01 6.251236051321029663e-02 2.300365567207336426e-01 -2.678385376930236816e-02 -2.213914841413497925e-01 -1.385248005390167236e-01 2.251104265451431274e-01 -2.317352741956710815e-01
-6.501839961856603622e-03 1.294347941875457764e-01 7.916672527790069580e-02 -1.302106082439422607e-01 2.369089275598526001e-01 1.011094450950622559e-01 -6.186154857277870178e-02 2.821347117424011230e-01 -8.179143071174621582e-03 -6.192092597484588623e-02 2.045219093561172485e-01 -3.231430649757385254e-01 -1.700447648763656616e-01 2.579421103000640869e-01 2.022758871316909790e-02 5.454712361097335815e-02 -2.223643362522125244e-01 1.924634352326393127e-02 -3.530892357230186462e-02 -1.289624869823455811e-01 1.071032658219337463e-01 2.472194284200668335e-02 3.364926436915993690e-03 -3.646054863929748535e-01 1.761914640665054321e-01 2.551920413970947266e-01 4.615304172039031982e-01 4.037354514002799988e-02 -1.385241001844406128e-01 -1.821050536818802357e-03 -1.013741269707679749e-01 -9.066424518823623657e-02
-2.428675144910812378e-01 6.459381431341171265e-02 1.021549478173255920e-01 1.321145743131637573e-01 3.241712450981140137e-01 -2.555676698684692383e-01 -9.116438776254653931e-02 1.006636247038841248e-01 8.440880104899406433e-03 2.958647608757019043e-01 3.357266634702682495e-02 7.002774626016616821e-02 -1.141969934105873108e-01 4.100171923637390137e-01 1.317436695098876953e-01 -8.245054632425308228e-02 3.850300610065460205e-01 2.310747504234313965e-01 2.906091809272766113e-01 1.527704764157533646e-02 -1.003825217485427856e-01 3.219477599486708641e-03 -1.015169546008110046e-01 6.352431327104568481e-02 5.782108288258314133e-03 5.317651480436325073e-02 2.611642777919769287e-01 5.450743064284324646e-02 -1.151778846979141235e-01 -1.402637958526611328e-01 -5.220709741115570068e-02 2.638566121459007263e-02
1.061355695128440857e-02 -1.786422729492187500e-01 -6.462394259870052338e-03 -8.322113752365112305e-02 4.351063072681427002e-01 4.948659241199493408e-02 2.353789508342742920e-01 1.082928478717803955e-01 7.743495702743530273e-02 -7.087256759405136108e-02 7.358607836067676544e-03 -5.132963135838508606e-02 -3.830661624670028687e-02 9.348841756582260132e-02 6.753953546285629272e-02 2.004911899566650391e-01 1.602967679500579834e-01 3.188561499118804932e-01 4.160360097885131836e-01 -1.551149319857358932e-02 1.949196010828018188e-01 1.357322782278060913e-01 1.167063489556312561e-01 -2.623904943466186523e-01 1.504544913768768311e-01 -8.981724269688129425e-03 3.286570310592651367e-01 -5.070113390684127808e-02 -1.856442987918853760e-01 -2.484237216413021088e-02 -1.094637438654899597e-01 -1.161576509475708008e-01
-1.670572757720947266e-01 -2.005446255207061768e-01 2.221965193748474121e-01 -5.246472731232643127e-02 2.413791418075561523e-01 -1.742820069193840027e-02 -7.701001316308975220e-02 5.212959274649620056e-02 1.569975614547729492e-01 2.007701098918914795e-01 2.109541185200214386e-02 -1.861991882324218750e-01 -7.647515088319778442e-02 1.631999313831329346e-01 4.636098742485046387e-01 2.806605696678161621e-01 1.549440771341323853e-01 -9.190779179334640503e-02 3.000315427780151367e-01 2.584280259907245636e-02 6.738067418336868286e-02 1.049201413989067078e-01 -2.020234987139701843e-02 5.444850400090217590e-02 5.405694618821144104e-02 1.208258792757987976e-01 4.053065478801727295e-01 3.143436089158058167e-02 -2.689300104975700378e-03 2.242037951946258545e-01 -2.464363351464271545e-02 -1.027038693428039551e-01
-1.691723614931106567e-02 -2.553586661815643311e-02 1.052195802330970764e-01 3.952905070036649704e-03 4.260209575295448303e-02 4.419451206922531128e-02 3.690863251686096191e-01 -8.113189687719568610e-05 1.587557047605514526e-02 -1.604087352752685547e-01 2.134867906570434570e-01 7.529365271329879761e-02 -2.042748220264911652e-02 2.450281828641891479e-01 2.108728587627410889e-01 -1.506686508655548096e-01 3.113075792789459229e-01 2.219995111227035522e-01 4.163207709789276123e-01 2.252725064754486084e-01 2.440766245126724243e-01 -1.995685994625091553e-01 5.363842472434043884e-02 9.341576136648654938e-03 2.702487409114837646e-01 1.152823865413665771e-01 2.138653993606567383e-01 2.976018935441970825e-03 -8.565259166061878204e-03 -1.969606988131999969e-02 -8.455809205770492554e-02 -1.755383610725402832e-01
-1.662521064281463623e-01 1.338161975145339966e-01 1.663153022527694702e-01 1.271487772464752197e-01 1.498939376324415207e-02 1.036212593317031860e-01 -1.123605947941541672e-02 3.187950849533081055e-01 -2.018574252724647522e-02 2.974447607994079590e-01 1.074807485565543175e-03 -4.699807986617088318e-02 -1.481307595968246460e-01 1.222666725516319275e-01 4.292818009853363037e-01 3.421133384108543396e-02 2.317892462015151978e-01 -1.801698235794901848e-04 -3.784164413809776306e-02 2.093564569950103760e-01 -1.374415159225463867e-01 2.701857089996337891e-01 3.991882130503654480e-02 -1.354404091835021973e-01 1.573959290981292725e-01 2.701001167297363281e-01 2.674729228019714355e-01 -1.708183139562606812e-01 4.602613672614097595e-02 -1.678277850151062012e-01 -9.901045262813568115e-02 1.874002218246459961e-01
-1.673861294984817505e-01 7.531560212373733521e-02 7.961061596870422363e-02 -1.851230114698410034e-01 2.868143916130065918e-01 -1.038540750741958618e-01 -1.708495318889617920e-01 8.420516550540924072e-02 -1.310662627220153809e-01 8.249801397323608398e-02 1.703155040740966797e-01 1.453330218791961670e-01 -3.679151237010955811e-01 3.870407119393348694e-02 1.642613857984542847e-01 -2.725463733077049255e-02 3.637677133083343506e-01 3.823587298393249512e-01 2.699842751026153564e-01 7.667044550180435181e-02 6.799841648899018764e-04 -7.650875300168991089e-02 -5.467027798295021057e-02 -2.551200427114963531e-02 1.655972748994827271e-01 -1.235314607620239258e-01 3.380401134490966797e-01 -1.229147613048553467e-01 -7.514537125825881958e-02 3.242762526497244835e-03 6.034379452466964722e-02 -9.760196506977081299e-02
2.268898040056228638e-01 -7.075890898704528809e-02 -1.895527988672256470e-01 1.023016721010208130e-01 -6.877643615007400513e-02 -1.239194348454475403e-02 4.909068811684846878e-03 3.309770524501800537e-01 1.427331715822219849e-01 2.806876599788665771e-02 -3.637253046035766602e-01 4.805481294170022011e-04 -3.283119201660156250e-01 1.858637928962707520e-01 9.587942063808441162e-02 1.094392538070678711e-01 2.170545756816864014e-01 2.613169252872467041e-01 8.875507116317749023e-02 2.034478038549423218e-01 3.001462481915950775e-02 -8.867660164833068848e-02 -1.041109785437583923e-01 -1.329917758703231812e-01 2.718946039676666260e-01 7.214323431253433228e-02 3.180124759674072266e-01 4.514095187187194824e-02 -2.419544458389282227e-01 -3.418765589594841003e-02 -8.898285776376724243e-02 -1.175421401858329773e-01
-6.587295234203338623e-02 -9.371408820152282715e-02 1.864201426506042480e-01 -1.261971443891525269e-01 1.212777271866798401e-01 1.530831307172775269e-01 1.853336840867996216e-01 6.274563819169998169e-02 -3.218200057744979858e-02 1.430923342704772949e-01 1.579038947820663452e-01 1.440017577260732651e-02 6.674677878618240356e-02 4.341861605644226074e-01 4.680227935314178467e-01 2.602507174015045166e-01 7.105735130608081818e-03 2.255353610962629318e-03 -7.838455960154533386e-03 1.121042221784591675e-01 1.147445514798164368e-01 4.060423001646995544e-02 2.213350385427474976e-01 -3.542681634426116943e-01 -3.599862009286880493e-02 3.829758614301681519e-02 1.555682867765426636e-01 2.103197127580642700e-01 8.441574871540069580e-02 2.294697314500808716e-01 -2.066441113129258156e-03 1.979080215096473694e-02
2.484543994069099426e-02 8.198742568492889404e-02 3.157718181610107422e-01 1.540056467056274414e-01 4.067672044038772583e-02 5.001232400536537170e-02 5.918161198496818542e-02 -2.940423600375652313e-02 5.984157696366310120e-02 1.086725071072578430e-01 2.811140418052673340e-01 1.483726352453231812e-01 -3.709458410739898682e-01 1.484654396772384644e-01 1.441490184515714645e-02 1.089936643838882446e-01 3.623335957527160645e-01 2.313875854015350342e-01 2.296995967626571655e-01 2.356711924076080322e-01 -3.403469547629356384e-02 1.154816299676895142e-01 1.915898323059082031e-01 8.786247670650482178e-02 3.210377395153045654e-01 -2.058966318145394325e-03 2.746084332466125488e-01 -7.520812749862670898e-02 5.049728602170944214e-02 -1.708553433418273926e-01 4.855483397841453552e-02 -4.757865890860557556e-02
-1.072569638490676880e-01 -1.801375299692153931e-01 -5.715046823024749756e-02 -9.132602810859680176e-02 2.109202742576599121e-01 3.528396785259246826e-02 1.989983618259429932e-01 1.341562718152999878e-02 9.230154752731323242e-02 -4.889299720525741577e-02 1.935227066278457642e-01 3.273351863026618958e-02 -1.009879633784294128e-01 2.460639923810958862e-01 1.841904520988464355e-01 6.293513625860214233e-02 7.517446577548980713e-02 3.688702881336212158e-01 5.308638215065002441e-01 1.788876056671142578e-01 1.694888472557067871e-01 1.168026216328144073e-02 1.067872568964958191e-01 -6.707736849784851074e-02 1.010264381766319275e-01 6.338786333799362183e-03 3.022364974021911621e-01 2.091243714094161987e-01 -4.894907772541046143e-02 -8.318593353033065796e-02 -2.079077363014221191e-01 -5.190353095531463623e-02
-1.033016070723533630e-01 -1.846302002668380737e-01 -2.295494452118873596e-02 -7.403024286031723022e-02 2.421492040157318115e-01 9.408833086490631104e-02 3.370209634304046631e-01 1.477406471967697144e-01 6.866555660963058472e-02 -1.253722459077835083e-01 6.884314864873886108e-02 1.836817413568496704e-01 8.524328470230102539e-02 3.644960224628448486e-01 7.563761621713638306e-02 7.232430577278137207e-02 6.659214943647384644e-02 2.944901585578918457e-01 3.900130689144134521e-01 1.039009094238281250e-01 3.351194784045219421e-02 2.728181183338165283e-01 1.001325696706771851e-01 -1.536401957273483276e-01 1.790738403797149658e-01 1.034324020147323608e-01 2.233884930610656738e-01 1.018670015037059784e-02 -1.821302622556686401e-01 1.835227757692337036e-01 -1.154511198401451111e-01 -1.202898286283016205e-02
-8.196242898702621460e-02 -1.130318567156791687e-01 -5.324604734778404236e-02 2.090712189674377441e-01 2.719976603984832764e-01 5.350396968424320221e-03 4.999158531427383423e-02 2.058643549680709839e-01 -2.630398608744144440e-03 1.907228380441665649e-01 3.466857969760894775e-02 1.883031576871871948e-01 2.291717752814292908e-02 -8.981115370988845825e-02 2.854123115539550781e-01 -1.415723115205764771e-01 -5.531862005591392517e-02 2.307918220758438110e-01 -5.267567560076713562e-02 1.411137282848358154e-01 8.127500861883163452e-02 -2.635155431926250458e-02 -2.480717562139034271e-02 -9.616300463676452637e-02 4.613531231880187988e-01 -2.427624017000198364e-01 4.016152918338775635e-01 1.054560095071792603e-01 -2.834440469741821289e-01 -6.137022003531455994e-02 -1.710722595453262329e-02 8.462826162576675415e-02
1.673670485615730286e-03 -4.553233738988637924e-03 1.514550000429153442e-01 -2.290415912866592407e-01 6.863816827535629272e-02 -6.026687845587730408e-02 -1.262429058551788330e-01 2.992375195026397705e-01 6.267593801021575928e-02 -2.027237415313720703e-01 1.081906408071517944e-01 1.320868544280529022e-02 -3.016724884510040283e-01 1.847669482231140137e-01 4.755529761314392090e-01 2.127263993024826050e-01 1.145133227109909058e-01 -5.824839696288108826e-02 1.926354020833969116e-01 -8.080326765775680542e-02 -1.086371857672929764e-02 -1.625748276710510254e-01 -1.104987692087888718e-02 -9.250608831644058228e-02 3.750395774841308594e-01 -1.459025293588638306e-01 1.685034930706024170e-01 9.884021431207656860e-02 1.637951582670211792e-01 -6.517764925956726074e-02 -1.725732386112213135e-01 3.107688762247562408e-02
-1.110623702406883240e-01 -1.140667274594306946e-01 7.943259924650192261e-02 1.294682174921035767e-01 -1.122650131583213806e-01 9.830822050571441650e-02 3.262094035744667053e-02 1.236405521631240845e-01 1.732352226972579956e-01 -5.938503518700599670e-02 -1.759895007126033306e-03 -9.024142287671566010e-03 5.858741328120231628e-02 3.541805446147918701e-01 1.364865750074386597e-01 -2.207072451710700989e-02 -2.512274682521820068e-01 -9.422959387302398682e-02 3.369448781013488770e-01 1.572360843420028687e-02 1.054833158850669861e-01 -3.664475083351135254e-01 3.504933416843414307e-02 -1.844270229339599609e-01 2.707134187221527100e-01 1.824789345264434814e-01 4.776419997215270996e-01 -6.503228563815355301e-03 1.599218249320983887e-01 2.020806260406970978e-02 -5.532641708850860596e-02 -3.333204984664916992e-02
-1.875451952219009399e-01 1.378725171089172363e-01 1.524550914764404297e-01 2.923446893692016602e-01 1.411501318216323853e-01 -7.293664664030075073e-02 2.553560025990009308e-02 2.979587316513061523e-01 2.333248257637023926e-01 1.129531767219305038e-02 -6.539150327444076538e-02 -6.687232851982116699e-02 -1.685000211000442505e-01 2.767582051455974579e-02 3.046281933784484863e-01 5.412181839346885681e-02 2.219880558550357819e-02 -2.644717134535312653e-02 3.472880125045776367e-01 -1.606728434562683105e-01 -8.936171233654022217e-02 2.443578392267227173e-01 -1.047596260905265808e-01 -2.872648537158966064e-01 2.271157354116439819e-01 -2.541758716106414795e-01 1.078309789299964905e-01 -2.360364198684692383e-01 -7.071722298860549927e-02 -1.715081781148910522e-01 -5.069738253951072693e-03 -8.634554594755172729e-02
-1.763390004634857178e-01 3.077778220176696777e-01 2.295524477958679199e-01 4.734041169285774231e-03 1.844445616006851196e-02 1.016403809189796448e-01 2.144707590341567993e-01 4.783103987574577332e-02 1.242032274603843689e-01 3.154844641685485840e-01 -8.586955815553665161e-02 1.409133821725845337e-01 -5.801673233509063721e-02 2.150865495204925537e-01 5.404797196388244629e-01 -5.627585574984550476e-02 1.610758602619171143e-01 -4.488642793148756027e-03 5.440469831228256226e-03 7.075773179531097412e-02 -1.903310567140579224e-01 1.375603973865509033e-01 1.174130570143461227e-02 -1.447792053222656250e-01 2.022753953933715820e-01 1.420043557882308960e-01 2.800538241863250732e-01 6.567933596670627594e-03 -8.824310451745986938e-02 -4.671797156333923340e-02 1.071412712335586548e-01 8.456795662641525269e-02
-1.182851120829582214e-01 -1.515603214502334595e-01 3.081267178058624268e-01 -2.005968838930130005e-01 2.470739185810089111e-01 4.778183624148368835e-02 -1.582933515310287476e-01 5.615568533539772034e-02 7.616534363478422165e-03 1.625625938177108765e-01 -9.413169324398040771e-02 -2.564316093921661377e-01 -4.333636537194252014e-02 1.408682316541671753e-01 3.356394171714782715e-01 1.841917037963867188e-01 1.195404827594757080e-01 -6.552742421627044678e-02 2.571426033973693848e-01 -2.211382798850536346e-02 8.482802659273147583e-02 1.165533959865570068e-01 -8.945253491401672363e-02 8.309137821197509766e-02 2.428827434778213501e-01 3.660571947693824768e-02 3.821621835231781006e-01 1.507831960916519165e-01 -1.207694560289382935e-01 2.213722169399261475e-01 1.615376211702823639e-02 -2.303566932678222656e-01
-1.240866556763648987e-01 -7.375755161046981812e-02 6.270807981491088867e-02 1.258545517921447754e-01 -2.003332376480102539e-01 -6.690869480371475220e-02 1.674727201461791992e-01 6.526407599449157715e-02 6.759685277938842773e-02 -3.132103756070137024e-02 9.604180604219436646e-02 3.244379460811614990e-01 -1.876225918531417847e-01 3.066023290157318115e-01 1.595589220523834229e-01 -1.476810127496719360e-01 6.374904513359069824e-02 2.936812937259674072e-01 3.869144618511199951e-01 -8.529207855463027954e-02 1.172162406146526337e-02 1.312091499567031860e-01 -1.809307187795639038e-01 -1.162185966968536377e-01 3.092766106128692627e-01 -2.301505357027053833e-01 2.904586493968963623e-01 -2.884130552411079407e-02 -1.716410070657730103e-01 6.938368082046508789e-02 5.107386037707328796e-02 -6.614206731319427490e-02
-5.601219460368156433e-02 1.142701059579849243e-01 1.263293027877807617e-01 3.193315491080284119e-02 1.272068172693252563e-01 2.607924044132232666e-01 2.240286767482757568e-01 -1.167401894927024841e-01 7.002735882997512817e-02 8.043888956308364868e-02 1.554051935672760010e-01 -7.333697378635406494e-02 -1.239537959918379784e-03 1.914010941982269287e-01 -7.462802459485828876e-04 -1.922924369573593140e-01 -1.061458606272935867e-02 2.958806157112121582e-01 3.228294253349304199e-01 2.468412518501281738e-01 -7.511915266513824463e-02 3.890023007988929749e-02 -3.084861040115356445e-01 -6.654996424913406372e-02 1.839582026004791260e-01 4.401886463165283203e-01 -2.164250612258911133e-02 -1.084506064653396606e-01 -1.681150197982788086e-01 -4.042391479015350342e-02 2.030607461929321289e-01 -1.837806105613708496e-01
6.278225034475326538e-02 1.336758024990558624e-02 8.969409018754959106e-02 6.808345019817352295e-02 -1.455947458744049072e-01 4.463846981525421143e-02 -1.949436403810977936e-02 1.844026744365692139e-01 -9.079289436340332031e-02 1.563441157341003418e-01 -1.909610182046890259e-01 3.209823966026306152e-01 -4.119124412536621094e-01 2.940572202205657959e-01 3.216399252414703369e-01 5.436547473073005676e-02 1.643563956022262573e-01 8.962868899106979370e-02 7.920717447996139526e-02 2.610271573066711426e-01 1.537897735834121704e-01 -1.557462066411972046e-01 6.339546293020248413e-02 -1.897571682929992676e-01 2.725470364093780518e-01 1.587259471416473389e-01 1.393790990114212036e-01 -1.341486126184463501e-01 -1.924553364515304565e-01 -1.869986765086650848e-02 1.385349482297897339e-01 -4.852105397731065750e-03
1.388831436634063721e-01 1.544469296932220459e-01 -5.434582754969596863e-02 1.430850755423307419e-02 -1.509679853916168213e-01 -8.769705146551132202e-02 2.910376340150833130e-02 6.021967157721519470e-02 -1.324399560689926147e-01 6.389484554529190063e-02 1.490301489830017090e-01 -1.646358221769332886e-01 -1.995906084775924683e-01 1.763420552015304565e-01 5.822210311889648438e-01 2.900843620300292969e-01 -1.000049486756324768e-01 3.136399686336517334e-01 1.805182695388793945e-01 5.321978032588958740e-02 -1.777248680591583252e-01 5.144644156098365784e-02 -1.840409636497497559e-02 4.516716301441192627e-02 8.227742463350296021e-02 7.437828183174133301e-02 1.712108254432678223e-01 -2.245692312717437744e-01 -2.155806571245193481e-01 -1.828123927116394043e-01 3.186803311109542847e-02 -1.958994194865226746e-02
-2.790048420429229736e-01 -1.289181783795356750e-02 1.485619246959686279e-01 1.774780154228210449e-01 -5.733663961291313171e-02 -3.371818922460079193e-03 1.118750050663948059e-01 2.093640267848968506e-01 7.088003307580947876e-02 4.789197444915771484e-02 -7.498312741518020630e-02 9.767166525125503540e-02 -2.750714421272277832e-01 -1.210368145257234573e-02 4.003947675228118896e-01 2.239392697811126709e-01 -2.193160355091094971e-02 2.579559385776519775e-01 2.261396050453186035e-01 3.351747989654541016e-01 -1.778105795383453369e-01 2.020375579595565796e-01 -3.971129655838012695e-02 -2.494040690362453461e-02 1.238278895616531372e-01 2.071810811758041382e-01 1.170348152518272400e-01 -6.845302134752273560e-02 -2.550890445709228516e-01 -1.362267881631851196e-01 4.811191931366920471e-03 -1.859772950410842896e-01
-1.539472043514251709e-01 2.250560373067855835e-02 4.550094902515411377e-01 -1.627022176980972290e-01 4.241495728492736816e-01 4.829554259777069092e-02 5.218691378831863403e-02 -1.110350340604782104e-01 3.900958597660064697e-02 8.915000408887863159e-02 -2.599136717617511749e-02 -4.572898894548416138e-02 7.672786712646484375e-02 7.387609779834747314e-02 3.279428184032440186e-01 2.923885285854339600e-01 -7.126443833112716675e-02 -1.434456370770931244e-02 2.521774768829345703e-01 -1.735425740480422974e-02 -5.329530686140060425e-02 6.302499771118164062e-02 8.138185739517211914e-02 -2.302343100309371948e-01 1.622436493635177612e-01 2.224380373954772949e-01 3.354761004447937012e-01 -4.174097906798124313e-03 1.839714311063289642e-02 -1.004009228199720383e-02 -2.831123396754264832e-02 -5.617320910096168518e-02
1.193510591983795166e-01 -1.228371039032936096e-01 1.376723945140838623e-01 4.107561428099870682e-03 2.322238385677337646e-01 -2.082124203443527222e-01 7.646974921226501465e-02 3.293504118919372559e-01 -4.263096302747726440e-02 -1.470387447625398636e-03 3.434627652168273926e-01 1.064062640070915222e-01 -2.675861120223999023e-01 2.232891619205474854e-01 3.081284761428833008e-01 1.091686822474002838e-02 1.094856038689613342e-01 1.739343404769897461e-01 2.002226561307907104e-01 2.045792192220687866e-01 -2.625941336154937744e-01 -1.117039993405342102e-01 3.389331325888633728e-02 -6.003966554999351501e-02 -1.610499173402786255e-01 5.872933566570281982e-02 9.055607765913009644e-02 -1.708079725503921509e-01 -2.883584499359130859e-01 3.062933124601840973e-02 1.763413995504379272e-01 -1.220819354057312012e-02
-1.642264127731323242e-01 9.505186975002288818e-02 3.885385692119598389e-01 2.982791326940059662e-02 -1.645670682191848755e-01 -4.252808168530464172e-02 1.157922446727752686e-01 1.306136846542358398e-01 -2.739252746105194092e-01 2.384455502033233643e-01 -1.513894647359848022e-01 -6.124572828412055969e-02 -1.054682508111000061e-01 4.112156480550765991e-02 2.663435935974121094e-01 -8.697675913572311401e-02 2.239206880331039429e-01 -1.277168691158294678e-01 3.684991002082824707e-01 2.760039269924163818e-01 -1.044671609997749329e-01 4.673265293240547180e-02 -9.297833591699600220e-02 -4.363742657005786896e-03 3.685321211814880371e-01 8.387640118598937988e-02 8.251120895147323608e-02 6.951283663511276245e-02 8.167582750320434570e-02 -5.732684209942817688e-02 1.939530074596405029e-01 -2.559770271182060242e-02
-5.878162756562232971e-02 -1.091862842440605164e-01 4.368858635425567627e-01 -8.723095804452896118e-02 -5.858990177512168884e-02 -1.113751828670501709e-01 -8.073303103446960449e-02 2.618628144264221191e-01 6.906437687575817108e-03 -5.732827633619308472e-02 -6.937551498413085938e-02 -1.991253644227981567e-01 -1.338799297809600830e-01 2.447518520057201385e-02 4.269022643566131592e-01 -2.486113756895065308e-01 3.305650353431701660e-01 -1.370536442846059799e-02 9.629048407077789307e-02 -4.023328889161348343e-03 -5.767122283577919006e-02 1.077211648225784302e-01 4.551190137863159180e-02 -8.936946094036102295e-02 1.011438891291618347e-01 4.702195897698402405e-02 3.047949075698852539e-01 1.676787622272968292e-03 -3.391706943511962891e-01 -5.532985925674438477e-02 -1.312804818153381348e-01 -2.072691172361373901e-02
-1.855271309614181519e-01 -7.459567487239837646e-02 4.849912822246551514e-01 -2.397134304046630859e-01 1.391367018222808838e-01 -3.032929450273513794e-02 -1.014176905155181885e-01 -7.120012305676937103e-03 4.203029721975326538e-02 1.263449937105178833e-01 2.091997563838958740e-01 9.297993779182434082e-02 6.065337732434272766e-02 3.099508583545684814e-02 4.205078184604644775e-01 1.277546286582946777e-01 9.436833858489990234e-02 8.251950889825820923e-02 1.434104740619659424e-01 -1.318617165088653564e-01 9.471133351325988770e-02 8.541310578584671021e-02 -6.676697731018066406e-02 -2.425682842731475830e-01 2.937662899494171143e-01 5.811458081007003784e-02 3.100833892822265625e-01 1.809777915477752686e-01 -3.098718635737895966e-02 1.213702559471130371e-01 -3.464218229055404663e-02 -9.518533013761043549e-03
-4.957225546240806580e-02 6.160540506243705750e-02 1.131867617368698120e-01 2.505387961864471436e-01 4.072906821966171265e-02 -1.239393129944801331e-01 -3.860495612025260925e-02 1.872026324272155762e-01 2.122288197278976440e-01 -1.396505255252122879e-02 3.218967840075492859e-02 1.078740805387496948e-01 -1.982648670673370361e-01 2.061856836080551147e-01 4.572527706623077393e-01 2.253137826919555664e-01 2.289444673806428909e-04 1.108806505799293518e-01 -5.179226398468017578e-02 1.637102514505386353e-01 -1.619659662246704102e-01 1.975387036800384521e-01 -7.537112385034561157e-02 -2.746018469333648682e-01 2.498107552528381348e-01 1.524613797664642334e-01 1.743595302104949951e-01 -8.172775059938430786e-02 -3.193762004375457764e-01 -2.213960438966751099e-01 -4.009937494993209839e-02 -3.948580473661422729e-02
-1.232602372765541077e-01 -1.510131061077117920e-01 3.134540617465972900e-01 -1.660121083259582520e-01 2.008860409259796143e-01 -1.272714436054229736e-01 -3.395081497728824615e-03 1.165866777300834656e-01 6.876870244741439819e-02 2.487889975309371948e-01 -7.591778784990310669e-02 -2.068621814250946045e-01 -3.968761488795280457e-02 2.332009971141815186e-01 3.165111839771270752e-01 2.830765843391418457e-01 2.141869813203811646e-02 1.085825078189373016e-02 1.837083697319030762e-01 -2.808122197166085243e-03 1.799267828464508057e-01 2.071637511253356934e-01 -1.172329112887382507e-02 3.776913136243820190e-02 1.834332644939422607e-01 1.031537801027297974e-01 3.392370641231536865e-01 1.628621071577072144e-01 3.720101714134216309e-02 2.242574244737625122e-01 -1.436800509691238403e-01 -2.125554233789443970e-01
-1.293345540761947632e-01 1.205969601869583130e-01 1.409803926944732666e-01 3.892807289958000183e-02 -1.248471587896347046e-01 -2.506255917251110077e-02 1.237481757998466492e-01 -1.410632878541946411e-01 1.739493310451507568e-01 2.586238260846585035e-04 -8.802928030490875244e-02 6.748879700899124146e-02 -1.626013070344924927e-01 2.969163060188293457e-01 2.761225402355194092e-01 1.083906292915344238e-01 1.098250318318605423e-02 4.743929207324981689e-01 4.365214332938194275e-02 1.020231917500495911e-01 1.569434851408004761e-01 3.291172683238983154e-01 -8.419471979141235352e-02 -2.716901004314422607e-01 2.015463113784790039e-01 -1.592603772878646851e-01 2.776120305061340332e-01 7.570989429950714111e-02 -7.842111401259899139e-03 -1.656557321548461914e-01 1.501166522502899170e-01 -2.443292923271656036e-02
-1.544658653438091278e-02 -1.938915401697158813e-01 3.153797686100006104e-01 -2.079268246889114380e-01 1.466145068407058716e-01 2.529977262020111084e-02 -8.095792680978775024e-02 5.349073559045791626e-02 5.401278287172317505e-02 2.928615212440490723e-01 -8.734904974699020386e-02 -2.536213696002960205e-01 -2.213448286056518555e-01 1.829996407032012939e-01 3.783090710639953613e-01 2.218753993511199951e-01 1.441403776407241821e-01 -7.367504877038300037e-04 1.683840751647949219e-01 2.129606530070304871e-02 1.311932951211929321e-01 9.162294864654541016e-02 -4.572434723377227783e-02 3.493984928354620934e-03 8.304097503423690796e-02 8.304017037153244019e-02 3.663683235645294189e-01 1.653481870889663696e-01 -4.446113482117652893e-02 2.538981735706329346e-01 7.781695458106696606e-04 -1.826436370611190796e-01
-1.555878221988677979e-01 -6.847742199897766113e-02 6.408499181270599365e-02 -1.966887712478637695e-01 2.181088328361511230e-01 5.631978064775466919e-02 1.615189760923385620e-01 -8.619015663862228394e-02 1.388747245073318481e-01 -4.559172689914703369e-02 1.631133407354354858e-01 1.117567867040634155e-01 3.016828373074531555e-02 2.485380470752716064e-01 1.792837530374526978e-01 8.274009078741073608e-02 1.577852219343185425e-01 3.926852345466613770e-01 4.313691854476928711e-01 1.085263639688491821e-01 1.381239295005798340e-01 1.457862555980682373e-02 2.125733941793441772e-01 -1.240676492452621460e-01 2.179308086633682251e-01 1.093655452132225037e-01 3.726145923137664795e-01 -2.241540886461734772e-02 -1.063138172030448914e-01 9.423600882291793823e-02 -6.970401853322982788e-02 -3.538898378610610962e-02
-1.448891963809728622e-02 -2.065916806459426880e-01 2.798798084259033203e-01 -9.006985276937484741e-02 1.857232302427291870e-01 -5.865038372576236725e-03 -4.940377175807952881e-02 7.875736057758331299e-02 3.073367290198802948e-02 3.067014813423156738e-01 -7.920894771814346313e-03 -1.604874432086944580e-01 -1.391675621271133423e-01 1.166974678635597229e-01 4.814201295375823975e-01 2.402164041996002197e-01 1.450056731700897217e-01 7.745520677417516708e-03 2.164524793624877930e-01 -1.421137992292642593e-02 1.061722263693809509e-01 -8.443742990493774414e-03 -1.287602484226226807e-01 -8.092716336250305176e-03 6.602188199758529663e-02 -3.608378814533352852e-03 3.773062825202941895e-01 1.750420778989791870e-01 -5.939409881830215454e-02 2.911615371704101562e-01 -3.878239542245864868e-02 -1.445750147104263306e-01
-8.339321613311767578e-02 -2.219160199165344238e-01 3.336159884929656982e-01 -3.517956733703613281e-01 1.326426863670349121e-01 -3.381281718611717224e-02 -1.545460075139999390e-01 3.664010018110275269e-02 1.190669313073158264e-01 7.346846163272857666e-02 -9.864078462123870850e-02 -5.907099321484565735e-02 1.641413718461990356e-01 8.666095882654190063e-02 5.102317333221435547e-01 1.712231934070587158e-01 4.324631765484809875e-02 1.282100677490234375e-01 1.837425231933593750e-01 7.909221947193145752e-02 9.929072111845016479e-02 6.738281250000000000e-02 -6.581211835145950317e-02 -2.075185179710388184e-01 2.405995130538940430e-01 1.089777126908302307e-01 2.368061840534210205e-01 1.304389238357543945e-01 -7.282379269599914551e-02 1.381783485412597656e-01 -6.602719426155090332e-02 -1.270564645528793335e-01
-3.416544944047927856e-02 -8.027660101652145386e-02 2.444388866424560547e-01 -5.751620978116989136e-03 2.344788163900375366e-01 -3.131263703107833862e-02 1.354468613862991333e-01 6.652023643255233765e-02 1.818396747112274170e-01 5.362536385655403137e-02 3.866783156991004944e-02 -1.605786234140396118e-01 7.068955339491367340e-03 1.645317971706390381e-01 4.623383879661560059e-01 1.672248989343643188e-01 1.659774780273437500e-01 4.910652339458465576e-02 3.008931577205657959e-01 -1.014855653047561646e-01 1.060668602585792542e-01 6.850490719079971313e-02 -8.707701414823532104e-02 -2.210839185863733292e-03 2.642687261104583740e-01 1.445516198873519897e-01 2.309010624885559082e-01 2.071309238672256470e-01 1.642217338085174561e-01 3.413486480712890625e-01 1.515543460845947266e-02 -1.918706595897674561e-01
-2.274698615074157715e-01 9.902040660381317139e-02 3.121149539947509766e-01 -3.101504147052764893e-01 2.299049645662307739e-01 1.076961904764175415e-01 8.441014587879180908e-02 7.165713608264923096e-02 -2.264458918944001198e-03 1.063181981444358826e-01 6.311836838722229004e-02 -1.695782393217086792e-01 1.266012191772460938e-01 1.310438364744186401e-01 3.696518242359161377e-01 2.687933743000030518e-01 1.549982577562332153e-01 -3.020585514605045319e-02 1.199717819690704346e-01 -1.495609059929847717e-03 -1.135442219674587250e-02 -2.035027444362640381e-01 -8.259809762239456177e-02 -1.786118298768997192e-01 3.346156179904937744e-01 1.483589559793472290e-01 2.912210226058959961e-01 8.878128975629806519e-02 8.833211660385131836e-02 1.506306231021881104e-01 7.184661179780960083e-02 7.971684448421001434e-03
-1.558671295642852783e-01 -9.390351921319961548e-02 3.004471361637115479e-01 -9.603198617696762085e-02 -1.885410249233245850e-01 -4.559208825230598450e-02 1.397247612476348877e-01 2.045962959527969360e-01 5.140828713774681091e-02 -3.449609875679016113e-02 -6.050792708992958069e-02 -8.194578811526298523e-03 -2.153003960847854614e-01 7.261752337217330933e-02 3.738791048526763916e-01 2.810754477977752686e-01 1.439724862575531006e-01 -1.434560418128967285e-01 1.184183880686759949e-01 1.043696925044059753e-01 -1.135844215750694275e-01 1.424421519041061401e-01 -2.306993454694747925e-01 -1.690715551376342773e-01 2.947922646999359131e-01 1.397403180599212646e-01 1.092593520879745483e-01 1.020301952958106995e-01 -2.128057777881622314e-01 -1.457809209823608398e-01 -1.792483180761337280e-01 -2.859056890010833740e-01
-3.342999145388603210e-02 7.816948741674423218e-02 3.288931548595428467e-01 1.341435909271240234e-01 -3.820062428712844849e-02 5.724861100316047668e-02 -7.173911482095718384e-02 1.473193615674972534e-01 -6.039193645119667053e-02 1.156983152031898499e-01 2.280179411172866821e-01 1.140735074877738953e-01 -3.549824655055999756e-01 -9.988132864236831665e-02 -1.198667939752340317e-02 1.079197004437446594e-01 2.222249060869216919e-01 2.591763734817504883e-01 1.954988986253738403e-01 1.789289116859436035e-01 -2.785959243774414062e-01 1.999222859740257263e-02 -1.516925692558288574e-01 4.103107377886772156e-02 4.055343568325042725e-01 -6.729911267757415771e-02 3.405827283859252930e-01 -2.800785750150680542e-02 -7.678525894880294800e-02 2.758563496172428131e-02 1.494681984186172485e-01 3.059193119406700134e-02
-1.382963508367538452e-01 3.637278974056243896e-01 2.693905830383300781e-01 -8.080867677927017212e-02 -1.232292056083679199e-01 -2.379799820482730865e-02 -5.296555534005165100e-02 2.335647195577621460e-01 -1.261452734470367432e-01 1.492220908403396606e-01 9.011773020029067993e-02 1.689484715461730957e-01 -2.432767748832702637e-01 1.041213795542716980e-01 2.033681869506835938e-01 3.568727374076843262e-01 2.004328668117523193e-01 1.737445741891860962e-01 1.661436706781387329e-01 9.181747585535049438e-02 -6.092807278037071228e-02 8.808698505163192749e-02 4.818767309188842773e-02 -1.098288670182228088e-01 3.731543421745300293e-01 2.117212861776351929e-02 2.088603079319000244e-01 -1.387045830488204956e-01 -1.757922321557998657e-01 -9.505217522382736206e-02 8.793352544307708740e-02 -1.743554882705211639e-02
-8.881527185440063477e-02 -2.005115449428558350e-01 -2.417218983173370361e-01 -3.623609244823455811e-01 8.537536114454269409e-02 -3.242310136556625366e-02 3.645998612046241760e-02 2.072217017412185669e-01 -1.869739443063735962e-01 2.597710788249969482e-01 1.664817780256271362e-01 1.894653439521789551e-01 -1.534184813499450684e-01 1.534315198659896851e-01 1.090847700834274292e-01 1.753767132759094238e-01 2.625198662281036377e-01 3.255288004875183105e-01 8.158541470766067505e-02 8.801218122243881226e-02 6.384086795151233673e-03 -5.911557748913764954e-02 -5.359490960836410522e-02 -8.688604831695556641e-02 2.977223992347717285e-01 6.884662806987762451e-02 2.395640611648559570e-01 -3.441662713885307312e-02 -1.557132601737976074e-01 1.252259910106658936e-01 4.729604721069335938e-02 -2.375062108039855957e-01
-9.938513487577438354e-02 2.231006920337677002e-01 6.896381825208663940e-02 -1.104037463665008545e-01 6.468905508518218994e-02 -4.521808773279190063e-02 -1.521531343460083008e-01 1.302259862422943115e-01 -1.467002928256988525e-02 3.129450231790542603e-02 5.864257737994194031e-02 5.870293080806732178e-02 -2.221237272024154663e-01 1.712430417537689209e-01 4.840963184833526611e-01 -1.039288341999053955e-01 2.337013781070709229e-01 9.301454573869705200e-02 3.487569391727447510e-01 4.255599528551101685e-02 -2.157470285892486572e-01 1.356715057045221329e-02 1.905367225408554077e-01 -1.737861484289169312e-01 1.496038287878036499e-01 -1.523716598749160767e-01 2.065610885620117188e-02 -3.728685155510902405e-02 2.874158322811126709e-02 -1.625657081604003906e-01 -1.604305952787399292e-01 -3.805490136146545410e-01
-2.012741267681121826e-01 1.316926330327987671e-01 1.484110057353973389e-01 4.716908559203147888e-02 1.382649391889572144e-01 -2.121479716151952744e-03 6.324037909507751465e-02 -1.861616154201328754e-03 -1.588877290487289429e-01 -6.190717592835426331e-02 4.793881252408027649e-02 -1.698810309171676636e-01 -3.811943233013153076e-01 3.271787166595458984e-01 2.372005134820938110e-01 -1.250821799039840698e-01 -2.423847094178199768e-02 2.006312161684036255e-01 2.233352959156036377e-01 -1.478531211614608765e-01 4.000105708837509155e-02 -7.076121121644973755e-02 5.864495784044265747e-02 5.741928145289421082e-02 2.362292408943176270e-01 -1.711918413639068604e-01 2.620277106761932373e-01 -7.469634711742401123e-02 -3.699501976370811462e-02 -3.081738352775573730e-01 3.284682929515838623e-01 -1.441085189580917358e-01
1.357998102903366089e-01 -2.246799767017364502e-01 6.552234292030334473e-02 -8.544085174798965454e-02 1.578455567359924316e-01 -1.928105205297470093e-01 -6.045944988727569580e-02 2.690744400024414062e-01 -4.776921495795249939e-02 -5.740409716963768005e-03 3.390546441078186035e-01 1.835188716650009155e-01 -2.818042039871215820e-01 4.608033224940299988e-02 2.800275981426239014e-01 -7.745012640953063965e-02 -3.216914087533950806e-02 2.402681857347488403e-01 8.536080271005630493e-02 8.477079868316650391e-02 -6.117287278175354004e-02 5.037323758006095886e-02 -3.138069808483123779e-02 -1.086910739541053772e-01 6.025353819131851196e-02 7.719789445400238037e-02 1.030521541833877563e-01 -4.769961833953857422e-01 -3.436028361320495605e-01 5.425611138343811035e-02 -3.522387892007827759e-02 4.622389748692512512e-02
2.646656706929206848e-02 -1.155726164579391479e-01 3.364690840244293213e-01 1.606412231922149658e-01 -2.792850323021411896e-02 7.045042514801025391e-02 -3.318720310926437378e-02 2.916056513786315918e-01 -1.299292445182800293e-01 2.474477440118789673e-01 -3.441336452960968018e-01 -1.335751414299011230e-01 1.757941097021102905e-01 2.089679986238479614e-01 1.397221684455871582e-01 -5.985483527183532715e-02 -1.752624362707138062e-01 1.348003596067428589e-01 3.710639774799346924e-01 1.248389631509780884e-01 -1.799311786890029907e-01 -2.900426508858799934e-03 2.433316968381404877e-02 -1.429949998855590820e-01 3.723931014537811279e-01 8.179681748151779175e-02 1.455621235072612762e-02 3.612030670046806335e-02 -1.391142755746841431e-01 -1.362880617380142212e-01 -1.837957650423049927e-02 -4.748642072081565857e-02
-9.432720020413398743e-03 -1.728516072034835815e-01 2.432542294263839722e-01 -2.309888750314712524e-01 2.716588973999023438e-01 -1.391935721039772034e-02 4.062980040907859802e-02 2.290125340223312378e-01 1.404809802770614624e-01 1.783375442028045654e-01 6.153851747512817383e-02 -1.729294955730438232e-01 -2.964087389409542084e-02 1.437206566333770752e-01 5.052896142005920410e-01 1.770949363708496094e-01 1.389652192592620850e-01 -5.149614810943603516e-02 9.402067959308624268e-02 -6.382421404123306274e-02 1.484518200159072876e-01 1.608644127845764160e-01 -1.869706213474273682e-01 -1.541657652705907822e-02 1.777333766222000122e-01 1.786636747419834137e-02 3.223178982734680176e-01 1.128297150135040283e-01 -5.047925934195518494e-02 2.259351015090942383e-01 -4.971307143568992615e-02 -1.157085224986076355e-01
5.152768641710281372e-02 -2.311997711658477783e-01 4.948987364768981934e-01 -1.218993738293647766e-01 2.128446698188781738e-01 8.311364799737930298e-02 -1.245555207133293152e-01 9.475467354059219360e-02 -1.480766199529170990e-02 1.720562577247619629e-02 1.131868883967399597e-01 -1.131577491760253906e-01 -1.394752226769924164e-02 -4.023566469550132751e-02 3.256130814552307129e-01 3.178392350673675537e-01 1.148607730865478516e-01 5.423053726553916931e-02 1.394979506731033325e-01 1.390881836414337158e-01 9.658819437026977539e-02 1.285639405250549316e-01 -1.821042746305465698e-01 1.953054597834125161e-04 2.514115571975708008e-01 1.498292316682636738e-03 2.912091612815856934e-01 2.393666356801986694e-01 3.832148388028144836e-02 7.913646847009658813e-02 -1.202533990144729614e-01 -1.759355515241622925e-01
-1.082809939980506897e-01 -9.873647242784500122e-02 1.064199302345514297e-02 1.226340532302856445e-01 2.539173066616058350e-01 6.468186527490615845e-02 4.544515535235404968e-02 2.812989056110382080e-01 1.581203788518905640e-01 1.696816384792327881e-01 2.309111654758453369e-01 -3.379429578781127930e-01 1.055622100830078125e-01 2.739221751689910889e-01 3.145447969436645508e-01 2.260299623012542725e-01 1.369004994630813599e-01 1.205544322729110718e-01 5.217763409018516541e-02 4.703336209058761597e-02 1.717960089445114136e-01 2.010158635675907135e-02 8.802878111600875854e-02 -8.337876200675964355e-02 1.617776751518249512e-01 1.911499053239822388e-01 1.993526667356491089e-01 2.090179920196533203e-01 -1.543700248003005981e-01 1.756743341684341431e-01 2.135685086250305176e-01 -1.634802818298339844e-01
-1.590678542852401733e-01 -1.758685410022735596e-01 2.031354457139968872e-01 -1.986685674637556076e-03 2.201555669307708740e-01 1.721699535846710205e-01 -2.363606914877891541e-02 4.646020010113716125e-02 1.686944216489791870e-01 2.741865217685699463e-01 1.746997982263565063e-01 -1.364609301090240479e-01 1.108862087130546570e-01 1.731197983026504517e-01 4.240870773792266846e-01 1.496114283800125122e-01 2.263194173574447632e-01 4.307575896382331848e-02 2.308668047189712524e-01 -1.831252500414848328e-02 4.811467602849006653e-03 1.758015155792236328e-01 2.377557754516601562e-02 4.933553189039230347e-02 1.292055100202560425e-01 -2.257089875638484955e-02 3.563920557498931885e-01 1.164757013320922852e-01 1.094981431961059570e-01 3.123255968093872070e-01 -5.250437534414231777e-04 -1.281867474317550659e-01
-3.965760115534067154e-03 -1.751356571912765503e-01 1.232782974839210510e-01 1.116964071989059448e-01 1.434002965688705444e-01 2.792191207408905029e-01 5.466747656464576721e-02 7.254476845264434814e-02 3.329540193080902100e-01 -1.173413842916488647e-01 7.648648228496313095e-03 -6.300240010023117065e-02 -2.395778745412826538e-01 3.026773035526275635e-01 1.475409418344497681e-01 -8.006458729505538940e-02 9.350527077913284302e-02 2.357724905014038086e-01 1.365709155797958374e-01 -9.332165122032165527e-03 -2.159442752599716187e-01 -2.211465686559677124e-01 -9.485431015491485596e-02 1.030985638499259949e-01 3.478740453720092773e-01 -1.930447667837142944e-02 2.754572033882141113e-01 -2.708835303783416748e-01 1.823773793876171112e-02 -7.774122804403305054e-02 2.548592863604426384e-03 -2.318482100963592529e-01
-1.214229688048362732e-01 -2.889835238456726074e-01 6.919452548027038574e-02 3.417513892054557800e-02 -1.453426927328109741e-01 -1.281364560127258301e-01 3.358934819698333740e-01 4.592881724238395691e-02 -1.725297607481479645e-02 3.318102331832051277e-03 6.659752130508422852e-02 1.787702739238739014e-01 -3.094252645969390869e-01 1.015908569097518921e-01 3.821648955345153809e-01 1.103055104613304138e-01 2.259897291660308838e-01 1.526373177766799927e-01 2.609832882881164551e-01 1.179536432027816772e-01 3.321585804224014282e-02 2.146676033735275269e-01 -7.272649556398391724e-02 -1.847071200609207153e-01 2.076338529586791992e-01 1.190695241093635559e-01 1.411207467317581177e-01 -4.557216167449951172e-02 -1.216169446706771851e-01 -2.810315489768981934e-01 -3.016828745603561401e-02 -1.593126058578491211e-01
8.981130272150039673e-02 -1.048328503966331482e-01 2.131235301494598389e-01 -1.743898838758468628e-01 -3.359406813979148865e-02 1.123473793268203735e-01 -1.465736329555511475e-01 9.233256429433822632e-02 -5.392572656273841858e-02 -3.221773728728294373e-02 1.351354867219924927e-01 -1.654757708311080933e-01 -1.376176178455352783e-01 3.322572410106658936e-01 4.432477056980133057e-01 -1.830077022314071655e-01 1.665232181549072266e-01 6.563677638769149780e-02 4.910334944725036621e-02 -1.506977975368499756e-01 1.825746148824691772e-01 7.929957658052444458e-02 -3.064993619918823242e-01 -2.865235554054379463e-03 2.370389997959136963e-01 2.601351961493492126e-02 8.051354438066482544e-02 2.296454012393951416e-01 -2.172176092863082886e-01 1.482680886983871460e-01 5.209949612617492676e-02 2.716087102890014648e-01
-1.821370096877217293e-04 -1.481768488883972168e-02 6.676261872053146362e-02 1.044988781213760376e-01 3.005962371826171875e-01 3.236170709133148193e-01 -1.560247391462326050e-01 2.297777831554412842e-01 1.084156334400177002e-01 -2.348919361829757690e-01 5.642658472061157227e-02 1.819926202297210693e-01 5.063117668032646179e-02 1.586080491542816162e-01 3.413471281528472900e-01 -1.016520634293556213e-01 -1.230427771806716919e-01 9.404034167528152466e-02 1.328299343585968018e-01 9.129723533987998962e-03 2.210947275161743164e-01 -8.617741614580154419e-02 -9.151766449213027954e-02 4.622902348637580872e-02 2.293667346239089966e-01 -2.129590362310409546e-01 4.164308607578277588e-01 -2.566462755203247070e-02 -1.694704443216323853e-01 -6.712582707405090332e-02 1.587140560150146484e-01 1.240500882267951965e-01
-8.962338417768478394e-02 9.500381536781787872e-03 1.340623199939727783e-01 1.739599853754043579e-01 -4.235425963997840881e-02 4.296961054205894470e-02 2.022231370210647583e-01 2.532916665077209473e-01 2.385688945651054382e-02 1.063791066408157349e-01 -8.984947949647903442e-02 -3.627711534500122070e-02 -2.845479846000671387e-01 -9.743606299161911011e-02 6.111409664154052734e-01 2.349172160029411316e-02 2.938538417220115662e-02 3.977970033884048462e-02 3.038786351680755615e-01 2.247662544250488281e-01 -1.224703118205070496e-01 9.499277174472808838e-02 -4.315495863556861877e-02 -6.251009553670883179e-02 4.447930306196212769e-02 5.443123355507850647e-02 2.333213537931442261e-01 7.024057209491729736e-02 -2.121986895799636841e-01 -1.982915699481964111e-01 1.593960970640182495e-01 -1.117557869292795658e-03
-2.384578883647918701e-01 -7.035516947507858276e-02 1.379105746746063232e-01 2.960909307003021240e-01 4.421466216444969177e-02 9.908277541399002075e-02 1.178355664014816284e-01 -4.229176323860883713e-03 -9.185168892145156860e-02 1.921553760766983032e-01 1.605595648288726807e-02 3.165203928947448730e-01 -2.766919434070587158e-01 2.885251343250274658e-01 1.761637181043624878e-01 -1.375965774059295654e-01 -3.846955671906471252e-02 3.661375641822814941e-01 1.774239987134933472e-01 2.315740734338760376e-01 -6.582314521074295044e-02 2.619372308254241943e-01 -1.482013612985610962e-01 -2.378110885620117188e-01 -5.338610615581274033e-03 -7.089181989431381226e-02 1.415125131607055664e-01 -8.473968505859375000e-02 -6.285931169986724854e-02 -2.030774503946304321e-01 4.900982137769460678e-03 -2.584408968687057495e-02
-1.913532465696334839e-01 4.985698312520980835e-02 1.520405113697052002e-01 5.121902376413345337e-02 -1.325991898775100708e-01 1.936370432376861572e-01 -3.544453904032707214e-02 -4.188433662056922913e-02 -5.393580347299575806e-02 1.915566623210906982e-01 -3.917773067951202393e-02 1.856524199247360229e-01 -2.014312744140625000e-01 -3.166721435263752937e-03 4.861260056495666504e-01 -2.481435798108577728e-02 1.842180937528610229e-01 9.558337740600109100e-03 1.580916643142700195e-01 1.854940652847290039e-01 -1.184593811631202698e-01 2.554906010627746582e-01 -2.132099121809005737e-01 -1.897897720336914062e-01 2.776959240436553955e-01 2.144280821084976196e-01 2.694381177425384521e-01 1.324976887553930283e-02 -1.038583815097808838e-01 -1.140864472836256027e-02 5.401676520705223083e-02 2.450092732906341553e-01
4.612039774656295776e-02 -3.177039325237274170e-01 3.200562894344329834e-01 -1.319414824247360229e-01 2.367611229419708252e-01 5.304957553744316101e-02 1.180946477688848972e-03 7.882548123598098755e-02 -2.191433124244213104e-02 2.890098094940185547e-01 6.755607575178146362e-02 -1.901209801435470581e-01 -4.479628428816795349e-02 1.507959514856338501e-01 4.512774050235748291e-01 2.287562042474746704e-01 6.682726740837097168e-02 5.935923382639884949e-02 1.417027115821838379e-01 -8.376229554414749146e-02 1.182019524276256561e-02 1.637190580368041992e-01 -2.431059628725051880e-02 1.191050633788108826e-01 1.555899828672409058e-01 -8.125820313580334187e-04 3.450533449649810791e-01 1.623248010873794556e-01 -4.872801527380943298e-02 2.026401013135910034e-01 -6.363479793071746826e-02 -1.124777644872665405e-01
2.256273776292800903e-01 -1.957152038812637329e-01 4.155983403325080872e-02 1.682450994849205017e-02 -6.077844649553298950e-02 3.629983216524124146e-02 -2.285135164856910706e-02 6.397141516208648682e-02 -9.534386545419692993e-02 -2.556804716587066650e-01 -6.347189098596572876e-02 3.131054714322090149e-02 -7.376497238874435425e-02 1.630505621433258057e-01 2.474007308483123779e-01 -7.889535278081893921e-02 3.162231743335723877e-01 4.440773427486419678e-01 4.283958375453948975e-01 -2.304604975506663322e-03 -1.717377156019210815e-01 1.498667448759078979e-01 3.446478396654129028e-03 -1.186880320310592651e-01 3.019577264785766602e-02 3.216725960373878479e-02 2.607460916042327881e-01 -1.657773554325103760e-02 1.771778315305709839e-01 -3.143112361431121826e-02 5.700005590915679932e-02 -2.599991559982299805e-01
-2.391736656427383423e-01 -3.244230151176452637e-01 5.157747771590948105e-03 -2.686262428760528564e-01 1.552179604768753052e-01 8.956452459096908569e-02 6.093373987823724747e-03 2.561632692813873291e-01 6.296212971210479736e-02 3.513266518712043762e-02 -4.538158420473337173e-03 -3.138677775859832764e-01 -1.868799030780792236e-01 2.566345632076263428e-01 2.345348298549652100e-01 1.393818259239196777e-01 -1.309949457645416260e-01 -6.815982609987258911e-02 1.995052248239517212e-01 2.227942049503326416e-01 7.918635010719299316e-02 -1.200871914625167847e-01 -1.029588729143142700e-01 -1.002418622374534607e-01 2.631691992282867432e-01 -6.342277675867080688e-02 2.583453059196472168e-01 -2.700491994619369507e-02 -2.452061176300048828e-01 1.480407118797302246e-01 8.674750477075576782e-02 7.570898532867431641e-02
-1.093799546360969543e-01 1.632711291313171387e-01 1.815692186355590820e-01 -1.024246811866760254e-01 -7.358802855014801025e-02 -1.338306814432144165e-01 -2.819368802011013031e-02 4.407569468021392822e-01 -1.085116192698478699e-01 1.266779899597167969e-01 1.163936965167522430e-02 -5.606176704168319702e-02 -1.960881054401397705e-01 -2.284507267177104950e-03 4.483736455440521240e-01 6.917213648557662964e-02 2.328039705753326416e-01 1.431498080492019653e-01 2.953492105007171631e-01 -9.595283865928649902e-02 -7.162096444517374039e-03 1.309265345335006714e-01 1.873264759778976440e-01 -1.602387875318527222e-01 3.111522793769836426e-01 -2.628823742270469666e-02 8.140353485941886902e-03 6.865318119525909424e-02 -1.191824749112129211e-01 -2.128213346004486084e-01 -5.516941100358963013e-02 -1.011793166399002075e-01
-9.122634679079055786e-02 -1.531017720699310303e-01 2.530820071697235107e-01 -1.210838183760643005e-01 2.696958482265472412e-01 1.250580102205276489e-01 -1.140359323471784592e-02 -1.579828932881355286e-02 4.470250383019447327e-02 2.839924991130828857e-01 -3.035981766879558563e-02 -2.159919589757919312e-01 -1.817213892936706543e-01 1.928290873765945435e-01 4.817227423191070557e-01 1.698974370956420898e-01 5.827571451663970947e-02 -1.263373643159866333e-01 8.489833027124404907e-02 1.252158638089895248e-02 -1.670194230973720551e-02 1.544952243566513062e-01 -3.397219628095626831e-02 5.212250631302595139e-03 1.157698631286621094e-01 3.434546291828155518e-02 3.602673411369323730e-01 1.727351397275924683e-01 -8.477852493524551392e-02 2.671288251876831055e-01 -2.189031057059764862e-02 -1.847472935914993286e-01
-8.715729415416717529e-02 -1.335501521825790405e-01 3.126305639743804932e-01 -1.372954845428466797e-01 2.306654006242752075e-01 -1.565479673445224762e-02 -1.566443592309951782e-02 1.285825073719024658e-01 1.188283190131187439e-01 2.951132357120513916e-01 -4.991040751338005066e-02 -2.011855691671371460e-01 1.694734394550323486e-02 6.781670451164245605e-02 4.828546643257141113e-01 2.216553390026092529e-01 8.928883075714111328e-02 2.991066873073577881e-02 1.749723106622695923e-01 3.979201894253492355e-03 7.561044301837682724e-03 1.303954273462295532e-01 -1.378114968538284302e-01 3.863960877060890198e-02 1.484048813581466675e-01 8.173619210720062256e-02 3.564170897006988525e-01 8.662742376327514648e-02 -2.499542571604251862e-02 2.323625534772872925e-01 -5.732434242963790894e-02 -2.412797957658767700e-01
-5.304082855582237244e-02 -1.403622925281524658e-01 -5.874940752983093262e-02 -1.733169145882129669e-02 2.355698943138122559e-01 2.144321948289871216e-01 6.594666838645935059e-02 1.473153233528137207e-01 1.959932446479797363e-01 -6.576239317655563354e-02 1.332705616950988770e-01 -9.614174813032150269e-02 -5.718786851502954960e-04 5.710254982113838196e-02 1.396516561508178711e-01 -6.426566839218139648e-02 1.121094003319740295e-01 4.320771098136901855e-01 4.548847079277038574e-01 3.735125660896301270e-01 1.582234799861907959e-01 9.127762913703918457e-02 1.970843076705932617e-01 -1.368974447250366211e-01 -1.888683810830116272e-02 1.698232144117355347e-01 2.150496244430541992e-01 4.761937633156776428e-02 -1.792027503252029419e-01 2.032579481601715088e-02 5.670008249580860138e-03 -5.159927532076835632e-02
-5.320056900382041931e-02 -5.094785988330841064e-02 9.789740666747093201e-03 -8.252415060997009277e-02 1.732666939496994019e-01 2.342259138822555542e-01 9.782042354345321655e-02 3.871988952159881592e-01 -2.040780149400234222e-03 2.063255757093429565e-02 3.173837661743164062e-01 1.326089841313660145e-03 -7.183450460433959961e-02 3.071995675563812256e-01 1.794750615954399109e-02 1.977132707834243774e-01 -8.375686407089233398e-02 2.567662596702575684e-01 3.940292298793792725e-01 -5.813205242156982422e-02 3.955623209476470947e-01 -1.942882372532039881e-04 -3.167165815830230713e-02 1.493864059448242188e-01 1.952723562717437744e-01 -3.476952901110053062e-03 1.461859494447708130e-01 -1.088730618357658386e-01 -8.930059522390365601e-02 2.180330269038677216e-02 8.365949988365173340e-02 -7.069081068038940430e-02
1.755504310131072998e-01 -2.013594955205917358e-01 1.851612143218517303e-02 -3.096574172377586365e-02 -3.568582981824874878e-02 3.609615564346313477e-01 2.636310756206512451e-01 -4.727694392204284668e-02 8.353676646947860718e-02 2.212992403656244278e-03 3.370525836944580078e-01 -6.000913679599761963e-02 -2.753623425960540771e-01 1.103968024253845215e-01 3.984780311584472656e-01 2.102433331310749054e-02 1.089878678321838379e-01 1.330496966838836670e-01 1.910745501518249512e-01 3.179024532437324524e-02 -5.225035920739173889e-02 6.307578831911087036e-02 6.159935146570205688e-02 -1.821083128452301025e-01 -1.060610413551330566e-01 4.454446211457252502e-02 3.725423812866210938e-01 3.979929164052009583e-02 3.849362209439277649e-02 -1.210331544280052185e-01 1.945706456899642944e-01 -1.850496530532836914e-01
-1.410539261996746063e-02 -2.082958668470382690e-01 2.303788214921951294e-01 -7.049977034330368042e-02 2.382480502128601074e-01 -1.266027707606554031e-02 -7.084380835294723511e-02 -4.247639328241348267e-02 1.176352947950363159e-01 2.225479036569595337e-01 -9.982404299080371857e-03 -1.970680356025695801e-01 -1.016746461391448975e-01 1.879114061594009399e-01 3.829010128974914551e-01 3.133512437343597412e-01 9.409902989864349365e-02 -4.090074077248573303e-02 2.447870373725891113e-01 2.998347021639347076e-02 6.189342215657234192e-02 2.122716307640075684e-01 -1.633994430303573608e-01 3.729776665568351746e-02 1.837136596441268921e-01 -2.661076188087463379e-02 3.370858132839202881e-01 1.515567600727081299e-01 -1.241094768047332764e-01 2.804602682590484619e-01 -5.192779749631881714e-02 -1.604102998971939087e-01
-1.911682486534118652e-01 -1.324595212936401367e-01 -1.505458634346723557e-02 -3.770621120929718018e-02 2.845308184623718262e-01 2.013157904148101807e-01 -1.217422261834144592e-01 -2.557348646223545074e-02 -1.715916991233825684e-01 -1.781030148267745972e-01 9.887487441301345825e-02 2.130765169858932495e-01 -9.015278890728950500e-03 2.084684520959854126e-01 3.416734933853149414e-01 7.151880115270614624e-02 -2.456259131431579590e-01 5.551661923527717590e-02 5.998670309782028198e-02 -1.935342885553836823e-02 -1.876446232199668884e-02 6.178341805934906006e-02 4.627001285552978516e-02 -2.653050422668457031e-01 3.298005461692810059e-01 4.571772515773773193e-01 1.313815414905548096e-01 -1.457161307334899902e-01 -6.145491451025009155e-02 7.195056974887847900e-02 -2.350126951932907104e-02 1.252904534339904785e-01
-1.659372746944427490e-01 -2.115533202886581421e-01 3.266260027885437012e-01 2.272937633097171783e-02 1.158750131726264954e-01 -1.434973031282424927e-01 -6.914380937814712524e-02 1.854041516780853271e-01 1.210657507181167603e-01 -2.372130900621414185e-01 -3.630417212843894958e-02 6.840554624795913696e-02 -6.438910961151123047e-02 1.134552285075187683e-01 3.124250471591949463e-01 3.381962422281503677e-03 8.757340908050537109e-02 -5.791985988616943359e-02 2.462063729763031006e-01 -1.623506844043731689e-02 -1.221659331349655986e-04 -5.728076770901679993e-02 8.055356889963150024e-02 -1.775504499673843384e-01 4.447689354419708252e-01 -5.894353985786437988e-02 2.418188303709030151e-01 1.030356585979461670e-01 -8.004744350910186768e-02 -1.641850918531417847e-01 -3.555172681808471680e-01 -1.114866212010383606e-01
-5.310361832380294800e-02 3.785789757966995239e-02 2.099225819110870361e-01 -8.922901004552841187e-02 3.469439446926116943e-01 9.527003020048141479e-02 7.744347210973501205e-03 -1.222934853285551071e-02 1.127965524792671204e-01 9.819478541612625122e-02 1.448758225888013840e-02 -1.685083061456680298e-01 7.160469144582748413e-02 1.519737839698791504e-01 5.530961751937866211e-01 1.351258307695388794e-01 7.333860546350479126e-02 1.330364942550659180e-01 2.431726548820734024e-03 -6.109286099672317505e-02 2.068289965391159058e-01 1.315326094627380371e-01 -1.658465117216110229e-01 -6.777303665876388550e-02 1.651119291782379150e-01 1.035770699381828308e-01 3.213429152965545654e-01 2.743419706821441650e-01 5.702509731054306030e-02 1.216720938682556152e-01 -2.159832566976547241e-01 -1.023772954940795898e-01
-7.471740245819091797e-02 2.520825713872909546e-02 3.776941299438476562e-01 -2.577775120735168457e-01 1.703305393457412720e-01 -1.224476657807826996e-02 -2.671900577843189240e-02 -1.527453027665615082e-02 5.409829900600016117e-04 9.385430067777633667e-02 2.434312552213668823e-02 -6.399117410182952881e-02 2.797025442123413086e-02 -3.665789961814880371e-03 4.145445823669433594e-01 2.496376782655715942e-01 -1.360798254609107971e-02 6.980812549591064453e-02 1.102736890316009521e-01 1.264875680208206177e-01 1.541138393804430962e-03 -9.382876753807067871e-02 -2.349014431238174438e-01 -1.488444358110427856e-01 2.466780841350555420e-01 1.287657022476196289e-01 3.904503285884857178e-01 1.680303514003753662e-01 -6.478917784988880157e-04 1.612301468849182129e-01 -1.336012631654739380e-01 -2.911929190158843994e-01
-1.618108451366424561e-01 4.747609421610832214e-02 -9.199199825525283813e-02 -9.530960768461227417e-02 -9.012024849653244019e-02 -5.459917336702346802e-02 8.200389891862869263e-02 4.320105910301208496e-02 -2.369795441627502441e-01 -5.149324983358383179e-02 -1.650198996067047119e-01 -3.440062282606959343e-03 -4.339886084198951721e-02 4.520851362030953169e-04 2.240867465734481812e-01 -2.071627527475357056e-01 1.776538491249084473e-01 9.311602264642715454e-02 3.427858054637908936e-01 2.792875170707702637e-01 -2.580913249403238297e-03 2.149763852357864380e-01 -4.781656339764595032e-02 -2.914982438087463379e-01 2.867035865783691406e-01 -2.271187007427215576e-01 2.886556684970855713e-01 -1.164579018950462341e-02 1.852971166372299194e-01 -1.201389655470848083e-01 -1.141540780663490295e-01 -3.240376412868499756e-01
-1.012901961803436279e-01 2.022860199213027954e-01 -1.066403649747371674e-02 1.585191339254379272e-01 6.239494308829307556e-02 -2.287040203809738159e-01 -5.544792860746383667e-02 1.112745255231857300e-01 6.591831147670745850e-02 -4.879528284072875977e-02 1.668113023042678833e-01 -2.008202299475669861e-02 -3.164337873458862305e-01 3.632732927799224854e-01 3.210919797420501709e-01 1.539864577353000641e-02 2.419028878211975098e-01 -4.488697275519371033e-02 2.295030951499938965e-01 1.284257415682077408e-02 -1.816667765378952026e-01 1.740563660860061646e-01 -1.290500760078430176e-01 -4.301133006811141968e-02 9.778875112533569336e-02 1.027947440743446350e-01 3.775149285793304443e-01 -1.687486767768859863e-01 1.653249412775039673e-01 7.341511547565460205e-02 1.226514461450278759e-03 2.500309050083160400e-01
1.562822163105010986e-01 -2.449691295623779297e-01 1.344197988510131836e-01 -4.069500043988227844e-02 -2.010196074843406677e-02 2.023241668939590454e-01 7.152836024761199951e-02 1.041702106595039368e-01 1.802417337894439697e-01 -5.087462440133094788e-02 2.800986468791961670e-01 -1.188807785511016846e-01 -1.543271988630294800e-01 2.818323075771331787e-01 8.073008060455322266e-02 -8.478941023349761963e-02 1.083200573921203613e-01 3.155893087387084961e-01 1.881202310323715210e-01 3.421427449211478233e-03 -3.034931719303131104e-01 -1.749844253063201904e-01 -1.838829484768211842e-03 1.532723307609558105e-01 4.066101312637329102e-01 -1.009635478258132935e-01 2.922227680683135986e-01 -1.579415798187255859e-01 -4.665959253907203674e-02 -6.867042183876037598e-02 7.871244102716445923e-02 -4.484065622091293335e-02
7.012241333723068237e-02 2.375865727663040161e-01 3.102633655071258545e-01 -4.997464828193187714e-03 1.640035361051559448e-01 -1.824606955051422119e-02 9.800537489354610443e-03 2.843682467937469482e-01 -1.890508532524108887e-01 8.970542252063751221e-02 1.377054452896118164e-01 1.038810685276985168e-01 -2.893795669078826904e-01 -3.239186853170394897e-02 2.367052584886550903e-01 6.944864243268966675e-02 3.090516626834869385e-01 2.260911762714385986e-01 3.123596310615539551e-01 1.188665628433227539e-01 -2.882879972457885742e-01 3.293862938880920410e-02 9.732007235288619995e-02 4.209323786199092865e-03 8.130868524312973022e-02 7.401078194379806519e-02 2.528049945831298828e-01 -1.633616983890533447e-01 -1.688757836818695068e-01 -5.092581361532211304e-02 -5.525355786085128784e-02 1.615822166204452515e-01
-1.776979118585586548e-01 2.081357389688491821e-01 1.966215521097183228e-01 6.812660396099090576e-02 -1.115247607231140137e-01 2.661921381950378418e-01 -2.812606748193502426e-03 6.097526103258132935e-02 1.225898787379264832e-01 1.074618473649024963e-01 6.751869618892669678e-02 -1.030333489179611206e-01 -1.502701491117477417e-01 2.291150018572807312e-02 4.292239248752593994e-01 5.463571753352880478e-03 2.922013401985168457e-01 -1.440214961767196655e-01 1.699784547090530396e-01 2.183487862348556519e-01 -7.854881137609481812e-02 2.747897505760192871e-01 -1.147704496979713440e-01 -7.189321517944335938e-02 3.440449833869934082e-01 2.369659245014190674e-01 1.985151022672653198e-01 -9.329339116811752319e-02 3.082504123449325562e-02 -8.766853064298629761e-02 1.594060510396957397e-01 7.917662709951400757e-02
-1.240388900041580200e-01 -3.598918318748474121e-01 1.683347821235656738e-01 -6.033312529325485229e-02 -1.368114501237869263e-01 -1.666770549491047859e-03 2.707628607749938965e-01 2.360131591558456421e-01 -9.322666376829147339e-02 1.626842916011810303e-01 7.183266431093215942e-02 1.883949041366577148e-01 -1.423798203468322754e-01 2.071906998753547668e-02 2.648029029369354248e-01 1.277858316898345947e-01 2.272143363952636719e-01 1.367352455854415894e-01 4.034784734249114990e-01 8.667995780706405640e-02 1.099086552858352661e-01 8.933249115943908691e-02 1.259495615959167480e-01 4.181361943483352661e-02 8.754666894674301147e-02 1.484556794166564941e-01 1.391608864068984985e-01 4.562330245971679688e-02 -2.489480525255203247e-01 -2.720852792263031006e-01 1.012430042028427124e-01 -1.292678564786911011e-01
-1.935955882072448730e-01 -3.452413529157638550e-02 -1.106867101043462753e-02 -2.005603015422821045e-01 1.969343125820159912e-01 1.351327747106552124e-01 -2.327584894374012947e-03 1.917414665222167969e-01 -9.160002321004867554e-02 2.827356010675430298e-02 7.852689176797866821e-02 1.127332523465156555e-01 2.340418845415115356e-02 2.927096784114837646e-01 1.424014568328857422e-01 -2.007616907358169556e-01 -3.414130210876464844e-01 2.614565789699554443e-01 2.431177347898483276e-01 -2.596876025199890137e-01 -6.715787202119827271e-02 1.976409107446670532e-01 -3.669440001249313354e-02 1.089419722557067871e-01 2.593490481376647949e-01 5.215051770210266113e-02 2.710523307323455811e-01 -1.018160134553909302e-01 -1.227425634860992432e-01 -1.376753896474838257e-01 -6.349392235279083252e-02 -3.035948276519775391e-01
-1.517103612422943115e-01 -8.350628614425659180e-02 1.093590036034584045e-01 -2.543954178690910339e-02 -6.396360695362091064e-02 -8.495337516069412231e-02 4.005138948559761047e-02 4.200945198535919189e-01 -1.173422634601593018e-01 -2.066070958971977234e-02 -2.832259424030780792e-02 -1.569271236658096313e-01 -4.143185913562774658e-01 4.068931099027395248e-03 4.763689935207366943e-01 1.648757904767990112e-01 1.921420097351074219e-01 1.642557829618453979e-01 4.811787232756614685e-02 1.416553854942321777e-01 -1.278128772974014282e-01 8.930189907550811768e-02 9.014490991830825806e-02 -1.184151172637939453e-01 3.685154020786285400e-01 -2.436294220387935638e-02 5.255468562245368958e-02 7.821315526962280273e-02 -1.466697454452514648e-01 -5.125419795513153076e-02 2.014117315411567688e-02 -6.302220281213521957e-03
-2.201655358076095581e-01 8.979078382253646851e-02 4.655662178993225098e-02 -4.978477023541927338e-03 2.833930850028991699e-01 6.032236292958259583e-02 1.192964147776365280e-02 3.081220090389251709e-01 1.888724267482757568e-01 -1.849798113107681274e-01 2.314952611923217773e-01 -1.548879686743021011e-02 -1.815062612295150757e-01 1.111546307802200317e-01 1.833474487066268921e-01 1.405563801527023315e-01 1.520282924175262451e-01 2.499849796295166016e-01 3.860159218311309814e-01 1.382656842470169067e-01 1.578503996133804321e-01 -9.637790173292160034e-02 -1.053299196064472198e-02 -2.254719883203506470e-01 3.178757131099700928e-01 -3.539912402629852295e-02 2.717230841517448425e-02 -2.005116082727909088e-02 -1.362958401441574097e-01 2.676105499267578125e-01 -5.856153741478919983e-02 -6.247615814208984375e-02
-1.860630065202713013e-01 -6.519591063261032104e-02 1.993893459439277649e-02 -6.812669336795806885e-02 -1.834398061037063599e-01 1.042839232832193375e-02 -1.620302796363830566e-01 6.308308988809585571e-02 -1.925532966852188110e-01 1.873877197504043579e-01 -2.270032092928886414e-02 -1.650523990392684937e-01 5.351143330335617065e-02 7.710862904787063599e-02 2.862908542156219482e-01 1.301080584526062012e-01 3.279241621494293213e-01 -1.060010343790054321e-01 2.060473710298538208e-01 3.004572093486785889e-01 -1.392939686775207520e-01 1.636622250080108643e-01 4.290140420198440552e-02 -2.171764671802520752e-01 4.400288760662078857e-01 1.005827188491821289e-01 1.951256394386291504e-01 1.446727365255355835e-01 -2.108532041311264038e-01 -9.533215314149856567e-02 1.449753791093826294e-01 2.108068391680717468e-02
1.619149893522262573e-01 -1.643848568201065063e-01 9.452995657920837402e-02 -1.086160540580749512e-01 2.078273743391036987e-01 4.328962266445159912e-01 3.153953254222869873e-01 7.463006675243377686e-02 2.859127335250377655e-02 8.364666253328323364e-02 2.862094640731811523e-01 1.253466904163360596e-01 -2.410975657403469086e-02 1.363079547882080078e-01 2.984097599983215332e-01 -9.348541498184204102e-02 1.714144349098205566e-01 7.542396336793899536e-02 1.990138590335845947e-01 1.408413145691156387e-02 -1.053535863757133484e-01 7.202621549367904663e-02 9.166511893272399902e-02 -1.794756054878234863e-01 7.220842409878969193e-03 1.479350030422210693e-01 3.482301533222198486e-01 1.381411701440811157e-01 1.343295276165008545e-01 -1.201436966657638550e-01 -1.703859567642211914e-01 -1.114876195788383484e-01
3.712045401334762573e-02 -7.641632109880447388e-02 1.712800711393356323e-01 1.389898955821990967e-01 2.886505722999572754e-01 1.254250407218933105e-01 -9.189999103546142578e-02 -3.271657600998878479e-02 1.251623183488845825e-01 6.947693973779678345e-02 2.409143298864364624e-01 -1.059170886874198914e-01 9.220430999994277954e-02 1.839566379785537720e-01 6.593050956726074219e-01 2.128368020057678223e-01 1.692215912044048309e-02 1.228517666459083557e-01 -8.549512177705764771e-02 4.812529683113098145e-02 2.032327093183994293e-02 8.326313644647598267e-02 -4.751394689083099365e-02 -2.703024819493293762e-02 2.415201626718044281e-02 4.138235002756118774e-02 2.653891742229461670e-01 -2.193813771009445190e-02 1.308824494481086731e-02 3.036882877349853516e-01 2.837500907480716705e-02 -1.474307924509048462e-01
-1.370840966701507568e-01 -1.889602839946746826e-01 3.229884207248687744e-01 -7.579357177019119263e-02 2.007001489400863647e-01 9.152441471815109253e-02 9.423488378524780273e-02 2.461134269833564758e-02 7.480882108211517334e-02 -1.024608616717159748e-03 3.374104853719472885e-03 1.662097126245498657e-01 -3.179391026496887207e-01 2.319000959396362305e-01 2.449394203722476959e-02 8.429241180419921875e-02 2.326201647520065308e-01 4.036978259682655334e-02 6.382720917463302612e-02 5.144238099455833435e-02 5.250430479645729065e-02 -1.313034743070602417e-01 5.444040521979331970e-02 1.233728975057601929e-01 3.583301305770874023e-01 -3.952129185199737549e-02 4.258576631546020508e-01 -2.245469689369201660e-01 -3.146120607852935791e-01 4.903273284435272217e-02 1.211908683180809021e-01 -5.509449914097785950e-02
4.468955472111701965e-02 1.017466261982917786e-01 1.804315596818923950e-01 -6.318847183138132095e-03 -9.618031978607177734e-02 9.487837553024291992e-02 -7.733569294214248657e-02 2.116757929325103760e-01 1.661361157894134521e-01 9.993606060743331909e-02 -6.439667195081710815e-02 2.736698687076568604e-01 -1.519992351531982422e-01 1.540914773941040039e-01 2.854543924331665039e-01 -8.244750648736953735e-02 7.289781421422958374e-02 -1.321787387132644653e-01 1.058799922466278076e-01 8.173554390668869019e-02 -1.793569624423980713e-01 2.372986376285552979e-01 -1.783753484487533569e-01 -2.753873765468597412e-01 2.099682837724685669e-01 1.245943680405616760e-01 1.444324702024459839e-01 -2.491794824600219727e-01 -1.660626083612442017e-01 -3.255378305912017822e-01 -9.075959771871566772e-02 -3.362917304039001465e-01
-4.946339130401611328e-02 -1.318967044353485107e-01 5.188672542572021484e-01 -2.298841029405593872e-01 2.040712982416152954e-01 -1.162658166140317917e-02 -6.659360975027084351e-02 6.416854262351989746e-02 -3.985163569450378418e-02 4.505420103669166565e-02 1.607869938015937805e-02 2.439592406153678894e-02 -6.285652052611112595e-03 9.590611606836318970e-02 4.677003622055053711e-01 1.989453136920928955e-01 1.374559570103883743e-02 1.188356950879096985e-01 1.938758343458175659e-01 -1.989202573895454407e-02 8.094415813684463501e-02 9.146728366613388062e-02 -1.979565173387527466e-01 -7.153332978487014771e-02 1.068405583500862122e-01 9.451988339424133301e-02 2.139532715082168579e-01 1.742866933345794678e-01 -1.069086417555809021e-01 2.435090839862823486e-01 -8.449843525886535645e-02 -2.232459038496017456e-01
1.665975712239742279e-02 -2.130842953920364380e-02 -1.038389652967453003e-01 -3.450199589133262634e-02 -7.968501001596450806e-02 -1.724879816174507141e-02 -3.287799656391143799e-02 2.497053891420364380e-01 -1.423605978488922119e-01 9.486287087202072144e-02 5.034268274903297424e-02 -1.063608080148696899e-01 -1.228943765163421631e-01 2.764721959829330444e-02 4.106846749782562256e-01 1.752493232488632202e-01 -1.572556211613118649e-03 1.210894733667373657e-01 1.969485580921173096e-01 1.393132358789443970e-01 -3.284796774387359619e-01 1.922376751899719238e-01 7.106513530015945435e-02 1.539245992898941040e-01 1.283040791749954224e-01 5.623171851038932800e-02 3.557905256748199463e-01 -2.738192677497863770e-01 -4.190247952938079834e-01 -1.866995356976985931e-02 6.649439781904220581e-02 -1.042186766862869263e-01
-9.897428005933761597e-02 -3.076136112213134766e-01 6.423832476139068604e-02 1.901896297931671143e-02 -2.089747935533523560e-01 -1.583051681518554688e-01 1.071252077817916870e-01 1.885852366685867310e-01 -1.008527502417564392e-01 2.183232158422470093e-01 1.609115302562713623e-01 1.600366830825805664e-01 -2.769037187099456787e-01 1.455848515033721924e-01 3.901388347148895264e-01 7.775649428367614746e-02 1.198370456695556641e-01 7.272877544164657593e-02 1.440243721008300781e-01 2.654871940612792969e-01 2.663400024175643921e-02 2.868081927299499512e-01 -1.645659804344177246e-01 -4.491554573178291321e-02 1.316819489002227783e-01 8.570925146341323853e-02 1.780876666307449341e-01 8.674592524766921997e-02 -2.988528013229370117e-01 -1.695841848850250244e-01 -4.943388700485229492e-02 -4.966630414128303528e-02
-8.263378590345382690e-02 -8.289856463670730591e-02 -2.141580730676651001e-02 1.592473089694976807e-01 1.460654586553573608e-01 8.682484179735183716e-02 3.036339953541755676e-02 2.403444796800613403e-01 1.222328469157218933e-01 6.236604228615760803e-02 1.616674512624740601e-01 9.378987550735473633e-02 -1.046074479818344116e-01 1.641620099544525146e-01 2.420415580272674561e-01 -5.060772895812988281e-01 5.045131221413612366e-02 1.485438048839569092e-01 1.181551590561866760e-01 2.658293843269348145e-01 1.599382311105728149e-01 1.335427612066268921e-01 -2.834186307154595852e-04 -2.082515805959701538e-01 1.791582256555557251e-01 -1.827758699655532837e-01 3.107905983924865723e-01 1.023569144308567047e-02 -1.664807647466659546e-01 -1.095553394407033920e-02 2.913529612123966217e-02 2.822452783584594727e-01
-1.141032576560974121e-01 6.280108541250228882e-02 2.344959974288940430e-01 -5.502364411950111389e-02 -1.578259170055389404e-01 1.220884993672370911e-01 3.905909657478332520e-01 2.538200914859771729e-01 2.146091908216476440e-01 2.006184868514537811e-02 4.559424147009849548e-02 -2.689656615257263184e-02 -2.954697608947753906e-01 1.649334877729415894e-01 3.311203420162200928e-01 2.623206190764904022e-02 7.479681633412837982e-03 -6.999497115612030029e-02 1.433423608541488647e-01 4.374400377273559570e-01 5.017346888780593872e-02 2.739351987838745117e-01 9.064096026122570038e-03 -4.196751862764358521e-02 1.619976758956909180e-01 1.439847201108932495e-01 1.267758458852767944e-01 1.217971220612525940e-01 -8.115439116954803467e-02 -4.256728570908308029e-03 7.032562792301177979e-02 -9.184317290782928467e-02
-2.056423276662826538e-01 -1.717236638069152832e-01 3.834655284881591797e-01 -8.891044557094573975e-02 1.704806983470916748e-01 1.944442838430404663e-01 2.241152711212635040e-02 1.057163551449775696e-01 -2.661099471151828766e-02 -2.370896339416503906e-01 4.414332285523414612e-02 -5.200608819723129272e-02 -2.530475556850433350e-01 3.049735128879547119e-01 2.561664283275604248e-01 8.150614053010940552e-02 -1.715954691171646118e-01 1.911702454090118408e-01 2.557230293750762939e-01 -8.497457951307296753e-02 -1.515712440013885498e-01 -2.826834022998809814e-01 4.635713621973991394e-02 -1.035433411598205566e-01 2.408142387866973877e-01 5.295494198799133301e-02 2.391738593578338623e-01 5.918482691049575806e-02 1.501133739948272705e-01 3.055189363658428192e-02 3.422674909234046936e-02 -5.779473856091499329e-02
-1.658731140196323395e-02 -2.139538675546646118e-01 -1.707405224442481995e-02 1.026458814740180969e-01 3.739078938961029053e-01 9.347409754991531372e-02 4.240124300122261047e-02 7.453681528568267822e-02 2.024622410535812378e-01 8.491899073123931885e-02 2.099213451147079468e-01 -7.740483433008193970e-02 -8.004119247198104858e-02 2.436472326517105103e-01 4.674551263451576233e-02 1.540247201919555664e-01 1.164566278457641602e-01 1.997715383768081665e-01 4.359718263149261475e-01 -1.950288563966751099e-02 2.008283287286758423e-01 2.088628895580768585e-02 1.106244027614593506e-01 -8.589542657136917114e-02 1.774698197841644287e-01 1.177106052637100220e-01 2.520569264888763428e-01 -3.208451271057128906e-01 1.751145161688327789e-02 1.201289519667625427e-01 -1.877522170543670654e-01 -1.765273213386535645e-01
1.538334786891937256e-01 -1.991583406925201416e-01 9.403257071971893311e-02 -3.511606901884078979e-02 1.881563812494277954e-01 2.155322283506393433e-01 9.116493165493011475e-02 4.084241390228271484e-01 -1.284695416688919067e-01 -5.443020910024642944e-02 3.195907175540924072e-01 1.665565371513366699e-01 3.177758678793907166e-02 2.719101011753082275e-01 1.191085390746593475e-02 2.584625221788883209e-02 1.209648326039314270e-01 2.424908131361007690e-01 3.170778155326843262e-01 -4.309534281492233276e-02 2.049598395824432373e-01 -1.481026709079742432e-01 -9.721826761960983276e-02 -7.995513081550598145e-02 3.257068991661071777e-01 3.049068152904510498e-02 1.270335316658020020e-01 -4.288966581225395203e-02 -1.030904948711395264e-01 -1.330378837883472443e-02 -5.356413498520851135e-02 -2.241295129060745239e-01
1.011600196361541748e-01 3.035339117050170898e-01 4.597725346684455872e-02 -1.458102464675903320e-01 9.057553857564926147e-02 3.073486089706420898e-01 1.281521171331405640e-01 3.745231330394744873e-01 -6.614902615547180176e-02 1.098634004592895508e-01 2.487798035144805908e-02 -3.142619132995605469e-02 -2.833153903484344482e-01 6.839688867330551147e-02 1.498447358608245850e-01 -1.662169992923736572e-01 1.245388761162757874e-01 1.248138323426246643e-01 2.608647644519805908e-01 1.899224370718002319e-01 -2.081675231456756592e-01 2.605236470699310303e-01 6.143089383840560913e-02 -5.274764820933341980e-02 6.448148936033248901e-02 -2.180160284042358398e-01 2.687197327613830566e-01 -1.387826539576053619e-02 -2.157830744981765747e-01 -4.038118198513984680e-02 1.886378377676010132e-01 -3.132522478699684143e-02
7.021028548479080200e-03 -8.657637238502502441e-02 -5.490904673933982849e-02 -1.403448879718780518e-01 1.790289729833602905e-01 -4.860600084066390991e-02 -1.356068104505538940e-01 -1.615286320447921753e-01 3.925266116857528687e-02 7.415436953306198120e-02 -1.802830845117568970e-01 1.343582123517990112e-01 -2.451511770486831665e-01 4.251513779163360596e-01 3.023728728294372559e-01 9.177254885435104370e-02 3.090753257274627686e-01 1.477462947368621826e-01 2.293947488069534302e-01 -1.189439743757247925e-01 -2.756724655628204346e-01 -3.368688747286796570e-02 -1.111139655113220215e-01 -3.605206310749053955e-02 3.021332025527954102e-01 -1.016186624765396118e-01 2.667891383171081543e-01 -3.203899413347244263e-02 5.478761345148086548e-02 -1.246415302157402039e-01 1.171759590506553650e-01 1.075510755181312561e-01
-1.346506625413894653e-01 -1.609984338283538818e-01 7.412488758563995361e-02 -2.622170140966773033e-03 3.191548585891723633e-01 1.660705953836441040e-01 -2.966941893100738525e-02 1.496875435113906860e-01 -5.414588004350662231e-02 1.533392164856195450e-02 -2.309913747012615204e-02 1.995138078927993774e-01 -3.080130815505981445e-01 -9.846663102507591248e-03 -2.822400443255901337e-02 -6.608746200799942017e-02 2.850725352764129639e-01 -3.051443211734294891e-02 1.317412853240966797e-01 9.128326177597045898e-02 -8.209828287363052368e-02 1.572635471820831299e-01 2.545963786542415619e-02 1.681132018566131592e-01 4.591585695743560791e-01 2.227529510855674744e-02 4.120728969573974609e-01 -2.832869589328765869e-01 4.030440002679824829e-02 1.966944709420204163e-02 7.364986091852188110e-02 -1.303837001323699951e-01
-1.837295144796371460e-01 -2.317417412996292114e-02 3.025005459785461426e-01 -3.165468573570251465e-01 3.667963445186614990e-01 1.385093629360198975e-01 -5.751925334334373474e-02 5.514468252658843994e-02 -1.369794607162475586e-01 9.708087891340255737e-02 3.285753354430198669e-02 -1.603868752717971802e-01 6.608955562114715576e-02 1.337431371212005615e-01 2.596807181835174561e-01 2.852647304534912109e-01 -4.143299907445907593e-02 -1.300483793020248413e-01 1.097815558314323425e-01 -8.583530038595199585e-02 1.252218484878540039e-01 7.368954271078109741e-02 -4.378655552864074707e-02 -3.285742998123168945e-01 2.717116475105285645e-01 1.170563325285911560e-01 2.773956656455993652e-01 9.255649149417877197e-02 -1.147919818758964539e-01 3.087175264954566956e-02 4.710519313812255859e-02 -1.715689748525619507e-01
-1.528888642787933350e-01 4.540044814348220825e-02 1.732356399297714233e-01 -5.459304526448249817e-02 -1.776582002639770508e-01 -4.440003260970115662e-02 1.755438558757305145e-02 4.347115382552146912e-02 -5.078261345624923706e-02 2.392561286687850952e-01 3.361551165580749512e-01 1.290089637041091919e-01 3.457344137132167816e-03 1.879632771015167236e-01 1.833091229200363159e-01 -8.072052150964736938e-03 4.242948815226554871e-02 1.356510668992996216e-01 3.666573464870452881e-01 9.087577462196350098e-02 6.108034774661064148e-02 4.675471186637878418e-01 -2.142766714096069336e-01 1.141668390482664108e-02 1.672036051750183105e-01 1.683489084243774414e-01 2.055351436138153076e-01 -9.700257331132888794e-02 8.447713404893875122e-02 -1.799584776163101196e-01 -9.087997674942016602e-02 2.456810325384140015e-01
2.050873935222625732e-01 -9.335628896951675415e-02 3.568466007709503174e-01 3.845706880092620850e-01 7.227785885334014893e-02 3.874586150050163269e-02 -5.406563170254230499e-03 -3.976895660161972046e-02 2.126961387693881989e-02 3.325882833451032639e-03 -2.499385550618171692e-02 -4.375298321247100830e-02 -2.535987794399261475e-01 1.302314251661300659e-01 3.391690850257873535e-01 1.957827657461166382e-01 -9.598685428500175476e-03 1.336669176816940308e-01 1.691657453775405884e-01 -1.296021044254302979e-01 -8.084270358085632324e-02 7.970099896192550659e-02 -3.875654563307762146e-02 9.602711349725723267e-02 1.961881071329116821e-01 4.005620256066322327e-02 1.628263145685195923e-01 -1.947040110826492310e-01 -2.862971127033233643e-01 -2.726881802082061768e-01 2.127427011728286743e-01 -1.868888288736343384e-01
-1.011989489197731018e-01 1.809656918048858643e-01 3.318889066576957703e-02 3.548801839351654053e-01 1.630500257015228271e-01 -9.057971835136413574e-02 8.706143498420715332e-02 3.774787858128547668e-02 1.146149337291717529e-01 2.131620794534683228e-01 7.439468801021575928e-02 -9.266170673072338104e-03 -6.344769150018692017e-02 -2.327081561088562012e-02 5.802558660507202148e-01 1.381110772490501404e-02 -8.766498416662216187e-03 1.151939779520034790e-01 2.879938781261444092e-01 6.494186818599700928e-02 -2.698635756969451904e-01 1.231412068009376526e-01 -3.267353773117065430e-02 -7.073813676834106445e-02 2.505397200584411621e-01 2.251114547252655029e-01 1.758030503988265991e-01 -3.693688288331031799e-02 -1.316332910209894180e-02 -1.802311837673187256e-01 5.093385465443134308e-03 8.694568276405334473e-02
-5.122977495193481445e-02 3.215469121932983398e-01 -1.460867747664451599e-02 1.945750117301940918e-01 1.697051972150802612e-01 -1.149035543203353882e-01 3.169903531670570374e-02 5.846802145242691040e-02 7.468198984861373901e-02 1.370789855718612671e-01 1.777656289050355554e-04 3.123779036104679108e-02 -2.043143361806869507e-01 6.222831085324287415e-02 5.524274110794067383e-01 8.382578194141387939e-02 6.617595208808779716e-04 4.270670562982559204e-02 2.377174645662307739e-01 3.088234178721904755e-02 -1.384788602590560913e-01 1.456158887594938278e-02 -6.610973924398422241e-02 8.011163771152496338e-02 2.125158607959747314e-01 2.143406122922897339e-01 4.199478328227996826e-01 -3.241990506649017334e-02 -4.924109205603599548e-02 -1.445565074682235718e-01 7.550665736198425293e-02 1.982970237731933594e-01
6.221869960427284241e-02 -1.604531556367874146e-01 8.612925559282302856e-02 1.172343492507934570e-01 1.205325946211814880e-01 -5.360793322324752808e-02 1.193128377199172974e-01 2.914490103721618652e-01 -7.330261170864105225e-02 -2.086266130208969116e-01 1.011316776275634766e-01 -1.226469352841377258e-01 -9.245878458023071289e-02 1.264574378728866577e-01 1.336857080459594727e-01 -2.804975509643554688e-01 -2.724601030349731445e-01 2.464077323675155640e-01 -1.182909775525331497e-02 2.505662441253662109e-01 1.594119817018508911e-01 -9.723262488842010498e-02 3.088858909904956818e-03 -1.755427271127700806e-01 4.102683365345001221e-01 -1.154610216617584229e-01 3.830040693283081055e-01 2.060297876596450806e-03 -2.043923437595367432e-01 -2.353846654295921326e-02 -5.536518990993499756e-02 -8.572044782340526581e-03
-1.960822790861129761e-01 1.928223520517349243e-01 1.528666764497756958e-01 -1.004521921277046204e-01 1.503703445196151733e-01 1.231357529759407043e-01 -1.504148691892623901e-01 8.734516054391860962e-02 -2.146223038434982300e-01 1.098109260201454163e-01 2.494080215692520142e-01 5.777612328529357910e-02 -3.067037463188171387e-01 2.476472556591033936e-01 2.587599754333496094e-01 1.383654028177261353e-01 4.156407415866851807e-01 3.077487051486968994e-01 1.545565873384475708e-01 1.252179145812988281e-01 -2.814051806926727295e-01 6.458224356174468994e-02 -8.948588743805885315e-03 6.680113822221755981e-02 1.174507513642311096e-01 -5.747560039162635803e-02 1.197946965694427490e-01 -5.809800699353218079e-02 -8.280827663838863373e-03 3.676524013280868530e-02 7.490456849336624146e-02 -1.446797102689743042e-01
7.059093564748764038e-02 1.563336402177810669e-01 4.454919695854187012e-02 -9.405098855495452881e-02 2.370495498180389404e-01 5.746915563941001892e-02 -1.534544080495834351e-01 9.240330755710601807e-02 -2.570517957210540771e-01 2.663166821002960205e-01 2.739945799112319946e-02 -3.974184766411781311e-02 -3.129723966121673584e-01 3.135393559932708740e-01 3.361048996448516846e-01 -6.299034506082534790e-02 1.862474381923675537e-01 2.976149022579193115e-01 2.752662897109985352e-01 2.802047692239284515e-02 -1.145805194973945618e-01 1.863733679056167603e-01 2.029810398817062378e-01 2.374065853655338287e-02 1.401273310184478760e-01 -2.593760192394256592e-01 1.409818325191736221e-02 -8.170335739850997925e-02 -1.126260235905647278e-01 -1.179380491375923157e-01 -6.935290247201919556e-02 -3.168085217475891113e-02
1.210225373506546021e-01 1.460432708263397217e-01 3.613691627979278564e-01 -2.572040855884552002e-01 -1.776212081313133240e-02 -1.366147249937057495e-01 4.280552268028259277e-02 1.384315192699432373e-01 1.458232253789901733e-01 -4.549554549157619476e-03 1.535306274890899658e-01 -2.121515572071075439e-01 -1.215602457523345947e-01 2.733698785305023193e-01 2.485745102167129517e-01 -1.717443019151687622e-01 1.197962984442710876e-01 3.030402064323425293e-01 1.846441775560379028e-01 -1.854290068149566650e-01 1.205467283725738525e-01 5.093038454651832581e-02 -1.767655313014984131e-01 4.290652647614479065e-02 4.173313826322555542e-02 2.272623479366302490e-01 2.557430267333984375e-01 2.585370540618896484e-01 -1.522127836942672729e-01 1.303721964359283447e-01 -1.426529604941606522e-02 -7.596804946660995483e-02
-2.226680368185043335e-01 5.185817554593086243e-02 4.468518495559692383e-02 1.592681556940078735e-01 2.970233857631683350e-01 5.212204158306121826e-02 1.714788526296615601e-01 2.775510847568511963e-01 2.060131877660751343e-01 1.421141475439071655e-01 1.419297307729721069e-01 -3.470719456672668457e-01 3.767351154237985611e-03 1.392728090286254883e-01 2.004858106374740601e-01 2.354075759649276733e-01 2.534018754959106445e-01 1.853951215744018555e-01 7.313136011362075806e-02 1.836674511432647705e-01 -4.649483039975166321e-02 7.811215519905090332e-02 8.057380467653274536e-02 -1.355237700045108795e-02 6.219120696187019348e-02 1.014002338051795959e-01 3.212890326976776123e-01 -2.548031625337898731e-04 2.992344647645950317e-02 2.242581546306610107e-01 5.882865563035011292e-02 -2.830101549625396729e-01
-4.901756066828966141e-03 -1.584178358316421509e-01 2.251104414463043213e-01 -5.476246774196624756e-02 -8.474571257829666138e-02 1.621563881635665894e-01 -5.345295369625091553e-02 1.110328212380409241e-01 -5.493129044771194458e-02 9.444037079811096191e-02 -2.074955403804779053e-02 9.257035702466964722e-02 1.046493500471115112e-01 2.074940502643585205e-01 1.089379563927650452e-01 -2.498525232076644897e-01 -2.295616865158081055e-01 -1.005386039614677429e-01 3.929979503154754639e-01 1.939215213060379028e-01 7.785985246300697327e-03 -1.541215479373931885e-01 -1.588334143161773682e-02 -4.443588852882385254e-01 2.661405801773071289e-01 1.821282878518104553e-02 1.927857547998428345e-01 -8.286984264850616455e-02 -2.104925811290740967e-01 2.392076700925827026e-01 -1.092772558331489563e-01 -1.351403743028640747e-01
7.537481840699911118e-03 4.759576171636581421e-02 3.237510621547698975e-01 3.230400383472442627e-01 1.047140359878540039e-02 1.060957312583923340e-01 8.364089578390121460e-02 2.711866199970245361e-01 -3.937270492315292358e-02 7.865197956562042236e-02 1.268928200006484985e-01 7.140942662954330444e-02 6.170021370053291321e-02 2.670303285121917725e-01 2.914080917835235596e-01 -1.694464534521102905e-01 4.241339862346649170e-02 -6.601845473051071167e-02 1.568706184625625610e-01 2.045422792434692383e-01 -2.839548327028751373e-02 1.195822954177856445e-01 -7.261178642511367798e-02 -1.035925000905990601e-01 2.021082937717437744e-01 -2.216273844242095947e-01 2.204441577196121216e-01 1.553727984428405762e-01 -1.934677064418792725e-01 -1.078837811946868896e-01 2.228893935680389404e-01 3.372822999954223633e-01
-1.374693661928176880e-01 -1.136108636856079102e-01 -1.143180504441261292e-01 1.200828105211257935e-01 9.201247245073318481e-02 2.171882838010787964e-01 3.074812702834606171e-02 -1.283371355384588242e-02 -1.432291418313980103e-01 -1.419895421713590622e-02 1.873060166835784912e-01 7.767236232757568359e-02 1.149196177721023560e-01 1.031244173645973206e-01 3.180394470691680908e-01 -2.076004892587661743e-01 2.616909146308898926e-01 4.135465621948242188e-01 3.418174982070922852e-01 -8.145976811647415161e-02 9.399568289518356323e-02 -1.467744708061218262e-01 -3.715900331735610962e-02 -1.471064090728759766e-01 2.114416956901550293e-01 2.219089269638061523e-01 2.173131555318832397e-01 1.157413795590400696e-01 -1.251138150691986084e-01 -1.415583640336990356e-01 -8.249931037425994873e-03 -2.175520509481430054e-01
-1.202605739235877991e-01 -3.513538464903831482e-02 -1.000716909766197205e-01 -8.970917016267776489e-02 1.681765764951705933e-01 6.062920419935835525e-06 -3.128369152545928955e-01 2.394532710313796997e-01 -3.339696526527404785e-01 1.972327232360839844e-01 2.965217269957065582e-02 2.397256493568420410e-01 -3.157750070095062256e-01 4.145767688751220703e-01 1.834560781717300415e-01 1.484656482934951782e-01 1.744242757558822632e-01 2.342065572738647461e-01 1.122257709503173828e-01 -2.189193293452262878e-02 -2.179827094078063965e-01 2.682940289378166199e-02 -1.288791447877883911e-01 -1.545469760894775391e-01 1.369396597146987915e-01 -8.812425285577774048e-02 3.865674510598182678e-02 4.775943234562873840e-02 -1.237097755074501038e-01 -1.576819084584712982e-02 -1.161307319998741150e-01 1.638751290738582611e-02
-8.218244463205337524e-02 -1.369715388864278793e-02 2.953294813632965088e-01 -9.911239147186279297e-03 2.413486689329147339e-01 2.498361468315124512e-01 -8.704160898923873901e-02 2.094523310661315918e-01 -5.973868072032928467e-02 2.730511128902435303e-01 1.496859788894653320e-01 2.667820751667022705e-01 -8.705974370241165161e-02 1.223542019724845886e-01 -9.716842323541641235e-03 8.655225485563278198e-02 1.007928028702735901e-01 3.035146296024322510e-01 2.110984325408935547e-01 -1.911893486976623535e-01 -1.468901336193084717e-01 -7.529316004365682602e-03 -2.332077622413635254e-01 2.452425211668014526e-01 4.150565564632415771e-01 1.367593556642532349e-01 3.336089849472045898e-02 -7.385436445474624634e-02 -1.979513466358184814e-02 -1.091193109750747681e-01 -3.349994122982025146e-02 3.555596247315406799e-02
1.024986878037452698e-01 9.964188188314437866e-02 3.619872927665710449e-01 1.664399169385433197e-02 9.471815079450607300e-02 2.483352869749069214e-01 -2.233130931854248047e-01 7.115048170089721680e-02 3.183738887310028076e-02 1.649827063083648682e-01 -7.662884145975112915e-02 -1.464678645133972168e-01 3.652174770832061768e-02 4.175986945629119873e-01 1.189211308956146240e-01 1.071645990014076233e-01 -7.236491888761520386e-02 2.453708350658416748e-01 8.806007355451583862e-02 1.860037744045257568e-01 2.394616231322288513e-02 1.831587702035903931e-01 -9.139692783355712891e-02 -2.171156704425811768e-01 2.553561031818389893e-01 4.254776239395141602e-02 -1.401956528425216675e-01 -4.508100450038909912e-02 -3.444346413016319275e-02 -2.325227409601211548e-01 -3.470650315284729004e-01 6.287922710180282593e-02
1.980237513780593872e-01 1.845537871122360229e-01 3.610411584377288818e-01 9.611483663320541382e-02 -6.874365359544754028e-02 1.551798880100250244e-01 3.869379684329032898e-02 2.512808442115783691e-01 1.887657940387725830e-01 8.028041571378707886e-02 -3.098651766777038574e-02 3.852443769574165344e-02 1.381737440824508667e-01 9.414511919021606445e-02 2.305536419153213501e-01 -1.048140078783035278e-01 -1.099410131573677063e-01 4.007531702518463135e-01 3.273246884346008301e-01 -1.195438206195831299e-01 -1.213172972202301025e-01 -3.865278512239456177e-02 -2.408248335123062134e-01 1.795703023672103882e-01 1.156362444162368774e-01 3.296758281067013741e-03 1.660397052764892578e-01 -2.166448980569839478e-01 5.624736472964286804e-02 1.431706547737121582e-01 7.716842927038669586e-03 -2.118716239929199219e-01
-1.740619689226150513e-01 -2.322300523519515991e-01 2.313567101955413818e-01 1.375937312841415405e-01 2.609868943691253662e-01 3.393243551254272461e-01 5.492994189262390137e-02 1.760852336883544922e-01 -7.707934826612472534e-02 5.988449975848197937e-02 -1.244375929236412048e-01 -1.228330507874488831e-01 -1.557330340147018433e-01 1.515647321939468384e-01 2.367427796125411987e-01 -2.907415665686130524e-02 -2.604520618915557861e-01 9.931828826665878296e-02 3.725591897964477539e-01 6.468282639980316162e-02 5.173088982701301575e-02 -2.741827368736267090e-01 -7.970060687512159348e-04 4.408000037074089050e-02 1.145146861672401428e-01 -3.498957678675651550e-02 2.871261537075042725e-01 -6.418812274932861328e-02 -2.519223093986511230e-01 1.180111467838287354e-01 5.078469216823577881e-02 -2.164366655051708221e-02
-3.647765517234802246e-01 -3.198880255222320557e-01 1.319800764322280884e-01 2.378211915493011475e-01 1.229344829916954041e-01 -2.639834210276603699e-02 1.023432835936546326e-01 1.870504319667816162e-01 -4.501396790146827698e-02 2.444977611303329468e-01 2.573673427104949951e-01 -1.544846296310424805e-01 4.074744880199432373e-02 2.034740447998046875e-01 1.310353875160217285e-01 1.799941360950469971e-01 1.639030426740646362e-01 2.603061795234680176e-01 1.916393265128135681e-02 -1.269948184490203857e-01 1.675974950194358826e-02 -3.169756010174751282e-02 -1.478552371263504028e-01 -2.064917087554931641e-01 1.966471672058105469e-01 1.768338531255722046e-01 1.540139168500900269e-01 -9.500492364168167114e-02 -1.058941334486007690e-01 1.666897684335708618e-01 1.089067477732896805e-02 -2.571246623992919922e-01
-2.414529919624328613e-01 3.976055979728698730e-02 3.124610185623168945e-01 -3.057965338230133057e-01 2.848005890846252441e-01 9.307462722063064575e-02 -2.326376736164093018e-02 1.899331361055374146e-01 3.607537969946861267e-02 -4.755101725459098816e-02 -2.897061035037040710e-02 -4.638940095901489258e-02 -1.146008297801017761e-01 -8.893626183271408081e-02 2.948285043239593506e-01 1.516157388687133789e-01 8.008816838264465332e-02 -1.409878432750701904e-01 2.541051208972930908e-01 7.526990026235580444e-02 -4.636804014444351196e-02 -1.697780215181410313e-03 -9.662422537803649902e-02 -1.917920112609863281e-01 3.207671046257019043e-01 1.141307950019836426e-01 2.887723147869110107e-01 2.200081944465637207e-01 7.369923591613769531e-02 3.784025087952613831e-02 -1.079123187810182571e-02 -2.925539612770080566e-01
-8.796655572950839996e-03 -1.864397972822189331e-01 2.958337962627410889e-01 -1.100291535258293152e-01 2.510662078857421875e-01 1.122488919645547867e-02 -9.806299954652786255e-02 1.109717711806297302e-01 8.175408095121383667e-02 4.294794201850891113e-01 -1.865253783762454987e-02 -1.933282464742660522e-01 -6.974774599075317383e-02 1.505765020847320557e-01 4.518077671527862549e-01 1.262055933475494385e-01 1.051700785756111145e-01 9.244044870138168335e-02 1.077212914824485779e-01 -7.577666640281677246e-02 9.021952748298645020e-02 4.953331314027309418e-03 -5.894684791564941406e-02 6.201199139468371868e-04 1.155497282743453979e-01 7.145776599645614624e-02 3.967760801315307617e-01 7.378938794136047363e-02 1.003670971840620041e-03 2.614226341247558594e-01 -7.392904162406921387e-02 -1.605778560042381287e-02
-1.064902693033218384e-01 3.264989256858825684e-01 4.008226841688156128e-02 1.912283897399902344e-01 -2.871119789779186249e-02 -1.525599956512451172e-01 6.655058264732360840e-02 5.581338331103324890e-02 -3.987243026494979858e-02 5.177365243434906006e-02 -1.154977679252624512e-01 -3.538563847541809082e-02 7.382015231996774673e-03 1.853672266006469727e-01 1.888000518083572388e-01 2.565679326653480530e-02 1.170033887028694153e-01 1.272029727697372437e-01 2.969422936439514160e-01 2.879809141159057617e-01 1.346975862979888916e-01 3.012353181838989258e-01 1.068583056330680847e-01 -3.872246742248535156e-01 2.504236102104187012e-01 -1.673461496829986572e-01 2.577542066574096680e-01 -3.603964671492576599e-02 -2.460427582263946533e-02 -2.889210581779479980e-01 8.370102196931838989e-02 -4.351584985852241516e-02
-2.570453286170959473e-01 2.012501209974288940e-01 -3.445475921034812927e-02 2.635246813297271729e-01 -5.976814776659011841e-02 8.161354064941406250e-02 -1.057887971401214600e-01 2.680088281631469727e-01 3.935905173420906067e-03 1.048799380660057068e-01 9.844938665628433228e-02 1.679157465696334839e-01 -1.175632551312446594e-01 1.343917846679687500e-01 5.671605467796325684e-01 3.025733120739459991e-02 2.369888275861740112e-01 1.842750422656536102e-02 1.415346655994653702e-02 -9.377144277095794678e-02 -5.607827380299568176e-02 1.099389269948005676e-01 -2.340917885303497314e-01 -1.359567940235137939e-01 1.409576088190078735e-01 1.582798808813095093e-01 2.810532748699188232e-01 4.183730576187372208e-03 9.393171966075897217e-02 9.921834617853164673e-02 1.705457121133804321e-01 2.176883630454540253e-02
-3.559694886207580566e-01 -8.217537403106689453e-02 5.264225602149963379e-02 1.474906355142593384e-01 1.719579994678497314e-01 1.023206040263175964e-01 -9.673644602298736572e-02 2.426729723811149597e-02 -1.237510666251182556e-01 8.700838685035705566e-02 -1.620513647794723511e-01 2.496485263109207153e-01 -3.309454321861267090e-01 3.872053325176239014e-01 1.193846091628074646e-01 4.269516840577125549e-02 1.290321797132492065e-01 3.720722347497940063e-02 3.082460463047027588e-01 -3.994304314255714417e-02 -1.090913042426109314e-01 2.675086259841918945e-02 -3.927534073591232300e-02 1.923756003379821777e-01 2.145324796438217163e-01 -8.429367095232009888e-02 3.136873543262481689e-01 -2.648926712572574615e-02 -1.101064234972000122e-01 -1.038212999701499939e-01 1.605367064476013184e-01 -1.957205235958099365e-01
-1.018253341317176819e-02 -8.415194600820541382e-02 4.231171011924743652e-01 2.413785010576248169e-01 -1.925839036703109741e-01 1.032150536775588989e-01 -1.140252873301506042e-01 1.582908481359481812e-01 -1.640964597463607788e-01 1.509928852319717407e-01 -1.653283685445785522e-01 -4.211304336786270142e-02 1.424663513898849487e-01 2.443364262580871582e-01 3.831027746200561523e-01 9.472389519214630127e-02 -1.182363107800483704e-01 8.222215622663497925e-02 2.344188690185546875e-01 1.177507340908050537e-01 -6.694494187831878662e-02 -5.757143720984458923e-02 7.073366641998291016e-02 -2.620071470737457275e-01 3.044494390487670898e-01 -9.696730971336364746e-02 6.114721298217773438e-02 -9.578911215066909790e-02 -9.827884286642074585e-02 -2.069835513830184937e-01 1.031371578574180603e-01 7.747855782508850098e-02
-1.800812780857086182e-01 8.393097668886184692e-02 9.341014921665191650e-02 1.248178184032440186e-01 -8.363778144121170044e-02 -9.854677133262157440e-03 1.048772633075714111e-01 -1.285846438258886337e-02 -2.988476771861314774e-03 2.018702328205108643e-01 2.376341223716735840e-01 1.567998528480529785e-01 -2.640569806098937988e-01 2.686470933258533478e-02 4.750432670116424561e-01 2.313176915049552917e-02 2.121088504791259766e-01 1.556783728301525116e-02 4.782156646251678467e-02 1.442072987556457520e-01 -6.014463305473327637e-02 2.922103106975555420e-01 -1.672975420951843262e-01 -2.417598664760589600e-01 3.014474511146545410e-01 1.827997118234634399e-01 2.747758626937866211e-01 -7.001596689224243164e-02 -4.539749026298522949e-02 -5.749383568763732910e-02 7.248226553201675415e-02 2.010788619518280029e-01
9.339604526758193970e-02 2.622385621070861816e-01 -9.750729799270629883e-02 9.155611693859100342e-02 1.044131889939308167e-01 -9.268366545438766479e-02 1.998828947544097900e-01 -7.706912606954574585e-02 -5.695906002074480057e-03 3.332630544900894165e-02 1.639169603586196899e-01 7.021011412143707275e-02 -4.396584257483482361e-02 5.922393500804901123e-02 4.425867199897766113e-01 1.845688223838806152e-01 -3.756770491600036621e-02 1.081948876380920410e-01 1.709562242031097412e-01 1.191482916474342346e-01 -1.807063817977905273e-01 2.354865968227386475e-01 -1.412454247474670410e-01 -4.050094261765480042e-02 4.803941547870635986e-01 1.118683591485023499e-01 2.228541225194931030e-01 -3.956675902009010315e-02 -8.050812780857086182e-02 1.567579433321952820e-02 1.345762312412261963e-01 2.920660674571990967e-01
-1.104866117238998413e-01 1.955451816320419312e-01 9.601965546607971191e-02 9.582976251840591431e-02 -7.413985580205917358e-02 -1.581290550529956818e-02 -1.188447847962379456e-01 1.511056125164031982e-01 -1.713929921388626099e-01 3.327151760458946228e-03 -1.259331703186035156e-01 1.134702116250991821e-01 2.669468289241194725e-03 2.805933356285095215e-01 3.845111727714538574e-01 -6.072248890995979309e-02 1.157340630888938904e-01 6.195245310664176941e-02 -2.177941426634788513e-02 2.719109654426574707e-01 -1.093241423368453979e-01 1.083955168724060059e-01 -1.666370183229446411e-01 5.133251659572124481e-03 2.897702455520629883e-01 2.181811630725860596e-01 3.309985995292663574e-01 -1.281936168670654297e-01 -2.248201072216033936e-01 -3.120070695877075195e-01 -9.457229822874069214e-02 2.061866968870162964e-01
-4.550215601921081543e-02 -1.218714285641908646e-03 2.257783412933349609e-01 -1.592352986335754395e-01 1.328261494636535645e-01 4.661176819354295731e-03 -7.890104502439498901e-02 2.272828817367553711e-01 1.351820826530456543e-01 -1.825554668903350830e-01 3.159527853131294250e-02 -5.090356990694999695e-02 -1.994944363832473755e-01 1.183124035596847534e-01 5.676818490028381348e-01 -9.664601646363735199e-03 1.458465307950973511e-02 2.910614199936389923e-02 1.266902983188629150e-01 -9.082739800214767456e-02 -1.976424269378185272e-02 -1.512279212474822998e-01 8.035255223512649536e-02 -2.448461800813674927e-01 2.217828631401062012e-01 1.096431985497474670e-01 1.314934790134429932e-01 -1.272392868995666504e-01 4.424608126282691956e-02 -6.906463950872421265e-02 -4.031527936458587646e-01 -1.890262663364410400e-01
-2.139646857976913452e-01 3.736287355422973633e-02 2.194255739450454712e-01 6.413153558969497681e-02 -1.254315078258514404e-01 2.795243263244628906e-02 2.886027991771697998e-01 2.299315184354782104e-01 -4.504732787609100342e-02 -6.739855743944644928e-03 -5.129102244973182678e-02 -5.573488399386405945e-02 -3.442825675010681152e-01 1.352742761373519897e-01 3.926146924495697021e-01 2.731505222618579865e-02 -2.774418890476226807e-02 -6.969482172280550003e-03 1.307482868432998657e-01 3.567190766334533691e-01 1.805868744850158691e-01 -2.981447428464889526e-02 -4.842785745859146118e-02 -1.730968952178955078e-01 1.906452476978302002e-01 2.384827136993408203e-01 1.159691289067268372e-01 1.136185899376869202e-01 -1.213409751653671265e-01 -9.562820941209793091e-02 1.833226233720779419e-01 -2.456236332654953003e-01
2.457702308893203735e-01 -2.233543619513511658e-02 5.267949029803276062e-02 -1.202881149947643280e-02 1.103351078927516937e-02 9.066299349069595337e-02 -1.716530770063400269e-01 1.589804887771606445e-01 -2.852711267769336700e-02 1.442145705223083496e-01 1.154069826006889343e-01 2.586399614810943604e-01 1.758733540773391724e-01 2.950396537780761719e-01 9.260916709899902344e-02 1.007466539740562439e-01 1.179878711700439453e-01 3.292548060417175293e-01 1.447334140539169312e-01 1.857786774635314941e-01 -3.379688262939453125e-01 -1.030964925885200500e-01 -1.903767287731170654e-01 -1.002345755696296692e-01 1.270976364612579346e-01 -9.599608927965164185e-02 3.605838418006896973e-01 -7.480351626873016357e-02 -7.646405696868896484e-02 2.768406569957733154e-01 -1.876707226037979126e-01 8.330362290143966675e-02
1.195879578590393066e-01 7.029329240322113037e-02 -2.124067544937133789e-01 -9.988104552030563354e-02 -2.729470431804656982e-01 7.687289267778396606e-02 2.874869294464588165e-02 1.343140453100204468e-01 -1.928272843360900879e-01 1.499034315347671509e-01 2.395051121711730957e-01 -1.812041178345680237e-02 1.339324116706848145e-01 3.891256451606750488e-01 -8.284563571214675903e-02 1.972793340682983398e-01 -7.310499995946884155e-02 3.275343179702758789e-01 2.616213858127593994e-01 2.042577713727951050e-01 -8.342778682708740234e-02 6.202082335948944092e-02 -1.544546037912368774e-01 -3.108629882335662842e-01 2.326736152172088623e-01 8.399173617362976074e-02 2.069184482097625732e-01 -1.071103662252426147e-01 -9.858506172895431519e-02 -3.739859163761138916e-02 -7.876979559659957886e-02 -8.375071734189987183e-02
3.749312087893486023e-02 -3.563260734081268311e-01 2.553628981113433838e-01 -2.008189074695110321e-02 2.301792651414871216e-01 -5.772411078214645386e-02 -1.384163796901702881e-01 1.115037277340888977e-01 6.530465558171272278e-03 3.110653460025787354e-01 -4.891105368733406067e-02 -1.990786939859390259e-01 -1.366186589002609253e-01 1.849481463432312012e-01 3.689567148685455322e-01 1.660786867141723633e-01 9.116984903812408447e-02 -6.262162327766418457e-02 1.894393116235733032e-01 -5.537741258740425110e-02 1.233058050274848938e-01 1.196429282426834106e-01 -1.314828991889953613e-01 5.116938799619674683e-02 1.414165049791336060e-01 6.257750838994979858e-02 2.825877666473388672e-01 1.778661757707595825e-01 -2.422651089727878571e-02 2.314060777425765991e-01 -6.036837771534919739e-02 -2.624808847904205322e-01
-1.071231365203857422e-01 -1.001420058310031891e-02 3.348054131492972374e-03 -4.632648080587387085e-02 2.133524231612682343e-02 2.039486914873123169e-01 1.284365653991699219e-01 2.029327303171157837e-01 7.821401953697204590e-02 -1.261730492115020752e-01 2.254647016525268555e-01 -4.584214463829994202e-02 -1.274109631776809692e-02 2.857194468379020691e-02 5.237343311309814453e-01 -2.317443937063217163e-01 1.523380130529403687e-01 1.698569059371948242e-01 1.068614274263381958e-01 -2.602856792509555817e-02 1.017222478985786438e-01 1.607776992022991180e-02 -2.652440965175628662e-01 -1.709257252514362335e-02 3.355939313769340515e-02 1.653590798377990723e-01 1.167327985167503357e-01 2.378153949975967407e-01 -1.667587906122207642e-01 2.848952710628509521e-01 2.444207109510898590e-02 -3.591003715991973877e-01
1.075773760676383972e-01 -1.887137144804000854e-01 1.674249470233917236e-01 9.573812782764434814e-02 1.179043203592300415e-01 1.434808224439620972e-01 1.810016036033630371e-01 3.469265624880790710e-02 7.870771735906600952e-02 -3.472959995269775391e-02 2.624259293079376221e-01 3.133217394351959229e-01 -6.254702061414718628e-02 1.852370798587799072e-01 1.729040145874023438e-01 -2.112905532121658325e-01 7.470644265413284302e-02 4.062604010105133057e-01 2.795847952365875244e-01 1.184561625123023987e-01 2.767067253589630127e-01 -8.897853642702102661e-02 -2.091565169394016266e-02 4.760165512561798096e-02 2.573289275169372559e-01 3.630647435784339905e-03 3.074547648429870605e-01 -1.177151724696159363e-01 8.118401467800140381e-02 -1.297608613967895508e-01 -4.852712154388427734e-02 -9.770072251558303833e-02
-1.633536964654922485e-01 -6.677720695734024048e-02 -1.276256442070007324e-01 -2.087295055389404297e-01 3.215746581554412842e-01 9.299026429653167725e-02 1.232576929032802582e-02 2.599734067916870117e-01 1.134761050343513489e-01 9.283096529543399811e-03 9.209477156400680542e-02 3.695231303572654724e-02 1.507107466459274292e-01 2.567000389099121094e-01 2.016682624816894531e-01 5.618588253855705261e-02 2.617720663547515869e-01 2.329207360744476318e-01 3.755696713924407959e-01 -5.057313665747642517e-02 3.082832396030426025e-01 -8.360846899449825287e-03 3.250755742192268372e-02 -2.338691204786300659e-01 2.369662672281265259e-01 1.426582187414169312e-01 1.065489724278450012e-01 -1.110711470246315002e-01 4.211198538541793823e-02 5.518230050802230835e-02 -3.318108990788459778e-02 2.249415665864944458e-01
-7.797481864690780640e-02 -3.433251008391380310e-02 6.841047666966915131e-03 -2.196348458528518677e-02 2.856172919273376465e-01 6.417112797498703003e-02 1.782273203134536743e-01 1.560395509004592896e-01 8.939453214406967163e-02 -2.730903029441833496e-01 1.302921175956726074e-01 -1.234700554050505161e-03 2.263523265719413757e-02 2.621207237243652344e-01 1.631073951721191406e-01 1.301045715808868408e-01 1.231150999665260315e-01 3.961981534957885742e-01 2.937224507331848145e-01 8.530454337596893311e-02 1.451343446969985962e-01 8.506217598915100098e-02 1.917561739683151245e-01 -1.092766746878623962e-01 3.040550947189331055e-01 1.505443900823593140e-01 2.999463379383087158e-01 2.371601946651935577e-02 -7.683047652244567871e-02 2.542578577995300293e-01 -1.119528338313102722e-01 -8.177609741687774658e-02
6.464805454015731812e-02 4.579670727252960205e-02 4.629871249198913574e-02 5.206980928778648376e-02 -2.056251168251037598e-01 7.763452827930450439e-02 -2.973340749740600586e-01 3.229760825634002686e-01 -9.117790311574935913e-02 -8.823656477034091949e-03 -3.037237748503684998e-02 3.103724867105484009e-02 -7.244112342596054077e-02 4.690968394279479980e-01 2.765429019927978516e-01 1.746253967285156250e-01 -6.468619406223297119e-02 1.958823651075363159e-01 1.744977831840515137e-01 3.562778532505035400e-01 -8.247826993465423584e-02 9.800675511360168457e-02 -2.038365751504898071e-01 -3.809069469571113586e-02 -9.451120160520076752e-03 -2.117874175310134888e-01 2.472392767667770386e-01 -1.398701518774032593e-01 3.031609393656253815e-02 1.160739511251449585e-01 7.633340358734130859e-02 -9.655233472585678101e-03
-8.237178623676300049e-02 6.746333092451095581e-02 3.481626883149147034e-02 7.919985800981521606e-03 -1.583766341209411621e-01 1.590794175863265991e-01 -1.694510728120803833e-01 3.480712771415710449e-01 -2.203038781881332397e-01 9.012988954782485962e-02 -3.311949968338012695e-02 4.006657749414443970e-02 -3.513194322586059570e-01 3.721894323825836182e-02 3.800373673439025879e-01 3.331929072737693787e-02 2.528852820396423340e-01 1.994182318449020386e-01 3.235296607017517090e-01 -5.379590438678860664e-04 -1.407051980495452881e-01 -2.074848487973213196e-02 1.175430044531822205e-01 -1.009267345070838928e-01 2.970889508724212646e-01 5.098007991909980774e-02 5.089107155799865723e-02 -4.452642798423767090e-02 -2.474954575300216675e-01 4.169661924242973328e-02 -1.562434732913970947e-01 -1.482033282518386841e-01
1.230031624436378479e-02 -1.297611836344003677e-02 1.269453577697277069e-02 9.681007266044616699e-02 1.107509434223175049e-01 1.567359417676925659e-01 2.918282449245452881e-01 -2.946322597563266754e-02 8.244445919990539551e-02 -7.070358842611312866e-02 4.279248118400573730e-01 1.118650734424591064e-01 -9.628570824861526489e-02 2.225049138069152832e-01 2.554173171520233154e-01 -6.591637432575225830e-02 3.697772324085235596e-01 3.071897625923156738e-01 2.516643106937408447e-01 1.003881841897964478e-01 1.731682568788528442e-01 -1.120565682649612427e-01 -7.844538986682891846e-02 4.806417506188154221e-03 2.850035727024078369e-01 1.410204917192459106e-02 2.162182033061981201e-01 -4.350697249174118042e-02 -1.325365751981735229e-01 -1.340621560811996460e-01 2.050640620291233063e-02 -1.105851233005523682e-01
4.286796972155570984e-02 1.346312463283538818e-01 3.447433561086654663e-02 3.426993191242218018e-01 -1.520341634750366211e-01 1.553330868482589722e-01 -9.195674955844879150e-02 -1.447304338216781616e-01 1.981965154409408569e-01 5.395197775214910507e-03 3.083223849534988403e-02 1.501307170838117599e-02 3.042839653789997101e-02 3.870392441749572754e-01 1.083364784717559814e-01 5.574382375925779343e-03 2.298091202974319458e-01 3.385179936885833740e-01 2.652946412563323975e-01 8.789728581905364990e-02 9.572536498308181763e-02 3.012136220932006836e-01 -1.567427664995193481e-01 -1.466753333806991577e-01 9.188169240951538086e-02 7.258076220750808716e-02 2.697263658046722412e-01 1.590714305639266968e-01 -6.403721868991851807e-02 -2.644982337951660156e-01 -2.677052514627575874e-03 -6.676471978425979614e-02
-1.824774779379367828e-03 -1.328889727592468262e-01 3.854918107390403748e-02 -1.579485684633255005e-01 8.045805245637893677e-02 4.998315498232841492e-02 1.829899251461029053e-01 1.365559250116348267e-01 1.306063234806060791e-01 -9.030541777610778809e-02 1.405442208051681519e-01 -2.264254726469516754e-02 -4.373129457235336304e-02 1.332651227712631226e-01 2.735474705696105957e-01 -2.604495361447334290e-02 1.359192579984664917e-01 3.991661965847015381e-01 5.526013374328613281e-01 1.249794848263263702e-02 1.624698936939239502e-01 6.906446814537048340e-02 1.366884261369705200e-01 -1.210211738944053650e-01 2.736128494143486023e-02 1.413582265377044678e-01 3.459356129169464111e-01 -1.182939782738685608e-01 5.401713307946920395e-03 1.606659293174743652e-01 -4.293821752071380615e-02 1.556642949581146240e-01
1.126891151070594788e-01 -9.477844834327697754e-02 2.236593216657638550e-01 -6.880168616771697998e-02 7.722896337509155273e-02 1.596852540969848633e-01 -8.841386437416076660e-02 3.414520323276519775e-01 9.721038863062858582e-03 -5.230948328971862793e-02 2.341912835836410522e-01 1.744612753391265869e-01 -4.473683983087539673e-02 2.964924275875091553e-01 -4.018092527985572815e-02 1.096989437937736511e-01 2.540165781974792480e-01 2.052016556262969971e-01 2.832983136177062988e-01 -9.115678071975708008e-02 1.408017128705978394e-01 -1.931602954864501953e-01 -6.176067516207695007e-02 -7.336643338203430176e-02 4.309245944023132324e-01 1.143227890133857727e-01 1.297231912612915039e-01 -1.695376262068748474e-02 2.341157011687755585e-02 2.501338161528110504e-02 -7.145331706851720810e-03 -3.120602369308471680e-01
-3.322415519505739212e-03 1.884314417839050293e-01 2.527801394462585449e-01 -2.795862779021263123e-02 2.170955836772918701e-01 1.659916341304779053e-01 -3.765724226832389832e-02 2.125356197357177734e-01 2.741072773933410645e-01 1.186279356479644775e-01 1.641240566968917847e-01 1.884709149599075317e-01 -1.363243758678436279e-01 1.281853467226028442e-01 2.819718718528747559e-01 4.842015728354454041e-02 -4.927866533398628235e-02 2.234295755624771118e-01 2.607972323894500732e-01 -9.897573292255401611e-02 -3.615514039993286133e-01 -1.643095761537551880e-01 1.526978760957717896e-01 -9.235126525163650513e-02 3.268763422966003418e-01 8.700819313526153564e-02 -5.175361875444650650e-03 -8.278860151767730713e-02 8.614090830087661743e-02 -2.115385383367538452e-01 -3.293160721659660339e-02 -1.253810077905654907e-01
-2.963521778583526611e-01 -3.752069771289825439e-01 1.661082357168197632e-01 1.263791769742965698e-01 2.500351071357727051e-01 6.549591571092605591e-02 -3.268569707870483398e-02 1.170402672141790390e-02 -2.120364904403686523e-01 -1.124439388513565063e-01 -3.794812411069869995e-02 -8.217745460569858551e-03 -1.496483106166124344e-02 1.419350057840347290e-01 2.682566642761230469e-01 -1.134827658534049988e-01 -5.397029593586921692e-02 4.992370959371328354e-03 2.643196880817413330e-01 -1.433621942996978760e-01 1.636163145303726196e-01 -2.560825943946838379e-01 -8.907618932425975800e-03 -1.171918436884880066e-01 2.523530125617980957e-01 1.590346395969390869e-01 3.901956975460052490e-01 -7.753559947013854980e-02 -7.339107990264892578e-02 6.729130446910858154e-02 -1.904841810464859009e-01 -5.044241249561309814e-02
-1.507015973329544067e-01 3.479407727718353271e-02 7.961004972457885742e-02 1.218766197562217712e-01 -1.456514298915863037e-01 9.177575819194316864e-03 1.517363451421260834e-02 3.198860287666320801e-01 3.831389546394348145e-02 1.703570410609245300e-02 -6.717921048402786255e-02 -5.154166370630264282e-02 -2.548472285270690918e-01 -7.714797556400299072e-02 4.983097314834594727e-01 2.257046997547149658e-01 -1.323661208152770996e-01 1.076335385441780090e-01 1.597197651863098145e-01 2.349433489143848419e-02 -2.159859091043472290e-01 2.167978137731552124e-01 -1.467960178852081299e-01 -2.052798271179199219e-01 3.480803668498992920e-01 1.473934054374694824e-01 5.302171781659126282e-02 -3.040817752480506897e-02 -2.413368076086044312e-01 -7.873706519603729248e-02 1.537950038909912109e-01 -6.873364001512527466e-02
7.759110629558563232e-02 -1.842653006315231323e-02 -4.934324696660041809e-02 -8.941613882780075073e-02 3.982763737440109253e-02 -8.532274514436721802e-02 -8.491387963294982910e-02 -3.584494441747665405e-02 -1.195114552974700928e-01 -4.541009292006492615e-02 3.350470587611198425e-02 1.070982962846755981e-01 -1.725301742553710938e-01 2.396072596311569214e-01 2.864378094673156738e-01 2.963655591011047363e-01 -1.118328124284744263e-01 1.953031718730926514e-01 1.283537298440933228e-01 4.256677031517028809e-01 -3.338051140308380127e-01 3.582646846771240234e-01 5.371973849833011627e-03 -2.565606497228145599e-02 7.812624424695968628e-02 -9.026558138430118561e-03 1.681591123342514038e-01 -3.197694122791290283e-01 -2.038475573062896729e-01 -5.440211971290409565e-04 -8.759480714797973633e-02 -7.160528749227523804e-02
7.385487109422683716e-02 -9.775457903742790222e-03 3.955980837345123291e-01 3.197887241840362549e-01 9.439148753881454468e-02 9.347586333751678467e-02 -2.291796803474426270e-01 2.352956384420394897e-01 -2.485792338848114014e-01 -5.805514752864837646e-02 2.012089192867279053e-01 2.318415492773056030e-01 -2.643006108701229095e-02 2.851394414901733398e-01 1.781369298696517944e-01 5.172419548034667969e-02 -7.762677967548370361e-02 1.146708652377128601e-01 1.269962340593338013e-01 2.994885444641113281e-01 -9.836965054273605347e-02 4.516286030411720276e-02 -9.037399291992187500e-02 -2.080097347497940063e-01 -1.787508279085159302e-01 1.086953654885292053e-01 2.106259167194366455e-01 -1.087517738342285156e-01 1.625992357730865479e-01 8.747113496065139771e-02 8.050956577062606812e-02 -7.527866959571838379e-02
-1.189202908426523209e-02 1.883763819932937622e-01 1.099080294370651245e-01 2.679466009140014648e-01 1.122058331966400146e-01 -1.833137720823287964e-01 1.476130485534667969e-01 -4.181803017854690552e-02 -8.842194825410842896e-02 7.588016241788864136e-02 5.422162264585494995e-02 1.565195620059967041e-01 -2.985830008983612061e-01 5.593344941735267639e-02 4.624913334846496582e-01 7.259789109230041504e-02 -5.134452879428863525e-02 1.259352266788482666e-01 2.872518301010131836e-01 1.867938488721847534e-01 -2.390289306640625000e-01 1.832954287528991699e-01 -1.984456181526184082e-01 5.263731628656387329e-02 2.774471342563629150e-01 1.907518208026885986e-01 1.036270111799240112e-01 -9.523516148328781128e-02 6.782214343547821045e-02 7.883881032466888428e-02 1.960079222917556763e-01 8.432570844888687134e-02
-1.117704287171363831e-01 -2.546426467597484589e-02 1.561112701892852783e-01 -1.194509863853454590e-01 3.758600056171417236e-01 4.668453708291053772e-03 -7.344324886798858643e-02 1.029828563332557678e-01 1.393489688634872437e-01 3.693368732929229736e-01 2.217849530279636383e-02 -3.511798754334449768e-02 -2.494732439517974854e-01 1.407647877931594849e-01 3.416221439838409424e-01 1.042252331972122192e-01 -1.400206529069691896e-04 -9.414358995854854584e-03 3.370467126369476318e-01 2.550446689128875732e-01 3.569000866264104843e-03 8.460199832916259766e-02 -3.564706072211265564e-02 -2.926956675946712494e-02 -3.541816025972366333e-02 -1.531005371361970901e-02 1.915684789419174194e-01 -4.575620591640472412e-02 5.502199009060859680e-02 3.688381016254425049e-01 1.639120839536190033e-02 -2.368573993444442749e-01
1.139850094914436340e-01 2.171136997640132904e-02 1.926089525222778320e-01 -7.730001211166381836e-02 -1.141902655363082886e-01 -1.132930368185043335e-01 -7.424714416265487671e-02 2.192946616560220718e-03 3.133941069245338440e-02 1.364206522703170776e-01 1.209038570523262024e-01 3.012628257274627686e-01 -2.425727099180221558e-01 4.507124125957489014e-01 3.700524866580963135e-01 -8.550567179918289185e-02 2.216427624225616455e-01 3.445129096508026123e-01 2.716650366783142090e-01 -1.143938899040222168e-01 -3.564329445362091064e-02 -1.093499362468719482e-01 -1.490515768527984619e-01 -6.940317898988723755e-02 1.189473196864128113e-01 -1.609290391206741333e-01 1.372349858283996582e-01 -7.225201278924942017e-02 9.583503007888793945e-02 3.317935019731521606e-02 5.693462863564491272e-02 -9.097620844841003418e-02
-1.472795903682708740e-01 -1.353303343057632446e-01 3.681655973196029663e-02 -9.076953865587711334e-03 3.183194622397422791e-02 -5.122032016515731812e-02 1.358622163534164429e-01 2.504599988460540771e-01 -2.749441266059875488e-01 1.588400006294250488e-01 3.432908281683921814e-02 1.633779406547546387e-01 -1.182391196489334106e-01 1.562951058149337769e-01 2.367198020219802856e-01 4.665853083133697510e-02 2.734667956829071045e-01 2.858697474002838135e-01 2.011274844408035278e-01 -8.611208200454711914e-02 2.153213769197463989e-01 -1.069820374250411987e-01 1.998690962791442871e-01 -1.168174296617507935e-01 2.463584989309310913e-01 3.086362592875957489e-02 1.978552043437957764e-01 -1.173726841807365417e-01 -1.350597590208053589e-01 3.673407435417175293e-01 1.664040088653564453e-01 -1.928716003894805908e-01
1.574317812919616699e-01 -1.135081201791763306e-01 -8.398062735795974731e-02 7.510344684123992920e-02 2.805735170841217041e-01 9.410371631383895874e-02 3.495910018682479858e-02 1.976418122649192810e-02 1.466290210373699665e-03 -2.638411223888397217e-01 1.223542988300323486e-01 1.979878731071949005e-02 -7.781885564327239990e-02 2.383397668600082397e-01 2.985182702541351318e-01 -6.667686626315116882e-03 1.428635120391845703e-01 4.495002627372741699e-01 3.856810331344604492e-01 2.082461863756179810e-01 7.259307801723480225e-02 8.435214869678020477e-03 -1.588907465338706970e-02 -2.601719088852405548e-02 9.684798866510391235e-02 1.531575620174407959e-01 2.537848055362701416e-01 2.939681708812713623e-01 -3.101947158575057983e-02 2.639211714267730713e-02 -7.334229350090026855e-02 -1.091163009405136108e-01
3.666428849101066589e-02 8.296028524637222290e-02 6.881345808506011963e-02 -6.373813003301620483e-02 -1.186898574233055115e-01 9.498494118452072144e-02 1.352045238018035889e-01 1.327371895313262939e-01 -2.255971580743789673e-01 -6.189456582069396973e-02 -2.164043337106704712e-01 -3.858379423618316650e-01 1.104626655578613281e-01 1.217620149254798889e-01 7.187108695507049561e-02 -3.540482744574546814e-02 1.811045706272125244e-01 2.496770769357681274e-01 1.888963729143142700e-01 -2.825327590107917786e-02 -5.108502879738807678e-02 3.287875056266784668e-01 -2.603772580623626709e-01 -5.412587523460388184e-02 2.716671824455261230e-01 3.989696875214576721e-02 3.935790359973907471e-01 1.450901757925748825e-02 2.740870118141174316e-01 -6.298553198575973511e-02 6.252581626176834106e-02 -1.163112595677375793e-01
-1.852713525295257568e-01 -1.148383319377899170e-01 1.713560074567794800e-01 5.664917081594467163e-02 -8.200097084045410156e-02 4.097524657845497131e-02 2.568810284137725830e-01 2.021294385194778442e-01 1.359973382204771042e-02 8.750694245100021362e-02 -6.454924121499061584e-03 3.524003317579627037e-03 -2.040015310049057007e-01 1.543646305799484253e-01 6.354861259460449219e-01 1.000504940748214722e-01 -1.871187053620815277e-02 1.146066635847091675e-01 8.996089920401573181e-03 3.162200748920440674e-01 1.948488652706146240e-01 1.415552645921707153e-01 -3.650631755590438843e-02 1.083673723042011261e-02 7.556524872779846191e-02 4.900402203202247620e-02 4.172666743397712708e-02 4.465303942561149597e-02 -2.174970209598541260e-01 -2.060793340206146240e-01 1.442228704690933228e-01 -1.484508663415908813e-01
-1.336602121591567993e-01 2.022035047411918640e-02 -5.121339857578277588e-02 2.390133589506149292e-02 1.150942146778106689e-01 2.113567441701889038e-01 1.272237896919250488e-01 1.166660934686660767e-01 2.048865109682083130e-01 -1.668464392423629761e-01 3.326537013053894043e-01 2.840883135795593262e-01 -1.411907672882080078e-01 -3.751363977789878845e-02 3.157863616943359375e-01 1.788254454731941223e-02 2.879342436790466309e-01 1.274283230304718018e-01 2.461619079113006592e-01 9.902855753898620605e-02 2.733293473720550537e-01 1.201339587569236755e-01 -6.079469807446002960e-03 -1.412770152091979980e-01 1.465755850076675415e-01 3.899229317903518677e-02 1.412024199962615967e-01 -8.974202722311019897e-02 -1.427004933357238770e-01 4.488221835345029831e-03 7.834744453430175781e-02 -3.899366557598114014e-01
2.392018288373947144e-01 -1.135483104735612869e-02 6.282125413417816162e-02 -2.168790623545646667e-02 -8.110609650611877441e-02 1.411409676074981689e-01 -9.259323030710220337e-02 3.133408427238464355e-01 1.713449717499315739e-03 -1.772653125226497650e-02 -1.489926576614379883e-01 -1.138836666941642761e-01 5.374798551201820374e-02 1.824949085712432861e-01 1.519013643264770508e-01 2.396763265132904053e-01 -4.737867508083581924e-03 -1.843537539243698120e-01 4.447321593761444092e-01 2.932386100292205811e-01 -7.681626826524734497e-02 1.331522613763809204e-01 4.899963736534118652e-02 -7.778665423393249512e-02 4.201678931713104248e-01 -1.146604642271995544e-01 2.852293848991394043e-01 2.092142216861248016e-02 1.121770441532135010e-01 -3.872505947947502136e-02 -1.288255453109741211e-01 2.751246280968189240e-02
-1.412797719240188599e-01 -2.056288272142410278e-01 2.200189232826232910e-01 2.169787697494029999e-02 1.600872874259948730e-01 3.518406450748443604e-01 1.035894677042961121e-01 1.396073997020721436e-01 -2.328832745552062988e-01 -3.681631758809089661e-02 -2.381205931305885315e-02 -1.020717173814773560e-01 -1.652735657989978790e-02 2.755201458930969238e-01 9.025057405233383179e-02 -3.280617296695709229e-02 -7.354091852903366089e-02 1.377451270818710327e-01 3.784655928611755371e-01 -7.553027570247650146e-02 4.860324785113334656e-02 -4.025038182735443115e-01 -9.311028569936752319e-02 -9.818422049283981323e-02 1.855511069297790527e-01 -7.243762910366058350e-02 3.034359514713287354e-01 -1.089754626154899597e-01 1.954144239425659180e-02 1.203791722655296326e-01 -6.722271442413330078e-02 -1.955342143774032593e-01
-1.907386779785156250e-01 3.161466121673583984e-01 2.265012711286544800e-01 -2.034703642129898071e-02 1.052381917834281921e-01 2.496958971023559570e-01 -1.457235515117645264e-01 1.899086534976959229e-01 -5.883937329053878784e-02 3.861947730183601379e-02 -1.143601313233375549e-01 1.824491620063781738e-01 -1.132225394248962402e-01 2.844049930572509766e-01 3.484145924448966980e-02 1.990997642278671265e-01 2.346199154853820801e-01 1.540265530347824097e-01 2.533130645751953125e-01 1.226692348718643188e-01 1.216312050819396973e-01 1.186993569135665894e-01 -1.099424585700035095e-01 7.502385973930358887e-02 5.792478099465370178e-02 1.929976046085357666e-02 4.192642867565155029e-01 2.754764854907989502e-01 6.866325438022613525e-02 -1.579214334487915039e-01 5.840197950601577759e-02 -4.798062890768051147e-02
-1.568409204483032227e-01 -1.046482566744089127e-02 8.716052025556564331e-02 -1.349232941865921021e-01 3.511699736118316650e-01 1.700814515352249146e-01 -1.029762998223304749e-02 9.736571460962295532e-02 -5.937372893095016479e-02 -8.134727925062179565e-02 3.410986959934234619e-01 -2.817346341907978058e-02 -3.079940676689147949e-01 2.820866703987121582e-01 1.958213150501251221e-01 -1.201353445649147034e-01 2.718063890933990479e-01 3.055767118930816650e-01 3.257888853549957275e-01 3.166373074054718018e-02 -7.775789126753807068e-03 -3.252300992608070374e-02 -8.455722779035568237e-02 1.519308388233184814e-01 1.406392008066177368e-01 -7.532142847776412964e-02 1.705817878246307373e-01 -2.081603109836578369e-01 -1.083193570375442505e-01 8.100835233926773071e-02 9.020187705755233765e-02 -5.566240474581718445e-02
3.056764043867588043e-02 4.164177551865577698e-02 2.093070894479751587e-01 9.902408719062805176e-02 2.215453609824180603e-02 1.646744757890701294e-01 -3.431164845824241638e-02 1.212999299168586731e-01 1.246347576379776001e-01 -1.827378943562507629e-02 3.114798367023468018e-01 -2.581179141998291016e-01 -3.014498651027679443e-01 3.667411208152770996e-01 2.320352382957935333e-02 2.239194363355636597e-01 9.041865170001983643e-02 2.075873762369155884e-01 5.390863493084907532e-02 -1.996331214904785156e-01 -2.269678935408592224e-02 4.957851395010948181e-02 5.333194043487310410e-03 -3.105774521827697754e-01 9.744709730148315430e-02 2.596864700317382812e-01 1.931043267250061035e-01 -1.695954203605651855e-01 1.470351368188858032e-01 -2.855317853391170502e-02 4.097448661923408508e-02 -2.899468839168548584e-01
1.513464897871017456e-01 -3.826241567730903625e-02 7.566172629594802856e-02 -3.542918711900711060e-02 8.215976506471633911e-02 2.239675670862197876e-01 -3.423445159569382668e-04 2.604909613728523254e-02 -6.104920804500579834e-02 -2.464526593685150146e-01 -2.167095243930816650e-01 1.908852159976959229e-01 -9.141192585229873657e-02 3.910602927207946777e-01 2.127696424722671509e-01 1.240311264991760254e-01 5.848591774702072144e-02 2.676148414611816406e-01 7.254634797573089600e-02 -1.897953599691390991e-01 1.719059050083160400e-01 6.833721697330474854e-02 -8.544638007879257202e-02 -1.377311646938323975e-01 1.693178266286849976e-01 1.348327565938234329e-02 3.048020005226135254e-01 -3.170831874012947083e-02 -2.159616947174072266e-01 -2.427414655685424805e-01 -3.681826591491699219e-01 -2.360988780856132507e-02
-1.673039942979812622e-01 2.772187292575836182e-01 4.994767159223556519e-02 3.758873939514160156e-01 1.017539724707603455e-01 9.862703271210193634e-03 -6.384460628032684326e-02 -3.310278058052062988e-02 2.410799451172351837e-02 -1.084335707128047943e-02 6.168900802731513977e-02 7.259222120046615601e-02 -3.313254415988922119e-01 2.298562973737716675e-01 5.676890015602111816e-01 -7.421331852674484253e-02 2.364142388105392456e-01 -2.686734683811664581e-02 2.340591102838516235e-01 4.356954246759414673e-02 -1.135732680559158325e-01 5.763095617294311523e-02 -1.840211004018783569e-01 -8.203053474426269531e-02 1.018265783786773682e-01 -3.364713490009307861e-02 1.788561642169952393e-01 3.386939933989197016e-04 6.566898524761199951e-02 8.092856407165527344e-02 1.052136495709419250e-01 7.527956739068031311e-03
1.201313957571983337e-01 -3.278612345457077026e-02 -1.252383887767791748e-01 1.817377284169197083e-02 2.040668278932571411e-01 3.301658108830451965e-02 6.332592456601560116e-04 3.716133162379264832e-02 -5.916919931769371033e-02 -3.309599757194519043e-01 -1.241337731480598450e-01 1.783638894557952881e-01 9.058174490928649902e-02 2.572641670703887939e-01 3.540331721305847168e-01 -2.419735491275787354e-02 1.636199206113815308e-01 3.880924582481384277e-01 4.557542204856872559e-01 1.204176917672157288e-01 -4.804736003279685974e-02 1.135098040103912354e-01 -6.709832698106765747e-02 -1.177230477333068848e-01 1.058168709278106689e-01 1.370990723371505737e-01 2.027513831853866577e-01 2.133456021547317505e-01 1.117781028151512146e-01 -1.885723695158958435e-02 -3.683895105496048927e-03 -3.399775922298431396e-02
-7.714963704347610474e-02 1.627593487501144409e-01 -1.018553674221038818e-01 1.647352427244186401e-01 7.377303391695022583e-02 -9.272258728742599487e-02 7.861044257879257202e-02 3.206986486911773682e-01 -9.259568154811859131e-02 3.207417577505111694e-02 1.789189502596855164e-02 -1.221818849444389343e-01 -1.521662175655364990e-01 -4.726130515336990356e-02 4.061591327190399170e-01 2.590134441852569580e-01 2.459051646292209625e-02 1.680712103843688965e-01 2.501425445079803467e-01 3.740057582035660744e-04 -2.951178848743438721e-01 8.019754290580749512e-02 2.458468675613403320e-01 -6.698224693536758423e-02 2.680888175964355469e-01 1.871007382869720459e-01 3.213892579078674316e-01 -1.165896952152252197e-01 -1.781846284866333008e-01 -3.649530187249183655e-02 -3.444646298885345459e-02 1.295260787010192871e-01
2.995072863996028900e-02 -2.116567455232143402e-02 3.708120584487915039e-01 1.152413412928581238e-01 -1.532565616071224213e-02 -4.818094521760940552e-02 2.358989864587783813e-01 2.815099060535430908e-01 -1.569790393114089966e-01 7.266902923583984375e-02 -1.223449781537055969e-01 1.375109255313873291e-01 -7.278033345937728882e-02 3.686951398849487305e-01 5.929784476757049561e-02 4.290142282843589783e-02 -6.231825053691864014e-02 -2.910947613418102264e-02 1.221824735403060913e-01 -3.354026004672050476e-02 -1.652667224407196045e-01 2.282653003931045532e-01 -2.713742554187774658e-01 -2.018332332372665405e-01 2.690998017787933350e-01 -1.726826876401901245e-01 3.105884194374084473e-01 -2.511330321431159973e-02 -1.628856062889099121e-01 -1.810815185308456421e-02 -1.130897179245948792e-01 2.155640125274658203e-01
1.056949049234390259e-01 4.314705356955528259e-02 5.414442345499992371e-02 4.554775729775428772e-02 2.999086678028106689e-01 1.274548172950744629e-01 -9.302294254302978516e-02 3.590480238199234009e-02 -6.645014882087707520e-02 -2.941181696951389313e-02 2.500612139701843262e-01 1.049184724688529968e-01 4.923037439584732056e-02 2.322667986154556274e-01 1.851591169834136963e-01 2.439523860812187195e-02 -1.293614655733108521e-01 -8.268174529075622559e-02 5.329978466033935547e-01 -6.262473762035369873e-02 9.791430830955505371e-02 2.133317105472087860e-02 -5.252304673194885254e-02 9.203000925481319427e-03 2.155348062515258789e-01 3.894659876823425293e-01 5.429542809724807739e-02 -9.379220753908157349e-02 -3.600030839443206787e-01 1.414293199777603149e-01 5.359983816742897034e-02 9.451206028461456299e-02
5.996583774685859680e-02 1.372848153114318848e-01 -9.390190988779067993e-02 1.272907406091690063e-01 -1.385057866573333740e-01 1.056052744388580322e-01 1.850529611110687256e-01 7.570345699787139893e-02 -2.111940085887908936e-02 1.820692569017410278e-01 9.852072224020957947e-03 3.189933001995086670e-01 -1.975388973951339722e-01 2.968752682209014893e-01 1.801881343126296997e-01 -4.772429168224334717e-02 1.453913003206253052e-01 2.952122092247009277e-01 1.874032467603683472e-01 1.981164366006851196e-01 1.127602979540824890e-01 3.344604671001434326e-01 -9.841145575046539307e-02 -2.077242285013198853e-01 9.733318537473678589e-02 -3.677299991250038147e-02 3.005107939243316650e-01 -2.051910609006881714e-01 -1.671388000249862671e-01 -2.121319323778152466e-01 6.415972113609313965e-02 6.718597561120986938e-02
-4.967612773180007935e-02 1.007694900035858154e-01 2.701722085475921631e-01 5.630932003259658813e-02 1.408164352178573608e-01 8.752785623073577881e-02 -1.272643059492111206e-01 1.137428879737854004e-01 -2.889314591884613037e-01 -1.315841078758239746e-01 2.273611277341842651e-01 7.423140853643417358e-02 -2.081220448017120361e-01 3.176008909940719604e-02 2.861682772636413574e-01 1.431389749050140381e-01 -2.430907785892486572e-01 1.026997044682502747e-01 8.382006734609603882e-02 -1.187945678830146790e-01 2.432616949081420898e-01 -1.680365800857543945e-01 -2.311429940164089203e-02 -2.445219904184341431e-01 1.839197576045989990e-01 3.731327950954437256e-01 3.055344820022583008e-01 1.600837260484695435e-01 -3.484937595203518867e-03 8.463390171527862549e-02 4.744459316134452820e-02 -9.955545514822006226e-02
1.713521927595138550e-01 2.321756817400455475e-02 1.012690067291259766e-01 -1.812159866094589233e-01 1.988475620746612549e-01 4.259206354618072510e-02 9.358136355876922607e-02 2.325690090656280518e-01 4.020389541983604431e-02 -1.865617781877517700e-01 1.018279790878295898e-01 4.202561452984809875e-02 6.211452186107635498e-02 4.085806310176849365e-01 2.294340431690216064e-01 6.583322584629058838e-02 1.398183107376098633e-01 4.382882714271545410e-01 2.138396799564361572e-01 4.046396166086196899e-02 -2.637867927551269531e-01 1.347169876098632812e-01 -1.338310092687606812e-01 -3.605209663510322571e-02 -1.202056836336851120e-02 6.174101307988166809e-02 1.768201589584350586e-01 2.024028599262237549e-01 1.188008859753608704e-01 -1.627826839685440063e-01 2.129730433225631714e-01 -1.355217248201370239e-01
-1.638636440038681030e-01 -4.214710369706153870e-02 2.927813529968261719e-01 -3.564590811729431152e-01 1.292088776826858521e-01 4.143150523304939270e-02 -8.270260691642761230e-02 1.332459300756454468e-01 -3.995552286505699158e-02 -1.263228356838226318e-01 8.444494009017944336e-02 -1.447478532791137695e-01 -1.227333694696426392e-01 1.599486470222473145e-01 4.306967556476593018e-01 1.893021762371063232e-01 -4.336166754364967346e-02 1.435323357582092285e-01 1.139888763427734375e-01 -1.632546335458755493e-01 -7.592772692441940308e-02 -2.187326699495315552e-01 4.724138975143432617e-02 -3.255302011966705322e-01 2.025281190872192383e-01 2.710157930850982666e-01 1.816645115613937378e-01 6.630770862102508545e-02 -7.006583362817764282e-02 -1.304675489664077759e-01 -9.750661998987197876e-02 -2.685594931244850159e-02
1.129135787487030029e-01 -1.020810902118682861e-01 1.776566356420516968e-01 6.761683523654937744e-02 1.733308732509613037e-01 9.896846860647201538e-02 1.853737235069274902e-02 -1.417607218027114868e-01 -3.137274086475372314e-01 -7.547760009765625000e-02 3.104246966540813446e-02 8.460672199726104736e-02 5.167777463793754578e-02 1.243733838200569153e-01 8.353782445192337036e-02 -4.964104294776916504e-02 1.617339849472045898e-01 5.840525031089782715e-02 1.621969044208526611e-01 2.600918412208557129e-01 3.025688929483294487e-03 1.165938796475529671e-03 -3.758707344532012939e-01 -9.247015416622161865e-02 1.183638945221900940e-01 3.210119903087615967e-01 2.798303067684173584e-01 -2.237347513437271118e-01 -4.181185662746429443e-01 -8.074171841144561768e-02 1.257767230272293091e-01 -1.569852977991104126e-01
-1.303679645061492920e-01 -2.261305153369903564e-01 2.553405761718750000e-01 -2.263606041669845581e-01 1.984051167964935303e-01 1.082987114787101746e-01 -1.134759783744812012e-01 9.662107378244400024e-02 7.244873046875000000e-02 2.632922232151031494e-01 1.558422297239303589e-02 -1.130964159965515137e-01 -1.364212334156036377e-01 1.911349445581436157e-01 4.769723713397979736e-01 1.282042115926742554e-01 1.242627352476119995e-01 -2.336873859167098999e-02 1.804300844669342041e-01 7.531531900167465210e-02 6.967803835868835449e-02 1.013308092951774597e-01 -9.267859160900115967e-02 -5.638010799884796143e-02 3.020076267421245575e-02 1.934763230383396149e-02 2.934733629226684570e-01 1.683730781078338623e-01 -1.248516589403152466e-01 2.790347635746002197e-01 -7.488736510276794434e-02 -2.439538091421127319e-01
8.639482408761978149e-02 -1.147246148320846260e-04 3.924321830272674561e-01 8.442683517932891846e-02 -1.152984648942947388e-01 -1.948269754648208618e-01 -3.977277502417564392e-02 1.735645234584808350e-01 -1.874335110187530518e-02 -2.319054305553436279e-01 1.020665373653173447e-02 -5.605920776724815369e-02 4.592552781105041504e-02 2.059108018875122070e-01 4.188862144947052002e-01 2.375661283731460571e-01 9.558665752410888672e-02 2.632235586643218994e-01 2.748701870441436768e-01 -1.704710870981216431e-01 -1.389578580856323242e-01 2.094474732875823975e-01 -4.657661169767379761e-02 4.374934732913970947e-02 2.591975927352905273e-01 2.843314781785011292e-02 -5.885367840528488159e-02 -5.520820990204811096e-02 -1.468507051467895508e-01 -7.536872476339340210e-02 -2.414869815111160278e-01 -6.552636623382568359e-02
6.843263655900955200e-02 -1.553994566202163696e-01 -4.693239927291870117e-02 1.316554844379425049e-01 2.016437500715255737e-01 -2.812848798930644989e-02 2.837853431701660156e-01 1.329498887062072754e-01 2.667708992958068848e-01 -6.666140258312225342e-02 1.289442479610443115e-01 -2.194730788469314575e-01 1.019028052687644958e-01 3.473593592643737793e-01 1.173658892512321472e-01 1.802294254302978516e-01 2.070824056863784790e-01 2.314884811639785767e-01 2.923451364040374756e-01 -4.085901752114295959e-02 1.493316441774368286e-01 1.382503509521484375e-01 1.005799546837806702e-01 -1.211572140455245972e-01 2.179841399192810059e-01 -1.641904748976230621e-02 2.888671159744262695e-01 -1.567904502153396606e-01 -9.978148341178894043e-02 2.395615279674530029e-01 9.139326214790344238e-02 -1.137490421533584595e-01
1.972134970128536224e-02 -3.256377205252647400e-02 1.528648100793361664e-02 -5.453705787658691406e-02 3.171934187412261963e-01 9.298544377088546753e-02 2.013558745384216309e-01 1.909212917089462280e-01 6.082833930850028992e-02 -1.676321923732757568e-01 4.245190024375915527e-01 6.684320420026779175e-02 -1.576040834188461304e-01 3.014127910137176514e-01 1.930135935544967651e-01 -3.763131052255630493e-02 2.021053433418273926e-01 3.240281939506530762e-01 3.041372001171112061e-01 5.842732265591621399e-02 1.388126015663146973e-01 -1.396345496177673340e-01 4.545707255601882935e-02 -4.337567090988159180e-02 2.714664041996002197e-01 3.140697488561272621e-03 2.496197521686553955e-01 1.506949588656425476e-02 -3.862063586711883545e-02 3.703028336167335510e-02 -1.120789125561714172e-01 -4.595172777771949768e-02
-7.163465768098831177e-02 1.540346443653106689e-01 6.012680009007453918e-02 -5.902255070395767689e-04 1.490839868783950806e-01 1.913515925407409668e-01 1.184590682387351990e-01 1.370640844106674194e-01 -3.592136199586093426e-04 -4.682752862572669983e-02 -3.984605520963668823e-02 -2.264564484357833862e-02 3.680689632892608643e-02 1.606645584106445312e-01 3.669826984405517578e-01 -2.503051757812500000e-01 2.395653873682022095e-01 1.563984714448451996e-02 2.172169238328933716e-01 -1.053579449653625488e-01 3.527430295944213867e-01 2.749177217483520508e-01 6.433605682104825974e-03 1.229364871978759766e-01 1.440708488225936890e-01 2.987195253372192383e-01 1.718736737966537476e-01 2.119556069374084473e-01 -2.611776590347290039e-01 2.504578232765197754e-02 -2.055663317441940308e-01 -1.429664790630340576e-01
4.087467491626739502e-02 7.719933241605758667e-02 2.964909672737121582e-01 -6.156918779015541077e-02 -2.385216578841209412e-02 8.041526377201080322e-02 5.545078893192112446e-04 5.554409697651863098e-02 -1.561302971094846725e-02 2.813699655234813690e-02 7.730398327112197876e-02 -7.277770340442657471e-02 -3.330200910568237305e-01 2.461305707693099976e-01 4.555258750915527344e-01 -2.472324222326278687e-01 3.015060722827911377e-01 2.368822507560253143e-02 2.551502883434295654e-01 -1.620096713304519653e-01 7.922579348087310791e-02 1.600419878959655762e-01 -1.184859797358512878e-01 3.081871196627616882e-02 -3.965795785188674927e-02 6.352706253528594971e-02 8.710674196481704712e-02 1.467684060335159302e-01 -1.714008301496505737e-01 1.036733165383338928e-01 -3.428027629852294922e-01 -1.267312765121459961e-01
1.740071624517440796e-01 2.098054252564907074e-02 -4.229475185275077820e-02 -5.887553468346595764e-02 -1.135530248284339905e-01 -9.287981688976287842e-02 2.280560694634914398e-02 2.693674266338348389e-01 -1.926468908786773682e-01 1.629040688276290894e-01 -2.220215648412704468e-01 1.529593467712402344e-01 -3.896144628524780273e-01 7.674758136272430420e-02 3.368771672248840332e-01 1.696673184633255005e-01 2.762180268764495850e-01 8.512220531702041626e-02 1.119969710707664490e-01 1.564985662698745728e-01 -5.820288136601448059e-02 1.312926039099693298e-02 5.422955751419067383e-02 -1.716095954179763794e-01 2.452885955572128296e-01 1.266344189643859863e-01 3.693946599960327148e-01 -8.621703088283538818e-02 -9.179606288671493530e-02 2.299506403505802155e-02 5.446323752403259277e-02 -2.111504822969436646e-01
-3.281108736991882324e-01 -4.734126478433609009e-02 3.343199491500854492e-01 -8.486384525895118713e-03 1.059840247035026550e-01 3.033538460731506348e-01 3.217040598392486572e-01 3.733899816870689392e-02 4.243835061788558960e-02 -1.042206659913063049e-01 2.587699703872203827e-02 -7.003407180309295654e-02 -1.592225395143032074e-02 2.729377448558807373e-01 1.678493767976760864e-01 -2.266847044229507446e-01 2.371675893664360046e-02 -5.589259415864944458e-02 9.897767752408981323e-02 8.960992097854614258e-02 1.052930206060409546e-01 -2.158956415951251984e-02 -3.690938651561737061e-02 -1.538217514753341675e-01 4.075922071933746338e-02 2.824196815490722656e-01 2.620917260646820068e-01 -1.695400923490524292e-01 6.697543710470199585e-02 2.286093533039093018e-01 -1.362618803977966309e-01 -2.920764982700347900e-01
-2.238458991050720215e-01 -2.298927903175354004e-01 1.931146085262298584e-01 -2.334306985139846802e-01 1.679135859012603760e-01 1.928954720497131348e-01 8.301921933889389038e-02 1.263867765665054321e-01 -5.514019355177879333e-02 2.299422472715377808e-01 4.245750606060028076e-01 -1.803563386201858521e-01 1.293122619390487671e-01 2.005107551813125610e-01 1.709025502204895020e-01 9.039769321680068970e-02 5.030575022101402283e-02 1.495455354452133179e-01 1.259169280529022217e-01 1.258921474218368530e-01 1.525035500526428223e-01 4.603535681962966919e-02 -1.298906952142715454e-01 -8.148244023323059082e-02 1.636767685413360596e-01 3.020220398902893066e-01 9.471831470727920532e-02 -9.267150610685348511e-02 1.213742196559906006e-01 2.853472232818603516e-01 -1.223640814423561096e-01 -4.239134490489959717e-02
-1.417598426342010498e-01 9.406748414039611816e-02 -1.545241195708513260e-02 -1.081973537802696228e-01 3.352510631084442139e-01 1.013157367706298828e-01 1.637559533119201660e-01 3.251866996288299561e-01 7.380134612321853638e-02 -2.387478649616241455e-01 -1.169726997613906860e-01 -2.170313447713851929e-01 -2.129046022891998291e-01 8.006521314382553101e-02 -5.575942993164062500e-02 1.591747067868709564e-02 1.776599287986755371e-01 1.114395782351493835e-01 1.698671430349349976e-01 3.464331924915313721e-01 1.897422820329666138e-01 -4.032234475016593933e-02 -2.035649418830871582e-01 -1.356938928365707397e-01 2.425863593816757202e-01 -1.544191595166921616e-02 3.285632133483886719e-01 2.914823032915592194e-02 -1.553237885236740112e-01 1.875150650739669800e-01 3.971681743860244751e-02 -8.042946457862854004e-02
8.148418366909027100e-02 3.004530966281890869e-01 9.602979570627212524e-02 -9.804456681013107300e-02 1.586483716964721680e-01 2.275966107845306396e-02 -5.704800784587860107e-02 2.173068076372146606e-01 -8.537898957729339600e-02 4.516511783003807068e-02 2.370882630348205566e-01 5.036040768027305603e-02 -2.588613629341125488e-01 2.192775011062622070e-01 -1.647475361824035645e-02 2.445673048496246338e-01 3.344224393367767334e-01 2.182758450508117676e-01 1.499337702989578247e-01 2.937570810317993164e-01 -1.233039498329162598e-01 1.057536453008651733e-01 -1.269753575325012207e-01 1.567953675985336304e-01 2.044844031333923340e-01 -6.161089986562728882e-02 3.425695002079010010e-01 -1.972659491002559662e-02 -2.468145936727523804e-01 -4.610865935683250427e-02 2.038457244634628296e-02 5.170954018831253052e-02
3.934194147586822510e-01 -8.574908226728439331e-02 1.427804678678512573e-01 7.042919844388961792e-02 6.649696081876754761e-02 2.007897049188613892e-01 3.609103262424468994e-01 2.754113376140594482e-01 -6.075011938810348511e-02 2.544909343123435974e-02 1.527069360017776489e-01 6.684620678424835205e-02 -1.137631610035896301e-01 3.524890914559364319e-02 2.603965401649475098e-01 -4.192043852526694536e-04 1.405031532049179077e-01 -7.113956660032272339e-02 7.418751716613769531e-02 -8.117435127496719360e-02 2.029993683099746704e-01 1.951482445001602173e-01 9.164282679557800293e-02 -2.530905604362487793e-01 2.551574707031250000e-01 1.701702028512954712e-01 1.076539531350135803e-01 8.727703243494033813e-02 4.714695364236831665e-02 1.465147584676742554e-01 -2.233867049217224121e-01 -2.684354186058044434e-01
-1.288008410483598709e-02 9.785621613264083862e-02 8.660057932138442993e-02 -1.551275849342346191e-01 -3.508593738079071045e-01 5.892004817724227905e-02 2.526334114372730255e-02 1.759650409221649170e-01 -1.336799412965774536e-01 1.640400737524032593e-01 7.482966035604476929e-02 -6.212905049324035645e-02 -1.090442389249801636e-01 -4.521204531192779541e-02 2.099521160125732422e-01 2.333145141601562500e-01 2.098820507526397705e-01 -8.188532292842864990e-02 2.617411613464355469e-01 1.610329449176788330e-01 -1.508822888135910034e-01 2.751621305942535400e-01 2.973923459649085999e-02 -2.118289768695831299e-01 4.809126853942871094e-01 1.959021836519241333e-01 2.417595684528350830e-01 -4.022962599992752075e-02 -9.434450475964695215e-05 4.713355749845504761e-02 -2.748180553317070007e-02 -1.081662625074386597e-01
-2.737362086772918701e-01 4.552819952368736267e-02 1.129538789391517639e-01 6.739231199026107788e-02 1.287860274314880371e-01 -1.340951621532440186e-01 -2.079486995935440063e-01 2.900279499590396881e-02 -3.655606508255004883e-02 2.318366020917892456e-01 2.297403216361999512e-01 1.759976963512599468e-03 -3.601560592651367188e-01 2.999988198280334473e-01 2.811671495437622070e-01 3.897548839449882507e-02 8.013434708118438721e-02 3.208444416522979736e-01 2.434701174497604370e-01 -8.746057748794555664e-02 -1.987966299057006836e-01 -1.725824922323226929e-01 -2.642780840396881104e-01 7.985859364271163940e-02 1.815367937088012695e-01 -1.429334133863449097e-01 1.613772511482238770e-01 1.618924736976623535e-02 1.215784773230552673e-01 1.900168694555759430e-02 4.730426520109176636e-02 2.227858407422900200e-03
-9.101457148790359497e-02 -4.460856318473815918e-02 3.591907620429992676e-01 -5.185403302311897278e-02 1.671879589557647705e-01 3.898762762546539307e-01 6.621833890676498413e-02 1.693667322397232056e-01 5.566529929637908936e-02 -5.891039222478866577e-02 4.474349617958068848e-01 -1.749639809131622314e-01 -1.929724216461181641e-01 2.296110689640045166e-01 3.220200836658477783e-01 -3.428504569455981255e-03 1.856339126825332642e-01 -3.881677612662315369e-02 -2.070547081530094147e-02 -6.205701828002929688e-02 5.263860523700714111e-02 -1.166611835360527039e-01 -1.393222659826278687e-01 -9.303187578916549683e-02 3.334055468440055847e-02 2.190232574939727783e-01 1.640768051147460938e-01 -4.143415391445159912e-02 2.284592203795909882e-02 1.478862166404724121e-01 -1.332354247570037842e-01 1.067194268107414246e-01
-1.187541782855987549e-01 -7.387977838516235352e-02 -1.745843440294265747e-01 1.710683256387710571e-01 -1.107566133141517639e-01 1.125849261879920959e-01 9.072171524167060852e-04 3.735910952091217041e-01 -9.014079719781875610e-02 6.481634825468063354e-02 -1.186799407005310059e-01 -1.924286335706710815e-01 -1.677110791206359863e-02 1.871020346879959106e-01 2.274565696716308594e-01 1.261462271213531494e-01 1.524872481822967529e-01 1.139115840196609497e-01 2.695652842521667480e-01 2.920416295528411865e-01 2.357944548130035400e-01 2.493590712547302246e-01 -3.243934214115142822e-01 -2.856414578855037689e-02 8.212961256504058838e-02 1.806234717369079590e-01 1.943520009517669678e-01 -2.660727202892303467e-01 1.333705242723226547e-02 -1.401697844266891479e-01 -3.660723939538002014e-02 5.189099907875061035e-02
-2.299259044229984283e-02 1.796049624681472778e-01 1.354593038558959961e-01 -1.941735148429870605e-01 9.525947272777557373e-02 -9.734656661748886108e-02 7.966025173664093018e-02 1.610858440399169922e-01 -1.703973114490509033e-01 1.880136504769325256e-02 1.214395388960838318e-01 -6.871692836284637451e-02 -4.050134122371673584e-01 3.374744653701782227e-01 2.204101681709289551e-01 -2.517398893833160400e-01 9.963008761405944824e-02 -6.343728862702846527e-03 1.012682914733886719e-01 -8.090916089713573456e-03 -1.849980466067790985e-02 2.211629599332809448e-01 -7.027623057365417480e-02 8.798941224813461304e-02 2.095133066177368164e-01 7.901410758495330811e-02 2.191475629806518555e-01 3.106999993324279785e-01 -1.877247393131256104e-01 -2.877149498090147972e-03 -3.265081048011779785e-01 5.291428044438362122e-02
-1.268191486597061157e-01 -2.330547757446765900e-02 1.202749907970428467e-01 2.263376563787460327e-01 -3.008035011589527130e-02 5.311968550086021423e-02 -1.224820911884307861e-01 -2.412369102239608765e-02 2.045501172542572021e-01 2.206148207187652588e-01 1.135481819510459900e-01 8.406968414783477783e-02 -9.400203078985214233e-02 2.966521680355072021e-01 1.209180727601051331e-01 -7.606854289770126343e-02 7.683122158050537109e-02 3.319205939769744873e-01 2.164749503135681152e-01 -7.664511911571025848e-03 1.311393529176712036e-01 4.322176277637481689e-01 -2.288336455821990967e-01 -2.087076157331466675e-01 1.463374346494674683e-01 -1.433280855417251587e-01 2.819148600101470947e-01 2.160718142986297607e-01 -1.249094530940055847e-01 -9.162193536758422852e-02 1.078686192631721497e-01 -6.299665570259094238e-02
3.206221386790275574e-03 1.326371729373931885e-02 1.176097691059112549e-01 1.642256230115890503e-01 -2.304136157035827637e-01 -3.699978440999984741e-02 -2.381559908390045166e-01 2.835382223129272461e-01 3.834384307265281677e-02 3.905894607305526733e-02 1.047015003859996796e-02 1.724357455968856812e-01 4.078692197799682617e-02 4.636720716953277588e-01 2.085323929786682129e-01 1.354473978281021118e-01 1.210819557309150696e-02 1.553110778331756592e-01 3.217106163501739502e-01 2.470325082540512085e-01 -4.221399128437042236e-02 1.653027981519699097e-01 -2.129720896482467651e-01 -1.220765262842178345e-01 -1.860851794481277466e-01 -1.003186106681823730e-01 2.586376368999481201e-01 -6.566010415554046631e-02 -8.564765006303787231e-02 1.975945830345153809e-01 -5.626748874783515930e-02 -1.118675842881202698e-01
-2.850443720817565918e-01 -2.759360969066619873e-01 2.825381755828857422e-01 -1.703354269266128540e-01 2.762396633625030518e-01 1.931675150990486145e-02 2.034621499478816986e-02 1.606353372335433960e-01 -1.740901768207550049e-01 2.814878225326538086e-01 1.937479376792907715e-01 -1.998732089996337891e-01 -3.172077611088752747e-02 4.546343907713890076e-02 1.384267210960388184e-01 1.534337252378463745e-01 -7.325555197894573212e-04 8.500871062278747559e-02 2.587636411190032959e-01 -5.755282007157802582e-03 2.457218915224075317e-01 1.513355076313018799e-01 -1.524122953414916992e-01 6.270385533571243286e-02 -1.932725310325622559e-02 2.488186210393905640e-01 1.975724995136260986e-01 -2.387135028839111328e-01 6.096228491514921188e-03 1.825947314500808716e-01 7.826993241906166077e-03 -1.471602022647857666e-01
1.576687246561050415e-01 4.350248351693153381e-02 -1.094358414411544800e-01 -2.548954486846923828e-01 1.307968795299530029e-01 1.290363073348999023e-01 8.532840758562088013e-02 2.535670697689056396e-01 1.237002853304147720e-02 2.700842022895812988e-01 -3.309263885021209717e-01 9.762112051248550415e-02 -2.768713831901550293e-01 2.434109151363372803e-01 2.462593615055084229e-01 2.726405560970306396e-01 2.275939285755157471e-01 2.267198264598846436e-01 2.270527929067611694e-01 1.885384470224380493e-01 1.028922870755195618e-01 8.347822725772857666e-02 -3.523833304643630981e-02 -2.136726528406143188e-01 1.473958939313888550e-01 1.184851154685020447e-01 -1.101172640919685364e-01 -8.706841617822647095e-02 -7.635863870382308960e-02 -1.934091560542583466e-02 -7.032662630081176758e-02 -8.102872967720031738e-02
-2.447945922613143921e-01 7.259582728147506714e-02 3.843805938959121704e-02 5.233993753790855408e-02 -1.210532858967781067e-01 1.225147992372512817e-01 6.836929917335510254e-02 1.424869894981384277e-01 -7.499415427446365356e-02 8.525728248059749603e-03 -9.787176549434661865e-02 -4.496112465858459473e-02 -2.584701962769031525e-02 8.693926036357879639e-02 4.316079020500183105e-01 -2.214543521404266357e-01 2.490149140357971191e-01 6.497611105442047119e-02 9.936514496803283691e-02 3.350122869014739990e-01 -1.551753133535385132e-01 1.031793877482414246e-01 -1.000444293022155762e-01 -1.709101197775453329e-04 4.602829217910766602e-01 1.430166810750961304e-01 1.264316588640213013e-01 -1.820643544197082520e-01 1.883992925286293030e-02 -1.830743998289108276e-01 -2.386709749698638916e-01 9.871165454387664795e-02
-6.255488842725753784e-02 1.364580392837524414e-01 1.606187522411346436e-01 -3.923342004418373108e-02 -9.435029327869415283e-02 4.564246628433465958e-03 -2.252129092812538147e-02 3.118780255317687988e-01 -3.351752161979675293e-01 6.405455991625785828e-03 -4.264323785901069641e-02 -9.081589989364147186e-03 -3.583748936653137207e-01 7.291483134031295776e-02 2.634446918964385986e-01 1.242505833506584167e-01 2.593865692615509033e-01 2.222338169813156128e-01 1.976017057895660400e-01 1.150544509291648865e-01 -1.610748469829559326e-01 -2.724303118884563446e-02 8.861682564020156860e-02 -2.270492315292358398e-01 3.247759044170379639e-01 6.032495945692062378e-02 1.665868908166885376e-01 1.276303678750991821e-01 -3.051576614379882812e-01 4.087197408080101013e-02 -7.290028780698776245e-02 -4.738967120647430420e-02
-2.016926556825637817e-01 1.046497970819473267e-01 3.630954921245574951e-01 1.705768406391143799e-01 -7.151161134243011475e-02 1.705256402492523193e-01 -1.242011639988049865e-04 1.258036214858293533e-02 4.458969831466674805e-02 -2.970194630324840546e-02 1.149813458323478699e-01 7.938048988580703735e-02 6.896299868822097778e-02 3.661691248416900635e-01 1.660661101341247559e-01 -1.982341110706329346e-01 7.421472668647766113e-02 5.329021066427230835e-02 3.073923289775848389e-01 3.396720588207244873e-01 2.306551113724708557e-02 -9.517950564622879028e-02 -3.162219226360321045e-01 -3.264619112014770508e-01 -7.703843712806701660e-02 7.338058203458786011e-02 2.180324196815490723e-01 5.994910001754760742e-02 7.727473974227905273e-02 -8.003399521112442017e-02 -1.231888905167579651e-01 -2.441328763961791992e-02
6.117403507232666016e-02 1.296588033437728882e-01 -2.029072307050228119e-02 5.783006921410560608e-02 1.146651729941368103e-01 3.275715112686157227e-01 6.587503850460052490e-02 2.198665216565132141e-02 -1.967149972915649414e-01 -1.553293019533157349e-01 2.787113189697265625e-01 1.613192260265350342e-01 -3.508226945996284485e-02 2.471307069063186646e-01 1.211333498358726501e-01 1.209739781916141510e-02 3.918987512588500977e-02 1.466561406850814819e-01 3.093712627887725830e-01 3.819853067398071289e-02 1.395506411790847778e-01 -1.149765476584434509e-01 -3.842194378376007080e-01 -3.138061612844467163e-02 1.675856262445449829e-01 1.897129863500595093e-01 1.608854681253433228e-01 2.707043103873729706e-02 -3.358581662178039551e-01 -1.104947626590728760e-01 2.424295693635940552e-01 -1.754217445850372314e-01
6.253445148468017578e-02 -5.685188248753547668e-02 1.439465135335922241e-01 2.545109391212463379e-01 -1.809137314558029175e-01 1.010554507374763489e-01 -9.127616882324218750e-02 2.022688388824462891e-01 -7.488118112087249756e-02 3.703222423791885376e-02 -7.362630963325500488e-02 -1.818339675664901733e-01 1.957562193274497986e-02 5.449974536895751953e-02 3.065312206745147705e-01 1.465031355619430542e-01 -1.197716221213340759e-01 -6.152538210153579712e-02 3.651171326637268066e-01 4.310940504074096680e-01 1.165790297091007233e-02 3.561007604002952576e-02 -1.582517288625240326e-02 -1.627898514270782471e-01 4.742608666419982910e-01 -1.388214826583862305e-01 1.713374853134155273e-01 1.037791520357131958e-01 -2.591622062027454376e-03 -1.509590912610292435e-02 -2.728958986699581146e-02 1.397091057151556015e-02
4.647009819746017456e-02 -1.010248139500617981e-01 1.144874170422554016e-01 -2.642500400543212891e-02 4.264443740248680115e-02 5.843152105808258057e-02 -1.451746374368667603e-01 1.846192628145217896e-01 -1.280557066202163696e-01 1.629824787378311157e-01 1.003255695104598999e-01 -2.351211458444595337e-01 2.507411241531372070e-01 3.094246238470077515e-02 5.300709977746009827e-03 -1.853554993867874146e-01 1.752201467752456665e-01 3.023779094219207764e-01 3.789512217044830322e-01 2.373772263526916504e-01 6.758812069892883301e-02 1.467059105634689331e-01 -3.015840649604797363e-01 -1.904949694871902466e-01 1.681758016347885132e-01 -4.172277078032493591e-02 3.038614094257354736e-01 -7.233316451311111450e-02 2.612299919128417969e-01 -1.515822857618331909e-01 1.067305207252502441e-01 -3.602953627705574036e-02
-1.294399350881576538e-01 1.853864341974258423e-01 2.403715848922729492e-01 -1.732705719769001007e-02 -1.782576888799667358e-01 1.095252409577369690e-01 -4.815077781677246094e-02 2.057000845670700073e-01 -2.764734923839569092e-01 -1.404420733451843262e-01 1.259078644216060638e-02 1.036013066768646240e-01 -4.617923498153686523e-02 8.438437432050704956e-02 5.190298557281494141e-01 2.470917552709579468e-01 1.865462809801101685e-01 -6.066146492958068848e-02 9.263446927070617676e-02 1.880120486021041870e-01 -2.984154596924781799e-02 2.129922509193420410e-01 -9.545915760099887848e-03 -3.264722228050231934e-02 5.501344427466392517e-02 -7.230272144079208374e-02 2.222991287708282471e-01 -1.220949441194534302e-01 -3.183972239494323730e-01 1.304222363978624344e-02 1.151709109544754028e-01 -1.960390657186508179e-01
-2.402307540178298950e-01 -3.713541105389595032e-02 -3.375057876110076904e-02 -1.345109660178422928e-02 -1.077641397714614868e-01 -2.438706606626510620e-01 -1.806814074516296387e-01 9.485862404108047485e-02 -3.956147134304046631e-01 1.320790648460388184e-01 8.476096391677856445e-02 -1.162553057074546814e-01 -2.516095340251922607e-01 1.664513945579528809e-01 2.624398469924926758e-01 -2.402592599391937256e-01 7.358067482709884644e-02 4.180923569947481155e-03 3.721767365932464600e-01 -6.248194724321365356e-02 -9.870139509439468384e-02 1.958146244287490845e-01 -8.293509483337402344e-02 -2.425744533538818359e-01 3.414761722087860107e-01 3.736874088644981384e-02 1.556479185819625854e-01 5.127484351396560669e-02 -4.519908130168914795e-02 5.233975127339363098e-03 6.246708333492279053e-02 4.587841033935546875e-02
-5.161822587251663208e-02 1.388653814792633057e-01 2.745652496814727783e-01 -9.640708565711975098e-02 -2.275346368551254272e-01 8.702318370342254639e-02 -1.047680750489234924e-01 2.323755323886871338e-01 -1.827139705419540405e-01 8.137360960245132446e-02 -1.957917958498001099e-02 -9.931124001741409302e-02 -3.330771923065185547e-01 -3.673073649406433105e-02 1.954537630081176758e-01 2.135390192270278931e-01 2.822661101818084717e-01 1.843446642160415649e-01 1.212712973356246948e-01 8.056410402059555054e-02 -1.890659183263778687e-01 5.101118609309196472e-02 5.606820806860923767e-02 -2.486767321825027466e-01 4.058141112327575684e-01 1.860920190811157227e-01 1.428347975015640259e-01 -1.506019383668899536e-02 -1.686917692422866821e-01 -3.837238997220993042e-02 1.257720142602920532e-01 -1.372253596782684326e-01
-7.213377207517623901e-02 5.677307769656181335e-02 -1.393715888261795044e-01 1.448778249323368073e-02 2.851110994815826416e-01 7.541120797395706177e-02 2.072440981864929199e-01 7.706688344478607178e-02 4.011273384094238281e-02 -2.011292576789855957e-01 3.497033193707466125e-02 6.746166944503784180e-02 2.267835289239883423e-02 3.074480295181274414e-01 3.017048239707946777e-01 -2.647296153008937836e-02 -1.501807477325201035e-02 3.969332575798034668e-01 2.599702775478363037e-01 -7.542762160301208496e-02 3.936142325401306152e-01 4.027307778596878052e-02 7.425502687692642212e-02 -1.850610822439193726e-01 2.243269532918930054e-01 1.120622977614402771e-01 2.779270112514495850e-01 1.581221669912338257e-01 -3.590430319309234619e-02 -3.118714690208435059e-02 6.287084519863128662e-02 -5.254954099655151367e-02
2.771525979042053223e-01 -1.590092778205871582e-01 8.555438369512557983e-02 5.887161940336227417e-02 1.584990620613098145e-01 2.475893497467041016e-01 2.541895806789398193e-01 8.820033818483352661e-02 -2.910044416785240173e-02 6.095476076006889343e-02 2.188549637794494629e-01 1.107101514935493469e-01 -6.915289163589477539e-02 9.413356333971023560e-02 4.153132140636444092e-01 -1.444977670907974243e-01 2.624129951000213623e-01 -9.805003553628921509e-02 2.390088438987731934e-01 3.972498327493667603e-02 4.552165046334266663e-02 -1.725045219063758850e-02 2.072753012180328369e-01 -2.055338770151138306e-01 9.894920885562896729e-02 1.569295674562454224e-01 3.370483815670013428e-01 1.095095872879028320e-01 1.933276206254959106e-01 -3.896363824605941772e-02 -6.703701801598072052e-03 -1.813100427389144897e-01
-1.489040851593017578e-01 -6.488947570323944092e-02 2.369413524866104126e-02 3.508881432935595512e-03 1.997699588537216187e-01 2.666745781898498535e-01 -2.458464652299880981e-01 6.947014480829238892e-02 -9.634666889905929565e-02 -1.196041107177734375e-01 2.424908578395843506e-01 -5.372478161007165909e-03 -1.392650157213211060e-01 2.204391062259674072e-01 9.641506522893905640e-02 2.007773816585540771e-01 -2.528713941574096680e-01 -1.010898780077695847e-02 1.363764256238937378e-01 5.903241410851478577e-02 7.919324934482574463e-02 1.386213153600692749e-01 7.391959428787231445e-02 -2.532863914966583252e-01 4.019645154476165771e-01 4.043910503387451172e-01 2.329773455858230591e-01 9.514853358268737793e-02 -2.563112042844295502e-02 4.922005161643028259e-02 -1.169163063168525696e-01 1.015678048133850098e-01
1.269783973693847656e-01 -3.473498523235321045e-01 1.005285792052745819e-02 1.151318475604057312e-01 -2.588592842221260071e-02 3.252540901303291321e-02 7.436582446098327637e-02 -6.194899603724479675e-02 -2.114602178335189819e-02 1.832155324518680573e-02 2.178294770419597626e-02 1.301951408386230469e-01 -1.120998263359069824e-01 2.666433155536651611e-01 3.434975445270538330e-01 -1.216670945286750793e-01 2.728136181831359863e-01 4.968105852603912354e-01 3.508460223674774170e-01 1.334418654441833496e-01 2.771166525781154633e-02 1.259412895888090134e-02 -1.870683580636978149e-01 -1.287874281406402588e-01 1.370620131492614746e-01 1.303395181894302368e-01 -6.888870149850845337e-02 1.328471451997756958e-01 4.825740680098533630e-02 -2.899431996047496796e-02 -1.431896090507507324e-01 -8.723393082618713379e-02
1.733192056417465210e-02 -1.201194822788238525e-01 -8.881969749927520752e-02 -1.203347444534301758e-01 -1.779281906783580780e-02 -1.760847680270671844e-02 8.096330799162387848e-03 2.651922702789306641e-01 1.516320854425430298e-01 6.476818025112152100e-02 2.210979461669921875e-01 -1.284483913332223892e-02 -9.865372627973556519e-02 4.594358205795288086e-01 1.294108182191848755e-01 1.098559871315956116e-01 8.360324054956436157e-02 -7.757894694805145264e-02 2.373421490192413330e-01 -2.525857686996459961e-01 2.579910308122634888e-02 2.244384214282035828e-02 -8.408863097429275513e-03 -2.347593307495117188e-01 1.110857129096984863e-01 7.397560775279998779e-02 2.912222445011138916e-01 -4.448699653148651123e-01 -1.127960383892059326e-01 8.203475922346115112e-02 -2.183289676904678345e-01 -9.419813752174377441e-02
1.010536998510360718e-01 1.165120750665664673e-01 9.062142670154571533e-02 3.371281027793884277e-01 2.092022597789764404e-01 -1.421212852001190186e-01 1.482754349708557129e-01 6.335939466953277588e-02 -5.527251213788986206e-02 1.934885233640670776e-02 1.280124187469482422e-01 1.186436191201210022e-01 -1.141188964247703552e-01 -5.180517211556434631e-03 5.275810956954956055e-01 1.583939790725708008e-01 1.811419278383255005e-01 -9.601010940968990326e-03 1.415042728185653687e-01 -2.708106487989425659e-02 -6.285933405160903931e-02 1.071963682770729065e-01 -1.655300110578536987e-01 -9.886759333312511444e-03 3.604704439640045166e-01 7.898969948291778564e-02 1.866301000118255615e-01 -2.828438580036163330e-01 -1.510786712169647217e-01 -4.103546589612960815e-02 1.309878230094909668e-01 1.572589129209518433e-01
-2.630439102649688721e-01 -3.145042061805725098e-01 3.835326433181762695e-02 -1.292852908372879028e-01 2.571649551391601562e-01 7.994530722498893738e-03 9.450031071901321411e-02 2.463344782590866089e-01 1.153878197073936462e-01 7.349306344985961914e-02 -6.378076970577239990e-02 1.627624481916427612e-01 5.562735721468925476e-02 8.243142813444137573e-02 1.288165152072906494e-01 1.107878517359495163e-02 1.107634827494621277e-01 3.229319155216217041e-01 4.977726936340332031e-01 -1.224646568298339844e-01 1.034020856022834778e-01 8.366243541240692139e-02 -1.225210428237915039e-01 -2.120064049959182739e-01 2.248069345951080322e-01 -8.427884429693222046e-02 1.720497906208038330e-01 -2.253060489892959595e-01 8.554410189390182495e-03 3.036286868155002594e-02 7.180520147085189819e-02 -2.975286729633808136e-02
2.252246737480163574e-01 1.434186398983001709e-01 2.451120615005493164e-01 3.407842516899108887e-01 2.293472290039062500e-01 7.580662518739700317e-02 1.771346628665924072e-01 -8.998784422874450684e-02 -1.336506009101867676e-01 -8.580815047025680542e-02 6.799782067537307739e-02 -1.336910128593444824e-01 -1.731617748737335205e-01 1.863813847303390503e-01 5.207469314336776733e-02 1.273336112499237061e-01 1.166777387261390686e-01 1.423276513814926147e-01 4.753451049327850342e-02 2.471607923507690430e-02 9.616839140653610229e-02 1.558371484279632568e-01 -1.138733103871345520e-01 -3.780926167964935303e-01 1.481861770153045654e-01 3.141683638095855713e-01 5.820079147815704346e-02 7.317993789911270142e-03 -2.251852750778198242e-01 1.198721304535865784e-02 -2.606903314590454102e-01 -2.327860742807388306e-01
1.541770547628402710e-01 3.560637589544057846e-03 9.919764846563339233e-02 1.423368304967880249e-01 -6.650206446647644043e-02 1.832575350999832153e-01 5.662982165813446045e-02 1.067229881882667542e-01 -1.384519692510366440e-02 2.333170548081398010e-02 -7.225018739700317383e-02 -2.101212739944458008e-01 -8.019079454243183136e-03 2.989587783813476562e-01 2.616771161556243896e-01 1.306473314762115479e-01 -1.450516581535339355e-01 -1.285173892974853516e-01 3.188234567642211914e-01 4.017159938812255859e-01 1.846028678119182587e-02 1.375396251678466797e-01 1.444381382316350937e-02 -8.011265844106674194e-02 4.947601258754730225e-01 -2.448571622371673584e-01 6.991513073444366455e-02 1.207131706178188324e-02 1.104591116309165955e-01 -1.047055944800376892e-01 7.015538960695266724e-02 6.399064511060714722e-02
-6.496208161115646362e-02 -2.060897648334503174e-01 1.821164935827255249e-01 -1.878936290740966797e-01 1.897554546594619751e-01 -2.145612984895706177e-02 -1.407535523176193237e-01 8.564463257789611816e-02 7.229415327310562134e-02 3.108537495136260986e-01 1.392213627696037292e-02 -1.342503130435943604e-01 -1.379795670509338379e-01 2.965877652168273926e-01 4.039767682552337646e-01 2.252072840929031372e-01 1.242272853851318359e-01 -1.541731692850589752e-02 1.217040717601776123e-01 9.163763374090194702e-02 5.213627219200134277e-02 1.370736807584762573e-01 -1.605041027069091797e-01 1.477340701967477798e-02 9.737042337656021118e-02 1.798799075186252594e-02 3.579066395759582520e-01 2.096663117408752441e-01 -3.626126423478126526e-02 3.106373846530914307e-01 -9.621242433786392212e-02 -7.025076448917388916e-02
1.374529451131820679e-01 1.399824619293212891e-01 1.722856909036636353e-01 -1.325971484184265137e-01 1.164140850305557251e-01 8.566199243068695068e-02 -1.935499347746372223e-02 2.420550435781478882e-01 -1.004952192306518555e-01 2.629252672195434570e-01 -1.524771451950073242e-01 1.988101750612258911e-01 -4.301835596561431885e-01 1.178477704524993896e-01 1.906320154666900635e-01 1.109016537666320801e-01 1.909302771091461182e-01 1.691466420888900757e-01 3.376779258251190186e-01 1.734832823276519775e-01 -8.164173364639282227e-02 1.057755871443077922e-04 2.644214332103729248e-01 -1.503103375434875488e-01 1.784302145242691040e-01 -3.151343017816543579e-02 8.057215064764022827e-02 7.052633166313171387e-02 -1.340086162090301514e-01 -2.057673633098602295e-01 2.784522622823715210e-02 -1.762585192918777466e-01
-1.485667973756790161e-01 1.379014253616333008e-01 1.263880580663681030e-01 3.523407503962516785e-02 -2.899173498153686523e-01 1.202039942145347595e-01 2.557561732828617096e-02 2.554988563060760498e-01 -1.907347440719604492e-01 1.626024246215820312e-01 1.466036587953567505e-01 -1.308550834655761719e-01 -8.446251600980758667e-02 2.728992514312267303e-02 5.055366158485412598e-01 4.858241602778434753e-02 1.040386185050010681e-01 5.905541405081748962e-02 -2.752424031496047974e-02 6.329672783613204956e-02 -1.107970699667930603e-01 1.853715255856513977e-02 6.940419226884841919e-02 -2.798080444335937500e-01 3.479333817958831787e-01 2.714399620890617371e-02 2.128942757844924927e-01 -2.852470278739929199e-01 -8.064525574445724487e-02 -4.614032059907913208e-02 1.951067447662353516e-01 5.621881689876317978e-03
-8.614994585514068604e-02 -1.985190361738204956e-01 1.283425688743591309e-01 4.767264053225517273e-02 9.798724204301834106e-02 7.994650304317474365e-02 7.349736243486404419e-02 9.733673930168151855e-02 6.645942479372024536e-02 3.228928195312619209e-03 -1.223593354225158691e-01 3.555408120155334473e-01 -2.831295132637023926e-01 2.880979180335998535e-01 1.498716324567794800e-01 -3.904989734292030334e-02 1.488940566778182983e-01 1.111790239810943604e-01 2.928534448146820068e-01 -1.165526509284973145e-01 -1.275684088468551636e-01 3.441908657550811768e-01 -1.638078987598419189e-01 -6.028754636645317078e-02 2.926788032054901123e-01 -6.323273479938507080e-02 3.105407953262329102e-01 -8.378011733293533325e-02 -1.884111575782299042e-02 -2.245607376098632812e-01 1.610124558210372925e-01 -4.109910875558853149e-02
1.378870457410812378e-01 -7.026597857475280762e-02 -9.736123681068420410e-02 1.628393232822418213e-01 -7.960214465856552124e-02 -9.677647799253463745e-02 1.549353599548339844e-01 1.322789937257766724e-01 -1.214712113142013550e-01 1.289051622152328491e-01 6.579896807670593262e-02 9.782128781080245972e-02 -6.802288442850112915e-02 2.214083671569824219e-01 3.449135124683380127e-01 -1.444745510816574097e-01 6.164331734180450439e-02 2.227680981159210205e-01 2.393391430377960205e-01 2.837794125080108643e-01 -1.376597434282302856e-01 1.710712611675262451e-01 1.898997575044631958e-01 -7.516157627105712891e-02 -7.665127515792846680e-02 -1.828693412244319916e-02 3.877286612987518311e-01 -3.472473025321960449e-01 -1.313384026288986206e-01 -2.260748296976089478e-01 -3.074322268366813660e-02 -1.284398436546325684e-01
1.542056351900100708e-01 1.484355330467224121e-01 1.052899062633514404e-01 8.510866761207580566e-02 7.960829883813858032e-02 1.438724249601364136e-01 -2.920817136764526367e-01 6.359794177114963531e-03 7.885435223579406738e-02 1.149737536907196045e-01 1.041193753480911255e-01 2.402339577674865723e-01 2.482064068317413330e-02 2.854004800319671631e-01 -4.970952868461608887e-02 -3.038106299936771393e-02 4.745862260460853577e-02 3.182516992092132568e-01 2.856237590312957764e-01 3.426758944988250732e-01 1.440305355936288834e-02 1.302329301834106445e-01 4.398515820503234863e-02 -2.754636704921722412e-01 1.439100205898284912e-01 8.794185519218444824e-02 2.575223743915557861e-01 -1.081800311803817749e-01 2.852608636021614075e-02 6.752611696720123291e-02 -2.633370459079742432e-01 -2.670277357101440430e-01
2.042032927274703979e-01 -7.270806282758712769e-02 1.528311222791671753e-01 1.887281239032745361e-01 9.333478659391403198e-02 -2.237801849842071533e-01 -2.621881067752838135e-01 2.771615386009216309e-01 -1.384670585393905640e-01 -1.172203049063682556e-01 -6.811523810029029846e-03 7.379520218819379807e-03 1.705732010304927826e-02 1.986825168132781982e-01 3.531058430671691895e-01 1.576787531375885010e-01 2.974624335765838623e-01 -2.529197745025157928e-02 2.042148709297180176e-01 1.373434066772460938e-01 -1.880030483007431030e-01 1.196575164794921875e-01 -1.189632862806320190e-01 -2.198983542621135712e-02 3.475106954574584961e-01 -2.128266245126724243e-01 5.401633307337760925e-02 -1.976685076951980591e-01 -1.376650203019380569e-02 4.575887322425842285e-02 8.958145044744014740e-03 -2.072676122188568115e-01
3.394618928432464600e-01 -8.181112259626388550e-02 -6.707092374563217163e-02 -2.418732345104217529e-01 1.916191428899765015e-01 1.016310751438140869e-01 3.645837306976318359e-01 1.574185788631439209e-01 -6.262858211994171143e-02 -5.400508269667625427e-02 1.749696135520935059e-01 -2.188917435705661774e-02 -1.484891623258590698e-01 1.301597058773040771e-01 2.261852025985717773e-01 -1.546801924705505371e-01 1.335087418556213379e-01 7.939330488443374634e-02 2.968491613864898682e-01 6.167770549654960632e-02 5.896389018744230270e-03 1.715697348117828369e-02 3.389501944184303284e-02 -2.098415195941925049e-01 2.363258749246597290e-01 1.467044055461883545e-01 3.539871275424957275e-01 8.824986964464187622e-02 2.711170911788940430e-01 7.223901897668838501e-02 8.670116961002349854e-02 -6.632888689637184143e-03
-1.689498126506805420e-01 -2.236669957637786865e-01 -1.002847775816917419e-01 -8.583226799964904785e-02 3.976562917232513428e-01 2.712734341621398926e-01 1.165228057652711868e-02 3.148704767227172852e-01 5.229142680764198303e-02 9.538359940052032471e-02 2.095954865217208862e-01 -8.933334052562713623e-02 -1.758107095956802368e-01 -3.732226788997650146e-03 2.458153218030929565e-01 2.570115327835083008e-01 -6.716012209653854370e-02 9.728921204805374146e-02 2.763294279575347900e-01 2.405115030705928802e-02 -1.320401728153228760e-01 -1.843809895217418671e-02 -1.227716058492660522e-01 -2.483964115381240845e-01 1.964072883129119873e-01 -1.778082698583602905e-01 1.797453016042709351e-01 -6.312783062458038330e-02 -1.922663487493991852e-02 2.009299397468566895e-01 1.230823397636413574e-01 6.342048197984695435e-02
-8.417446166276931763e-02 1.820992380380630493e-01 -6.932910531759262085e-02 -8.744421601295471191e-02 1.071584969758987427e-01 2.225471735000610352e-01 2.676821313798427582e-02 1.176477521657943726e-01 -4.218752980232238770e-01 -4.107480123639106750e-02 -3.150809183716773987e-02 -2.373064011335372925e-01 -7.854324765503406525e-03 2.864645123481750488e-01 2.564234435558319092e-01 -2.214106172323226929e-01 2.271505594253540039e-01 1.195686757564544678e-01 5.783968418836593628e-02 1.991817951202392578e-01 1.015688553452491760e-01 2.115706205368041992e-01 -2.835978269577026367e-01 -1.887973994016647339e-01 1.094043552875518799e-01 1.015799045562744141e-01 2.267409712076187134e-01 2.977142669260501862e-02 1.499720513820648193e-01 1.956412643194198608e-01 3.762846812605857849e-02 1.450154930353164673e-01
7.937695086002349854e-02 -4.290907457470893860e-02 1.475693434476852417e-01 2.268638461828231812e-01 -1.518410891294479370e-01 1.113935858011245728e-01 -9.765920788049697876e-02 3.435701131820678711e-01 -4.431444033980369568e-02 -9.788805991411209106e-02 4.960764199495315552e-02 2.112268237397074699e-03 -5.509759113192558289e-02 3.712337017059326172e-01 3.305091857910156250e-01 -5.604051798582077026e-02 -1.007700711488723755e-01 1.568413972854614258e-01 2.398555129766464233e-01 1.346431076526641846e-01 -1.483607888221740723e-01 2.354896068572998047e-01 -2.820497751235961914e-01 -1.109162252396345139e-02 1.310821506194770336e-03 -1.819332838058471680e-01 7.112095504999160767e-02 -1.485828310251235962e-01 3.007080964744091034e-02 3.966154754161834717e-01 -4.574988782405853271e-02 -1.554668508470058441e-02
2.003981620073318481e-01 -7.837571948766708374e-02 -8.326327800750732422e-02 -8.151815831661224365e-02 3.240403905510902405e-02 2.873675227165222168e-01 3.469715118408203125e-01 2.364436089992523193e-01 -1.772716082632541656e-02 1.426328867673873901e-01 2.832822501659393311e-01 4.422598332166671753e-02 -1.431260406970977783e-01 6.656821817159652710e-02 3.780831992626190186e-01 -1.773837953805923462e-01 8.459091186523437500e-02 -4.890057444572448730e-02 2.439840584993362427e-01 1.515344083309173584e-01 8.071248233318328857e-02 3.549621906131505966e-03 4.486772418022155762e-02 -3.852947950363159180e-01 -7.487895432859659195e-03 1.933110356330871582e-01 2.367220818996429443e-01 -1.428796537220478058e-02 8.602284640073776245e-02 -3.873803466558456421e-02 1.271054297685623169e-01 -1.012443453073501587e-01
-6.895270198583602905e-04 -2.671185433864593506e-01 1.501976102590560913e-01 9.169030934572219849e-02 -1.514871865510940552e-01 -1.216848269104957581e-01 -3.766508772969245911e-02 1.811414957046508789e-02 -1.870963126420974731e-01 1.410989612340927124e-01 -1.924897283315658569e-01 1.164478659629821777e-01 -4.859056323766708374e-03 3.057089149951934814e-01 8.261381834745407104e-02 -1.940075010061264038e-01 1.735728085041046143e-01 2.521365582942962646e-01 1.300251036882400513e-01 -9.785976260900497437e-02 -2.089083790779113770e-01 8.663726598024368286e-02 8.427558932453393936e-04 3.518756479024887085e-02 4.535506367683410645e-01 -1.197303384542465210e-01 2.977232038974761963e-01 -1.581574976444244385e-01 -1.608264297246932983e-01 1.376768350601196289e-01 -1.788869500160217285e-01 -1.778161227703094482e-01
-1.509358733892440796e-01 -3.490418791770935059e-01 1.083484068512916565e-01 -1.689059473574161530e-02 -1.683628410100936890e-01 -2.835496068000793457e-01 1.133671551942825317e-01 1.964985132217407227e-01 -3.632144257426261902e-02 2.299375534057617188e-01 -1.031959652900695801e-01 7.579842954874038696e-02 -2.428443580865859985e-01 1.873940527439117432e-01 3.566370606422424316e-01 2.357367984950542450e-02 2.762297689914703369e-01 9.270133078098297119e-02 2.715476155281066895e-01 1.553412824869155884e-01 2.045087516307830811e-02 2.024247944355010986e-01 6.147316098213195801e-02 2.229685336351394653e-02 3.279305621981620789e-02 6.985695660114288330e-02 2.423795461654663086e-01 -1.192005816847085953e-02 -1.613308936357498169e-01 -2.610782086849212646e-01 -1.766529120504856110e-02 -5.431323125958442688e-02
-1.095491424202919006e-01 2.477931976318359375e-02 1.470652520656585693e-01 2.511233389377593994e-01 1.389649063348770142e-01 1.342533063143491745e-02 -3.485970664769411087e-03 2.469235509634017944e-01 -2.726591527462005615e-01 4.091312736272811890e-02 -1.402567625045776367e-01 -4.519828036427497864e-02 -1.611564122140407562e-02 1.548866927623748779e-01 9.246286004781723022e-03 2.085443027317523956e-02 -1.215292885899543762e-01 2.642596065998077393e-01 2.395586371421813965e-01 3.444589674472808838e-01 -1.464387476444244385e-01 2.134304866194725037e-02 -2.547696232795715332e-01 -3.163450360298156738e-01 9.664254635572433472e-02 -2.656088443472981453e-03 3.094393014907836914e-01 6.366588175296783447e-02 1.984855532646179199e-01 -2.239800393581390381e-01 -2.110248953104019165e-01 -9.457703679800033569e-02
-1.106429919600486755e-01 2.081528902053833008e-01 2.720068208873271942e-02 6.397234648466110229e-02 -2.018722146749496460e-02 1.113646179437637329e-01 8.537775278091430664e-02 2.016243338584899902e-02 -2.342788130044937134e-01 4.875257611274719238e-02 8.136585354804992676e-03 -1.418706923723220825e-01 -1.650778204202651978e-01 6.162976846098899841e-02 3.947433531284332275e-01 1.053201556205749512e-01 7.379680871963500977e-02 1.626754552125930786e-02 2.625156044960021973e-01 2.092851549386978149e-01 -2.782627046108245850e-01 2.750490903854370117e-01 -1.181814372539520264e-01 1.322915107011795044e-01 2.805376946926116943e-01 2.816357910633087158e-01 2.247150093317031860e-01 5.688716843724250793e-02 -3.237271010875701904e-01 -4.703937470912933350e-02 1.580861583352088928e-02 1.472482979297637939e-01
-9.382208436727523804e-02 9.800904989242553711e-02 2.829436063766479492e-01 -1.188360750675201416e-01 -5.485433340072631836e-02 6.119750812649726868e-02 -1.684627830982208252e-01 2.626470029354095459e-01 -8.432408422231674194e-02 -5.999551340937614441e-02 -5.055249109864234924e-02 1.260679811239242554e-01 -2.690221369266510010e-01 9.073358029127120972e-02 2.091308385133743286e-01 -2.814040780067443848e-01 2.338783293962478638e-01 7.288910448551177979e-02 3.417246341705322266e-01 -6.478505581617355347e-02 -2.635017931461334229e-01 6.273833662271499634e-02 -4.079198464751243591e-02 2.786513790488243103e-02 2.772035598754882812e-01 3.034984767436981201e-01 8.701965212821960449e-02 1.618905067443847656e-01 -1.748319864273071289e-01 1.200072541832923889e-01 -2.026879042387008667e-01 7.090979069471359253e-02
9.246092289686203003e-02 -1.267636418342590332e-01 -4.883657395839691162e-02 -1.521017402410507202e-02 2.440600991249084473e-01 2.931615114212036133e-01 3.251253962516784668e-01 -1.746116206049919128e-02 -3.070316277444362640e-02 -4.909334704279899597e-02 3.790991604328155518e-01 1.092596128582954407e-01 -9.826430678367614746e-02 -3.100861050188541412e-02 4.049571752548217773e-01 -9.881477057933807373e-02 1.574449986219406128e-01 1.828773170709609985e-01 2.986552715301513672e-01 1.258134692907333374e-01 8.166088163852691650e-02 -4.233960434794425964e-02 1.418788135051727295e-01 -1.520077586174011230e-01 1.201779618859291077e-01 2.638890594244003296e-02 3.037226498126983643e-01 1.026131063699722290e-01 7.505574822425842285e-02 2.416959777474403381e-02 3.086723759770393372e-02 -1.944887787103652954e-01
5.003011599183082581e-02 -1.854032129049301147e-01 2.660036385059356689e-01 -1.785468459129333496e-01 1.937421709299087524e-01 2.167308330535888672e-02 -9.090293198823928833e-03 4.580493085086345673e-03 2.280064374208450317e-01 2.743685245513916016e-01 3.223701566457748413e-02 -2.353310585021972656e-01 -1.899395585060119629e-01 2.285563945770263672e-01 3.414055109024047852e-01 2.545433342456817627e-01 1.314978748559951782e-01 9.620794653892517090e-02 1.650385111570358276e-01 6.510771811008453369e-02 2.450465038418769836e-02 1.733143031597137451e-01 -1.656594723463058472e-01 -1.006811112165451050e-02 7.076103985309600830e-02 1.123051494359970093e-01 3.516131043434143066e-01 1.948051750659942627e-01 -3.389858826994895935e-02 2.651511728763580322e-01 -1.699976436793804169e-02 -4.330651089549064636e-02
8.544404804706573486e-02 -2.693481743335723877e-01 6.781059317290782928e-03 -4.687716066837310791e-02 -1.009789705276489258e-01 -6.034124642610549927e-02 1.757170706987380981e-01 1.955839097499847412e-01 3.809693455696105957e-02 1.132382154464721680e-01 1.406954973936080933e-01 5.694349855184555054e-02 -1.487140655517578125e-01 -1.112788263708353043e-02 2.624661922454833984e-01 -9.621102362871170044e-02 4.014415442943572998e-01 2.698582112789154053e-01 2.270952910184860229e-01 2.900349795818328857e-01 1.618670672178268433e-01 -4.584129527211189270e-02 1.369346678256988525e-01 1.608000323176383972e-02 1.144742369651794434e-01 2.667931318283081055e-01 3.100974261760711670e-01 -3.408673033118247986e-02 -7.103780657052993774e-02 -2.080705910921096802e-01 2.041689753532409668e-01 -9.289746731519699097e-02
1.717148125171661377e-01 4.367744177579879761e-02 2.894594967365264893e-01 2.264655083417892456e-01 3.933183476328849792e-02 1.074116560630500317e-03 4.575464501976966858e-02 -4.390032589435577393e-02 3.780907765030860901e-02 -4.967842623591423035e-02 6.797146517783403397e-03 9.028210490942001343e-02 -3.583037555217742920e-01 1.365255415439605713e-01 2.867739796638488770e-01 3.174434006214141846e-01 -9.143009781837463379e-02 2.875279486179351807e-01 1.573068052530288696e-01 -9.008083492517471313e-03 -3.059151768684387207e-01 7.018552720546722412e-02 -1.246095672249794006e-01 -7.289736717939376831e-02 2.467132657766342163e-01 2.153432220220565796e-01 1.890587806701660156e-01 -8.422861993312835693e-02 -1.632586568593978882e-01 -2.296222895383834839e-01 1.339799314737319946e-01 -5.675232410430908203e-02
4.796160385012626648e-02 4.331016913056373596e-03 2.634486258029937744e-01 3.910680115222930908e-01 8.581635542213916779e-03 -2.310744859278202057e-02 4.311396554112434387e-02 1.862308233976364136e-01 -1.598560214042663574e-01 3.827700018882751465e-02 -2.283388189971446991e-02 2.111863531172275543e-02 -2.536851763725280762e-01 2.285784482955932617e-01 2.297811359167098999e-01 4.771608486771583557e-02 1.245387196540832520e-01 2.916868217289447784e-02 1.388260424137115479e-01 -9.604057669639587402e-02 -2.702407240867614746e-01 2.013741880655288696e-01 -1.330682486295700073e-01 -1.453647911548614502e-01 3.986439406871795654e-01 -1.384734064340591431e-01 2.486109733581542969e-01 -2.415446043014526367e-01 2.261536754667758942e-02 -1.524550318717956543e-01 1.302055567502975464e-01 -4.794776812195777893e-02
-2.593268081545829773e-02 -7.394076138734817505e-02 2.168988883495330811e-01 8.014502376317977905e-02 1.250423938035964966e-01 -1.633629761636257172e-02 1.076553165912628174e-01 -9.164978563785552979e-02 -1.913833767175674438e-01 1.647062413394451141e-02 2.966127358376979828e-02 6.975028663873672485e-02 2.005882933735847473e-02 1.903066933155059814e-01 3.523627817630767822e-01 2.233646512031555176e-01 6.344331800937652588e-02 1.090312600135803223e-01 2.014064043760299683e-01 -1.586298048496246338e-01 -3.637335300445556641e-01 2.321034520864486694e-01 -7.718460261821746826e-02 5.109554156661033630e-02 3.324180245399475098e-01 -2.437471784651279449e-02 3.347860276699066162e-01 -1.807267814874649048e-01 5.375026725232601166e-03 -2.180063128471374512e-01 1.983029544353485107e-01 1.791184991598129272e-01
-3.082283772528171539e-02 -2.292390167713165283e-01 2.953876554965972900e-01 -3.572792559862136841e-02 1.622661650180816650e-01 1.006984934210777283e-01 -7.550738006830215454e-02 2.836921624839305878e-02 9.368034452199935913e-02 3.476905226707458496e-01 3.200450167059898376e-02 -1.011015772819519043e-01 -1.403490155935287476e-01 9.530542790889739990e-02 5.085562467575073242e-01 1.511301845312118530e-01 9.726582467555999756e-02 -4.676119424402713776e-03 2.489619851112365723e-01 -1.157945469021797180e-01 6.703227758407592773e-02 1.154241561889648438e-01 -1.128976270556449890e-01 7.376371324062347412e-02 5.941094085574150085e-02 2.263613510876893997e-03 3.151963651180267334e-01 1.857138723134994507e-01 -9.201277792453765869e-02 2.556430697441101074e-01 -4.939138889312744141e-02 -1.712387949228286743e-01
-1.799515485763549805e-01 -2.431081831455230713e-01 1.173913329839706421e-01 2.412142455577850342e-01 2.326015681028366089e-01 -2.831003256142139435e-02 2.355939000844955444e-01 2.559407651424407959e-01 1.568628251552581787e-01 2.961241304874420166e-01 1.546466648578643799e-01 -3.086259067058563232e-01 -7.765074819326400757e-02 1.150752454996109009e-01 1.705744415521621704e-01 1.757976412773132324e-01 6.062256544828414917e-02 1.710116863250732422e-01 4.073096811771392822e-02 -9.991600364446640015e-02 1.779284328222274780e-01 -1.023769453167915344e-01 -6.474319845438003540e-02 -2.240135371685028076e-01 9.977602213621139526e-02 1.902539283037185669e-01 3.043672442436218262e-01 -1.703655570745468140e-01 -7.461585849523544312e-02 2.677918598055839539e-02 1.781584322452545166e-01 -5.464485660195350647e-02
9.242661297321319580e-02 1.247214749455451965e-01 1.717843860387802124e-01 2.460831850767135620e-01 8.089188486337661743e-02 1.058209761977195740e-01 2.351640015840530396e-01 4.148027598857879639e-01 -1.739014983177185059e-01 9.073413163423538208e-02 2.262751339003443718e-03 1.691290587186813354e-01 -2.412100434303283691e-01 3.056994080543518066e-01 1.013905107975006104e-01 7.598917931318283081e-02 -1.463905572891235352e-01 5.353720486164093018e-02 7.008992135524749756e-02 -1.123097240924835205e-01 -9.812760353088378906e-02 2.192997187376022339e-01 -8.511381596326828003e-02 -1.132153496146202087e-01 3.873991668224334717e-01 -1.463546901941299438e-01 1.689686626195907593e-01 -2.453043758869171143e-01 -9.915727376937866211e-02 -7.914407551288604736e-02 -1.963095925748348236e-02 9.822133183479309082e-02
-1.511215567588806152e-01 -1.513447146862745285e-02 8.217203617095947266e-02 -1.684523820877075195e-01 1.699062585830688477e-01 9.341697394847869873e-02 2.644560635089874268e-01 1.291646659374237061e-01 2.462725490331649780e-01 -5.245080217719078064e-02 -2.216631546616554260e-02 1.688172221183776855e-01 8.017508313059806824e-03 9.675575792789459229e-02 6.309918314218521118e-02 -3.175533562898635864e-02 8.733302354812622070e-02 3.088309466838836670e-01 6.155149936676025391e-01 -5.924738571047782898e-02 6.820419430732727051e-02 2.191499024629592896e-01 -6.953635811805725098e-02 -1.619371920824050903e-01 8.526845276355743408e-02 1.382049266248941422e-02 2.239865213632583618e-01 -1.069146245718002319e-01 -4.851230233907699585e-02 1.118392795324325562e-01 8.227295428514480591e-02 -2.257853597402572632e-01
-2.521715760231018066e-01 -7.532629370689392090e-02 3.019309341907501221e-01 -1.568117290735244751e-01 9.302932769060134888e-02 1.158863231539726257e-01 -7.363045215606689453e-02 3.891003876924514771e-02 3.707376122474670410e-02 1.024175658822059631e-01 -2.040023356676101685e-02 -2.261094050481915474e-03 -1.593890786170959473e-01 1.298761516809463501e-01 -3.589534386992454529e-02 -4.716461896896362305e-02 3.098520040512084961e-01 -4.701765999197959900e-02 4.203966557979583740e-01 -3.220659494400024414e-02 -6.871388852596282959e-02 -1.454675644636154175e-01 1.811585389077663422e-02 2.589134275913238525e-01 3.971075117588043213e-01 3.115126118063926697e-02 3.630092442035675049e-01 -1.021250560879707336e-01 -2.425301074981689453e-02 1.978175938129425049e-01 8.401009440422058105e-02 -1.049235314130783081e-01
1.355205383151769638e-02 -2.823884189128875732e-01 -6.373124569654464722e-02 -1.563249677419662476e-01 6.751429289579391479e-02 2.973393499851226807e-01 -1.405203789472579956e-01 1.693470031023025513e-01 2.286595702171325684e-01 1.247047111392021179e-01 4.751580581068992615e-02 5.733226984739303589e-02 3.619856724981218576e-04 3.723054528236389160e-01 4.985268712043762207e-01 5.170761048793792725e-02 1.248328685760498047e-01 2.688617631793022156e-02 5.476070567965507507e-02 1.522368490695953369e-01 -8.862335234880447388e-02 2.688607387244701385e-02 -2.320795692503452301e-02 5.925609171390533447e-02 1.913914531469345093e-01 1.682282686233520508e-01 3.407511685509234667e-04 5.586463958024978638e-02 8.602461963891983032e-02 -3.283999562263488770e-01 2.041876614093780518e-01 -8.297983556985855103e-02
2.249165475368499756e-01 -2.337809056043624878e-01 2.875739708542823792e-02 -1.775631606578826904e-01 -4.225365445017814636e-02 2.674822211265563965e-01 3.056715130805969238e-01 1.206140071153640747e-01 -7.027132064104080200e-02 1.557285431772470474e-02 1.573568731546401978e-01 -3.880960121750831604e-02 -2.349092215299606323e-01 1.043529286980628967e-01 3.214129805564880371e-01 -1.651811599731445312e-01 2.801704704761505127e-01 7.087132334709167480e-02 1.675697714090347290e-01 4.094021022319793701e-02 -1.635758951306343079e-02 3.390577435493469238e-02 4.030710458755493164e-02 -2.886206805706024170e-01 1.790515184402465820e-01 2.003875672817230225e-01 3.221333026885986328e-01 -1.256724260747432709e-02 1.407813280820846558e-01 -1.785044819116592407e-01 -3.734048083424568176e-02 -1.553702354431152344e-01
1.131113246083259583e-01 9.232516586780548096e-02 1.662809401750564575e-01 -2.646478116512298584e-01 5.501814559102058411e-02 2.382799386978149414e-01 1.048575341701507568e-01 7.924175262451171875e-02 -4.340962041169404984e-03 1.415559500455856323e-01 2.264038026332855225e-01 9.307437390089035034e-02 -1.710602343082427979e-01 9.911574423313140869e-02 4.574130848050117493e-02 1.647280156612396240e-01 -1.033695507794618607e-02 2.642421722412109375e-01 7.548429816961288452e-02 -1.064387261867523193e-01 -3.374122083187103271e-02 -9.399318695068359375e-02 -2.291514277458190918e-01 2.626351416110992432e-01 4.444712698459625244e-01 -7.237194478511810303e-02 3.145409524440765381e-01 -1.283376216888427734e-01 -2.517982423305511475e-01 -1.108191832900047302e-01 -9.531864523887634277e-02 1.850336641073226929e-01
-2.288761921226978302e-02 8.719237148761749268e-02 9.059727936983108521e-02 1.811303496360778809e-01 1.138665154576301575e-01 2.223120182752609253e-01 1.451621949672698975e-01 -1.011944189667701721e-01 -8.296735584735870361e-02 -1.289709210395812988e-01 -1.276468336582183838e-01 -8.157562464475631714e-02 -7.020012289285659790e-02 2.498088181018829346e-01 2.689872086048126221e-01 5.046258214861154556e-03 1.717509627342224121e-01 2.013978511095046997e-01 3.199272453784942627e-01 2.276071757078170776e-01 1.070698201656341553e-01 -5.931023135781288147e-02 -4.480497241020202637e-01 1.874307692050933838e-01 -1.046709530055522919e-02 5.905832722783088684e-02 1.489275693893432617e-01 -2.697198092937469482e-01 -1.816155761480331421e-01 -7.661703228950500488e-02 9.980773180723190308e-02 -2.203617990016937256e-01
-1.033130511641502380e-01 3.805880621075630188e-02 4.271843284368515015e-02 8.104132488369941711e-03 2.800306975841522217e-01 1.117138788104057312e-01 1.889951825141906738e-01 6.828387826681137085e-02 1.433423161506652832e-01 -1.261746287345886230e-01 2.862980365753173828e-01 -2.780900895595550537e-02 -9.710757434368133545e-02 1.376480162143707275e-01 1.142198890447616577e-01 1.980994790792465210e-01 1.988849639892578125e-01 4.296336472034454346e-01 3.721799254417419434e-01 -4.495573788881301880e-02 2.049255073070526123e-01 1.043325737118721008e-01 7.092485576868057251e-02 -1.736812591552734375e-01 2.243968546390533447e-01 1.343307942152023315e-01 1.493393182754516602e-01 -5.227059125900268555e-02 -2.040679305791854858e-01 2.556313872337341309e-01 2.394540421664714813e-02 -3.290706127882003784e-02
3.241674005985260010e-01 -7.249767333269119263e-02 9.609546512365341187e-02 3.578973188996315002e-02 2.100893110036849976e-01 2.020043283700942993e-01 1.222576647996902466e-01 6.159305199980735779e-02 -2.585000172257423401e-02 -2.990087121725082397e-02 -1.594126075506210327e-01 5.221357569098472595e-02 -2.227619439363479614e-01 4.525484740734100342e-01 2.608328163623809814e-01 1.904180943965911865e-01 -5.382373929023742676e-02 2.973728775978088379e-01 -1.552111059427261353e-01 -1.870673745870590210e-01 1.828431785106658936e-01 1.470021344721317291e-02 -8.144163340330123901e-02 -5.388974770903587341e-02 2.363113015890121460e-01 2.454800903797149658e-02 2.060526460409164429e-01 -1.475789248943328857e-01 -1.121173724532127380e-01 -1.062565147876739502e-01 -1.379999816417694092e-01 1.727983355522155762e-01
1.023711040616035461e-01 1.686154156923294067e-01 2.705063857138156891e-02 1.147078052163124084e-01 1.712052375078201294e-01 2.266164273023605347e-01 1.693221032619476318e-01 -9.921984374523162842e-02 -1.901603639125823975e-01 -1.783389300107955933e-01 2.561137676239013672e-01 1.553455293178558350e-01 6.725747138261795044e-02 2.461493313312530518e-01 1.679116934537887573e-01 -8.362959325313568115e-02 1.020814478397369385e-01 6.707432866096496582e-02 3.934141397476196289e-01 3.446907922625541687e-02 -7.852733135223388672e-02 -9.851971268653869629e-02 -4.254720509052276611e-01 -1.559065729379653931e-01 1.487595289945602417e-01 1.704537421464920044e-01 1.797706186771392822e-01 -1.863799430429935455e-02 -8.672521263360977173e-02 6.267457455396652222e-02 1.725590229034423828e-01 -2.299177795648574829e-01
2.288511395454406738e-02 1.516759991645812988e-01 8.183782547712326050e-02 -8.718185871839523315e-02 8.555594831705093384e-02 4.019594937562942505e-02 7.685268670320510864e-02 3.427913486957550049e-01 -2.141781896352767944e-01 2.221334576606750488e-01 -1.188116148114204407e-01 -1.027806848287582397e-01 -2.518756687641143799e-01 1.395222693681716919e-01 2.708355784416198730e-01 -1.263304799795150757e-01 2.617433071136474609e-01 8.731907606124877930e-02 2.176101356744766235e-01 1.590171009302139282e-01 -6.557665765285491943e-02 2.488395720720291138e-01 1.173727735877037048e-01 7.162163406610488892e-02 1.723232865333557129e-01 -3.980875015258789062e-02 2.733674049377441406e-01 -1.485644429922103882e-01 -3.850491046905517578e-01 -9.437943249940872192e-02 1.360335350036621094e-01 -7.155451457947492599e-03
-1.523406505584716797e-01 -4.114861786365509033e-02 4.086407646536827087e-02 -5.524710938334465027e-02 -1.630994379520416260e-01 -3.100925087928771973e-01 2.003993839025497437e-02 1.029993444681167603e-01 -2.926874458789825439e-01 1.490454375743865967e-01 1.961097568273544312e-01 -1.621913611888885498e-01 -1.065613925457000732e-01 2.324621528387069702e-01 3.223396241664886475e-01 -4.509019851684570312e-02 1.119605451822280884e-01 -4.542777687311172485e-02 4.007032513618469238e-01 1.281621903181076050e-01 1.630904711782932281e-02 1.580319106578826904e-01 2.876264601945877075e-02 -1.922278404235839844e-01 4.062127768993377686e-01 5.408929288387298584e-02 4.688904434442520142e-02 9.645268321037292480e-02 1.627262383699417114e-01 -1.328846067190170288e-01 -3.744391724467277527e-02 1.142341345548629761e-01
-1.661260873079299927e-01 -9.057328104972839355e-03 2.552475035190582275e-02 6.614046543836593628e-02 3.216674327850341797e-01 9.433141350746154785e-02 1.373320817947387695e-01 1.598735600709915161e-01 6.922934204339981079e-02 8.786866068840026855e-02 2.009290903806686401e-01 -2.803657650947570801e-01 1.715711653232574463e-01 2.406648546457290649e-01 2.847125530242919922e-01 1.925110369920730591e-01 2.099410444498062134e-01 1.711561530828475952e-01 1.662759780883789062e-01 -1.690335385501384735e-02 1.747857332229614258e-01 1.377927958965301514e-01 1.975074857473373413e-01 3.100761212408542633e-02 1.501812785863876343e-01 -3.808349370956420898e-02 3.179277181625366211e-01 -6.812383979558944702e-02 -5.654681473970413208e-02 1.632494777441024780e-01 1.430058032274246216e-01 -3.204748034477233887e-01
-2.149949222803115845e-01 2.040250003337860107e-01 2.455616556107997894e-02 6.319193542003631592e-02 1.502207815647125244e-01 2.376428991556167603e-01 -5.667013674974441528e-02 -1.200850307941436768e-02 -4.613349959254264832e-02 -7.895258069038391113e-02 1.827862262725830078e-01 1.043719351291656494e-01 -3.340032100677490234e-01 1.989844888448715210e-01 5.398954451084136963e-02 1.827581524848937988e-01 3.893496096134185791e-01 2.604217827320098877e-01 5.668647587299346924e-02 1.783476769924163818e-01 -3.292847797274589539e-02 9.111620485782623291e-02 -2.484705299139022827e-01 2.611344680190086365e-02 2.059293985366821289e-01 -1.120389923453330994e-01 4.266138970851898193e-01 6.617415696382522583e-02 1.181492432951927185e-01 4.361939802765846252e-02 -3.259016945958137512e-02 -2.285318262875080109e-02
6.754523515701293945e-02 -1.517658531665802002e-01 1.826412230730056763e-01 -6.792555004358291626e-02 1.761573702096939087e-01 2.443882972002029419e-01 -8.861400187015533447e-02 3.336208462715148926e-01 -1.591555587947368622e-02 -1.296236068010330200e-01 2.526511251926422119e-01 9.520065784454345703e-02 -1.382044404745101929e-01 3.407872021198272705e-01 5.258630216121673584e-02 3.132030367851257324e-02 2.027183324098587036e-01 2.755163609981536865e-01 2.666229009628295898e-01 -8.727242797613143921e-02 1.698096096515655518e-01 -1.904532313346862793e-01 -1.004759222269058228e-01 -3.728972747921943665e-02 3.688595890998840332e-01 1.092852577567100525e-01 5.978047475218772888e-02 -4.543451964855194092e-02 -1.747511513531208038e-02 -2.993199974298477173e-02 -2.257192973047494888e-03 -2.616102695465087891e-01
4.346762970089912415e-02 1.928483396768569946e-01 1.511399541050195694e-02 -5.175456404685974121e-02 1.935166269540786743e-01 3.430359661579132080e-01 2.068054527044296265e-01 -1.226400807499885559e-01 -3.849867358803749084e-02 -1.619662642478942871e-01 2.648892104625701904e-01 2.136529088020324707e-01 8.851745724678039551e-02 2.785150706768035889e-01 8.789031207561492920e-02 -4.970264807343482971e-02 9.645838290452957153e-02 5.792040005326271057e-02 2.736576795578002930e-01 2.077667713165283203e-01 9.158276021480560303e-02 1.210164949297904968e-01 -2.926983237266540527e-01 -7.866529375314712524e-02 2.248609513044357300e-01 2.326210141181945801e-01 1.013693585991859436e-01 5.247851461172103882e-02 -2.415813207626342773e-01 -8.830860257148742676e-02 -9.761215001344680786e-02 -2.587493062019348145e-01
2.748402394354343414e-02 -1.272016614675521851e-01 -1.233463585376739502e-01 5.351993069052696228e-02 2.678554058074951172e-01 5.175942089408636093e-03 5.107996240258216858e-02 3.498599827289581299e-01 7.140275090932846069e-02 -3.570331260561943054e-02 -1.707103550434112549e-01 3.151954412460327148e-01 -1.934318542480468750e-01 2.996084392070770264e-01 1.256906092166900635e-01 2.695222198963165283e-01 7.248695939779281616e-02 1.323897391557693481e-02 3.466216623783111572e-01 5.436326190829277039e-02 6.037849560379981995e-02 -8.513758331537246704e-02 1.457471400499343872e-01 -6.462054792791604996e-03 3.022409081459045410e-01 2.506957650184631348e-01 1.414240896701812744e-01 8.132467046380043030e-03 1.584369502961635590e-02 2.678844034671783447e-01 -1.030495315790176392e-01 -1.047211047261953354e-02
-6.824332475662231445e-02 -9.333897382020950317e-02 6.649099290370941162e-02 -1.357941776514053345e-01 1.108292490243911743e-01 2.214485555887222290e-01 1.250265687704086304e-01 4.074626564979553223e-01 -9.751881659030914307e-02 3.347912803292274475e-02 3.732832372188568115e-01 1.823645643889904022e-02 1.140025705099105835e-01 3.458503484725952148e-01 5.427788570523262024e-02 1.467203199863433838e-01 1.070038750767707825e-01 2.198571264743804932e-01 3.089892268180847168e-01 -4.847810789942741394e-02 2.357102483510971069e-01 -2.714690193533897400e-02 2.768983319401741028e-02 1.968688145279884338e-02 2.680199742317199707e-01 -6.588473916053771973e-03 1.280339956283569336e-01 -1.802910566329956055e-01 -1.300667226314544678e-01 1.861263811588287354e-01 6.131810322403907776e-02 -1.491504609584808350e-01
-4.659729544073343277e-03 -1.384506970643997192e-01 7.286880165338516235e-02 -2.366320490837097168e-01 4.043084084987640381e-01 3.552165254950523376e-02 -1.312939077615737915e-01 1.936145424842834473e-01 6.488975882530212402e-02 3.681617081165313721e-01 -1.072601694613695145e-02 -1.071134880185127258e-01 -1.569372266530990601e-01 2.141225486993789673e-01 3.687913715839385986e-01 1.385635733604431152e-01 8.685600757598876953e-02 -3.471014276146888733e-02 3.398090600967407227e-01 1.255233734846115112e-01 2.017424628138542175e-02 1.087557449936866760e-01 -1.677080839872360229e-01 3.456818312406539917e-02 8.103284984827041626e-02 1.032614633440971375e-01 5.870469287037849426e-02 -3.504210710525512695e-02 2.014004252851009369e-02 3.344823420047760010e-01 7.612891495227813721e-02 3.889175876975059509e-02
1.227497905492782593e-01 7.969828322529792786e-03 2.989330589771270752e-01 1.141655351966619492e-02 2.890746481716632843e-02 8.293579518795013428e-02 -6.105716153979301453e-02 3.282275497913360596e-01 1.097215339541435242e-01 -4.037876427173614502e-02 1.436201781034469604e-01 -9.328320622444152832e-02 -2.073794752359390259e-01 1.443264186382293701e-01 3.149337768554687500e-01 -9.394886344671249390e-02 2.227910608053207397e-02 1.603823155164718628e-01 -4.804738983511924744e-02 3.586885333061218262e-02 7.749252766370773315e-02 -1.808397099375724792e-02 -1.632354259490966797e-01 -7.734283804893493652e-02 6.979169696569442749e-02 2.389000505208969116e-01 2.546562552452087402e-01 3.710818290710449219e-01 -1.898352354764938354e-01 2.527395486831665039e-01 -3.508324921131134033e-01 7.135193794965744019e-02
9.456016868352890015e-02 -6.183723732829093933e-02 3.813886046409606934e-01 1.104274466633796692e-01 3.502854406833648682e-01 6.251560896635055542e-02 3.280382230877876282e-02 1.290497779846191406e-01 1.175887510180473328e-01 1.197050064802169800e-01 1.957967430353164673e-01 -2.304569035768508911e-01 -2.876053191721439362e-02 1.617096066474914551e-01 4.592309892177581787e-01 1.118822768330574036e-01 4.156452417373657227e-02 7.460295408964157104e-02 1.197458058595657349e-01 -4.108620434999465942e-02 1.001165881752967834e-01 1.285416930913925171e-01 -6.014332920312881470e-02 -1.016458496451377869e-02 -3.795227035880088806e-02 1.491693556308746338e-01 2.678468227386474609e-01 1.464251130819320679e-01 -1.246411576867103577e-01 3.372005522251129150e-01 -8.737742900848388672e-02 -8.898379653692245483e-02
-1.226890012621879578e-01 -1.697663217782974243e-01 2.141110450029373169e-01 2.189251333475112915e-01 1.523247361183166504e-01 4.400890320539474487e-02 1.032558456063270569e-01 2.605257630348205566e-01 1.142954155802726746e-01 1.660817414522171021e-01 3.245720863342285156e-01 -1.366265118122100830e-01 6.315646227449178696e-03 2.193090617656707764e-01 2.281960099935531616e-01 1.125615090131759644e-02 2.594605386257171631e-01 -1.741205900907516479e-02 -4.797278961632400751e-04 -7.671992480754852295e-02 1.372996270656585693e-01 -1.479002386331558228e-01 4.256718233227729797e-02 -3.500725030899047852e-01 8.901423215866088867e-02 2.030127793550491333e-01 2.582387924194335938e-01 -2.584694027900695801e-01 -1.296284794807434082e-01 1.797185689210891724e-01 1.333870589733123779e-01 -7.456341385841369629e-02
8.068138360977172852e-02 -2.118662148714065552e-01 3.884446620941162109e-02 -1.090780571103096008e-01 3.920291364192962646e-02 -1.115418374538421631e-01 -3.131438046693801880e-02 1.802013963460922241e-01 4.535169340670108795e-03 1.791950017213821411e-01 -3.700232878327369690e-02 -1.760143972933292389e-02 -9.607411921024322510e-03 3.502300381660461426e-01 2.019433826208114624e-01 1.869038939476013184e-01 -2.165273949503898621e-02 2.808610498905181885e-01 2.067113965749740601e-01 2.153889089822769165e-01 -3.689994513988494873e-01 2.273220270872116089e-01 5.245358124375343323e-02 4.604295641183853149e-02 -6.906854920089244843e-03 5.874129012227058411e-02 2.381586879491806030e-01 -3.216333389282226562e-01 -2.173439860343933105e-01 -1.956095546483993530e-01 -2.080799341201782227e-01 -4.290962591767311096e-02
1.414397060871124268e-01 -4.776294529438018799e-02 3.408649861812591553e-01 -1.933886483311653137e-02 8.196297101676464081e-03 1.694677397608757019e-02 -1.942435204982757568e-01 2.868849635124206543e-01 1.439279615879058838e-01 -4.017352312803268433e-02 9.118121117353439331e-02 -1.472746580839157104e-01 -1.587366908788681030e-01 2.544188797473907471e-01 3.691446483135223389e-01 -2.341897487640380859e-01 2.382432967424392700e-01 9.258519858121871948e-02 2.791645228862762451e-01 -5.903013795614242554e-02 2.662876844406127930e-01 1.731666177511215210e-01 -1.733500361442565918e-01 3.940374776721000671e-02 9.392364323139190674e-02 8.915285766124725342e-02 3.706493228673934937e-02 2.014064937829971313e-01 -1.402526721358299255e-02 1.079660058021545410e-01 -2.041343152523040771e-01 1.261362433433532715e-01
-2.269368171691894531e-01 -1.486840546131134033e-01 4.266902338713407516e-03 -8.653964847326278687e-02 2.920716069638729095e-02 2.096337676048278809e-01 -1.697556823492050171e-01 4.734828323125839233e-02 -1.849071821197867393e-03 -1.071085035800933838e-01 1.243304982781410217e-01 -1.513438522815704346e-01 -7.835866510868072510e-02 2.438181936740875244e-01 3.168678581714630127e-01 -2.636597752571105957e-01 -4.144919216632843018e-01 1.682532578706741333e-01 2.637512981891632080e-01 1.799310296773910522e-01 -3.772135451436042786e-02 -9.713736176490783691e-02 -4.590006545186042786e-02 -6.615853309631347656e-02 3.012518882751464844e-01 -1.513984799385070801e-01 3.376064896583557129e-01 4.014122765511274338e-03 -3.629881516098976135e-02 -9.881516918540000916e-03 -9.111778438091278076e-02 2.997246198356151581e-02
-8.644609898328781128e-02 -1.158313080668449402e-01 2.198356837034225464e-01 -4.673122614622116089e-02 -2.007369995117187500e-01 1.136994436383247375e-01 -8.839277178049087524e-02 1.798092871904373169e-01 -7.548967003822326660e-02 1.714401692152023315e-02 -6.838975101709365845e-02 -4.513630643486976624e-02 -2.830457873642444611e-02 3.211002349853515625e-01 2.149107493460178375e-02 -1.145972684025764465e-01 -1.308721303939819336e-01 5.385545641183853149e-02 4.506594836711883545e-01 1.399520337581634521e-01 2.243531122803688049e-02 -2.178945690393447876e-01 1.770911365747451782e-01 -2.820130884647369385e-01 -6.231940165162086487e-02 2.476500570774078369e-01 3.814711272716522217e-01 -8.246419578790664673e-02 4.988858476281166077e-02 -1.087985709309577942e-01 -2.377419918775558472e-01 -1.227134838700294495e-01
1.421003043651580811e-01 1.433995068073272705e-01 1.745675355195999146e-01 2.057411819696426392e-01 1.366654485464096069e-01 -1.229282096028327942e-01 -2.422826439142227173e-01 2.264012396335601807e-01 -8.152248710393905640e-02 2.808047831058502197e-01 4.844428971409797668e-03 6.145166233181953430e-02 2.993047703057527542e-03 1.555921286344528198e-01 2.204901129007339478e-01 -9.221537038683891296e-03 -6.573608517646789551e-02 -3.232013667002320290e-03 2.680868804454803467e-01 2.493199259042739868e-01 -5.490354821085929871e-02 2.523975372314453125e-01 1.864927113056182861e-01 -7.219210267066955566e-02 3.789693117141723633e-01 -1.341059356927871704e-01 1.792564243078231812e-01 1.889214515686035156e-01 1.763889640569686890e-01 -1.694453209638595581e-01 -9.239035099744796753e-02 -1.939534246921539307e-01
-8.554276823997497559e-02 7.605836540460586548e-02 -5.763817206025123596e-02 1.410089284181594849e-01 -9.051961451768875122e-02 -5.352638289332389832e-02 1.673387289047241211e-01 1.385986208915710449e-01 -1.597988158464431763e-01 6.965978443622589111e-02 4.342353437095880508e-03 -2.681170590221881866e-02 8.706685155630111694e-02 2.358639538288116455e-01 9.276514500379562378e-02 -1.117189675569534302e-01 2.712437212467193604e-01 4.313625991344451904e-01 4.061945676803588867e-01 2.852410972118377686e-01 1.868932694196701050e-01 7.637673616409301758e-02 -1.893703788518905640e-01 -2.449764404445886612e-03 1.354022026062011719e-01 5.595039948821067810e-02 2.811500132083892822e-01 4.503974691033363342e-02 1.980037689208984375e-01 -1.536205559968948364e-01 2.872603014111518860e-03 -2.049692869186401367e-01
2.114225178956985474e-01 7.531007379293441772e-02 -9.427612274885177612e-02 6.420507282018661499e-02 2.175802178680896759e-02 3.465099334716796875e-01 -2.467468753457069397e-02 3.218390643596649170e-01 -3.231724957004189491e-03 2.422527372837066650e-01 -1.151585765182971954e-02 6.887176539748907089e-03 1.779223382472991943e-01 2.275934070348739624e-01 1.042105033993721008e-01 7.935361564159393311e-02 -1.033377572894096375e-01 1.928858226165175438e-03 2.317765504121780396e-01 3.169181942939758301e-01 -1.820278912782669067e-01 2.826852491125464439e-03 -1.089742183685302734e-01 -9.061168879270553589e-02 4.036968052387237549e-01 -1.343494951725006104e-01 2.638438642024993896e-01 2.370426505804061890e-01 1.451216489076614380e-01 -6.681921333074569702e-02 4.418238252401351929e-02 -5.419847555458545685e-03
1.787205189466476440e-01 2.100466042757034302e-01 3.000956475734710693e-01 -7.906378060579299927e-02 2.900149486958980560e-02 1.548553556203842163e-01 -2.125011198222637177e-02 1.617517918348312378e-01 -1.250176038593053818e-02 -2.445342252030968666e-03 -1.179333850741386414e-01 2.069271951913833618e-01 5.670639500021934509e-02 1.335120648145675659e-01 3.185915052890777588e-01 -3.095643222332000732e-02 -7.279782742261886597e-02 3.232780098915100098e-01 7.621255517005920410e-02 -1.295764297246932983e-01 8.216636627912521362e-02 -6.373772025108337402e-02 -3.044528365135192871e-01 8.154442161321640015e-02 3.029964864253997803e-01 -7.490862160921096802e-03 1.979732960462570190e-01 -3.839670419692993164e-01 2.066678851842880249e-01 1.681848764419555664e-01 3.784760832786560059e-02 -4.823303967714309692e-02
-2.133586443960666656e-02 1.646322458982467651e-01 1.663224250078201294e-01 -7.107993960380554199e-02 -2.366883605718612671e-01 -7.230059802532196045e-02 -9.642779082059860229e-02 -1.508262008428573608e-02 -9.325982630252838135e-02 2.210543006658554077e-01 1.344090402126312256e-01 -9.854686260223388672e-02 -8.343278616666793823e-02 7.087776437401771545e-03 3.151715397834777832e-01 2.623065561056137085e-02 2.041161209344863892e-01 -6.647154688835144043e-02 3.703872561454772949e-01 2.879736125469207764e-01 -1.246417835354804993e-01 2.467605769634246826e-01 -1.371401101350784302e-01 -1.738373488187789917e-01 4.405188858509063721e-01 2.036511600017547607e-01 1.616739183664321899e-01 9.672450274229049683e-02 -3.092250414192676544e-02 7.768300175666809082e-02 5.298294126987457275e-02 6.407572329044342041e-02
-1.688283123075962067e-02 -9.714886546134948730e-02 1.127638667821884155e-01 -1.685995012521743774e-01 3.152243494987487793e-01 4.245528578758239746e-01 2.419581562280654907e-01 4.211300052702426910e-03 4.541907459497451782e-02 -8.802788704633712769e-02 2.767893373966217041e-01 -5.158849433064460754e-02 -8.327357470989227295e-02 3.690238296985626221e-01 3.761564493179321289e-01 1.002484560012817383e-01 -8.585210889577865601e-02 4.454940184950828552e-02 -9.679044783115386963e-02 1.052979975938796997e-01 1.262864097952842712e-02 9.603831917047500610e-02 -4.949828982353210449e-02 -1.209196969866752625e-01 -9.717648476362228394e-02 8.932231366634368896e-02 2.416950762271881104e-01 -5.641327053308486938e-02 9.880959987640380859e-02 5.363388359546661377e-02 -1.709638983011245728e-01 -2.237531095743179321e-01
9.326590597629547119e-02 -6.209417060017585754e-02 1.789373308420181274e-01 5.933655798435211182e-02 8.451259136199951172e-02 2.302683740854263306e-01 1.097015887498855591e-01 3.700792193412780762e-01 -1.375555992126464844e-01 9.777827188372612000e-03 1.822869181632995605e-01 1.737025678157806396e-01 -3.440674766898155212e-02 2.645870149135589600e-01 5.452421493828296661e-03 -1.187453269958496094e-01 1.660794019699096680e-01 2.211811542510986328e-01 2.929482460021972656e-01 -5.464931204915046692e-02 3.104824721813201904e-01 -2.383367270231246948e-01 3.366798534989356995e-02 8.792179077863693237e-02 4.029794335365295410e-01 1.975002326071262360e-02 1.496976464986801147e-01 -5.288875475525856018e-02 -9.154784679412841797e-02 -6.880732718855142593e-03 -1.510672364383935928e-02 -2.258027642965316772e-01
-2.318205982446670532e-01 2.126214504241943359e-01 1.938389539718627930e-01 6.759357452392578125e-02 -6.174419075250625610e-03 6.998570263385772705e-02 6.210593506693840027e-02 -4.563919454813003540e-02 1.076814010739326477e-01 2.132277339696884155e-01 1.718924380838871002e-03 3.952447697520256042e-02 -2.562009692192077637e-01 -1.416199374943971634e-02 4.675871133804321289e-01 -1.947159878909587860e-02 1.807351708412170410e-01 -4.957210272550582886e-02 2.216341346502304077e-01 2.812604010105133057e-01 4.810398444533348083e-03 2.588974833488464355e-01 -1.809191405773162842e-01 -1.422097980976104736e-01 2.309736013412475586e-01 2.178062051534652710e-01 2.678265571594238281e-01 -1.786016277037560940e-03 1.911823265254497528e-02 -4.489800706505775452e-02 4.307729005813598633e-02 2.107892632484436035e-01
-9.454939514398574829e-02 2.155559323728084564e-02 1.188734471797943115e-01 2.330938577651977539e-01 -8.665153384208679199e-02 -8.265285938978195190e-02 1.205265298485755920e-01 3.027332015335559845e-02 1.049940101802349091e-02 4.912795871496200562e-02 2.219250649213790894e-01 3.356619775295257568e-01 7.419870048761367798e-02 3.536706864833831787e-01 2.096347957849502563e-01 -2.012248784303665161e-01 1.873556226491928101e-01 2.093473225831985474e-01 3.259429037570953369e-01 -9.561776369810104370e-02 1.525151878595352173e-01 1.626723408699035645e-01 -1.072395071387290955e-01 -1.787371188402175903e-02 1.214571073651313782e-01 8.325275033712387085e-02 2.954894006252288818e-01 -2.900872528553009033e-01 -1.967275291681289673e-01 -1.022742614150047302e-01 2.240598015487194061e-02 1.192255392670631409e-01
-1.843731552362442017e-01 7.111149281263351440e-02 1.935655437409877777e-02 1.684995554387569427e-02 -1.276767104864120483e-01 1.816290318965911865e-01 2.800684869289398193e-01 2.991180717945098877e-01 -2.887530624866485596e-01 8.020591735839843750e-02 3.463190793991088867e-02 -4.099930077791213989e-02 -1.953408122062683105e-01 2.965525686740875244e-01 3.707990050315856934e-01 8.817987889051437378e-02 1.067892014980316162e-01 -5.740293115377426147e-02 5.281302332878112793e-02 3.469294607639312744e-01 6.194123625755310059e-02 2.296152263879776001e-01 4.115974903106689453e-02 -3.892304375767707825e-02 1.430754810571670532e-01 1.253180056810379028e-01 3.541586920619010925e-02 -7.777749747037887573e-02 -3.186619877815246582e-01 -1.623795777559280396e-01 -2.106786333024501801e-02 -9.786429256200790405e-02
1.232089698314666748e-01 -2.062992751598358154e-01 2.260328531265258789e-01 2.187906950712203979e-01 -8.911514282226562500e-02 1.978801041841506958e-01 -9.191487729549407959e-02 1.014514174312353134e-02 -7.786906510591506958e-02 2.244497537612915039e-01 -7.826155424118041992e-02 3.646243363618850708e-02 9.300358593463897705e-02 -3.867739439010620117e-02 2.828180193901062012e-01 2.351952642202377319e-01 -1.740469038486480713e-01 3.214669227600097656e-01 8.665072917938232422e-02 3.980095684528350830e-01 -4.302828013896942139e-02 -9.677068889141082764e-02 6.082232668995857239e-02 2.066237851977348328e-02 3.942726254463195801e-01 2.353057079017162323e-02 1.492039263248443604e-01 -5.193895474076271057e-02 -6.255349516868591309e-02 1.365038007497787476e-01 1.062942594289779663e-01 -2.204589396715164185e-01
1.805686652660369873e-01 -1.389144212007522583e-01 2.972080707550048828e-01 1.694248914718627930e-01 -3.576651215553283691e-02 -3.017344512045383453e-02 3.308502212166786194e-02 1.269750297069549561e-01 -1.395509839057922363e-01 1.847938001155853271e-01 -5.126866698265075684e-02 -1.337273716926574707e-01 -6.092693656682968140e-03 1.235957443714141846e-01 3.134596943855285645e-01 7.950788363814353943e-03 -3.380044996738433838e-01 1.302797943353652954e-01 3.194156289100646973e-01 1.920542418956756592e-01 1.238206475973129272e-01 -1.733775585889816284e-01 1.332077570259571075e-02 -3.420541286468505859e-01 2.866360545158386230e-01 -2.346498705446720123e-02 -6.249519437551498413e-02 -1.037166342139244080e-01 -1.590830385684967041e-01 9.145142138004302979e-02 -2.992273680865764618e-02 -2.434029132127761841e-01
-1.283235102891921997e-01 2.999071180820465088e-01 2.534080743789672852e-01 3.393663838505744934e-02 2.372161895036697388e-01 1.717420816421508789e-01 -1.978059858083724976e-02 9.741228073835372925e-02 -1.734737306833267212e-01 -5.244748294353485107e-02 8.193224668502807617e-02 2.257796525955200195e-01 -2.911095321178436279e-01 3.117438554763793945e-01 1.035173982381820679e-01 1.376416832208633423e-01 3.179439008235931396e-01 4.270162060856819153e-02 1.275340467691421509e-01 1.162185147404670715e-01 9.736173669807612896e-04 1.727282553911209106e-01 -1.556938588619232178e-01 2.903920225799083710e-02 7.766442745923995972e-02 -5.474118143320083618e-02 3.735564053058624268e-01 1.201371923089027405e-01 2.467887103557586670e-01 -6.520674377679824829e-02 6.069234013557434082e-02 -1.048883795738220215e-01
1.907915025949478149e-01 6.179434061050415039e-02 3.949894309043884277e-01 1.438601613044738770e-01 -2.579763531684875488e-02 -3.035544045269489288e-02 2.441676333546638489e-02 -5.948604666627943516e-04 1.587196439504623413e-01 9.407391399145126343e-02 -9.195615351200103760e-02 -1.252324087545275688e-03 -3.606915473937988281e-01 2.577567696571350098e-01 2.660260796546936035e-01 2.991462349891662598e-01 -5.031618848443031311e-02 1.818147301673889160e-01 1.399531662464141846e-01 -1.370927393436431885e-01 -2.098961174488067627e-01 1.800257265567779541e-01 -1.142317280173301697e-01 2.099512889981269836e-02 2.581900358200073242e-01 5.515136197209358215e-02 1.386167109012603760e-01 -1.337558776140213013e-01 -1.432300508022308350e-01 -1.838700920343399048e-01 1.458366811275482178e-01 -1.877884864807128906e-01
-1.079967319965362549e-01 1.627855561673641205e-02 1.710461080074310303e-02 -1.999008934944868088e-03 -2.152156382799148560e-01 1.382095962762832642e-01 1.716970503330230713e-01 4.574964754283428192e-03 -1.643391698598861694e-01 8.095027506351470947e-02 8.662665635347366333e-02 -7.748139649629592896e-02 -6.612721085548400879e-02 2.011642158031463623e-01 4.454152584075927734e-01 -1.634886302053928375e-02 1.791357994079589844e-01 2.701146341860294342e-02 4.334546974860131741e-04 1.528470367193222046e-01 -2.623894512653350830e-01 1.643302887678146362e-01 -3.997517004609107971e-02 -1.716806590557098389e-01 2.555216252803802490e-01 2.347186654806137085e-01 2.760300934314727783e-01 -1.673099100589752197e-01 -4.306171238422393799e-01 -6.091002002358436584e-02 6.120846047997474670e-02 -4.149115458130836487e-02
-1.537384744733572006e-02 1.217444520443677902e-02 1.487362533807754517e-01 1.503765583038330078e-01 8.830447494983673096e-02 2.502312660217285156e-01 -6.780910916859284043e-05 1.915257275104522705e-01 -1.051708012819290161e-01 2.872562408447265625e-02 2.396924979984760284e-02 -1.511603444814682007e-01 2.109187692403793335e-01 3.591536879539489746e-01 2.236519306898117065e-01 -1.496859476901590824e-04 -1.627638041973114014e-01 8.815158158540725708e-03 1.546901017427444458e-01 2.764485776424407959e-01 -3.669976070523262024e-02 2.710839211940765381e-01 2.059797942638397217e-02 -9.305113554000854492e-02 4.178878366947174072e-01 -2.544223964214324951e-01 1.989242136478424072e-01 4.059817641973495483e-02 -1.244473382830619812e-01 -1.433534771203994751e-01 -1.513061225414276123e-01 1.965359896421432495e-01
-1.903773546218872070e-01 -2.963319122791290283e-01 1.206577122211456299e-01 4.904735833406448364e-02 1.666526645421981812e-01 3.537194728851318359e-01 4.265385866165161133e-02 2.578298747539520264e-01 -1.498688608407974243e-01 -2.129131928086280823e-02 -8.532828092575073242e-02 -1.022813841700553894e-01 -2.214898355305194855e-02 2.227776348590850830e-01 1.613915413618087769e-01 -9.135491400957107544e-02 -1.923961192369461060e-01 1.697357296943664551e-01 2.363808453083038330e-01 8.902314305305480957e-02 2.096909098327159882e-03 -3.301529586315155029e-01 -1.093470901250839233e-01 -1.193804740905761719e-01 2.326598018407821655e-01 -8.040629327297210693e-02 2.891385555267333984e-01 -2.782631106674671173e-02 -1.853819489479064941e-01 1.732216626405715942e-01 1.147643029689788818e-01 -1.589603424072265625e-01
-1.583291292190551758e-01 -1.024835184216499329e-01 3.199357688426971436e-01 5.190524086356163025e-02 6.891322135925292969e-02 1.029318273067474365e-01 7.663419842720031738e-02 -7.758260518312454224e-02 -1.992665603756904602e-02 4.220229759812355042e-02 9.771846234798431396e-02 3.592345863580703735e-02 -2.180907130241394043e-01 3.067417740821838379e-01 -3.014413081109523773e-02 2.489923126995563507e-02 -3.867304697632789612e-02 2.437121048569679260e-02 2.129955291748046875e-01 3.537766337394714355e-01 -1.159993708133697510e-01 -1.613656282424926758e-01 -2.513863742351531982e-01 -3.497209846973419189e-01 -5.395599454641342163e-02 1.411884278059005737e-01 3.744167089462280273e-01 -5.650369822978973389e-02 -1.067727357149124146e-01 -9.917125850915908813e-02 -2.692483067512512207e-01 -1.355541348457336426e-01
-8.303292095661163330e-02 5.386903882026672363e-02 1.864264905452728271e-01 -6.712064146995544434e-02 1.796425282955169678e-01 7.349822670221328735e-02 5.110747180879116058e-03 3.134666681289672852e-01 1.354463547468185425e-01 2.042881585657596588e-02 1.351591497659683228e-01 1.252157497219741344e-03 -2.427426278591156006e-01 1.342299878597259521e-01 2.437303960323333740e-01 1.087166890501976013e-01 2.813960611820220947e-01 2.852356731891632080e-01 1.698373556137084961e-01 -1.623405963182449341e-01 -2.614850401878356934e-01 -4.369932040572166443e-02 8.521278202533721924e-02 -2.903606593608856201e-01 2.342427223920822144e-01 1.025593187659978867e-02 4.189294297248125076e-03 -2.677253484725952148e-01 -1.200395673513412476e-01 3.786152228713035583e-03 1.036749109625816345e-01 -3.167746663093566895e-01
-6.207462400197982788e-02 -1.823537647724151611e-01 1.529178023338317871e-01 -1.141274422407150269e-01 3.281502723693847656e-01 1.524265408515930176e-01 -1.290773004293441772e-01 2.254338860511779785e-01 1.697766631841659546e-01 2.892062664031982422e-01 8.566650003194808960e-02 -1.330402195453643799e-01 -2.174389064311981201e-01 2.911207824945449829e-02 1.442027539014816284e-01 1.706241220235824585e-01 9.561149775981903076e-02 -6.361122429370880127e-02 3.467375934123992920e-01 1.672580838203430176e-01 6.284946948289871216e-02 6.283135712146759033e-02 -1.150610819458961487e-01 2.242618426680564880e-02 1.806012243032455444e-01 -2.065506391227245331e-02 3.029319941997528076e-01 -3.943992778658866882e-02 -4.678585380315780640e-02 4.122153222560882568e-01 1.027616411447525024e-01 -2.197959274053573608e-02
9.850332885980606079e-02 1.131295189261436462e-01 3.225190043449401855e-01 -2.314407527446746826e-01 3.386187553405761719e-01 1.622755080461502075e-01 -1.174364537000656128e-01 -3.319072723388671875e-02 1.000089421868324280e-01 -8.435104042291641235e-02 7.407352328300476074e-02 -1.865651342086493969e-03 4.892270639538764954e-02 3.084913492202758789e-01 2.005939334630966187e-01 -8.248034864664077759e-03 1.699362099170684814e-01 1.908241212368011475e-01 3.026867508888244629e-01 -1.721626967191696167e-01 2.080157846212387085e-01 6.206097081303596497e-03 -2.824716269969940186e-02 1.106111854314804077e-01 1.412184983491897583e-01 4.554233327507972717e-02 2.253627926111221313e-01 1.933068782091140747e-01 -2.554969787597656250e-01 1.940868049860000610e-01 -1.859060972929000854e-01 -1.139196902513504028e-01
2.302617430686950684e-01 7.417005300521850586e-02 2.391035854816436768e-01 2.480174154043197632e-01 1.307445615530014038e-01 -1.423398032784461975e-02 4.269130527973175049e-02 -1.095530111342668533e-02 1.212175786495208740e-01 4.910868033766746521e-02 7.213642448186874390e-02 8.094388246536254883e-02 -2.022587656974792480e-01 1.636366248130798340e-01 2.977240979671478271e-01 2.519150376319885254e-01 3.482421115040779114e-02 1.300442963838577271e-01 2.036146670579910278e-01 -6.308493018150329590e-02 -3.075866401195526123e-01 7.438772171735763550e-02 -2.147814929485321045e-01 -1.516942977905273438e-01 2.810834944248199463e-01 4.906799644231796265e-02 7.440198212862014771e-02 4.938355088233947754e-02 -1.958934664726257324e-01 -2.849219739437103271e-01 1.893506646156311035e-01 -2.779604494571685791e-01
-2.329529076814651489e-02 3.471667170524597168e-01 2.193153351545333862e-01 -6.321366131305694580e-02 9.530090540647506714e-02 1.038118973374366760e-01 1.686221361160278320e-01 2.943106889724731445e-01 -2.881300747394561768e-01 1.931211203336715698e-01 -5.548452213406562805e-02 1.418394781649112701e-02 -2.137766629457473755e-01 2.221312373876571655e-01 2.486944347620010376e-01 -2.171865850687026978e-01 2.348919808864593506e-01 2.596488408744335175e-02 1.828348934650421143e-01 2.203187644481658936e-01 -1.541250012814998627e-02 4.998757317662239075e-02 6.511583924293518066e-02 8.803325891494750977e-02 2.559906542301177979e-01 -2.015934884548187256e-01 1.340139657258987427e-01 8.017820119857788086e-02 -2.635631859302520752e-01 -6.566001474857330322e-02 -3.940784186124801636e-02 -7.640125602483749390e-02
2.600255794823169708e-02 -9.040738642215728760e-02 8.203354477882385254e-02 -4.613837972283363342e-02 1.135616749525070190e-02 -1.421023905277252197e-01 7.244853302836418152e-03 3.107252717018127441e-02 1.189022287726402283e-01 1.228094920516014099e-01 1.608187854290008545e-01 1.391721516847610474e-01 -1.650949865579605103e-01 2.647035121917724609e-01 1.939810961484909058e-01 1.609952896833419800e-01 -1.407958008348941803e-02 2.257923036813735962e-01 9.326645731925964355e-02 3.552754595875740051e-02 2.721907794475555420e-01 5.551663637161254883e-01 8.555682376027107239e-03 -2.722440063953399658e-01 1.684069782495498657e-01 -1.367089897394180298e-01 3.296332359313964844e-01 6.680568307638168335e-02 -2.305363677442073822e-02 -2.008879929780960083e-01 8.297955989837646484e-02 -7.414408493787050247e-03
-2.490468770265579224e-01 -6.885720044374465942e-02 3.030820190906524658e-01 6.555191427469253540e-02 -1.687519997358322144e-01 2.047313749790191650e-01 2.970735542476177216e-02 -8.312515914440155029e-02 -5.534462258219718933e-02 -9.478578343987464905e-03 5.740222334861755371e-02 2.974704094231128693e-02 -1.434854567050933838e-01 3.811238706111907959e-01 3.089134953916072845e-02 9.718008222989737988e-04 5.788793787360191345e-02 -2.809998765587806702e-02 2.321122884750366211e-01 1.073783487081527710e-01 -6.561446934938430786e-02 -2.679145634174346924e-01 -2.118904590606689453e-01 -2.524919509887695312e-01 -5.109099671244621277e-03 2.162636220455169678e-01 4.200100302696228027e-01 -1.397300660610198975e-01 -9.244287014007568359e-02 -1.348623037338256836e-01 -1.760466843843460083e-01 -1.732847243547439575e-01
1.897710710763931274e-01 1.795173995196819305e-02 1.962528228759765625e-01 1.273479610681533813e-01 1.983357965946197510e-01 3.005670197308063507e-02 4.154957085847854614e-02 3.229684829711914062e-01 1.751641780138015747e-01 -1.258122473955154419e-01 2.038198411464691162e-01 2.133395373821258545e-01 -1.554910186678171158e-02 2.340099811553955078e-01 2.806031405925750732e-01 -1.295979022979736328e-01 -1.192388907074928284e-01 2.689871490001678467e-01 1.114312633872032166e-01 -7.036673277616500854e-02 -1.106463819742202759e-01 3.661774396896362305e-01 -1.017100661993026733e-01 2.288832217454910278e-01 1.658620834350585938e-01 6.899613142013549805e-02 5.358729884028434753e-02 -2.014493495225906372e-01 -2.009530514478683472e-01 -2.656526677310466766e-02 -7.740032672882080078e-02 -2.067575305700302124e-01
1.441778391599655151e-01 9.436578303575515747e-02 3.234868347644805908e-01 1.746859401464462280e-01 6.392956525087356567e-02 -6.203210726380348206e-02 1.632305234670639038e-01 3.203913569450378418e-01 1.378871500492095947e-01 -3.827325254678726196e-02 2.045486569404602051e-01 2.019977420568466187e-01 9.476699680089950562e-02 1.934226900339126587e-01 4.044584184885025024e-02 -5.770654603838920593e-02 -5.492087453603744507e-02 2.243494391441345215e-01 1.666395813226699829e-01 -3.121237456798553467e-02 -5.566250160336494446e-02 4.760025143623352051e-01 -1.761284917593002319e-01 -2.586254291236400604e-02 2.812310457229614258e-01 8.367554843425750732e-02 1.828607320785522461e-01 -1.482134759426116943e-01 -2.308342307806015015e-01 2.107233926653862000e-02 -5.167358741164207458e-02 4.564996808767318726e-02
2.205405235290527344e-01 -9.431376308202743530e-02 4.959768150001764297e-03 4.177717491984367371e-02 6.696802377700805664e-02 8.332330733537673950e-02 -3.103655576705932617e-01 6.611129641532897949e-02 -2.810043394565582275e-01 1.442094445228576660e-01 2.323442138731479645e-02 -8.775451779365539551e-02 -1.796623133122920990e-02 -8.005623519420623779e-02 1.712996810674667358e-01 1.021163836121559143e-01 -5.388526618480682373e-02 1.097731664776802063e-01 3.551475331187248230e-02 3.609576225280761719e-01 6.960579007863998413e-02 2.476316988468170166e-01 -2.174222767353057861e-01 -1.331891119480133057e-01 3.716502785682678223e-01 5.096749961376190186e-02 2.651796638965606689e-01 -2.985109984874725342e-01 2.323200553655624390e-02 -2.725290954113006592e-01 -1.413487941026687622e-01 -3.797998651862144470e-02
-1.852852702140808105e-01 7.925787568092346191e-02 3.289968371391296387e-01 2.151520103216171265e-01 6.694419682025909424e-02 3.233876079320907593e-02 1.280886083841323853e-01 1.777471601963043213e-01 3.208752349019050598e-02 -2.275100123370066285e-04 1.874358858913183212e-03 -9.677042253315448761e-03 -2.526046037673950195e-01 3.577553927898406982e-01 4.451481625437736511e-02 -6.741461157798767090e-02 -5.047821253538131714e-02 -9.993633627891540527e-02 1.080938875675201416e-01 4.105648100376129150e-01 -1.784225106239318848e-01 -3.618077188730239868e-02 -2.033949941396713257e-01 -2.034352123737335205e-01 1.720391213893890381e-01 2.203129678964614868e-01 2.319703996181488037e-01 -1.130842715501785278e-01 -3.076586872339248657e-02 -2.060592174530029297e-01 -2.159824222326278687e-01 9.169583767652511597e-02
-5.668384023010730743e-03 -2.523157596588134766e-01 7.179640233516693115e-02 -7.848121225833892822e-02 -3.413276001811027527e-02 4.002120494842529297e-01 -4.172600433230400085e-02 -7.042505312711000443e-03 4.039857536554336548e-02 1.177944988012313843e-01 2.032253146171569824e-02 1.039938628673553467e-02 -2.550771236419677734e-01 2.418298646807670593e-02 2.990231215953826904e-01 -1.012103706598281860e-01 -1.950029842555522919e-02 -1.327877938747406006e-01 2.175434082746505737e-01 1.794681847095489502e-01 -1.111778169870376587e-01 1.885864585638046265e-01 -6.435749679803848267e-02 -2.290212176740169525e-02 6.323461979627609253e-02 6.855414807796478271e-02 1.328593194484710693e-01 -8.645462244749069214e-02 -9.865273535251617432e-02 -4.902602732181549072e-01 1.263518445193767548e-02 -3.825166821479797363e-01
1.702430695295333862e-01 1.369479391723871231e-02 -6.906006485223770142e-02 2.801541090011596680e-01 1.557081043720245361e-01 -1.423927396535873413e-01 1.660616695880889893e-02 7.918646931648254395e-02 -1.806381493806838989e-01 9.722467511892318726e-02 1.575170308351516724e-01 2.778217196464538574e-01 -1.817889511585235596e-01 1.061154156923294067e-01 2.311607748270034790e-01 2.469739168882369995e-01 -6.497259438037872314e-02 8.773506432771682739e-02 1.818246096372604370e-01 3.132766857743263245e-02 -1.667244434356689453e-01 2.958468794822692871e-01 -1.402568072080612183e-01 1.128740385174751282e-01 3.114285767078399658e-01 2.042486816644668579e-01 3.030124008655548096e-01 -1.213541999459266663e-01 -2.584630846977233887e-01 -2.083943597972393036e-02 1.369715481996536255e-01 9.351992607116699219e-02
-1.502091139554977417e-01 2.342320680618286133e-01 5.696242675185203552e-02 2.442669272422790527e-01 1.616976708173751831e-01 -1.777252852916717529e-01 -1.299424767494201660e-01 -4.783752188086509705e-02 -5.745977535843849182e-02 8.791342377662658691e-02 1.830553561449050903e-01 1.391655802726745605e-01 -2.690840959548950195e-01 2.631817162036895752e-01 4.121314883232116699e-01 7.261757552623748779e-02 2.751275002956390381e-01 1.171965003013610840e-01 8.754611015319824219e-02 -3.520423173904418945e-02 -1.648188233375549316e-01 -7.023271173238754272e-02 -1.276918500661849976e-01 6.881231069564819336e-02 2.009765505790710449e-01 1.613015234470367432e-01 3.457944691181182861e-01 8.822899311780929565e-02 1.709347516298294067e-01 8.674108982086181641e-02 -2.177543938159942627e-03 1.416505873203277588e-01
-1.040235385298728943e-01 6.044418085366487503e-03 1.872987598180770874e-01 -2.162919379770755768e-02 -1.882986575365066528e-01 5.826760083436965942e-02 2.479777187108993530e-01 8.000966161489486694e-02 -7.482329756021499634e-02 1.359557062387466431e-01 -9.096243977546691895e-02 1.375682535581290722e-03 -3.723422884941101074e-01 2.043697237968444824e-01 3.578675687313079834e-01 -4.744025319814682007e-02 1.203697547316551208e-01 9.022986888885498047e-02 8.724746294319629669e-03 3.902077376842498779e-01 9.402098506689071655e-02 1.942015737295150757e-01 -5.080784857273101807e-02 -9.986826032400131226e-02 2.635799944400787354e-01 2.190379202365875244e-01 1.164844706654548645e-01 1.177352666854858398e-01 -1.591625064611434937e-01 -1.367002278566360474e-01 6.360590457916259766e-02 -2.770172655582427979e-01
-7.794433832168579102e-02 1.180945429950952530e-03 4.645965620875358582e-02 -1.595132946968078613e-01 2.193319946527481079e-01 1.384846568107604980e-01 1.516204774379730225e-01 4.196524322032928467e-01 -2.086839824914932251e-01 5.253720283508300781e-02 3.101950883865356445e-01 3.509060293436050415e-02 5.606871098279953003e-02 2.661561667919158936e-01 4.659015685319900513e-02 7.477515935897827148e-02 2.780482545495033264e-02 2.115971893072128296e-01 3.083106875419616699e-01 -7.193046808242797852e-02 2.260229736566543579e-01 -7.721147686243057251e-02 6.721983104944229126e-02 6.044390797615051270e-02 2.510626614093780518e-01 3.187157586216926575e-02 3.062233626842498779e-01 -2.057122737169265747e-01 -6.666378118097782135e-03 1.562552601099014282e-01 8.095756918191909790e-02 -1.796761751174926758e-01
-1.885239332914352417e-01 -7.133458554744720459e-02 6.795899569988250732e-02 4.007099196314811707e-02 2.472477257251739502e-01 6.321612745523452759e-02 -5.122381448745727539e-02 2.411315292119979858e-01 2.770536243915557861e-01 -9.640429913997650146e-02 1.919716149568557739e-01 1.956085264682769775e-01 -2.149566449224948883e-02 1.772527992725372314e-01 9.957055747509002686e-02 -8.988010883331298828e-02 9.293088689446449280e-03 2.783373594284057617e-01 2.668038904666900635e-01 5.609156191349029541e-02 2.343504577875137329e-01 1.625714004039764404e-01 5.627709999680519104e-02 1.129138562828302383e-02 3.485438227653503418e-01 -1.899718046188354492e-01 4.139132499694824219e-01 -9.223347902297973633e-02 -1.925534754991531372e-01 -3.719665855169296265e-02 -4.016629606485366821e-02 4.688642174005508423e-02
-7.259416580200195312e-02 2.576323449611663818e-01 -5.948918871581554413e-03 6.875096820294857025e-03 -3.416569530963897705e-02 1.685631833970546722e-02 2.081182450056076050e-01 2.010020986199378967e-02 -5.062409862875938416e-02 1.875239610671997070e-01 1.649280041456222534e-01 -1.867353022098541260e-01 -7.553300261497497559e-02 1.184103563427925110e-01 4.156057536602020264e-01 6.261777132749557495e-02 1.739741861820220947e-01 4.545065760612487793e-02 2.787075340747833252e-01 1.669436693191528320e-01 -1.924215108156204224e-01 1.971875280141830444e-01 -3.464943543076515198e-02 1.016479507088661194e-01 2.592021524906158447e-01 2.004675120115280151e-01 2.818069159984588623e-01 6.341397017240524292e-02 -3.954302966594696045e-01 -1.169560253620147705e-01 -1.767389103770256042e-02 2.100890316069126129e-02
-1.644268035888671875e-01 -6.170679256319999695e-02 -1.118554733693599701e-02 -1.233628019690513611e-01 -1.612488776445388794e-01 -1.535328291356563568e-02 1.056190356612205505e-01 2.856781780719757080e-01 -1.578299701213836670e-01 -8.562788367271423340e-02 -4.679044708609580994e-02 -1.224892139434814453e-01 -1.933995485305786133e-01 5.907781422138214111e-02 4.599769711494445801e-01 -2.857421338558197021e-01 1.821169108152389526e-01 7.783562690019607544e-02 2.224690318107604980e-01 1.958240121603012085e-01 -7.282073795795440674e-02 4.844785481691360474e-02 -2.264613509178161621e-01 4.494320601224899292e-03 2.035928070545196533e-01 -1.016395725309848785e-02 2.643431723117828369e-01 -1.631440967321395874e-01 6.903625559061765671e-03 -3.028866052627563477e-01 -3.633730858564376831e-02 1.846011877059936523e-01
1.674265265464782715e-01 8.781311661005020142e-02 1.445754170417785645e-01 -1.177432760596275330e-01 4.095221310853958130e-02 -8.120878785848617554e-02 -1.127866506576538086e-01 2.020052969455718994e-01 4.594774544239044189e-02 8.573804050683975220e-02 5.620364472270011902e-02 6.807091832160949707e-02 5.053994059562683105e-02 1.678846776485443115e-01 5.056561827659606934e-01 3.804155811667442322e-02 2.908735871315002441e-01 6.654343754053115845e-02 2.159659862518310547e-01 6.995934993028640747e-02 -2.271123677492141724e-01 -5.267547070980072021e-02 1.148155331611633301e-02 -9.986691176891326904e-02 3.235399127006530762e-01 -1.983838975429534912e-01 -7.645546644926071167e-02 -3.412979468703269958e-02 -2.099693939089775085e-02 -1.452690809965133667e-01 -6.827505677938461304e-02 -4.245964586734771729e-01
-1.942250430583953857e-01 -2.731093764305114746e-01 7.566399127244949341e-02 -6.124387495219707489e-03 3.186957836151123047e-01 2.451693117618560791e-01 8.388821780681610107e-02 3.258792161941528320e-01 2.537642978131771088e-02 4.122519865632057190e-02 -1.691895425319671631e-01 -2.601016759872436523e-01 -1.843869090080261230e-01 1.966302692890167236e-01 1.041726917028427124e-01 9.015086293220520020e-02 -7.130306214094161987e-02 3.877531737089157104e-02 4.365867972373962402e-01 1.473722010850906372e-01 6.585621088743209839e-02 -1.079726070165634155e-01 -1.544190943241119385e-01 -6.390310823917388916e-02 1.488823592662811279e-01 -7.491931319236755371e-02 2.372871190309524536e-01 9.682239592075347900e-02 -1.854167431592941284e-01 1.397945582866668701e-01 3.129021078348159790e-02 -7.453443855047225952e-02
-2.440387308597564697e-01 -3.263801336288452148e-02 -2.160072177648544312e-01 4.721609503030776978e-02 2.763141877949237823e-02 1.704390048980712891e-01 1.934219151735305786e-01 -3.726652264595031738e-02 -1.282560974359512329e-01 8.113400638103485107e-02 1.569819152355194092e-01 -1.948640868067741394e-02 1.342056095600128174e-01 2.110793888568878174e-01 2.724934816360473633e-01 -2.928663492202758789e-01 1.395215690135955811e-01 2.358177155256271362e-01 2.458098083734512329e-01 -2.188468165695667267e-02 1.465507149696350098e-01 -2.028259262442588806e-02 -6.693343818187713623e-02 -1.155843064188957214e-01 3.177678287029266357e-01 2.499848902225494385e-01 2.780735194683074951e-01 1.623450368642807007e-01 -1.835158169269561768e-01 1.178171113133430481e-01 -1.780330091714859009e-01 -1.706544309854507446e-01
-1.751831769943237305e-01 1.197499483823776245e-01 4.454630985856056213e-02 1.368784159421920776e-01 -3.968159109354019165e-02 -2.436571754515171051e-02 1.521134972572326660e-01 -1.001379787921905518e-01 -8.944078534841537476e-02 1.086457893252372742e-01 5.931332334876060486e-02 -1.234898529946804047e-02 -1.401541680097579956e-01 2.048030309379100800e-02 6.277416944503784180e-01 7.792630046606063843e-02 9.206818044185638428e-02 1.711971163749694824e-01 2.140102833509445190e-01 1.058195456862449646e-01 -1.315727680921554565e-01 7.024081051349639893e-02 2.201974093914031982e-01 -2.558861970901489258e-01 2.034045308828353882e-01 8.806441910564899445e-03 1.896968483924865723e-01 -2.127982676029205322e-01 -2.836118042469024658e-01 -9.044942446053028107e-03 1.448235064744949341e-01 -6.653398741036653519e-03
-2.055600881576538086e-01 9.719959646463394165e-02 9.537839144468307495e-02 2.002477347850799561e-01 -3.793907165527343750e-02 4.447301849722862244e-02 -1.599017679691314697e-01 1.707162261009216309e-01 -3.181866109371185303e-01 3.651619330048561096e-02 -9.279862046241760254e-02 2.031765878200531006e-02 -1.788839101791381836e-01 9.721566736698150635e-02 1.246432140469551086e-01 8.589626103639602661e-02 2.935364246368408203e-01 4.755260422825813293e-02 4.434426128864288330e-01 2.095240205526351929e-01 1.610358208417892456e-01 2.508557736873626709e-01 -3.855871409177780151e-02 8.390733040869235992e-03 1.733418554067611694e-01 -2.215014398097991943e-01 2.667107880115509033e-01 9.103279560804367065e-02 1.664189845323562622e-01 -9.847060590982437134e-02 2.254282496869564056e-02 -2.217871844768524170e-01
1.842724978923797607e-01 7.485093083232641220e-03 2.900457680225372314e-01 4.346040636301040649e-02 -3.700189292430877686e-02 -1.643243432044982910e-01 -2.017460763454437256e-01 2.530754804611206055e-01 -1.084830388426780701e-01 -1.786238700151443481e-01 -3.063020994886755943e-03 4.162770137190818787e-02 2.828268334269523621e-02 1.052138954401016235e-01 5.149711370468139648e-01 3.531073033809661865e-02 2.140052616596221924e-01 1.191182583570480347e-01 2.330165654420852661e-01 -2.439658530056476593e-02 -2.289968281984329224e-01 1.278291046619415283e-01 -5.777461454272270203e-02 -7.754170894622802734e-02 2.590385377407073975e-01 -1.547959744930267334e-01 3.220083564519882202e-02 -9.101559221744537354e-02 -4.343583062291145325e-02 -8.631626516580581665e-02 -7.366793602705001831e-02 -3.390650451183319092e-01
6.311799585819244385e-02 5.083413049578666687e-02 1.985658556222915649e-01 1.526060849428176880e-01 3.682917654514312744e-01 1.589223146438598633e-01 2.081111222505569458e-01 2.765586599707603455e-02 -1.151314601302146912e-01 1.362849920988082886e-01 2.149842232465744019e-01 -9.261121600866317749e-02 -2.040372416377067566e-02 2.417119443416595459e-01 5.098070502281188965e-01 2.332684695720672607e-01 -1.184944882988929749e-01 -6.640906631946563721e-02 7.584107667207717896e-02 -8.739905804395675659e-02 -9.427282214164733887e-02 -5.153649672865867615e-02 4.934181645512580872e-02 -2.100643068552017212e-01 -3.042268194258213043e-02 1.381673943251371384e-02 1.915239840745925903e-01 1.592141836881637573e-01 -1.546408981084823608e-02 1.893823891878128052e-01 -7.105726748704910278e-02 -2.677962779998779297e-01
1.543147861957550049e-01 -9.777313098311424255e-03 8.800577372312545776e-02 2.406470775604248047e-01 1.105206981301307678e-01 -9.137435257434844971e-02 5.862461030483245850e-02 1.476906836032867432e-01 -3.249733522534370422e-02 -5.622405558824539185e-02 -5.001759901642799377e-02 4.651954025030136108e-02 -3.195928633213043213e-01 1.544868648052215576e-01 2.959697842597961426e-01 2.506460845470428467e-01 2.965365350246429443e-02 2.188713056966662407e-03 9.291922301054000854e-02 -1.519526988267898560e-01 -1.480251997709274292e-01 2.625092267990112305e-01 2.619095705449581146e-02 -1.976481080055236816e-01 4.148919880390167236e-01 8.993641287088394165e-02 2.831950783729553223e-01 -1.927592009305953979e-01 -1.455788500607013702e-02 -2.619896233081817627e-01 2.228154242038726807e-01 -7.321724668145179749e-03
9.911862760782241821e-02 -1.839738041162490845e-01 1.886351704597473145e-01 9.941264055669307709e-03 5.431232973933219910e-02 1.025703176856040955e-01 1.463054958730936050e-02 2.970133125782012939e-01 1.006974875926971436e-01 -3.584595769643783569e-02 1.580908745527267456e-01 1.899440437555313110e-01 4.851564392447471619e-02 1.288733929395675659e-01 1.609641015529632568e-01 -1.168607827275991440e-02 -1.194932162761688232e-01 4.811330437660217285e-01 1.083060353994369507e-01 -1.305095106363296509e-02 -1.165426969528198242e-01 1.531523466110229492e-01 -1.391713768243789673e-01 2.991633117198944092e-01 3.154703080654144287e-01 9.963851422071456909e-02 2.313932925462722778e-01 -1.793824583292007446e-01 -1.687596887350082397e-01 1.085219606757164001e-01 -2.030354738235473633e-01 1.449727118015289307e-01
3.664994984865188599e-02 -8.616532385349273682e-02 1.902107596397399902e-01 3.580581769347190857e-02 2.899642288684844971e-01 2.375658303499221802e-01 6.159730255603790283e-02 -3.773342072963714600e-02 1.954278200864791870e-01 -1.289310753345489502e-01 1.151796728372573853e-01 -1.522946059703826904e-01 -1.600507050752639771e-01 7.974959909915924072e-02 1.756933629512786865e-01 -2.199254482984542847e-01 -1.084531024098396301e-01 -5.668929964303970337e-02 2.696984112262725830e-01 -3.303106501698493958e-02 -1.536618568934500217e-03 -8.585345745086669922e-02 2.479947507381439209e-01 -4.839214030653238297e-03 3.529864251613616943e-01 -5.007188022136688232e-02 4.583141803741455078e-01 -2.266840785741806030e-01 -2.256428599357604980e-01 3.014975599944591522e-02 -8.011760562658309937e-02 -3.255655616521835327e-02
-4.325804114341735840e-02 1.501221358776092529e-01 7.684745639562606812e-02 2.035047560930252075e-01 -1.706440001726150513e-01 -7.485944777727127075e-03 -4.127576574683189392e-02 1.554640829563140869e-01 3.891753032803535461e-02 -1.434140559285879135e-02 -1.176955327391624451e-01 5.429041013121604919e-02 -1.763036102056503296e-01 2.030420750379562378e-01 3.528594672679901123e-01 -4.495479632169008255e-03 -5.748785287141799927e-02 -1.333095431327819824e-01 5.617871135473251343e-02 2.283587306737899780e-01 -1.783331483602523804e-01 3.188464418053627014e-02 -2.417671084403991699e-01 -1.420608460903167725e-01 4.738242924213409424e-01 1.358104795217514038e-01 1.400827318429946899e-01 -1.837435066699981689e-01 -5.746489018201828003e-02 -3.000141680240631104e-01 -1.222612112760543823e-01 -2.558046281337738037e-01
1.979039311408996582e-01 -2.329230606555938721e-01 3.997551277279853821e-02 -2.053639441728591919e-01 3.292636871337890625e-01 4.094595834612846375e-02 -7.898684591054916382e-02 1.357598602771759033e-01 -2.400602549314498901e-01 8.591828495264053345e-02 1.967481523752212524e-01 3.943113610148429871e-02 -4.906302690505981445e-01 2.999674156308174133e-02 1.114252507686614990e-01 8.569560945034027100e-02 1.024422720074653625e-01 1.885666996240615845e-01 2.477925419807434082e-01 9.272487461566925049e-02 1.104521304368972778e-01 -1.327940225601196289e-01 9.444203227758407593e-02 -7.528957724571228027e-02 2.534365653991699219e-01 1.323423683643341064e-01 1.341313272714614868e-01 -1.726612914353609085e-03 -2.443034350872039795e-01 1.185342073440551758e-01 1.095904782414436340e-01 -1.242532432079315186e-01
-1.891725361347198486e-01 -5.794099718332290649e-02 5.127329751849174500e-02 5.092155188322067261e-02 3.938494324684143066e-01 1.567755937576293945e-01 1.163946911692619324e-01 2.748062014579772949e-01 7.440698891878128052e-02 -1.657793521881103516e-01 1.283482164144515991e-01 -2.827612683176994324e-02 -1.275005042552947998e-01 -3.099012374877929688e-02 1.638044565916061401e-01 1.765499562025070190e-01 1.292739659547805786e-01 3.269151449203491211e-01 3.164070248603820801e-01 1.006217524409294128e-01 2.024131417274475098e-01 1.777900569140911102e-02 -4.684715718030929565e-02 -1.856680959463119507e-01 3.548984229564666748e-01 4.091041907668113708e-02 1.525661647319793701e-01 -6.143018137663602829e-03 -1.472413688898086548e-01 2.304209619760513306e-01 -1.219125688076019287e-01 -9.490568190813064575e-02
-2.419928647577762604e-02 1.588053815066814423e-02 1.565285585820674896e-02 -7.915364950895309448e-02 -8.548102527856826782e-02 1.761449128389358521e-01 -1.746114641427993774e-01 -9.722658991813659668e-02 -2.435699254274368286e-01 -1.012815162539482117e-01 -1.284918189048767090e-01 3.911369666457176208e-02 -3.448414206504821777e-01 1.539519131183624268e-01 2.233086526393890381e-01 5.307748913764953613e-02 -3.785226345062255859e-01 1.179317831993103027e-01 1.203607320785522461e-01 9.110014885663986206e-03 4.624263569712638855e-02 4.192822799086570740e-02 -2.800583094358444214e-02 -8.770916610956192017e-02 4.133319556713104248e-01 3.378960788249969482e-01 3.190197050571441650e-01 -2.010735422372817993e-01 5.556145682930946350e-02 1.162305846810340881e-01 2.420515939593315125e-02 5.400491878390312195e-02
6.263773888349533081e-02 3.219649791717529297e-01 3.820323571562767029e-02 1.475469022989273071e-01 8.207890391349792480e-02 2.135699391365051270e-01 2.181199789047241211e-01 -6.988158077001571655e-02 -4.230518639087677002e-02 -1.990439742803573608e-01 -8.373911678791046143e-02 -1.471824049949645996e-01 -3.412272334098815918e-01 1.953152716159820557e-01 1.820344328880310059e-01 -1.227098554372787476e-01 -1.667041629552841187e-01 8.641358464956283569e-02 -1.538067124783992767e-02 1.522444039583206177e-01 -1.095398515462875366e-01 9.427262842655181885e-02 -1.964858025312423706e-01 -2.906460464000701904e-01 2.896668612957000732e-01 6.292846053838729858e-02 2.861390411853790283e-01 1.372528169304132462e-02 7.079074531793594360e-02 1.439359132200479507e-02 -3.264716863632202148e-01 -8.450759202241897583e-02
2.697021067142486572e-01 2.779858708381652832e-01 1.075281128287315369e-01 -1.752169243991374969e-02 1.416795253753662109e-01 4.835832864046096802e-02 -2.071109712123870850e-01 2.694245278835296631e-01 6.177835538983345032e-02 1.050825938582420349e-01 -1.080788671970367432e-01 5.039041396230459213e-03 1.767118424177169800e-01 2.610424757003784180e-01 1.833880543708801270e-01 4.882685467600822449e-02 1.538028120994567871e-01 -1.213782802224159241e-01 9.222887456417083740e-02 2.792207598686218262e-01 3.785591199994087219e-02 3.937207460403442383e-01 -1.301283836364746094e-01 -2.697409093379974365e-01 2.550464570522308350e-01 -9.383714944124221802e-02 1.111352518200874329e-01 -2.940989285707473755e-02 1.277446299791336060e-01 1.222709044814109802e-01 -5.481626838445663452e-02 -2.142979204654693604e-01
1.253085732460021973e-01 1.848476752638816833e-02 -2.955676615238189697e-02 7.369629293680191040e-02 3.858505189418792725e-02 1.073207482695579529e-01 -9.547228110022842884e-04 1.381004005670547485e-01 -1.415179222822189331e-01 -2.668612003326416016e-01 4.545114934444427490e-02 1.816328316926956177e-01 9.284137748181819916e-03 3.166294693946838379e-01 3.287426531314849854e-01 -7.722849398851394653e-02 1.478389650583267212e-01 4.739593565464019775e-01 4.102492630481719971e-01 5.922811850905418396e-02 6.639651022851467133e-03 1.501138210296630859e-01 1.251613837666809559e-03 -2.308997958898544312e-01 -7.628669962286949158e-03 5.063238739967346191e-02 1.246901303529739380e-01 1.419075131416320801e-01 2.263144701719284058e-01 -9.348601102828979492e-02 2.403740212321281433e-02 -1.088740080595016479e-01
-3.768304362893104553e-02 -8.484525233507156372e-02 1.691756993532180786e-01 -2.752621471881866455e-01 2.848438322544097900e-01 -1.011554896831512451e-01 -1.422152817249298096e-01 1.181584000587463379e-01 -1.082385238260030746e-02 4.391812980175018311e-01 9.790381044149398804e-02 -1.064550951123237610e-01 -1.248725056648254395e-01 1.973136812448501587e-01 2.584764659404754639e-01 1.215543076395988464e-01 2.152828685939311981e-02 6.065741553902626038e-02 3.164887130260467529e-01 1.782599389553070068e-01 1.417659372091293335e-01 1.491703540086746216e-01 -2.809552475810050964e-02 -1.058115065097808838e-01 8.600175380706787109e-02 -1.860707439482212067e-02 1.513631790876388550e-01 -2.181219402700662613e-03 -5.267597734928131104e-02 4.289985001087188721e-01 2.944069541990756989e-02 -5.149042978882789612e-02
-1.395553052425384521e-01 2.273167856037616730e-02 9.230748564004898071e-02 -1.207380071282386780e-01 1.034377142786979675e-01 1.923208534717559814e-01 -1.264068931341171265e-01 3.048858791589736938e-02 1.039658337831497192e-01 4.386818036437034607e-02 2.092331647872924805e-01 1.215401291847229004e-01 -1.750094145536422729e-01 3.370504677295684814e-01 1.554209142923355103e-01 8.155478280968964100e-04 -1.665756851434707642e-01 3.033857643604278564e-01 6.295204907655715942e-02 -4.778221249580383301e-02 -2.500300407409667969e-01 -1.928812414407730103e-01 5.770071968436241150e-02 -1.052606776356697083e-01 4.797860682010650635e-01 1.083781346678733826e-01 1.736095547676086426e-01 -2.097136378288269043e-01 1.291657537221908569e-01 -2.330137342214584351e-01 -1.583395153284072876e-01 -1.918079704046249390e-02
4.261250793933868408e-02 3.014482557773590088e-01 -9.279574453830718994e-02 5.304037407040596008e-02 1.123662292957305908e-01 -1.158074364066123962e-01 -1.781349778175354004e-01 -1.229477524757385254e-01 7.369790971279144287e-02 1.226109713315963745e-01 2.073560357093811035e-01 -1.009604632854461670e-01 6.291505414992570877e-04 3.841903209686279297e-01 2.887392342090606689e-01 1.179461330175399780e-01 9.601211547851562500e-02 3.292839825153350830e-01 1.135800555348396301e-01 -5.126498267054557800e-02 2.115766406059265137e-01 3.398451507091522217e-01 -1.639029681682586670e-01 -2.192116975784301758e-01 2.408053725957870483e-01 5.141697078943252563e-02 1.945185288786888123e-02 1.452089250087738037e-01 -1.405092924833297729e-01 -1.631448417901992798e-01 8.344490826129913330e-02 -2.636470645666122437e-02
7.852041721343994141e-02 5.627373233437538147e-02 1.123332455754280090e-01 -1.765620261430740356e-01 3.660684227943420410e-01 3.409591689705848694e-02 -8.077836781740188599e-02 3.860558941960334778e-02 -1.058720275759696960e-01 2.120923809707164764e-02 7.041489332914352417e-02 1.475232373923063278e-02 -3.955700397491455078e-01 3.178022503852844238e-01 1.781848520040512085e-01 -1.506823487579822540e-02 3.853017985820770264e-01 4.056237339973449707e-01 2.958974540233612061e-01 1.052625477313995361e-01 -1.384515315294265747e-01 6.456173956394195557e-02 -7.728788256645202637e-02 5.577806383371353149e-02 1.229673996567726135e-01 -2.522320114076137543e-02 2.503621205687522888e-02 -1.116010025143623352e-01 -7.022108137607574463e-02 -1.105678603053092957e-01 7.158286869525909424e-02 4.733857512474060059e-02
-2.663482427597045898e-01 -1.094869971275329590e-01 4.388255253434181213e-02 -3.463703021407127380e-02 -1.436396390199661255e-01 7.595857232809066772e-02 1.679514497518539429e-01 1.752533465623855591e-01 -2.153973728418350220e-01 -1.438399106264114380e-01 5.463462788611650467e-03 1.399606168270111084e-01 -2.777735590934753418e-01 3.067954778671264648e-01 2.259316891431808472e-01 9.580739587545394897e-02 1.622156798839569092e-01 -1.579232700169086456e-02 1.148236393928527832e-01 2.014075219631195068e-01 3.707964718341827393e-02 3.708927631378173828e-01 -1.646033972501754761e-01 -2.486950457096099854e-01 1.107532624155282974e-02 3.557113558053970337e-02 1.295424699783325195e-01 -7.046774774789810181e-02 -3.118397593498229980e-01 -1.939721032977104187e-02 -1.008439660072326660e-01 -2.670102417469024658e-01
-2.530247271060943604e-01 7.232344243675470352e-03 -1.775782108306884766e-01 7.755865156650543213e-02 1.872520744800567627e-01 7.273018825799226761e-03 2.677819728851318359e-01 1.930619329214096069e-01 9.135492146015167236e-02 1.979130953550338745e-01 1.412420868873596191e-01 -1.887717545032501221e-01 1.120898276567459106e-01 9.274393320083618164e-02 2.363051474094390869e-01 -8.184498548507690430e-02 9.209335595369338989e-02 2.445526272058486938e-01 2.931871712207794189e-01 -2.061764942482113838e-03 2.638996243476867676e-01 -2.018353641033172607e-01 -1.541715115308761597e-01 -5.089132860302925110e-02 3.020951747894287109e-01 2.760241627693176270e-01 1.790814995765686035e-01 -9.817178547382354736e-02 -1.350271552801132202e-01 3.694028779864311218e-02 -1.035305783152580261e-01 -1.923880875110626221e-01
-3.785600140690803528e-02 1.369275003671646118e-01 2.240357398986816406e-01 -3.001527488231658936e-01 2.627412974834442139e-01 1.045381426811218262e-01 1.966645270586013794e-01 5.614672601222991943e-02 -1.276867091655731201e-01 -2.241273224353790283e-01 2.668282091617584229e-01 -2.371857687830924988e-02 8.771157264709472656e-02 9.871684759855270386e-02 9.917414188385009766e-02 1.557373348623514175e-02 5.657161772251129150e-02 -1.957738399505615234e-02 3.006430864334106445e-01 2.236825376749038696e-01 2.301411181688308716e-01 -3.541182377375662327e-05 -1.568546146154403687e-02 -9.792374074459075928e-02 3.663545101881027222e-02 2.120106667280197144e-01 4.724998772144317627e-01 -5.933862924575805664e-02 -4.585421085357666016e-02 -2.575908899307250977e-01 4.184123501181602478e-02 -4.303778335452079773e-02
-7.461494952440261841e-02 -1.655952036380767822e-01 1.932227462530136108e-01 2.488300800323486328e-01 1.072385534644126892e-01 -7.223812397569417953e-03 5.672572879120707512e-04 1.023331508040428162e-01 2.663620114326477051e-01 1.556669771671295166e-01 2.208171784877777100e-01 5.528040602803230286e-02 1.494099502451717854e-03 1.710038483142852783e-01 2.797647118568420410e-01 1.889948099851608276e-01 1.209292262792587280e-01 3.105345368385314941e-02 2.284274399280548096e-01 -9.221557527780532837e-02 -9.398475289344787598e-02 2.168785780668258667e-01 -1.143230870366096497e-01 -1.801695823669433594e-01 3.579111695289611816e-01 -2.604660391807556152e-01 1.301033943891525269e-01 5.887835845351219177e-02 -1.594619750976562500e-01 -3.368986248970031738e-01 2.487554959952831268e-02 -1.481561213731765747e-01
-2.588342130184173584e-01 1.310902684926986694e-01 1.633410602807998657e-01 9.063565731048583984e-02 -8.904263377189636230e-02 2.026749700307846069e-01 -8.389653265476226807e-02 3.117370232939720154e-02 4.672776162624359131e-02 2.796871960163116455e-01 -1.908348873257637024e-02 -1.318791881203651428e-02 -1.435098052024841309e-01 7.123804837465286255e-02 5.541489720344543457e-01 -1.398455468006432056e-03 2.411062717437744141e-01 -8.611153811216354370e-02 2.211163640022277832e-01 2.111498415470123291e-01 4.545361548662185669e-02 1.612675935029983521e-01 -1.425426900386810303e-01 -2.285664826631546021e-01 1.281631886959075928e-01 2.258421778678894043e-01 1.859892606735229492e-01 -4.814412072300910950e-02 -7.538463920354843140e-02 7.714929059147834778e-03 1.240351870656013489e-01 1.583782136440277100e-01
-1.483955532312393188e-01 -1.531075686216354370e-01 1.034348681569099426e-01 1.589192748069763184e-01 -5.315131507813930511e-03 6.988621503114700317e-02 -3.224189952015876770e-02 1.026702076196670532e-01 -9.369432181119918823e-02 2.596475556492805481e-02 -3.001683205366134644e-02 -7.258440833538770676e-03 8.239706605672836304e-02 1.443024277687072754e-01 1.117708832025527954e-01 -2.814846038818359375e-01 -7.563643157482147217e-02 2.153977006673812866e-01 3.594272732734680176e-01 -6.745713204145431519e-02 -2.360128052532672882e-02 -2.184052169322967529e-01 9.632794559001922607e-02 -2.904024720191955566e-01 3.700068593025207520e-02 3.914468586444854736e-01 4.562843143939971924e-01 6.865988671779632568e-02 -2.705444023013114929e-02 5.839807912707328796e-02 -1.962037831544876099e-01 -1.856637597084045410e-01
-6.779030710458755493e-02 1.177498549222946167e-01 6.614504009485244751e-02 2.994475364685058594e-01 1.230066567659378052e-01 -2.269853278994560242e-02 1.687668561935424805e-01 -8.300322294235229492e-02 -7.836375385522842407e-02 2.147607952356338501e-01 1.176878884434700012e-01 -8.607945591211318970e-02 -1.150264665484428406e-01 -3.039949573576450348e-02 4.631878733634948730e-01 1.585870981216430664e-01 5.688792467117309570e-02 -6.516968458890914917e-02 3.951349854469299316e-01 6.053683906793594360e-02 -5.654292181134223938e-02 2.192615568637847900e-01 -9.789957106113433838e-02 -1.649245619773864746e-01 2.739049494266510010e-01 7.402376830577850342e-02 2.264622151851654053e-01 -4.711137618869543076e-03 1.568600162863731384e-02 -1.432696264237165451e-02 1.454203426837921143e-01 3.167972862720489502e-01
-2.205313555896282196e-02 -1.543484926223754883e-01 1.352009624242782593e-01 4.941223934292793274e-02 1.194472052156925201e-02 -1.598393768072128296e-01 -1.933544427156448364e-01 1.726134913042187691e-03 2.137595862150192261e-01 2.013069987297058105e-01 9.702980518341064453e-02 1.399865448474884033e-01 -3.229188732802867889e-04 3.906910419464111328e-01 2.976977527141571045e-01 -3.337352350354194641e-02 1.894738525152206421e-02 2.597423195838928223e-01 2.785089313983917236e-01 1.084849424660205841e-02 1.661517769098281860e-01 3.434066176414489746e-01 -1.566267013549804688e-01 -8.941268920898437500e-02 1.104589849710464478e-01 -2.365710437297821045e-01 1.759755760431289673e-01 1.815159171819686890e-01 -1.024791821837425232e-01 -1.659192442893981934e-01 1.772726327180862427e-01 -9.577472507953643799e-02
2.164057642221450806e-01 -1.038216799497604370e-01 3.743372857570648193e-01 4.024589434266090393e-02 5.153633654117584229e-02 -5.787115916609764099e-02 -2.916967682540416718e-02 2.392783761024475098e-01 1.440504938364028931e-01 -9.251508861780166626e-02 -7.915190607309341431e-02 -1.588406413793563843e-01 -2.450364530086517334e-01 1.126345247030258179e-01 3.873966634273529053e-01 -2.021487206220626831e-01 2.266942113637924194e-01 1.423290073871612549e-01 1.522582210600376129e-02 2.907922863960266113e-02 2.213224619626998901e-01 2.263285666704177856e-01 -4.703360423445701599e-02 -1.086143478751182556e-01 1.901335716247558594e-01 2.702079415321350098e-01 1.130390763282775879e-01 2.423406541347503662e-01 -2.556682750582695007e-02 8.536653220653533936e-02 -1.775170266628265381e-01 7.064490020275115967e-02
-1.254678703844547272e-02 -2.819424122571945190e-02 2.108368277549743652e-01 1.126192286610603333e-01 2.380632758140563965e-01 -1.693522781133651733e-01 -1.009846851229667664e-01 2.705327570438385010e-01 1.299520302563905716e-02 4.656081087887287140e-03 -2.648868784308433533e-02 -2.494542449712753296e-01 3.886597976088523865e-02 6.457364559173583984e-02 1.882690042257308960e-01 -1.341662853956222534e-01 3.681556507945060730e-02 6.696859374642372131e-03 -5.274720117449760437e-02 1.666171997785568237e-01 -1.810050010681152344e-01 7.914160937070846558e-02 6.395082920789718628e-02 -3.477830588817596436e-01 4.563792049884796143e-01 2.214243263006210327e-01 1.883360892534255981e-01 -2.034716457128524780e-01 -9.210231900215148926e-02 -6.086111441254615784e-02 -2.748595476150512695e-01 -1.816516220569610596e-01
7.116364687681198120e-02 -1.823565363883972168e-02 9.662614762783050537e-02 1.293140947818756104e-01 2.671989239752292633e-02 8.997163176536560059e-02 -2.411215305328369141e-01 1.334988325834274292e-01 -1.174786761403083801e-01 9.652850031852722168e-02 -3.994048014283180237e-02 -3.825332969427108765e-02 -7.494179159402847290e-02 2.622552514076232910e-01 1.327212303876876831e-01 4.007877781987190247e-02 -1.320349723100662231e-01 2.270421236753463745e-01 1.650253981351852417e-01 -4.401452839374542236e-02 9.006737172603607178e-02 5.065556988120079041e-02 1.528980433940887451e-01 -4.403849840164184570e-01 -1.762172393500804901e-02 4.435599148273468018e-01 3.217063248157501221e-01 2.017117440700531006e-01 -1.298786103725433350e-01 1.717347465455532074e-02 -1.128086596727371216e-01 -2.582763135433197021e-01
3.942383080720901489e-02 6.273714452981948853e-02 4.096760973334312439e-02 -6.314588338136672974e-02 2.470247447490692139e-01 -1.199810877442359924e-01 -4.519784450531005859e-02 9.150067716836929321e-02 8.022109419107437134e-02 -3.760417923331260681e-02 7.721744012087583542e-03 -5.281902849674224854e-02 -1.281438320875167847e-01 3.956678509712219238e-01 1.421685814857482910e-01 5.924623087048530579e-02 -2.270480990409851074e-02 6.047515943646430969e-02 1.185745224356651306e-01 -2.709299325942993164e-01 -1.632181107997894287e-01 -5.489787459373474121e-02 4.826880246400833130e-02 -5.236165225505828857e-02 3.132272064685821533e-01 -9.910032898187637329e-02 4.990830421447753906e-01 -3.110500574111938477e-01 -8.571820333600044250e-03 2.162986248731613159e-02 2.732561826705932617e-01 -2.006923556327819824e-01
8.614483475685119629e-02 -1.250163167715072632e-01 -1.025387495756149292e-01 -3.367286622524261475e-01 2.086259871721267700e-01 1.061885282397270203e-01 2.333333194255828857e-01 2.297167927026748657e-01 1.289303451776504517e-01 -9.108889847993850708e-02 8.931957185268402100e-02 -4.721039161086082458e-02 -2.711759135127067566e-02 1.109478697180747986e-01 3.243401348590850830e-01 6.660932302474975586e-02 1.631349623203277588e-01 1.809884607791900635e-01 4.213662445545196533e-01 -6.697157770395278931e-02 1.199660003185272217e-01 -1.619404256343841553e-01 5.249715875834226608e-03 -1.699301898479461670e-01 2.423553466796875000e-01 4.614915233105421066e-03 2.631886601448059082e-01 -4.677191749215126038e-02 -6.918185204267501831e-02 2.425462007522583008e-01 -1.227031350135803223e-01 1.158465668559074402e-01
-5.374176800251007080e-02 -2.159976810216903687e-01 -6.785594858229160309e-03 -1.460525095462799072e-01 2.153583168983459473e-01 -3.763730823993682861e-02 2.709206342697143555e-01 1.337918937206268311e-01 3.596803173422813416e-02 -1.098034679889678955e-01 2.135275304317474365e-02 1.426404863595962524e-01 1.438377648591995239e-01 1.910797506570816040e-01 9.934239834547042847e-02 2.819053083658218384e-02 1.138089504092931747e-02 3.669465780258178711e-01 5.020233392715454102e-01 9.099686145782470703e-02 2.399277687072753906e-02 1.713182330131530762e-01 1.013140901923179626e-01 -1.160445436835289001e-01 1.322190612554550171e-01 5.133797600865364075e-02 4.277710020542144775e-01 -5.219007655978202820e-02 -1.315096914768218994e-01 -4.404270555824041367e-03 -1.204463765025138855e-01 -3.967238590121269226e-02
8.203821629285812378e-02 -1.013853773474693298e-01 1.519334167242050171e-01 -1.080078929662704468e-01 1.355477273464202881e-01 1.937653422355651855e-01 2.456873096525669098e-02 1.378300935029983521e-01 -1.726441532373428345e-01 2.108603902161121368e-02 2.032476365566253662e-01 1.722981333732604980e-01 5.240151658654212952e-02 3.721047341823577881e-01 -3.781700134277343750e-02 -9.539900720119476318e-02 -2.175748944282531738e-01 2.363105714321136475e-01 4.051310718059539795e-01 -2.938711345195770264e-01 3.153573721647262573e-02 -4.121623188257217407e-02 -1.348306685686111450e-01 -4.190294817090034485e-02 2.899291515350341797e-01 1.517621129751205444e-01 2.879010140895843506e-01 -1.145894229412078857e-01 -1.470647752285003662e-01 -3.602756187319755554e-02 4.161160439252853394e-03 -1.318462342023849487e-01
1.531631648540496826e-01 7.510966807603836060e-02 1.526393890380859375e-01 8.431256562471389771e-02 -4.492134321480989456e-03 1.321065127849578857e-01 6.894356012344360352e-02 3.079499602317810059e-01 -7.171305269002914429e-02 2.617939747869968414e-02 1.256315708160400391e-01 -1.254752874374389648e-01 1.965068429708480835e-01 2.663909196853637695e-01 8.539249747991561890e-02 9.943952411413192749e-02 -2.319157272577285767e-01 4.602365195751190186e-02 1.949769109487533569e-01 3.607484400272369385e-01 -5.541817471385002136e-02 2.286232262849807739e-01 -7.146190851926803589e-03 -2.379377782344818115e-01 4.257430732250213623e-01 -2.520197331905364990e-01 2.234099656343460083e-01 5.987427383661270142e-02 -1.017484664916992188e-01 4.175326228141784668e-02 3.932766243815422058e-02 1.065100505948066711e-01
-2.142923139035701752e-02 -1.255320608615875244e-01 2.731492817401885986e-01 1.992733180522918701e-01 6.655025482177734375e-02 -1.494645792990922928e-02 4.167738929390907288e-02 -4.998785257339477539e-02 -1.615606546401977539e-01 -1.903782412409782410e-02 6.100302934646606445e-02 4.036078974604606628e-02 -1.575264185667037964e-01 5.571805406361818314e-03 2.986777424812316895e-01 1.479082256555557251e-01 1.383409649133682251e-01 2.727536261081695557e-01 1.006507128477096558e-01 -1.516786664724349976e-01 -1.908794641494750977e-01 2.638340294361114502e-01 -1.942818313837051392e-01 -5.827392637729644775e-02 4.684540033340454102e-01 4.183348268270492554e-02 1.941768527030944824e-01 -1.095706224441528320e-01 -1.114718690514564514e-01 3.161300346255302429e-02 2.378510683774948120e-01 2.794029712677001953e-01
2.229381352663040161e-01 -2.350037992000579834e-01 -3.809687122702598572e-02 -1.454082597047090530e-02 8.181322365999221802e-03 2.387596219778060913e-01 1.868498325347900391e-01 1.057747378945350647e-01 -4.642533138394355774e-02 1.634406745433807373e-01 3.169955909252166748e-01 3.150256350636482239e-02 -7.873303443193435669e-02 1.921934634447097778e-02 4.340848922729492188e-01 7.719518989324569702e-02 1.305044889450073242e-01 -1.954041235148906708e-02 2.699663937091827393e-01 5.560966208577156067e-02 2.707905769348144531e-01 3.745981305837631226e-02 1.085152325686067343e-04 -3.541887104511260986e-01 1.013108864426612854e-01 1.441828459501266479e-01 1.773923337459564209e-01 2.473495304584503174e-01 8.567554503679275513e-02 -7.166374474763870239e-02 5.741721019148826599e-02 1.608962565660476685e-01
2.416865341365337372e-02 -7.120683789253234863e-02 1.002064272761344910e-01 8.757095038890838623e-02 -1.075379624962806702e-01 1.248643845319747925e-01 -2.682544589042663574e-01 4.053076207637786865e-01 -9.735964238643646240e-02 2.772715128958225250e-02 3.273033350706100464e-02 1.302868872880935669e-01 -7.807747460901737213e-03 3.468602299690246582e-01 2.400155216455459595e-01 4.290983825922012329e-02 -6.440991163253784180e-02 6.547549366950988770e-02 2.376910001039505005e-01 3.452557623386383057e-01 -8.936864137649536133e-02 2.587986588478088379e-01 -2.005302906036376953e-01 7.853230088949203491e-02 -6.110873445868492126e-02 -8.624246716499328613e-02 2.415515184402465820e-01 -1.380811184644699097e-01 -1.923409849405288696e-01 2.571857273578643799e-01 4.036423191428184509e-02 7.936040312051773071e-02
1.731875240802764893e-01 1.303272992372512817e-01 -3.476509824395179749e-02 -1.152410060167312622e-01 1.980940811336040497e-02 7.178473472595214844e-02 1.184518933296203613e-01 1.976428329944610596e-01 1.302879489958286285e-02 3.165716528892517090e-01 -8.627504110336303711e-02 3.515816032886505127e-01 -2.865073382854461670e-01 2.019126564264297485e-01 2.386337965726852417e-01 2.442099712789058685e-02 9.828542172908782959e-02 1.176342144608497620e-01 4.125990718603134155e-02 3.668965697288513184e-01 -7.110070437192916870e-02 -1.812373399734497070e-01 6.764201074838638306e-02 -1.429406553506851196e-01 2.521573603153228760e-01 1.620142906904220581e-01 1.384079307317733765e-01 -4.100062325596809387e-02 -7.825809717178344727e-02 1.397219300270080566e-01 1.076286956667900085e-01 -3.121402859687805176e-01
-1.996535509824752808e-01 1.622790470719337463e-02 1.917989253997802734e-01 1.914841122925281525e-02 -2.298942506313323975e-01 -5.462177470326423645e-02 -7.235073298215866089e-02 -3.329921513795852661e-02 -1.634078770875930786e-01 9.015525877475738525e-02 2.921021282672882080e-01 2.298682369291782379e-02 4.915359988808631897e-02 3.152312636375427246e-01 3.278648257255554199e-01 -1.974345296621322632e-01 2.324628084897994995e-01 2.669411897659301758e-01 3.507222281768918037e-03 6.390377879142761230e-02 -7.129175215959548950e-02 2.946082949638366699e-01 1.092336028814315796e-01 -4.772605746984481812e-02 1.030627712607383728e-01 1.677189469337463379e-01 4.058266580104827881e-01 -1.606342047452926636e-01 -3.251185640692710876e-02 -3.827583044767379761e-02 1.559697091579437256e-01 4.568966105580329895e-03
2.049374952912330627e-02 5.202219635248184204e-02 8.074441552162170410e-02 3.965482115745544434e-02 7.279590517282485962e-02 1.100402176380157471e-01 6.275433115661144257e-03 -6.969571113586425781e-02 6.020747870206832886e-02 -1.614065021276473999e-01 -3.033421933650970459e-02 -1.932829022407531738e-01 -1.145765855908393860e-01 2.642175555229187012e-01 -1.987075619399547577e-02 -6.473830435425043106e-03 1.991686075925827026e-01 -4.374598711729049683e-02 3.804568052291870117e-01 1.575798690319061279e-01 -5.927439779043197632e-02 -2.845083773136138916e-01 -2.181614339351654053e-01 -1.667567193508148193e-01 1.356461942195892334e-01 2.512141168117523193e-01 3.779046535491943359e-01 6.135203689336776733e-02 -2.607408165931701660e-01 -3.071153163909912109e-01 2.316114604473114014e-01 -9.520323015749454498e-03
-1.631549745798110962e-02 7.029020693153142929e-03 -3.527164831757545471e-02 5.780782923102378845e-02 -2.154493145644664764e-02 3.458584658801555634e-03 -6.373146921396255493e-02 1.362880766391754150e-01 -4.011584073305130005e-02 -6.067831069231033325e-02 -1.540406495332717896e-01 -8.026798814535140991e-02 1.551052480936050415e-01 1.258936226367950439e-01 1.414257884025573730e-01 -6.402071565389633179e-02 2.320173084735870361e-01 3.137350678443908691e-01 2.292548567056655884e-01 2.711669504642486572e-01 1.573738157749176025e-01 2.599938809871673584e-01 -4.748950600624084473e-01 -7.111124228686094284e-03 2.965891957283020020e-01 2.667447179555892944e-02 3.019645214080810547e-01 -1.548136174678802490e-01 9.122027456760406494e-02 -2.249701619148254395e-01 7.123265415430068970e-02 -9.161604195833206177e-02
-2.044948041439056396e-01 -2.254976425319910049e-04 3.597967326641082764e-02 1.886981725692749023e-01 3.563701808452606201e-01 9.169140458106994629e-02 -6.495581939816474915e-03 3.169513344764709473e-01 -9.043802507221698761e-03 -1.721710115671157837e-01 3.190879523754119873e-01 6.094530597329139709e-02 -1.800404936075210571e-01 -1.510820817202329636e-02 1.471361815929412842e-01 2.502666413784027100e-01 1.859983354806900024e-01 2.650625705718994141e-01 3.398613035678863525e-01 -8.504982292652130127e-02 1.217315718531608582e-01 -4.501051083207130432e-02 -9.474693983793258667e-02 -1.456778496503829956e-01 2.843136489391326904e-01 9.047073125839233398e-02 9.268604218959808350e-02 -2.559645473957061768e-02 -1.097341403365135193e-01 2.023321688175201416e-01 5.427430570125579834e-02 -6.606522947549819946e-02
-2.157326787710189819e-01 1.520940940827131271e-02 2.905442118644714355e-01 1.220058724284172058e-01 -9.802770800888538361e-03 3.569867461919784546e-02 7.393191754817962646e-02 1.909022778272628784e-01 1.655839234590530396e-01 -1.253947615623474121e-01 -9.485253132879734039e-03 -1.319774240255355835e-01 -1.083569303154945374e-01 1.761176139116287231e-01 3.808410763740539551e-01 -1.130137145519256592e-01 1.313108205795288086e-01 4.322290048003196716e-02 4.313880205154418945e-02 -2.161488831043243408e-01 8.044062554836273193e-02 3.528092801570892334e-01 -1.940967738628387451e-01 1.916597038507461548e-01 2.886060774326324463e-01 9.006495773792266846e-02 2.557418346405029297e-01 2.115619033575057983e-01 -1.660882234573364258e-01 1.616825908422470093e-01 -1.450126767158508301e-01 -7.683935575187206268e-03
2.321887016296386719e-02 -1.306279450654983521e-01 2.293916791677474976e-01 -1.461522579193115234e-01 4.153525531291961670e-01 -5.756540223956108093e-02 -1.913374662399291992e-01 1.002994477748870850e-01 -1.072331517934799194e-02 3.010667562484741211e-01 -4.181106109172105789e-03 8.974713273346424103e-03 -2.485659718513488770e-01 1.045381054282188416e-01 3.791283667087554932e-01 1.351894289255142212e-01 1.864106021821498871e-02 9.673366695642471313e-02 1.397477537393569946e-01 2.493592798709869385e-01 1.744417399168014526e-01 1.881334632635116577e-01 -5.408289656043052673e-02 1.085294559597969055e-01 1.243925094604492188e-01 8.867883682250976562e-02 1.678786426782608032e-01 -7.109451293945312500e-02 -7.495208829641342163e-02 3.377345502376556396e-01 1.054917871952056885e-01 -3.169410303235054016e-02
8.186896145343780518e-02 2.353606075048446655e-01 1.468192040920257568e-01 -9.640702605247497559e-02 6.041236966848373413e-02 9.784426540136337280e-02 1.075894292443990707e-02 2.020880877971649170e-01 -2.740522623062133789e-01 2.594298310577869415e-02 2.102595120668411255e-01 -2.343000620603561401e-01 -4.138903021812438965e-01 9.026210010051727295e-02 4.095258116722106934e-01 -9.927494078874588013e-02 1.586784124374389648e-01 1.358237564563751221e-01 2.283681780099868774e-01 -7.968025654554367065e-02 -1.063930168747901917e-01 5.669860541820526123e-02 -2.927226722240447998e-01 1.314756721258163452e-01 5.649026483297348022e-02 -1.934140622615814209e-01 1.376442164182662964e-01 8.964903652667999268e-02 -1.316051334142684937e-01 -5.222392734140157700e-03 -1.104400828480720520e-01 6.488404422998428345e-02
-1.148878931999206543e-01 4.650687798857688904e-02 1.348149627447128296e-01 1.117032766342163086e-01 -6.999446451663970947e-02 4.013467580080032349e-02 2.373446077108383179e-01 1.906684488058090210e-01 7.596582174301147461e-02 -1.194454059004783630e-01 1.296187490224838257e-01 -7.336681336164474487e-02 -4.000028669834136963e-01 -4.803304001688957214e-02 3.992654681205749512e-01 2.209037393331527710e-01 -3.334071487188339233e-02 2.735058404505252838e-02 2.605743706226348877e-01 2.485207617282867432e-01 -8.885108865797519684e-03 2.178544402122497559e-01 -9.325096756219863892e-02 -1.818293519318103790e-02 7.398924976587295532e-02 2.611076533794403076e-01 2.388792783021926880e-01 2.738778665661811829e-02 -3.083538711071014404e-01 -8.098265528678894043e-02 1.431762129068374634e-01 -1.881189644336700439e-02
2.753438949584960938e-01 1.208006124943494797e-02 -7.874028384685516357e-02 3.296459466218948364e-02 2.094423174858093262e-01 2.386111766099929810e-01 -9.873251430690288544e-03 3.241670727729797363e-01 9.673845022916793823e-02 3.586411103606224060e-02 -2.351534068584442139e-01 3.809554278850555420e-01 4.161077737808227539e-02 1.754505038261413574e-01 8.559181541204452515e-02 1.890805512666702271e-01 1.636857837438583374e-01 3.606202006340026855e-01 2.787012457847595215e-01 7.003999501466751099e-02 -2.651312574744224548e-02 1.005144491791725159e-01 -1.055239960551261902e-01 -6.899911910295486450e-02 2.342587560415267944e-01 1.016471460461616516e-01 1.473192572593688965e-01 4.442159831523895264e-02 1.433698236942291260e-01 1.551914215087890625e-01 -1.427798271179199219e-01 -6.384442001581192017e-02
-2.586925625801086426e-01 -1.027001067996025085e-02 4.109646081924438477e-01 -1.134400069713592529e-01 -1.071134395897388458e-02 2.258349359035491943e-01 3.806957975029945374e-02 1.170230954885482788e-01 1.200169101357460022e-01 1.025833338499069214e-01 -3.195113688707351685e-02 -1.023698821663856506e-01 -8.839107304811477661e-02 3.138276338577270508e-01 2.914966642856597900e-01 -1.548681706190109253e-01 2.895200848579406738e-01 1.710810810327529907e-01 1.874755918979644775e-01 -1.926585584878921509e-01 -1.769381910562515259e-01 1.697008609771728516e-01 -9.883944690227508545e-02 1.714086085557937622e-01 5.704953521490097046e-02 1.156202033162117004e-01 1.865158677101135254e-01 1.429451107978820801e-01 -8.261193521320819855e-03 1.586442589759826660e-01 -2.061131298542022705e-01 9.537090361118316650e-02
4.657369479537010193e-02 -1.139231678098440170e-02 1.379423886537551880e-01 5.081819742918014526e-02 1.376326382160186768e-01 6.183151528239250183e-02 -8.117918856441974640e-03 1.266153305768966675e-01 -2.203034423291683197e-02 -9.859776496887207031e-02 3.449195325374603271e-01 -2.927320897579193115e-01 -2.410287559032440186e-01 3.776361048221588135e-01 2.643040120601654053e-01 1.285640746355056763e-01 -2.662332355976104736e-01 1.839733719825744629e-01 2.214662730693817139e-01 4.777486994862556458e-02 6.089526787400245667e-02 -7.771382480859756470e-02 2.262055575847625732e-01 -7.685206830501556396e-02 2.115149050951004028e-01 2.763907611370086670e-01 -3.945767134428024292e-02 3.867478296160697937e-02 1.202678903937339783e-01 1.018998846411705017e-01 9.969153255224227905e-02 -2.311302423477172852e-01
-1.783252805471420288e-01 6.571126729249954224e-02 1.011112630367279053e-01 8.653214573860168457e-02 -2.433541268110275269e-01 -2.698503434658050537e-02 -5.577630922198295593e-02 1.855249851942062378e-01 -1.465834528207778931e-01 1.076519787311553955e-01 -3.633214905858039856e-02 -7.873673737049102783e-02 -4.838068410754203796e-02 -6.148532032966613770e-03 3.639107048511505127e-01 3.906064899638295174e-03 3.729755058884620667e-02 2.420102655887603760e-01 2.184891104698181152e-01 3.693917095661163330e-01 1.682242006063461304e-01 2.812584936618804932e-01 -2.632886171340942383e-01 -1.581109613180160522e-01 3.785353302955627441e-01 3.132697567343711853e-02 2.308839559555053711e-02 -1.746215522289276123e-01 3.950059041380882263e-02 -1.773108839988708496e-01 -6.837567687034606934e-02 1.201114207506179810e-01
3.930265828967094421e-02 -1.985355746001005173e-03 -1.689167576842010021e-03 1.573636084794998169e-01 -7.844086736440658569e-02 2.275708504021167755e-02 -7.039789110422134399e-02 2.233076244592666626e-01 -6.072212383151054382e-02 -3.420966491103172302e-02 7.939999550580978394e-02 1.540088355541229248e-01 -1.079703122377395630e-01 1.995889991521835327e-01 1.954678297042846680e-01 -1.205316465348005295e-02 3.855870664119720459e-01 -6.951280869543552399e-03 -3.958330675959587097e-02 2.778528630733489990e-01 1.245050877332687378e-01 2.021602839231491089e-01 2.997569553554058075e-02 -2.498988509178161621e-01 1.640210747718811035e-01 -1.875741183757781982e-01 5.161513090133666992e-01 -2.461031973361968994e-01 -1.230262871831655502e-02 -1.159456148743629456e-01 1.391161978244781494e-01 -1.350493133068084717e-01
1.506702601909637451e-01 7.124814391136169434e-02 1.573236659169197083e-02 -3.957763314247131348e-02 3.169585019350051880e-02 2.976214587688446045e-01 1.945683807134628296e-01 2.723109722137451172e-01 1.438926756381988525e-01 2.212547957897186279e-01 -2.726374566555023193e-01 1.085689067840576172e-01 -2.985928952693939209e-01 2.411263287067413330e-01 4.162451624870300293e-01 2.478303462266921997e-01 1.578948795795440674e-01 3.651969507336616516e-02 1.269970983266830444e-01 1.585902869701385498e-01 2.559201121330261230e-01 -7.955618202686309814e-02 -6.825281889177858829e-05 -4.396406188607215881e-02 1.452160179615020752e-01 7.680162042379379272e-02 -5.488125234842300415e-02 -1.267184615135192871e-01 -9.845732897520065308e-02 6.687800399959087372e-03 -9.476746199652552605e-04 -1.842887997627258301e-01
-1.308778971433639526e-01 7.039220631122589111e-02 -1.617628522217273712e-02 2.019234597682952881e-01 7.398153841495513916e-02 -1.398819684982299805e-01 1.260085701942443848e-01 8.293788135051727295e-02 -4.580822587013244629e-02 1.283555030822753906e-01 1.532224863767623901e-01 -2.020329982042312622e-02 -1.279661804437637329e-01 4.044445604085922241e-02 5.293872356414794922e-01 -1.014541760087013245e-01 1.204864233732223511e-01 1.647597700357437134e-01 -1.261976063251495361e-01 5.364015325903892517e-02 -2.476067095994949341e-01 2.417425811290740967e-01 -1.815887391567230225e-01 -1.026177555322647095e-01 3.384164273738861084e-01 1.043802686035633087e-02 4.150775671005249023e-01 -1.069543883204460144e-01 -3.789725154638290405e-02 -2.494998276233673096e-02 -5.333055742084980011e-03 1.179014220833778381e-01
1.768412441015243530e-01 5.943473055958747864e-02 1.643611639738082886e-01 -2.335618063807487488e-02 9.005858749151229858e-02 -7.646307349205017090e-02 -6.924932450056076050e-02 1.454936265945434570e-01 -2.478385120630264282e-01 9.139265120029449463e-02 1.836699396371841431e-01 2.728969603776931763e-02 -5.837795138359069824e-02 -4.384063184261322021e-02 2.293432950973510742e-01 -1.605764180421829224e-01 2.680140361189842224e-02 -6.587456911802291870e-02 2.090745866298675537e-01 8.196761459112167358e-02 7.025845348834991455e-02 5.983107164502143860e-02 -4.264908432960510254e-01 1.577229425311088562e-02 1.466695815324783325e-01 4.786542057991027832e-01 7.309062033891677856e-02 -2.020686268806457520e-01 -1.757349222898483276e-01 -1.294249445199966431e-01 7.376539707183837891e-02 -3.372327685356140137e-01
1.082464531064033508e-01 -2.339146137237548828e-01 -1.467807739973068237e-01 -5.022111535072326660e-02 9.944506734609603882e-02 -6.036143377423286438e-02 1.569740474224090576e-01 1.472540497779846191e-01 -1.501714736223220825e-01 2.630315721035003662e-01 1.756875813007354736e-01 1.708822846412658691e-01 -1.503496468067169189e-01 1.322190016508102417e-01 4.918457865715026855e-01 -7.219155132770538330e-02 8.469583839178085327e-02 2.303453683853149414e-01 1.695834547281265259e-01 9.988866746425628662e-02 -2.172289341688156128e-01 1.155409067869186401e-01 5.222546309232711792e-02 -1.216558367013931274e-01 -1.400904804468154907e-01 1.559535413980484009e-01 1.761742979288101196e-01 -2.191712260246276855e-01 -2.255617678165435791e-01 -2.024447470903396606e-01 -6.134067475795745850e-02 -1.222637444734573364e-01
-6.972480565309524536e-02 -6.764299422502517700e-02 1.245544403791427612e-01 1.663764417171478271e-01 3.308205306529998779e-01 2.322148233652114868e-01 1.362597048282623291e-01 2.039424926042556763e-01 1.315143108367919922e-01 -1.424629520624876022e-02 -4.833768587559461594e-03 7.646969519555568695e-03 3.167168423533439636e-02 5.071016773581504822e-02 3.222390115261077881e-01 -1.757452785968780518e-01 1.415369100868701935e-02 2.086462527513504028e-01 1.019892692565917969e-01 4.266351088881492615e-02 2.509920895099639893e-01 4.251001775264739990e-02 9.561784565448760986e-02 -2.100962027907371521e-02 3.398286700248718262e-01 -2.106194794178009033e-01 3.530742228031158447e-01 1.348568052053451538e-01 -3.045674562454223633e-01 -6.695936620235443115e-02 1.568172574043273926e-01 1.144149526953697205e-01
4.621940851211547852e-01 -1.865014992654323578e-02 2.680428922176361084e-01 -3.152504190802574158e-02 4.849279299378395081e-02 2.960587143898010254e-01 1.533689945936203003e-01 1.232558265328407288e-01 3.209266439080238342e-02 1.424336284399032593e-01 1.022162064909934998e-01 3.513233363628387451e-02 -8.581186830997467041e-02 2.162395417690277100e-02 2.511428594589233398e-01 -1.667307466268539429e-01 1.935054510831832886e-01 4.423443228006362915e-02 8.965861052274703979e-02 -3.719487413763999939e-02 8.710326999425888062e-02 1.095801740884780884e-01 2.044702917337417603e-01 -2.194375693798065186e-01 2.707106471061706543e-01 3.477292060852050781e-01 2.155719995498657227e-01 4.779209569096565247e-02 1.457547843456268311e-01 1.103707030415534973e-01 6.416211545001715422e-05 -1.341960132122039795e-01
-1.763657778501510620e-01 -6.221263483166694641e-02 1.755214333534240723e-01 6.820904463529586792e-02 1.925983428955078125e-01 1.390585303306579590e-01 1.069267243146896362e-01 1.815193146467208862e-01 2.051302194595336914e-01 1.144825592637062073e-01 1.924268752336502075e-01 -3.589360713958740234e-01 1.422417610883712769e-01 1.959326565265655518e-01 3.181535899639129639e-01 2.151870280504226685e-01 1.129411756992340088e-01 1.623789519071578979e-01 1.977999061346054077e-01 -1.448081526905298233e-02 8.643429726362228394e-02 6.218648701906204224e-02 1.970551609992980957e-01 6.983394920825958252e-02 6.968756020069122314e-02 6.527622044086456299e-02 3.450390100479125977e-01 -1.007502749562263489e-01 -5.541919544339179993e-02 2.609097957611083984e-01 1.076957583427429199e-01 -2.167647778987884521e-01
-9.484248608350753784e-02 2.080727741122245789e-02 2.169083952903747559e-01 -2.025603353977203369e-01 -2.335802912712097168e-01 -2.648286819458007812e-01 -7.559254020452499390e-02 8.683376759290695190e-02 -1.229827478528022766e-01 -9.885117411613464355e-02 2.479255013167858124e-02 -2.152313888072967529e-01 -1.775744557380676270e-01 2.651575505733489990e-01 3.995766639709472656e-01 -2.084111124277114868e-01 2.000309526920318604e-01 1.346641927957534790e-01 2.003220766782760620e-01 -4.952353425323963165e-03 -2.003303170204162598e-01 2.258979082107543945e-01 -5.897340551018714905e-02 -2.731980755925178528e-02 2.333224117755889893e-01 1.537808030843734741e-01 5.923179909586906433e-02 3.745144978165626526e-02 -1.386846750974655151e-01 2.848358750343322754e-01 -1.015114486217498779e-01 2.037288248538970947e-02
-3.401362523436546326e-02 -4.577082581818103790e-03 3.198521435260772705e-01 -1.632582694292068481e-01 -1.011354401707649231e-01 -8.577970415353775024e-02 -3.571524843573570251e-02 1.001306250691413879e-01 -1.092879287898540497e-02 1.472087111324071884e-02 9.357651323080062866e-02 -1.477452218532562256e-01 -2.939056754112243652e-01 4.514937996864318848e-01 1.756525188684463501e-01 -1.592958718538284302e-01 2.203037440776824951e-01 1.307625770568847656e-01 1.065124645829200745e-01 -2.565857768058776855e-02 -1.134065836668014526e-01 1.859596818685531616e-01 -2.833183407783508301e-01 1.197987496852874756e-01 8.588458411395549774e-03 1.634452193975448608e-01 2.692550718784332275e-01 2.375122010707855225e-01 -1.818739175796508789e-01 1.350081413984298706e-01 -1.846812516450881958e-01 -5.279985815286636353e-02
-5.465912166982889175e-03 3.885370865464210510e-02 1.129171028733253479e-01 1.544540226459503174e-01 2.932162284851074219e-01 1.273676455020904541e-01 -2.563465014100074768e-02 3.502558469772338867e-01 1.293957829475402832e-01 7.818686217069625854e-02 4.042316973209381104e-02 -4.542067181318998337e-03 -9.468873590230941772e-02 1.463930904865264893e-01 4.876718297600746155e-02 -7.163154333829879761e-02 -2.164848595857620239e-01 2.840967103838920593e-02 1.590650379657745361e-01 3.767581880092620850e-01 -1.195791289210319519e-01 6.402402371168136597e-02 -3.852289021015167236e-01 -1.525857299566268921e-01 2.202052855864167213e-03 9.387078881263732910e-02 3.823754489421844482e-01 -4.257345572113990784e-02 9.382859803736209869e-03 -7.768820226192474365e-02 -3.252772092819213867e-01 -1.142137311398983002e-02
-1.721819490194320679e-01 8.862146176397800446e-03 4.385771229863166809e-02 3.612123057246208191e-02 2.581062316894531250e-01 1.584623605012893677e-01 2.685906291007995605e-01 3.274980932474136353e-02 3.230839222669601440e-02 -1.401115059852600098e-01 4.170653596520423889e-02 5.676534399390220642e-02 -1.644157320261001587e-01 2.760291472077369690e-02 1.478975713253021240e-01 1.693473160266876221e-01 1.390499770641326904e-01 4.567642509937286377e-01 4.676702618598937988e-01 1.504978984594345093e-01 2.382751367986202240e-02 1.496796607971191406e-01 1.791577190160751343e-01 -2.482617497444152832e-01 1.153490841388702393e-01 1.615245193243026733e-01 2.010205537080764771e-01 6.897360086441040039e-02 -1.060382276773452759e-01 1.149443387985229492e-01 1.017448492348194122e-02 -5.442314222455024719e-02
-1.686692684888839722e-01 -1.655276417732238770e-01 2.347505390644073486e-01 1.670016646385192871e-01 2.795531153678894043e-01 2.017163634300231934e-01 -1.304710954427719116e-01 2.211272865533828735e-01 -1.025462672114372253e-01 -8.644980937242507935e-02 2.304613292217254639e-01 1.852197223342955112e-03 -1.296939253807067871e-01 9.250412136316299438e-02 2.513915896415710449e-01 1.792035438120365143e-02 -2.085231840610504150e-01 1.957864761352539062e-01 6.982877850532531738e-02 -8.361824601888656616e-02 2.338822744786739349e-02 2.442200668156147003e-02 7.818659767508506775e-03 -3.546892702579498291e-01 8.367442339658737183e-02 7.671415805816650391e-02 3.155730664730072021e-01 2.900944352149963379e-01 -2.034534886479377747e-02 1.089230477809906006e-01 -2.496191859245300293e-01 -1.564805209636688232e-01
-4.860984161496162415e-02 -2.608084760140627623e-04 2.040948867797851562e-01 -1.956811249256134033e-01 5.806808918714523315e-02 1.534716933965682983e-01 -1.004169136285781860e-02 1.096309199929237366e-01 1.272539049386978149e-01 -8.572181686758995056e-03 -1.122077926993370056e-02 -7.037730421870946884e-03 -9.626910835504531860e-02 1.089433506131172180e-01 4.071377813816070557e-01 -3.433955088257789612e-02 1.624335050582885742e-01 2.842432260513305664e-01 1.797655820846557617e-01 -1.459600031375885010e-01 -3.587659001350402832e-01 -4.866113513708114624e-02 1.718334704637527466e-01 -2.324242442846298218e-01 5.087053775787353516e-01 1.370753254741430283e-02 7.025215029716491699e-02 5.021771416068077087e-02 5.314145702868700027e-03 -1.346968710422515869e-01 -1.183783486485481262e-01 -9.379063732922077179e-03
1.586558818817138672e-01 -1.334844082593917847e-01 -2.813102491199970245e-02 -2.609545364975929260e-02 1.399472802877426147e-01 5.608436092734336853e-02 9.910852462053298950e-02 4.458819702267646790e-02 -1.541690379381179810e-01 -2.680985331535339355e-01 3.787308931350708008e-02 1.918549090623855591e-01 3.856800496578216553e-02 3.446640074253082275e-01 3.605850934982299805e-01 -1.366558074951171875e-01 9.601650387048721313e-02 4.306980669498443604e-01 4.174682199954986572e-01 2.360635995864868164e-02 -7.379285246133804321e-02 1.379912644624710083e-01 -4.982490092515945435e-02 3.279076516628265381e-02 1.451695561408996582e-01 2.948900125920772552e-02 1.464175879955291748e-01 2.041201591491699219e-01 7.075889408588409424e-02 -5.751009657979011536e-02 1.955138519406318665e-02 -1.636667847633361816e-01
1.206499785184860229e-01 -1.304582506418228149e-02 2.267607450485229492e-01 1.443728655576705933e-01 -1.446396261453628540e-01 -2.600356191396713257e-02 -2.054170668125152588e-01 3.457713723182678223e-01 1.599898487329483032e-01 -6.906387209892272949e-02 1.825755536556243896e-01 1.025355085730552673e-01 5.896366015076637268e-02 3.303229212760925293e-01 1.884827315807342529e-01 -4.386555403470993042e-02 -4.899385571479797363e-02 2.065549492835998535e-01 3.279811441898345947e-01 1.732762008905410767e-01 -1.497374027967453003e-01 2.008182108402252197e-01 -3.545566201210021973e-01 3.699753060936927795e-02 2.940035611391067505e-02 -5.425531417131423950e-02 1.653530634939670563e-02 -3.552306815981864929e-02 -7.109760493040084839e-02 2.697206735610961914e-01 2.020430266857147217e-01 -9.458234161138534546e-02
5.279245786368846893e-03 1.926518827676773071e-01 -1.308734416961669922e-01 1.399703323841094971e-01 1.389738023281097412e-01 -1.938309371471405029e-01 1.331782191991806030e-01 -8.562000840902328491e-02 1.592226773500442505e-01 7.310341298580169678e-02 8.771026879549026489e-02 2.307924814522266388e-02 -1.309392899274826050e-01 4.999898956157267094e-04 4.294727742671966553e-01 2.630881965160369873e-01 2.845167368650436401e-02 3.780031949281692505e-02 3.547335863113403320e-01 1.362005472183227539e-01 -2.552323043346405029e-01 2.047772556543350220e-01 5.686073377728462219e-02 -6.942020356655120850e-02 3.310156762599945068e-01 2.105998694896697998e-01 9.778272360563278198e-02 -2.839300632476806641e-01 -2.878849767148494720e-02 3.241599723696708679e-02 1.023978441953659058e-01 -1.274228841066360474e-01
-1.011865679174661636e-02 -9.807575494050979614e-02 2.359415590763092041e-01 -1.532335281372070312e-01 2.897834181785583496e-01 8.623532205820083618e-02 -2.070712298154830933e-01 1.814903467893600464e-01 9.652554243803024292e-02 2.981315255165100098e-01 5.222405120730400085e-02 -3.654238954186439514e-02 -2.356655895709991455e-01 1.737836748361587524e-01 3.527411818504333496e-01 1.361848860979080200e-01 1.288686096668243408e-01 -6.840536743402481079e-02 2.942726016044616699e-01 1.095656752586364746e-01 1.663063913583755493e-01 1.182535737752914429e-01 -1.400091052055358887e-01 7.520438730716705322e-02 1.211390718817710876e-01 -8.734067529439926147e-02 6.800174713134765625e-02 -1.843334436416625977e-01 3.024140931665897369e-02 3.913730084896087646e-01 6.555852293968200684e-02 -8.275780826807022095e-02
-1.300683617591857910e-01 -1.462028771638870239e-01 -2.944760955870151520e-02 6.987287849187850952e-02 3.448686003684997559e-01 1.751418113708496094e-01 7.649590075016021729e-02 7.862310856580734253e-02 -9.947732836008071899e-02 -1.185751780867576599e-01 1.128092594444751740e-02 -1.147348359227180481e-01 -1.701746881008148193e-01 1.700814068317413330e-01 1.941086165606975555e-02 8.366953581571578979e-02 8.861558139324188232e-02 2.161028236150741577e-01 2.202004641294479370e-01 4.306697845458984375e-01 1.585191339254379272e-01 -1.194987893104553223e-01 -2.296375036239624023e-01 -5.360903218388557434e-02 2.747932970523834229e-01 -4.006939753890037537e-02 2.600507438182830811e-01 2.500622868537902832e-01 -1.619006097316741943e-01 2.454139590263366699e-01 -1.179261133074760437e-01 2.548466250300407410e-02
-3.286398947238922119e-02 9.738706052303314209e-03 8.484219014644622803e-02 2.758263349533081055e-01 -2.280189469456672668e-02 3.239143639802932739e-02 -5.625127255916595459e-02 1.211919113993644714e-01 -8.450522273778915405e-02 1.134381256997585297e-02 -5.043211579322814941e-02 1.522415578365325928e-01 -1.275462191551923752e-02 9.599674493074417114e-02 1.985181570053100586e-01 -7.890129834413528442e-02 3.129351139068603516e-01 7.260295003652572632e-02 1.352722663432359695e-02 6.543771177530288696e-02 2.774342894554138184e-02 2.815744876861572266e-01 -1.274092197418212891e-01 -4.070244133472442627e-01 1.288502961397171021e-01 -2.552178502082824707e-01 5.182347893714904785e-01 -1.440691947937011719e-01 -4.414144530892372131e-02 -2.277524769306182861e-02 1.819542795419692993e-01 -1.785086095333099365e-01
-1.206320598721504211e-01 7.658935338258743286e-02 2.217529118061065674e-01 -3.220424428582191467e-02 9.526602923870086670e-02 1.443534195423126221e-01 -9.906968474388122559e-02 3.407299891114234924e-02 -7.271391898393630981e-02 -2.892828546464443207e-02 -1.256388723850250244e-01 4.106712713837623596e-02 -3.221451640129089355e-01 1.253569149412214756e-03 1.929029822349548340e-01 -1.892975270748138428e-01 1.392050534486770630e-01 1.914675980806350708e-01 2.903974056243896484e-01 -1.286160945892333984e-01 -3.645648360252380371e-01 -7.536226511001586914e-02 1.357675194740295410e-01 1.752890646457672119e-02 4.094234406948089600e-01 1.572801470756530762e-01 2.952103316783905029e-01 2.646082937717437744e-01 -8.184965699911117554e-02 -1.291022896766662598e-01 5.845742765814065933e-03 -2.985345199704170227e-02
6.324426084756851196e-02 -1.433415561914443970e-01 1.740670204162597656e-01 -2.723254561424255371e-01 2.762850522994995117e-01 -1.480661779642105103e-01 1.512342877686023712e-02 2.271562963724136353e-01 2.277390100061893463e-02 3.139289319515228271e-01 7.030738890171051025e-02 -7.007262855768203735e-02 -1.817351579666137695e-01 1.249034106731414795e-01 2.509931027889251709e-01 2.780847810208797455e-02 5.761882662773132324e-02 2.136583626270294189e-02 3.065353035926818848e-01 2.014074325561523438e-01 -4.601020365953445435e-02 8.981222659349441528e-02 -4.375738650560379028e-02 -1.509717782028019428e-03 1.163065209984779358e-01 5.923651042394340038e-04 3.104761540889739990e-01 -6.466673314571380615e-02 1.038003116846084595e-01 4.624765813350677490e-01 -4.822468757629394531e-02 -8.994253724813461304e-02
2.284043133258819580e-01 -2.705690264701843262e-01 2.343412861227989197e-02 -9.811494499444961548e-02 3.034667074680328369e-01 3.276347368955612183e-02 3.957853093743324280e-02 4.044919908046722412e-01 -6.674365140497684479e-03 1.727228611707687378e-02 -1.672898381948471069e-01 1.897259354591369629e-01 -1.615716069936752319e-01 3.112661838531494141e-01 1.100465059280395508e-01 1.895301192998886108e-01 2.169469594955444336e-01 -6.396078970283269882e-03 1.501427888870239258e-01 -6.691090762615203857e-02 -1.161863189190626144e-02 -1.517795324325561523e-01 1.543610394001007080e-01 -1.485407650470733643e-01 3.367716968059539795e-01 5.629097297787666321e-02 1.698780506849288940e-01 -1.607909053564071655e-01 -1.369864344596862793e-01 1.486750990152359009e-01 7.982914336025714874e-03 1.238302588462829590e-01
-1.318721324205398560e-01 2.365565299987792969e-02 1.775279045104980469e-01 4.986219108104705811e-02 -1.528405994176864624e-01 4.630022123456001282e-02 -1.149886548519134521e-01 1.792712956666946411e-01 -5.133222416043281555e-02 -6.884470582008361816e-02 -5.804489925503730774e-02 -1.758859902620315552e-01 -6.265190243721008301e-02 3.608451224863529205e-03 4.107869565486907959e-01 -2.563230991363525391e-01 2.971385419368743896e-01 8.955497294664382935e-02 6.426233053207397461e-02 2.592359483242034912e-01 3.860138589516282082e-03 5.369207262992858887e-02 -5.090223997831344604e-02 -5.791645124554634094e-02 4.779073596000671387e-01 9.639767557382583618e-02 2.317326366901397705e-01 6.613506376743316650e-02 9.085651487112045288e-02 -2.386056482791900635e-01 -2.126424461603164673e-01 1.202671751379966736e-01
4.703229293227195740e-02 2.764505147933959961e-01 1.446409225463867188e-01 -2.106887847185134888e-01 2.372579723596572876e-01 7.675663381814956665e-02 -2.723703533411026001e-02 1.696305572986602783e-01 -2.191413193941116333e-01 9.992345422506332397e-02 1.185069829225540161e-01 -3.795745968818664551e-02 -2.033392488956451416e-01 2.726659178733825684e-01 1.965201348066329956e-01 -5.803147703409194946e-02 1.495118737220764160e-01 -6.454622745513916016e-02 3.851214647293090820e-01 1.879912614822387695e-01 -2.043939828872680664e-01 1.966483294963836670e-01 5.226637423038482666e-02 -7.142625749111175537e-02 1.488879024982452393e-01 -2.799110710620880127e-01 7.758773118257522583e-02 -4.547724872827529907e-02 -3.265769481658935547e-01 -5.134128499776124954e-03 1.218624636530876160e-01 -6.770508736371994019e-02
2.123176008462905884e-01 -1.232860833406448364e-01 3.611721992492675781e-01 2.260446920990943909e-02 7.124209403991699219e-02 2.833732366561889648e-01 -1.663157902657985687e-02 8.715067803859710693e-02 -4.807510972023010254e-02 -4.730188846588134766e-02 4.726234823465347290e-02 -6.603826582431793213e-02 -1.376072615385055542e-01 2.690030634403228760e-01 -1.916745305061340332e-01 3.732795640826225281e-02 2.765108048915863037e-01 9.724014252424240112e-02 5.834739655256271362e-02 -3.162839263677597046e-02 -2.446928247809410095e-02 1.009469851851463318e-01 -2.262978442013263702e-02 -2.343838214874267578e-01 4.286034107208251953e-01 2.888612449169158936e-01 1.142180636525154114e-01 1.202167244628071785e-03 -4.616426676511764526e-02 4.018471390008926392e-02 -1.825001388788223267e-01 -3.180355131626129150e-01
-2.361348867416381836e-01 2.521232962608337402e-01 9.217401593923568726e-02 3.455957472324371338e-01 3.397475555539131165e-02 1.602309644222259521e-01 8.430594950914382935e-02 2.126281112432479858e-01 9.534475207328796387e-02 1.119406223297119141e-01 -2.451111795380711555e-03 1.294982284307479858e-01 -1.605038493871688843e-01 1.749504059553146362e-01 5.847235321998596191e-01 -2.067124098539352417e-02 2.302360981702804565e-01 -6.108986958861351013e-02 2.428975142538547516e-02 7.710462063550949097e-02 5.270124413073062897e-03 1.137821897864341736e-01 -4.528477415442466736e-02 -9.272467344999313354e-02 1.587720513343811035e-01 1.409187465906143188e-01 2.339827418327331543e-01 -1.838935166597366333e-01 7.992426306009292603e-02 9.576188027858734131e-02 -9.349441155791282654e-03 -1.802027225494384766e-02
1.853445023298263550e-01 -1.893214136362075806e-01 2.603923082351684570e-01 4.092392511665821075e-03 7.062888145446777344e-02 1.655408442020416260e-01 -1.476995795965194702e-01 2.698427736759185791e-01 2.753643691539764404e-02 -3.327747806906700134e-02 1.974161416292190552e-01 1.633854806423187256e-01 -1.566919535398483276e-01 1.713845580816268921e-01 -1.956667052581906319e-03 1.533048003911972046e-01 2.744803726673126221e-01 1.921194642782211304e-01 1.771943867206573486e-01 -3.310528397560119629e-02 1.450504958629608154e-01 -1.068743392825126648e-01 5.288688093423843384e-02 -2.489649951457977295e-01 4.189032614231109619e-01 1.826799660921096802e-01 -2.581237629055976868e-02 -8.851321041584014893e-02 -5.001897737383842468e-02 -1.438696235418319702e-01 -6.401132047176361084e-02 -3.214967846870422363e-01
1.725962311029434204e-01 -1.169756948947906494e-01 1.441299468278884888e-01 -4.369455203413963318e-02 6.932263076305389404e-02 9.558682143688201904e-02 -4.269292578101158142e-02 2.494468837976455688e-01 2.018506377935409546e-01 3.680154308676719666e-02 -4.181017726659774780e-02 1.856276243925094604e-01 2.093629091978073120e-01 3.598870337009429932e-01 2.793731093406677246e-01 -2.957378327846527100e-01 -1.899101883172988892e-01 2.864753901958465576e-01 2.984269857406616211e-01 -4.149472340941429138e-02 -1.269557178020477295e-01 6.701129954308271408e-03 -3.257426992058753967e-02 1.753181219100952148e-01 8.743192255496978760e-02 1.487046033143997192e-01 3.683737814426422119e-01 -8.880073577165603638e-02 -5.651757121086120605e-02 -1.246766420081257820e-03 -4.373207688331604004e-03 -7.251572608947753906e-02
-1.031253114342689514e-01 4.022593796253204346e-02 2.151067107915878296e-01 -2.974828183650970459e-01 6.267694383859634399e-02 2.259369939565658569e-01 2.577146515250205994e-02 1.005931198596954346e-01 -1.134931892156600952e-01 4.817698523402214050e-02 2.224012911319732666e-01 4.090706259012222290e-02 -2.766975760459899902e-01 7.754621654748916626e-02 -7.052358984947204590e-02 8.912762999534606934e-02 7.228658348321914673e-02 3.755453228950500488e-01 1.442238241434097290e-01 -4.686221852898597717e-02 1.060988232493400574e-01 1.050291135907173157e-01 -1.105740591883659363e-01 1.737958937883377075e-01 5.125133395195007324e-01 -1.441302709281444550e-02 2.041095793247222900e-01 -1.938127875328063965e-01 -9.253416210412979126e-02 -1.343541145324707031e-01 -1.406976878643035889e-01 -5.389093235135078430e-02
2.887309528887271881e-02 -1.174201816320419312e-01 1.438160091638565063e-01 -2.376067936420440674e-01 1.592686027288436890e-01 -1.929488964378833771e-02 -1.788208782672882080e-01 3.305628001689910889e-01 1.152630224823951721e-01 -1.439482569694519043e-01 1.167854592204093933e-01 -1.176550090312957764e-01 -3.173531889915466309e-01 1.757704280316829681e-02 5.093791484832763672e-01 -1.884688250720500946e-02 -1.904186233878135681e-02 1.299621760845184326e-01 -8.001998066902160645e-02 1.427866891026496887e-02 -6.097829714417457581e-02 -5.508267134428024292e-02 -5.924987047910690308e-02 -2.707206308841705322e-01 1.722632795572280884e-01 2.736958861351013184e-01 1.270902156829833984e-01 -1.155278533697128296e-01 2.926801703870296478e-02 -1.685116142034530640e-01 -1.587838530540466309e-01 -1.515209376811981201e-01
1.630523204803466797e-01 -2.072826214134693146e-02 -4.284436581656336784e-04 1.287129819393157959e-01 -6.676951795816421509e-02 2.502703070640563965e-01 -8.034601062536239624e-02 -2.377681806683540344e-02 -2.684295177459716797e-01 2.014202177524566650e-01 -1.468744874000549316e-02 1.537887454032897949e-01 3.173528984189033508e-02 3.279896974563598633e-01 1.059231162071228027e-02 -4.836036264896392822e-02 1.852537393569946289e-01 2.992913722991943359e-01 3.608586192131042480e-01 1.818161159753799438e-01 1.506264209747314453e-01 1.573194116353988647e-01 -2.786115109920501709e-01 -2.038330137729644775e-01 9.052891284227371216e-02 1.183007135987281799e-01 2.210769802331924438e-01 2.109223976731300354e-02 -1.331451535224914551e-01 -2.725374698638916016e-01 1.303852796554565430e-01 -2.193346060812473297e-02
-2.900344133377075195e-02 1.053874790668487549e-01 -3.188501670956611633e-02 -7.168557494878768921e-02 2.389240115880966187e-01 1.913434118032455444e-01 8.373896032571792603e-02 4.225071966648101807e-01 4.097334668040275574e-02 2.553218603134155273e-02 7.022915035486221313e-02 -1.089945653802715242e-04 1.131450608372688293e-01 2.500546276569366455e-01 1.581783592700958252e-01 7.305289059877395630e-02 1.914799213409423828e-01 9.333088248968124390e-02 4.946634471416473389e-01 -9.545318782329559326e-02 4.173771142959594727e-01 4.162569530308246613e-03 1.684077642858028412e-02 3.152112290263175964e-02 2.261348217725753784e-01 -1.432237774133682251e-02 -8.038668893277645111e-03 -3.903861343860626221e-02 -1.079963892698287964e-02 2.864651568233966827e-02 -6.900765001773834229e-02 -2.375282198190689087e-01
1.403038054704666138e-01 8.644223958253860474e-02 1.023178473114967346e-01 3.848130404949188232e-01 6.896684318780899048e-02 -1.984907090663909912e-01 1.172373909503221512e-02 1.351265758275985718e-01 -2.111535519361495972e-01 8.883779495954513550e-02 9.439460933208465576e-02 1.913104206323623657e-01 -2.730136215686798096e-01 1.465154718607664108e-02 3.860669136047363281e-01 2.044255137443542480e-01 -5.079751461744308472e-02 2.171918451786041260e-01 1.424948871135711670e-01 -1.426135897636413574e-01 -1.886013299226760864e-01 1.331445872783660889e-01 -1.000209972262382507e-01 -3.662507608532905579e-02 3.499407768249511719e-01 2.133226953446865082e-02 2.498424202203750610e-01 -9.081631153821945190e-02 -4.122089128941297531e-03 -8.189284801483154297e-02 1.810381710529327393e-01 -6.626073271036148071e-03
7.102288305759429932e-02 -3.486784920096397400e-02 2.365156114101409912e-01 -9.102021157741546631e-02 4.008490443229675293e-01 -1.162276640534400940e-01 -1.568987071514129639e-01 7.296696305274963379e-02 -3.035984560847282410e-02 2.987116277217864990e-01 -1.368367485702037811e-02 -1.454262714833021164e-02 -3.003622591495513916e-01 7.446067780256271362e-02 3.196555376052856445e-01 2.357904314994812012e-01 1.051092222332954407e-01 2.323368005454540253e-02 2.098827064037322998e-01 1.229145005345344543e-01 9.530719369649887085e-03 -4.976144805550575256e-02 -1.028205230832099915e-01 8.738692104816436768e-02 1.705486029386520386e-01 7.418102771043777466e-02 2.604835331439971924e-01 5.028891190886497498e-02 -6.032581627368927002e-02 3.933767676353454590e-01 1.535145193338394165e-01 -5.342345684766769409e-02
-1.974059045314788818e-01 -2.155660837888717651e-01 4.627248048782348633e-01 -1.663068383932113647e-01 1.710434705018997192e-01 1.935141906142234802e-02 8.586378395557403564e-02 1.771766543388366699e-01 2.094176858663558960e-01 -7.741078734397888184e-04 -7.540475577116012573e-02 -8.721048384904861450e-02 -2.187770977616310120e-02 5.164751410484313965e-02 3.010794818401336670e-01 1.549444347620010376e-01 -7.097380608320236206e-02 8.974464982748031616e-02 1.587779372930526733e-01 5.914649367332458496e-02 1.580510847270488739e-02 6.081024929881095886e-02 -6.431318074464797974e-02 -2.953385710716247559e-01 1.833325922489166260e-01 1.381287872791290283e-01 2.384029328823089600e-01 1.296604424715042114e-01 -2.123082801699638367e-02 1.544675379991531372e-01 -5.932899564504623413e-02 -3.717083632946014404e-01
1.134587451815605164e-01 9.598165005445480347e-02 2.772363424301147461e-01 2.387415170669555664e-01 4.574275016784667969e-02 3.761053979396820068e-01 3.064940497279167175e-02 2.299688160419464111e-01 -2.119771242141723633e-01 -1.889797747135162354e-01 1.082421932369470596e-02 -2.187739312648773193e-01 -3.406121581792831421e-02 1.459901928901672363e-01 1.386036127805709839e-01 -1.623941585421562195e-02 1.366951018571853638e-01 2.226599752902984619e-01 9.898521751165390015e-02 -1.521793454885482788e-01 5.885251238942146301e-02 1.966637559235095978e-02 -3.663038313388824463e-01 -2.902747094631195068e-01 -9.423371520824730396e-04 1.381579935550689697e-01 2.131659835577011108e-01 3.047274984419345856e-02 -1.330907791852951050e-01 -1.351751685142517090e-01 -2.120456993579864502e-01 -7.871390879154205322e-02
-1.147723756730556488e-02 -1.810982227325439453e-01 -5.275848507881164551e-02 5.797793343663215637e-02 -2.420775778591632843e-02 1.738075464963912964e-01 1.424353420734405518e-01 -9.344080090522766113e-02 -4.583364352583885193e-02 3.428620845079421997e-02 3.362359106540679932e-01 2.044262737035751343e-01 1.042944565415382385e-02 2.859636545181274414e-01 3.037730157375335693e-01 -1.587523967027664185e-01 3.146643936634063721e-01 3.919852375984191895e-01 2.303397357463836670e-01 6.592668592929840088e-02 -1.557923387736082077e-02 -1.555274873971939087e-01 -9.305565804243087769e-02 5.754162091761827469e-03 1.786374300718307495e-01 1.881053894758224487e-01 2.646788358688354492e-01 6.465946137905120850e-02 -1.005868390202522278e-01 -1.337901353836059570e-01 8.652652055025100708e-02 -1.529694050550460815e-01
8.917054533958435059e-02 -1.184761226177215576e-01 2.473942041397094727e-01 -2.714741230010986328e-01 2.309277057647705078e-01 4.954506456851959229e-02 -1.185138002038002014e-01 2.992100119590759277e-01 2.173671573400497437e-01 -1.729785650968551636e-01 -6.282662600278854370e-02 -4.728876054286956787e-02 -2.970620095729827881e-01 7.901579886674880981e-02 4.087279140949249268e-01 -1.165899820625782013e-02 -9.509607404470443726e-02 2.464412748813629150e-01 4.948905669152736664e-03 4.411625117063522339e-02 -9.427523612976074219e-02 -5.884425714612007141e-02 1.369198039174079895e-02 -2.180652916431427002e-01 1.811845600605010986e-01 2.555321455001831055e-01 1.755432784557342529e-01 8.583655208349227905e-02 1.562048960477113724e-02 -5.697546899318695068e-02 -2.170165032148361206e-01 -1.413721889257431030e-01
2.832934446632862091e-02 -5.743382498621940613e-02 9.099867939949035645e-02 1.159995570778846741e-01 1.168563291430473328e-01 1.017967090010643005e-01 1.804425567388534546e-01 2.070227116346359253e-01 2.800852246582508087e-02 -8.665772527456283569e-02 9.461750090122222900e-02 1.763368248939514160e-01 -5.051988363265991211e-02 2.105646878480911255e-01 8.715619891881942749e-02 -2.783653736114501953e-01 4.902805667370557785e-03 2.541204094886779785e-01 2.542167007923126221e-01 -3.020582497119903564e-01 -1.896261237561702728e-02 3.256314396858215332e-01 5.939731001853942871e-02 6.804144382476806641e-02 4.529551565647125244e-01 2.812975458800792694e-02 2.839404642581939697e-01 -2.300954796373844147e-02 -2.364538013935089111e-01 6.922723259776830673e-03 -3.768413886427879333e-02 -1.220751181244850159e-01
-1.688373684883117676e-01 1.321706324815750122e-01 7.880300283432006836e-02 3.048399277031421661e-02 2.329314649105072021e-01 6.019370630383491516e-02 3.627113103866577148e-01 1.483006775379180908e-01 -3.798246011137962341e-02 -1.899641454219818115e-01 1.371151395142078400e-02 -6.215103343129158020e-02 -1.042768955230712891e-01 -2.099551260471343994e-02 1.976867318153381348e-01 1.441526859998703003e-01 1.608399748802185059e-01 4.341067373752593994e-01 4.021624028682708740e-01 1.030819416046142578e-01 8.291433751583099365e-02 3.740533068776130676e-02 2.280008047819137573e-02 -2.517055571079254150e-01 7.051893323659896851e-02 7.289561629295349121e-02 2.064688801765441895e-01 -1.898147352039813995e-02 -2.160909771919250488e-01 2.157788872718811035e-01 1.315645575523376465e-01 -5.379145033657550812e-03
-1.502433270215988159e-01 -2.427469752728939056e-02 -6.375499814748764038e-02 -1.395655870437622070e-01 2.065119445323944092e-01 -1.059879921376705170e-02 2.320990413427352905e-01 1.263901293277740479e-01 -3.352294908836483955e-03 -9.341885149478912354e-02 1.250625699758529663e-01 6.917843967676162720e-02 2.517419680953025818e-02 3.110679984092712402e-01 8.652725815773010254e-02 2.489795908331871033e-02 -3.398880735039710999e-02 3.301027715206146240e-01 3.927132785320281982e-01 2.798347175121307373e-02 8.414580672979354858e-02 2.550785541534423828e-01 1.962538510560989380e-01 -1.001618057489395142e-01 1.279348880052566528e-01 4.436638578772544861e-02 4.096825420856475830e-01 -1.360992044210433960e-01 -1.338874548673629761e-01 2.215373516082763672e-01 -5.884164571762084961e-02 -2.122098654508590698e-01
-7.445681095123291016e-02 -1.717528849840164185e-01 1.245275884866714478e-01 -5.563645064830780029e-02 2.943684458732604980e-01 1.997936069965362549e-01 1.733029633760452271e-01 2.725568115711212158e-01 8.897195756435394287e-02 1.446323841810226440e-01 -4.851869493722915649e-02 -3.262746036052703857e-01 -1.333784013986587524e-01 6.888186931610107422e-02 2.277948409318923950e-01 1.359977722167968750e-01 -6.694126874208450317e-02 2.091614305973052979e-01 2.865346074104309082e-01 7.186419516801834106e-02 -1.333953440189361572e-01 -1.747905164957046509e-01 -1.143562048673629761e-01 -1.450560986995697021e-01 2.414727210998535156e-01 9.806229919195175171e-02 1.358365416526794434e-01 1.725847087800502777e-02 -1.009290143847465515e-01 2.357974797487258911e-01 2.251643240451812744e-01 2.525418698787689209e-01
-1.466127485036849976e-01 6.141931191086769104e-02 -1.719553396105766296e-02 -5.191013962030410767e-02 2.991980910301208496e-01 2.596738040447235107e-01 1.715493351221084595e-01 4.186295270919799805e-01 7.584264129400253296e-02 4.625134635716676712e-03 2.403542250394821167e-01 1.181654166430234909e-02 1.287554949522018433e-01 4.113375246524810791e-01 -3.491307795047760010e-02 5.131025612354278564e-02 1.646898984909057617e-01 1.502779722213745117e-01 3.648393452167510986e-01 -1.393999624997377396e-02 1.787244230508804321e-01 -5.381669849157333374e-02 -5.137839913368225098e-02 -1.025900915265083313e-01 5.862095206975936890e-02 -5.513535067439079285e-02 2.256369292736053467e-01 -1.665432751178741455e-01 -6.042105332016944885e-02 1.636082306504249573e-02 -2.673217281699180603e-02 -1.898192912340164185e-01
4.845269024372100830e-02 9.414221346378326416e-02 4.685522988438606262e-02 3.803397715091705322e-01 7.001224160194396973e-02 -1.666816025972366333e-01 6.179283931851387024e-02 3.153618872165679932e-01 6.916667520999908447e-02 2.027758210897445679e-01 -6.555635482072830200e-02 8.777973800897598267e-02 4.043203592300415039e-02 2.374967485666275024e-01 1.707815527915954590e-01 8.881551772356033325e-02 9.543798863887786865e-02 -9.902434051036834717e-02 8.502875268459320068e-02 -1.185550540685653687e-01 -1.506788134574890137e-01 1.374616324901580811e-01 -2.472575604915618896e-01 -3.681193888187408447e-01 2.723698616027832031e-01 -8.280713856220245361e-02 3.516211807727813721e-01 -4.120802134275436401e-02 -2.024841457605361938e-01 -1.419747620820999146e-01 3.900426998734474182e-02 7.401174306869506836e-02
1.620586365461349487e-01 1.648365557193756104e-01 2.901344001293182373e-01 -7.670921087265014648e-02 1.820588856935501099e-01 -1.485134065151214600e-01 -1.332677900791168213e-01 -1.243388503789901733e-01 -2.085219174623489380e-01 -5.006865039467811584e-02 5.535673350095748901e-02 -1.438917666673660278e-01 4.272023588418960571e-02 1.162235364317893982e-01 2.313735932111740112e-01 -6.576289981603622437e-02 9.378083050251007080e-02 1.337811350822448730e-01 4.138644635677337646e-01 1.313023120164871216e-01 8.644969016313552856e-02 1.644670218229293823e-01 -1.492902636528015137e-01 -1.134011372923851013e-01 1.831146888434886932e-02 4.964147806167602539e-01 1.122476309537887573e-01 -2.648706734180450439e-01 -5.543030053377151489e-02 -8.417443186044692993e-02 1.906532607972621918e-02 1.434087380766868591e-02
-1.593628674745559692e-01 9.683120250701904297e-02 9.749004989862442017e-02 3.220915421843528748e-02 2.531300485134124756e-02 -1.435773521661758423e-01 3.236538916826248169e-02 -7.070595771074295044e-02 -8.624497801065444946e-02 2.234770655632019043e-01 2.742051780223846436e-01 8.629460632801055908e-02 -7.095728069543838501e-02 -8.380819112062454224e-03 3.458189666271209717e-01 -1.768880784511566162e-01 -4.118299484252929688e-02 -6.516288965940475464e-02 4.542266428470611572e-01 -2.412431873381137848e-02 1.426947396248579025e-02 2.769960463047027588e-01 -8.891873806715011597e-02 -8.600813150405883789e-02 3.027525544166564941e-01 1.381057798862457275e-01 3.299548923969268799e-01 -1.009171903133392334e-01 1.156434863805770874e-01 -2.075192630290985107e-01 3.760803863406181335e-02 1.966302394866943359e-01
-1.801206320524215698e-01 8.749382197856903076e-02 -1.038576886057853699e-01 5.884806439280509949e-02 2.885183393955230713e-01 -7.960249483585357666e-02 -1.500108987092971802e-01 8.567376434803009033e-02 2.294535934925079346e-01 9.875544905662536621e-02 2.303440719842910767e-01 5.444962531328201294e-02 4.858113825321197510e-02 3.743422329425811768e-01 1.337364912033081055e-01 -2.632918953895568848e-01 4.494031146168708801e-02 3.665425479412078857e-01 2.158906012773513794e-01 1.044067740440368652e-01 2.915279567241668701e-02 1.654888093471527100e-01 8.506151288747787476e-02 -7.956005632877349854e-02 2.506791651248931885e-01 -1.060363650321960449e-01 2.781499028205871582e-01 4.727454390376806259e-03 -1.858723014593124390e-01 -1.273739933967590332e-01 1.588015556335449219e-01 -1.222944855690002441e-01
1.106302887201309204e-01 2.203540503978729248e-02 2.024883925914764404e-01 2.849609851837158203e-01 8.453374356031417847e-02 -3.226029872894287109e-02 2.237883061170578003e-01 3.584448099136352539e-01 -1.478954106569290161e-01 -5.661646276712417603e-02 1.906210184097290039e-02 8.061167597770690918e-02 -2.124785333871841431e-01 2.886329889297485352e-01 1.118456646800041199e-01 2.223050147294998169e-01 -4.819126799702644348e-02 9.150874614715576172e-02 -2.320804866030812263e-03 -7.237776368856430054e-02 -1.081327423453330994e-01 8.487108349800109863e-02 -1.262025684118270874e-01 -1.519420444965362549e-01 4.099783003330230713e-01 -1.237020865082740784e-01 3.179925382137298584e-01 -1.585166305303573608e-01 -1.081563159823417664e-01 -1.691146492958068848e-01 1.112604513764381409e-02 1.791465878486633301e-01
3.823958570137619972e-03 -7.439801096916198730e-02 2.387189120054244995e-01 -1.346558928489685059e-01 6.764218956232070923e-02 1.269807219505310059e-01 8.665974438190460205e-02 2.998044788837432861e-01 -1.698047481477260590e-02 8.946452871896326542e-04 -5.489249527454376221e-02 8.524525910615921021e-02 -2.184174656867980957e-01 2.769670486450195312e-01 4.284968674182891846e-01 1.195527166128158569e-01 1.910658031702041626e-01 -2.473215572535991669e-02 -1.566243171691894531e-01 3.657552599906921387e-01 2.968528866767883301e-01 1.428632140159606934e-01 -1.514903362840414047e-02 -3.783768787980079651e-02 9.593899548053741455e-02 6.704849749803543091e-02 -3.318544104695320129e-02 1.349396109580993652e-01 -2.470566928386688232e-01 -8.424741029739379883e-02 2.206605821847915649e-01 -1.135632842779159546e-01
-1.842573881149291992e-01 2.647930383682250977e-01 7.009593397378921509e-02 -6.888371892273426056e-03 -6.918309722095727921e-03 1.575782746076583862e-01 -1.415084954351186752e-02 2.975607290863990784e-02 1.604887247085571289e-01 2.891496419906616211e-01 -1.488725747913122177e-02 5.318778753280639648e-02 -7.410018146038055420e-02 5.993579328060150146e-02 5.535780191421508789e-01 3.185909613966941833e-02 2.932499349117279053e-01 4.104445129632949829e-02 2.527961134910583496e-01 2.642879486083984375e-01 5.044258385896682739e-02 1.385049223899841309e-01 -5.115795880556106567e-02 -1.586437970399856567e-01 1.566050052642822266e-01 1.985585093498229980e-01 1.486380696296691895e-01 -7.556727528572082520e-02 -4.347979649901390076e-02 -1.225329414010047913e-01 4.479867219924926758e-02 2.333100736141204834e-01
-2.131136506795883179e-01 1.358025074005126953e-01 1.667868643999099731e-01 2.584522962570190430e-01 2.791551873087882996e-02 -6.396579742431640625e-02 -4.290540143847465515e-02 6.198029033839702606e-03 3.999566286802291870e-02 1.164756044745445251e-01 1.705747097730636597e-01 -3.887427970767021179e-02 -3.496973216533660889e-02 2.444414980709552765e-02 5.127292871475219727e-01 7.798126339912414551e-02 2.333590835332870483e-01 -1.078551635146141052e-01 2.948864400386810303e-01 -3.036680631339550018e-02 -1.353551745414733887e-01 1.545635312795639038e-01 -2.343115806579589844e-01 -1.170439459383487701e-02 3.768557310104370117e-01 -1.799148507416248322e-02 2.199472039937973022e-01 -1.102428585290908813e-01 -8.242779970169067383e-02 -1.059771552681922913e-01 1.241423040628433228e-01 1.751528829336166382e-01
8.522093296051025391e-02 6.639169901609420776e-02 2.478950023651123047e-01 9.420187026262283325e-02 9.368604421615600586e-02 2.884024083614349365e-01 -2.994901239871978760e-01 2.055580317974090576e-01 -1.935929059982299805e-01 -5.087039619684219360e-02 -4.588513448834419250e-02 -1.608435809612274170e-01 -6.217176094651222229e-02 2.468225657939910889e-01 7.496762275695800781e-02 5.914985015988349915e-02 -3.634987398982048035e-02 2.107710540294647217e-01 1.978299915790557861e-01 1.076973974704742432e-01 7.088287174701690674e-02 4.180286824703216553e-02 1.512279510498046875e-01 -3.757463693618774414e-01 -1.174282934516668320e-02 2.754997611045837402e-01 2.508035302162170410e-01 2.344316840171813965e-01 -1.560771465301513672e-02 -8.460605517029762268e-03 -2.476198822259902954e-01 -1.712212115526199341e-01
3.539071977138519287e-02 -1.134697627276182175e-02 3.289737273007631302e-03 8.457718789577484131e-02 3.091762363910675049e-01 1.883100420236587524e-01 8.465944230556488037e-02 1.598146259784698486e-01 7.159640640020370483e-02 -1.788243204355239868e-01 1.848948001861572266e-02 -5.133952945470809937e-02 -1.055516526103019714e-01 2.739889025688171387e-01 3.147842586040496826e-01 5.439994111657142639e-02 1.688371449708938599e-01 -1.032572463154792786e-01 1.140081807971000671e-01 3.081741034984588623e-01 9.376820921897888184e-02 3.254651091992855072e-03 -3.640106022357940674e-01 -2.744705080986022949e-01 -2.075157761573791504e-01 7.233855873346328735e-02 2.804160416126251221e-01 -1.522319763898849487e-01 -1.695764809846878052e-02 -2.796311676502227783e-01 -6.328795105218887329e-02 -5.465279519557952881e-02
-5.084354430437088013e-02 -8.525811135768890381e-02 9.419350326061248779e-02 2.116960734128952026e-01 -6.894462555646896362e-02 2.393446490168571472e-02 -2.266815155744552612e-01 3.800579905509948730e-01 7.950343191623687744e-02 -1.790565550327301025e-01 -2.430498600006103516e-02 1.764225214719772339e-02 -3.104410879313945770e-02 4.218788146972656250e-01 1.910730600357055664e-01 4.898114502429962158e-02 -8.348613977432250977e-02 2.779053449630737305e-01 2.122198790311813354e-01 1.052258610725402832e-01 -1.471397746354341507e-02 3.667152225971221924e-01 -3.076542317867279053e-01 -5.089978501200675964e-02 3.426291793584823608e-02 -1.068792641162872314e-01 1.440170556306838989e-01 -5.494393035769462585e-02 -8.649060130119323730e-02 2.076650410890579224e-01 3.675269335508346558e-02 -1.326784044504165649e-01
-1.935706734657287598e-01 -1.547605246305465698e-01 1.353498995304107666e-01 -6.659948825836181641e-02 2.906176745891571045e-01 5.770525708794593811e-02 -2.034876123070716858e-02 1.544506102800369263e-01 1.822270601987838745e-01 1.983870267868041992e-01 -1.185015961527824402e-02 -1.610553860664367676e-01 -2.356835752725601196e-01 1.045866832137107849e-01 2.727444171905517578e-01 2.463645190000534058e-01 -4.378917068243026733e-02 -2.032334171235561371e-02 3.101809322834014893e-01 3.421293571591377258e-02 -6.154342554509639740e-03 4.253366962075233459e-02 -1.268806755542755127e-01 -8.123449981212615967e-02 2.059556543827056885e-01 -4.258246719837188721e-02 3.367020487785339355e-01 -2.954505383968353271e-02 -1.089085862040519714e-01 4.216900765895843506e-01 1.637050062417984009e-01 -6.588255614042282104e-02
-4.119848832488059998e-02 -3.346021100878715515e-02 3.120112717151641846e-01 -3.893879354000091553e-01 2.840177416801452637e-01 2.797406539320945740e-02 -1.586433202028274536e-01 -6.381195783615112305e-02 -1.029552742838859558e-01 1.069496646523475647e-01 1.101015582680702209e-01 -1.013944521546363831e-01 3.432151302695274353e-02 3.918277099728584290e-02 3.527039885520935059e-01 2.255732119083404541e-01 1.875757724046707153e-01 -8.619316667318344116e-02 1.958249211311340332e-01 3.018407151103019714e-02 1.115777939558029175e-01 1.323044002056121826e-01 1.527157705277204514e-02 -2.353802323341369629e-01 1.079293861985206604e-01 2.583476006984710693e-01 3.747169971466064453e-01 1.386656463146209717e-01 -4.372637346386909485e-02 1.979122124612331390e-02 -8.473705500364303589e-02 -1.010322757065296173e-02
4.032983258366584778e-02 -9.510108083486557007e-02 1.739521324634552002e-01 -1.667705476284027100e-01 3.844234645366668701e-01 -6.796576082706451416e-02 -5.038673058152198792e-02 7.871863245964050293e-02 3.361405804753303528e-02 1.948773860931396484e-01 3.833599388599395752e-02 -1.245798356831073761e-02 -3.042232096195220947e-01 1.348024010658264160e-01 2.418204098939895630e-01 6.445073336362838745e-02 1.479783952236175537e-01 -5.458468571305274963e-02 2.775633335113525391e-01 2.319342941045761108e-01 -5.400769785046577454e-02 -5.333387106657028198e-02 1.043121144175529480e-02 -1.718681654892861843e-03 1.671401113271713257e-01 4.751229286193847656e-02 2.560156881809234619e-01 7.735601067543029785e-02 5.569709837436676025e-02 4.692245125770568848e-01 1.183554083108901978e-01 -2.354709953069686890e-01
-1.249759942293167114e-01 1.006600484251976013e-01 -7.980948314070701599e-03 2.022139728069305420e-02 -2.234484255313873291e-01 9.540681540966033936e-02 3.555474057793617249e-02 -5.758090689778327942e-02 -3.402011990547180176e-01 1.734238713979721069e-01 5.637023597955703735e-02 -7.735973224043846130e-03 -3.087836317718029022e-02 5.643070116639137268e-02 2.583541572093963623e-01 -2.806971222162246704e-02 3.148050010204315186e-01 2.996976077556610107e-01 2.465605139732360840e-01 2.590350508689880371e-01 -8.745540678501129150e-02 3.103481829166412354e-01 -1.181502342224121094e-01 -1.628766208887100220e-01 2.229121923446655273e-01 -6.427802890539169312e-02 3.414011299610137939e-01 -1.941562294960021973e-01 2.708304440602660179e-03 -1.318490356206893921e-01 4.972507059574127197e-02 1.549576129764318466e-02
-1.570182740688323975e-01 7.957901805639266968e-02 -2.269642800092697144e-01 -1.478722542524337769e-01 1.404388546943664551e-01 1.029478237032890320e-01 2.726752758026123047e-01 1.311021149158477783e-01 1.041829064488410950e-01 1.093396693468093872e-01 -1.957732625305652618e-02 -1.497175544500350952e-01 -5.791701376438140869e-02 9.041409939527511597e-02 2.131260782480239868e-01 -7.251650094985961914e-02 7.417487353086471558e-02 2.699361741542816162e-01 3.628053963184356689e-01 -4.520328249782323837e-03 3.824110701680183411e-02 -1.199252754449844360e-01 -1.039391010999679565e-01 -5.205840244889259338e-02 2.723535299301147461e-01 2.318083792924880981e-01 3.185842037200927734e-01 1.299340426921844482e-01 -1.197256445884704590e-01 1.941272467374801636e-01 -3.571372330188751221e-01 -2.690581046044826508e-02
1.871087402105331421e-01 8.004032075405120850e-02 -5.650253593921661377e-02 -2.036824524402618408e-01 2.127484083175659180e-01 7.332755625247955322e-02 1.708242148160934448e-01 3.973019719123840332e-01 1.113316044211387634e-01 1.563112586736679077e-01 -2.234794199466705322e-01 2.355730086565017700e-01 -2.571596205234527588e-01 1.513749361038208008e-01 3.987847864627838135e-01 2.889717221260070801e-01 -2.202095836400985718e-02 1.038543432950973511e-01 1.472734063863754272e-01 1.310984939336776733e-01 1.325402259826660156e-01 -4.137549176812171936e-02 2.862815558910369873e-02 -1.744729876518249512e-01 1.669225469231605530e-02 -2.958798781037330627e-02 1.581931263208389282e-01 -7.725191116333007812e-02 -7.502688467502593994e-02 -1.855197846889495850e-01 9.267107583582401276e-03 -1.715386509895324707e-01
-1.351432688534259796e-02 -2.157762199640274048e-01 2.962989807128906250e-01 -2.713768482208251953e-01 2.501997649669647217e-01 -4.879270121455192566e-02 -1.841284036636352539e-01 3.711168169975280762e-01 -5.154006183147430420e-02 -2.121758908033370972e-01 -2.289704047143459320e-02 -6.839016079902648926e-02 -1.316934823989868164e-01 1.824235916137695312e-02 3.804434537887573242e-01 1.763023883104324341e-01 -2.101453579962253571e-02 1.675539910793304443e-01 1.263971775770187378e-01 -1.027099117636680603e-01 -2.214367687702178955e-01 -1.122746765613555908e-01 3.554075956344604492e-02 -1.053778529167175293e-01 2.306074947118759155e-01 6.092397496104240417e-02 1.968101412057876587e-01 -8.709055371582508087e-03 -7.865203171968460083e-02 -1.208656132221221924e-01 -7.724275439977645874e-02 -2.394244819879531860e-01
-2.208212390542030334e-02 1.608043164014816284e-01 1.742141097784042358e-01 -7.519748061895370483e-02 -9.837345778942108154e-02 -1.535086184740066528e-01 -1.023700535297393799e-01 2.163640707731246948e-01 -1.974028795957565308e-01 1.136375516653060913e-01 -3.461157437413930893e-03 -2.628211081027984619e-01 -4.930241405963897705e-02 1.341865509748458862e-01 3.111201226711273193e-01 1.352329999208450317e-01 3.458415344357490540e-02 -2.851554937660694122e-02 3.378279805183410645e-01 3.397504985332489014e-01 1.095542758703231812e-01 1.192347034811973572e-01 1.086604520678520203e-01 -2.012512683868408203e-01 4.401806890964508057e-01 -1.725474745035171509e-01 1.021323353052139282e-01 -7.254149299114942551e-03 1.876236349344253540e-01 -3.381594642996788025e-02 -1.328379008919000626e-02 9.995926916599273682e-02
-1.259434670209884644e-01 9.179516136646270752e-02 7.119977474212646484e-02 -7.055898010730743408e-02 3.126338124275207520e-01 2.538723945617675781e-01 3.015085756778717041e-01 3.785482943058013916e-01 -1.092251762747764587e-01 -2.210210636258125305e-02 2.274072617292404175e-01 1.383074969053268433e-01 -9.567293338477611542e-03 2.775694131851196289e-01 5.312630534172058105e-02 1.241262182593345642e-01 1.062965244054794312e-01 2.163717448711395264e-01 3.224373161792755127e-01 -3.603035584092140198e-02 3.177187144756317139e-01 5.177685618400573730e-02 -5.241841077804565430e-02 -8.236948400735855103e-02 2.395479679107666016e-01 7.906973361968994141e-02 5.404640734195709229e-02 -1.084101349115371704e-01 -2.180874161422252655e-02 1.313586980104446411e-01 7.316185534000396729e-02 -1.127309352159500122e-01
-1.831671595573425293e-02 -4.967014305293560028e-03 2.488356828689575195e-01 1.059844493865966797e-01 1.382746100425720215e-01 -2.309942804276943207e-02 -1.990057229995727539e-01 7.760987617075443268e-03 -1.484280675649642944e-01 5.698820203542709351e-02 1.369030475616455078e-01 2.201080322265625000e-01 -8.487059921026229858e-02 4.526746273040771484e-01 2.556706368923187256e-01 -2.318728417158126831e-01 -2.591811418533325195e-01 2.247494459152221680e-01 -6.803344190120697021e-02 4.020099639892578125e-01 3.879592195153236389e-02 -7.054866850376129150e-02 -4.829606332350522280e-04 -4.358583688735961914e-02 2.305398285388946533e-01 2.891871891915798187e-02 1.872937232255935669e-01 -1.683089733123779297e-01 9.508172422647476196e-02 1.519418954849243164e-01 3.932613506913185120e-02 8.810332044959068298e-03
-6.417669355869293213e-02 6.075707823038101196e-02 1.362433731555938721e-01 -6.464135646820068359e-02 -2.570295631885528564e-01 -1.252023428678512573e-01 -1.243122145533561707e-01 5.267054587602615356e-02 -1.281876266002655029e-01 3.504027426242828369e-01 1.243467852473258972e-01 -2.090519815683364868e-01 -6.341373920440673828e-02 7.250839471817016602e-02 4.903056621551513672e-01 -3.853320842608809471e-03 1.581339389085769653e-01 -2.137525230646133423e-01 3.651309609413146973e-01 1.527828127145767212e-01 -7.935658097267150879e-02 1.673399657011032104e-01 -2.793098986148834229e-02 -7.988847047090530396e-02 2.425127774477005005e-01 3.862737864255905151e-02 2.606421709060668945e-01 8.274690806865692139e-02 2.964312210679054260e-02 -1.239150995388627052e-03 -6.484699249267578125e-02 1.114271208643913269e-01
-2.030052989721298218e-01 1.360644847154617310e-01 5.365610122680664062e-02 -2.323959581553936005e-02 3.865076899528503418e-01 4.244283214211463928e-02 1.187875494360923767e-01 2.596878111362457275e-01 8.952745795249938965e-02 -1.206642463803291321e-01 2.570238411426544189e-01 6.235019117593765259e-02 -1.005204841494560242e-01 2.671959400177001953e-01 2.073221057653427124e-01 1.114277765154838562e-01 1.864701956510543823e-01 1.604003459215164185e-01 4.809666574001312256e-01 -9.364438802003860474e-02 1.627395302057266235e-01 6.014965102076530457e-02 3.954048827290534973e-02 -1.543754190206527710e-01 2.674673497676849365e-01 -4.644297435879707336e-02 -2.879942301660776138e-03 5.170391499996185303e-02 -6.607750803232192993e-02 1.503811329603195190e-01 9.894130378961563110e-02 -7.386226952075958252e-02
-1.394624710083007812e-01 -1.574056893587112427e-01 1.824029982089996338e-01 -1.146988719701766968e-01 3.994542956352233887e-01 4.873420670628547668e-02 1.357313841581344604e-01 1.129509210586547852e-01 2.415401488542556763e-01 4.328650608658790588e-02 -3.554864088073372841e-03 -1.002458557486534119e-01 -1.317377239465713501e-01 1.419020742177963257e-01 1.113261729478836060e-01 1.519800275564193726e-01 -8.935908973217010498e-02 2.035774663090705872e-02 4.301136732101440430e-01 1.493320167064666748e-01 2.500927820801734924e-02 6.118099763989448547e-02 -1.446084082126617432e-01 7.021022588014602661e-02 3.091892600059509277e-01 -5.736091732978820801e-02 3.404208123683929443e-01 1.349486559629440308e-01 -5.413040146231651306e-02 2.670942842960357666e-01 6.925483699887990952e-03 -1.405619978904724121e-01
-1.657137423753738403e-01 8.113216608762741089e-02 -1.407443545758724213e-03 2.202648818492889404e-01 8.675641380250453949e-03 8.435099571943283081e-02 -1.066492274403572083e-01 1.951813101768493652e-01 -2.042653858661651611e-01 -2.278370037674903870e-02 -2.219069004058837891e-01 -1.110718026757240295e-01 3.902271762490272522e-02 1.812457144260406494e-01 2.169712483882904053e-01 2.843291964381933212e-03 9.392286092042922974e-02 1.373742520809173584e-01 2.568307220935821533e-01 9.778574854135513306e-02 -1.269093006849288940e-01 1.665370166301727295e-01 -5.178905725479125977e-01 -1.050231084227561951e-01 1.298162937164306641e-01 -1.655963808298110962e-01 9.231927990913391113e-02 -3.020012378692626953e-01 -6.264008581638336182e-02 -1.623377352952957153e-01 -9.199606627225875854e-02 -2.577914893627166748e-01
-2.107868641614913940e-01 1.398996114730834961e-01 1.516174226999282837e-01 -8.974098414182662964e-02 -6.656426191329956055e-02 2.188954949378967285e-01 3.715903311967849731e-02 -3.725475817918777466e-02 -6.846727430820465088e-02 1.067461539059877396e-02 5.430244654417037964e-02 2.028310596942901611e-01 -1.516452133655548096e-01 2.576349973678588867e-01 7.448838651180267334e-02 9.783324599266052246e-02 4.290250837802886963e-01 1.196855679154396057e-01 1.754948794841766357e-01 3.022715449333190918e-01 1.977978348731994629e-01 1.769479550421237946e-02 9.462114423513412476e-02 1.286242306232452393e-01 2.882709205150604248e-01 3.038740344345569611e-02 3.512955307960510254e-01 -8.279557526111602783e-02 1.018007621169090271e-01 -2.139117121696472168e-01 1.757491976022720337e-01 -9.835416823625564575e-02
-1.314724385738372803e-01 -2.297480218112468719e-02 5.902212113142013550e-02 -3.220726922154426575e-02 -4.658269882202148438e-02 -7.534413039684295654e-02 -1.115559507161378860e-02 -8.875872939825057983e-02 -1.035062447190284729e-01 3.170384168624877930e-01 2.678893208503723145e-01 4.303830862045288086e-02 -1.449173241853713989e-01 8.448578417301177979e-02 1.516551226377487183e-01 2.743240818381309509e-02 8.278016000986099243e-02 -1.379131376743316650e-01 3.676611781120300293e-01 -9.167992323637008667e-02 1.478195190429687500e-01 4.008091092109680176e-01 -1.738524585962295532e-01 -5.551702529191970825e-02 4.140336811542510986e-01 1.580744087696075439e-01 2.796069085597991943e-01 -1.246792525053024292e-01 -1.682008244097232819e-02 -2.027755677700042725e-01 3.818466886878013611e-02 8.263901621103286743e-02
-1.277950257062911987e-01 -8.032873272895812988e-02 1.482331305742263794e-01 -2.717194147408008575e-02 -2.660989165306091309e-01 -1.122977733612060547e-01 1.182841435074806213e-01 3.488297760486602783e-01 -7.018483430147171021e-02 -2.734921686351299286e-02 -2.355961315333843231e-02 -1.531616896390914917e-01 -1.155320331454277039e-01 1.050457730889320374e-01 4.869630634784698486e-01 6.603203713893890381e-02 1.221859604120254517e-01 5.383016169071197510e-02 2.660634517669677734e-01 2.833392024040222168e-01 1.750932931900024414e-01 1.960690319538116455e-01 -1.773377209901809692e-01 -1.744738072156906128e-01 5.010206624865531921e-02 8.232194185256958008e-02 1.028122529387474060e-01 -1.103691086173057556e-01 -1.033287197351455688e-01 -2.335960716009140015e-01 -1.221270561218261719e-01 1.666201800107955933e-01
2.282945066690444946e-01 -1.519669294357299805e-01 4.850316792726516724e-02 1.724526584148406982e-01 7.938552647829055786e-02 1.168878003954887390e-01 2.160069495439529419e-01 1.246623918414115906e-01 -9.923510998487472534e-02 1.763154380023479462e-02 -2.173594199120998383e-02 -9.698241204023361206e-02 -3.521854057908058167e-02 3.938570022583007812e-01 3.060489296913146973e-01 9.520033746957778931e-02 9.339200705289840698e-02 2.185201644897460938e-01 -3.052430152893066406e-01 -1.037639826536178589e-01 -9.259104728698730469e-02 -1.822214573621749878e-02 -2.355014160275459290e-02 -9.741029888391494751e-02 1.311584711074829102e-01 1.928013861179351807e-01 4.791327416896820068e-01 -8.492523431777954102e-02 1.939309537410736084e-01 -1.487383842468261719e-01 -1.349858473986387253e-03 3.391101583838462830e-02
1.773650646209716797e-01 2.232545167207717896e-01 2.966271527111530304e-02 2.223300188779830933e-01 1.613236665725708008e-01 -7.937719114124774933e-03 -3.762329518795013428e-01 2.124522924423217773e-01 1.806441694498062134e-02 -1.231461763381958008e-01 8.775358088314533234e-03 -1.180887222290039062e-02 -4.993309453129768372e-02 9.445822238922119141e-02 2.240494638681411743e-01 8.085069805383682251e-02 -1.936990767717361450e-02 -6.208521872758865356e-02 9.381016343832015991e-02 6.255149375647306442e-03 1.346616446971893311e-01 -1.955788880586624146e-01 -1.486292630434036255e-01 -3.857304453849792480e-01 3.594971001148223877e-01 1.018349602818489075e-01 2.355443239212036133e-01 1.381427943706512451e-01 -2.112289220094680786e-01 2.334755808115005493e-01 1.006864681839942932e-01 -8.934388309717178345e-02
-1.692712903022766113e-01 5.658873543143272400e-02 -1.561853140592575073e-01 1.073133721947669983e-01 9.973701089620590210e-02 -6.498491764068603516e-02 -2.999515831470489502e-02 -9.465584298595786095e-04 1.099000126123428345e-01 6.059344485402107239e-02 1.374689936637878418e-01 2.206820622086524963e-02 9.736076742410659790e-02 3.351521492004394531e-01 1.095249801874160767e-01 -9.446563571691513062e-02 1.460259556770324707e-01 5.094276070594787598e-01 2.025530487298965454e-01 1.051998287439346313e-01 1.854972094297409058e-01 3.936831057071685791e-01 -3.788400068879127502e-02 -1.357316225767135620e-02 3.029633462429046631e-01 -4.008487984538078308e-02 2.655163109302520752e-01 6.276861578226089478e-02 -2.149651199579238892e-01 -3.293496742844581604e-02 6.378285121172666550e-03 -1.365107018500566483e-02
7.623817026615142822e-02 3.763414546847343445e-02 1.311045587062835693e-01 -4.089638218283653259e-02 -1.671517081558704376e-02 1.260618772357702255e-02 -1.591765135526657104e-01 3.102385103702545166e-01 -2.257420122623443604e-01 2.439906261861324310e-02 -1.766496337950229645e-02 -1.078310534358024597e-01 -7.451701909303665161e-02 1.205796822905540466e-01 1.233683004975318909e-01 -9.339177608489990234e-02 -3.555889055132865906e-02 -2.875305339694023132e-02 3.866369724273681641e-01 3.033275902271270752e-01 1.453607380390167236e-01 3.182767331600189209e-01 1.423176825046539307e-01 -1.940845996141433716e-01 3.169123530387878418e-01 -4.974260926246643066e-02 2.210678756237030029e-01 4.116896912455558777e-02 3.426716029644012451e-01 -1.874724775552749634e-01 1.180909052491188049e-01 -2.073748782277107239e-02
-2.424853742122650146e-01 -1.888172328472137451e-01 1.357582211494445801e-01 -2.054845541715621948e-02 2.548744678497314453e-01 4.216282069683074951e-01 1.437924522906541824e-02 1.841238290071487427e-01 -1.887813061475753784e-01 -4.939460195600986481e-03 3.503484278917312622e-02 -8.152858912944793701e-02 -2.152096107602119446e-02 2.103137224912643433e-01 1.468334347009658813e-01 -1.012862846255302429e-01 -9.658469259738922119e-02 1.332449913024902344e-01 3.503125011920928955e-01 1.563007198274135590e-02 -5.688305944204330444e-03 -3.291831910610198975e-01 -2.013521641492843628e-02 -1.310328096151351929e-01 1.108033582568168640e-01 -8.928797394037246704e-02 3.254230618476867676e-01 -1.494703888893127441e-01 -5.552316829562187195e-02 2.089229971170425415e-01 3.530847281217575073e-02 -1.316086947917938232e-01
5.449503660202026367e-02 -9.269597358070313931e-04 1.219995543360710144e-01 1.585908792912960052e-02 6.123577430844306946e-02 3.559293225407600403e-02 -1.846871674060821533e-01 -1.296146512031555176e-01 -4.696515947580337524e-02 1.911901831626892090e-01 -8.818246424198150635e-02 9.764842689037322998e-02 9.578858315944671631e-02 9.889715164899826050e-02 1.645991057157516479e-01 -1.987021714448928833e-01 -1.723795533180236816e-01 2.380227446556091309e-01 3.548927605152130127e-01 3.329595327377319336e-01 9.958217851817607880e-03 -2.877666056156158447e-01 7.485904544591903687e-02 -5.034074783325195312e-01 1.990083754062652588e-01 9.481402486562728882e-02 2.248314917087554932e-01 -8.802039176225662231e-02 -9.591370820999145508e-02 5.133850127458572388e-02 1.604765653610229492e-02 1.643354631960391998e-02
1.974004358053207397e-01 -1.595545411109924316e-01 1.108066886663436890e-01 6.993157416582107544e-02 -1.263269484043121338e-01 1.978415101766586304e-01 -3.061471581459045410e-01 2.156401872634887695e-01 -4.715765267610549927e-02 2.203199118375778198e-01 -5.734988488256931305e-03 -2.097020447254180908e-01 7.530724257230758667e-02 -1.027297601103782654e-02 2.691048085689544678e-01 -1.129927113652229309e-01 -1.609692908823490143e-02 2.238447368144989014e-01 1.484687626361846924e-01 2.729152739048004150e-01 1.227671727538108826e-01 -1.335654854774475098e-01 7.300048321485519409e-02 -3.355173766613006592e-01 1.116204559803009033e-01 3.745191544294357300e-02 2.522169351577758789e-01 -7.019066810607910156e-02 -1.881798058748245239e-01 8.803919702768325806e-02 -2.428185641765594482e-01 -2.347705513238906860e-01
7.190020382404327393e-02 9.096418507397174835e-03 2.661645039916038513e-02 -1.140981465578079224e-01 2.836782038211822510e-01 1.378690302371978760e-01 -2.878648936748504639e-01 1.441185772418975830e-01 -2.187905758619308472e-01 1.473976224660873413e-01 -2.744485996663570404e-02 -3.544194251298904419e-02 -3.966983258724212646e-01 1.913151890039443970e-01 2.425590753555297852e-01 1.667509227991104126e-01 1.950096338987350464e-01 3.571862876415252686e-01 3.098220825195312500e-01 4.033854603767395020e-02 -1.964576244354248047e-01 -2.661801315844058990e-02 1.610983349382877350e-02 2.065279334783554077e-02 1.484090387821197510e-01 -2.500940263271331787e-01 1.066302508115768433e-02 -4.422098398208618164e-02 -1.504622250795364380e-01 -6.777594983577728271e-02 -9.118121117353439331e-02 -1.675591617822647095e-02
8.139671385288238525e-02 6.056106835603713989e-02 1.171252653002738953e-01 6.245212629437446594e-02 1.138786152005195618e-01 1.260422766208648682e-01 -8.592957258224487305e-02 3.370141386985778809e-01 -1.033064275979995728e-01 -1.155590191483497620e-01 -1.479718834161758423e-02 8.510512113571166992e-02 9.754810482263565063e-02 4.179252777248620987e-03 3.516542911529541016e-01 1.411299258470535278e-01 -1.351976543664932251e-01 -7.844882458448410034e-02 3.286210298538208008e-01 4.089275300502777100e-01 -1.274235993623733521e-01 1.033789366483688354e-01 -7.953337579965591431e-02 -1.657783389091491699e-01 4.582516252994537354e-01 -9.129870682954788208e-02 -1.714746118523180485e-03 2.014599042013287544e-03 1.962320804595947266e-01 -7.160722464323043823e-02 1.227653101086616516e-01 1.581560261547565460e-02
4.343459010124206543e-02 4.871472343802452087e-02 1.459196954965591431e-01 -4.614619165658950806e-02 -8.471254259347915649e-02 1.717416793107986450e-01 1.836407780647277832e-01 1.430092155933380127e-01 -1.480169296264648438e-01 1.520174592733383179e-01 2.720635831356048584e-01 2.944311499595642090e-01 -1.464674174785614014e-01 2.116463184356689453e-01 2.145335823297500610e-01 5.077389255166053772e-02 2.298273146152496338e-01 4.250324368476867676e-01 2.516698837280273438e-01 -7.284940034151077271e-02 -7.897403091192245483e-03 -1.958733648061752319e-01 -5.201617628335952759e-02 9.375086426734924316e-02 9.927644580602645874e-02 2.580177187919616699e-01 1.639189571142196655e-01 -4.755608271807432175e-03 -3.670481219887733459e-02 -3.892645239830017090e-02 1.969179213047027588e-01 -2.527715861797332764e-01
-1.656836569309234619e-01 1.530172824859619141e-01 -6.244044005870819092e-02 7.245039939880371094e-02 -4.132546856999397278e-02 -8.651491999626159668e-02 1.007780581712722778e-01 2.717300355434417725e-01 -1.780037730932235718e-01 8.164165914058685303e-02 5.579570308327674866e-02 -8.428815007209777832e-02 -2.725152671337127686e-01 -4.993040859699249268e-02 4.215852916240692139e-01 3.887641802430152893e-02 1.694951504468917847e-01 1.808725148439407349e-01 3.369059264659881592e-01 6.550104357302188873e-03 -1.357246786355972290e-01 -2.354668825864791870e-02 1.360242515802383423e-01 -2.246385663747787476e-01 3.353756666183471680e-01 5.308889970183372498e-02 1.242336481809616089e-01 -1.113069429993629456e-01 -2.475186735391616821e-01 1.052728518843650818e-01 -2.315862327814102173e-01 1.009866371750831604e-01
1.644271761178970337e-01 1.616150736808776855e-01 1.393505781888961792e-01 -3.099502995610237122e-02 -1.240622103214263916e-01 -8.788016438484191895e-02 -1.774134039878845215e-01 2.365737855434417725e-01 8.870989084243774414e-02 2.773528397083282471e-01 2.127814143896102905e-01 1.131096631288528442e-01 -9.051736444234848022e-02 2.280391454696655273e-01 3.500659167766571045e-01 -2.447904795408248901e-01 -1.460228264331817627e-01 3.589765429496765137e-01 6.962465122342109680e-03 -5.475283041596412659e-02 9.323152899742126465e-02 -2.225821651518344879e-02 -3.028313517570495605e-01 -2.817565798759460449e-01 9.657329320907592773e-02 -2.536318451166152954e-02 1.627716869115829468e-01 -1.765939742326736450e-01 9.157820045948028564e-02 -1.389023810625076294e-01 1.772434823215007782e-02 -3.495353832840919495e-02
-2.200388312339782715e-01 1.951182037591934204e-01 1.568429917097091675e-01 -4.950616136193275452e-02 3.787966817617416382e-02 9.427239000797271729e-02 7.741110026836395264e-02 -7.236271351575851440e-02 -2.165134996175765991e-02 -8.869155496358871460e-02 5.762656405568122864e-02 -4.498089849948883057e-02 -1.885054633021354675e-02 1.356343924999237061e-01 2.533176839351654053e-01 -1.283702403306961060e-01 3.044774234294891357e-01 1.172541230916976929e-01 2.908976972103118896e-01 2.951743900775909424e-01 1.118212342262268066e-01 -1.332440823316574097e-01 -4.533914327621459961e-01 -5.613326281309127808e-02 1.047324016690254211e-01 -8.436427265405654907e-02 2.092070430517196655e-01 -3.083930611610412598e-01 -1.587554216384887695e-01 -1.562747061252593994e-01 2.970783598721027374e-02 -1.648809015750885010e-01
2.723344266414642334e-01 -2.518050745129585266e-02 3.949051201343536377e-01 6.618786603212356567e-02 8.558017015457153320e-02 1.925357878208160400e-01 5.150464922189712524e-02 8.658590167760848999e-02 1.193374767899513245e-01 2.207284122705459595e-01 -1.787923276424407959e-01 2.522913217544555664e-01 1.795868724584579468e-01 3.169322758913040161e-02 7.885314524173736572e-02 9.342954307794570923e-02 -2.348214760422706604e-02 2.276804596185684204e-01 3.142266869544982910e-01 3.828712999820709229e-01 -3.263123705983161926e-02 4.417388513684272766e-02 -2.178666554391384125e-02 -1.566760689020156860e-01 3.477543890476226807e-01 -9.264551848173141479e-02 7.265159487724304199e-02 -6.196162477135658264e-02 -8.551169931888580322e-02 6.630516052246093750e-02 -7.768759131431579590e-02 -1.463138759136199951e-01
1.266286075115203857e-01 2.672432959079742432e-01 1.242294013500213623e-01 -1.482299119234085083e-01 6.679458077996969223e-03 1.798299103975296021e-01 -2.233436554670333862e-01 1.589293926954269409e-01 -1.116155833005905151e-01 2.557612359523773193e-01 8.757666498422622681e-02 6.710643321275711060e-02 -6.429412961006164551e-02 3.481985330581665039e-01 6.135557964444160461e-02 -4.732258617877960205e-02 -2.636109590530395508e-01 1.145892292261123657e-01 5.190179944038391113e-01 6.439575552940368652e-02 1.136665567755699158e-01 1.602679044008255005e-01 1.614327542483806610e-02 -6.202605739235877991e-02 1.703673750162124634e-01 -1.021987721323966980e-01 1.489066779613494873e-01 1.501084119081497192e-01 1.845279335975646973e-01 4.785744007676839828e-03 1.454182267189025879e-01 -8.908002823591232300e-02
-1.561454236507415771e-01 -3.878557085990905762e-01 5.693761631846427917e-02 9.527112543582916260e-02 2.586917877197265625e-01 1.275974512100219727e-01 1.163124572485685349e-02 2.831524312496185303e-01 -1.433489769697189331e-01 9.004943817853927612e-02 8.308460935950279236e-03 -1.877862960100173950e-01 -1.216419413685798645e-01 1.557762771844863892e-01 2.627346217632293701e-01 2.282109111547470093e-01 -1.911843717098236084e-01 -6.409388151951134205e-04 2.880254983901977539e-01 7.820273935794830322e-02 -7.866792380809783936e-02 -2.115393280982971191e-01 -1.612311042845249176e-02 -1.936279982328414917e-01 2.613799273967742920e-01 -4.018141701817512512e-02 1.921766400337219238e-01 1.336675733327865601e-01 1.489826105535030365e-02 8.424671739339828491e-02 2.797011137008666992e-01 2.431336231529712677e-02
1.276213489472866058e-02 -1.061713844537734985e-01 1.051882281899452209e-01 -2.216595709323883057e-01 3.176588714122772217e-01 -3.643472120165824890e-02 -1.132663115859031677e-01 1.081891655921936035e-01 9.278108924627304077e-02 1.579271256923675537e-01 -7.700953632593154907e-02 -1.484563499689102173e-01 -2.963339984416961670e-01 1.286014914512634277e-01 2.457298487424850464e-01 1.357788592576980591e-01 1.786644309759140015e-01 3.859391435980796814e-02 2.181567400693893433e-01 2.044097036123275757e-01 -4.932456836104393005e-02 6.138265132904052734e-02 5.810990557074546814e-02 -6.097625475376844406e-03 1.899444460868835449e-01 4.355321079492568970e-02 3.599807024002075195e-01 -6.432234309613704681e-03 -7.079028338193893433e-02 4.571627676486968994e-01 1.476355046033859253e-01 -1.452541053295135498e-01
-2.858592569828033447e-02 -7.088442333042621613e-03 8.431254327297210693e-02 1.186990141868591309e-01 2.396169006824493408e-01 1.052988991141319275e-01 7.060270756483078003e-02 1.313522607088088989e-01 -3.059278130531311035e-01 1.522930115461349487e-01 4.587217420339584351e-02 -2.287564873695373535e-01 4.009507969021797180e-02 1.178207322955131531e-01 1.928143203258514404e-01 7.164783775806427002e-02 -5.465153604745864868e-02 -3.104205429553985596e-02 2.526179552078247070e-01 1.215252727270126343e-01 6.765084713697433472e-02 2.534717917442321777e-01 -1.729727983474731445e-01 -1.084143593907356262e-01 1.192688792943954468e-01 2.309806644916534424e-01 2.165022790431976318e-01 -5.640466511249542236e-02 3.287464082241058350e-01 -4.137575924396514893e-01 -6.800489872694015503e-02 -2.522197961807250977e-01
1.343790441751480103e-01 3.561897873878479004e-01 2.035287469625473022e-01 -9.442021697759628296e-02 9.235441684722900391e-02 4.164781793951988220e-02 -2.213897109031677246e-01 1.071507036685943604e-01 -7.551675289869308472e-02 9.414827823638916016e-02 -7.962104678153991699e-02 2.726523578166961670e-01 9.411676973104476929e-02 2.355720251798629761e-01 2.032546401023864746e-01 1.590729355812072754e-01 -4.801422730088233948e-02 1.382590681314468384e-01 3.464020192623138428e-01 2.540613412857055664e-01 -2.771334350109100342e-01 -1.390154124237596989e-03 -1.848882138729095459e-01 -2.249091118574142456e-02 1.848833113908767700e-01 -7.757328450679779053e-02 1.501541286706924438e-01 -1.341848373413085938e-01 -2.233771048486232758e-02 1.004275530576705933e-01 -9.192552417516708374e-02 -3.008589446544647217e-01
-8.594390749931335449e-02 5.349590908735990524e-03 1.221602782607078552e-01 -1.379660367965698242e-01 1.519087702035903931e-01 2.539639472961425781e-01 1.019172593951225281e-01 4.974132403731346130e-02 -1.333838552236557007e-01 -4.680769890546798706e-02 2.338816374540328979e-01 -3.595697507262229919e-02 -1.133994385600090027e-01 4.574364125728607178e-01 -3.005942329764366150e-03 -6.273857504129409790e-02 1.389570981264114380e-01 2.550861239433288574e-01 3.271923065185546875e-01 -1.025722175836563110e-01 2.798258326947689056e-02 -1.747889220714569092e-01 -1.320988088846206665e-01 1.529933214187622070e-01 2.500705420970916748e-01 -6.105459854006767273e-02 2.409150749444961548e-01 -3.381835520267486572e-01 3.877204284071922302e-02 -1.677034609019756317e-02 -1.057158038020133972e-02 -2.035952955484390259e-01
3.984629735350608826e-02 3.040629327297210693e-01 2.846744656562805176e-01 1.909562200307846069e-01 5.183887481689453125e-02 2.522531151771545410e-01 4.503219947218894958e-02 2.867159806191921234e-02 -1.161395311355590820e-01 1.521884202957153320e-01 -3.457371890544891357e-02 1.024970784783363342e-01 -2.544951140880584717e-01 2.235318720340728760e-01 1.392958313226699829e-01 1.784931272268295288e-01 1.600883901119232178e-01 1.359103769063949585e-01 2.003629058599472046e-01 6.079627573490142822e-02 2.109126150608062744e-01 2.533363401889801025e-01 -2.876214087009429932e-01 3.034495934844017029e-02 -9.329351596534252167e-03 -9.586296044290065765e-03 3.334220945835113525e-01 2.668871581554412842e-01 -1.085912436246871948e-01 -7.551007717847824097e-02 1.564766168594360352e-01 1.133709866553544998e-02
-8.131016045808792114e-03 -3.655314212664961815e-03 1.521349400281906128e-01 -8.461352437734603882e-03 -1.387497931718826294e-01 7.819563895463943481e-02 -6.624551489949226379e-03 -9.510423243045806885e-02 -1.809126883745193481e-02 2.786152660846710205e-01 2.565379440784454346e-01 4.190894588828086853e-02 -1.549202799797058105e-01 -2.570703998208045959e-02 2.166778147220611572e-01 -8.851838856935501099e-02 -1.345997452735900879e-01 1.097470819950103760e-01 3.727158904075622559e-01 -8.302836120128631592e-02 1.445553451776504517e-01 3.332324624061584473e-01 -2.020131796598434448e-01 -2.156493365764617920e-01 3.642471432685852051e-01 1.615187078714370728e-01 1.653340011835098267e-01 -7.096908241510391235e-02 -1.023643538355827332e-01 -3.095322549343109131e-01 -3.143318369984626770e-02 1.537593305110931396e-01
-1.790529340505599976e-01 2.472044155001640320e-02 1.594040095806121826e-01 -3.381842970848083496e-01 1.805444359779357910e-01 1.063406392931938171e-01 -1.749822497367858887e-02 -4.975873231887817383e-02 -1.936890482902526855e-01 1.220422517508268356e-02 2.734803855419158936e-01 -3.995242342352867126e-02 1.319083869457244873e-01 1.960224509239196777e-01 8.457801491022109985e-02 1.738455519080162048e-02 7.362589240074157715e-02 -1.279122978448867798e-01 2.940903306007385254e-01 8.110284060239791870e-02 -4.067540541291236877e-02 -4.065184295177459717e-02 -4.781934991478919983e-02 1.943342387676239014e-02 2.188225388526916504e-01 4.977656602859497070e-01 4.096928238868713379e-01 3.036876395344734192e-02 -9.078770130872726440e-02 -8.094530552625656128e-02 3.458355367183685303e-02 -4.791554808616638184e-02
-1.566614508628845215e-01 3.934725746512413025e-02 1.758318394422531128e-02 4.832826089113950729e-03 2.565982639789581299e-01 1.894237250089645386e-01 1.120855063199996948e-01 1.300536543130874634e-01 8.987706154584884644e-02 -1.449996531009674072e-01 1.559627056121826172e-01 1.417215317487716675e-01 -1.023932266980409622e-02 2.327632457017898560e-01 1.057164371013641357e-01 9.552063792943954468e-02 3.456669300794601440e-02 4.833616316318511963e-01 4.269032776355743408e-01 2.362644076347351074e-01 1.974280178546905518e-01 9.415333718061447144e-02 1.398969441652297974e-01 -6.407862901687622070e-02 1.081410795450210571e-01 6.569451838731765747e-02 3.354753851890563965e-01 -2.649280428886413574e-02 -4.606762155890464783e-02 1.252002865076065063e-01 -3.732845187187194824e-02 3.758256882429122925e-02
2.104706615209579468e-01 3.347806259989738464e-02 3.285943567752838135e-01 -2.309690564870834351e-01 -2.001682482659816742e-02 1.658760607242584229e-01 -7.781718159094452858e-04 1.762086451053619385e-01 -4.888404160737991333e-02 1.037126556038856506e-01 -1.452327221632003784e-01 1.422449052333831787e-01 -1.319102942943572998e-01 9.678447246551513672e-02 2.059317827224731445e-01 -6.737732887268066406e-02 -1.794022917747497559e-01 3.513588905334472656e-01 7.474546879529953003e-02 -2.268235385417938232e-02 -1.361342221498489380e-01 -7.063312083482742310e-02 -2.886047661304473877e-01 1.142108961939811707e-01 2.468316555023193359e-01 1.493484675884246826e-01 2.307416647672653198e-01 -3.237966299057006836e-01 2.551368474960327148e-01 9.737573564052581787e-02 1.360068004578351974e-02 -9.182018786668777466e-02
-3.633694350719451904e-02 -1.414011139422655106e-02 8.977716788649559021e-03 -1.478234976530075073e-01 -6.390870362520217896e-02 -2.882559597492218018e-02 1.825613528490066528e-02 2.152164280414581299e-01 2.558725178241729736e-01 1.469746083021163940e-01 7.091497536748647690e-03 1.203244403004646301e-01 -1.457678228616714478e-01 3.400879800319671631e-01 4.514557123184204102e-01 -1.603947132825851440e-01 1.159393638372421265e-01 5.812072195112705231e-03 3.202891051769256592e-01 -5.052298679947853088e-02 1.010404825210571289e-01 1.502944082021713257e-01 -4.150297120213508606e-02 -1.287529319524765015e-01 1.662291437387466431e-01 -1.779334545135498047e-01 8.295593783259391785e-03 -6.357598304748535156e-02 3.363218158483505249e-03 -3.595345318317413330e-01 1.381010860204696655e-01 -2.747200727462768555e-01
-1.565351635217666626e-01 -9.927289932966232300e-02 8.828686922788619995e-02 -2.969725131988525391e-01 3.652120530605316162e-01 -1.027138531208038330e-01 -2.366069518029689789e-02 6.764090061187744141e-02 -8.539529144763946533e-02 2.626610733568668365e-02 1.122143790125846863e-01 1.495188195258378983e-02 5.128733441233634949e-02 5.793919041752815247e-02 4.409875571727752686e-01 3.536443710327148438e-01 -8.384560793638229370e-02 9.374041855335235596e-02 1.080442219972610474e-01 -7.166896760463714600e-02 -1.334966421127319336e-01 -1.066485699266195297e-02 -1.471860259771347046e-01 -1.897082328796386719e-01 2.216664850711822510e-01 1.402500420808792114e-01 3.068782091140747070e-01 2.066506445407867432e-01 -2.061634957790374756e-01 6.429453194141387939e-02 -3.740223497152328491e-02 -1.110562533140182495e-01
-1.439386159181594849e-01 -1.299265474081039429e-01 2.597717046737670898e-01 2.620792686939239502e-01 -5.057617649435997009e-02 -4.061023518443107605e-02 9.467431157827377319e-02 -1.879519969224929810e-02 -1.826042681932449341e-01 8.874221146106719971e-02 1.205587908625602722e-01 2.422753721475601196e-01 3.750873357057571411e-02 1.039395406842231750e-01 2.290847897529602051e-01 -9.264340251684188843e-02 3.299904242157936096e-02 9.561024606227874756e-02 3.115213513374328613e-01 -3.288177251815795898e-01 -1.444313377141952515e-01 3.870094716548919678e-01 -1.969809532165527344e-01 -6.027051061391830444e-02 2.876337468624114990e-01 -9.044437669217586517e-03 2.895396947860717773e-01 -1.448771953582763672e-01 6.889640539884567261e-02 2.514675958082079887e-03 -6.170599162578582764e-02 -1.789264008402824402e-02
-1.068855300545692444e-01 -2.326383441686630249e-01 1.739839613437652588e-01 9.945578873157501221e-03 2.808441817760467529e-01 4.051237553358078003e-02 -3.819621726870536804e-02 4.036229252815246582e-01 1.206939816474914551e-01 -2.149273753166198730e-01 -3.638280183076858521e-02 -1.373938918113708496e-01 3.968004882335662842e-02 1.394304912537336349e-02 3.179630041122436523e-01 -6.753204762935638428e-02 -3.950021788477897644e-02 -7.312461733818054199e-02 8.296084403991699219e-02 -5.906512588262557983e-02 -1.382047981023788452e-01 -8.045286685228347778e-02 5.009870603680610657e-02 -2.682753801345825195e-01 3.368629217147827148e-01 9.709727019071578979e-02 2.982486784458160400e-01 6.694222241640090942e-02 -1.301825344562530518e-01 2.869502082467079163e-02 -2.602262198925018311e-01 -2.272634059190750122e-01
-3.275059536099433899e-02 -1.819529235363006592e-01 4.330871999263763428e-02 8.834748528897762299e-03 1.759185194969177246e-01 2.973091900348663330e-01 1.030639782547950745e-01 -3.029411844909191132e-02 2.231064438819885254e-02 -5.731672048568725586e-02 4.478597640991210938e-01 5.497390031814575195e-02 -9.086549282073974609e-02 2.528174221515655518e-01 1.168103441596031189e-01 -1.642595231533050537e-01 2.008828967809677124e-01 1.955307573080062866e-01 2.760595977306365967e-01 1.685981452465057373e-01 5.116867646574974060e-02 -2.819595038890838623e-01 6.996872276067733765e-02 7.947529852390289307e-02 2.990055084228515625e-01 -1.312204916030168533e-02 3.278886973857879639e-01 -1.156206801533699036e-01 -8.210212737321853638e-02 -8.801483362913131714e-02 7.954707741737365723e-02 -7.058287411928176880e-02
1.891671568155288696e-01 3.002887591719627380e-02 2.836387418210506439e-02 8.366543799638748169e-02 9.310450404882431030e-02 2.082989662885665894e-01 -1.497526317834854126e-01 2.368035465478897095e-01 -7.266273349523544312e-02 1.921948641538619995e-01 2.347650825977325439e-01 -1.066496316343545914e-02 2.392155863344669342e-02 2.203675806522369385e-01 2.835662364959716797e-01 -3.018436953425407410e-02 -4.181505739688873291e-02 -1.362617909908294678e-01 2.122424170374870300e-02 2.797077596187591553e-01 1.365196555852890015e-01 3.895057737827301025e-01 -2.082510143518447876e-01 -3.448751056566834450e-03 3.637144863605499268e-01 -7.661974057555198669e-03 1.764133572578430176e-02 -7.543637603521347046e-02 1.907942444086074829e-01 -2.638348639011383057e-01 1.074963584542274475e-01 -1.685163974761962891e-01
-1.847945749759674072e-01 -1.338009685277938843e-01 1.629890948534011841e-01 -2.399771809577941895e-01 3.105501234531402588e-01 1.975914090871810913e-01 1.265528053045272827e-01 1.794901443645358086e-03 -3.418076932430267334e-01 2.784690856933593750e-01 2.454574406147003174e-01 -4.218917340040206909e-02 -8.769525215029716492e-03 1.855340451002120972e-01 3.082408308982849121e-01 2.255336642265319824e-01 -6.358888000249862671e-02 -1.121414899826049805e-01 -2.628755941987037659e-02 -6.359735131263732910e-02 1.255041062831878662e-01 3.195761144161224365e-02 1.551494002342224121e-02 -7.401715964078903198e-02 1.206312403082847595e-01 1.955713480710983276e-01 3.686371445655822754e-01 2.543006837368011475e-02 4.904471337795257568e-02 -1.233253777027130127e-01 5.576735734939575195e-02 -1.469535529613494873e-01
-1.012657657265663147e-01 -9.151050448417663574e-02 3.522520128171890974e-04 -4.886582493782043457e-03 2.638083696365356445e-01 8.200211822986602783e-02 1.668712198734283447e-01 2.039714455604553223e-01 1.788593679666519165e-01 -1.376037895679473877e-01 1.372814476490020752e-01 1.299350410699844360e-01 3.511788696050643921e-02 1.246431693434715271e-01 2.052371501922607422e-01 1.803552657365798950e-01 9.047365933656692505e-02 3.191570341587066650e-01 4.581213891506195068e-01 -2.917447127401828766e-02 1.288739889860153198e-01 2.018559724092483521e-01 6.790398061275482178e-02 -2.891299128532409668e-01 6.193739548325538635e-02 2.907257154583930969e-02 2.263848334550857544e-01 -1.651431322097778320e-01 -1.914108395576477051e-01 2.439388185739517212e-01 -1.082599163055419922e-01 -1.002562511712312698e-02
4.241582378745079041e-02 -4.318400472402572632e-02 -1.050568148493766785e-01 1.092082485556602478e-01 4.997684434056282043e-02 -1.431848155334591866e-03 -3.636336419731378555e-03 1.360169053077697754e-01 -5.040551722049713135e-02 -1.322746574878692627e-01 1.422206610441207886e-01 8.511129766702651978e-02 1.964625269174575806e-01 2.413803189992904663e-01 3.290474414825439453e-01 -1.994701325893402100e-01 1.606532186269760132e-01 5.624701976776123047e-01 2.960452735424041748e-01 8.714244514703750610e-02 -2.426178380846977234e-02 2.758172154426574707e-02 -1.984847038984298706e-01 4.596611484885215759e-02 1.609609425067901611e-01 1.799104064702987671e-01 2.517160475254058838e-01 1.423823684453964233e-01 1.668754220008850098e-01 -3.577559813857078552e-02 -6.986313313245773315e-02 -6.110186502337455750e-02
-1.353967487812042236e-01 1.675111800432205200e-01 2.340850681066513062e-01 1.517685502767562866e-01 6.953940540552139282e-02 8.730901032686233521e-02 1.824889630079269409e-01 2.855033874511718750e-01 -3.827925771474838257e-02 -5.923760682344436646e-02 -1.402742117643356323e-01 1.938175857067108154e-01 -1.460722535848617554e-01 3.342055082321166992e-01 2.620418667793273926e-01 -7.174725830554962158e-02 -2.322978228330612183e-01 -1.854808628559112549e-02 -1.169471740722656250e-01 1.285021007061004639e-01 -1.547592282295227051e-01 3.149106204509735107e-01 -8.264524489641189575e-02 -2.826831042766571045e-01 2.792502641677856445e-01 -7.200775295495986938e-02 2.277259081602096558e-01 4.522074386477470398e-02 -1.880089938640594482e-01 -5.187993496656417847e-02 -5.526129528880119324e-02 8.323022723197937012e-02
-1.943907588720321655e-01 1.589936576783657074e-02 1.036290600895881653e-01 5.481054261326789856e-02 -2.162926048040390015e-01 1.996826380491256714e-01 1.631154417991638184e-01 3.982500359416007996e-02 -1.031777411699295044e-01 1.693323254585266113e-01 1.033807098865509033e-01 -8.928183466196060181e-02 4.333443567156791687e-02 1.346175521612167358e-01 3.733358681201934814e-01 1.773420125246047974e-01 2.493645995855331421e-01 2.216872125864028931e-01 -3.101266920566558838e-02 2.571480274200439453e-01 -2.156907767057418823e-01 2.119407616555690765e-02 -2.441477961838245392e-03 -1.447338461875915527e-01 2.886734604835510254e-01 1.120119448751211166e-02 1.659077405929565430e-01 -1.796177029609680176e-01 -3.715237081050872803e-01 1.290890276432037354e-01 1.863555610179901123e-01 7.451353967189788818e-02
[truncated: 3,257,174 more chars]
