# Supplementary material for: The Language of Innovation
Source: PLoS One. 2020 Apr 30;15(4):e0230107. doi: 10.1371/journal.pone.0230107 (PMC7194493; doi:10.1371/journal.pone.0230107)
Supplement: S20 File — (GZ) [file pone.0230107.s020.tar.gz › 1998-2002/V2Run_12_VS_4500_embeddings1998-2002ED32.txt]

9.013871103525161743e-02 -1.587291806936264038e-01 -1.753013879060745239e-01 -1.917613297700881958e-01 2.316090166568756104e-01 -8.999587595462799072e-02 -1.451396793127059937e-01 -1.024557948112487793e-01 -7.171780616044998169e-02 -1.354146376252174377e-02 -1.658997833728790283e-01 -4.925676155835390091e-03 -1.141300722956657410e-01 -3.126579225063323975e-01 3.998352587223052979e-02 2.441709935665130615e-01 3.192083165049552917e-02 -2.740512490272521973e-01 1.846824139356613159e-01 2.514883503317832947e-02 2.863520979881286621e-01 1.003847345709800720e-01 1.008550971746444702e-01 3.325907588005065918e-01 -3.404586315155029297e-01 2.685973346233367920e-01 -5.236302688717842102e-02 2.027170360088348389e-01 -7.044055312871932983e-02 9.638550877571105957e-02 1.597297936677932739e-01 7.493485510349273682e-02
4.963744804263114929e-02 -8.655421435832977295e-02 -5.857120826840400696e-02 -2.240874469280242920e-01 1.801408678293228149e-01 -1.723510473966598511e-01 -1.599776372313499451e-02 -2.882196605205535889e-01 9.015567600727081299e-02 -2.095379978418350220e-01 6.960216164588928223e-02 -1.821934729814529419e-01 -2.689318060874938965e-01 -5.135534331202507019e-02 1.848745346069335938e-01 2.016813755035400391e-01 2.657056599855422974e-02 -1.983680725097656250e-01 1.408515721559524536e-01 2.101569771766662598e-01 3.125745058059692383e-01 1.855080872774124146e-01 -1.864793896675109863e-01 9.299459308385848999e-02 -7.013825327157974243e-02 4.062018916010856628e-02 -7.443251460790634155e-02 -3.433113098144531250e-01 1.314528733491897583e-01 -3.823267668485641479e-02 2.436157613992691040e-01 -2.517255544662475586e-01
1.711979210376739502e-01 6.077098473906517029e-02 -1.049163937568664551e-02 -1.225489303469657898e-01 1.106468290090560913e-01 -2.207292020320892334e-01 4.740078747272491455e-02 -7.559855282306671143e-02 -1.322535276412963867e-01 -1.398314237594604492e-01 8.460548520088195801e-02 1.118028014898300171e-01 -2.520351111888885498e-01 3.159853443503379822e-02 2.498699165880680084e-02 5.320848524570465088e-02 7.147563248872756958e-02 -4.547514915466308594e-01 2.569458186626434326e-01 1.252675801515579224e-01 2.243798971176147461e-01 -7.904047518968582153e-02 1.102994456887245178e-01 1.147781386971473694e-01 -2.489947825670242310e-01 9.401069581508636475e-02 -1.884099543094635010e-01 2.118803262710571289e-01 -1.695836894214153290e-02 1.919878721237182617e-01 -2.403948456048965454e-01 -3.695228993892669678e-01
1.047604680061340332e-01 -1.784635931253433228e-01 -1.090380027890205383e-01 8.960848301649093628e-02 2.478599548339843750e-02 7.074472308158874512e-02 -2.973887324333190918e-01 2.882206998765468597e-02 6.821427494287490845e-02 2.298610061407089233e-01 -2.165287584066390991e-01 5.335073918104171753e-02 -2.343877702951431274e-01 1.063973363488912582e-02 -1.141252517700195312e-01 1.011903062462806702e-01 -7.497595995664596558e-02 -2.340801954269409180e-01 3.074448108673095703e-01 -7.036443799734115601e-02 -8.220718055963516235e-02 1.635918617248535156e-01 3.960419073700904846e-02 5.171968340873718262e-01 -1.740491539239883423e-01 2.825367450714111328e-02 -7.171002030372619629e-02 7.746506016701459885e-03 1.134049519896507263e-01 2.749480009078979492e-01 1.647226214408874512e-01 -2.061014771461486816e-01
-1.828073561191558838e-01 -2.639906406402587891e-01 8.161181584000587463e-03 2.353945747017860413e-02 3.597056120634078979e-02 -2.275164276361465454e-01 -1.833922713994979858e-01 2.142921276390552521e-02 -2.250130176544189453e-01 1.282023042440414429e-01 2.117104642093181610e-02 6.697814911603927612e-02 -4.971191287040710449e-02 3.826273977756500244e-02 3.131946325302124023e-01 -1.807613298296928406e-02 3.326456621289253235e-02 -1.574231833219528198e-01 1.723554581403732300e-01 3.744308054447174072e-01 2.049624770879745483e-01 1.435551345348358154e-01 1.484817862510681152e-01 1.350349783897399902e-01 -1.786818653345108032e-01 2.768909633159637451e-01 -1.506638675928115845e-01 6.127904728055000305e-02 -3.513175845146179199e-01 1.851558238267898560e-01 8.242554962635040283e-02 -1.911091506481170654e-01
-5.106915906071662903e-02 -1.127157807350158691e-01 9.367670863866806030e-02 -7.587445527315139771e-02 9.045347571372985840e-02 -2.260110527276992798e-01 -3.106693737208843231e-02 -1.493508927524089813e-02 -1.622729599475860596e-01 7.716727256774902344e-02 -1.442671865224838257e-01 -2.177091836929321289e-01 -1.280912905931472778e-01 -1.199145540595054626e-01 -6.542874872684478760e-02 -8.383563905954360962e-02 2.090733349323272705e-01 -3.735585808753967285e-01 2.145764604210853577e-02 2.685401737689971924e-01 7.895705103874206543e-02 5.878562852740287781e-02 1.061708107590675354e-01 1.426455676555633545e-01 -3.342554569244384766e-01 2.977452613413333893e-02 -4.060254693031311035e-01 -5.669116973876953125e-02 -8.962289988994598389e-02 -6.559561938047409058e-02 -4.416855424642562866e-02 -4.183281064033508301e-01
-3.151410520076751709e-01 -3.678798303008079529e-02 4.066549241542816162e-02 5.988455936312675476e-02 7.082141935825347900e-02 -1.748753339052200317e-01 -1.788725517690181732e-02 -1.849977113306522369e-02 -3.459963500499725342e-01 -1.733081638813018799e-01 -6.087260320782661438e-02 -4.842447489500045776e-02 -3.257537633180618286e-02 -6.517694145441055298e-02 -9.769468009471893311e-02 -2.608710667118430138e-03 -7.665119320154190063e-02 -2.040488421916961670e-01 4.193054437637329102e-01 1.140341013669967651e-01 1.992078572511672974e-01 1.321836858987808228e-01 -1.120194699615240097e-02 2.691169083118438721e-01 -1.208915486931800842e-01 1.750744879245758057e-01 -3.789097070693969727e-01 6.370873004198074341e-02 -2.069447189569473267e-01 2.453266978263854980e-01 -7.984214276075363159e-02 -1.373054087162017822e-01
-1.450154781341552734e-01 -1.770514547824859619e-01 -8.714112639427185059e-02 -1.403062790632247925e-01 3.165078759193420410e-01 -3.026595711708068848e-01 -1.072798371315002441e-01 1.003650203347206116e-01 -1.086498424410820007e-01 -2.534313201904296875e-01 -3.067429549992084503e-02 -6.092538684606552124e-02 -1.409475654363632202e-01 -1.207700744271278381e-01 6.983985006809234619e-02 -2.298755347728729248e-01 9.827676415443420410e-02 -1.620790511369705200e-01 3.133480995893478394e-02 2.279018163681030273e-01 1.445737630128860474e-01 1.739597916603088379e-01 1.872977018356323242e-01 1.808834373950958252e-01 -3.074084222316741943e-01 2.262670546770095825e-01 -1.779200881719589233e-01 1.098355650901794434e-01 1.453486923128366470e-02 2.996403574943542480e-01 1.211769506335258484e-01 -1.794916242361068726e-01
1.459386795759201050e-01 -4.682361707091331482e-02 2.201695293188095093e-01 -1.366416513919830322e-01 6.182781606912612915e-02 -2.014556825160980225e-01 -1.374162435531616211e-01 2.250121161341667175e-02 -2.075213938951492310e-01 1.232263743877410889e-01 1.490065008401870728e-01 8.282434940338134766e-02 -1.554289758205413818e-01 -3.923034965991973877e-01 -2.340718954801559448e-01 8.839119970798492432e-02 9.923322498798370361e-02 -2.344440966844558716e-01 3.974794968962669373e-02 2.058095782995223999e-01 3.210188150405883789e-01 3.417068719863891602e-02 1.209899559617042542e-01 2.267322093248367310e-01 -1.136591061949729919e-01 1.650383025407791138e-01 -2.472010552883148193e-01 2.534549683332443237e-02 1.208859160542488098e-01 1.800907552242279053e-01 3.917260840535163879e-02 -2.967979311943054199e-01
1.454466730356216431e-01 -1.495566368103027344e-01 5.159141961485147476e-03 -9.516808390617370605e-02 3.194169104099273682e-01 -4.172463417053222656e-01 1.905454844236373901e-01 -1.502930521965026855e-01 -2.497160434722900391e-01 -1.405059248208999634e-01 7.817674428224563599e-02 1.470599025487899780e-01 -1.413703262805938721e-01 -1.124812811613082886e-01 -2.464628666639328003e-01 1.780309230089187622e-01 -6.987985968589782715e-02 -1.747855097055435181e-01 2.441518902778625488e-01 1.629657745361328125e-01 1.995990425348281860e-02 1.389527767896652222e-01 -3.197257220745086670e-02 2.999592721462249756e-01 -2.679872214794158936e-01 -4.251730442047119141e-02 -1.042592898011207581e-01 -1.570091545581817627e-01 9.138602763414382935e-02 -3.762616217136383057e-02 1.264500766992568970e-01 -1.012609153985977173e-01
-3.435950726270675659e-02 -1.935237497091293335e-01 1.604563742876052856e-01 5.018253251910209656e-02 3.873796388506889343e-02 3.345793858170509338e-02 -1.966623067855834961e-01 -3.786756992340087891e-01 5.718024820089340210e-02 -2.471927180886268616e-02 -2.464601546525955200e-01 6.289742887020111084e-02 -2.711296677589416504e-01 -5.536649841815233231e-03 -1.555554568767547607e-01 2.471013218164443970e-01 5.486885085701942444e-02 -3.118899762630462646e-01 2.286267578601837158e-01 1.259285062551498413e-01 -4.233862087130546570e-02 1.377736628055572510e-01 -1.985744237899780273e-01 2.496970593929290771e-01 -2.027422040700912476e-01 2.049210667610168457e-01 3.656288236379623413e-02 1.110453903675079346e-01 -1.621255129575729370e-01 1.284154653549194336e-01 2.265689671039581299e-01 -1.979695409536361694e-01
-1.607309579849243164e-01 -5.522751808166503906e-02 4.788947105407714844e-02 -5.759603530168533325e-02 1.418392211198806763e-01 -6.479800492525100708e-02 -9.264405816793441772e-02 -8.717229217290878296e-02 -1.390679925680160522e-01 -1.284367889165878296e-01 -3.865946829319000244e-02 -2.529411613941192627e-01 6.764442473649978638e-02 -5.275231972336769104e-02 -2.112419717013835907e-02 1.244355738162994385e-01 6.102450937032699585e-02 -2.384715080261230469e-01 2.827253937721252441e-01 2.800407409667968750e-01 1.936625838279724121e-01 4.007525742053985596e-02 3.213939964771270752e-01 3.634171187877655029e-01 -2.715502977371215820e-01 2.674924433231353760e-01 -1.941010206937789917e-01 6.254833191633224487e-02 3.045961819589138031e-02 1.327268630266189575e-01 4.485565051436424255e-02 -3.155080080032348633e-01
3.085217997431755066e-02 -7.577475160360336304e-02 -2.742437645792961121e-02 -1.025674715638160706e-01 1.933312565088272095e-01 -1.402931213378906250e-01 -8.780264854431152344e-02 5.906647443771362305e-02 -5.611276254057884216e-02 -1.389892101287841797e-01 9.735629707574844360e-02 1.004991084337234497e-01 8.924994617700576782e-02 -6.830976158380508423e-02 -1.103022545576095581e-01 1.873103231191635132e-01 7.418224215507507324e-02 -1.915753632783889771e-01 1.379745602607727051e-01 5.079681277275085449e-01 2.615844905376434326e-01 2.208097428083419800e-01 4.311646521091461182e-02 1.453214436769485474e-01 -2.659145593643188477e-01 2.712047286331653595e-02 -3.493748009204864502e-01 2.009035348892211914e-01 -1.487333327531814575e-01 1.808706223964691162e-01 -1.942223459482192993e-01 -1.612012088298797607e-01
7.898369431495666504e-02 -9.549281001091003418e-02 -5.234025418758392334e-03 1.201782524585723877e-01 2.246962636709213257e-01 -3.173748850822448730e-01 3.703306242823600769e-02 8.485301584005355835e-02 -1.056905090808868408e-01 -3.729741647839546204e-02 -1.733735948801040649e-01 6.329834461212158203e-02 -1.903254687786102295e-01 1.123091205954551697e-01 2.283193469047546387e-01 1.414694786071777344e-01 5.724034458398818970e-02 -5.201869085431098938e-02 1.119606569409370422e-01 2.371884435415267944e-01 9.468379616737365723e-02 2.487317174673080444e-01 -1.854369491338729858e-01 3.554863631725311279e-01 -4.124601483345031738e-01 1.198101602494716644e-02 -1.669859141111373901e-01 -4.295502230525016785e-02 1.586823910474777222e-01 3.692688047885894775e-02 -1.761440485715866089e-01 -2.807953655719757080e-01
-8.048145100474357605e-03 -4.312834888696670532e-02 -1.672869361937046051e-02 -8.536212891340255737e-02 1.773819029331207275e-01 -2.319338917732238770e-01 -9.753252565860748291e-02 -1.678209602832794189e-01 -1.907396912574768066e-01 -1.597151756286621094e-01 -1.983787119388580322e-01 -1.583699509501457214e-02 2.022494375705718994e-02 1.689113080501556396e-01 2.458120137453079224e-02 3.367497622966766357e-01 1.885198056697845459e-01 -2.233006656169891357e-01 1.178736388683319092e-01 -7.377822697162628174e-02 1.833920925855636597e-01 3.491583168506622314e-01 -1.234865095466375351e-02 1.162930205464363098e-01 -1.809288859367370605e-01 -1.544115096330642700e-01 -2.768964767456054688e-01 -8.875108510255813599e-02 3.309454619884490967e-01 -2.234176695346832275e-01 1.521498709917068481e-01 -1.595515161752700806e-01
-2.947371304035186768e-01 -3.202372193336486816e-01 -1.081789750605821609e-02 5.914080422371625900e-03 2.508567869663238525e-01 -1.054891869425773621e-01 -7.610757648944854736e-02 -1.780801117420196533e-01 1.159776151180267334e-01 5.812487099319696426e-03 -2.151103764772415161e-01 5.845715850591659546e-02 -2.133079767227172852e-01 -5.962295457720756531e-02 -8.097346872091293335e-02 1.410347819328308105e-01 2.048840075731277466e-01 -1.949236840009689331e-01 9.296267479658126831e-02 5.662392079830169678e-02 1.008923500776290894e-01 -1.002365723252296448e-01 -2.125617116689682007e-01 3.245826363563537598e-01 -1.322160959243774414e-01 -5.033911392092704773e-02 3.360885009169578552e-02 -6.983279436826705933e-02 -2.374479472637176514e-01 3.966308236122131348e-01 1.015567854046821594e-01 -2.181070744991302490e-01
-7.792244106531143188e-02 4.164798557758331299e-02 -6.751339137554168701e-02 -1.410001609474420547e-02 -1.273892968893051147e-01 -2.337710857391357422e-01 -4.516397137194871902e-03 3.224590420722961426e-02 -1.989650428295135498e-01 6.841420382261276245e-02 -2.671894729137420654e-01 -1.704158261418342590e-02 4.766962304711341858e-02 -9.317909926176071167e-02 7.345812395215034485e-03 -6.331580877304077148e-02 7.714329659938812256e-02 -7.800890505313873291e-02 2.289348691701889038e-01 3.670729398727416992e-01 1.918361335992813110e-01 1.687032878398895264e-01 1.073781996965408325e-01 3.214984536170959473e-01 -3.075611889362335205e-01 1.432610303163528442e-01 -1.584179848432540894e-01 4.000494256615638733e-02 -1.339878141880035400e-01 2.649600505828857422e-01 2.101573348045349121e-01 -3.620129227638244629e-01
-1.126841977238655090e-01 -1.344237178564071655e-01 -1.122493669390678406e-01 -5.936356261372566223e-02 3.606076911091804504e-02 -2.456917166709899902e-01 -7.819508202373981476e-03 1.932235062122344971e-02 -6.047723814845085144e-02 1.073249578475952148e-01 9.525875747203826904e-02 -1.393118649721145630e-01 -2.629319950938224792e-02 -5.687990039587020874e-02 1.327385753393173218e-02 -6.185048259794712067e-03 1.738696396350860596e-01 -2.184403985738754272e-01 1.112464219331741333e-01 1.557037830352783203e-01 2.799288034439086914e-01 1.167598366737365723e-01 2.975947558879852295e-01 2.685755491256713867e-01 -1.919464170932769775e-01 1.712281703948974609e-01 -2.437999695539474487e-01 -3.966638445854187012e-02 -2.875261008739471436e-01 3.991076052188873291e-01 2.689676582813262939e-01 -1.856859028339385986e-01
-2.110062986612319946e-01 2.850332995876669884e-03 1.151311546564102173e-01 -7.734253071248531342e-03 -8.620101213455200195e-02 2.853816375136375427e-02 -1.289636641740798950e-01 -1.824232339859008789e-01 -4.205050766468048096e-01 -8.050900883972644806e-03 2.414495944976806641e-01 8.440373092889785767e-02 5.417809262871742249e-02 -3.148972690105438232e-01 8.319081366062164307e-02 1.916798055171966553e-01 7.072754949331283569e-02 -3.088237941265106201e-01 1.186111569404602051e-02 2.886817753314971924e-01 -8.648844808340072632e-02 -8.896100521087646484e-02 -8.026045560836791992e-02 2.417887747287750244e-01 -1.189672201871871948e-01 -1.265655606985092163e-01 -2.288456112146377563e-01 -1.577319651842117310e-01 9.687519818544387817e-02 -1.186062693595886230e-01 9.790133684873580933e-02 -3.021932542324066162e-01
-1.242306455969810486e-01 -4.192609339952468872e-02 1.687087565660476685e-01 3.031516680493950844e-03 3.607654944062232971e-02 -1.672981828451156616e-01 -2.462686151266098022e-01 -1.086678132414817810e-01 -6.997590512037277222e-02 -1.265095323324203491e-01 1.752300746738910675e-02 -9.559997171163558960e-02 -6.777343899011611938e-02 4.352963063865900040e-03 -5.402874574065208435e-02 -4.062181338667869568e-02 2.393863163888454437e-02 -3.024064898490905762e-01 3.719599545001983643e-01 3.415960669517517090e-01 3.395898938179016113e-01 2.080238461494445801e-01 1.015683710575103760e-01 3.574083745479583740e-01 -6.457248330116271973e-02 1.596002429723739624e-01 -2.879953682422637939e-01 1.741957850754261017e-02 -9.071617573499679565e-02 1.689121313393115997e-02 1.012557372450828552e-01 -1.941385567188262939e-01
-7.959610968828201294e-02 8.191217668354511261e-03 2.053122371435165405e-01 6.872641295194625854e-02 1.141967177391052246e-01 -2.705800235271453857e-01 -8.841516822576522827e-02 -1.747433096170425415e-02 -1.353761553764343262e-01 -1.080236881971359253e-01 -1.175652891397476196e-01 -1.749244928359985352e-01 -1.442813128232955933e-01 -3.138255700469017029e-02 -7.153241336345672607e-02 5.006920173764228821e-02 -8.257272094488143921e-02 -3.200038969516754150e-01 -2.467077784240245819e-02 3.225330710411071777e-01 1.770267039537429810e-01 1.854304410517215729e-02 1.395933479070663452e-01 3.872646391391754150e-01 -2.541865408420562744e-01 1.692510247230529785e-01 -3.106655478477478027e-01 -2.876317128539085388e-02 -5.327805504202842712e-02 2.875405550003051758e-01 8.448045700788497925e-02 -2.241662591695785522e-01
-8.946978300809860229e-02 -1.874965876340866089e-01 -6.214793026447296143e-02 1.829194277524948120e-01 4.436847940087318420e-02 -1.460898369550704956e-01 -2.322899550199508667e-01 -2.224369049072265625e-01 1.807563304901123047e-01 5.115732178092002869e-02 -2.280472368001937866e-01 1.124592870473861694e-01 -2.206049710512161255e-01 1.328260004520416260e-01 1.208639666438102722e-01 9.928878396749496460e-02 1.965800672769546509e-01 -2.864966392517089844e-01 2.146412432193756104e-01 -1.300462186336517334e-01 7.532916218042373657e-02 2.707682549953460693e-01 -2.241884171962738037e-02 3.730357587337493896e-01 -2.882441878318786621e-01 9.481909871101379395e-02 1.437724977731704712e-01 5.752313509583473206e-02 -1.190608292818069458e-01 1.570816040039062500e-01 1.257114857435226440e-01 -1.702617853879928589e-01
9.002690017223358154e-02 -3.363233208656311035e-01 -1.593109667301177979e-01 4.933570511639118195e-03 1.980112940073013306e-01 2.026811391115188599e-01 -2.237306982278823853e-01 -8.444468677043914795e-02 2.114012390375137329e-01 -1.125136688351631165e-01 -1.522969156503677368e-01 9.409289062023162842e-02 -2.435681819915771484e-01 -5.245223268866539001e-02 7.092652469873428345e-02 8.387123793363571167e-02 7.300801575183868408e-02 -2.398920506238937378e-01 2.546300292015075684e-01 -1.135953888297080994e-02 -6.089826673269271851e-02 1.622883230447769165e-01 1.144896969199180603e-01 3.326691985130310059e-01 -2.675035595893859863e-01 2.215718179941177368e-01 4.022561386227607727e-02 1.432896554470062256e-01 -8.978407084941864014e-02 3.073803782463073730e-01 6.354152411222457886e-02 -1.459910571575164795e-01
7.544875890016555786e-02 -3.210509717464447021e-01 -1.313429623842239380e-01 1.187349557876586914e-01 -7.503278087824583054e-03 -8.790896087884902954e-02 1.540700532495975494e-02 7.942078262567520142e-02 -1.999539285898208618e-01 -2.828580439090728760e-01 -1.099148988723754883e-01 5.379064939916133881e-03 -1.817495375871658325e-01 2.257496118545532227e-01 2.094785124063491821e-01 3.500957190990447998e-01 1.804575771093368530e-01 -1.117265149950981140e-01 2.286800891160964966e-01 9.641071408987045288e-02 1.955242007970809937e-01 -1.203310769051313400e-02 -1.920944750308990479e-01 2.526530623435974121e-01 -2.714868783950805664e-01 1.809695512056350708e-01 -2.336262762546539307e-01 -1.325531750917434692e-01 1.417010575532913208e-01 2.236979641020298004e-02 -9.138043224811553955e-02 -9.863317012786865234e-02
-1.181805133819580078e-01 -1.073421612381935120e-01 1.198902055621147156e-01 2.071870267391204834e-01 2.410974651575088501e-01 -7.408791780471801758e-02 -8.226552605628967285e-02 6.994833052158355713e-02 -2.667253315448760986e-01 -6.197735294699668884e-02 4.550178721547126770e-02 -7.492695748805999756e-02 8.344325423240661621e-02 -9.028159081935882568e-02 8.734493702650070190e-02 8.962980657815933228e-02 8.685935288667678833e-02 -3.948695957660675049e-01 2.908809781074523926e-01 8.631692081689834595e-02 4.232435524463653564e-01 -1.324616521596908569e-01 2.154189646244049072e-01 1.821297854185104370e-01 -3.131085773929953575e-03 1.034898683428764343e-01 -1.995006054639816284e-01 -1.652723699808120728e-01 -3.102555684745311737e-02 1.165638342499732971e-01 -1.224556043744087219e-01 -2.988680005073547363e-01
1.183676794171333313e-01 -2.567241489887237549e-01 5.556519329547882080e-02 1.209737807512283325e-01 1.232663020491600037e-01 1.235543936491012573e-01 -1.172136589884757996e-01 -1.766162365674972534e-02 -9.952697157859802246e-02 -1.202151477336883545e-01 -3.623458743095397949e-02 -8.121482282876968384e-02 -1.557538360357284546e-01 -2.216983437538146973e-01 -1.122045516967773438e-01 8.927941322326660156e-02 8.628513664007186890e-02 -1.492672562599182129e-01 -4.358021542429924011e-02 1.779905855655670166e-01 1.265367120504379272e-01 -1.999333687126636505e-02 -6.212248280644416809e-02 3.610505722463130951e-03 -3.659816384315490723e-01 -1.880405545234680176e-01 -4.781380295753479004e-01 1.712383031845092773e-01 1.487552672624588013e-01 -8.926909416913986206e-02 1.700642108917236328e-01 -4.021987617015838623e-01
-1.283329874277114868e-01 2.011158876121044159e-02 2.829615399241447449e-02 8.002325147390365601e-02 -6.634619086980819702e-02 -1.661600023508071899e-01 -9.398134797811508179e-02 -1.099104508757591248e-01 -8.758839964866638184e-02 -1.064314097166061401e-01 -4.123578220605850220e-02 -1.423031091690063477e-01 -1.872099041938781738e-01 7.266189903020858765e-02 -3.079080022871494293e-02 4.726833105087280273e-02 1.337541325483471155e-04 -1.422906965017318726e-01 1.942951381206512451e-01 2.283794283866882324e-01 3.156779110431671143e-01 2.139790207147598267e-01 1.510808765888214111e-01 3.196370899677276611e-01 -4.487620592117309570e-01 8.006413467228412628e-03 -3.207397460937500000e-01 4.241608455777168274e-02 2.547854185104370117e-02 2.301840037107467651e-01 1.017328351736068726e-02 -3.131918311119079590e-01
2.318014763295650482e-02 2.322110533714294434e-01 -1.036865040659904480e-01 -6.329850107431411743e-02 1.149487495422363281e-02 -4.155581295490264893e-01 -7.934438437223434448e-02 -1.014365106821060181e-01 -2.436287254095077515e-01 -7.937465794384479523e-03 -1.605677306652069092e-01 9.945840388536453247e-02 7.418766152113676071e-03 -5.045571364462375641e-03 1.395422965288162231e-01 2.102221399545669556e-01 2.696308195590972900e-01 -7.454688847064971924e-02 1.490786522626876831e-01 3.336274623870849609e-02 3.688847124576568604e-01 3.914401866495609283e-03 -1.802507042884826660e-01 1.219154149293899536e-01 -3.080454766750335693e-01 -1.827977038919925690e-02 -7.528155297040939331e-02 -2.001252621412277222e-01 7.016912102699279785e-02 -2.126708030700683594e-01 2.419770359992980957e-01 -2.187469750642776489e-01
5.921852216124534607e-02 -2.377656698226928711e-01 -3.301822394132614136e-02 5.441392213106155396e-02 -1.469694525003433228e-01 1.022324934601783752e-01 -3.055374622344970703e-01 1.286379843950271606e-01 -7.026346772909164429e-02 -2.600091099739074707e-01 -1.415164768695831299e-01 -4.041822999715805054e-02 -1.864512115716934204e-01 -1.567973494529724121e-01 1.092901676893234253e-01 1.138654351234436035e-01 -1.001685559749603271e-01 -1.402726322412490845e-01 3.357907235622406006e-01 3.091583847999572754e-01 -1.388564854860305786e-01 2.051048874855041504e-01 -8.429556339979171753e-02 3.474125266075134277e-01 -2.008225470781326294e-01 -1.603963375091552734e-01 -6.354846060276031494e-02 1.521118171513080597e-02 -1.115880757570266724e-01 3.440474346280097961e-02 3.103794157505035400e-01 -8.946229517459869385e-02
9.627712517976760864e-02 -1.111736595630645752e-01 1.202472448348999023e-01 -5.334819480776786804e-02 1.485043913125991821e-01 -1.538393497467041016e-01 -1.069273799657821655e-01 1.054577901959419250e-01 -2.332599312067031860e-01 -3.248212337493896484e-01 -1.302254199981689453e-01 -3.541376814246177673e-02 1.456858962774276733e-01 -7.983484864234924316e-02 -5.698448419570922852e-02 -5.702209100127220154e-02 7.492552045732736588e-03 -3.282144069671630859e-01 2.424353361129760742e-01 2.199062108993530273e-01 1.475028693675994873e-01 1.446509212255477905e-01 4.682230949401855469e-02 4.023395776748657227e-01 -1.533055119216442108e-02 1.476868391036987305e-01 -2.774415612220764160e-01 -1.384923905134201050e-01 -2.942281663417816162e-01 8.942261338233947754e-02 -1.027695164084434509e-01 -1.885971426963806152e-01
-4.595927894115447998e-02 -1.668102443218231201e-01 1.412529200315475464e-01 -1.967926919460296631e-01 1.221334487199783325e-01 -1.817423701286315918e-01 1.902981102466583252e-01 -2.318336814641952515e-01 -1.664105355739593506e-01 -6.919288635253906250e-02 1.492231059819459915e-02 7.039220631122589111e-02 -7.973408699035644531e-02 -2.733709514141082764e-01 9.231749922037124634e-02 -3.937368467450141907e-02 3.141878247261047363e-01 -2.304950058460235596e-01 1.692807674407958984e-01 2.380298525094985962e-01 2.047110497951507568e-01 8.194737136363983154e-02 -4.349953308701515198e-02 3.094061911106109619e-01 -3.004789650440216064e-01 3.029014728963375092e-02 -2.153327316045761108e-01 3.694147989153862000e-02 -3.582586348056793213e-02 3.088890016078948975e-01 -9.550665318965911865e-02 -1.284423321485519409e-01
1.183298230171203613e-01 7.909053564071655273e-02 1.977590322494506836e-01 8.486555516719818115e-02 1.141544058918952942e-01 -2.892699241638183594e-01 -2.755832076072692871e-01 -4.108124878257513046e-03 -3.325739130377769470e-02 -5.494450032711029053e-02 -2.525342404842376709e-01 6.970050279051065445e-03 2.289911359548568726e-01 -1.341504156589508057e-01 -9.624710679054260254e-02 -6.381580978631973267e-02 1.226965934038162231e-01 -2.545066177845001221e-01 3.354321122169494629e-01 7.305664569139480591e-02 2.683291137218475342e-01 1.015735045075416565e-01 2.594743110239505768e-02 3.343111276626586914e-01 -1.649079471826553345e-01 4.566812887787818909e-02 -2.702136039733886719e-01 -1.271933168172836304e-01 -9.698031470179557800e-03 1.729546189308166504e-01 -2.095037102699279785e-01 -1.556810289621353149e-01
-1.471472978591918945e-01 -1.571260988712310791e-01 1.343943364918231964e-02 -2.211253792047500610e-01 1.349696815013885498e-01 -1.856077462434768677e-01 5.390524491667747498e-02 1.087465602904558182e-02 -7.795180380344390869e-02 -3.169519305229187012e-01 6.948352605104446411e-02 2.310598492622375488e-01 -1.943641752004623413e-01 -1.418011933565139771e-01 -6.703391671180725098e-03 2.049270868301391602e-01 2.499261796474456787e-01 6.314851925708353519e-04 2.772651016712188721e-01 -6.687382608652114868e-02 5.664081498980522156e-02 1.607133895158767700e-01 -4.582748934626579285e-02 1.894145011901855469e-01 -3.034745454788208008e-01 -5.259099602699279785e-02 -2.655287086963653564e-01 3.298653662204742432e-02 2.577279210090637207e-01 -3.421679511666297913e-02 2.993992269039154053e-01 -2.229287773370742798e-01
-2.944452166557312012e-01 -1.597348153591156006e-01 5.673951003700494766e-03 -6.302616745233535767e-02 1.172121539711952209e-01 2.894310653209686279e-02 -1.507712453603744507e-01 -1.823585331439971924e-01 1.318355053663253784e-01 -7.072003930807113647e-02 -2.141639888286590576e-01 1.396985650062561035e-01 -3.548471331596374512e-01 -1.184126129373908043e-03 4.009197279810905457e-02 1.970989704132080078e-01 2.480543702840805054e-01 -2.140180319547653198e-01 1.099983975291252136e-01 1.138109415769577026e-01 3.273432329297065735e-02 2.267724573612213135e-01 -1.324189007282257080e-01 2.490440011024475098e-01 -2.316921651363372803e-01 4.508255422115325928e-02 -1.182922720909118652e-02 1.217653900384902954e-01 9.048373997211456299e-02 3.458761274814605713e-01 2.610716223716735840e-01 -1.672832965850830078e-01
3.921834006905555725e-02 9.365354478359222412e-02 6.473373621702194214e-02 -1.405727118253707886e-01 -9.236250072717666626e-03 -1.220853328704833984e-01 -6.955227255821228027e-02 3.443415835499763489e-02 -1.092273592948913574e-01 -1.449879854917526245e-01 -4.938502982258796692e-02 -1.682091206312179565e-01 -9.163049608469009399e-02 -8.176699280738830566e-02 2.448359131813049316e-02 1.023976281285285950e-01 1.386160613037645817e-03 -2.638259828090667725e-01 3.030008971691131592e-01 5.135329440236091614e-02 2.845622301101684570e-01 -2.193088643252849579e-03 3.246871232986450195e-01 2.242148369550704956e-01 -3.513946831226348877e-01 7.444693706929683685e-03 -4.428116977214813232e-01 -2.320676892995834351e-01 1.642918884754180908e-01 2.265630960464477539e-01 -4.778440296649932861e-02 -8.362011983990669250e-03
2.280266210436820984e-02 -3.315677046775817871e-01 -9.843647480010986328e-02 1.667395234107971191e-01 -1.469883951358497143e-03 3.835726901888847351e-02 1.480558328330516815e-02 9.893788397312164307e-02 -4.534778371453285217e-02 -7.555766403675079346e-02 -2.515644133090972900e-01 9.181013703346252441e-02 -2.776452302932739258e-01 -5.073910579085350037e-02 1.930049955844879150e-01 1.225421787239611149e-03 -4.975151270627975464e-02 -3.280056715011596680e-01 2.711260616779327393e-01 4.087350144982337952e-02 5.609063804149627686e-02 -5.789897963404655457e-02 -1.351206898689270020e-01 4.901763498783111572e-01 -2.136254906654357910e-01 7.721644639968872070e-02 2.403314709663391113e-01 -1.410374883562326431e-02 -6.437876075506210327e-02 7.741421461105346680e-02 2.723931074142456055e-01 -3.582207951694726944e-03
-2.224575579166412354e-01 -7.427010685205459595e-02 1.205510646104812622e-01 -5.147543922066688538e-02 6.981465965509414673e-02 -2.867439389228820801e-01 -2.025113850831985474e-01 -1.146779656410217285e-01 -2.028902471065521240e-01 -7.762129604816436768e-02 -1.482161134481430054e-01 -1.393546760082244873e-01 1.587188988924026489e-02 -3.819276764988899231e-02 2.975577488541603088e-02 9.848327375948429108e-03 1.801546104252338409e-02 -2.405098229646682739e-01 7.252684235572814941e-02 1.298252940177917480e-01 2.476515322923660278e-01 1.138014271855354309e-01 1.538511961698532104e-01 1.832421869039535522e-01 -4.296079277992248535e-01 2.748622298240661621e-01 -3.648032248020172119e-01 1.289753615856170654e-01 5.913822352886199951e-02 1.657855361700057983e-01 9.877783805131912231e-02 -1.813952773809432983e-01
3.267860738560557365e-03 9.060075134038925171e-02 -2.907343506813049316e-01 -2.359132766723632812e-01 -1.720048673450946808e-02 -2.132986932992935181e-01 -2.692887187004089355e-01 -6.256671249866485596e-02 1.626583337783813477e-01 3.427359089255332947e-02 -2.638971805572509766e-01 1.104290261864662170e-01 1.177647635340690613e-01 9.249394387006759644e-02 -1.293538063764572144e-01 3.427401483058929443e-01 -6.178725138306617737e-02 -4.097616374492645264e-01 1.795654445886611938e-01 1.299561113119125366e-01 2.868876792490482330e-02 1.838105469942092896e-01 -1.254273056983947754e-01 2.176923453807830811e-01 1.682183444499969482e-01 -4.727959260344505310e-02 -8.793152123689651489e-02 2.020285427570343018e-01 9.862495213747024536e-02 1.172087192535400391e-01 1.299676150083541870e-01 -1.589282900094985962e-01
2.518187165260314941e-01 -1.941952407360076904e-01 -2.409930676221847534e-01 2.039152234792709351e-01 2.354338169097900391e-01 -2.920924127101898193e-01 8.485534787178039551e-02 -4.715669900178909302e-02 -6.681384146213531494e-02 2.298925071954727173e-02 1.196686178445816040e-01 -1.723189279437065125e-02 -1.331788748502731323e-01 5.935140699148178101e-02 -1.531507372856140137e-01 1.884124577045440674e-01 8.685249090194702148e-02 -2.335213422775268555e-01 1.084692031145095825e-01 -4.487378522753715515e-02 4.775354266166687012e-01 -7.706287782639265060e-03 -1.486454159021377563e-01 7.849924266338348389e-02 -1.261782199144363403e-01 -1.506938338279724121e-01 -3.269648253917694092e-01 -6.458242982625961304e-02 -7.042250782251358032e-02 2.182589918375015259e-01 1.040386557579040527e-01 -6.231224536895751953e-02
1.708891838788986206e-01 -1.749863624572753906e-01 -2.448975443840026855e-01 -9.336946159601211548e-02 5.169559642672538757e-02 -2.565887272357940674e-01 -1.927951127290725708e-01 1.392683982849121094e-01 -4.481481015682220459e-02 1.328610777854919434e-01 3.891697153449058533e-02 1.891590207815170288e-01 -6.561642140150070190e-02 -1.026438102126121521e-01 1.414736807346343994e-01 2.146837711334228516e-01 3.983325883746147156e-02 -3.508887887001037598e-01 2.451373785734176636e-01 -1.368601173162460327e-01 5.096112564206123352e-02 -6.358809024095535278e-02 1.378721594810485840e-01 3.514409661293029785e-01 -3.425874412059783936e-01 -2.852889299392700195e-01 6.391539424657821655e-02 3.967681899666786194e-02 2.761536836624145508e-02 -1.063205152750015259e-01 1.600059121847152710e-01 -1.171757504343986511e-01
5.021801590919494629e-02 -1.827307492494583130e-01 -1.134525015950202942e-01 1.129771098494529724e-01 -3.063699696213006973e-03 2.932226099073886871e-02 -2.750497162342071533e-01 1.066717319190502167e-02 1.326406151056289673e-01 4.087745770812034607e-02 -1.307071149349212646e-01 1.539044380187988281e-01 -3.918229639530181885e-01 -1.547922790050506592e-01 -9.414436668157577515e-02 1.713871955871582031e-01 -5.297186970710754395e-02 -1.035808473825454712e-01 3.088680505752563477e-01 -2.328194491565227509e-02 1.597482562065124512e-01 1.622856706380844116e-01 2.159246010705828667e-03 4.825845360755920410e-01 -2.409044951200485229e-01 1.486317813396453857e-01 9.839443862438201904e-02 1.200250834226608276e-01 -5.602777004241943359e-02 2.040273547172546387e-01 1.416750401258468628e-01 -1.509364843368530273e-01
1.566289812326431274e-01 -2.718814015388488770e-01 -2.100466489791870117e-01 -1.314857304096221924e-01 1.245107874274253845e-01 -1.591081768274307251e-01 3.787966852542012930e-04 -1.455197930335998535e-01 -1.073241308331489563e-01 6.899714469909667969e-02 -9.265305846929550171e-02 -7.841780781745910645e-02 9.186316281557083130e-02 -2.708623409271240234e-01 7.893549650907516479e-02 4.265513643622398376e-02 -6.879648193717002869e-03 -4.590983092784881592e-01 2.233088165521621704e-01 -1.500208824872970581e-01 3.496835380792617798e-02 -2.163712680339813232e-01 -2.992894873023033142e-02 3.711300715804100037e-02 -3.418965339660644531e-01 -2.008876204490661621e-01 -1.025536060333251953e-01 -1.100711226463317871e-01 -3.190357610583305359e-02 8.593335747718811035e-02 1.954675167798995972e-01 -3.118983805179595947e-01
-2.577058225870132446e-02 3.908022493124008179e-02 -6.956858932971954346e-02 1.149788424372673035e-01 2.363807111978530884e-01 -6.606478244066238403e-02 -1.311900466680526733e-01 -4.115930199623107910e-02 -1.858054995536804199e-01 -3.302438184618949890e-02 -9.525837004184722900e-02 -1.662347316741943359e-01 1.460719108581542969e-01 -3.965249657630920410e-02 1.722325943410396576e-02 -2.569183409214019775e-01 9.055294841527938843e-02 -2.962849438190460205e-01 3.674738407135009766e-01 3.060370385646820068e-01 1.797736138105392456e-01 1.290068775415420532e-01 4.389150440692901611e-02 3.062517940998077393e-01 -1.001742705702781677e-01 -2.126454748213291168e-02 -3.696154654026031494e-01 1.058531254529953003e-01 -1.832729727029800415e-01 2.103039622306823730e-01 -2.644411660730838776e-02 -1.813454329967498779e-01
-1.566944643855094910e-02 -2.356616556644439697e-01 -2.607785761356353760e-01 6.080686114728450775e-03 3.124554157257080078e-01 -2.794134318828582764e-01 1.145247071981430054e-01 3.324300795793533325e-02 -1.905432343482971191e-01 -1.024828255176544189e-01 2.702559158205986023e-02 2.026227563619613647e-01 -2.115303575992584229e-01 -1.491010785102844238e-01 -1.146681308746337891e-01 3.227020800113677979e-01 1.801734417676925659e-01 -7.390491664409637451e-02 3.649167716503143311e-01 1.905377060174942017e-01 2.073746472597122192e-01 -6.288263946771621704e-02 -3.750077635049819946e-02 6.147355586290359497e-02 -6.963896751403808594e-02 -1.255036741495132446e-01 -1.411857455968856812e-01 -2.771816914901137352e-03 -7.457780838012695312e-02 -7.529541850090026855e-02 3.230126202106475830e-02 -3.178732693195343018e-01
-6.529004126787185669e-02 8.213090896606445312e-02 -3.048057481646537781e-02 -1.354956179857254028e-01 4.922183603048324585e-02 1.720577180385589600e-01 -1.543402224779129028e-01 -1.847541034221649170e-01 -2.833305001258850098e-01 -2.757393382489681244e-02 2.655429244041442871e-01 -1.962116360664367676e-01 -2.535802423954010010e-01 -4.182161390781402588e-01 9.352455288171768188e-02 1.280047744512557983e-01 1.163291484117507935e-01 -2.461637854576110840e-01 9.616460651159286499e-02 2.683603465557098389e-01 1.659033149480819702e-01 -1.620317250490188599e-01 1.389366537332534790e-01 1.772812902927398682e-01 -1.565882712602615356e-01 3.381244838237762451e-02 -3.240336179733276367e-01 -2.192285656929016113e-02 3.178193047642707825e-02 -5.244349315762519836e-02 8.060739934444427490e-02 -1.550156325101852417e-01
-6.526222825050354004e-02 1.815656200051307678e-02 4.682420194149017334e-02 -4.183175414800643921e-02 -1.744733601808547974e-01 4.083574563264846802e-02 -2.816771864891052246e-01 -1.515707373619079590e-01 7.993022352457046509e-02 -1.234769299626350403e-01 -9.176262468099594116e-02 -2.366653876379132271e-03 -2.695159018039703369e-01 -1.399224996566772461e-01 2.598794400691986084e-01 -1.419631540775299072e-01 -1.053968369960784912e-01 -3.888645768165588379e-01 1.693548113107681274e-01 -6.868316978216171265e-02 7.813201099634170532e-02 -4.344091564416885376e-02 -5.676252767443656921e-02 4.537758827209472656e-01 -4.513363912701606750e-02 -2.066572010517120361e-01 -1.227500662207603455e-02 1.043944731354713440e-01 -2.771871089935302734e-01 1.529759317636489868e-01 1.856709718704223633e-01 -2.091057151556015015e-01
9.895305335521697998e-02 -1.222131177783012390e-01 -1.990572363138198853e-01 4.454154893755912781e-02 4.951692745089530945e-02 -3.969331383705139160e-01 1.232761051505804062e-02 7.408600300550460815e-02 -2.186845242977142334e-01 7.603657431900501251e-03 -9.101291000843048096e-02 1.119014807045459747e-03 -3.711110651493072510e-01 -1.406811177730560303e-01 -7.071481645107269287e-02 5.450640246272087097e-02 -1.398168038576841354e-02 -2.685471475124359131e-01 3.806641697883605957e-01 2.673861384391784668e-01 5.432453006505966187e-02 1.683390140533447266e-01 5.875882878899574280e-02 -6.641805917024612427e-02 -2.266493290662765503e-01 -9.857121109962463379e-02 -2.427367568016052246e-01 -8.789309114217758179e-02 2.739594280719757080e-01 2.898312814068049192e-04 -5.417474731802940369e-02 -1.130331084132194519e-01
-8.290935307741165161e-02 -2.379032522439956665e-01 -2.169093936681747437e-01 -8.644478768110275269e-02 2.298619449138641357e-01 -2.232408225536346436e-01 3.010434284806251526e-02 -3.196890279650688171e-02 -3.789693349972367287e-03 -4.099253937602043152e-02 -6.066736578941345215e-02 1.224851310253143311e-01 3.135411441326141357e-02 -1.618590503931045532e-01 1.460228264331817627e-01 1.226517558097839355e-01 4.592045769095420837e-02 -4.814686775207519531e-01 2.285475879907608032e-01 -1.179029718041419983e-01 1.608656644821166992e-01 -1.764587759971618652e-01 1.245031878352165222e-01 2.279117703437805176e-01 -2.595961391925811768e-01 -3.579042553901672363e-01 6.048309430480003357e-02 -7.343482226133346558e-02 7.423285394906997681e-02 7.957022637128829956e-02 1.715567111968994141e-01 -1.521603763103485107e-01
3.087247163057327271e-02 -1.394079327583312988e-01 -1.522811055183410645e-01 -1.313707232475280762e-01 2.179713100194931030e-01 -2.837291657924652100e-01 -6.044531613588333130e-02 1.877478063106536865e-01 -6.768005341291427612e-02 -3.936594352126121521e-02 2.137018181383609772e-02 8.622992038726806641e-02 -1.233278661966323853e-01 -3.044196665287017822e-01 1.895287483930587769e-01 9.955386817455291748e-02 -1.980840228497982025e-03 -3.960133790969848633e-01 1.506673395633697510e-01 7.713354378938674927e-02 1.602723598480224609e-01 2.459239959716796875e-02 1.690776944160461426e-01 2.952396571636199951e-01 -3.541250526905059814e-01 -2.887742817401885986e-01 1.010725274682044983e-01 -3.574378043413162231e-02 -3.891696035861968994e-02 -1.990581750869750977e-01 1.135049909353256226e-01 5.172409117221832275e-02
-8.679470419883728027e-02 2.002361863851547241e-01 -1.446767151355743408e-01 -1.500783115625381470e-01 8.194200694561004639e-02 8.623130619525909424e-02 4.647979140281677246e-02 -1.179531440138816833e-01 -4.307740628719329834e-01 -1.491419374942779541e-01 -2.969300448894500732e-01 -2.457436770200729370e-01 -1.273419111967086792e-01 -1.649755090475082397e-01 6.965336203575134277e-02 3.914999365806579590e-01 -7.767836563289165497e-03 -2.297431379556655884e-01 2.138404101133346558e-01 1.832112073898315430e-01 1.726357936859130859e-01 1.066457778215408325e-01 -5.940339993685483932e-03 1.922581642866134644e-01 -1.037664040923118591e-01 -1.454533338546752930e-01 1.492787897586822510e-01 -1.376694887876510620e-01 2.476622164249420166e-02 8.385189622640609741e-02 -1.516284048557281494e-01 -8.162027597427368164e-02
-3.784632682800292969e-02 -1.323092728853225708e-01 -2.576067447662353516e-01 -2.104170769453048706e-01 2.391649037599563599e-01 -8.131810277700424194e-02 -2.066170871257781982e-01 -2.434483915567398071e-02 -9.468334168195724487e-02 -1.736704558134078979e-01 6.340245902538299561e-02 2.119524478912353516e-01 -2.591763138771057129e-01 7.425135467201471329e-03 -7.719751447439193726e-02 -1.968555748462677002e-01 2.689877748489379883e-01 -2.929335534572601318e-01 3.683967143297195435e-02 6.356332451105117798e-02 8.466151356697082520e-02 -1.683190912008285522e-01 -2.281005084514617920e-01 2.147939801216125488e-01 -1.572780609130859375e-01 1.313893646001815796e-01 -1.472276598215103149e-01 1.642551720142364502e-01 1.056529060006141663e-01 3.240172564983367920e-01 2.875749208033084869e-02 -2.417879253625869751e-01
-2.841682136058807373e-01 1.268259882926940918e-01 -3.115715384483337402e-01 -9.080881136469542980e-04 -8.166468143463134766e-02 -9.435482323169708252e-02 -9.037821553647518158e-03 1.549624502658843994e-01 1.059863194823265076e-01 -1.285883635282516479e-01 -1.956622749567031860e-01 -1.995358169078826904e-01 -1.554962694644927979e-01 -1.565515100955963135e-01 1.675765216350555420e-01 1.852388530969619751e-01 4.380479454994201660e-02 -4.166336357593536377e-01 4.189468920230865479e-02 1.613267064094543457e-01 -1.876051127910614014e-01 1.012027487158775330e-01 -2.072829157114028931e-01 1.202433854341506958e-01 -1.978343427181243896e-01 -1.795886456966400146e-01 -1.244155988097190857e-01 8.806239068508148193e-02 1.045902669429779053e-01 3.432490527629852295e-01 7.418186217546463013e-02 -1.201540827751159668e-01
-7.666102796792984009e-02 2.300910127814859152e-04 2.181590721011161804e-02 -2.171737551689147949e-01 2.066076844930648804e-01 -2.262599766254425049e-01 -2.055962681770324707e-01 -3.676945716142654419e-02 -2.365446686744689941e-01 -5.871778726577758789e-02 -6.404071301221847534e-02 -1.658264547586441040e-01 -1.204337254166603088e-01 2.552591562271118164e-01 2.531975321471691132e-02 2.087515741586685181e-01 2.047205269336700439e-01 -2.213643491268157959e-01 4.934630170464515686e-02 -1.360173374414443970e-01 1.583713591098785400e-01 -9.407041221857070923e-02 -8.407719433307647705e-02 3.876756131649017334e-01 -2.803040742874145508e-01 1.010876968502998352e-01 -3.005615174770355225e-01 -1.814701855182647705e-01 -9.325546026229858398e-02 1.273927688598632812e-01 -1.368551254272460938e-01 -1.877411752939224243e-01
-3.601953759789466858e-02 -4.132163152098655701e-02 1.302575618028640747e-01 8.191302418708801270e-02 2.077087312936782837e-01 8.947269618511199951e-02 -1.057286635041236877e-01 7.742422074079513550e-02 -1.526746749877929688e-01 -4.060429334640502930e-02 -1.808695793151855469e-01 -1.368952542543411255e-01 -8.696191944181919098e-03 -1.177297234535217285e-01 -2.245800197124481201e-01 -1.631290018558502197e-01 -5.775569006800651550e-02 -4.507074058055877686e-01 3.071638047695159912e-01 2.501186728477478027e-01 3.077878355979919434e-01 5.850616842508316040e-02 1.913215778768062592e-02 1.618939191102981567e-01 -9.909478574991226196e-02 4.978962987661361694e-02 -2.713291943073272705e-01 -5.851928144693374634e-02 -2.065587192773818970e-01 1.544329375028610229e-01 1.475925892591476440e-01 -2.680395841598510742e-01
-1.434267461299896240e-01 -2.853347063064575195e-01 -7.162357121706008911e-02 1.430879235267639160e-01 7.591749727725982666e-02 1.657494753599166870e-01 -1.726877242326736450e-01 -7.291734218597412109e-03 1.214006096124649048e-01 1.055559422820806503e-02 -1.319115310907363892e-01 9.028067439794540405e-02 -2.349155843257904053e-01 -4.479268193244934082e-02 -8.419211953878402710e-02 1.480527222156524658e-01 4.460489377379417419e-03 -1.232589110732078552e-01 2.189204543828964233e-01 1.857904344797134399e-02 6.465809047222137451e-02 1.512890905141830444e-01 -2.473480626940727234e-02 5.837530493736267090e-01 -3.522897660732269287e-01 8.584407716989517212e-02 1.821621321141719818e-02 1.299593299627304077e-01 -8.973480015993118286e-02 1.924288570880889893e-01 1.341238170862197876e-01 -1.974750757217407227e-01
8.244939893484115601e-02 -2.163020968437194824e-01 3.773073107004165649e-02 -7.346538454294204712e-02 2.061062157154083252e-01 -2.683403491973876953e-01 -2.371502518653869629e-01 -2.007660642266273499e-02 -4.163089096546173096e-01 2.014154568314552307e-02 -3.835383430123329163e-02 -3.246303647756576538e-02 -4.990985617041587830e-02 1.979777403175830841e-02 1.961806118488311768e-01 2.594139575958251953e-01 6.645756307989358902e-03 -1.881567090749740601e-01 1.749682873487472534e-01 7.196634262800216675e-02 3.396370112895965576e-01 1.855836957693099976e-01 -7.380373775959014893e-02 6.614730507135391235e-02 -3.044228255748748779e-01 -1.858563870191574097e-01 -2.425131797790527344e-01 -1.591554433107376099e-01 -2.768126688897609711e-02 -1.902050077915191650e-01 8.685491979122161865e-03 -6.572714447975158691e-02
3.971949964761734009e-02 1.260225921869277954e-01 -1.071181744337081909e-01 -2.340463846921920776e-01 -8.634735643863677979e-02 -3.332361876964569092e-01 -2.241976326331496239e-03 4.532486200332641602e-02 -8.596812188625335693e-02 2.790702283382415771e-01 -6.843093782663345337e-02 1.498276293277740479e-01 7.809576392173767090e-02 -1.762039661407470703e-01 4.510047659277915955e-02 1.753316968679428101e-01 -8.424569666385650635e-02 -4.280560910701751709e-01 1.707178205251693726e-01 -3.720348933711647987e-03 1.043044477701187134e-01 2.546234130859375000e-01 -4.636953398585319519e-02 -1.162344589829444885e-01 -2.652037441730499268e-01 8.786604553461074829e-02 -1.334006786346435547e-01 -1.072846949100494385e-01 -2.521195113658905029e-01 -1.552032679319381714e-01 2.772906422615051270e-01 -1.750452220439910889e-01
-2.066269703209400177e-02 -4.703811369836330414e-03 8.818358927965164185e-02 1.592796444892883301e-01 7.832853496074676514e-02 -1.519909650087356567e-01 -1.362981647253036499e-01 -1.834351122379302979e-01 -2.504667043685913086e-01 7.084187120199203491e-02 1.138920560479164124e-01 -1.405503787100315094e-02 -9.310343116521835327e-02 -3.417272865772247314e-01 -3.353238478302955627e-02 -1.631511598825454712e-01 -5.721074342727661133e-02 -1.306612789630889893e-01 1.185325086116790771e-01 2.970049977302551270e-01 6.941989809274673462e-02 -9.871491044759750366e-02 1.654392629861831665e-01 3.790585398674011230e-01 -2.839293181896209717e-01 1.203460711985826492e-02 -3.608767092227935791e-01 -5.825588852167129517e-02 1.482098996639251709e-01 1.541928201913833618e-01 2.290062159299850464e-01 -1.733039319515228271e-01
-1.155472472310066223e-01 -1.970475167036056519e-01 -4.513480141758918762e-02 -5.980219691991806030e-02 -5.130078643560409546e-02 -3.356502652168273926e-01 -1.484300047159194946e-01 -1.825029104948043823e-01 1.239515468478202820e-01 -1.421172916889190674e-01 -1.685513108968734741e-01 1.342094689607620239e-01 4.307764023542404175e-02 -1.290651857852935791e-01 -6.454678624868392944e-02 -4.120763763785362244e-02 -2.755051851272583008e-01 -2.224630862474441528e-01 1.684815883636474609e-01 2.567418515682220459e-01 2.457162737846374512e-01 -5.873472988605499268e-02 1.941246539354324341e-01 2.984698712825775146e-01 -2.073398232460021973e-01 -2.398991398513317108e-02 -2.708162367343902588e-01 7.139907032251358032e-02 8.281074464321136475e-02 1.720435172319412231e-01 -1.705514341592788696e-01 -2.595684528350830078e-01
-2.591563463211059570e-01 -7.630992680788040161e-02 6.507930159568786621e-02 6.188490078784525394e-04 6.992514431476593018e-02 -2.014149576425552368e-01 -7.300013303756713867e-02 -1.357399076223373413e-01 -1.229873001575469971e-01 -1.490623354911804199e-01 -1.467242091894149780e-01 -1.007161661982536316e-01 -1.044657900929450989e-01 -1.596572250127792358e-01 3.419108688831329346e-02 8.359763771295547485e-02 1.238169297575950623e-01 -2.669041156768798828e-01 6.965336203575134277e-02 1.929430514574050903e-01 1.802752763032913208e-01 1.946138441562652588e-01 3.368056118488311768e-01 2.270758002996444702e-01 -1.588367670774459839e-01 -1.147914305329322815e-02 -2.276135236024856567e-01 7.252929359674453735e-02 -6.509965658187866211e-02 3.306129872798919678e-01 -6.368618458509445190e-02 -4.194502830505371094e-01
-9.747526794672012329e-02 -1.927574127912521362e-01 -6.265967618674039841e-03 7.591071724891662598e-02 8.047897368669509888e-02 -2.096250802278518677e-01 -2.400683313608169556e-01 -1.433490067720413208e-01 2.562701702117919922e-01 -8.661181479692459106e-02 -2.063740491867065430e-01 3.439583480358123779e-01 -9.661878645420074463e-02 2.594756335020065308e-02 6.860698759555816650e-02 2.068251818418502808e-01 -1.952436417341232300e-01 -2.751365005970001221e-01 1.106443777680397034e-01 1.526442468166351318e-01 -4.344860836863517761e-02 9.757855534553527832e-02 -1.654561460018157959e-01 3.286429643630981445e-01 -2.164441049098968506e-01 1.166318431496620178e-01 1.301925331354141235e-01 9.990186244249343872e-02 -6.966977566480636597e-02 2.592732012271881104e-01 2.402195483446121216e-01 -1.185627654194831848e-01
1.442297399044036865e-01 -3.447917476296424866e-02 -2.103645652532577515e-01 -1.567553430795669556e-01 2.241594195365905762e-01 -2.218383997678756714e-01 -5.547179654240608215e-02 -2.878472805023193359e-01 1.275935322046279907e-01 -1.685998030006885529e-02 -1.342715919017791748e-01 -8.379074186086654663e-02 -5.502965301275253296e-02 -1.227895542979240417e-01 -2.306800782680511475e-01 2.135412544012069702e-01 1.102835610508918762e-01 7.543005049228668213e-02 1.194287240505218506e-01 -2.325095236301422119e-02 4.354494512081146240e-01 5.037827417254447937e-02 1.070264056324958801e-01 1.589314341545104980e-01 -2.432015538215637207e-01 -7.685921341180801392e-02 -2.630119919776916504e-01 2.118496149778366089e-01 7.943460345268249512e-02 -4.415883123874664307e-02 6.621722131967544556e-02 -3.346329033374786377e-01
-1.310491263866424561e-01 -2.640169858932495117e-02 -1.967452019453048706e-01 2.109036445617675781e-01 8.556646853685379028e-02 -9.877098351716995239e-02 -3.725543618202209473e-02 -8.644619584083557129e-02 -4.629234597086906433e-02 -2.021965384483337402e-01 1.558090448379516602e-01 5.405983701348304749e-02 8.132971823215484619e-02 -1.480455994606018066e-01 -1.394785791635513306e-01 1.806359738111495972e-01 2.629268467426300049e-01 -1.993262022733688354e-01 5.893800035119056702e-02 3.059462308883666992e-01 1.379726827144622803e-01 6.175579130649566650e-02 7.885982096195220947e-02 1.330482661724090576e-01 -2.233646810054779053e-01 2.683989703655242920e-01 -2.781547419726848602e-02 -1.542532294988632202e-01 -3.679886460304260254e-01 9.702457487583160400e-02 -1.148103326559066772e-01 -4.061319231986999512e-01
2.588492445647716522e-02 -3.061520457267761230e-01 -1.755560934543609619e-01 -2.732629328966140747e-02 3.557668998837471008e-02 1.980226188898086548e-01 -7.326938211917877197e-02 -1.666496992111206055e-01 -1.187733709812164307e-01 2.648760564625263214e-02 -2.049448713660240173e-02 -1.208289638161659241e-01 -6.135654076933860779e-02 8.366220444440841675e-02 2.933601476252079010e-02 4.679831117391586304e-02 3.023557960987091064e-01 -2.908596992492675781e-01 1.612561494112014771e-01 3.340590894222259521e-01 3.208273351192474365e-01 3.008909523487091064e-01 -1.010766476392745972e-01 5.309616774320602417e-02 -1.746267229318618774e-01 9.535741806030273438e-02 6.123265624046325684e-02 3.387400135397911072e-02 1.495686620473861694e-01 3.495339453220367432e-01 -5.880700051784515381e-02 -2.101566344499588013e-01
-8.708815090358257294e-03 -1.717460155487060547e-01 -7.705001533031463623e-02 1.072189398109912872e-02 1.242730021476745605e-01 6.007464602589607239e-02 -1.705084443092346191e-01 -2.145733088254928589e-01 3.613753989338874817e-02 7.014448195695877075e-02 -3.279229104518890381e-01 2.448813915252685547e-01 -2.552971839904785156e-01 3.963844850659370422e-02 1.339490562677383423e-01 5.622568726539611816e-02 9.539652615785598755e-02 -1.688559353351593018e-01 3.621937632560729980e-01 1.039288123138248920e-03 2.372860908508300781e-02 2.433740347623825073e-01 -2.644584774971008301e-01 1.723084747791290283e-01 -2.624975740909576416e-01 1.619305759668350220e-01 -4.245300963521003723e-02 1.898002773523330688e-01 -2.277663797140121460e-01 2.552884817123413086e-01 1.707247197628021240e-01 -3.549684584140777588e-02
-2.769548594951629639e-01 -1.103785783052444458e-01 -5.512072890996932983e-02 -2.080771625041961670e-01 6.686001084744930267e-03 -2.571420371532440186e-01 -2.883320450782775879e-01 -4.263417050242424011e-02 -1.966064125299453735e-01 -1.569484025239944458e-01 5.277145281434059143e-02 -3.198910355567932129e-01 -1.265652030706405640e-01 -1.132013872265815735e-01 -1.355848014354705811e-01 7.737083733081817627e-02 -6.429426372051239014e-02 -9.959568828344345093e-02 1.312921643257141113e-01 2.014660686254501343e-01 3.139715790748596191e-01 2.412324845790863037e-01 8.931989222764968872e-02 3.145103156566619873e-01 -1.870086491107940674e-01 7.298818975687026978e-02 -1.940627843141555786e-01 -2.817696519196033478e-02 -2.663021534681320190e-02 1.454495787620544434e-01 -6.856836378574371338e-02 -2.262478619813919067e-01
-1.886480748653411865e-01 -2.515176832675933838e-01 -1.052880361676216125e-01 1.185652017593383789e-01 1.729233860969543457e-01 1.378948390483856201e-01 -2.000096589326858521e-01 -2.055875398218631744e-02 1.546723861247301102e-02 -1.011619046330451965e-01 -1.018989309668540955e-01 -5.019422620534896851e-03 -3.263409435749053955e-01 -1.025634482502937317e-01 -1.151260808110237122e-01 2.720896527171134949e-02 -3.743236884474754333e-02 -1.042454689741134644e-01 4.196383357048034668e-01 -1.409256160259246826e-01 1.012834087014198303e-01 2.558709084987640381e-01 -2.094089239835739136e-02 4.606020450592041016e-01 -1.479538530111312866e-01 9.919518232345581055e-02 1.218972820788621902e-02 1.867925822734832764e-01 -4.502864927053451538e-02 6.775102019309997559e-02 1.911325752735137939e-01 -1.682399362325668335e-01
3.273760154843330383e-02 -3.383308649063110352e-02 -4.329461976885795593e-02 1.420710235834121704e-01 4.157396554946899414e-01 -1.510777771472930908e-01 -1.719131171703338623e-01 -1.313606202602386475e-01 -1.684658825397491455e-01 1.348689347505569458e-01 -9.038751572370529175e-02 2.223572880029678345e-02 -2.225568285211920738e-03 5.809903889894485474e-02 1.351376324892044067e-01 6.785340607166290283e-02 2.934139920398592949e-03 -1.897015720605850220e-01 1.040240153670310974e-01 4.715014249086380005e-02 2.958324849605560303e-01 1.530832648277282715e-01 1.837924271821975708e-01 3.665520548820495605e-01 -1.220960468053817749e-01 -2.014100849628448486e-01 -1.518783271312713623e-01 -4.487823545932769775e-01 -1.316938698291778564e-01 3.796289488673210144e-02 -9.541355818510055542e-02 -1.257167458534240723e-01
-8.901675045490264893e-02 -2.624086141586303711e-01 -1.072821468114852905e-01 1.743305474519729614e-01 9.883104264736175537e-02 1.281624436378479004e-01 -1.091850921511650085e-01 8.441738039255142212e-02 4.699122160673141479e-02 8.001758903264999390e-02 -6.549287587404251099e-02 7.262427359819412231e-02 -3.419169783592224121e-01 -1.505549103021621704e-01 -1.401049196720123291e-01 9.868849068880081177e-02 -7.469252496957778931e-02 -9.369684755802154541e-02 1.133457422256469727e-01 1.524638663977384567e-02 7.565940916538238525e-02 2.280270308256149292e-01 6.763511896133422852e-02 5.592713356018066406e-01 -2.146261930465698242e-01 1.125471368432044983e-01 -4.812259227037429810e-02 1.452120989561080933e-01 -1.125151067972183228e-01 1.773410439491271973e-01 2.221005111932754517e-01 -2.662138640880584717e-01
8.189495652914047241e-02 -1.841243058443069458e-01 -1.519510746002197266e-01 -1.136540696024894714e-01 2.474366426467895508e-01 -2.751187682151794434e-01 -1.805919706821441650e-01 1.207925602793693542e-01 -2.575590740889310837e-03 1.229064390063285828e-01 -8.596420288085937500e-02 1.191474944353103638e-01 5.465517938137054443e-02 -1.436325758695602417e-01 1.196669861674308777e-01 1.908976435661315918e-01 2.023348206421360373e-04 -3.262549340724945068e-01 2.750915288925170898e-01 8.919558674097061157e-02 1.223142668604850769e-01 -9.765443205833435059e-02 8.544175326824188232e-02 2.884687483310699463e-01 -3.233386278152465820e-01 -3.814620971679687500e-01 8.755295537412166595e-03 6.406711041927337646e-02 2.825456112623214722e-02 1.479830686002969742e-02 1.991391777992248535e-01 -1.678864508867263794e-01
2.281163446605205536e-02 -3.055996596813201904e-01 -1.372270882129669189e-01 1.783050745725631714e-01 5.526733770966529846e-02 1.146797165274620056e-01 -2.211645990610122681e-01 2.706346847116947174e-02 3.293171152472496033e-02 4.879483580589294434e-02 -9.720413386821746826e-02 1.026662290096282959e-01 -3.185984492301940918e-01 -6.866732239723205566e-02 -7.443558424711227417e-02 5.232755839824676514e-02 -1.327033936977386475e-01 -1.222581788897514343e-01 1.696818023920059204e-01 6.348783615976572037e-03 1.820899397134780884e-01 2.825043797492980957e-01 -4.795058816671371460e-02 4.590915143489837646e-01 -2.005695253610610962e-01 4.370990395545959473e-02 8.801488205790519714e-03 1.200139969587326050e-01 -8.796549588441848755e-02 2.409307211637496948e-01 2.015687376260757446e-01 -3.181269466876983643e-01
-9.755365550518035889e-02 -2.157895565032958984e-01 -4.737051203846931458e-02 3.235581144690513611e-02 4.217237234115600586e-02 3.626916557550430298e-02 -2.846488058567047119e-01 -9.946842491626739502e-02 2.733130753040313721e-02 -6.731785833835601807e-02 -3.762052059173583984e-01 1.993648409843444824e-01 -2.154324650764465332e-01 -5.174694210290908813e-02 -3.902955725789070129e-02 1.954732239246368408e-01 1.153570264577865601e-01 -1.870827674865722656e-01 1.348696947097778320e-01 -1.306874752044677734e-01 -3.211157768964767456e-02 1.878672093152999878e-01 -1.043619215488433838e-01 3.522293269634246826e-01 -3.169827461242675781e-01 3.124503195285797119e-01 1.129376888275146484e-01 1.208848208189010620e-01 -1.098676174879074097e-01 1.640140265226364136e-01 3.741754218935966492e-02 -2.248014807701110840e-01
2.175258845090866089e-02 -2.705311775207519531e-01 -7.801864296197891235e-02 -1.468882411718368530e-01 -5.399547982960939407e-03 7.315734773874282837e-02 -1.843543201684951782e-01 -8.325938880443572998e-02 7.560655358247458935e-04 -7.008036226034164429e-02 -1.307355016469955444e-01 -8.060429245233535767e-03 -2.254221737384796143e-01 -8.495029807090759277e-02 1.587585657835006714e-01 1.433972567319869995e-01 5.652631819248199463e-02 -1.683176606893539429e-01 3.401233255863189697e-01 3.685307130217552185e-02 7.542688399553298950e-02 2.993284761905670166e-01 8.712644129991531372e-02 5.113709568977355957e-01 -2.112961113452911377e-01 -2.377766743302345276e-02 2.457032650709152222e-01 1.512058079242706299e-01 -8.181875944137573242e-02 1.078280061483383179e-01 1.291745007038116455e-01 -2.238561660051345825e-01
-2.591159194707870483e-02 -1.523497551679611206e-01 -5.267144367098808289e-02 1.373774558305740356e-01 8.830284327268600464e-02 -1.865640580654144287e-01 -3.752552270889282227e-01 -2.498051822185516357e-01 -9.363851509988307953e-03 1.173419728875160217e-01 -8.726028352975845337e-02 1.591346859931945801e-01 -2.067964673042297363e-01 -7.452946156263351440e-02 1.398015171289443970e-01 2.500081956386566162e-01 -5.007833987474441528e-02 -1.109418869018554688e-01 1.289871484041213989e-01 -1.307942122220993042e-01 -2.555766841396689415e-03 1.788348704576492310e-01 -1.553761959075927734e-01 3.603009879589080811e-01 -9.044829756021499634e-02 5.334125086665153503e-02 3.176439553499221802e-02 1.725339144468307495e-01 -2.666712403297424316e-01 3.874689340591430664e-01 1.203321963548660278e-01 -1.394607275724411011e-01
-1.652623899281024933e-02 -2.285071462392807007e-01 -5.743249878287315369e-02 -9.176617860794067383e-02 1.288065165281295776e-01 -2.153675705194473267e-01 -6.239374727010726929e-02 -2.123602032661437988e-01 -2.187081724405288696e-01 5.328666418790817261e-02 -1.286561489105224609e-01 -7.073887623846530914e-03 2.820370951667428017e-03 1.849704384803771973e-01 -6.691323965787887573e-02 -2.288184314966201782e-02 6.291715800762176514e-02 -1.541054844856262207e-01 9.120570495724678040e-03 3.610906600952148438e-01 1.039482057094573975e-01 1.890010237693786621e-01 6.484780460596084595e-02 3.619614839553833008e-01 -3.541253507137298584e-01 2.714789509773254395e-01 -8.783100545406341553e-02 1.886383891105651855e-01 -1.332819163799285889e-01 2.995196580886840820e-01 9.618429839611053467e-02 -1.351784914731979370e-01
-4.479416087269783020e-02 -1.275886595249176025e-01 -1.362188905477523804e-01 1.269956082105636597e-01 1.084606647491455078e-01 -1.420096755027770996e-01 1.073835231363773346e-02 2.069512009620666504e-01 -2.700513601303100586e-01 -9.791043400764465332e-02 -1.205721125006675720e-01 -4.545456543564796448e-02 -2.814891636371612549e-01 -1.621296852827072144e-01 -1.036471500992774963e-01 1.749337017536163330e-01 -2.898978255689144135e-02 -1.638764142990112305e-01 3.072126805782318115e-01 2.604572772979736328e-01 4.964195564389228821e-02 2.548892423510551453e-02 -5.620550364255905151e-02 -2.330158650875091553e-02 -3.846172988414764404e-01 1.395124644041061401e-01 -2.107360512018203735e-01 -8.217919617891311646e-02 2.474260032176971436e-01 6.051586940884590149e-02 -2.423506081104278564e-01 -2.954142093658447266e-01
-5.475983023643493652e-02 -1.622302383184432983e-01 9.514965116977691650e-02 1.587260663509368896e-01 1.985092312097549438e-01 -2.465641945600509644e-01 -7.545845210552215576e-02 -8.723121881484985352e-02 1.986947841942310333e-02 1.089118942618370056e-01 5.775326490402221680e-02 -1.401851475238800049e-01 -1.950685232877731323e-01 -1.725994050502777100e-01 -5.305477231740951538e-02 1.100502628833055496e-02 7.340399175882339478e-02 -2.975571453571319580e-01 3.198136687278747559e-01 4.195554852485656738e-01 1.623873114585876465e-01 3.780399635434150696e-02 1.169162839651107788e-01 1.362353712320327759e-01 -4.174273908138275146e-01 1.455646008253097534e-01 -1.350958198308944702e-01 -5.998374149203300476e-02 1.228217557072639465e-01 1.617342382669448853e-01 -5.147169902920722961e-02 -1.531984508037567139e-01
-2.539400197565555573e-02 -2.092445194721221924e-01 -2.029216848313808441e-02 -1.480600889772176743e-02 8.033871650695800781e-02 -1.460735797882080078e-01 -8.029051125049591064e-02 9.188344329595565796e-02 -1.169664412736892700e-01 -1.322165429592132568e-01 -4.352610558271408081e-02 1.701544672250747681e-01 -3.784140050411224365e-01 -4.426973164081573486e-01 1.710039973258972168e-01 1.584874242544174194e-01 1.894452422857284546e-01 -2.287025749683380127e-02 1.129378899931907654e-01 -8.571687340736389160e-02 5.979121103882789612e-02 -2.298858612775802612e-01 1.419945657253265381e-01 1.474784314632415771e-01 -2.212904244661331177e-01 -1.672463864088058472e-01 -1.900620162487030029e-01 -1.245831232517957687e-02 -2.429653555154800415e-01 4.286794736981391907e-02 1.666962951421737671e-01 -3.162043392658233643e-01
2.201954647898674011e-02 -7.311969250440597534e-02 -2.288948446512222290e-01 -1.137609221041202545e-02 8.842790126800537109e-02 -1.695382297039031982e-01 -1.066116839647293091e-01 -9.694611281156539917e-02 -1.124107837677001953e-01 1.196600273251533508e-01 1.157576441764831543e-01 3.539070785045623779e-01 -1.498237103223800659e-01 -4.782029241323471069e-02 4.229401051998138428e-02 -7.969774305820465088e-02 3.823466897010803223e-01 3.899388015270233154e-02 1.581839770078659058e-01 3.194266557693481445e-01 2.131927162408828735e-01 7.068698108196258545e-02 -2.557018697261810303e-01 2.303713858127593994e-01 -3.144619464874267578e-01 1.067341193556785583e-01 -2.745209038257598877e-01 -8.305289596319198608e-02 7.143058627843856812e-02 2.054668217897415161e-01 4.215192981064319611e-03 -4.793630167841911316e-02
1.792338490486145020e-01 -5.148916691541671753e-02 -2.163291871547698975e-01 -1.438624560832977295e-01 1.485452353954315186e-01 -2.378627061843872070e-01 2.120003476738929749e-02 3.064407706260681152e-01 -1.004628241062164307e-01 -3.133490979671478271e-01 8.112997561693191528e-02 1.631234288215637207e-01 -1.453867107629776001e-01 -3.368366882205009460e-02 5.486706644296646118e-02 2.052878141403198242e-01 7.221977412700653076e-02 -1.680595576763153076e-01 1.180901005864143372e-02 1.708038747310638428e-01 4.663540050387382507e-02 1.409916877746582031e-01 -5.167115107178688049e-02 2.588773667812347412e-01 -6.239569559693336487e-02 6.092666834592819214e-02 -1.672462522983551025e-01 -2.463483810424804688e-01 -3.748148679733276367e-02 -1.066531538963317871e-01 -1.674960553646087646e-01 -4.735184311866760254e-01
1.897467859089374542e-02 -6.739944964647293091e-02 -2.075917869806289673e-01 -1.689739525318145752e-01 2.169507294893264771e-01 -1.178539241664111614e-03 -2.783263027667999268e-01 -2.805283963680267334e-01 1.079664751887321472e-01 -1.968560963869094849e-01 -2.044990658760070801e-01 -7.894660532474517822e-02 -9.240481257438659668e-02 -2.145105153322219849e-01 1.524367034435272217e-01 2.273955196142196655e-01 3.976531699299812317e-02 1.168506890535354614e-01 2.912161871790885925e-02 1.584350913763046265e-01 3.015770912170410156e-01 8.833560347557067871e-02 4.924929887056350708e-02 -2.179789124056696892e-03 -2.027431577444076538e-01 -2.488121241331100464e-01 -2.916290163993835449e-01 9.084990620613098145e-02 5.637326464056968689e-02 2.929959446191787720e-02 -9.191049635410308838e-02 -3.756258189678192139e-01
-2.111619412899017334e-01 -1.747017949819564819e-01 -5.038548260927200317e-02 9.256717562675476074e-02 1.181481406092643738e-01 -1.253415942192077637e-01 7.348483055830001831e-02 5.732962116599082947e-02 -1.557020545005798340e-01 -2.586157023906707764e-01 -2.052345275878906250e-01 1.087792739272117615e-01 -2.233778983354568481e-01 -1.237448826432228088e-01 1.289631873369216919e-01 3.128843903541564941e-01 9.860832989215850830e-02 -4.619188010692596436e-01 -1.769073903560638428e-01 1.507078856229782104e-01 -1.286670472472906113e-02 -9.106544405221939087e-02 -8.239062502980232239e-03 9.661145508289337158e-02 -1.460245400667190552e-01 3.246980905532836914e-01 -2.528837323188781738e-01 -3.869398310780525208e-02 -1.974252015352249146e-01 1.026726663112640381e-01 -1.006299331784248352e-01 6.166310980916023254e-02
-5.336367711424827576e-02 -3.227663040161132812e-01 -1.269324272871017456e-01 2.089661657810211182e-01 6.781533360481262207e-02 3.699781373143196106e-02 -1.564698666334152222e-01 1.902278326451778412e-02 -7.560343295335769653e-02 3.273396939039230347e-02 -8.937382698059082031e-02 3.179320320487022400e-02 -3.688964545726776123e-01 -6.871352344751358032e-02 -9.869766980409622192e-02 9.391428530216217041e-02 9.308497607707977295e-02 -2.212658971548080444e-01 2.967506647109985352e-01 1.019680686295032501e-02 -6.386452820152044296e-03 2.537316381931304932e-01 1.230937521904706955e-02 4.126023948192596436e-01 -1.617420762777328491e-01 1.313300579786300659e-01 9.169516712427139282e-02 2.155037969350814819e-01 -1.074312329292297363e-01 2.479192912578582764e-01 1.442843228578567505e-01 -2.335541248321533203e-01
-2.964327111840248108e-02 -1.796682327985763550e-01 -1.204582899808883667e-01 -2.719761058688163757e-02 2.696885466575622559e-01 1.829098761081695557e-01 -1.100682541728019714e-01 -2.751435935497283936e-01 9.363020211458206177e-02 3.101851046085357666e-02 -2.432112544775009155e-01 1.981956809759140015e-01 -2.485687285661697388e-01 4.236100241541862488e-02 3.633604198694229126e-02 2.161254286766052246e-01 7.214815169572830200e-02 -2.639383673667907715e-01 2.032981812953948975e-01 1.264927443116903305e-02 -3.228773549199104309e-02 2.235888838768005371e-01 1.107623055577278137e-02 5.073090791702270508e-01 -1.722560524940490723e-01 9.603160619735717773e-02 5.299209803342819214e-02 9.869804233312606812e-02 -8.461090922355651855e-02 1.686801016330718994e-01 1.415107548236846924e-01 -7.649175077676773071e-02
7.287785410881042480e-02 -2.315474152565002441e-01 1.849867589771747589e-02 -1.171095296740531921e-03 1.500211469829082489e-02 -1.263658404350280762e-01 -1.704917550086975098e-01 1.757442504167556763e-01 -4.244800657033920288e-03 -1.255502998828887939e-01 -7.472167164087295532e-02 1.307787895202636719e-01 -3.720308840274810791e-02 -2.426401376724243164e-01 7.770926505327224731e-02 1.735263690352439880e-02 1.675322800874710083e-01 -1.895483881235122681e-01 2.950569093227386475e-01 1.142630204558372498e-01 -8.793909847736358643e-02 2.383414804935455322e-01 1.469313516281545162e-03 5.795582532882690430e-01 -4.075960814952850342e-02 -1.364050805568695068e-01 4.349295049905776978e-02 -8.867686241865158081e-02 -2.465265244245529175e-01 4.746440052986145020e-02 2.203033715486526489e-01 -2.310712784528732300e-01
9.677587449550628662e-02 -1.934172362089157104e-01 -1.869589090347290039e-01 1.498844325542449951e-01 -1.039813831448554993e-01 1.135929953306913376e-02 -1.077777147293090820e-01 1.113089174032211304e-01 1.235711351037025452e-01 2.400636672973632812e-02 -2.032695710659027100e-01 5.575114488601684570e-02 -3.632734715938568115e-01 -2.206690609455108643e-01 5.003175139427185059e-02 1.486532837152481079e-01 6.331701576709747314e-02 -7.118089497089385986e-02 3.966068625450134277e-01 7.058744132518768311e-02 4.195390641689300537e-02 2.667331397533416748e-01 9.057296440005302429e-03 4.512324333190917969e-01 -1.854626983404159546e-01 -6.688862293958663940e-02 4.999782890081405640e-02 1.549283117055892944e-01 -1.039334684610366821e-01 2.045428752899169922e-01 9.970092028379440308e-02 -1.393335461616516113e-01
1.840596795082092285e-01 -8.055409044027328491e-02 -2.313695251941680908e-01 -1.422245353460311890e-01 8.955517411231994629e-02 -2.113625109195709229e-01 1.667491793632507324e-01 -8.518321067094802856e-02 -1.868932843208312988e-01 -1.547700017690658569e-01 -2.482388913631439209e-02 -1.762656718492507935e-01 -3.180141746997833252e-01 2.304017730057239532e-02 1.232124865055084229e-01 2.136290669441223145e-01 -2.109251171350479126e-02 -2.786407172679901123e-01 -1.106955036520957947e-01 -1.332878619432449341e-01 -4.933163896203041077e-02 -6.486054509878158569e-02 -2.436568737030029297e-01 4.816174209117889404e-01 -1.179650276899337769e-01 2.330799214541912079e-02 -2.866621315479278564e-01 -2.420528605580329895e-02 6.378323584794998169e-02 3.247670829296112061e-02 1.721110939979553223e-01 -8.385621756315231323e-02
3.666901215910911560e-02 -2.282982319593429565e-01 -1.025795121677219868e-03 6.516446918249130249e-02 8.272137492895126343e-02 -3.570779860019683838e-01 -1.738322228193283081e-01 -4.063862934708595276e-02 -2.078635096549987793e-01 -2.159142792224884033e-01 -1.624708771705627441e-01 -3.590596094727516174e-02 4.265073314309120178e-02 -5.353942513465881348e-02 2.023182064294815063e-01 9.117288887500762939e-02 6.709972769021987915e-02 -7.214717566967010498e-02 5.250969529151916504e-02 1.555880457162857056e-01 3.594933450222015381e-01 -6.993553042411804199e-02 2.255208045244216919e-01 1.547333598136901855e-01 -1.465951204299926758e-01 -1.313283145427703857e-01 -2.110354751348495483e-01 -1.747741401195526123e-01 -5.198882147669792175e-02 3.295484781265258789e-01 1.253148913383483887e-01 -3.438009917736053467e-01
-9.715566039085388184e-02 -5.004110336303710938e-01 -1.364252716302871704e-01 1.807700693607330322e-01 1.025527268648147583e-01 1.656486392021179199e-01 2.414776571094989777e-02 -3.223340213298797607e-02 -2.362672239542007446e-01 1.384845674037933350e-01 -1.870023086667060852e-02 9.989631921052932739e-02 -1.034548208117485046e-01 -2.240717113018035889e-01 3.925352916121482849e-02 -5.381948500871658325e-02 3.326237201690673828e-03 -1.874614953994750977e-01 2.553767561912536621e-01 7.163754850625991821e-02 2.104394882917404175e-01 2.470370680093765259e-01 -2.478618472814559937e-01 3.350872397422790527e-01 -1.600117236375808716e-01 -5.371353402733802795e-02 -5.934919789433479309e-02 1.364315301179885864e-01 2.679449506103992462e-02 1.292316913604736328e-01 -2.140875011682510376e-01 1.391425728797912598e-02
7.742823567241430283e-03 2.167246788740158081e-01 -2.259807586669921875e-01 -2.625752389430999756e-01 3.160393536090850830e-01 2.108327895402908325e-01 -2.056246250867843628e-01 5.342433974146842957e-02 -3.153301477432250977e-01 -1.183217242360115051e-01 -1.792106777429580688e-01 -5.841949209570884705e-02 8.514425903558731079e-02 -1.948714107275009155e-01 1.359519660472869873e-01 2.442767024040222168e-01 -1.460961066186428070e-03 -2.833493947982788086e-01 -5.389320850372314453e-02 -1.405595988035202026e-01 1.520617157220840454e-01 -1.090380027890205383e-01 -7.638732343912124634e-02 2.582803666591644287e-01 -1.218121200799942017e-01 3.189901635050773621e-02 1.096947118639945984e-02 7.974232733249664307e-02 1.102187559008598328e-01 1.406838446855545044e-01 2.196188643574714661e-02 -3.254013061523437500e-01
-1.018725559115409851e-01 9.081209078431129456e-03 7.209569960832595825e-02 1.394786983728408813e-01 -9.163093566894531250e-02 -3.421484231948852539e-01 -1.932078003883361816e-01 -8.145332336425781250e-02 -1.518850307911634445e-02 -1.573302298784255981e-01 -1.906088739633560181e-01 -1.341145932674407959e-01 6.914214789867401123e-02 -9.719738364219665527e-02 -5.388802289962768555e-02 1.172242313623428345e-01 1.677027642726898193e-01 -2.627762258052825928e-01 2.215557247400283813e-01 2.403050363063812256e-01 1.502376049757003784e-01 5.243084579706192017e-02 2.193496078252792358e-01 2.022968083620071411e-01 -2.204680293798446655e-01 2.280167117714881897e-02 -3.066787421703338623e-01 1.962782442569732666e-01 -5.790060386061668396e-02 2.908566296100616455e-01 2.932936511933803558e-02 -3.104922473430633545e-01
8.504107594490051270e-03 1.783793270587921143e-01 -6.646110862493515015e-02 9.225355088710784912e-02 3.311670124530792236e-01 -2.656091153621673584e-01 -9.328109025955200195e-02 9.979438036680221558e-02 -6.814876943826675415e-02 -1.016842871904373169e-01 8.505059033632278442e-02 -6.262858211994171143e-02 -1.316088885068893433e-01 -7.088612020015716553e-02 2.345639169216156006e-01 1.034268643707036972e-02 -1.621469557285308838e-01 -3.618175685405731201e-01 1.177604123950004578e-01 5.602490156888961792e-02 1.525566726922988892e-01 2.513595819473266602e-01 2.235957235097885132e-01 6.703101843595504761e-02 -7.323434948921203613e-02 -6.298594176769256592e-02 -3.121127784252166748e-01 -3.166437447071075439e-01 1.323086619377136230e-01 -1.312449872493743896e-01 6.796585768461227417e-02 -3.019539415836334229e-01
8.579932153224945068e-02 -4.766263440251350403e-02 1.043774280697107315e-02 1.764561533927917480e-01 1.047611236572265625e-01 -1.210809424519538879e-01 -8.722446858882904053e-02 7.426621764898300171e-02 -3.141817152500152588e-01 -2.849681377410888672e-01 -1.325527280569076538e-01 -1.309222728013992310e-01 -3.059289790689945221e-02 -1.018136888742446899e-01 -1.512703895568847656e-01 2.438236027956008911e-02 7.035785168409347534e-02 -2.793944180011749268e-01 3.546097278594970703e-01 3.068274855613708496e-01 3.177951872348785400e-01 2.748472988605499268e-01 6.809580326080322266e-02 2.167219817638397217e-01 -5.112183466553688049e-02 1.547321826219558716e-01 -1.254715025424957275e-01 -4.073550552129745483e-02 -2.112217694520950317e-01 1.656966656446456909e-01 4.418038949370384216e-02 -1.480950415134429932e-01
3.477471694350242615e-02 -1.288675218820571899e-01 -7.750611007213592529e-02 2.126617282629013062e-01 1.143800094723701477e-02 2.116244584321975708e-01 -1.054364368319511414e-01 8.215613663196563721e-02 -4.092087596654891968e-02 7.025354355573654175e-02 -2.131009250879287720e-01 1.926872730255126953e-01 -2.526929378509521484e-01 -1.079526096582412720e-01 -4.715731739997863770e-02 1.102447882294654846e-01 -9.747426211833953857e-02 -1.003355681896209717e-01 1.979148536920547485e-01 -3.267395496368408203e-02 1.459131836891174316e-01 1.650022417306900024e-01 -4.897145181894302368e-02 5.539054274559020996e-01 -1.636035591363906860e-01 7.376894354820251465e-02 2.098112739622592926e-02 1.959105581045150757e-01 -9.052293002605438232e-02 2.125243693590164185e-01 1.610806435346603394e-01 -3.482306897640228271e-01
-1.738369651138782501e-02 -1.843834221363067627e-01 -5.012621283531188965e-01 2.087009102106094360e-01 -4.959467425942420959e-02 -1.912659108638763428e-01 5.155665799975395203e-02 -2.318659126758575439e-01 -1.213462352752685547e-01 -3.010133802890777588e-01 7.374764233827590942e-02 1.506347805261611938e-01 8.100206404924392700e-02 -1.402436941862106323e-01 1.408254206180572510e-01 8.169547468423843384e-02 8.382526785135269165e-02 -2.025700956583023071e-01 1.109967529773712158e-01 7.888018339872360229e-02 1.588559150695800781e-01 -1.186440214514732361e-01 1.384452078491449356e-02 2.314211428165435791e-01 -2.613697946071624756e-01 -2.691413760185241699e-01 -2.352654933929443359e-01 -2.327501587569713593e-02 1.651235073804855347e-01 -5.736150965094566345e-02 2.032048813998699188e-02 -4.409947246313095093e-02
-5.610018223524093628e-02 5.773156881332397461e-03 -1.010728031396865845e-01 6.914705038070678711e-02 -1.375021934509277344e-01 -1.644871830940246582e-01 -2.446883618831634521e-01 1.321230679750442505e-01 1.123874038457870483e-01 -4.178744927048683167e-02 5.615808069705963135e-02 -1.599085479974746704e-01 -1.589140444993972778e-01 -3.721470385789871216e-02 -3.211700022220611572e-01 3.828094303607940674e-01 1.081457594409584999e-03 -2.441889345645904541e-01 -9.442999027669429779e-03 -3.714409843087196350e-02 -7.366967946290969849e-02 1.253529042005538940e-01 -1.155397370457649231e-01 4.298202395439147949e-01 -3.315803408622741699e-01 5.753580480813980103e-03 -1.813937537372112274e-02 -1.269685775041580200e-01 -2.046269550919532776e-02 9.406074136495590210e-02 2.248433083295822144e-01 -2.692849338054656982e-01
1.510349195450544357e-02 -1.880514621734619141e-01 1.095928344875574112e-02 5.817370023578405380e-03 -4.909784719347953796e-02 -2.789293229579925537e-01 8.445027284324169159e-03 -1.782003939151763916e-01 -4.476299136877059937e-02 -2.967891469597816467e-02 1.728916168212890625e-01 1.516823917627334595e-01 5.246859043836593628e-02 -1.043921634554862976e-01 1.371218860149383545e-01 -8.810110390186309814e-02 3.533565104007720947e-01 -3.318759500980377197e-01 1.574832363985478878e-03 2.752882242202758789e-01 2.145424932241439819e-01 7.974743098020553589e-02 -7.486359030008316040e-02 2.360828220844268799e-01 -3.097922205924987793e-01 8.742383122444152832e-02 -2.613382041454315186e-01 -1.476889662444591522e-02 4.160554707050323486e-02 3.296738564968109131e-01 -3.020050749182701111e-02 -2.196426838636398315e-01
-3.664015978574752808e-02 -2.564880549907684326e-01 -2.512842416763305664e-02 1.437272131443023682e-01 -7.498571276664733887e-02 5.232881382107734680e-02 -1.741066128015518188e-01 3.962729126214981079e-02 9.132702648639678955e-02 -3.352256864309310913e-02 -7.630634307861328125e-02 8.386600762605667114e-02 -3.714700937271118164e-01 -1.840969473123550415e-01 -6.010120362043380737e-02 1.454317122697830200e-01 -6.707365065813064575e-02 -2.209279835224151611e-01 1.187132820487022400e-01 -8.776208013296127319e-02 4.368050023913383484e-02 1.549675911664962769e-01 3.959970921277999878e-02 5.942692160606384277e-01 -1.500257551670074463e-01 7.719093561172485352e-02 -4.334828257560729980e-02 2.352609783411026001e-01 -4.364187270402908325e-02 1.842676103115081787e-01 2.082319706678390503e-01 -1.780738383531570435e-01
-3.917519468814134598e-03 -2.614623904228210449e-01 -1.071072816848754883e-01 1.948635280132293701e-01 -4.929152503609657288e-02 1.065278947353363037e-01 -1.049826219677925110e-01 -6.413935869932174683e-02 2.234948612749576569e-02 -2.740628831088542938e-02 -1.037193015217781067e-01 1.742784231901168823e-01 -2.071664482355117798e-01 -2.551488392055034637e-02 -1.001528277993202209e-01 1.827035099267959595e-01 -1.838556490838527679e-02 -1.325678974390029907e-01 3.084426224231719971e-01 -1.187299415469169617e-01 1.067120656371116638e-01 2.907234132289886475e-01 1.118685677647590637e-02 5.385297536849975586e-01 -1.679266393184661865e-01 1.572237163782119751e-01 3.687075152993202209e-02 1.085371375083923340e-01 -4.173548892140388489e-02 2.951796054840087891e-01 1.855736970901489258e-01 -1.460888534784317017e-01
-8.600364625453948975e-02 -2.206505686044692993e-01 -3.657969534397125244e-01 7.836603373289108276e-02 1.094951182603836060e-01 -1.568366885185241699e-01 -1.507038474082946777e-01 1.253931550309062004e-03 -3.053598105907440186e-01 6.933787465095520020e-02 6.324686110019683838e-02 1.270362362265586853e-02 1.340457051992416382e-02 -7.663261145353317261e-03 2.549806833267211914e-01 2.370222359895706177e-01 -1.269192434847354889e-02 -3.442085683345794678e-01 1.663687676191329956e-01 2.173413038253784180e-01 1.737078302539885044e-03 2.278134226799011230e-02 1.819299757480621338e-01 1.188878566026687622e-01 -3.013767004013061523e-01 -3.528558611869812012e-01 2.528351172804832458e-02 7.799060642719268799e-02 -1.134048923850059509e-01 -6.739333271980285645e-02 1.413126140832901001e-01 -1.424110382795333862e-01
-1.151484623551368713e-01 3.817181661725044250e-02 -2.347104400396347046e-01 -8.881272375583648682e-02 2.494983375072479248e-01 -3.418287932872772217e-01 -2.057683467864990234e-01 2.343445830047130585e-02 -7.285818923264741898e-03 4.546739906072616577e-02 -2.323347181081771851e-01 -1.417438089847564697e-01 -1.437592059373855591e-01 -2.321883291006088257e-01 9.993904083967208862e-02 2.311018258333206177e-01 6.027752533555030823e-02 -1.276352107524871826e-01 2.654737532138824463e-01 -7.507938891649246216e-02 -2.044331729412078857e-01 -1.187164559960365295e-01 -4.332171753048896790e-02 2.607718408107757568e-01 -4.278576076030731201e-01 -8.761148899793624878e-02 -2.484395354986190796e-02 -4.854048788547515869e-02 -1.142349019646644592e-01 -1.248447969555854797e-01 1.139885783195495605e-01 -1.703313738107681274e-01
3.315433859825134277e-01 -1.901801526546478271e-01 -2.111406922340393066e-01 -9.513239376246929169e-03 2.317421138286590576e-02 -2.515591979026794434e-01 8.756256103515625000e-02 -2.972777187824249268e-01 -1.465864777565002441e-01 -4.241342470049858093e-02 -1.564105302095413208e-01 1.073960214853286743e-02 1.287690103054046631e-01 2.707305550575256348e-02 2.436086535453796387e-01 2.527007274329662323e-02 2.887178957462310791e-02 -2.232409119606018066e-01 7.227643579244613647e-02 -2.534939944744110107e-01 -4.782796313520520926e-04 1.003612875938415527e-01 2.223103344440460205e-01 4.094463884830474854e-01 -7.109864801168441772e-02 4.573099687695503235e-02 -2.212625294923782349e-01 2.080868035554885864e-01 -2.157097123563289642e-02 1.067244783043861389e-01 1.584724038839340210e-01 -2.013670057058334351e-01
2.949889563024044037e-02 -2.448261082172393799e-01 -1.219677105545997620e-01 1.946094334125518799e-01 6.459680944681167603e-02 2.249111980199813843e-01 -1.517338454723358154e-01 6.102303508669137955e-03 1.131006479263305664e-01 -4.904939979314804077e-02 -2.218593209981918335e-01 2.776873297989368439e-02 -3.665567934513092041e-01 -1.746727228164672852e-01 -3.834332525730133057e-02 8.969325572252273560e-02 8.338058978551998734e-05 -1.437384039163589478e-01 1.747967451810836792e-01 -6.015511602163314819e-02 1.692879796028137207e-01 2.377566397190093994e-01 5.943478550761938095e-03 4.877761006355285645e-01 -1.556705832481384277e-01 9.908432140946388245e-03 5.298197265801718459e-06 9.875150863081216812e-04 -2.764305332675576210e-03 2.291545718908309937e-01 2.368498146533966064e-01 -2.410652935504913330e-01
1.260219216346740723e-01 2.217955291271209717e-01 -1.132088080048561096e-01 1.025396957993507385e-02 3.117596507072448730e-01 1.097413804382085800e-02 -1.372295618057250977e-01 -1.715905964374542236e-01 1.196036636829376221e-01 -1.761725395917892456e-01 -4.023326560854911804e-02 -1.493216902017593384e-01 8.957571536302566528e-02 -2.543890476226806641e-01 2.013073265552520752e-01 2.802782952785491943e-01 -5.434596911072731018e-02 -3.508007824420928955e-01 1.031815446913242340e-02 2.786844372749328613e-01 1.424559503793716431e-01 2.110457271337509155e-01 -8.659437298774719238e-02 2.823020517826080322e-02 -5.865033343434333801e-02 7.720550894737243652e-02 8.036302030086517334e-02 2.639513313770294189e-01 -1.572024077177047729e-02 1.699231863021850586e-01 2.812871038913726807e-01 -2.113061696290969849e-01
-1.273643970489501953e-01 -3.293507173657417297e-02 -2.132943123579025269e-01 -1.713214367628097534e-01 3.420587182044982910e-01 -2.706625759601593018e-01 -1.879004985094070435e-01 -8.846084028482437134e-02 -1.743472516536712646e-01 1.225524917244911194e-01 -1.610949635505676270e-01 -9.783352166414260864e-02 -2.420719414949417114e-01 8.604018390178680420e-02 7.923857122659683228e-02 -7.852447219192981720e-03 2.393638491630554199e-01 -3.526439368724822998e-01 -9.179740399122238159e-02 -2.495594136416912079e-02 1.787183731794357300e-01 -2.750830352306365967e-02 -2.697411477565765381e-01 1.957809329032897949e-01 -1.320129781961441040e-01 1.330145597457885742e-01 5.249836668372154236e-02 2.577248215675354004e-01 -7.694288343191146851e-02 2.129571735858917236e-01 -4.934458062052726746e-02 -1.693472713232040405e-01
-5.715436860918998718e-02 -3.132940530776977539e-01 -3.616678714752197266e-02 6.349222362041473389e-02 -1.322716940194368362e-02 1.136161908507347107e-01 -2.441474199295043945e-01 -8.869439363479614258e-02 3.381222113966941833e-02 1.836072653532028198e-02 -1.394887566566467285e-01 2.835060954093933105e-01 -2.794713377952575684e-01 -1.902915388345718384e-01 1.504724472761154175e-01 9.194044023752212524e-02 -9.649677574634552002e-02 -3.537106812000274658e-01 3.017904758453369141e-01 -3.156857937574386597e-02 -7.131149619817733765e-02 2.479993253946304321e-01 -8.045074343681335449e-02 3.304815888404846191e-01 -4.678340628743171692e-02 1.099740862846374512e-01 1.826953440904617310e-01 9.734099358320236206e-02 4.931149631738662720e-02 1.897177249193191528e-01 -2.240238711237907410e-02 -2.472265660762786865e-01
-3.116443566977977753e-02 -1.986162364482879639e-01 -9.116584062576293945e-02 4.422294348478317261e-02 1.130223423242568970e-01 5.574325099587440491e-02 -2.870121300220489502e-01 -4.135620594024658203e-01 1.334468871355056763e-01 -6.050411611795425415e-02 -1.560233086347579956e-01 6.031933799386024475e-02 -1.832989156246185303e-01 -7.720109820365905762e-02 -5.727597326040267944e-02 1.101186722517013550e-01 1.247810665518045425e-03 -2.638666331768035889e-01 5.477267131209373474e-02 -1.858573555946350098e-01 -6.532966345548629761e-02 3.046360611915588379e-01 -7.510417699813842773e-02 3.488131165504455566e-01 -2.757042646408081055e-01 7.463835179805755615e-02 4.434660077095031738e-03 6.448861956596374512e-02 -8.497139066457748413e-02 3.166753947734832764e-01 1.301115006208419800e-01 -1.840106248855590820e-01
-6.157145276665687561e-02 1.373210698366165161e-01 -2.978567779064178467e-01 1.284423004835844040e-02 -6.783173978328704834e-02 1.655645221471786499e-01 -1.494607329368591309e-01 -2.035433799028396606e-02 6.156258657574653625e-02 -1.454887837171554565e-01 2.891419688239693642e-03 -3.858626633882522583e-02 3.680815920233726501e-03 -3.605803549289703369e-01 8.442725986242294312e-02 -5.547188594937324524e-02 2.338481396436691284e-01 -2.319877296686172485e-01 2.142743915319442749e-01 2.493839710950851440e-01 2.564471960067749023e-01 -1.932421475648880005e-01 -1.046963408589363098e-01 7.027290016412734985e-02 -3.837611377239227295e-01 6.000315770506858826e-02 1.233175955712795258e-02 -3.786449432373046875e-01 -9.039796143770217896e-02 7.943838834762573242e-02 -1.357632130384445190e-01 -6.390829384326934814e-02
1.733989417552947998e-01 3.487432375550270081e-02 -1.676655113697052002e-01 -9.805000573396682739e-02 1.353207826614379883e-01 3.066544048488140106e-02 -9.371604770421981812e-02 -6.251240265555679798e-04 -1.017095707356929779e-02 -1.932562589645385742e-01 3.759362176060676575e-02 -1.017233654856681824e-01 -1.221289485692977905e-01 -4.006774630397558212e-03 -3.650626838207244873e-01 -2.049449644982814789e-02 1.429074108600616455e-01 -2.326052933931350708e-01 3.828942775726318359e-01 -5.854901298880577087e-02 3.898486495018005371e-01 -6.363213062286376953e-02 -1.154531091451644897e-01 3.735645413398742676e-01 -1.287834495306015015e-01 2.222557924687862396e-02 -3.033122122287750244e-01 -5.402666330337524414e-02 8.247912675142288208e-02 1.368770897388458252e-01 -1.404816508293151855e-01 -1.199040263891220093e-01
4.679671488702297211e-03 -2.228463441133499146e-01 -1.128415390849113464e-01 -1.228119526058435440e-02 1.569393873214721680e-01 -1.526386737823486328e-01 2.483348697423934937e-01 -8.483275771141052246e-02 -9.870483726263046265e-02 1.282136328518390656e-02 -1.326960325241088867e-01 2.564208768308162689e-02 -2.277895808219909668e-01 -1.164386123418807983e-01 1.853817999362945557e-01 2.798804044723510742e-01 -1.164465099573135376e-01 -2.675611972808837891e-01 -7.534676045179367065e-02 -1.193922907114028931e-01 -7.454262673854827881e-02 -1.631872057914733887e-01 -2.074928879737854004e-01 3.031145334243774414e-01 -2.563377618789672852e-01 -1.778118461370468140e-01 -2.707138061523437500e-01 -1.119901537895202637e-01 2.451027184724807739e-01 1.299863755702972412e-01 7.080289069563150406e-03 -2.862607836723327637e-01
7.437958568334579468e-02 -6.727675907313823700e-03 -4.269511997699737549e-02 -1.669683158397674561e-01 8.603002876043319702e-02 -2.093124687671661377e-01 -9.053760766983032227e-02 -5.211681500077247620e-02 7.879434525966644287e-02 -1.177439615130424500e-01 1.689897775650024414e-01 6.408690474927425385e-03 -2.679594457149505615e-01 -2.641123235225677490e-01 -5.536582320928573608e-02 1.223765686154365540e-01 1.043507549911737442e-02 -2.878596782684326172e-01 2.446773350238800049e-01 3.661566674709320068e-01 2.192670479416847229e-03 2.980904467403888702e-02 5.281963944435119629e-02 4.784296825528144836e-02 -3.197655379772186279e-01 -1.519420277327299118e-02 -2.881073653697967529e-01 5.254559963941574097e-02 9.794735349714756012e-03 5.865978077054023743e-02 -2.891098558902740479e-01 -3.688823282718658447e-01
9.322069585323333740e-02 1.526249200105667114e-02 6.812200415879487991e-03 1.497355848550796509e-01 1.815741509199142456e-01 -1.061670258641242981e-01 -1.534535177052021027e-02 1.207454875111579895e-02 -2.484510242938995361e-01 -2.106283558532595634e-03 -1.880116015672683716e-01 -1.939286142587661743e-01 4.608444496989250183e-02 -4.538571834564208984e-02 -2.081918716430664062e-02 1.877427659928798676e-02 1.215945556759834290e-01 -2.897728085517883301e-01 2.432959675788879395e-01 2.438316047191619873e-01 2.729051411151885986e-01 2.083625644445419312e-01 4.270022362470626831e-02 2.089977115392684937e-01 -5.346108973026275635e-02 3.118931055068969727e-01 -2.680721282958984375e-01 1.066962406039237976e-01 -4.037440121173858643e-01 1.506738960742950439e-01 7.506766170263290405e-02 -1.697181463241577148e-01
2.367599755525588989e-01 -1.808854788541793823e-01 -3.150142356753349304e-02 -3.191731497645378113e-02 -1.566293388605117798e-01 -3.566666245460510254e-01 -1.038881242275238037e-01 -1.109677329659461975e-01 -2.869739532470703125e-01 -2.013953626155853271e-01 -1.928723156452178955e-01 3.768880292773246765e-02 -2.805141545832157135e-02 -1.167780235409736633e-01 -5.474231392145156860e-02 1.094300001859664917e-01 1.541186273097991943e-01 -8.689210563898086548e-02 2.423241361975669861e-02 2.060414254665374756e-01 2.160688638687133789e-01 2.973123639822006226e-02 1.250779777765274048e-01 5.404220893979072571e-02 -2.910676896572113037e-01 -1.701706945896148682e-01 -2.554077804088592529e-01 -2.879667840898036957e-02 -2.225731909275054932e-01 9.074480272829532623e-03 1.899291276931762695e-01 -3.708380162715911865e-01
2.810991927981376648e-02 1.239286735653877258e-01 -3.580814599990844727e-02 -7.272991538047790527e-02 2.417594194412231445e-01 1.394237391650676727e-02 -3.007199056446552277e-02 1.184892728924751282e-01 -4.114444926381111145e-02 -1.924024522304534912e-01 -2.958917617797851562e-01 2.447766214609146118e-01 -1.975738853216171265e-01 -1.276753246784210205e-01 3.840184807777404785e-01 1.326872706413269043e-01 5.589864030480384827e-02 -3.958855569362640381e-01 -2.353718131780624390e-02 6.728683412075042725e-02 -5.403152853250503540e-02 4.643416032195091248e-02 -2.693887948989868164e-01 1.247811093926429749e-01 -2.589606642723083496e-01 -3.156361281871795654e-01 -1.429635286331176758e-01 -4.674853011965751648e-02 1.430646479129791260e-01 1.424310952425003052e-01 -4.470412805676460266e-02 -8.301109820604324341e-02
-1.061541289091110229e-01 -1.563977301120758057e-01 1.554930061101913452e-01 -9.628579765558242798e-02 7.742989808320999146e-02 -8.707563579082489014e-02 -3.296135365962982178e-02 -1.984147429466247559e-01 -1.219678074121475220e-01 -1.078770160675048828e-01 -2.079338952898979187e-02 1.965156793594360352e-01 1.488836016505956650e-02 -9.566280990839004517e-02 3.188837692141532898e-02 2.290738001465797424e-02 2.011430114507675171e-01 -2.344067841768264771e-01 9.739904105663299561e-02 2.751688957214355469e-01 2.825217545032501221e-01 -1.220099180936813354e-01 -4.592687264084815979e-02 2.630398273468017578e-01 -4.151252508163452148e-01 -3.025888651609420776e-02 -1.836970597505569458e-01 -4.753505811095237732e-02 -5.574450269341468811e-02 4.507012665271759033e-01 -2.947954274713993073e-02 -1.932357251644134521e-01
1.787256263196468353e-02 -9.196441620588302612e-02 -2.546721994876861572e-01 -7.601872086524963379e-02 1.460067629814147949e-01 -2.152071595191955566e-01 -3.384851813316345215e-01 4.617885127663612366e-02 -2.012551575899124146e-01 1.381516009569168091e-01 1.418607085943222046e-01 2.754778787493705750e-02 -1.888708770275115967e-01 -8.484266698360443115e-02 -9.010608494281768799e-02 1.674028038978576660e-01 2.357635051012039185e-01 -3.111148774623870850e-01 2.342484295368194580e-01 -4.374821111559867859e-02 -6.990446895360946655e-02 3.774927556514739990e-02 -8.684903383255004883e-02 1.691366732120513916e-01 -2.515046596527099609e-01 -2.106737643480300903e-01 3.390890359878540039e-02 1.703075766563415527e-01 1.035986393690109253e-01 -7.071924954652786255e-02 2.880545258522033691e-01 -2.977192699909210205e-01
8.344931155443191528e-02 -1.224080007523298264e-02 -6.621699780225753784e-02 1.435942854732275009e-02 -1.907245069742202759e-02 -1.016269102692604065e-01 9.220329672098159790e-02 7.093743234872817993e-02 -2.780167162418365479e-01 -2.331732958555221558e-01 7.169345021247863770e-02 -4.843770340085029602e-02 -6.487620621919631958e-02 -8.625141531229019165e-02 -2.715792693197727203e-02 -8.540046960115432739e-02 2.026077359914779663e-01 -3.471421003341674805e-01 4.290959611535072327e-02 1.664589047431945801e-01 2.025165259838104248e-01 9.232086688280105591e-02 -4.660115391016006470e-02 2.536825537681579590e-01 -3.895402550697326660e-01 2.867445945739746094e-01 -2.941313013434410095e-02 -1.340072751045227051e-01 -4.182589054107666016e-01 3.182241693139076233e-02 -6.421572715044021606e-02 -2.553586661815643311e-01
4.401962831616401672e-02 -4.130614399909973145e-01 -1.124710589647293091e-01 -3.581312298774719238e-02 -8.896302431821823120e-02 -1.327424347400665283e-01 1.529913395643234253e-01 -1.350641250610351562e-01 -1.571127623319625854e-01 -3.728137165307998657e-02 -1.893716752529144287e-01 -3.435179358348250389e-03 -4.197749122977256775e-02 -1.347681283950805664e-01 2.948763966560363770e-01 1.542522907257080078e-01 -7.846636325120925903e-02 -4.858381152153015137e-01 2.891377173364162445e-02 -1.256172955036163330e-01 1.170701608061790466e-01 7.050675153732299805e-02 2.119094729423522949e-01 2.368818819522857666e-01 1.258920431137084961e-01 -2.747017703950405121e-02 -3.297464549541473389e-02 1.480593532323837280e-01 -1.080284267663955688e-01 -1.190357506275177002e-01 1.403246819972991943e-01 -3.000977039337158203e-01
1.984869092702865601e-01 -8.679664134979248047e-02 -1.018863841891288757e-01 1.145389378070831299e-01 -1.418938636779785156e-01 1.739055290818214417e-02 -1.035365983843803406e-01 7.478808984160423279e-03 1.234520450234413147e-01 -1.753206849098205566e-01 -2.789205014705657959e-01 1.084442213177680969e-01 -2.539299726486206055e-01 -2.467645704746246338e-01 7.807743269950151443e-03 -9.774751216173171997e-02 -1.671995222568511963e-01 -3.613137304782867432e-01 2.413983792066574097e-01 6.141833215951919556e-02 -3.008822351694107056e-02 2.830466032028198242e-01 -1.655497215688228607e-02 4.239621758460998535e-01 -6.578085571527481079e-02 2.332085557281970978e-02 1.352708786725997925e-01 4.864653199911117554e-02 -2.127813920378684998e-02 2.204252183437347412e-01 2.286546230316162109e-01 -1.392413377761840820e-01
2.486467361450195312e-01 -1.207113936543464661e-01 -1.113240644335746765e-01 2.142441086471080780e-02 3.217121660709381104e-01 -1.553833782672882080e-01 1.283491253852844238e-01 5.993811413645744324e-03 -2.430654317140579224e-01 -6.776180118322372437e-02 -9.786850959062576294e-02 -1.230689510703086853e-01 -2.718571424484252930e-01 3.317460045218467712e-02 -1.284498572349548340e-01 3.524230718612670898e-01 8.954462409019470215e-02 -2.129601836204528809e-01 1.766141504049301147e-01 -5.032067187130451202e-03 2.421796554699540138e-03 -6.671133637428283691e-02 1.341650784015655518e-01 3.478011488914489746e-01 -1.739653348922729492e-01 2.121144533157348633e-01 5.626291502267122269e-03 -1.073220223188400269e-01 2.512186467647552490e-01 1.796786114573478699e-02 1.213295757770538330e-01 -2.636730372905731201e-01
-1.705725193023681641e-01 -8.513781428337097168e-02 -3.221816718578338623e-01 -3.242571353912353516e-01 -2.783217839896678925e-02 -7.402925938367843628e-02 -2.257664501667022705e-01 -8.432956412434577942e-03 -1.661495119333267212e-01 -8.885460346937179565e-02 -1.002230644226074219e-01 -1.214269176125526428e-01 -5.749257653951644897e-02 8.810488879680633545e-02 -1.052142903208732605e-01 -7.846124470233917236e-02 -3.412862122058868408e-02 -9.757247567176818848e-02 1.617846637964248657e-02 2.656478583812713623e-01 5.555218551307916641e-03 1.134683415293693542e-01 1.495333202183246613e-02 1.316220164299011230e-01 -3.363153338432312012e-01 2.069936543703079224e-01 -4.542909562587738037e-01 -2.100622951984405518e-01 4.190121591091156006e-02 1.401640921831130981e-01 1.812214851379394531e-01 -1.901552677154541016e-01
-1.083796098828315735e-01 -2.647210061550140381e-01 -1.110004037618637085e-01 -5.539993196725845337e-02 1.609661728143692017e-01 4.655149206519126892e-02 -9.237521886825561523e-02 -2.000282108783721924e-01 8.184978365898132324e-02 -1.011930406093597412e-02 -1.952282190322875977e-01 1.985119730234146118e-01 -1.954500526189804077e-01 -1.173631623387336731e-01 -9.985113143920898438e-02 3.732115402817726135e-02 1.176206842064857483e-01 -2.793679833412170410e-01 2.194508016109466553e-01 -2.219837605953216553e-01 5.014640837907791138e-02 2.145702540874481201e-01 -1.262690573930740356e-01 4.565743505954742432e-01 -1.999448388814926147e-01 1.606070548295974731e-01 6.241542100906372070e-02 1.661081798374652863e-02 -1.060807257890701294e-01 2.293794602155685425e-01 2.661581039428710938e-01 -1.075920015573501587e-01
-1.124165430665016174e-01 -1.340880244970321655e-01 -6.504211574792861938e-02 -6.714508682489395142e-02 3.269586712121963501e-02 -2.232479900121688843e-01 5.066106468439102173e-02 -4.494540765881538391e-02 1.675881892442703247e-01 1.387853734195232391e-02 -1.494792401790618896e-01 5.939892679452896118e-02 6.680185347795486450e-02 -2.050813287496566772e-01 1.018029823899269104e-01 1.835898905992507935e-01 -1.147091463208198547e-01 -1.258713901042938232e-01 1.422524005174636841e-01 1.787425726652145386e-01 3.415589332580566406e-01 -1.170246750116348267e-01 2.634945511817932129e-01 2.327571213245391846e-01 -2.323929369449615479e-01 1.771447509527206421e-01 -2.543043792247772217e-01 5.746263638138771057e-02 3.605772182345390320e-02 1.114403158426284790e-01 -2.071227133274078369e-01 -4.639833569526672363e-01
2.768042683601379395e-02 3.441570699214935303e-02 -1.152952536940574646e-01 1.049013342708349228e-02 7.004273682832717896e-02 -2.483626604080200195e-01 -2.571856975555419922e-01 -1.162156984210014343e-01 -2.169757932424545288e-01 -1.339374780654907227e-01 -1.518074423074722290e-01 -4.870671778917312622e-02 -4.683909565210342407e-02 -2.286834269762039185e-01 1.808610856533050537e-01 1.729831099510192871e-01 1.519637405872344971e-01 -3.361754491925239563e-02 1.003204584121704102e-01 3.589517474174499512e-01 2.448968738317489624e-01 1.769084855914115906e-02 2.551366090774536133e-01 2.476842887699604034e-02 -1.522979885339736938e-01 6.476120650768280029e-02 -3.351178467273712158e-01 -1.327504217624664307e-01 -1.514381617307662964e-01 3.349802196025848389e-01 8.822431415319442749e-02 -2.036492377519607544e-01
-2.893690019845962524e-02 1.027628406882286072e-01 -1.595246493816375732e-01 -4.137308001518249512e-01 2.372548133134841919e-01 -8.403079211711883545e-02 -1.415352076292037964e-01 -1.252304911613464355e-01 -3.202209770679473877e-01 4.050371423363685608e-02 -1.688496321439743042e-01 -1.009798124432563782e-01 8.808121830224990845e-02 -2.385111451148986816e-01 -5.540770012885332108e-03 1.026355326175689697e-01 -1.643351167440414429e-01 -3.993997871875762939e-01 -1.162750460207462311e-02 1.859593018889427185e-02 9.488922357559204102e-02 7.348494231700897217e-02 2.854938246309757233e-02 1.659668534994125366e-01 -1.671317815780639648e-01 -1.752311587333679199e-01 1.198823936283588409e-02 -1.333399713039398193e-01 -1.218461990356445312e-01 -5.988242477178573608e-02 -2.794746160507202148e-01 -2.682229578495025635e-01
-5.533896014094352722e-02 -1.098529919981956482e-01 -7.086245715618133545e-02 4.041838645935058594e-02 9.970191121101379395e-02 5.576902255415916443e-02 2.816052362322807312e-02 3.461301326751708984e-02 -2.017339915037155151e-01 -7.454868406057357788e-02 -3.222594261169433594e-01 4.804042726755142212e-02 -8.433216810226440430e-02 3.813196346163749695e-02 5.409793183207511902e-02 1.940790265798568726e-01 1.260395199060440063e-01 -1.217643767595291138e-01 1.561430394649505615e-01 2.719661891460418701e-01 2.747715115547180176e-01 3.545115515589714050e-02 3.458704948425292969e-01 1.565456092357635498e-01 -1.549177318811416626e-01 7.084246724843978882e-02 -3.222375512123107910e-01 8.838929980993270874e-02 -2.710425853729248047e-01 3.585385978221893311e-01 2.061137408018112183e-01 -1.627510786056518555e-01
-7.943309843540191650e-02 -7.387978583574295044e-02 -1.165717765688896179e-01 -3.625506907701492310e-02 2.678136527538299561e-01 -6.123387441039085388e-02 4.742601886391639709e-02 2.304705977439880371e-02 8.788253366947174072e-02 -2.000836282968521118e-01 2.664665319025516510e-02 -2.395782992243766785e-02 -5.844088643789291382e-02 1.128774136304855347e-01 1.813619732856750488e-01 3.970513939857482910e-01 2.356559634208679199e-01 -3.593854308128356934e-01 1.147995591163635254e-01 -8.507746458053588867e-02 -7.633138447999954224e-02 -4.654989764094352722e-02 -2.855138480663299561e-01 3.900793790817260742e-01 -8.182778954505920410e-02 1.267408858984708786e-02 -1.272259801626205444e-01 1.973460465669631958e-01 8.099261671304702759e-02 1.552526950836181641e-01 1.539656072854995728e-01 -2.760367095470428467e-01
7.013871334493160248e-03 -2.298197001218795776e-01 -2.964164912700653076e-01 -2.838447131216526031e-02 8.030169457197189331e-02 -3.621954023838043213e-01 -1.797161549329757690e-01 1.822550445795059204e-01 1.115486398339271545e-01 3.758650273084640503e-02 -1.267554610967636108e-01 1.723985746502876282e-02 -1.899437904357910156e-01 -3.468499779701232910e-01 2.462995350360870361e-01 2.215348035097122192e-01 9.854474663734436035e-02 -2.157600373029708862e-01 1.069569289684295654e-01 -9.116392582654953003e-02 -5.009237304329872131e-02 -1.862462051212787628e-02 4.730869829654693604e-02 2.998231947422027588e-01 -7.637123763561248779e-02 -3.107404708862304688e-01 -7.308031618595123291e-02 -8.969816565513610840e-02 1.397658586502075195e-01 1.353458762168884277e-01 1.720079183578491211e-01 6.892981380224227905e-02
-2.383552864193916321e-02 -1.828939914703369141e-01 -2.781067490577697754e-01 -2.140452116727828979e-01 2.257384061813354492e-01 -6.255285441875457764e-02 -1.109796389937400818e-01 -6.242173910140991211e-02 -1.398593485355377197e-01 6.447435915470123291e-02 -1.919763237237930298e-01 -1.359228342771530151e-01 -5.701026320457458496e-02 -2.511671781539916992e-01 2.065833210945129395e-01 1.324785649776458740e-01 3.837316483259201050e-02 -1.407755911350250244e-01 3.093861639499664307e-01 -9.542180225253105164e-03 -1.759685426950454712e-01 -9.185081720352172852e-02 -1.612145900726318359e-01 1.333794891834259033e-01 -3.736966848373413086e-01 1.114949584007263184e-01 -2.446702271699905396e-01 3.568125888705253601e-02 3.783300518989562988e-02 -2.130324244499206543e-01 2.017244249582290649e-01 -2.551918029785156250e-01
-1.315645407885313034e-02 -3.160410374402999878e-02 -1.565303280949592590e-02 8.834945969283580780e-03 1.940960735082626343e-01 1.066668331623077393e-01 4.450371116399765015e-02 -1.689369231462478638e-02 -2.835944853723049164e-02 7.134307175874710083e-02 -1.667918562889099121e-01 2.059578150510787964e-01 9.322986006736755371e-03 -1.510779857635498047e-01 3.953801095485687256e-02 1.042399480938911438e-01 3.861805200576782227e-01 -2.906137406826019287e-01 3.036913871765136719e-01 5.584810301661491394e-02 5.760031566023826599e-02 5.129206553101539612e-02 2.647315263748168945e-01 7.063528895378112793e-02 -1.800843477249145508e-01 -5.060662329196929932e-02 -2.564429342746734619e-01 -2.662019245326519012e-02 2.299317121505737305e-01 1.094479784369468689e-01 -2.506977021694183350e-01 -4.433908462524414062e-01
7.765845954418182373e-02 -5.612690374255180359e-02 -1.616272479295730591e-01 9.501838684082031250e-02 9.465296566486358643e-02 -2.684590518474578857e-01 1.186237409710884094e-01 9.837888926267623901e-02 -3.677218779921531677e-02 -2.232379764318466187e-01 1.570306122303009033e-01 2.405870705842971802e-02 -3.335345089435577393e-01 -1.831437349319458008e-01 -6.773119419813156128e-02 -8.840747177600860596e-02 1.236323826014995575e-02 -1.736074239015579224e-01 1.361784189939498901e-01 -9.708894044160842896e-02 3.148332834243774414e-01 -2.524198219180107117e-02 -1.942393332719802856e-01 4.954285323619842529e-01 -4.913468286395072937e-02 5.252210423350334167e-02 -2.903105616569519043e-01 1.208563894033432007e-02 1.420851945877075195e-01 -3.698221221566200256e-02 -1.591864079236984253e-01 -1.989434063434600830e-01
3.178491294384002686e-01 -1.528358161449432373e-01 -2.699525095522403717e-02 -7.272740826010704041e-03 1.218562498688697815e-01 4.114480316638946533e-02 1.017115712165832520e-01 2.726126462221145630e-02 -2.404703944921493530e-01 -9.755999594926834106e-02 -2.738426253199577332e-02 -1.013366132974624634e-01 -4.717148244380950928e-01 -1.736168712377548218e-01 -1.969569548964500427e-02 4.303095340728759766e-01 1.259841471910476685e-01 -6.070230901241302490e-02 2.114398926496505737e-01 8.357010036706924438e-02 -1.928550936281681061e-02 1.524985730648040771e-01 4.101572558283805847e-02 1.766905635595321655e-01 -2.856399714946746826e-01 1.132264286279678345e-01 -2.166363596916198730e-01 -2.391800582408905029e-01 6.131913140416145325e-02 -4.547159769572317600e-04 1.435409113764762878e-02 -1.827698014676570892e-02
-1.102510243654251099e-01 -8.976955711841583252e-02 2.079492807388305664e-01 3.068612702190876007e-02 1.386344581842422485e-01 -4.733817279338836670e-02 -2.488602995872497559e-01 -1.166941896080970764e-01 2.194669693708419800e-01 5.535392463207244873e-02 -8.269900828599929810e-02 2.566913664340972900e-01 -5.142574757337570190e-02 -7.258286327123641968e-02 1.228722110390663147e-01 2.974043786525726318e-01 6.891474872827529907e-02 -2.925069928169250488e-01 1.780641227960586548e-01 -1.191534847021102905e-01 4.308444261550903320e-02 9.116704016923904419e-02 -6.804143637418746948e-02 4.035963118076324463e-01 -1.570319086313247681e-01 1.861909478902816772e-01 2.058708295226097107e-02 1.296140104532241821e-01 -1.965289264917373657e-01 3.023635149002075195e-01 2.124042510986328125e-01 -1.938017606735229492e-01
2.299964129924774170e-01 1.221934258937835693e-01 1.727395504713058472e-02 -7.249454408884048462e-02 2.104260772466659546e-01 -1.510822027921676636e-01 -3.528359532356262207e-01 -8.843958377838134766e-02 -2.118991017341613770e-01 -2.643281817436218262e-01 4.103757441043853760e-02 7.966786623001098633e-02 5.925544723868370056e-02 -1.840477287769317627e-01 1.369063556194305420e-01 -2.990663610398769379e-02 1.900045722723007202e-01 -3.020457923412322998e-01 2.317893654108047485e-01 -2.134948223829269409e-01 1.248885765671730042e-01 2.292151898145675659e-01 3.450056165456771851e-02 4.239345714449882507e-02 -1.006800681352615356e-01 7.511251419782638550e-02 -2.614409625530242920e-01 -1.909844130277633667e-01 -1.664383560419082642e-01 2.047629356384277344e-01 -1.057936251163482666e-01 -2.195044457912445068e-01
4.212993755936622620e-02 -1.518274843692779541e-01 8.267293684184551239e-03 7.049346715211868286e-02 -6.430517882108688354e-02 -4.051323831081390381e-01 -2.288555204868316650e-01 -9.431663900613784790e-02 -2.878803312778472900e-01 -2.063694596290588379e-01 -1.662609428167343140e-01 -1.593654900789260864e-01 -2.524244785308837891e-01 -1.312601566314697266e-01 1.610352247953414917e-01 2.441285699605941772e-01 -1.668257117271423340e-01 -1.456293836236000061e-02 -1.664684899151325226e-02 6.395950913429260254e-02 1.614609062671661377e-01 1.942396312952041626e-01 -1.126426383852958679e-01 1.794857531785964966e-01 -1.813990473747253418e-01 2.130452841520309448e-01 -1.848461031913757324e-01 1.382476687431335449e-01 1.490144133567810059e-01 1.877963244915008545e-01 -1.705112755298614502e-01 -1.907399147748947144e-01
-1.763025224208831787e-01 1.954346001148223877e-01 -6.908291578292846680e-02 8.348925411701202393e-02 5.474727228283882141e-02 -1.943184733390808105e-01 -2.712790966033935547e-01 9.929508669301867485e-04 -9.770437330007553101e-02 -3.335633873939514160e-01 -1.838571429252624512e-01 -1.022425666451454163e-02 6.035449728369712830e-02 -5.630498006939888000e-02 -1.586403548717498779e-01 -2.502474002540111542e-02 -9.098984301090240479e-02 -1.164149567484855652e-01 2.628297805786132812e-01 1.108454689383506775e-01 3.058407306671142578e-01 -4.511731117963790894e-02 -7.149458676576614380e-02 3.553735613822937012e-01 -1.044442579150199890e-01 1.709175109863281250e-01 -2.576661109924316406e-01 -3.493670374155044556e-02 -5.765584483742713928e-02 6.401666998863220215e-02 -5.066451802849769592e-02 -4.115921556949615479e-01
-7.276371866464614868e-02 8.691528439521789551e-02 4.021342098712921143e-02 4.839352890849113464e-02 2.165280133485794067e-01 -2.484113574028015137e-01 -1.934673637151718140e-01 -1.294934153556823730e-01 1.016445383429527283e-01 -2.089753746986389160e-01 -4.650804400444030762e-02 -4.979695379734039307e-02 2.090983279049396515e-02 -1.377900391817092896e-01 -2.205664366483688354e-01 2.705241087824106216e-03 -4.847775027155876160e-02 -2.339328080415725708e-01 3.627651035785675049e-01 7.358818501234054565e-02 2.869394719600677490e-01 1.493536829948425293e-01 8.446797728538513184e-03 2.976361215114593506e-01 1.050278842449188232e-01 2.362858206033706665e-01 -3.385601937770843506e-01 2.801145240664482117e-02 1.140778884291648865e-01 1.936918944120407104e-01 8.044825494289398193e-02 -2.588756084442138672e-01
-1.832827031612396240e-01 3.861440718173980713e-02 -3.243075609207153320e-01 -2.737964093685150146e-01 -1.293608074774965644e-04 -6.776792556047439575e-02 5.603270977735519409e-02 -3.276369720697402954e-02 -2.802160382270812988e-01 5.144295841455459595e-02 -1.814307272434234619e-01 -2.563678324222564697e-01 6.084525212645530701e-02 1.413089502602815628e-02 -8.136735856533050537e-02 5.157049298286437988e-01 4.454638808965682983e-02 -3.868792951107025146e-01 1.328082382678985596e-01 2.149685770273208618e-01 5.243832617998123169e-02 1.186025235801935196e-02 -8.716856688261032104e-02 1.801710426807403564e-01 -1.646147966384887695e-01 -1.597814727574586868e-03 -5.554572492837905884e-02 5.347933247685432434e-02 1.007657572627067566e-01 -1.198826655745506287e-01 -5.405497923493385315e-02 2.710194326937198639e-02
1.010661199688911438e-01 -2.465305477380752563e-01 -2.185764536261558533e-02 -4.511518031358718872e-02 4.586053639650344849e-02 -2.486856877803802490e-01 4.903423786163330078e-02 -4.396001249551773071e-02 -3.060627728700637817e-02 -1.662323251366615295e-02 3.286929801106452942e-02 2.611431181430816650e-01 -2.295119464397430420e-01 -7.721494883298873901e-02 -2.061748951673507690e-01 1.412115693092346191e-01 2.100630998611450195e-01 -1.710485517978668213e-01 4.410176277160644531e-01 1.658784300088882446e-01 2.428818941116333008e-01 -3.623985685408115387e-03 -7.338270545005798340e-02 1.489317268133163452e-01 -3.368619680404663086e-01 -5.359899997711181641e-02 -3.735055327415466309e-01 -3.444634005427360535e-02 -6.122165173292160034e-02 -2.725427411496639252e-02 -1.236914321780204773e-01 -8.851907402276992798e-02
9.315661340951919556e-02 -2.321062237024307251e-01 -8.951603434979915619e-03 -1.129123196005821228e-01 -1.250534411519765854e-02 -1.593047976493835449e-01 2.195600792765617371e-02 -1.220779791474342346e-01 4.466557130217552185e-02 -6.504952907562255859e-02 1.119002923369407654e-01 4.961684048175811768e-01 -2.045167386531829834e-01 -8.101152628660202026e-02 2.689859271049499512e-02 1.780771464109420776e-02 2.153502851724624634e-01 -2.882896959781646729e-01 2.748885154724121094e-01 2.521327435970306396e-01 1.807928681373596191e-01 6.095314398407936096e-02 -4.508897196501493454e-03 2.340606003999710083e-01 -7.580078393220901489e-02 -1.579521149396896362e-01 -3.209666311740875244e-01 -1.313174515962600708e-01 3.973155096173286438e-02 -1.537240203469991684e-02 -1.731682866811752319e-01 -1.635538786649703979e-01
-9.987418353557586670e-02 -4.398019313812255859e-01 -1.553646773099899292e-01 -2.357137203216552734e-01 2.025139927864074707e-01 -3.701777011156082153e-02 7.858898490667343140e-02 -1.350988745689392090e-01 -1.705097407102584839e-01 3.068199753761291504e-01 -2.114341966807842255e-02 1.328072845935821533e-01 -1.315386295318603516e-01 -2.206893451511859894e-02 -1.213526353240013123e-02 4.530609399080276489e-02 -1.388139128684997559e-01 -3.236149549484252930e-01 3.020402789115905762e-01 3.341181203722953796e-02 9.055127203464508057e-02 1.548351049423217773e-01 -2.052809596061706543e-01 2.916573584079742432e-01 -2.759377062320709229e-01 1.175105571746826172e-01 1.165731325745582581e-01 6.234499812126159668e-02 -3.233887255191802979e-02 -3.963204845786094666e-02 -5.441328883171081543e-02 9.037263691425323486e-03
7.869075238704681396e-02 -1.450956314802169800e-01 5.545814521610736847e-03 3.507674857974052429e-02 -6.073174998164176941e-02 -1.180423274636268616e-01 -2.038022875785827637e-01 9.045798331499099731e-02 8.283982053399085999e-03 -4.143712669610977173e-02 -1.585895568132400513e-01 9.826613590121269226e-03 -1.731175482273101807e-01 -3.830630183219909668e-01 -1.017806902527809143e-01 1.254225224256515503e-01 6.134093180298805237e-02 -4.657470807433128357e-02 3.529195189476013184e-01 5.897383764386177063e-02 -1.101841479539871216e-01 2.876517176628112793e-01 -2.037239260971546173e-02 5.539249181747436523e-01 -1.051516458392143250e-01 -2.574418187141418457e-01 -8.302336186170578003e-02 -8.934475481510162354e-02 -1.780721247196197510e-01 3.673218190670013428e-02 1.127552911639213562e-01 1.575941406190395355e-02
-5.513729155063629150e-02 1.921941190958023071e-01 -1.242419853806495667e-01 -4.545775800943374634e-02 -8.063638955354690552e-02 -1.667273491621017456e-01 -4.260332882404327393e-02 3.238687990233302116e-03 9.601465426385402679e-03 -2.903951704502105713e-02 -2.477587163448333740e-01 -3.350867033004760742e-01 -1.921916455030441284e-01 -1.592846810817718506e-01 -5.379243567585945129e-02 3.759554028511047363e-01 8.437361568212509155e-02 -4.473934471607208252e-01 -1.446151137351989746e-01 -8.355793543159961700e-03 2.513860352337360382e-02 3.269099444150924683e-02 -1.619467735290527344e-01 -5.522518604993820190e-02 -3.196316063404083252e-01 1.967423558235168457e-01 -2.703009545803070068e-01 5.323617532849311829e-02 -1.200940981507301331e-01 6.735742837190628052e-02 1.639382988214492798e-01 5.831313878297805786e-02
-5.291173234581947327e-02 1.777565181255340576e-01 -1.579038500785827637e-01 -1.470711529254913330e-01 2.582173347473144531e-01 -1.060956865549087524e-01 -1.845972537994384766e-01 1.027347445487976074e-01 -4.295451939105987549e-01 -6.200258061289787292e-02 -3.418852575123310089e-03 -8.954158425331115723e-02 -8.631350100040435791e-02 -2.220040708780288696e-01 6.207229103893041611e-03 2.351305335760116577e-01 4.337635263800621033e-02 -1.948423683643341064e-01 6.703280657529830933e-02 -2.797600068151950836e-02 1.138580888509750366e-01 2.997703850269317627e-01 1.585240066051483154e-01 1.557350754737854004e-01 -6.186877936124801636e-02 1.675152033567428589e-01 -8.156254887580871582e-03 -1.136959623545408249e-02 6.051442772150039673e-02 1.530958563089370728e-01 -4.572161734104156494e-01 -1.499021798372268677e-01
1.817441731691360474e-02 -2.676212489604949951e-01 -2.762181758880615234e-01 -9.706124663352966309e-02 -9.707949310541152954e-02 -2.522599101066589355e-01 7.717447727918624878e-02 5.841518566012382507e-02 -2.724902629852294922e-01 -4.285630583763122559e-02 -2.446452677249908447e-01 1.596263647079467773e-01 1.758196055889129639e-01 -3.496348559856414795e-01 2.014292180538177490e-01 4.911185801029205322e-02 -5.861433222889900208e-02 -3.576654493808746338e-01 1.825427412986755371e-01 -1.057862266898155212e-01 5.568303540349006653e-02 8.628807961940765381e-02 -1.083714738488197327e-01 1.573239103890955448e-03 -3.716063797473907471e-01 -1.719581186771392822e-01 1.966447569429874420e-02 4.310667514801025391e-02 -2.614537440240383148e-02 1.350167393684387207e-01 2.890095859766006470e-02 -1.205033361911773682e-01
3.076573833823204041e-02 -2.376342117786407471e-01 1.040263846516609192e-01 5.913702398538589478e-02 3.448575139045715332e-01 -9.711910784244537354e-02 1.859514415264129639e-02 -1.817539781332015991e-01 7.200753688812255859e-02 2.747860737144947052e-02 1.483268290758132935e-01 2.002899348735809326e-01 -3.286082446575164795e-01 -1.397456377744674683e-01 1.443651271983981133e-03 1.343162078410387039e-02 1.788967996835708618e-01 -1.893033981323242188e-01 2.636946141719818115e-01 -7.702270988374948502e-03 1.873202919960021973e-01 -1.282048225402832031e-01 -6.977399438619613647e-02 3.024886250495910645e-01 -9.204081445932388306e-02 -3.889530152082443237e-02 -4.910255372524261475e-01 -1.191387996077537537e-01 -1.195393204689025879e-01 3.684652736410498619e-03 -5.258283764123916626e-02 -5.562451109290122986e-02
1.019457355141639709e-01 -3.739956021308898926e-02 -1.070011928677558899e-01 -1.041216403245925903e-01 3.156803548336029053e-01 -2.657702863216400146e-01 -6.587637960910797119e-02 -1.095978990197181702e-01 -2.826221287250518799e-01 3.809429705142974854e-03 8.090172708034515381e-02 1.301326304674148560e-01 -1.885543465614318848e-01 -1.166172623634338379e-01 1.770382188260555267e-02 4.447705447673797607e-01 -2.133282274007797241e-01 -2.810199186205863953e-02 2.644177973270416260e-01 1.770177781581878662e-01 4.263364523649215698e-02 -6.409851461648941040e-02 -1.881218403577804565e-01 4.149776324629783630e-02 -2.303009182214736938e-01 2.580169439315795898e-01 -1.481721848249435425e-01 6.118665263056755066e-02 9.278973937034606934e-02 6.169316917657852173e-02 1.274496912956237793e-01 -2.531093955039978027e-01
-2.621408402919769287e-01 -1.602460443973541260e-01 -3.451377749443054199e-01 2.666809782385826111e-02 3.375883400440216064e-02 6.815744936466217041e-02 -8.566978573799133301e-02 -3.057766333222389221e-02 6.980783492326736450e-02 -2.214672565460205078e-01 -7.291495054960250854e-02 2.292104810476303101e-01 -2.261532992124557495e-01 6.402090191841125488e-02 1.499971598386764526e-01 -2.243314124643802643e-02 1.018192805349826813e-02 -5.697098374366760254e-01 -2.737440913915634155e-02 2.324716299772262573e-01 -1.845438331365585327e-01 5.582695454359054565e-02 2.419878728687763214e-02 9.848804771900177002e-02 -1.380342990159988403e-01 1.301463097333908081e-01 -2.457678467035293579e-01 -1.446267217397689819e-01 6.266350299119949341e-02 -1.772763729095458984e-01 1.179943233728408813e-02 -4.432173818349838257e-02
-1.999486237764358521e-01 1.752184778451919556e-01 -3.421011269092559814e-01 5.239537730813026428e-02 1.635181605815887451e-01 1.656702533364295959e-02 -1.685161292552947998e-01 -1.609415560960769653e-01 -1.398164033889770508e-01 3.098401725292205811e-01 -2.339408360421657562e-02 1.193868219852447510e-01 -5.596042424440383911e-02 -1.357098203152418137e-02 1.985495984554290771e-01 2.821140885353088379e-01 -2.264998853206634521e-01 -5.083142220973968506e-02 1.994250416755676270e-01 5.716010928153991699e-02 1.498777270317077637e-01 8.500999957323074341e-02 -3.366762101650238037e-01 2.740232348442077637e-01 -3.223260641098022461e-01 -3.268445283174514771e-02 -1.775802373886108398e-01 2.765728719532489777e-02 8.079558610916137695e-02 -3.957626968622207642e-02 -9.482936561107635498e-02 -7.842326164245605469e-02
1.575829274952411652e-02 -1.508939731866121292e-02 -1.456506103277206421e-01 -2.325777150690555573e-02 9.435661882162094116e-02 4.791096225380897522e-02 4.839641600847244263e-02 2.205307781696319580e-01 -6.184873729944229126e-02 -1.047054678201675415e-01 -8.188834041357040405e-02 -2.800700068473815918e-01 -1.405768841505050659e-01 -1.946236044168472290e-01 9.736373089253902435e-03 5.146217942237854004e-01 3.056261688470840454e-03 -3.892976045608520508e-01 -1.576776802539825439e-02 -2.607116401195526123e-01 9.374595433473587036e-02 1.680648922920227051e-01 -2.342785149812698364e-01 2.731927037239074707e-01 -5.607306584715843201e-02 -2.560727484524250031e-02 -3.693324327468872070e-02 -1.112101878970861435e-02 -6.494569033384323120e-02 2.063179314136505127e-01 9.035831689834594727e-02 -2.156779468059539795e-01
2.365712076425552368e-02 -3.003686293959617615e-02 -6.948979198932647705e-02 1.565122231841087341e-02 7.295318692922592163e-02 -1.888256669044494629e-01 -3.957591652870178223e-01 6.509576737880706787e-02 -5.422580614686012268e-02 -1.342933773994445801e-01 -1.292663663625717163e-01 1.082538366317749023e-01 9.735114127397537231e-02 -2.685887217521667480e-01 2.625175006687641144e-02 1.333791911602020264e-01 1.173051223158836365e-01 -5.762702226638793945e-02 3.806109130382537842e-01 -3.998992592096328735e-02 -6.355813145637512207e-02 3.395682871341705322e-01 -1.883434802293777466e-01 3.815984725952148438e-01 9.092119336128234863e-02 -1.138352155685424805e-01 -4.254105314612388611e-02 -3.387454152107238770e-02 8.882054686546325684e-02 2.034414410591125488e-01 2.952105700969696045e-01 -1.324117183685302734e-01
-7.290451228618621826e-02 -2.345392107963562012e-01 -2.863584831357002258e-02 1.878350973129272461e-02 2.277722060680389404e-01 -8.862363547086715698e-02 -1.098102256655693054e-01 -2.148093432188034058e-01 1.098180338740348816e-01 -5.347009003162384033e-02 -6.247053295373916626e-02 9.626182913780212402e-02 -2.380049228668212891e-01 7.482531666755676270e-02 -4.913245141506195068e-02 3.275562822818756104e-01 2.556476742029190063e-02 -1.507082730531692505e-01 1.748653650283813477e-01 -5.490373447537422180e-02 9.360703080892562866e-02 1.202960461378097534e-01 -5.649678409099578857e-02 3.259086310863494873e-01 -3.129813075065612793e-01 9.522555768489837646e-02 -1.654868274927139282e-01 2.321284264326095581e-01 -1.641962081193923950e-01 3.502849340438842773e-01 3.037041723728179932e-01 -2.713289856910705566e-02
-5.176278948783874512e-02 -2.294869571924209595e-01 -1.762208789587020874e-01 5.803675949573516846e-02 -2.843061648309230804e-02 1.046863570809364319e-01 -7.874200493097305298e-02 4.378583282232284546e-02 1.801348105072975159e-02 3.167720511555671692e-03 -8.491656184196472168e-02 1.935047358274459839e-01 -3.322332501411437988e-01 -5.259330570697784424e-02 -5.051648244261741638e-02 1.400990933179855347e-01 -1.381677836179733276e-01 -1.298045665025711060e-01 2.498796731233596802e-01 -5.154679715633392334e-02 -3.124010376632213593e-02 2.801417410373687744e-01 -5.471863970160484314e-02 5.185530185699462891e-01 -1.578831076622009277e-01 1.188653856515884399e-01 -2.012382075190544128e-02 1.031100898981094360e-01 -1.210757270455360413e-01 2.570606768131256104e-01 1.168774738907814026e-01 -3.363918662071228027e-01
-9.952884912490844727e-02 1.877050548791885376e-01 -3.194037675857543945e-01 7.057169824838638306e-02 1.939478218555450439e-01 -1.311635226011276245e-01 -5.916888639330863953e-02 1.577180474996566772e-01 -8.554706722497940063e-02 -8.396419137716293335e-02 -1.897941827774047852e-01 -1.351160109043121338e-01 -5.704998970031738281e-02 -2.220826037228107452e-02 1.002310290932655334e-01 -2.687811106443405151e-02 9.435050934553146362e-02 -3.094576597213745117e-01 7.185706496238708496e-02 2.298172414302825928e-01 2.426420152187347412e-01 -8.132547885179519653e-02 1.847429275512695312e-01 2.117549628019332886e-01 -3.033910691738128662e-01 1.301154959946870804e-02 -2.274625301361083984e-01 -3.656499087810516357e-01 -1.560990363359451294e-01 -1.338252332061529160e-02 -2.387402206659317017e-01 -1.232930496335029602e-01
-6.615570187568664551e-02 6.100587546825408936e-02 -7.443719357252120972e-02 2.138701826333999634e-01 1.595850884914398193e-01 -1.565369516611099243e-01 -1.204728484153747559e-01 -5.995300412178039551e-02 -3.177312314510345459e-01 -1.259251832962036133e-01 -1.050781011581420898e-01 -1.395540982484817505e-01 6.381870061159133911e-02 -1.382962218485772610e-04 -2.793473005294799805e-01 1.034289449453353882e-01 -8.900529891252517700e-02 -2.713322937488555908e-01 2.813430428504943848e-01 3.846446275711059570e-01 3.063168227672576904e-01 6.093351915478706360e-02 -3.755647689104080200e-02 3.257585763931274414e-01 6.396906077861785889e-02 -7.120272610336542130e-03 -2.872573733329772949e-01 4.722410067915916443e-02 -5.254703015089035034e-02 1.924043148756027222e-02 1.038251072168350220e-01 -1.260457038879394531e-01
4.192585647106170654e-01 -5.121846124529838562e-02 -7.597716758027672768e-04 1.872402727603912354e-01 1.268300414085388184e-01 -2.502920329570770264e-01 1.871227473020553589e-01 6.487874686717987061e-02 -1.684189289808273315e-01 -5.756462737917900085e-02 -4.094837605953216553e-02 9.350142627954483032e-02 -1.818508952856063843e-01 2.331408113241195679e-02 1.270221471786499023e-01 1.763477325439453125e-01 2.002959847450256348e-01 -1.062318384647369385e-01 2.693811058998107910e-01 1.251686811447143555e-01 1.913277059793472290e-01 6.749287247657775879e-02 -8.199217915534973145e-02 4.765291213989257812e-01 -8.080015331506729126e-02 3.250355273485183716e-02 -2.125107496976852417e-01 -2.131811231374740601e-01 6.370401382446289062e-02 -8.475660532712936401e-02 4.128142073750495911e-02 -1.410651206970214844e-01
-2.406612485647201538e-01 -1.816843003034591675e-01 -1.551266908645629883e-01 -1.303639728575944901e-03 7.498985528945922852e-02 -9.646211564540863037e-02 -2.034103870391845703e-01 3.353386372327804565e-02 -1.341644078493118286e-01 -1.820348501205444336e-01 -1.140432059764862061e-02 -2.305470407009124756e-01 -2.076957374811172485e-01 -1.306816786527633667e-01 9.926664829254150391e-02 3.472365140914916992e-01 2.010417170822620392e-02 -3.201946020126342773e-01 -1.310966014862060547e-01 2.783007025718688965e-01 -4.031797498464584351e-02 -1.910938136279582977e-02 -5.243727192282676697e-02 1.372153162956237793e-01 -2.321253865957260132e-01 2.263030260801315308e-01 -2.861343324184417725e-01 -6.820068508386611938e-02 -2.187602519989013672e-01 1.471579819917678833e-01 -1.450267881155014038e-01 1.709352880716323853e-01
5.263809114694595337e-02 -8.498860150575637817e-02 4.561062529683113098e-02 1.300280541181564331e-01 1.958712637424468994e-01 -1.472393721342086792e-01 -1.925693452358245850e-01 -1.031555235385894775e-01 -2.235292643308639526e-01 -2.127261459827423096e-01 -1.407924145460128784e-01 -2.083066254854202271e-01 8.949460089206695557e-02 -1.057453975081443787e-01 -1.739148646593093872e-01 3.051125444471836090e-02 5.873160809278488159e-02 -2.937206923961639404e-01 3.330508768558502197e-01 2.477997541427612305e-01 2.963350713253021240e-01 1.230998709797859192e-01 -2.025997452437877655e-02 1.894002556800842285e-01 -1.996247172355651855e-01 1.399249285459518433e-01 -2.288262546062469482e-01 -7.542864978313446045e-02 -2.329398691654205322e-01 2.277947962284088135e-01 -8.767566084861755371e-02 -1.477527767419815063e-01
1.989737711846828461e-02 -8.831277489662170410e-02 -1.743330061435699463e-02 -6.015903502702713013e-02 1.047771126031875610e-01 -2.481455951929092407e-01 -3.437149226665496826e-01 -1.413067616522312164e-02 5.755900405347347260e-03 -2.741506099700927734e-01 1.353447698056697845e-02 -4.754329472780227661e-02 2.518026530742645264e-01 -1.459050923585891724e-01 -7.945405691862106323e-02 3.654969483613967896e-02 -1.510344594717025757e-01 -1.684952229261398315e-01 3.515750765800476074e-01 -3.689694404602050781e-02 1.856402605772018433e-01 1.396711766719818115e-01 -5.470235273241996765e-02 2.667229473590850830e-01 -1.014253646135330200e-01 3.101382255554199219e-01 -2.682653069496154785e-01 3.643612191081047058e-02 5.583374947309494019e-02 1.498817652463912964e-01 -1.990628093481063843e-01 -2.788621187210083008e-01
-4.367202892899513245e-02 -1.116366311907768250e-01 -2.059617638587951660e-01 3.210335969924926758e-02 3.848577663302421570e-02 2.878520078957080841e-02 -2.407196462154388428e-01 1.059611886739730835e-01 -3.778726235032081604e-02 9.174434840679168701e-02 6.397645920515060425e-02 -1.581761389970779419e-01 1.479805447161197662e-02 9.146923199295997620e-03 -5.335416272282600403e-02 1.067668851464986801e-02 9.153166785836219788e-03 -2.299035638570785522e-01 2.963027656078338623e-01 3.202442228794097900e-01 1.924545317888259888e-01 2.301343083381652832e-01 7.652743905782699585e-02 9.836259484291076660e-02 -1.396155077964067459e-02 1.901966333389282227e-01 -4.928616583347320557e-01 -2.189549952745437622e-01 4.322438314557075500e-02 2.426272034645080566e-01 -1.666271686553955078e-01 -2.528375685214996338e-01
-1.209647208452224731e-01 -2.763009071350097656e-01 -2.560849785804748535e-01 -1.040825545787811279e-01 2.202407829463481903e-02 -1.263364255428314209e-01 -1.066036745905876160e-01 -1.414048224687576294e-01 -3.712854906916618347e-02 5.449015647172927856e-02 -8.711612224578857422e-02 9.834258258342742920e-02 -9.591719508171081543e-02 8.618118613958358765e-02 3.796622331719845533e-04 1.663742065429687500e-01 3.150609731674194336e-01 -3.165858685970306396e-01 -1.357348114252090454e-01 -8.759376592934131622e-03 1.308235973119735718e-01 -4.195507988333702087e-02 -2.055748403072357178e-01 2.343673259019851685e-01 -1.001202240586280823e-01 1.594355106353759766e-01 -1.784844845533370972e-01 2.991385161876678467e-01 1.373114734888076782e-01 3.901005387306213379e-01 1.157425642013549805e-01 -2.088609039783477783e-01
-7.391040027141571045e-02 -1.241498664021492004e-01 2.157440967857837677e-02 3.960389643907546997e-02 -7.148689031600952148e-02 -9.094651788473129272e-02 -1.372033357620239258e-01 -2.222976237535476685e-01 -9.898054599761962891e-02 1.054926440119743347e-01 -2.338254898786544800e-01 -1.563764363527297974e-01 -1.598105281591415405e-01 -1.787989884614944458e-01 -2.352266572415828705e-02 1.598461121320724487e-01 2.596687898039817810e-02 -2.625668346881866455e-01 1.508880257606506348e-01 3.947043716907501221e-01 1.685552597045898438e-01 -3.412508219480514526e-02 2.373028248548507690e-01 1.037123799324035645e-01 -1.557112783193588257e-01 1.653358787298202515e-01 -1.398670971393585205e-01 -9.534026682376861572e-02 -2.379915118217468262e-01 3.799578547477722168e-01 2.610527575016021729e-01 -1.326335072517395020e-01
-1.156326979398727417e-01 1.574276387691497803e-02 -8.975842595100402832e-02 5.056716967374086380e-03 3.197995573282241821e-02 -1.113422662019729614e-01 1.428190153092145920e-02 -1.774356812238693237e-01 -1.421859115362167358e-01 1.235153153538703918e-01 -7.841103523969650269e-02 2.140586078166961670e-01 -4.898710176348686218e-02 -3.363284766674041748e-01 -5.659978464245796204e-02 4.411541223526000977e-01 5.954976379871368408e-02 -4.462077748030424118e-03 -1.260669827461242676e-01 -8.420326560735702515e-02 3.206059634685516357e-01 1.108061000704765320e-01 1.817480660974979401e-02 3.704026639461517334e-01 -4.035028629004955292e-03 -2.693642973899841309e-01 -3.859329819679260254e-01 -4.841629881411790848e-03 -4.631734266877174377e-02 -1.655879914760589600e-01 -4.650701209902763367e-02 -2.667073276825249195e-04
-1.930542849004268646e-02 1.702604256570339203e-02 -2.354582697153091431e-01 -2.277185022830963135e-01 1.024590246379375458e-02 -1.208226308226585388e-01 1.398291289806365967e-01 -3.782704100012779236e-02 9.589138627052307129e-02 -6.841449532657861710e-03 6.054306030273437500e-02 2.084009349346160889e-01 -3.395418822765350342e-02 -2.252497524023056030e-01 1.792505085468292236e-01 3.180844187736511230e-01 1.505979988723993301e-02 -1.731605529785156250e-01 -7.776410132646560669e-02 2.211262658238410950e-02 5.594516545534133911e-02 2.039893567562103271e-01 3.042654395103454590e-01 9.310734272003173828e-02 -5.741784572601318359e-01 1.955555379390716553e-02 -3.110522031784057617e-01 1.491918601095676422e-02 -3.751311823725700378e-02 -3.864726051688194275e-02 -3.682221472263336182e-02 2.803863584995269775e-02
-1.098375618457794189e-01 -1.309494972229003906e-01 -1.987567543983459473e-01 1.649980098009109497e-01 1.193780153989791870e-01 2.119046449661254883e-01 -1.033597886562347412e-01 -2.656313218176364899e-02 7.003893703222274780e-02 1.942035928368568420e-02 -1.156266480684280396e-01 1.157594751566648483e-02 -3.003070652484893799e-01 -9.194710105657577515e-02 -4.914966225624084473e-02 7.932259701192378998e-03 -1.763068288564682007e-01 -1.759056597948074341e-01 2.431391179561614990e-01 -6.380016356706619263e-02 2.759374119341373444e-02 1.050106585025787354e-01 -9.208583272993564606e-03 5.451491475105285645e-01 -1.798825860023498535e-01 1.021712645888328552e-01 5.304772034287452698e-02 6.023396179080009460e-02 -7.533220201730728149e-02 1.999684423208236694e-01 1.585410684347152710e-01 -3.991254270076751709e-01
1.239250749349594116e-01 -3.193377256393432617e-01 -6.666091084480285645e-02 -7.311278581619262695e-02 -1.054713428020477295e-01 5.698626488447189331e-02 1.133070588111877441e-01 -1.959644258022308350e-01 -2.495662569999694824e-01 6.081189587712287903e-02 -3.039566874504089355e-01 8.101487159729003906e-02 -5.363984405994415283e-02 -3.145721852779388428e-01 7.105185836553573608e-02 4.118917859159410000e-04 1.889687180519104004e-01 -3.284160792827606201e-01 3.013445436954498291e-01 -4.767579957842826843e-03 9.115786105394363403e-02 2.286203056573867798e-01 -1.645858734846115112e-01 1.414574831724166870e-01 -1.812150031328201294e-01 -1.669184416532516479e-01 9.851855784654617310e-02 -5.864313989877700806e-02 -3.466081246733665466e-02 2.478003799915313721e-01 2.384032160043716431e-01 9.351629763841629028e-03
-6.931678205728530884e-02 -1.814098656177520752e-01 -2.337032109498977661e-01 -7.632946223020553589e-02 2.656136751174926758e-01 -1.195582821965217590e-01 2.783210575580596924e-02 -9.855978190898895264e-02 -1.827391237020492554e-01 -7.471790909767150879e-02 -2.345701903104782104e-01 -7.398111373186111450e-02 -6.092691421508789062e-02 -1.901929378509521484e-01 2.312003821134567261e-01 1.358592957258224487e-01 -1.390774399042129517e-01 -3.613973557949066162e-01 1.409256309270858765e-01 -3.153450191020965576e-01 8.413390815258026123e-02 1.749345287680625916e-02 -8.382464875467121601e-04 4.873074591159820557e-02 -2.857553660869598389e-01 -2.320589721202850342e-01 -1.961048692464828491e-01 -1.619089841842651367e-01 9.449797868728637695e-02 -1.258349269628524780e-01 1.329719573259353638e-01 -2.712959349155426025e-01
-1.513529801741242409e-03 -1.463281065225601196e-01 -4.169623553752899170e-01 -9.114357829093933105e-02 6.356899440288543701e-02 -9.347724169492721558e-02 -3.960477709770202637e-01 1.660515964031219482e-01 4.380210489034652710e-02 8.896119892597198486e-02 -4.890616238117218018e-02 -6.341999769210815430e-02 -9.387535601854324341e-02 -2.601777613162994385e-01 -8.365373313426971436e-02 -6.396412104368209839e-02 -5.829592794179916382e-02 -3.042245209217071533e-01 1.222986429929733276e-01 4.863258078694343567e-02 2.276675775647163391e-02 -8.098163455724716187e-02 -4.177775606513023376e-02 1.434826701879501343e-01 -4.601181745529174805e-01 -2.177780717611312866e-01 1.070292145013809204e-01 -1.206173561513423920e-02 1.266984194517135620e-01 -6.790453195571899414e-02 1.956087350845336914e-01 -1.517528295516967773e-01
1.015081033110618591e-01 -8.808390051126480103e-02 -2.248192131519317627e-01 1.041376963257789612e-02 2.125433236360549927e-01 -6.807307153940200806e-02 -1.291532814502716064e-01 7.510975748300552368e-02 -8.879614621400833130e-02 -2.554468996822834015e-02 5.732605978846549988e-02 2.413736842572689056e-02 3.644824400544166565e-02 -2.412307262420654297e-01 1.767290830612182617e-01 1.369880437850952148e-01 2.008603811264038086e-01 -3.666894435882568359e-01 3.469933569431304932e-01 2.758907712996006012e-02 1.000441610813140869e-01 -8.025150746107101440e-02 -4.146277159452438354e-02 3.961117565631866455e-01 -2.171986699104309082e-01 -2.966763973236083984e-01 1.297002583742141724e-01 1.099570021033287048e-01 7.167647778987884521e-02 -8.813081681728363037e-02 2.763198018074035645e-01 -1.132355555891990662e-01
-3.378550410270690918e-01 2.491993457078933716e-02 -1.760087460279464722e-01 -2.318868599832057953e-02 2.739018760621547699e-02 -1.951091289520263672e-01 -2.547039277851581573e-02 -1.300517767667770386e-01 -7.431122660636901855e-02 2.782403863966464996e-02 -4.490725323557853699e-02 2.641905248165130615e-01 -1.855039298534393311e-01 -2.485866993665695190e-01 -1.374829709529876709e-01 2.812309265136718750e-01 9.851626306772232056e-02 -3.346762359142303467e-01 7.055280357599258423e-02 -1.453244239091873169e-01 4.998810216784477234e-02 4.901089146733283997e-02 2.588019669055938721e-01 2.274371832609176636e-01 8.339635282754898071e-02 4.524969030171632767e-03 -4.026689827442169189e-01 -1.745436787605285645e-01 5.891022831201553345e-02 -1.020002178847789764e-02 -2.200593054294586182e-01 -4.500697180628776550e-02
6.599962711334228516e-02 -2.063308507204055786e-01 8.550859242677688599e-02 3.511517122387886047e-02 3.298085927963256836e-02 -1.911096572875976562e-01 2.798297256231307983e-02 -1.487330943346023560e-01 -1.037913039326667786e-01 -5.150659382343292236e-02 6.343115866184234619e-02 5.167593806982040405e-02 -1.082878708839416504e-01 -4.165889024734497070e-01 1.264297515153884888e-01 5.657075345516204834e-02 3.612041175365447998e-01 -1.841730326414108276e-01 1.307660788297653198e-01 3.717860579490661621e-01 1.550517976284027100e-01 -4.345875978469848633e-02 -7.543469965457916260e-02 2.702431976795196533e-01 -2.902648448944091797e-01 1.650377959012985229e-01 -2.234348058700561523e-01 1.308707892894744873e-01 8.920890837907791138e-02 1.475772410631179810e-01 -1.034489348530769348e-01 -1.268460601568222046e-01
1.988640874624252319e-01 -3.201104104518890381e-01 -2.407490760087966919e-01 -9.549131244421005249e-02 1.189901232719421387e-01 -2.908315658569335938e-01 6.289370357990264893e-02 1.224592234939336777e-02 -1.721613407135009766e-01 1.479519158601760864e-01 -8.870521932840347290e-02 -1.131145060062408447e-01 -9.793443232774734497e-02 -2.785308957099914551e-01 1.633909493684768677e-01 1.067775487899780273e-01 -1.208210363984107971e-01 -2.814263403415679932e-01 2.167951613664627075e-01 -1.387872844934463501e-01 1.637889072299003601e-02 -4.509682208299636841e-02 -5.061061587184667587e-03 -7.703263778239488602e-03 -3.053752183914184570e-01 -2.011658102273941040e-01 -1.993349641561508179e-01 -1.022883653640747070e-01 6.473382003605365753e-03 1.937085390090942383e-01 6.258431077003479004e-02 -3.205417394638061523e-01
2.195365130901336670e-01 2.171657085418701172e-01 -3.324063122272491455e-01 8.654577657580375671e-03 1.698095202445983887e-01 -1.784125715494155884e-01 -2.436551153659820557e-01 -1.739815920591354370e-01 -1.063405424356460571e-01 1.260846108198165894e-01 1.061478480696678162e-01 -2.494119666516780853e-02 -5.742307752370834351e-02 4.532556608319282532e-02 1.522523164749145508e-01 -8.611992746591567993e-02 -8.229817450046539307e-02 -4.090315401554107666e-01 9.950829297304153442e-02 1.890325360000133514e-02 2.611697651445865631e-02 1.497966647148132324e-01 1.381291635334491730e-02 3.006589412689208984e-02 -2.977349162101745605e-01 -7.580295950174331665e-02 -3.118470609188079834e-01 -3.667446970939636230e-01 -1.571360826492309570e-01 8.563674241304397583e-02 4.129836708307266235e-02 1.725363172590732574e-02
8.891919255256652832e-02 -3.328587114810943604e-01 -2.827288210391998291e-01 1.621461510658264160e-01 1.997866034507751465e-01 -1.350528150796890259e-01 -8.587137609720230103e-02 -9.666647762060165405e-02 1.057041063904762268e-02 1.397978812456130981e-01 -1.272291690111160278e-01 1.992998085916042328e-02 1.198387891054153442e-01 -7.187511771917343140e-02 1.436031162738800049e-01 2.304192036390304565e-01 2.535813674330711365e-02 -2.373248934745788574e-01 1.861531436443328857e-01 5.508423596620559692e-02 1.575986742973327637e-01 -3.408277779817581177e-02 8.679733425378799438e-02 2.981202900409698486e-01 -4.320626854896545410e-01 -2.859658002853393555e-01 1.227937266230583191e-01 2.730669640004634857e-02 -1.736794225871562958e-02 -7.741255313158035278e-02 1.998379081487655640e-01 -1.521428376436233521e-01
-5.516818165779113770e-02 -1.919507533311843872e-01 -3.804411590099334717e-01 -5.622819438576698303e-02 2.031840980052947998e-01 -1.270812898874282837e-01 -8.332826197147369385e-02 2.544127218425273895e-02 -2.170787900686264038e-01 7.578452676534652710e-02 -1.375008523464202881e-01 1.476291473954916000e-02 -1.805702745914459229e-01 -3.254869878292083740e-01 1.144421026110649109e-01 2.193587645888328552e-02 1.537791490554809570e-01 -7.118646055459976196e-02 1.681249290704727173e-01 6.230081990361213684e-02 -2.740643620491027832e-01 -2.314461208879947662e-02 -2.301571816205978394e-01 2.073478847742080688e-01 -2.326656877994537354e-01 9.806979447603225708e-02 -9.503376483917236328e-02 2.373905293643474579e-02 1.743507385253906250e-01 -2.520010471343994141e-01 1.531566828489303589e-01 -3.160578608512878418e-01
1.472455710172653198e-01 -1.058319956064224243e-02 -2.753627598285675049e-01 -8.146898448467254639e-02 4.176174700260162354e-01 -2.741310000419616699e-01 -9.987393766641616821e-02 -1.881811320781707764e-01 2.540571382269263268e-03 -7.136781513690948486e-02 6.552884727716445923e-02 1.377589404582977295e-01 -1.203042119741439819e-01 2.942482568323612213e-02 2.473151981830596924e-01 3.193993568420410156e-01 1.193930432200431824e-01 1.228522858582437038e-03 -1.929405145347118378e-02 2.102702111005783081e-01 1.289864629507064819e-02 -2.424463815987110138e-02 -1.774048209190368652e-01 3.648851811885833740e-01 -8.984698355197906494e-02 2.700950503349304199e-01 -2.174500077962875366e-01 1.988891325891017914e-02 -4.111668467521667480e-02 8.783396333456039429e-02 6.318784505128860474e-02 -1.661411970853805542e-01
7.649935781955718994e-02 -1.787491291761398315e-01 -1.725165545940399170e-01 -1.412159111350774765e-02 -1.984455622732639313e-02 -1.386826783418655396e-01 -6.139499694108963013e-02 1.771456152200698853e-01 6.670747697353363037e-02 -2.646563388407230377e-02 -2.798925638198852539e-01 -1.511435955762863159e-01 3.202753514051437378e-02 -5.209672078490257263e-02 1.387248784303665161e-01 4.784537553787231445e-01 8.968685567378997803e-02 -4.684601128101348877e-01 6.535172462463378906e-02 -7.613960187882184982e-03 5.213506519794464111e-02 5.598345398902893066e-02 -9.360526502132415771e-02 1.298569142818450928e-01 -2.026942819356918335e-01 -2.620425447821617126e-02 1.154974400997161865e-01 3.066561222076416016e-01 4.708974622189998627e-03 3.017846941947937012e-01 4.704312980175018311e-02 -1.160123124718666077e-01
-2.455031126737594604e-01 -1.656958609819412231e-01 1.847148686647415161e-01 -3.208691999316215515e-02 -6.842939555644989014e-02 -2.437065839767456055e-01 -6.615998595952987671e-02 -1.759093552827835083e-01 -1.387655436992645264e-01 -2.392572313547134399e-01 1.830320060253143311e-02 -1.389863714575767517e-02 -2.996566519141197205e-02 5.428382381796836853e-02 -2.010962367057800293e-01 2.217819243669509888e-01 1.645758934319019318e-02 -2.745632827281951904e-01 1.489138230681419373e-02 1.952327191829681396e-01 1.601277589797973633e-01 1.680939942598342896e-01 1.548686325550079346e-01 3.420730829238891602e-01 -3.604112565517425537e-01 1.974412798881530762e-01 -1.558607369661331177e-01 3.886445239186286926e-02 -1.097776442766189575e-01 1.504601836204528809e-01 -5.204400047659873962e-02 -2.574087083339691162e-01
-2.123100012540817261e-01 -8.493314683437347412e-02 -2.173152416944503784e-01 2.509226324036717415e-03 -1.562012825161218643e-02 -1.357433944940567017e-01 -7.802392542362213135e-02 -1.884354352951049805e-01 1.860218793153762817e-01 7.445887476205825806e-02 -1.502179503440856934e-01 -4.951412230730056763e-02 -3.154220581054687500e-01 -2.475741207599639893e-01 5.201947689056396484e-02 4.401112347841262817e-02 -1.009265705943107605e-02 5.927909165620803833e-02 2.666585743427276611e-01 1.267951428890228271e-01 3.580287992954254150e-01 2.415104024112224579e-02 2.959271967411041260e-01 2.313487082719802856e-01 -1.624749153852462769e-01 -1.482971105724573135e-02 -3.420225679874420166e-01 -2.935052663087844849e-02 4.083104804158210754e-02 8.307214826345443726e-02 -2.869667410850524902e-01 -1.165363192558288574e-01
-2.167835533618927002e-01 -1.781107485294342041e-01 -1.879687905311584473e-01 1.545108407735824585e-01 2.358116060495376587e-01 -1.982310265302658081e-01 -5.706861242651939392e-02 1.575358584523200989e-02 1.824537850916385651e-02 2.807096838951110840e-01 3.741836547851562500e-02 -4.326746985316276550e-02 -1.630462408065795898e-01 -2.326550185680389404e-01 2.343745082616806030e-01 1.988320797681808472e-01 7.609992474317550659e-02 -2.636803686618804932e-01 2.438852190971374512e-01 4.760165512561798096e-02 -1.740094972774386406e-03 3.048899471759796143e-01 9.444036334753036499e-02 1.033551096916198730e-01 2.522325515747070312e-01 3.673902153968811035e-02 -3.873027265071868896e-01 -1.467719972133636475e-01 -6.120863556861877441e-02 -7.609643787145614624e-02 5.137005820870399475e-03 1.018827557563781738e-01
3.387928381562232971e-02 1.765779405832290649e-02 7.317632436752319336e-02 1.460913270711898804e-01 9.908633679151535034e-02 -1.047718375921249390e-01 -2.683573961257934570e-01 -6.269614398479461670e-02 5.438270792365074158e-02 -2.067801654338836670e-01 -3.983175382018089294e-02 -1.260096579790115356e-01 -5.178776755928993225e-02 -3.996542468667030334e-02 -1.454081237316131592e-01 5.172656103968620300e-02 -2.975770831108093262e-01 -1.471899449825286865e-01 3.749804794788360596e-01 8.338806778192520142e-02 7.854919135570526123e-02 1.323962807655334473e-01 -3.788270056247711182e-02 2.841693758964538574e-01 -1.706237643957138062e-01 1.717841923236846924e-01 -3.283879160881042480e-01 -5.614996328949928284e-02 -1.083944588899612427e-01 1.589009761810302734e-01 -1.855995357036590576e-01 -4.231970310211181641e-01
1.085494533181190491e-01 -2.573865093290805817e-02 -2.141678929328918457e-01 1.218664348125457764e-01 4.548304155468940735e-02 -1.448092982172966003e-03 -1.110707223415374756e-01 -2.785714529454708099e-02 3.545972332358360291e-02 6.372868269681930542e-02 -1.558927148580551147e-01 7.207299768924713135e-02 -3.948206305503845215e-01 -5.793404579162597656e-02 -2.684348821640014648e-01 1.810487955808639526e-01 -1.136300861835479736e-01 -1.821925044059753418e-01 1.159517467021942139e-01 5.375744309276342392e-03 1.893708258867263794e-01 5.047193914651870728e-02 2.411887198686599731e-01 4.305044710636138916e-01 -2.410269528627395630e-01 1.413234323263168335e-02 9.792219847440719604e-02 -5.170707777142524719e-02 -1.568434238433837891e-01 5.345618352293968201e-02 3.030588924884796143e-01 -2.853201925754547119e-01
-9.168349206447601318e-02 -3.154820501804351807e-01 -1.733209490776062012e-01 1.409878954291343689e-02 1.086193695664405823e-01 -1.573360860347747803e-01 1.241458356380462646e-01 1.370174344629049301e-02 -2.209016084671020508e-01 1.379045993089675903e-01 1.956119574606418610e-02 2.836485207080841064e-01 -1.444898396730422974e-01 -1.001754328608512878e-01 -4.675401002168655396e-02 3.092126862611621618e-04 -9.329704195261001587e-02 -1.254655718803405762e-01 1.092476546764373779e-01 -6.693952530622482300e-02 3.782411217689514160e-01 -1.676392406225204468e-01 -3.381723761558532715e-01 2.400300502777099609e-01 -2.698594927787780762e-01 5.936086177825927734e-03 -3.078489005565643311e-01 -1.947519779205322266e-01 1.197063773870468140e-01 3.141999617218971252e-02 1.289713680744171143e-01 -8.003512024879455566e-02
1.647354960441589355e-01 1.314426539465785027e-03 1.232741028070449829e-01 1.121005266904830933e-01 -7.126910239458084106e-02 -2.211005836725234985e-01 -2.042198032140731812e-01 -6.342825293540954590e-02 -1.685288920998573303e-02 2.488267980515956879e-02 -1.728400588035583496e-01 -7.714712619781494141e-02 -1.782991588115692139e-01 -4.721323549747467041e-01 -8.825293928384780884e-02 1.427397280931472778e-01 2.142019867897033691e-01 -1.491388231515884399e-01 2.417579293251037598e-01 -3.022363781929016113e-02 1.330181956291198730e-01 -2.415744364261627197e-01 -4.144869744777679443e-02 2.719984650611877441e-01 -3.449988365173339844e-01 -1.207609996199607849e-01 -1.043432801961898804e-01 -3.101502358913421631e-02 8.315646648406982422e-02 -1.252744719386100769e-02 2.830648720264434814e-01 -1.179813146591186523e-01
-1.005910187959671021e-01 -1.490162611007690430e-01 -4.008469283580780029e-01 2.847953699529170990e-02 1.172052472829818726e-01 -8.353962004184722900e-02 6.059129908680915833e-02 -1.759439259767532349e-01 -1.765737980604171753e-01 6.696549803018569946e-02 7.070510089397430420e-02 2.722558379173278809e-01 8.937447518110275269e-02 -2.147414684295654297e-01 2.226843833923339844e-01 7.185076177120208740e-02 2.282618079334497452e-04 -3.802579343318939209e-01 2.778498828411102295e-01 5.417411401867866516e-02 2.460483908653259277e-01 -8.518854528665542603e-02 -1.467255204916000366e-01 1.045368611812591553e-01 -2.592466473579406738e-01 -2.439715266227722168e-01 3.342250362038612366e-02 4.314756765961647034e-02 -6.889540702104568481e-02 -5.406179651618003845e-02 2.466488480567932129e-01 -6.328965723514556885e-02
-7.161027938127517700e-02 -1.808505952358245850e-01 -2.501799464225769043e-01 1.898575574159622192e-01 -2.280245274305343628e-01 1.917546838521957397e-01 -1.783771514892578125e-01 -2.314779162406921387e-02 -9.584482759237289429e-02 -2.957895994186401367e-01 -6.887994706630706787e-02 2.229922860860824585e-01 -1.531167980283498764e-02 -2.277795672416687012e-01 1.232713535428047180e-01 3.931112959980964661e-02 7.123358547687530518e-02 -3.594430387020111084e-01 1.536668688058853149e-01 1.177122443914413452e-01 2.095255851745605469e-01 1.666816771030426025e-01 1.645977199077606201e-01 1.616652607917785645e-01 -1.051015406847000122e-01 -1.697656810283660889e-01 -2.409899979829788208e-02 -2.443591654300689697e-01 -6.573730707168579102e-02 -7.918090373277664185e-02 -3.390408158302307129e-01 -7.031093351542949677e-03
3.651543986052274704e-03 3.013703785836696625e-02 1.622031070291996002e-02 6.005046516656875610e-02 -2.229036390781402588e-01 -1.512665599584579468e-01 -2.409359067678451538e-01 -1.566030085086822510e-01 -2.828570008277893066e-01 -1.199312973767518997e-02 -1.687938570976257324e-01 4.887335468083620071e-03 -2.173157781362533569e-01 -3.934266418218612671e-02 -2.903836406767368317e-02 2.172672897577285767e-01 1.352534890174865723e-01 -2.376910299062728882e-01 1.087155267596244812e-01 2.552996873855590820e-01 2.508938312530517578e-01 -9.009072184562683105e-02 3.101523816585540771e-01 5.799750238656997681e-02 -4.880470409989356995e-02 -1.363183604553341866e-03 -2.203707695007324219e-01 2.262813039124011993e-02 -2.403196096420288086e-01 2.845243811607360840e-01 1.163903325796127319e-01 -3.293242156505584717e-01
2.305868119001388550e-01 -1.321211606264114380e-01 -3.315479159355163574e-01 -1.145043671131134033e-01 2.179926959797739983e-03 -1.004028916358947754e-01 -1.295024752616882324e-01 6.240077316761016846e-02 -3.470426499843597412e-01 -8.675853163003921509e-02 -1.301653981208801270e-01 -6.258523464202880859e-02 -1.418167948722839355e-01 -1.547880917787551880e-01 2.761634886264801025e-01 2.993949316442012787e-02 1.747308969497680664e-01 -3.243403881788253784e-02 2.945555746555328369e-01 -2.053733021020889282e-01 5.928632616996765137e-02 1.731162369251251221e-01 1.121690794825553894e-01 1.432008594274520874e-01 -3.482979536056518555e-01 -1.975275427103042603e-01 -8.562720566987991333e-02 -5.276499781757593155e-03 -2.890587970614433289e-02 6.603505462408065796e-02 9.251350164413452148e-02 -3.114303052425384521e-01
-1.596712172031402588e-01 1.719807982444763184e-01 4.370236769318580627e-03 1.232349947094917297e-01 7.407861202955245972e-02 -5.263075232505798340e-02 -1.862882077693939209e-01 -1.369678676128387451e-01 1.936366111040115356e-01 -2.598547339439392090e-01 6.098536308854818344e-03 -3.493484482169151306e-02 -4.757364466786384583e-02 -1.421298086643218994e-01 8.766998350620269775e-02 7.663288712501525879e-02 1.315016895532608032e-01 -3.372452855110168457e-01 -9.415881335735321045e-02 -4.959592595696449280e-02 -1.500852406024932861e-01 1.409770995378494263e-01 7.601996185258030891e-04 4.410415887832641602e-01 -3.307056725025177002e-01 1.073711365461349487e-01 -3.397689163684844971e-01 -4.469837248325347900e-02 -2.263994812965393066e-01 -1.841696202754974365e-01 -1.451371759176254272e-01 -4.305598512291908264e-02
5.582287121796980500e-05 -1.126126125454902649e-01 -1.349531710147857666e-01 -2.811004966497421265e-02 1.719056367874145508e-01 -8.040674775838851929e-02 4.195505380630493164e-02 2.767670750617980957e-01 -6.813984364271163940e-02 1.306974329054355621e-02 -1.561703085899353027e-01 -1.945977956056594849e-01 -9.898821264505386353e-02 -1.557070165872573853e-01 1.164847090840339661e-01 4.769805967807769775e-01 8.997233584523200989e-03 -4.497985839843750000e-01 8.982413262128829956e-02 -1.285774260759353638e-01 -8.622893691062927246e-02 5.538788437843322754e-02 -3.616718351840972900e-01 1.136653646826744080e-01 -1.298170238733291626e-01 -5.866909027099609375e-02 -1.240088045597076416e-01 -9.011738002300262451e-03 -8.718919008970260620e-02 1.591224521398544312e-01 1.197728589177131653e-01 -2.179306298494338989e-01
1.375934928655624390e-01 2.404871284961700439e-01 -2.322757691144943237e-01 3.667582273483276367e-01 -2.352959290146827698e-02 -2.543910741806030273e-01 6.071711331605911255e-02 -1.339845824986696243e-03 -1.874313205480575562e-01 3.381516039371490479e-02 1.747679561376571655e-01 1.835070922970771790e-02 6.744682323187589645e-03 -2.072094380855560303e-01 -3.948452323675155640e-02 2.449720352888107300e-01 1.799018085002899170e-01 -9.668257832527160645e-02 3.415159285068511963e-01 5.461985617876052856e-02 1.658541113138198853e-01 2.163371443748474121e-01 -9.913600981235504150e-02 3.217004239559173584e-01 -1.965118795633316040e-01 1.050099823623895645e-02 -3.123693354427814484e-02 5.921123549342155457e-03 3.215831145644187927e-02 -6.633046269416809082e-02 -1.178430989384651184e-01 -2.934134900569915771e-01
1.279028654098510742e-01 -2.129987627267837524e-01 -2.905433475971221924e-01 -1.543456912040710449e-01 3.150935471057891846e-01 -1.729099601507186890e-01 1.457048207521438599e-01 -7.505042850971221924e-02 3.900532424449920654e-02 -1.407856792211532593e-01 6.665159948170185089e-03 8.906403928995132446e-02 -1.411132663488388062e-01 -1.786434352397918701e-01 -1.534838229417800903e-01 3.111069202423095703e-01 5.037359520792961121e-02 -4.811403900384902954e-02 3.751564323902130127e-01 4.602901637554168701e-02 -2.016211114823818207e-02 3.435192257165908813e-02 -8.958992362022399902e-02 1.488753259181976318e-01 -3.042689263820648193e-01 -2.727299928665161133e-01 -2.564254105091094971e-01 -3.119368851184844971e-02 -2.728830836713314056e-02 3.293643519282341003e-02 1.970009319484233856e-02 -2.389641851186752319e-01
5.826824903488159180e-02 -1.698604375123977661e-01 -3.114052712917327881e-01 -2.180357873439788818e-01 -8.961591124534606934e-02 -2.527924180030822754e-01 -1.562043577432632446e-01 8.474980294704437256e-02 3.514398634433746338e-02 -1.845626085996627808e-01 4.785596951842308044e-02 1.081797853112220764e-01 -1.362103074789047241e-01 -1.786443740129470825e-01 2.286115288734436035e-01 -3.644460067152976990e-02 1.218330934643745422e-01 -1.034860759973526001e-01 2.584067881107330322e-01 9.084835648536682129e-02 -2.188792638480663300e-02 2.425511330366134644e-01 -3.406922817230224609e-01 3.116720616817474365e-01 1.515443474054336548e-01 -4.165619611740112305e-03 -3.443904817104339600e-01 1.657985001802444458e-01 4.736350849270820618e-02 5.341495852917432785e-03 4.205509275197982788e-02 -1.419637352228164673e-01
3.257503211498260498e-01 -1.783881932497024536e-01 -1.842194199562072754e-01 -8.605293929576873779e-02 -2.631795778870582581e-02 -3.040802851319313049e-02 -1.367915719747543335e-01 1.883005052804946899e-01 -1.678117215633392334e-01 1.435871869325637817e-01 1.024938821792602539e-01 2.219103462994098663e-02 -3.001129627227783203e-02 -3.517311438918113708e-02 2.261077016592025757e-01 4.873877391219139099e-03 -2.406505122780799866e-02 -5.446777343750000000e-01 -2.658345550298690796e-02 1.235416755080223083e-01 3.246822627261281013e-03 -2.126853680238127708e-03 -5.260784551501274109e-02 2.220008224248886108e-01 -2.466680258512496948e-01 -5.442184954881668091e-02 -3.062298297882080078e-01 1.420993804931640625e-01 3.084425926208496094e-01 -1.837059482932090759e-02 -6.552823632955551147e-02 9.508452564477920532e-02
-5.197009071707725525e-02 1.822210475802421570e-02 -1.043781563639640808e-01 -1.307926625013351440e-01 1.083172336220741272e-01 -1.799983531236648560e-01 -1.955445259809494019e-01 -6.956670433282852173e-02 -2.652922868728637695e-01 -1.779185831546783447e-01 -1.841797929955646396e-04 -9.116109460592269897e-02 -3.594436496496200562e-02 -3.394838795065879822e-02 -4.098723232746124268e-01 1.708179526031017303e-02 2.352386154234409332e-02 -3.707136213779449463e-01 2.794685959815979004e-01 2.104932814836502075e-01 2.276643067598342896e-01 -7.360801100730895996e-02 -6.254483759403228760e-02 3.360150754451751709e-01 3.133935481309890747e-02 -3.272387012839317322e-02 -2.911204695701599121e-01 9.614407084882259369e-03 -1.674496978521347046e-01 -1.006034538149833679e-01 -6.551294587552547455e-03 -2.027808278799057007e-01
-1.175166144967079163e-01 -1.381382048130035400e-01 -4.121063053607940674e-01 1.214803829789161682e-01 8.926236629486083984e-02 -1.875031590461730957e-01 -7.213583588600158691e-02 -2.313452959060668945e-01 -1.243882104754447937e-01 -3.857476636767387390e-02 1.300556510686874390e-01 2.147808521986007690e-01 2.168089300394058228e-01 -1.874351352453231812e-01 1.153858229517936707e-01 6.704990565776824951e-02 -8.395680040121078491e-02 -3.240417838096618652e-01 2.817584276199340820e-01 8.293772488832473755e-02 2.646762728691101074e-01 -5.174617841839790344e-02 -9.044381976127624512e-02 8.607670664787292480e-02 -3.555853366851806641e-01 -1.542419940233230591e-01 1.079841796308755875e-02 5.040356516838073730e-02 1.927620768547058105e-01 6.299610435962677002e-02 1.386085003614425659e-01 2.916081063449382782e-02
-4.755683988332748413e-02 5.892647057771682739e-02 6.853871792554855347e-02 1.775722205638885498e-02 -8.063199371099472046e-02 -2.325828820466995239e-01 1.844179444015026093e-02 -1.894356906414031982e-01 1.424887180328369141e-01 -2.758152782917022705e-01 2.269877865910530090e-02 -1.350301504135131836e-01 7.578986138105392456e-02 -2.654973864555358887e-01 5.954346805810928345e-02 -4.775901138782501221e-02 -4.723800346255302429e-02 -3.632702827453613281e-01 1.480430960655212402e-01 2.474067509174346924e-01 2.046273350715637207e-01 3.205304592847824097e-02 -1.578714996576309204e-01 2.762752473354339600e-01 -1.228932514786720276e-01 3.031140007078647614e-02 -2.719013988971710205e-01 2.146877720952033997e-02 1.197530701756477356e-02 2.062668800354003906e-01 -1.722048372030258179e-01 -4.135390520095825195e-01
6.279804557561874390e-02 2.103881090879440308e-01 -3.365886583924293518e-02 -1.733412742614746094e-01 -2.777001857757568359e-01 -1.966748237609863281e-01 -3.134674727916717529e-01 3.588829189538955688e-02 -2.008205801248550415e-01 1.210949793457984924e-01 -3.967707976698875427e-02 -5.571413785219192505e-02 -1.749286502599716187e-01 -3.629906475543975830e-02 7.560510933399200439e-02 3.219701945781707764e-01 6.849628686904907227e-02 -2.304373532533645630e-01 1.236009374260902405e-01 1.636438667774200439e-01 1.094302609562873840e-01 2.346673458814620972e-01 -7.768958806991577148e-02 2.486847490072250366e-01 -1.375657767057418823e-01 -2.452646009624004364e-02 -2.656300663948059082e-01 -1.176654994487762451e-01 2.073782384395599365e-01 1.364656630903482437e-02 -3.324742019176483154e-01 -1.089058071374893188e-01
1.246165782213211060e-01 1.536441743373870850e-01 -1.327163279056549072e-01 1.435828357934951782e-01 1.574611663818359375e-01 -1.776064932346343994e-01 -1.200917214155197144e-01 5.715628340840339661e-02 -7.454143464565277100e-02 3.272339999675750732e-01 -1.853128969669342041e-01 9.600192308425903320e-02 -2.315654978156089783e-02 -3.777633607387542725e-01 2.187974900007247925e-01 2.242976874113082886e-01 8.567027747631072998e-02 -3.211483955383300781e-01 -7.359712570905685425e-02 -3.066307678818702698e-02 -1.564203351736068726e-01 2.077670544385910034e-01 -9.121695905923843384e-02 1.999944821000099182e-02 -2.761175930500030518e-01 -1.308972835540771484e-01 -7.191967964172363281e-02 5.265637300908565521e-03 6.060123816132545471e-02 2.589040696620941162e-01 2.085205614566802979e-01 -2.122293561697006226e-01
9.150833636522293091e-02 2.480686455965042114e-02 -1.023734658956527710e-01 6.865045428276062012e-02 2.067177295684814453e-01 -3.976188600063323975e-02 -1.033942252397537231e-01 -8.998298645019531250e-02 -2.773170471191406250e-01 8.223175257444381714e-02 -2.600472420454025269e-02 -1.142366528511047363e-01 1.438314560800790787e-02 -9.684115648269653320e-02 2.487115412950515747e-01 1.024304479360580444e-01 1.263970881700515747e-02 -3.705993294715881348e-01 2.237332910299301147e-01 6.973581761121749878e-02 2.671139836311340332e-01 1.684578657150268555e-01 3.128645420074462891e-01 -6.302252411842346191e-02 -1.112993657588958740e-01 -3.724677115678787231e-02 -4.346108734607696533e-01 -1.968329101800918579e-01 9.120002388954162598e-02 -1.362308561801910400e-01 -1.874013245105743408e-02 -2.659889161586761475e-01
-9.417689591646194458e-02 6.759505718946456909e-02 -2.021846324205398560e-01 3.121546842157840729e-02 -3.533058986067771912e-02 -8.339375257492065430e-02 -2.386290878057479858e-01 -9.212657809257507324e-02 3.492021858692169189e-01 -3.373587876558303833e-02 -1.221955195069313049e-01 9.816057235002517700e-02 5.680868774652481079e-02 -3.061778843402862549e-01 -1.704580336809158325e-02 2.794712781906127930e-01 1.089935228228569031e-01 -3.211950957775115967e-01 1.070607081055641174e-01 1.623554155230522156e-02 1.222761347889900208e-01 2.246436327695846558e-01 -2.429464459419250488e-01 1.123540922999382019e-01 -5.694088712334632874e-02 -1.018573790788650513e-01 -2.635660767555236816e-02 4.213222563266754150e-01 -2.024270445108413696e-01 3.662112727761268616e-02 3.017353639006614685e-02 -2.217512279748916626e-01
-1.455269753932952881e-01 -1.814582496881484985e-01 -4.699362516403198242e-01 -6.105697248131036758e-03 1.784748136997222900e-01 -3.188796341419219971e-01 -1.013849601149559021e-01 -2.522535920143127441e-01 -1.994932591915130615e-01 -1.627361327409744263e-01 1.563519537448883057e-01 2.030164450407028198e-01 1.358799934387207031e-01 -1.943181455135345459e-01 -8.014766871929168701e-02 1.693130582571029663e-01 -1.044185757637023926e-01 -2.015838325023651123e-01 2.539701163768768311e-01 -4.011296108365058899e-02 2.132876366376876831e-01 -1.059949696063995361e-01 -4.835784062743186951e-02 1.380219161510467529e-01 -1.068016663193702698e-01 4.337745159864425659e-02 -1.360900104045867920e-01 6.493355333805084229e-02 2.280046939849853516e-01 -5.917480587959289551e-02 5.121417343616485596e-02 6.643306463956832886e-02
-2.187454849481582642e-01 -1.037756949663162231e-01 -9.515702724456787109e-02 -1.837197504937648773e-02 1.961193978786468506e-01 -1.270457357168197632e-01 -1.486920565366744995e-01 -2.339121252298355103e-01 4.093286767601966858e-02 1.368513405323028564e-01 -1.908520795404911041e-02 2.063602805137634277e-01 -5.887204781174659729e-02 6.724891811609268188e-02 2.307417429983615875e-02 1.784516274929046631e-01 1.496107578277587891e-01 -3.502933681011199951e-01 5.004131421446800232e-02 4.872667789459228516e-02 -9.060829132795333862e-02 -6.793855130672454834e-02 -2.361301928758621216e-01 3.651972413063049316e-01 -1.360353231430053711e-01 6.800722330808639526e-02 -1.246679853647947311e-02 2.889750003814697266e-01 -8.693074434995651245e-02 3.664706945419311523e-01 6.013507768511772156e-02 -3.043960332870483398e-01
8.785801380872726440e-02 1.292065829038619995e-01 -2.314183562994003296e-01 -7.781467586755752563e-02 1.074487641453742981e-01 -1.055463030934333801e-01 7.429082691669464111e-02 1.549124568700790405e-01 -2.222018875181674957e-02 7.563339918851852417e-02 -1.295582652091979980e-01 1.844384521245956421e-01 1.038783937692642212e-01 -1.733210980892181396e-01 1.705656796693801880e-01 4.524114727973937988e-02 -1.826981604099273682e-01 -4.299768507480621338e-01 1.500485092401504517e-01 -1.043703183531761169e-01 2.155320495367050171e-01 1.451895982027053833e-01 1.390238255262374878e-01 -1.012455970048904419e-01 -2.447867095470428467e-01 2.338925451040267944e-01 -1.729879975318908691e-01 -5.887329578399658203e-02 -1.248980611562728882e-01 1.029321700334548950e-01 3.636105060577392578e-01 -2.821073234081268311e-01
-1.209868863224983215e-01 -3.402428925037384033e-01 -2.108180671930313110e-01 1.540823280811309814e-01 3.378028795123100281e-02 1.387043893337249756e-01 -1.491764187812805176e-01 4.124675318598747253e-02 9.151156991720199585e-02 5.768686160445213318e-02 -1.735969036817550659e-01 2.947594225406646729e-02 -3.445892333984375000e-01 -7.994206994771957397e-02 -1.172547787427902222e-01 1.946392357349395752e-01 -6.031770631670951843e-02 -1.549549251794815063e-01 1.511355191469192505e-01 -1.853633485734462738e-02 -1.590911298990249634e-02 2.517319321632385254e-01 -1.097279321402311325e-02 5.270053744316101074e-01 -2.218796461820602417e-01 5.236624553799629211e-02 -2.573199942708015442e-02 1.977901607751846313e-01 -5.112873762845993042e-02 1.510056257247924805e-01 1.146749854087829590e-01 -1.223474219441413879e-01
3.020613081753253937e-02 -2.166786789894104004e-01 -7.139859348535537720e-02 5.062117800116539001e-02 4.040360450744628906e-02 -1.790158152580261230e-01 -1.460742503404617310e-01 -3.407116532325744629e-01 -1.609299033880233765e-01 8.975917845964431763e-02 -2.610523998737335205e-01 1.196075007319450378e-01 -1.297951936721801758e-01 3.255221620202064514e-02 1.167245134711265564e-01 5.326459184288978577e-02 -6.977980583906173706e-02 -2.301392108201980591e-01 -1.818304657936096191e-01 2.767452895641326904e-01 -1.774364523589611053e-02 -1.943228244781494141e-01 -1.848852932453155518e-01 3.239849209785461426e-01 -3.059068322181701660e-01 -2.321217022836208344e-02 -3.516130521893501282e-02 -8.528465032577514648e-02 -4.835584841202944517e-04 3.113534748554229736e-01 -2.401398420333862305e-01 -1.437160521745681763e-01
3.154329657554626465e-01 -4.804208874702453613e-02 -2.176572978496551514e-01 -1.195897012948989868e-01 1.551944464445114136e-01 -8.836200833320617676e-02 -2.455361783504486084e-01 1.766631901264190674e-01 2.498494088649749756e-02 2.331243641674518585e-02 -7.185946218669414520e-03 2.796643413603305817e-02 -9.224373102188110352e-02 -2.398701906204223633e-01 2.528461813926696777e-01 3.973609581589698792e-02 8.937136083841323853e-02 -2.055018544197082520e-01 3.908679783344268799e-01 1.906030923128128052e-01 -2.159946970641613007e-02 -1.494782697409391403e-02 5.714037269353866577e-02 4.320656955242156982e-01 -1.576567143201828003e-01 -2.653485834598541260e-01 1.242133323103189468e-03 -1.050614863634109497e-01 -1.082228031009435654e-02 3.326877579092979431e-02 2.040098607540130615e-01 2.140153199434280396e-02
2.344248816370964050e-02 -3.344124555587768555e-01 -2.634449899196624756e-01 -1.642122119665145874e-01 3.149730265140533447e-01 -1.697541922330856323e-01 4.568777233362197876e-02 -8.903619647026062012e-02 -7.778252661228179932e-02 1.487783435732126236e-02 -4.880999401211738586e-02 -8.524448424577713013e-02 -1.428017020225524902e-01 -2.291018813848495483e-01 1.727736294269561768e-01 2.127638608217239380e-01 8.015068620443344116e-02 -3.281728923320770264e-01 2.814420163631439209e-01 -1.019706204533576965e-01 -6.845697015523910522e-02 -1.151371598243713379e-01 -9.460885077714920044e-02 2.214394807815551758e-01 -2.393843233585357666e-01 -2.823990285396575928e-01 -1.405570283532142639e-02 3.581187874078750610e-02 1.773400232195854187e-02 -8.601235225796699524e-03 1.154228970408439636e-01 -2.395567297935485840e-01
-2.647643536329269409e-02 -4.174296855926513672e-01 -7.795139402151107788e-02 -2.314356863498687744e-01 -1.773795634508132935e-01 1.699840724468231201e-01 -6.243299692869186401e-02 -8.037248998880386353e-02 -2.716041505336761475e-01 -5.299250409007072449e-02 -1.972097605466842651e-01 1.398856490850448608e-01 -3.560664132237434387e-02 -2.349399924278259277e-01 -3.663313388824462891e-02 4.210932552814483643e-02 -1.440060436725616455e-01 -4.316757321357727051e-01 1.694146394729614258e-01 2.096539437770843506e-01 -1.640267074108123779e-01 7.227348536252975464e-02 -4.552123323082923889e-02 2.951568923890590668e-02 -2.159426957368850708e-01 -1.790283769369125366e-01 -2.685063518583774567e-02 -1.109790951013565063e-01 1.305488497018814087e-02 2.967047691345214844e-01 1.010820735245943069e-02 -7.242121547460556030e-02
1.992194354534149170e-01 -5.458576679229736328e-01 -1.923948675394058228e-01 -1.541219651699066162e-01 1.867312379181385040e-02 3.940997645258903503e-03 4.230652004480361938e-02 -9.727098047733306885e-02 -5.826056748628616333e-02 1.871275305747985840e-01 1.024876460433006287e-01 8.316850662231445312e-02 -5.065677687525749207e-02 -1.193040683865547180e-01 1.486247126013040543e-02 -5.540913343429565430e-02 5.405695736408233643e-02 -3.443357646465301514e-01 1.287667602300643921e-01 2.383693307638168335e-01 1.109582930803298950e-01 2.672268152236938477e-01 -1.165051683783531189e-01 1.176409870386123657e-01 -1.794702559709548950e-01 3.471584990620613098e-02 -6.924055516719818115e-02 1.186727285385131836e-01 -1.097647845745086670e-01 2.549814879894256592e-01 -1.171293556690216064e-01 -2.548401653766632080e-01
-1.105069369077682495e-01 -6.684328615665435791e-02 1.804499924182891846e-01 8.981657773256301880e-02 9.601783752441406250e-02 -2.316515520215034485e-02 -3.012215718626976013e-02 3.379952535033226013e-02 -3.144142925739288330e-01 1.067153178155422211e-02 -4.427991341799497604e-03 7.772509753704071045e-02 -1.411937475204467773e-01 -3.647319376468658447e-01 7.075454294681549072e-02 3.881249809637665749e-03 3.961309790611267090e-02 -7.996296882629394531e-02 3.830984234809875488e-02 1.453290432691574097e-01 2.242386043071746826e-01 -9.348652511835098267e-02 1.897839307785034180e-01 2.964100837707519531e-01 -4.547941088676452637e-01 2.421401813626289368e-02 -2.560848891735076904e-01 -3.734483942389488220e-02 1.021430944092571735e-04 2.386206239461898804e-01 3.171354159712791443e-02 -3.493896126747131348e-01
7.899945229291915894e-02 -1.020919680595397949e-01 1.205346779897809029e-03 -1.535073220729827881e-01 -1.308097988367080688e-01 -9.027700126171112061e-02 1.191701591014862061e-01 8.712653070688247681e-02 9.078360348939895630e-02 1.847930997610092163e-01 -2.489977329969406128e-01 -2.104935795068740845e-01 -1.041918918490409851e-01 -2.965002954006195068e-01 1.346292998641729355e-02 1.490187793970108032e-01 7.993554323911666870e-02 -5.119636654853820801e-01 3.262341022491455078e-01 9.535588324069976807e-02 -6.617119070142507553e-03 1.552048176527023315e-01 -1.073532253503799438e-01 1.250506937503814697e-01 9.348403662443161011e-02 -6.640189886093139648e-02 -9.547118842601776123e-02 -7.560590654611587524e-02 -1.087229326367378235e-01 1.928933560848236084e-01 3.563136458396911621e-01 -5.985685810446739197e-02
-1.224048882722854614e-01 -6.984351575374603271e-02 -9.646912105381488800e-03 4.050491750240325928e-02 2.004493027925491333e-01 -4.610772058367729187e-02 -2.339882403612136841e-01 -3.633512929081916809e-02 -9.272263944149017334e-02 2.246785908937454224e-01 -3.167508840560913086e-01 -9.412752464413642883e-03 -6.659409403800964355e-02 -3.086193799972534180e-01 -4.416996240615844727e-02 2.161689102649688721e-01 -9.504885226488113403e-02 -3.477456271648406982e-01 5.082272291183471680e-01 6.452836841344833374e-02 -7.583528757095336914e-02 1.242756396532058716e-01 1.006908155977725983e-02 1.236896216869354248e-01 1.648251526057720184e-02 5.311311688274145126e-03 1.123578101396560669e-01 6.845339387655258179e-02 -1.233948096632957458e-01 -6.417534500360488892e-02 3.108100295066833496e-01 -9.796193242073059082e-02
9.457375109195709229e-02 1.035858169198036194e-01 -2.383696138858795166e-01 -2.765519544482231140e-02 -5.907428637146949768e-02 -2.278223261237144470e-02 -1.441214829683303833e-01 -8.357688784599304199e-02 -1.757921427488327026e-01 -2.737792907282710075e-03 1.675679981708526611e-01 4.635016992688179016e-02 -2.714491188526153564e-01 -4.354985430836677551e-02 -1.919056326150894165e-01 3.964148163795471191e-01 1.671225726604461670e-01 -4.755006432533264160e-01 1.649257689714431763e-01 -7.361926138401031494e-02 -1.458942592144012451e-01 6.762939691543579102e-02 1.360315829515457153e-01 1.393062621355056763e-01 -2.612361311912536621e-01 -1.625816971063613892e-01 -2.219744585454463959e-02 1.149356216192245483e-01 6.833551824092864990e-02 -4.467536136507987976e-02 2.829877436161041260e-01 -1.213918030261993408e-01
-1.361277885735034943e-03 -4.039238393306732178e-02 -9.792444109916687012e-02 1.648934781551361084e-01 1.340335458517074585e-01 -2.705116271972656250e-01 6.984447687864303589e-02 -7.313490658998489380e-02 1.035036146640777588e-02 8.136121183633804321e-02 4.540314152836799622e-02 1.425431519746780396e-01 -1.540808528661727905e-01 -2.174638807773590088e-01 -1.228287369012832642e-01 1.959876567125320435e-01 1.620633900165557861e-01 -1.822413504123687744e-01 5.168397426605224609e-01 1.007992252707481384e-01 1.123341247439384460e-01 5.028424039483070374e-02 1.951746083796024323e-02 3.854982089251279831e-03 -3.142612874507904053e-01 -3.208844363689422607e-02 -3.484165072441101074e-01 1.909480430185794830e-03 2.990525364875793457e-01 1.039311587810516357e-01 -6.817887723445892334e-02 -1.679554879665374756e-01
1.049458533525466919e-01 -3.277439177036285400e-01 -3.251036405563354492e-01 -4.391303285956382751e-02 -1.170270740985870361e-01 -3.903586417436599731e-02 2.160809002816677094e-02 -1.092739924788475037e-01 -6.559263914823532104e-02 1.199428178369998932e-02 4.777142778038978577e-02 -2.621082961559295654e-01 -4.168272390961647034e-02 -3.845314979553222656e-01 -7.778647355735301971e-03 -2.295597493648529053e-01 3.114676102995872498e-02 -2.879959940910339355e-01 1.589942872524261475e-01 1.830020733177661896e-02 2.903508208692073822e-02 -3.831978142261505127e-02 9.961368143558502197e-02 3.712653517723083496e-01 5.909258499741554260e-02 9.035014361143112183e-02 -1.936954408884048462e-01 1.173619478940963745e-01 -5.230763554573059082e-02 -5.233908817172050476e-02 3.581964075565338135e-01 -1.104911416769027710e-01
1.906838268041610718e-01 -1.166217848658561707e-01 -1.421319246292114258e-01 1.924450248479843140e-01 1.469194591045379639e-01 -1.139278337359428406e-01 4.339256882667541504e-02 -1.972675556316971779e-03 4.940374195575714111e-02 -2.083745785057544708e-02 1.793546602129936218e-03 -1.185714751482009888e-01 4.724616184830665588e-02 -6.405117362737655640e-02 -1.713374746032059193e-03 -8.444357663393020630e-02 2.002164870500564575e-01 -1.776260733604431152e-01 1.243711858987808228e-01 3.297339975833892822e-01 2.677007913589477539e-01 9.829798340797424316e-02 4.660794511437416077e-03 2.048790007829666138e-01 -4.748741686344146729e-01 3.347115516662597656e-01 -1.100394055247306824e-01 -4.680233821272850037e-02 -3.330900073051452637e-01 9.984487295150756836e-02 1.240656599402427673e-01 -1.365445852279663086e-01
2.557124495506286621e-01 -2.017044275999069214e-01 -9.986861050128936768e-02 -4.914107918739318848e-02 6.396733969449996948e-02 -1.943833976984024048e-01 -8.383974432945251465e-02 4.963098466396331787e-02 8.763811551034450531e-03 7.175759971141815186e-02 -7.619455922394990921e-03 1.749202460050582886e-01 -2.657970786094665527e-01 4.267598316073417664e-02 -2.251735478639602661e-01 1.050629168748855591e-01 -3.798599913716316223e-02 -2.100199609994888306e-01 2.039922326803207397e-01 5.196248646825551987e-03 2.276730537414550781e-01 -1.622695773839950562e-01 -3.823935091495513916e-01 2.784681618213653564e-01 -5.523403361439704895e-02 1.385988146066665649e-01 -3.914183378219604492e-01 -1.508228927850723267e-01 -1.230365410447120667e-01 2.582042850553989410e-02 -1.039526760578155518e-01 -2.147629261016845703e-01
-1.595268994569778442e-01 -2.577156126499176025e-01 -4.341404885053634644e-02 -1.809808909893035889e-01 8.393757976591587067e-03 -2.417938262224197388e-01 1.048673987388610840e-01 3.914806526154279709e-03 -1.201439946889877319e-01 1.210467219352722168e-01 5.459741503000259399e-02 -4.353014752268791199e-02 -1.200475990772247314e-01 -1.996734440326690674e-01 5.046527087688446045e-02 1.494062840938568115e-01 -1.205637380480766296e-01 -4.070944786071777344e-01 3.937876820564270020e-01 4.922115057706832886e-02 1.292341970838606358e-03 2.032545506954193115e-01 -1.563913971185684204e-01 3.081291019916534424e-01 1.816018223762512207e-01 1.089670578949153423e-03 9.129944443702697754e-02 2.512869834899902344e-01 -9.354026615619659424e-02 2.143163383007049561e-01 7.330215722322463989e-02 -1.668847501277923584e-01
1.576789282262325287e-02 -8.817890286445617676e-02 -3.316177129745483398e-01 2.538496553897857666e-01 -2.106007784605026245e-01 3.336389316245913506e-03 -2.427678555250167847e-01 3.204843774437904358e-02 -1.108746007084846497e-01 1.366634368896484375e-01 1.154548674821853638e-02 -1.753252185881137848e-02 4.167407006025314331e-02 -1.762457340955734253e-01 3.350375592708587646e-02 5.771132931113243103e-02 -6.772480159997940063e-02 -2.889167070388793945e-01 -2.017358504235744476e-02 -1.075875163078308105e-01 2.006472200155258179e-01 2.555413544178009033e-02 2.849788367748260498e-01 8.472477644681930542e-02 -1.223146170377731323e-01 1.860830634832382202e-01 -2.941183745861053467e-01 -2.538806013762950897e-02 -6.977767497301101685e-02 4.177331924438476562e-01 -2.114932835102081299e-01 -2.332235276699066162e-01
1.183488741517066956e-01 -3.580940365791320801e-01 -5.238547921180725098e-02 -2.692954242229461670e-01 3.241500630974769592e-02 -3.231340274214744568e-02 -5.932820588350296021e-02 -2.378543466329574585e-01 -8.912863582372665405e-02 2.798124253749847412e-01 7.134740799665451050e-02 1.137734353542327881e-01 -8.610905706882476807e-02 -9.748010337352752686e-02 -7.000071927905082703e-03 9.333344642072916031e-04 2.986921742558479309e-02 -3.491663336753845215e-01 3.462418615818023682e-01 2.278662919998168945e-01 7.778995484113693237e-02 1.750789582729339600e-01 -1.853323131799697876e-01 9.297703951597213745e-02 -2.680585719645023346e-02 2.096492238342761993e-02 -2.450962960720062256e-01 -1.137930527329444885e-02 -7.452966179698705673e-03 2.697642445564270020e-01 -2.435258030891418457e-01 -1.768115311861038208e-01
1.557763516902923584e-01 1.636913716793060303e-01 -1.970058679580688477e-01 1.543716341257095337e-01 3.901477158069610596e-01 -2.076570093631744385e-01 -2.256693392992019653e-01 -2.244777046144008636e-03 -3.331425786018371582e-01 2.494019418954849243e-01 -4.551341384649276733e-02 1.437907665967941284e-02 -4.124818369746208191e-02 7.407827302813529968e-03 6.550736725330352783e-02 1.885415911674499512e-01 5.605248734354972839e-02 -2.283437401056289673e-01 3.722177445888519287e-02 -9.344246238470077515e-02 3.191994428634643555e-01 1.355050057172775269e-01 -4.814425017684698105e-03 1.643441170454025269e-01 -1.816727072000503540e-01 -2.780991233885288239e-02 -2.330221682786941528e-01 -3.286278843879699707e-01 3.739656880497932434e-02 5.182126536965370178e-02 3.124935179948806763e-02 -9.567414969205856323e-02
-2.627102136611938477e-01 6.520338356494903564e-02 -2.014700472354888916e-01 1.344925165176391602e-01 1.076119616627693176e-01 -2.163225263357162476e-01 -9.783472120761871338e-02 -3.015046939253807068e-02 5.594751983880996704e-02 1.753836572170257568e-01 6.335630267858505249e-02 1.632616072893142700e-01 -3.887854516506195068e-01 -1.084701642394065857e-01 -3.197751566767692566e-02 2.917257845401763916e-01 -4.817609116435050964e-02 -2.988793253898620605e-01 -1.375948823988437653e-02 -1.051889508962631226e-01 1.121160984039306641e-01 2.931925095617771149e-02 2.549262642860412598e-01 1.897347420454025269e-01 -5.469122156500816345e-02 -8.613283932209014893e-02 -4.246974289417266846e-01 -2.266815900802612305e-01 8.004073053598403931e-03 4.920301958918571472e-02 -8.298787474632263184e-02 -1.293758600950241089e-01
-2.047262489795684814e-01 -1.453183740377426147e-01 -1.247539818286895752e-01 1.817027777433395386e-01 1.917103230953216553e-01 -9.464596398174762726e-03 -3.058674931526184082e-01 1.000540629029273987e-01 1.165196765214204788e-02 1.960782408714294434e-01 -1.922233700752258301e-01 -6.209319084882736206e-02 -1.396639943122863770e-01 -1.731605231761932373e-01 -7.824270427227020264e-02 3.461302518844604492e-01 -1.364697515964508057e-01 -1.468563228845596313e-01 4.712905883789062500e-01 -1.036345660686492920e-01 1.135543361306190491e-01 -8.202472329139709473e-02 1.141380891203880310e-01 2.014848291873931885e-01 -9.548260271549224854e-02 1.116319522261619568e-01 8.855963498353958130e-02 1.050230711698532104e-01 -1.608487963676452637e-01 6.638893485069274902e-02 2.513251900672912598e-01 -1.139656081795692444e-01
7.461329549551010132e-02 -1.001988574862480164e-01 8.482036739587783813e-02 -1.754440367221832275e-01 -7.335212081670761108e-02 1.684069782495498657e-01 -9.975832700729370117e-02 -1.872050911188125610e-01 -2.038449347019195557e-01 1.278423070907592773e-01 8.966127783060073853e-02 2.230065613985061646e-01 -1.476174592971801758e-01 -3.237581849098205566e-01 1.822490990161895752e-01 1.036888211965560913e-01 -2.824389189481735229e-02 -2.383732497692108154e-01 1.379116624593734741e-01 3.378658294677734375e-01 8.827372640371322632e-02 -1.601600199937820435e-01 7.000255584716796875e-02 1.914595663547515869e-01 -1.237775385379791260e-01 -4.320576041936874390e-02 -4.321370422840118408e-01 -9.335663169622421265e-03 4.379160329699516296e-02 6.154546514153480530e-02 2.436615377664566040e-01 -2.157510966062545776e-01
-3.911444917321205139e-02 -1.108932495117187500e-01 -9.152095764875411987e-02 1.867193579673767090e-01 1.032863110303878784e-01 -2.805866487324237823e-02 -6.808482110500335693e-02 1.387692689895629883e-01 -2.443037629127502441e-01 4.622796922922134399e-02 -7.456520944833755493e-02 1.002452615648508072e-02 6.129721924662590027e-02 3.202905505895614624e-02 -7.668418437242507935e-02 -5.711647123098373413e-02 2.387762665748596191e-01 -4.289187192916870117e-01 2.497432380914688110e-01 1.548130065202713013e-01 -2.334970980882644653e-02 1.742350310087203979e-01 6.121525540947914124e-02 1.132030561566352844e-01 -5.737233161926269531e-02 3.427515625953674316e-01 -2.935415506362915039e-01 -1.729285717010498047e-01 -3.507891669869422913e-02 3.653968870639801025e-01 -1.676569730043411255e-01 -2.273588776588439941e-01
-3.112939000129699707e-02 -1.128044724464416504e-01 6.673576682806015015e-02 2.838795445859432220e-02 8.321496844291687012e-02 -2.216377258300781250e-01 1.152542680501937866e-01 -1.252003908157348633e-01 -1.535028964281082153e-01 1.070830132812261581e-02 8.894895017147064209e-02 5.781957879662513733e-02 -4.173060879111289978e-02 -3.765507340431213379e-01 1.213764920830726624e-01 1.526480447500944138e-02 3.138723075389862061e-01 -3.662562966346740723e-01 7.744848728179931641e-02 3.517371714115142822e-01 1.157767176628112793e-01 1.584391668438911438e-02 1.544803846627473831e-02 1.933736801147460938e-01 -3.707791864871978760e-01 7.406330853700637817e-02 -1.848507672548294067e-01 9.184857457876205444e-02 5.197402462363243103e-02 1.728996485471725464e-01 -1.226563528180122375e-01 -2.360865324735641479e-01
-1.197875216603279114e-01 1.317522972822189331e-01 -3.161833286285400391e-01 6.692156195640563965e-02 3.187403082847595215e-03 -1.658914797008037567e-02 8.067907392978668213e-02 1.920744925737380981e-01 1.389822363853454590e-01 6.648498028516769409e-02 -8.722803741693496704e-02 1.358136907219886780e-02 -2.743134647607803345e-02 -1.984069943428039551e-01 3.064023554325103760e-01 -1.120315119624137878e-02 2.017226442694664001e-02 -4.938946366310119629e-01 3.834473788738250732e-01 2.704774029552936554e-02 1.481322199106216431e-01 3.917473554611206055e-02 3.238333761692047119e-02 -7.232547271996736526e-03 5.305763706564903259e-02 1.158884763717651367e-01 -3.787283897399902344e-01 -1.472309976816177368e-01 1.018851548433303833e-01 1.519947350025177002e-01 1.503361612558364868e-01 1.942093670368194580e-02
6.085048080421984196e-04 1.320319324731826782e-01 -3.507827520370483398e-01 -1.545198541134595871e-02 9.960509091615676880e-02 -8.773857355117797852e-02 1.973886415362358093e-02 7.633128762245178223e-02 -1.573126763105392456e-01 -2.842228300869464874e-02 -8.650013804435729980e-02 7.343588769435882568e-02 7.168682664632797241e-02 -2.521400153636932373e-01 1.788824945688247681e-01 1.011513173580169678e-01 -6.735531985759735107e-02 -3.528403043746948242e-01 2.036060541868209839e-01 -7.409963011741638184e-02 -7.331355661153793335e-02 2.251464873552322388e-02 -9.369658678770065308e-02 -1.201499104499816895e-01 -4.274930059909820557e-01 1.048539057374000549e-01 -6.707892566919326782e-02 -1.768755018711090088e-01 -1.713783293962478638e-01 -1.271823421120643616e-03 3.068550527095794678e-01 -3.576770424842834473e-01
-1.607327759265899658e-01 -1.733109937049448490e-03 -1.955637633800506592e-01 -9.590394049882888794e-02 3.612912818789482117e-02 -1.132231354713439941e-01 -8.861149847507476807e-02 1.537206619977951050e-01 -4.041877761483192444e-02 -2.757921814918518066e-01 -5.932772904634475708e-02 -1.857473701238632202e-01 -1.177173778414726257e-01 -2.141312211751937866e-01 1.704484671354293823e-01 1.654099524021148682e-01 2.731494307518005371e-01 -3.397474586963653564e-01 -1.590497791767120361e-01 1.018954366445541382e-01 5.835599452257156372e-02 1.524462848901748657e-01 1.962398290634155273e-01 2.844811379909515381e-01 -2.461845278739929199e-01 2.370147407054901123e-01 -1.628317832946777344e-01 -3.593206405639648438e-02 -2.847995162010192871e-01 -3.961135447025299072e-02 -2.167246341705322266e-01 5.685111135244369507e-02
-1.850402802228927612e-01 5.889943242073059082e-02 -4.148033559322357178e-01 1.278973221778869629e-01 -1.848370432853698730e-01 1.544745452702045441e-02 1.382232178002595901e-02 5.626729875802993774e-02 -1.194339320063591003e-01 -1.361345797777175903e-01 -8.217284083366394043e-02 4.506981372833251953e-02 3.038460314273834229e-01 -2.331361621618270874e-01 1.899240612983703613e-01 5.539567023515701294e-02 -2.938217716291546822e-03 -2.119552940130233765e-01 1.699037402868270874e-01 1.411121189594268799e-01 1.090147122740745544e-01 6.832166761159896851e-02 -2.001247555017471313e-02 2.573894858360290527e-01 -3.305739164352416992e-01 -1.291938424110412598e-01 -2.890413105487823486e-01 -2.293117642402648926e-01 -2.034288495779037476e-01 -9.016506373882293701e-02 -1.306675076484680176e-01 -5.580525100231170654e-02
5.831653252243995667e-02 -5.126101523637771606e-02 -1.268376111984252930e-01 4.006089270114898682e-02 -4.947138950228691101e-03 -2.425260394811630249e-01 -7.239682227373123169e-02 5.372568219900131226e-02 -1.751633286476135254e-01 1.145059391856193542e-01 -1.099239960312843323e-01 -1.222163997590541840e-02 -2.035253448411822319e-03 4.300394654273986816e-02 -1.631339937448501587e-01 5.531843379139900208e-02 1.129133626818656921e-01 -3.698935508728027344e-01 8.267386257648468018e-02 2.286398261785507202e-01 2.999241352081298828e-01 4.113193973898887634e-02 3.044585585594177246e-01 1.418922562152147293e-02 -4.379481673240661621e-01 3.024686276912689209e-01 -1.274029612541198730e-01 2.082596868276596069e-01 7.569383829832077026e-02 1.595491319894790649e-01 -9.236995130777359009e-03 -2.331742793321609497e-01
1.588432341814041138e-01 -1.952217221260070801e-01 8.471236377954483032e-02 2.520386129617691040e-02 -2.511927671730518341e-02 -1.471384614706039429e-01 -1.597630530595779419e-01 -1.782889217138290405e-01 -1.340681686997413635e-02 -1.659832894802093506e-01 2.627598941326141357e-01 6.680615711957216263e-03 6.964326370507478714e-03 -2.149842679500579834e-01 -1.657370105385780334e-02 1.298993080854415894e-01 1.633839011192321777e-01 -3.925476670265197754e-01 7.029282301664352417e-02 5.099803581833839417e-02 2.639959454536437988e-01 1.460935771465301514e-01 -3.366474807262420654e-01 -7.369111292064189911e-03 -2.806804180145263672e-01 1.996266841888427734e-01 -2.121074199676513672e-01 -1.035786420106887817e-01 -1.926857382059097290e-01 1.851696372032165527e-01 -2.218194305896759033e-01 -3.603421151638031006e-02
-4.735367745161056519e-02 -2.664397656917572021e-01 5.542118847370147705e-02 1.390667981468141079e-03 1.282691061496734619e-01 -1.632573753595352173e-01 1.607962995767593384e-01 -1.197262182831764221e-01 -1.338051408529281616e-01 -1.010707914829254150e-01 1.276175826787948608e-01 2.456728834658861160e-03 -1.254642382264137268e-02 -2.137553691864013672e-01 4.381987825036048889e-02 1.079082190990447998e-01 1.749203056097030640e-01 -2.319139093160629272e-01 -4.092457890510559082e-02 3.027554154396057129e-01 2.247439771890640259e-01 4.294587764889001846e-03 7.828829437494277954e-02 2.284471839666366577e-01 -4.854137897491455078e-01 2.785004079341888428e-01 -1.750061362981796265e-01 6.569541245698928833e-02 -9.862636029720306396e-02 1.608752906322479248e-01 3.449819516390562057e-03 -2.574093639850616455e-01
-1.526283025741577148e-01 -9.017697721719741821e-02 -2.247438877820968628e-01 -1.464009881019592285e-01 1.363191157579421997e-01 -1.430601775646209717e-01 -1.476569473743438721e-02 3.173817694187164307e-02 -1.675245314836502075e-01 -1.371218357235193253e-02 -4.756975919008255005e-02 -3.600354865193367004e-02 1.460595130920410156e-01 -3.152010142803192139e-01 1.155026182532310486e-01 8.103971928358078003e-02 5.592250078916549683e-02 -3.666577935218811035e-01 2.260510623455047607e-01 -1.101701632142066956e-01 1.306236535310745239e-01 -1.390233170241117477e-02 4.708001762628555298e-02 2.088987082242965698e-01 -2.865539491176605225e-01 -3.761946856975555420e-01 4.326609894633293152e-02 1.405476480722427368e-01 2.420068085193634033e-01 2.763665914535522461e-01 1.956398636102676392e-01 3.943719342350959778e-02
3.859879076480865479e-02 -3.347447216510772705e-01 -1.736740469932556152e-01 -4.535285383462905884e-02 -6.676461547613143921e-02 -6.767871975898742676e-02 4.719035699963569641e-02 -3.350997567176818848e-01 -2.021588534116744995e-01 -5.797668546438217163e-02 -1.428078263998031616e-01 -1.144655346870422363e-01 4.303450882434844971e-02 -2.469150424003601074e-01 2.022883892059326172e-01 1.748780459165573120e-01 -2.633914165198802948e-02 -2.911594808101654053e-01 1.733368933200836182e-01 -1.232104450464248657e-01 2.599954605102539062e-02 3.983902931213378906e-02 2.319795042276382446e-01 2.834781706333160400e-01 1.322815567255020142e-01 -4.725713282823562622e-03 -2.075669318437576294e-01 2.719728052616119385e-01 -1.761893481016159058e-01 4.200526326894760132e-02 1.068263575434684753e-01 -2.696429789066314697e-01
-5.432665348052978516e-02 1.767773032188415527e-01 -1.336769312620162964e-01 5.542391166090965271e-02 5.148404836654663086e-02 -1.624036878347396851e-01 -2.576418817043304443e-01 -1.221483945846557617e-01 5.220602825284004211e-02 -1.196276620030403137e-01 -2.087076194584369659e-02 1.441062837839126587e-01 -1.437812484800815582e-02 -2.854389250278472900e-01 1.238907724618911743e-01 3.304724395275115967e-01 1.459838300943374634e-01 -4.505570828914642334e-01 1.115063726902008057e-01 3.040011525154113770e-01 7.577243261039257050e-03 1.759654581546783447e-01 -1.508398652076721191e-01 7.377739995718002319e-02 1.122528389096260071e-01 -2.584337815642356873e-02 1.344121992588043213e-01 2.786815762519836426e-01 -1.293223649263381958e-01 2.110487520694732666e-01 1.260601282119750977e-01 -1.245575100183486938e-01
-1.511649228632450104e-02 -3.741974830627441406e-01 -3.573359847068786621e-01 -3.935071825981140137e-02 -1.026212051510810852e-02 -1.605262011289596558e-01 -5.966256931424140930e-02 -1.646386981010437012e-01 -2.385485172271728516e-01 -5.753025040030479431e-02 -1.515895221382379532e-02 2.316153645515441895e-01 -2.650787355378270149e-03 -1.632117778062820435e-01 1.632635742425918579e-01 -1.037286445498466492e-01 -1.658444553613662720e-01 -4.104657769203186035e-01 2.058631926774978638e-01 -1.002678051590919495e-01 3.062629103660583496e-01 -1.836185455322265625e-01 -1.125098019838333130e-01 1.679941266775131226e-02 -1.320752054452896118e-01 -6.848288327455520630e-02 -2.293011248111724854e-01 -1.559395343065261841e-02 -6.012228876352310181e-02 -8.068686723709106445e-02 1.661675237119197845e-02 -1.469346135854721069e-01
1.166039630770683289e-01 -2.572461664676666260e-01 -3.687071204185485840e-01 -2.547653913497924805e-01 -1.116948109120130539e-02 -3.385713398456573486e-01 -3.594379127025604248e-01 -1.356026530265808105e-01 2.500957343727350235e-04 -2.813193202018737793e-01 -7.932399213314056396e-02 7.372257113456726074e-02 8.660110086202621460e-02 -1.329246163368225098e-01 -5.030791088938713074e-02 2.384298294782638550e-01 -4.949209094047546387e-02 -5.855983123183250427e-02 -1.898907721042633057e-01 8.916800469160079956e-02 -2.594576403498649597e-02 2.212011218070983887e-01 -1.331710070371627808e-01 2.201237231492996216e-01 -2.811186611652374268e-01 -7.865024358034133911e-02 -1.020792424678802490e-01 -6.684505939483642578e-02 6.072701886296272278e-02 -4.428732208907604218e-03 -1.710035651922225952e-02 -1.088128909468650818e-01
5.291723459959030151e-02 5.044458433985710144e-02 5.443987250328063965e-02 3.668355569243431091e-02 1.389538645744323730e-01 -2.549260258674621582e-01 -2.658689022064208984e-01 -7.853488624095916748e-02 -1.170593127608299255e-01 -1.342328935861587524e-01 -1.424961090087890625e-01 -1.195820886641740799e-02 -1.787537150084972382e-02 -1.000738888978958130e-01 -1.113392338156700134e-01 8.686072379350662231e-02 -2.723525464534759521e-01 -8.054053038358688354e-02 2.058151960372924805e-01 8.541376143693923950e-02 3.175402283668518066e-01 6.634389609098434448e-02 -7.496985048055648804e-02 3.209021389484405518e-01 -1.520649641752243042e-01 3.856456875801086426e-01 -3.100515305995941162e-01 -1.110088638961315155e-02 -3.778105974197387695e-02 5.527755245566368103e-02 -1.772457659244537354e-01 -3.140071034431457520e-01
8.702021092176437378e-02 -1.524228602647781372e-01 -2.024649977684020996e-01 3.320152312517166138e-02 9.229606389999389648e-02 -2.578284442424774170e-01 -2.834011912345886230e-01 9.836827963590621948e-02 7.320413738489151001e-02 8.275326341390609741e-02 8.342359960079193115e-02 -1.936392039060592651e-01 -7.128274068236351013e-03 1.831824192777276039e-03 1.804410368204116821e-01 2.184553146362304688e-01 1.375832408666610718e-01 -2.263280302286148071e-01 2.353067100048065186e-01 -1.198199465870857239e-01 2.105266898870468140e-01 -9.288819134235382080e-02 1.521135400980710983e-02 2.451941221952438354e-01 -4.657049775123596191e-01 -1.677492707967758179e-01 1.953544095158576965e-03 -1.569074094295501709e-01 9.970473498106002808e-02 -3.423123806715011597e-02 2.946208715438842773e-01 -6.614796072244644165e-02
-8.771244436502456665e-03 7.651699334383010864e-02 -3.202764689922332764e-01 1.785486489534378052e-01 -6.637923419475555420e-02 5.755078792572021484e-02 -2.037350088357925415e-01 -7.862622290849685669e-02 2.131400406360626221e-01 -7.837757468223571777e-02 2.602110505104064941e-01 -4.324411600828170776e-02 -1.186822578310966492e-01 -2.662998437881469727e-01 1.071995347738265991e-01 -5.721678957343101501e-02 -2.083419561386108398e-01 -5.232936739921569824e-01 1.959042102098464966e-01 5.455718841403722763e-03 2.248073183000087738e-02 4.166806861758232117e-02 -2.365021854639053345e-01 -6.032321974635124207e-02 2.854564599692821503e-02 9.363806992769241333e-02 -2.553125023841857910e-01 5.436625704169273376e-02 -1.216195225715637207e-01 -3.134755417704582214e-02 1.080928891897201538e-01 -2.462509125471115112e-01
-2.586405575275421143e-01 1.505054682493209839e-01 -1.044311150908470154e-01 -7.035708427429199219e-02 6.192860379815101624e-02 -1.049895510077476501e-01 -1.595012545585632324e-01 4.195543378591537476e-02 -9.463246678933501244e-04 -1.152690649032592773e-01 -2.099456638097763062e-02 -1.264056861400604248e-01 -2.282095402479171753e-01 -2.291688919067382812e-01 2.139377444982528687e-01 1.353429853916168213e-01 1.606774032115936279e-01 -3.920915126800537109e-01 -1.468414813280105591e-02 1.347545981407165527e-01 -7.668101042509078979e-02 -5.089880153536796570e-02 9.635479003190994263e-02 3.655357062816619873e-01 -2.649948894977569580e-01 2.036477923393249512e-01 -5.711109563708305359e-02 -1.026737093925476074e-01 -3.375200331211090088e-01 -9.242632240056991577e-02 -2.379663586616516113e-01 1.609290018677711487e-02
-1.225986406207084656e-01 -2.574376463890075684e-01 -1.858555972576141357e-01 1.313784271478652954e-01 -6.319014728069305420e-02 6.860180199146270752e-02 -1.419023424386978149e-01 1.275391085073351860e-03 1.796604879200458527e-02 -6.565412878990173340e-02 -1.163270771503448486e-01 2.307822257280349731e-01 -4.135570526123046875e-01 -1.484310030937194824e-01 -1.335784941911697388e-01 1.624429225921630859e-01 -1.022841110825538635e-01 -1.533840745687484741e-01 2.019536048173904419e-01 1.511236093938350677e-02 1.018533185124397278e-01 2.293089032173156738e-01 8.982390910387039185e-02 4.056838750839233398e-01 -5.970338732004165649e-02 6.229333207011222839e-02 7.036130130290985107e-02 9.275205433368682861e-03 3.317311033606529236e-02 2.771494984626770020e-01 1.731914728879928589e-01 -3.135951459407806396e-01
1.983694434165954590e-01 -7.496126741170883179e-02 -6.262735277414321899e-02 8.581503480672836304e-02 1.291645318269729614e-01 2.443188242614269257e-02 -1.155357062816619873e-01 -1.140395551919937134e-01 -5.354630574584007263e-02 -8.390049636363983154e-02 2.461594194173812866e-01 1.597981005907058716e-01 -1.713594794273376465e-01 -2.133449912071228027e-01 1.618595570325851440e-01 8.243440091609954834e-02 3.220806121826171875e-01 -1.087360233068466187e-01 1.386352777481079102e-01 3.689309656620025635e-01 1.025748252868652344e-01 -4.416936635971069336e-02 1.752663999795913696e-01 2.485081702470779419e-01 -7.347174733877182007e-02 2.267786674201488495e-02 -3.383273780345916748e-01 -9.218858554959297180e-03 1.868347674608230591e-01 4.669061675667762756e-02 1.150631532073020935e-01 -3.867475986480712891e-01
-3.080393187701702118e-02 -9.805867820978164673e-02 -1.300725247710943222e-02 1.156087070703506470e-01 1.104466840624809265e-01 -5.063832178711891174e-02 1.558157801628112793e-01 -2.505089640617370605e-01 -1.441051512956619263e-01 2.614329941570758820e-02 -4.317511618137359619e-02 -1.553955823183059692e-01 8.348616212606430054e-02 -1.287941336631774902e-01 -5.653252452611923218e-02 -1.819655671715736389e-02 -1.271264702081680298e-01 -3.877742886543273926e-01 6.861490011215209961e-02 3.513345718383789062e-01 4.713762104511260986e-01 9.985639899969100952e-02 3.145510703325271606e-02 2.149104773998260498e-01 -3.077951967716217041e-01 1.592727750539779663e-01 -1.039669215679168701e-01 -6.467499583959579468e-02 -1.333956271409988403e-01 2.050686627626419067e-01 -1.160927936434745789e-01 -1.308396905660629272e-01
1.918829083442687988e-01 -4.163981601595878601e-02 3.933566063642501831e-02 1.096542254090309143e-01 7.305892556905746460e-02 -2.972185015678405762e-01 -6.702437251806259155e-02 1.386990696191787720e-01 -1.936638504266738892e-01 -1.745708882808685303e-01 2.885869517922401428e-02 1.414190381765365601e-01 -2.349961847066879272e-01 1.081024412997066975e-03 3.078781664371490479e-01 1.460141390562057495e-01 1.083592921495437622e-01 -1.584943383932113647e-01 1.964186728000640869e-01 -7.849026471376419067e-02 3.477949202060699463e-01 1.899894475936889648e-01 2.904197573661804199e-02 3.449633121490478516e-01 -2.102130502462387085e-01 -4.122072458267211914e-02 -2.247150391340255737e-01 -2.663429677486419678e-01 1.390480697154998779e-01 -4.162828624248504639e-02 -6.785650551319122314e-02 -1.371999233961105347e-01
5.887069925665855408e-02 -3.410508856177330017e-02 -1.400237530469894409e-01 -5.253293737769126892e-02 3.324902849271893501e-03 -3.618923425674438477e-01 -5.590408295392990112e-02 -3.406815528869628906e-01 8.247499167919158936e-02 1.649423241615295410e-01 -1.209339052438735962e-01 -1.198740079998970032e-01 -6.235828250646591187e-02 -2.516920566558837891e-01 1.986954063177108765e-01 1.204565688967704773e-01 -1.591967344284057617e-01 -2.133373767137527466e-01 2.077932506799697876e-01 8.612605184316635132e-02 2.474189400672912598e-01 -2.406075596809387207e-02 3.302621543407440186e-01 1.255934387445449829e-01 -2.052843756973743439e-02 -8.551922440528869629e-02 -3.017115890979766846e-01 -1.819984614849090576e-01 -1.915441639721393585e-02 3.940204530954360962e-02 -1.460744738578796387e-01 -2.745341062545776367e-01
-1.325729638338088989e-01 2.300901710987091064e-02 -5.445890426635742188e-01 -1.100178733468055725e-01 2.701056897640228271e-01 -1.808016449213027954e-01 5.335589125752449036e-02 -9.862385690212249756e-03 -1.573628634214401245e-01 3.917418420314788818e-02 -2.448162063956260681e-02 1.804359555244445801e-01 -2.641059271991252899e-02 -2.751758098602294922e-01 -6.110414117574691772e-02 1.186415553092956543e-01 7.660766132175922394e-03 -2.970289885997772217e-01 -2.010986953973770142e-01 8.201715350151062012e-02 -3.310863673686981201e-02 1.687727123498916626e-01 1.036073789000511169e-01 2.556757628917694092e-01 -4.684745520353317261e-02 -1.979035884141921997e-01 -2.766500711441040039e-01 -6.738219410181045532e-02 -6.309158634394407272e-03 -1.456270962953567505e-01 1.006169691681861877e-01 1.264753937721252441e-01
-1.761540770530700684e-01 5.242197960615158081e-02 -3.358059227466583252e-01 7.100974023342132568e-02 -3.840149939060211182e-02 -1.158783808350563049e-01 -1.411311626434326172e-01 -2.740390896797180176e-01 -9.731779992580413818e-02 6.090827286243438721e-02 8.256019093096256256e-03 4.739877954125404358e-02 -3.640442490577697754e-01 -1.442518681287765503e-01 -5.847839638590812683e-02 -1.059936434030532837e-01 1.737760603427886963e-01 -2.284767627716064453e-01 -1.198260635137557983e-01 1.379248946905136108e-01 2.401040196418762207e-01 6.783609837293624878e-02 -1.313890367746353149e-01 1.881735026836395264e-01 -1.683291792869567871e-01 9.243774414062500000e-02 -2.360302507877349854e-01 -1.450912952423095703e-01 -2.960110455751419067e-02 8.363807946443557739e-02 -3.506444692611694336e-01 -2.825588285923004150e-01
7.765831053256988525e-02 -3.792389333248138428e-01 -3.102853596210479736e-01 1.156645640730857849e-01 3.384726122021675110e-02 -6.536303460597991943e-02 2.225759811699390411e-02 -3.189496397972106934e-01 -1.119337379932403564e-01 -1.851385384798049927e-01 1.865080557763576508e-02 -5.500900372862815857e-02 1.038663312792778015e-01 -1.627943366765975952e-01 2.412563413381576538e-01 2.833923399448394775e-01 -1.521509885787963867e-01 -3.003165423870086670e-01 -5.972021073102951050e-02 1.583841815590858459e-02 -5.043487250804901123e-02 -6.104363128542900085e-03 1.119677871465682983e-01 2.470038831233978271e-01 -1.146112233400344849e-01 -1.229780688881874084e-01 -1.309457868337631226e-01 7.566350698471069336e-02 -1.514180600643157959e-01 -3.677512053400278091e-03 2.439321577548980713e-01 -2.828485667705535889e-01
1.340292245149612427e-01 -1.277979910373687744e-01 -2.207674086093902588e-02 -1.381524950265884399e-01 4.863988608121871948e-02 -7.086709886789321899e-02 -3.913649916648864746e-01 2.767632603645324707e-01 3.018927574157714844e-02 -1.982900314033031464e-02 1.719668805599212646e-01 -4.000433906912803650e-02 -2.171032726764678955e-01 -9.622605890035629272e-02 -1.199386939406394958e-01 2.135889381170272827e-01 -9.567137062549591064e-02 -4.202763438224792480e-01 1.433145552873611450e-01 -7.814455032348632812e-02 5.013526231050491333e-02 -7.471375167369842529e-02 1.333402376621961594e-02 2.992177307605743408e-01 -2.613735496997833252e-01 -2.095161378383636475e-02 4.334797337651252747e-02 -2.488315664231777191e-02 -8.949181064963340759e-03 2.233542650938034058e-01 2.612237930297851562e-01 -2.457798719406127930e-01
-8.461446315050125122e-02 -7.199342548847198486e-02 -2.193889021873474121e-01 1.234755143523216248e-01 -1.350762844085693359e-01 -2.018547244369983673e-02 -2.147064507007598877e-01 -2.580590844154357910e-01 9.764689952135086060e-02 -4.630251228809356689e-02 7.563448045402765274e-03 9.279666095972061157e-02 1.616597622632980347e-01 -1.766987890005111694e-01 -4.153368994593620300e-02 7.380745559930801392e-02 -1.105221360921859741e-01 -5.054024457931518555e-01 3.821360468864440918e-01 1.879231631755828857e-01 1.362890601158142090e-01 1.483022719621658325e-01 8.607880771160125732e-02 1.541861295700073242e-01 -1.827631443738937378e-01 -1.696996241807937622e-01 5.231852829456329346e-02 -2.411238253116607666e-01 7.284376025199890137e-02 1.068736016750335693e-01 -1.635444760322570801e-01 1.440923213958740234e-01
-2.568368315696716309e-01 5.939729511737823486e-02 -1.294643431901931763e-01 -1.198891252279281616e-01 1.124405935406684875e-01 -9.202376753091812134e-02 -1.181947141885757446e-01 -4.906908422708511353e-02 -2.190553210675716400e-02 -9.391079843044281006e-02 -2.097563594579696655e-01 2.305289655923843384e-01 -4.387143552303314209e-01 -8.157061040401458740e-02 1.354817003011703491e-01 3.724792599678039551e-01 -8.618827164173126221e-02 -2.527155876159667969e-01 2.788564004004001617e-02 -5.702918767929077148e-02 1.430043429136276245e-01 1.721059530973434448e-01 3.388535976409912109e-01 1.857359111309051514e-01 8.161469548940658569e-02 -3.086276352405548096e-02 -3.102843761444091797e-01 -1.031816899776458740e-01 1.780415140092372894e-02 4.252652823925018311e-02 -8.767836540937423706e-02 1.264336332678794861e-02
1.631367802619934082e-01 -2.222624868154525757e-01 -1.327745616436004639e-01 2.450680285692214966e-01 -8.785828202962875366e-02 -9.638325124979019165e-02 7.377783209085464478e-02 -3.346576988697052002e-01 -2.857705354690551758e-01 3.049876354634761810e-02 -2.991185188293457031e-01 -1.255266517400741577e-01 4.384521860629320145e-03 -2.560111582279205322e-01 3.006456196308135986e-01 1.496522724628448486e-01 -1.367752403020858765e-01 -2.028398215770721436e-01 2.681346423923969269e-02 7.295668474398553371e-04 9.677309542894363403e-02 8.925890177488327026e-02 1.278021484613418579e-01 1.467606425285339355e-01 -2.605064958333969116e-02 1.241142302751541138e-02 -1.803867816925048828e-01 1.453186273574829102e-01 -1.602541804313659668e-01 -7.338481955230236053e-03 2.400287687778472900e-01 -3.034280836582183838e-01
4.718768224120140076e-02 -1.913154870271682739e-01 9.476653486490249634e-02 3.964492306113243103e-02 1.471673846244812012e-01 -1.822884827852249146e-01 -1.682985424995422363e-01 -8.279025554656982422e-02 -1.138201802968978882e-01 -1.630408689379692078e-02 -2.855681777000427246e-01 7.333648949861526489e-02 -1.139134019613265991e-01 -2.716964483261108398e-01 1.108417063951492310e-01 2.644142806529998779e-01 3.137207031250000000e-01 -2.656854987144470215e-01 -2.285850932821631432e-03 2.018045932054519653e-01 2.911193072795867920e-01 -1.357748806476593018e-01 -2.124221026897430420e-01 1.167448014020919800e-01 -5.984065681695938110e-02 1.214071065187454224e-01 -2.325692623853683472e-01 -5.470916256308555603e-02 1.914382427930831909e-01 -2.638671994209289551e-01 -1.798775643110275269e-01 7.549148797988891602e-02
1.359090954065322876e-01 -1.101090908050537109e-01 -9.798976778984069824e-02 8.789099752902984619e-02 6.374222785234451294e-02 -2.315314859151840210e-01 -2.254175096750259399e-01 -2.576239407062530518e-01 -2.560278177261352539e-01 -1.127106621861457825e-01 6.545037031173706055e-03 -5.780851840972900391e-02 -2.549097314476966858e-02 -1.046413928270339966e-01 -4.527897760272026062e-02 1.990896165370941162e-01 1.199834346771240234e-01 -4.451897740364074707e-02 -2.994674444198608398e-02 2.843277156352996826e-01 2.909284830093383789e-01 1.214914210140705109e-02 5.422025918960571289e-02 2.839955314993858337e-02 -1.653952896595001221e-01 -8.437180519104003906e-02 -4.176772534847259521e-01 -9.154006093740463257e-02 -1.851343065500259399e-01 2.769066095352172852e-01 5.315426364541053772e-02 -3.529363572597503662e-01
-1.678190678358078003e-01 -8.535801619291305542e-02 -3.000727891921997070e-01 1.327478438615798950e-01 -9.258499741554260254e-02 -1.381542384624481201e-01 -6.985441595315933228e-02 3.154022991657257080e-01 1.455805003643035889e-01 -5.325688514858484268e-03 7.764446735382080078e-02 -1.823471784591674805e-01 1.645563244819641113e-01 -1.505646407604217529e-01 9.908039867877960205e-02 1.724463701248168945e-01 1.293119341135025024e-01 -4.307730793952941895e-01 9.845422580838203430e-03 2.168893367052078247e-01 1.545961797237396240e-01 1.921682953834533691e-01 4.937227070331573486e-02 1.744578778743743896e-01 -2.136373817920684814e-01 6.313764303922653198e-02 -2.997433841228485107e-01 -1.406905800104141235e-01 1.405874788761138916e-01 -1.265095174312591553e-01 -1.901063323020935059e-01 2.757064439356327057e-02
-5.428797751665115356e-02 -8.555806428194046021e-02 -7.572526577860116959e-03 -4.802130162715911865e-02 5.158981308341026306e-02 -2.430120408535003662e-01 -1.257883608341217041e-01 2.021630704402923584e-01 8.780319988727569580e-02 -2.223592251539230347e-01 -1.417444497346878052e-01 1.391755491495132446e-01 1.802123524248600006e-02 -2.687262184917926788e-02 3.329731756821274757e-03 -4.896094277501106262e-02 -5.799025297164916992e-02 -3.630612194538116455e-01 4.617011845111846924e-01 3.256655931472778320e-01 1.905520856380462646e-01 1.306349933147430420e-01 5.015382543206214905e-02 6.787411123514175415e-02 -1.593443751335144043e-01 1.217736601829528809e-01 -2.151004076004028320e-01 -8.462081663310527802e-03 -1.665802150964736938e-01 1.690963953733444214e-01 -1.095318496227264404e-01 -3.147878944873809814e-01
-2.665859274566173553e-02 -3.269798755645751953e-01 -6.064588576555252075e-02 -3.510791063308715820e-02 2.194053828716278076e-01 -5.538325384259223938e-02 1.384745985269546509e-01 -2.785843051970005035e-02 -8.516871184110641479e-02 9.134640544652938843e-02 1.544865518808364868e-01 1.038248278200626373e-02 -1.144997123628854752e-02 -2.958455979824066162e-01 1.121680587530136108e-01 9.659947454929351807e-02 1.155292987823486328e-01 -1.907326728105545044e-01 -2.163993194699287415e-02 2.646390199661254883e-01 8.502273261547088623e-02 5.427023023366928101e-02 -6.057522818446159363e-02 3.261135518550872803e-01 -1.849064081907272339e-01 1.925632059574127197e-01 3.129437565803527832e-02 -7.366453111171722412e-02 9.391307830810546875e-02 4.383000135421752930e-01 -1.839345097541809082e-01 -3.380949497222900391e-01
2.738084495067596436e-01 -3.712234199047088623e-01 -8.946067094802856445e-02 -2.101824060082435608e-02 1.420200914144515991e-01 -9.494327008724212646e-02 9.120232611894607544e-02 -3.117980957031250000e-01 -1.852715313434600830e-01 -2.170834504067897797e-02 -1.818400621414184570e-01 -1.764456555247306824e-02 3.097900748252868652e-02 -1.633091121912002563e-01 2.987576127052307129e-01 3.303958177566528320e-01 -7.294468581676483154e-02 -2.817262709140777588e-01 1.963225603103637695e-01 -1.454301327466964722e-01 1.051337718963623047e-01 8.645251393318176270e-02 1.383339315652847290e-01 1.040849015116691589e-01 -1.563069224357604980e-01 -9.162505716085433960e-02 -3.603256121277809143e-02 2.163076996803283691e-01 -9.948167204856872559e-02 -9.271834045648574829e-03 1.688023060560226440e-01 -1.938170045614242554e-01
-9.469142556190490723e-02 -2.990851104259490967e-01 -1.770300120115280151e-01 1.725286096334457397e-01 9.483578801155090332e-02 2.187629789113998413e-01 -1.648102104663848877e-01 3.342039138078689575e-02 1.632189564406871796e-02 -1.146091800183057785e-02 -1.901737302541732788e-01 1.724148690700531006e-01 -3.301375806331634521e-01 -2.034299224615097046e-01 -1.156354844570159912e-01 1.294788122177124023e-01 -8.423079550266265869e-02 -1.589228212833404541e-01 2.447753101587295532e-01 7.178441155701875687e-03 6.988922506570816040e-02 1.932065784931182861e-01 -2.289049141108989716e-02 4.771907925605773926e-01 -1.137286499142646790e-01 -2.753219008445739746e-02 4.361607506871223450e-02 5.579267069697380066e-02 -4.189892485737800598e-02 2.119460999965667725e-01 1.480713784694671631e-01 -2.418030053377151489e-01
1.368676722049713135e-01 -4.288517534732818604e-01 -1.709991395473480225e-01 3.075617253780364990e-01 -8.876603841781616211e-02 -1.888018846511840820e-01 -9.216336905956268311e-02 -2.436678260564804077e-01 -1.819407790899276733e-01 -2.212126180529594421e-02 -1.085157617926597595e-01 -7.248415797948837280e-02 2.665518550202250481e-03 -1.301695555448532104e-01 1.234111189842224121e-01 -3.644659742712974548e-02 1.266262978315353394e-01 -1.885612607002258301e-01 1.954703629016876221e-01 8.871378004550933838e-02 9.167606383562088013e-02 4.923181980848312378e-02 1.449329853057861328e-01 -8.233713358640670776e-02 -3.062670528888702393e-01 -1.063419878482818604e-01 -2.159404307603836060e-01 -7.142802327871322632e-02 -9.485219419002532959e-02 1.642918735742568970e-01 2.054595202207565308e-01 -3.266029059886932373e-01
-6.082127802073955536e-03 -1.427383422851562500e-01 6.047675758600234985e-02 1.431201025843620300e-02 9.845441207289695740e-03 -2.400867640972137451e-01 -1.178156211972236633e-01 -2.230826392769813538e-02 -9.709854423999786377e-02 -3.195115029811859131e-01 -2.193281799554824829e-01 -2.536479234695434570e-01 -2.138735055923461914e-01 -7.950749248266220093e-02 1.396366506814956665e-01 -1.278837025165557861e-02 -1.679897755384445190e-01 -1.781998872756958008e-01 5.352104455232620239e-02 -3.421442210674285889e-02 9.612295776605606079e-02 2.023491412401199341e-01 -1.161004882305860519e-02 2.757653594017028809e-01 -3.524177074432373047e-01 3.521712869405746460e-02 -2.238120883703231812e-01 4.007260501384735107e-02 1.528437882661819458e-01 3.335777819156646729e-01 -1.398933976888656616e-01 -2.936121523380279541e-01
1.467565447092056274e-01 -1.524147689342498779e-01 -6.981942802667617798e-02 1.305446028709411621e-01 2.259424142539501190e-02 -1.783010214567184448e-01 -3.542306423187255859e-01 -5.962555482983589172e-02 -2.133070379495620728e-01 -5.935861170291900635e-02 -2.847558353096246719e-03 -7.236150652170181274e-02 -2.164839655160903931e-01 7.934542745351791382e-02 8.074733428657054901e-03 1.179375033825635910e-02 3.596219420433044434e-02 -2.434365600347518921e-01 1.130683645606040955e-01 5.367748439311981201e-03 1.970688067376613617e-02 1.748035252094268799e-01 1.740762591361999512e-02 2.730219066143035889e-01 -1.798870116472244263e-01 3.344721496105194092e-01 -2.707926332950592041e-01 -1.766601502895355225e-01 2.227290719747543335e-01 -1.374757103621959686e-02 -3.336901366710662842e-01 -2.743631005287170410e-01
2.153640538454055786e-01 -2.221216559410095215e-01 -9.170936048030853271e-02 6.386997550725936890e-02 4.798345267772674561e-02 -3.867630362510681152e-01 -3.245076835155487061e-01 -1.397135555744171143e-01 1.965969055891036987e-02 -1.833014041185379028e-01 -3.847460821270942688e-02 4.511120915412902832e-02 -3.759495913982391357e-02 1.281458511948585510e-02 1.147477701306343079e-01 -2.602306567132472992e-02 -1.585264205932617188e-01 -2.585462927818298340e-01 2.567644417285919189e-01 1.029712557792663574e-01 2.143622189760208130e-01 1.149113476276397705e-01 -8.962373435497283936e-02 2.118683010339736938e-01 -2.030602395534515381e-01 3.201039135456085205e-01 -9.396333247423171997e-02 -1.516883820295333862e-01 1.708987653255462646e-01 -5.903120711445808411e-02 -2.353084683418273926e-01 -1.340525150299072266e-01
-2.877501957118511200e-02 -2.430693358182907104e-01 -8.597248047590255737e-02 1.449420601129531860e-01 9.977243607863783836e-04 1.215249523520469666e-01 4.290902055799961090e-03 3.686015680432319641e-02 1.058286651968955994e-01 9.368989616632461548e-02 -9.439047425985336304e-02 -3.574970364570617676e-02 -3.545847833156585693e-01 -1.867346316576004028e-01 9.295179508626461029e-03 3.617637604475021362e-02 -5.132869258522987366e-02 -9.564338624477386475e-02 2.054058313369750977e-01 -1.342744380235671997e-01 9.763210266828536987e-02 1.231937780976295471e-01 -3.903156891465187073e-02 5.169655680656433105e-01 -1.666693836450576782e-01 1.987861692905426025e-01 -2.547025680541992188e-02 1.435045301914215088e-01 -1.341167390346527100e-01 2.953405082225799561e-01 1.936100125312805176e-01 -3.265867233276367188e-01
5.933522805571556091e-02 -1.271743327379226685e-01 -1.057852953672409058e-01 1.088673323392868042e-01 3.007061034440994263e-02 -1.661048531532287598e-01 -4.668047130107879639e-01 1.257389038801193237e-01 -8.807661384344100952e-02 8.436426520347595215e-02 -3.502130880951881409e-02 1.667567528784275055e-02 -7.304678205400705338e-03 -1.846236288547515869e-01 1.823504120111465454e-01 2.640497684478759766e-01 1.341626793146133423e-01 2.411911450326442719e-02 3.275822699069976807e-01 7.196209579706192017e-02 8.722403645515441895e-02 3.676332533359527588e-01 -2.281907796859741211e-01 3.482023775577545166e-01 1.333977431058883667e-01 -7.639821618795394897e-02 4.694784805178642273e-02 -1.130863800644874573e-01 -1.343680471181869507e-01 -4.370119422674179077e-02 1.875493973493576050e-01 -2.543560229241847992e-02
1.446614712476730347e-01 -1.579878851771354675e-02 5.308864265680313110e-02 -1.053878292441368103e-01 -9.449140168726444244e-03 3.401875868439674377e-02 -2.445359528064727783e-01 -2.223043330013751984e-02 -2.258313149213790894e-01 -4.671176895499229431e-02 -1.178283914923667908e-01 -1.571633666753768921e-02 -1.321583986282348633e-01 1.115408316254615784e-01 1.893638372421264648e-01 2.602493464946746826e-01 -2.280979417264461517e-02 -3.060891926288604736e-01 9.718944877386093140e-02 1.614665538072586060e-01 -6.486691534519195557e-02 1.072728484869003296e-01 5.359190329909324646e-02 3.042715787887573242e-01 -2.762519717216491699e-01 9.049402177333831787e-02 -3.070341944694519043e-01 -1.372747272253036499e-01 2.094646245241165161e-01 -3.159132227301597595e-02 -3.918759226799011230e-01 -2.561182975769042969e-01
5.938895046710968018e-02 -1.100750565528869629e-01 -1.610177904367446899e-01 1.758951693773269653e-02 4.864374175667762756e-02 -9.700796753168106079e-02 -1.677512079477310181e-01 2.239963561296463013e-01 -3.789203241467475891e-03 -1.591259986162185669e-01 -5.754427518695592880e-03 6.170737370848655701e-02 -1.243476010859012604e-02 -6.921657174825668335e-02 2.913681864738464355e-01 1.975171267986297607e-01 2.375013530254364014e-01 -2.942582666873931885e-01 2.033685892820358276e-01 1.200147904455661774e-02 1.571958810091018677e-01 -1.471446547657251358e-02 1.109408796764910221e-03 2.047898322343826294e-01 -4.800964891910552979e-01 -2.681908607482910156e-01 -6.037407368421554565e-02 -1.708018928766250610e-01 1.129932403564453125e-01 -1.585353612899780273e-01 2.309409677982330322e-01 -1.793366223573684692e-01
3.020994663238525391e-01 -2.227425426244735718e-01 -3.306198865175247192e-02 1.368440687656402588e-01 8.823398500680923462e-02 -1.377654075622558594e-01 2.254897728562355042e-02 1.706194877624511719e-01 -1.097208783030509949e-01 4.630509391427040100e-02 -3.123923670500516891e-03 -1.212376821786165237e-02 -2.756772935390472412e-01 -1.115455850958824158e-01 -5.357789620757102966e-02 5.896311998367309570e-01 -1.616414822638034821e-02 -1.289472579956054688e-01 6.003066897392272949e-02 7.199853658676147461e-02 6.667963415384292603e-02 7.283978909254074097e-02 3.527981415390968323e-02 1.557130366563796997e-01 -2.790131866931915283e-01 4.532036930322647095e-02 -8.668619394302368164e-02 1.871635615825653076e-01 1.991670131683349609e-01 6.029683724045753479e-02 -2.751156874001026154e-02 -3.196503520011901855e-01
1.615170948207378387e-02 -1.247063577175140381e-01 -1.753042340278625488e-01 -8.196494728326797485e-02 1.304008215665817261e-01 3.015359397977590561e-03 -1.915069669485092163e-01 -1.980492770671844482e-01 -2.191374599933624268e-01 -1.181052923202514648e-01 3.514440730214118958e-02 4.043025374412536621e-01 -2.339944057166576385e-02 -3.125089034438133240e-02 3.457640111446380615e-01 -2.749218838289380074e-03 -1.025209203362464905e-02 -1.380888223648071289e-01 -4.123782564420253038e-04 2.390286177396774292e-01 1.513367891311645508e-01 -2.176863141357898712e-02 -1.162838097661733627e-02 2.812156379222869873e-01 1.227677613496780396e-01 1.798055171966552734e-01 -1.709047108888626099e-01 -2.149804085493087769e-01 -8.352918177843093872e-02 2.021240890026092529e-01 3.794216215610504150e-01 -1.120442152023315430e-01
1.500073075294494629e-01 -2.458372414112091064e-01 -4.005814492702484131e-01 8.494167774915695190e-02 -1.271611917763948441e-02 -2.101166546344757080e-01 1.630550599656999111e-03 -3.150451779365539551e-01 -2.290786355733871460e-01 -2.043687701225280762e-01 -1.144004687666893005e-01 -1.149723380804061890e-01 4.628933966159820557e-02 -1.345876455307006836e-01 2.333748340606689453e-01 2.542447112500667572e-02 8.936720341444015503e-02 -3.304983377456665039e-01 -1.834119483828544617e-02 3.612650185823440552e-02 -4.101664293557405472e-03 1.515654325485229492e-01 1.936342716217041016e-01 2.129416614770889282e-01 5.912005528807640076e-02 -4.823855310678482056e-02 -1.016926020383834839e-01 1.181641593575477600e-01 -6.669578701257705688e-02 9.543866850435733795e-03 1.139237955212593079e-01 -3.709032535552978516e-01
1.052560582756996155e-01 6.954722106456756592e-02 -6.379946600645780563e-03 -3.662482602521777153e-03 3.449133634567260742e-01 -1.251931190490722656e-01 -3.936850279569625854e-02 -1.482792198657989502e-01 6.941345334053039551e-02 -3.860821202397346497e-02 -2.114085406064987183e-01 1.781256943941116333e-01 -2.152296602725982666e-01 -1.018950343132019043e-01 1.064618900418281555e-01 3.218288123607635498e-01 -1.276684999465942383e-01 -1.852953732013702393e-01 3.982764184474945068e-01 1.163234785199165344e-01 -4.749129340052604675e-02 -1.362082362174987793e-01 -3.200440853834152222e-02 2.059533633291721344e-02 -3.431208431720733643e-01 6.196406483650207520e-02 -2.746089696884155273e-01 -2.028541825711727142e-02 2.494737356901168823e-01 2.559685409069061279e-01 1.694162376224994659e-02 3.204736113548278809e-02
-7.035846263170242310e-02 5.308121815323829651e-02 -2.803801298141479492e-01 7.654023170471191406e-02 -9.933027625083923340e-02 3.110653348267078400e-02 -6.338460743427276611e-02 1.999070346355438232e-01 -3.921271264553070068e-01 5.232671648263931274e-02 1.279577463865280151e-01 2.449630796909332275e-01 -5.080943554639816284e-02 -1.397094875574111938e-01 4.709921404719352722e-02 -2.682269178330898285e-02 -1.052192747592926025e-01 -4.125554561614990234e-01 2.607761323451995850e-01 -3.024296760559082031e-01 1.461448222398757935e-01 -7.504834234714508057e-02 8.550104498863220215e-02 -2.137137763202190399e-02 -1.173640936613082886e-01 8.183892816305160522e-02 -1.380317956209182739e-01 1.110330340452492237e-03 7.465845346450805664e-02 6.754304468631744385e-02 7.567305862903594971e-02 -4.051407873630523682e-01
1.178202331066131592e-01 -1.584954112768173218e-01 -2.383572012186050415e-01 -9.936874359846115112e-02 1.133474931120872498e-01 -2.287639081478118896e-01 -2.579684555530548096e-01 -2.086451463401317596e-02 -1.083677336573600769e-01 1.095319688320159912e-01 -3.664920851588249207e-02 1.049846932291984558e-01 -7.373300194740295410e-02 -2.253320962190628052e-01 1.492975652217864990e-01 1.924152523279190063e-01 1.883898228406906128e-01 -3.940661847591400146e-01 3.588852584362030029e-01 1.137262433767318726e-01 6.546910852193832397e-02 -4.024336114525794983e-02 1.116464212536811829e-01 2.154818475246429443e-01 -2.401398569345474243e-01 -2.918149232864379883e-01 1.464802175760269165e-01 6.360807269811630249e-02 8.485154807567596436e-02 -1.838984340429306030e-02 1.851541697978973389e-01 -5.527890473604202271e-02
1.385700702667236328e-01 -2.302694879472255707e-02 3.213538788259029388e-03 -1.832491904497146606e-01 3.684053570032119751e-02 -8.990844339132308960e-02 -2.177603542804718018e-01 -9.859882295131683350e-02 -1.972962319850921631e-01 2.445520162582397461e-01 1.227567270398139954e-01 -1.136727035045623779e-01 -1.800209283828735352e-01 5.086092650890350342e-02 2.971475422382354736e-01 1.062046363949775696e-01 -1.817862987518310547e-01 -4.527003467082977295e-01 1.327975839376449585e-01 8.812564611434936523e-02 1.656082570552825928e-01 -3.238379955291748047e-02 -7.881490141153335571e-02 3.144107460975646973e-01 -1.067412048578262329e-01 4.017684608697891235e-02 -2.981996238231658936e-01 2.215415686368942261e-01 1.772777140140533447e-01 1.103835627436637878e-01 4.683892428874969482e-02 1.583019495010375977e-01
-1.750715449452400208e-02 1.184997428208589554e-02 -3.712851107120513916e-01 -1.048091277480125427e-01 1.071639433503150940e-01 -2.301489561796188354e-02 1.066847816109657288e-01 8.698655664920806885e-02 -1.598225384950637817e-01 5.482818558812141418e-02 -9.530241787433624268e-02 1.184906437993049622e-01 6.497777998447418213e-02 -2.131568938493728638e-01 1.041766181588172913e-01 1.487671583890914917e-01 -6.502567976713180542e-02 -4.617373943328857422e-01 8.908400684595108032e-02 -1.004713699221611023e-01 5.271078646183013916e-02 1.879818886518478394e-01 -2.696281671524047852e-02 -1.930039823055267334e-01 -3.554162085056304932e-01 7.232817262411117554e-02 -7.455295324325561523e-02 -1.060753092169761658e-01 8.822274394333362579e-03 2.184200100600719452e-03 2.747283279895782471e-01 -3.872535824775695801e-01
1.147750988602638245e-01 -5.515613034367561340e-02 1.630213111639022827e-02 1.387009769678115845e-02 1.923047900199890137e-01 -4.241450503468513489e-02 6.610639393329620361e-02 -6.787652522325515747e-02 -1.112999692559242249e-01 -1.821088492870330811e-01 -9.640688449144363403e-02 2.450568526983261108e-01 -3.356941044330596924e-02 -1.449188888072967529e-01 1.722304522991180420e-02 1.120269671082496643e-02 2.603874206542968750e-01 -2.953512668609619141e-01 1.765735298395156860e-01 2.460246086120605469e-01 1.513953357934951782e-01 2.337443232536315918e-01 2.180614024400711060e-01 1.634257882833480835e-01 -2.653234004974365234e-01 -5.655868351459503174e-02 -2.568698823451995850e-01 1.031147763133049011e-01 1.545450389385223389e-01 1.235995367169380188e-01 -2.406651973724365234e-01 -3.902218043804168701e-01
7.525129616260528564e-02 -1.449573487043380737e-01 3.851045295596122742e-02 4.457935690879821777e-02 1.874154619872570038e-02 -3.698218613862991333e-02 -1.974429935216903687e-01 -3.922610729932785034e-02 2.662433125078678131e-02 -3.574338257312774658e-01 -7.081051915884017944e-02 2.269689440727233887e-01 -1.896769739687442780e-02 -6.724648922681808472e-02 -8.552162349224090576e-02 -1.152619812637567520e-02 2.983397543430328369e-01 -2.798720896244049072e-01 4.645431414246559143e-02 1.207890883088111877e-01 1.201663911342620850e-01 1.021629869937896729e-01 -1.047585383057594299e-01 1.825170964002609253e-01 -3.268398940563201904e-01 1.299233138561248779e-01 -2.285192459821701050e-01 -2.233916819095611572e-01 -3.620903789997100830e-01 2.616614997386932373e-01 -1.966589242219924927e-01 -1.138423159718513489e-01
1.331437677145004272e-01 1.602711714804172516e-02 -8.468323200941085815e-02 1.115416139364242554e-01 -5.103563889861106873e-02 -1.125313714146614075e-01 -1.231375038623809814e-01 8.526456356048583984e-02 -3.609770908951759338e-02 -1.216538026928901672e-01 -1.294590234756469727e-01 1.160177588462829590e-02 -1.381743699312210083e-01 -2.818609476089477539e-01 2.787713147699832916e-02 -2.614394202828407288e-02 1.289521902799606323e-01 -1.731653660535812378e-01 3.613145947456359863e-01 1.314487159252166748e-01 -1.342209726572036743e-01 2.148952484130859375e-01 -6.777844578027725220e-02 5.865182876586914062e-01 -1.907413154840469360e-01 -2.142109572887420654e-01 -1.073330827057361603e-02 1.861371099948883057e-02 -1.369721293449401855e-01 -8.531498163938522339e-02 2.740436792373657227e-01 2.453171089291572571e-02
1.454050987958908081e-01 5.028006806969642639e-02 -2.578098475933074951e-01 2.004320472478866577e-01 2.948864921927452087e-02 -6.642527878284454346e-02 8.828353881835937500e-02 -1.217496767640113831e-01 -2.626040577888488770e-01 -5.854997411370277405e-02 1.173132583498954773e-01 7.573554292321205139e-03 -3.007911443710327148e-01 -1.429454535245895386e-01 -6.161190941929817200e-02 1.077984273433685303e-01 1.750083453953266144e-02 -1.207929328083992004e-01 6.053983569145202637e-01 9.108041226863861084e-02 1.522122472524642944e-01 5.765399709343910217e-02 -1.595014482736587524e-01 1.470839977264404297e-01 -2.201392948627471924e-01 -1.282891482114791870e-01 -1.508678495883941650e-01 -1.412664353847503662e-01 -1.185854971408843994e-01 3.148740157485008240e-02 -1.617619097232818604e-01 -1.308928430080413818e-01
-6.577379256486892700e-02 -1.878056377172470093e-01 -3.445289134979248047e-01 -1.509216725826263428e-01 2.361427545547485352e-01 -1.446887999773025513e-01 2.900709770619869232e-02 -1.221278160810470581e-01 -9.858216345310211182e-02 1.708661019802093506e-02 -8.006579428911209106e-02 -4.492624104022979736e-02 -1.156368479132652283e-01 -3.158578574657440186e-01 1.468802392482757568e-01 1.958382278680801392e-01 2.195747196674346924e-01 -2.982090599834918976e-02 2.598093450069427490e-01 -5.595234781503677368e-02 -1.777899563312530518e-01 4.074246098753064871e-04 -2.901361584663391113e-01 2.137860357761383057e-01 -2.330245673656463623e-01 1.151137724518775940e-01 -1.519597619771957397e-01 5.259136855602264404e-02 1.309287697076797485e-01 -1.822679042816162109e-01 1.650155335664749146e-01 -2.876395881175994873e-01
6.905040889978408813e-02 -6.638062000274658203e-02 -3.307915329933166504e-01 3.050891868770122528e-02 -5.919625982642173767e-02 1.131525114178657532e-01 -8.539037406444549561e-02 7.201926410198211670e-02 -1.440439224243164062e-01 8.068000525236129761e-02 -1.556022614240646362e-01 1.437892466783523560e-01 -5.303073674440383911e-03 -9.504961222410202026e-02 2.363104224205017090e-01 1.099049597978591919e-01 3.269852325320243835e-02 -3.905908763408660889e-01 2.821276485919952393e-01 3.633246570825576782e-02 -1.850026547908782959e-01 1.793682873249053955e-01 2.409988828003406525e-02 -2.369258403778076172e-01 -4.059492945671081543e-01 6.551907956600189209e-02 -1.573924422264099121e-01 -3.409820422530174255e-02 3.736023232340812683e-02 -1.209362074732780457e-01 2.728558778762817383e-01 -2.437250763177871704e-01
8.361074328422546387e-02 -6.431569904088973999e-02 1.531264334917068481e-01 -2.507449686527252197e-01 2.906392514705657959e-01 2.342774532735347748e-02 -2.177138626575469971e-01 -2.740199863910675049e-02 -1.454655639827251434e-02 4.248888045549392700e-02 9.063246846199035645e-02 -2.876511029899120331e-02 9.799879975616931915e-03 -4.198828637599945068e-01 -1.338551044464111328e-01 1.076457649469375610e-01 8.353842794895172119e-02 -2.114956229925155640e-01 -7.698810845613479614e-02 6.480826437473297119e-02 4.687639698386192322e-02 -7.915817946195602417e-02 -1.082043256610631943e-02 4.265721738338470459e-01 -3.017733991146087646e-01 -1.653816252946853638e-01 -1.630129665136337280e-01 2.659720182418823242e-01 6.200895085930824280e-02 -1.006579846143722534e-01 2.212069332599639893e-01 -1.462801694869995117e-01
1.548128668218851089e-02 -9.588437527418136597e-02 -1.078719422221183777e-01 -5.348206683993339539e-02 3.038296699523925781e-01 -2.392821758985519409e-01 -2.813206911087036133e-01 1.374201625585556030e-01 5.347834900021553040e-02 -2.187344618141651154e-02 -1.866055876016616821e-01 -1.961612403392791748e-01 -1.799625009298324585e-01 -4.136659204959869385e-01 1.558430343866348267e-01 2.443447113037109375e-01 3.533150628209114075e-02 -1.473202258348464966e-01 2.846437394618988037e-01 -1.828662157058715820e-01 -7.057157903909683228e-02 -1.011270806193351746e-01 6.057448312640190125e-02 1.600413620471954346e-01 -2.878498435020446777e-01 1.565350964665412903e-02 -5.323896557092666626e-02 6.201012805104255676e-02 -2.251907065510749817e-02 -1.877655982971191406e-01 1.111199706792831421e-01 -2.110519409179687500e-01
-3.637291258201003075e-03 4.004573076963424683e-02 -1.715489625930786133e-01 1.991178691387176514e-01 9.271621704101562500e-03 1.416738480329513550e-01 -2.006207257509231567e-01 7.027643918991088867e-02 -1.682080179452896118e-01 1.136534810066223145e-01 -2.095126062631607056e-01 1.109279245138168335e-01 -4.701433479785919189e-01 -6.565994769334793091e-02 -2.381281256675720215e-01 2.249953746795654297e-01 5.546854063868522644e-02 -1.254508197307586670e-01 2.121875882148742676e-01 4.507594928145408630e-02 1.318076848983764648e-01 4.504977259784936905e-03 1.125947237014770508e-01 3.531529903411865234e-01 -2.127251625061035156e-01 -3.033033199608325958e-02 3.883532062172889709e-02 -6.796227395534515381e-02 -1.557062119245529175e-01 1.181096434593200684e-01 2.945734262466430664e-01 -1.896068900823593140e-01
-1.244131401181221008e-01 -4.738024473190307617e-01 -2.529761195182800293e-01 -1.924969702959060669e-01 -1.423047631978988647e-01 3.907479718327522278e-02 3.029637597501277924e-02 -1.237692236900329590e-01 2.147516161203384399e-01 1.749961525201797485e-01 -1.293908953666687012e-01 -5.222702398896217346e-02 -1.801427155733108521e-01 -4.751206189393997192e-02 -8.215747773647308350e-02 7.272610068321228027e-02 7.821983098983764648e-02 -4.348329901695251465e-01 1.493323296308517456e-01 2.386750429868698120e-01 2.103077322244644165e-01 1.584533154964447021e-01 -1.607606858015060425e-01 2.489799857139587402e-01 -6.434644106775522232e-03 -1.587533801794052124e-01 -1.763435453176498413e-02 3.773647174239158630e-02 -1.222045496106147766e-01 6.292130053043365479e-02 1.536713354289531708e-02 -1.621642895042896271e-02
8.872773498296737671e-02 -3.115680515766143799e-01 -1.203556880354881287e-01 -5.292525887489318848e-02 1.568959839642047882e-02 1.798860579729080200e-01 -1.318568363785743713e-02 5.670214444398880005e-02 5.666872859001159668e-02 2.876737341284751892e-02 -2.629160881042480469e-01 1.701340824365615845e-01 -2.181653380393981934e-01 -1.336731463670730591e-01 1.013448983430862427e-01 8.404964953660964966e-02 -1.277782320976257324e-01 -3.469646573066711426e-01 3.423843681812286377e-01 8.315008133649826050e-02 1.302535086870193481e-01 2.452626824378967285e-01 -6.699414551258087158e-02 4.705271422863006592e-01 3.495377022773027420e-03 2.617386914789676666e-02 1.076274961233139038e-01 2.546036615967750549e-02 -8.420489728450775146e-02 1.079748049378395081e-01 2.400605678558349609e-01 -6.082064285874366760e-02
1.533912569284439087e-01 -6.994336098432540894e-02 -1.889288872480392456e-01 3.979320824146270752e-02 3.867550566792488098e-02 -2.100171744823455811e-01 -3.615434169769287109e-01 -1.937182992696762085e-02 -8.661258965730667114e-02 4.105510190129280090e-03 5.160801485180854797e-02 -1.253555864095687866e-01 7.959669828414916992e-02 -1.938320994377136230e-01 1.728576570749282837e-01 1.352836042642593384e-01 -3.561219945549964905e-02 2.952297776937484741e-02 3.496155142784118652e-01 -1.028031408786773682e-01 4.968408867716789246e-02 3.726063370704650879e-01 -1.666577160358428955e-01 3.750613033771514893e-01 9.788196533918380737e-02 -2.030205726623535156e-01 -1.453137993812561035e-01 1.455960124731063843e-01 -2.171301543712615967e-01 3.190078958868980408e-02 2.084010988473892212e-01 -1.011426299810409546e-01
-7.122704386711120605e-02 -1.709525845944881439e-02 -2.273338735103607178e-01 -2.396459132432937622e-01 2.989227324724197388e-02 -1.322868466377258301e-01 -8.474909554934129119e-05 -3.099261224269866943e-01 1.700240820646286011e-01 4.062160849571228027e-02 -3.865088224411010742e-01 5.681396648287773132e-02 -2.820169627666473389e-01 -2.082139104604721069e-01 5.526978522539138794e-03 6.109287589788436890e-02 3.555515408515930176e-02 -1.324316114187240601e-01 9.730815887451171875e-02 1.939234696328639984e-02 2.984020709991455078e-01 -1.131306886672973633e-01 2.363282740116119385e-01 2.076584398746490479e-01 -1.889712959527969360e-01 7.819630205631256104e-02 -1.993616074323654175e-01 -5.629853159189224243e-02 1.352040469646453857e-01 -6.908557564020156860e-02 -1.772279441356658936e-01 -3.042805492877960205e-01
-4.758404567837715149e-02 -4.019190371036529541e-01 -3.041467070579528809e-01 -3.073655767366290092e-03 2.199157327413558960e-02 1.012627035379409790e-01 -6.106479093432426453e-02 -5.909730121493339539e-02 -1.083870083093643188e-01 1.605329066514968872e-01 2.715118601918220520e-02 -1.199247911572456360e-01 -2.385692149400711060e-01 -2.249139845371246338e-01 1.688295602798461914e-01 -1.433562934398651123e-01 -4.611146450042724609e-02 -3.848560750484466553e-01 1.209279969334602356e-01 -2.796749584376811981e-03 1.925536096096038818e-01 -1.430291682481765747e-02 -2.694174349308013916e-01 2.787546515464782715e-01 -2.650022804737091064e-01 6.131986528635025024e-02 1.351529508829116821e-01 8.841532468795776367e-02 -3.392450511455535889e-02 8.226413279771804810e-02 -2.345199137926101685e-01 -3.314158692955970764e-02
-2.897897958755493164e-01 1.492713242769241333e-01 -1.605644971132278442e-01 -1.241838410496711731e-01 1.364375203847885132e-01 1.030428633093833923e-01 4.185314849019050598e-02 -4.234025254845619202e-03 2.201414480805397034e-02 -2.286581695079803467e-01 -1.837596595287322998e-01 -2.084830552339553833e-01 7.796838413923978806e-03 -6.563636660575866699e-02 -5.552212521433830261e-02 3.440340459346771240e-01 -7.809002697467803955e-02 -5.402795672416687012e-01 -6.124263256788253784e-02 6.277159601449966431e-02 1.719857454299926758e-01 -8.995183557271957397e-02 -2.705770730972290039e-01 2.756087779998779297e-01 -1.640860885381698608e-01 -1.344143063761293888e-03 -2.439497783780097961e-02 -3.712822496891021729e-02 -2.449897676706314087e-02 -2.385331690311431885e-02 1.309134215116500854e-01 -1.611867249011993408e-01
-1.006144136190414429e-01 -5.681881215423345566e-03 -3.253904879093170166e-01 -1.411213874816894531e-01 -4.290609434247016907e-02 -2.230976819992065430e-01 9.756058454513549805e-03 1.152248829603195190e-01 -5.590823944658041000e-03 5.244017019867897034e-02 -2.153299003839492798e-01 -1.416632235050201416e-01 -2.156250178813934326e-03 -2.621531486511230469e-01 1.693256944417953491e-01 2.493728250265121460e-01 2.676575183868408203e-01 -3.673682808876037598e-01 9.178876876831054688e-02 1.588981300592422485e-01 -3.086152486503124237e-02 2.542301416397094727e-01 -1.841464042663574219e-01 -2.077524550259113312e-02 -9.571352973580360413e-03 -5.887180194258689880e-02 -3.550124764442443848e-01 1.377350538969039917e-01 1.686185784637928009e-02 2.339860349893569946e-01 2.878599427640438080e-02 1.601112633943557739e-01
-5.698034539818763733e-02 1.148874610662460327e-01 -2.918767631053924561e-01 3.060946613550186157e-02 7.068982720375061035e-02 2.305471524596214294e-02 -9.563767910003662109e-02 -2.232280820608139038e-01 -2.255412191152572632e-02 -3.202804625034332275e-01 -1.391671299934387207e-01 5.199072137475013733e-02 4.229903221130371094e-02 -1.057550534605979919e-01 -3.836406022310256958e-02 1.403365135192871094e-01 3.600537478923797607e-01 -3.121553957462310791e-01 -1.846290081739425659e-01 1.143112182617187500e-01 1.206869930028915405e-01 2.987249754369258881e-02 1.518877446651458740e-01 3.794990777969360352e-01 -1.861086636781692505e-01 2.568146586418151855e-01 -1.224888935685157776e-01 -2.168969660997390747e-01 -6.392161548137664795e-02 -1.973706483840942383e-01 -9.194525331258773804e-02 -5.202041193842887878e-02
-9.856112592387944460e-05 -1.751915067434310913e-01 -4.433583617210388184e-01 2.116722464561462402e-01 -1.261359006166458130e-01 -2.100477665662765503e-01 -6.151228677481412888e-03 -1.598979346454143524e-02 -2.081820368766784668e-01 1.269508153200149536e-02 -5.682790651917457581e-02 4.584127664566040039e-02 2.017370015382766724e-01 -2.839837074279785156e-01 1.752488017082214355e-01 1.921475678682327271e-02 1.869944483041763306e-01 -2.361132800579071045e-01 2.810493409633636475e-01 -5.352737382054328918e-02 1.311130523681640625e-01 1.210158690810203552e-01 -1.688680797815322876e-02 -5.329261720180511475e-02 -3.516824841499328613e-01 -1.295971721410751343e-01 -1.333592832088470459e-01 -2.017064392566680908e-01 -8.242220431566238403e-02 -1.039050519466400146e-01 -1.220111325383186340e-01 -1.655324250459671021e-01
-2.638886272907257080e-01 1.089591383934020996e-01 -3.044170141220092773e-02 6.409352179616689682e-03 -1.437129527330398560e-01 -4.154911264777183533e-02 -1.333861052989959717e-01 -5.761644616723060608e-02 7.078307215124368668e-03 1.037353426218032837e-01 -1.954983174800872803e-01 1.162818260490894318e-02 -5.584747064858675003e-03 -1.917950958013534546e-01 7.723990827798843384e-02 2.827765345573425293e-01 1.310272067785263062e-01 -3.746042549610137939e-01 -4.794342443346977234e-02 -1.521861255168914795e-01 -8.060277998447418213e-02 -3.426270931959152222e-02 1.325729489326477051e-01 4.435657560825347900e-01 -2.936913669109344482e-01 1.389325857162475586e-01 -2.071660310029983521e-01 -2.719119563698768616e-02 -2.928552329540252686e-01 -1.181068643927574158e-01 -2.072553783655166626e-01 -7.270473986864089966e-02
-2.057691365480422974e-01 1.744613200426101685e-01 -1.335707306861877441e-02 -7.365737855434417725e-02 9.730613976716995239e-02 1.639641374349594116e-01 -2.174388319253921509e-01 -1.680507808923721313e-01 4.569558426737785339e-02 -2.755491808056831360e-02 7.772996276617050171e-02 1.288808584213256836e-01 -9.002473205327987671e-02 -1.998875290155410767e-01 2.913618981838226318e-01 1.523987352848052979e-01 -3.002595901489257812e-01 -1.444440782070159912e-01 2.912203073501586914e-01 5.809038132429122925e-02 5.936691071838140488e-03 -5.018488736823201180e-04 -3.226981461048126221e-01 3.285122215747833252e-01 -3.003874719142913818e-01 1.957342028617858887e-02 -3.207404017448425293e-01 -1.396315693855285645e-01 4.190047457814216614e-02 -4.163387790322303772e-02 -9.996953420341014862e-03 1.412205863744020462e-02
9.215111285448074341e-02 -1.209995821118354797e-01 -1.260589715093374252e-02 1.898203790187835693e-01 1.913041621446609497e-01 3.949950635433197021e-02 -1.511389762163162231e-02 -7.976225577294826508e-03 -3.027953952550888062e-02 -3.016277849674224854e-01 -1.239320114254951477e-01 1.521201897412538528e-02 4.931200668215751648e-02 -1.787059009075164795e-01 -1.322146207094192505e-01 -7.890731096267700195e-02 2.157665938138961792e-01 -1.891582906246185303e-01 1.069753021001815796e-01 1.925271004438400269e-01 1.611325889825820923e-01 1.700654625892639160e-01 -1.150726675987243652e-01 1.849864572286605835e-01 -2.522589266300201416e-01 2.727415561676025391e-01 -2.836224436759948730e-01 -1.404464989900588989e-01 -4.241831898689270020e-01 1.523794978857040405e-01 -4.325957968831062317e-02 -2.454788982868194580e-01
-1.049537137150764465e-01 -1.950313001871109009e-01 1.527646332979202271e-01 -1.496763080358505249e-01 2.265108376741409302e-02 -2.372888661921024323e-02 -1.325321346521377563e-01 7.705232594162225723e-03 1.352345338091254234e-03 -1.096369028091430664e-01 -2.183665931224822998e-01 1.609699279069900513e-01 -9.424190968275070190e-02 -1.053804904222488403e-01 3.383217751979827881e-01 1.466650515794754028e-01 -9.037607908248901367e-02 -4.737847745418548584e-01 1.167931482195854187e-01 7.139333337545394897e-02 -5.585028603672981262e-02 3.120214343070983887e-01 1.247967630624771118e-01 2.649111151695251465e-01 1.374361515045166016e-01 -1.637176126241683960e-01 -1.141512915492057800e-01 1.913777142763137817e-01 -5.592802911996841431e-02 6.990153342485427856e-02 2.584789395332336426e-01 -1.927466243505477905e-01
4.722085595130920410e-02 -1.111841276288032532e-01 -2.234518229961395264e-01 -1.333472281694412231e-01 2.161221057176589966e-01 -1.769232153892517090e-01 -1.681181788444519043e-02 1.853322237730026245e-02 -2.131666690111160278e-01 3.379773721098899841e-02 -2.592079043388366699e-01 -1.358733028173446655e-01 -1.233170032501220703e-01 -4.324930012226104736e-01 1.002565100789070129e-01 1.789175570011138916e-01 3.882424160838127136e-02 -1.938383579254150391e-01 2.795482277870178223e-01 -2.103134691715240479e-01 -8.984644711017608643e-02 -1.669494062662124634e-01 -1.030710935592651367e-01 1.817689090967178345e-01 -2.277916520833969116e-01 1.245093643665313721e-01 -9.392951428890228271e-02 -2.377213910222053528e-02 1.166742742061614990e-01 -1.954980939626693726e-01 7.766611129045486450e-02 -2.946103215217590332e-01
2.274500019848346710e-02 5.811547394841909409e-03 -4.181483015418052673e-02 1.013328805565834045e-01 2.172404900193214417e-02 -1.065475344657897949e-01 -1.393152624368667603e-01 1.028923988342285156e-01 -2.437534928321838379e-01 -2.151865214109420776e-01 -2.129603177309036255e-01 -9.132111817598342896e-02 6.558292079716920853e-05 -8.536957204341888428e-02 -7.153216749429702759e-02 -6.572219729423522949e-02 1.003888547420501709e-01 -2.853625416755676270e-01 4.082934260368347168e-01 2.873666584491729736e-01 3.281929194927215576e-01 1.467445939779281616e-01 9.992824494838714600e-02 2.309492826461791992e-01 5.321706458926200867e-02 1.892450153827667236e-01 -2.630267441272735596e-01 -5.179521813988685608e-02 -2.783804833889007568e-01 1.687756478786468506e-01 9.827708452939987183e-02 -9.981827437877655029e-02
3.157629864290356636e-03 -2.596917795017361641e-03 -2.046734467148780823e-02 -1.222418323159217834e-01 3.649980723857879639e-01 -3.143665492534637451e-01 -1.259263157844543457e-01 1.477436162531375885e-02 -1.583650708198547363e-01 4.801902174949645996e-02 -1.407865881919860840e-01 6.781050562858581543e-02 1.107777729630470276e-01 -6.475579738616943359e-02 3.185989856719970703e-01 1.991960704326629639e-01 -5.727642402052879333e-02 -3.312564492225646973e-01 2.353759557008743286e-01 -1.443945989012718201e-02 1.359838545322418213e-01 -5.093075451441109180e-04 2.709294110536575317e-02 -1.686900407075881958e-01 -2.935528457164764404e-01 -1.426646709442138672e-01 -2.952452301979064941e-01 -1.358378231525421143e-01 -6.527800112962722778e-02 1.063330098986625671e-01 -1.380059421062469482e-01 -2.529351711273193359e-01
2.245075069367885590e-02 -4.864810034632682800e-02 -1.059944108128547668e-01 8.287041634321212769e-02 -1.141924262046813965e-01 -1.930386871099472046e-01 9.002468734979629517e-02 -9.514405578374862671e-02 -1.256354600191116333e-01 -2.424516342580318451e-02 -1.627311706542968750e-01 1.700524240732192993e-01 -1.879300624132156372e-01 6.150374561548233032e-02 1.851501688361167908e-02 -8.737379312515258789e-02 1.129918545484542847e-01 -3.599476516246795654e-01 1.525625586509704590e-01 4.287214875221252441e-01 2.343542873859405518e-01 4.273667186498641968e-02 4.129773080348968506e-01 1.627033054828643799e-01 -1.277303099632263184e-01 4.832044988870620728e-02 -2.363383322954177856e-01 -1.663003303110599518e-02 -8.964884281158447266e-02 1.070463806390762329e-01 1.569082885980606079e-01 -2.657846212387084961e-01
-2.890473604202270508e-01 -1.865229457616806030e-01 -1.278660446405410767e-01 2.245524972677230835e-01 -1.061433851718902588e-01 -1.796326935291290283e-01 -1.476296037435531616e-01 1.081631258130073547e-01 -2.097743004560470581e-01 -2.404122054576873779e-02 -1.752467453479766846e-01 -1.229027658700942993e-01 -2.037068158388137817e-01 -3.813778162002563477e-01 -2.270070649683475494e-02 3.142281472682952881e-01 -2.625253051519393921e-02 -1.418148279190063477e-01 -1.190923973917961121e-01 -2.211729995906352997e-02 1.050179898738861084e-01 5.138981342315673828e-02 -3.356905281543731689e-02 1.721673607826232910e-01 -2.849637269973754883e-01 3.098030388355255127e-01 -2.013680338859558105e-01 1.147495657205581665e-01 -1.079213544726371765e-01 -1.368118971586227417e-01 -4.825958237051963806e-02 1.332514733076095581e-01
-2.766987383365631104e-01 -1.069051846861839294e-01 -2.644821703433990479e-01 1.967228800058364868e-01 1.374751925468444824e-01 -2.347432225942611694e-01 -1.493598073720932007e-01 3.011354058980941772e-02 -4.869330301880836487e-02 -9.576626121997833252e-02 -1.014116108417510986e-01 -2.519507110118865967e-01 -1.495142132043838501e-01 -4.201747104525566101e-02 -4.977273195981979370e-02 2.998305559158325195e-01 -6.608711183071136475e-02 -4.896375536918640137e-01 -4.704856127500534058e-02 -1.220248267054557800e-01 1.307384856045246124e-02 -4.542422015219926834e-03 -6.769596040248870850e-02 2.016376517713069916e-02 -1.425093263387680054e-01 3.551481366157531738e-01 -2.186650186777114868e-01 1.591544449329376221e-01 -1.035043597221374512e-01 -5.436387285590171814e-02 5.059321847511455417e-05 6.847547739744186401e-02
2.149309515953063965e-01 1.322703510522842407e-01 -1.129144132137298584e-01 3.884143233299255371e-01 -1.205383241176605225e-02 -1.022433936595916748e-01 1.789736934006214142e-02 3.972101956605911255e-02 -1.332633346319198608e-01 8.826315402984619141e-03 2.341383844614028931e-01 9.194619208574295044e-02 -2.116723209619522095e-01 -1.713773310184478760e-01 -3.521931543946266174e-02 1.424860358238220215e-01 1.215153336524963379e-01 -2.952970862388610840e-01 4.957599639892578125e-01 4.685923084616661072e-02 6.237406656146049500e-02 8.383443206548690796e-02 -1.568080484867095947e-01 1.752436161041259766e-01 -1.945570856332778931e-01 2.204176224768161774e-02 -1.221061050891876221e-01 -5.529074743390083313e-02 4.344366863369941711e-02 -1.496471017599105835e-01 -1.392461657524108887e-01 -2.592924833297729492e-01
4.658261314034461975e-02 -5.755614861845970154e-02 7.419881969690322876e-02 -8.247070759534835815e-02 7.943739183247089386e-03 -2.961740195751190186e-01 -1.786450743675231934e-01 -3.650092333555221558e-02 -1.445815414190292358e-01 -2.723931968212127686e-01 -2.498122751712799072e-01 -2.009737640619277954e-01 -4.548692107200622559e-01 -1.536738425493240356e-01 1.343516558408737183e-01 7.662656903266906738e-02 4.679188132286071777e-02 -5.711169168353080750e-02 -5.348560214042663574e-02 2.545022778213024139e-02 1.545363217592239380e-01 2.284691631793975830e-01 6.599277257919311523e-02 3.599907755851745605e-01 -2.875199317932128906e-01 1.729467660188674927e-01 -1.138752475380897522e-01 6.423509865999221802e-02 1.191379874944686890e-01 1.640289276838302612e-01 -9.985964745283126831e-02 -9.543979912996292114e-02
3.967611864209175110e-02 -2.039511799812316895e-01 -3.472324088215827942e-02 -1.414269953966140747e-01 -6.315045058727264404e-02 -2.212186753749847412e-01 1.031477302312850952e-01 8.798913098871707916e-03 -7.708303630352020264e-02 5.509246885776519775e-02 -1.727288961410522461e-01 -1.147361695766448975e-01 -1.290556602180004120e-02 -1.123442724347114563e-01 -1.436420064419507980e-02 -3.067391738295555115e-02 -1.477833539247512817e-01 -3.812041878700256348e-01 1.476341784000396729e-01 2.596936523914337158e-01 3.915369212627410889e-01 1.297416985034942627e-01 2.139822393655776978e-01 1.316519081592559814e-01 -1.662308573722839355e-01 2.161846756935119629e-01 -2.491178661584854126e-01 7.975547760725021362e-02 -1.627656966447830200e-01 1.838146299123764038e-01 -1.607120037078857422e-01 -2.958417832851409912e-01
-2.868085205554962158e-01 2.389585971832275391e-01 -2.707914710044860840e-01 -8.553031086921691895e-02 1.291059106588363647e-01 -1.032960019074380398e-03 -2.683720923960208893e-02 2.314295154064893723e-03 -1.131329089403152466e-01 -1.521769165992736816e-01 -5.116450414061546326e-02 -9.102288633584976196e-02 -7.498215138912200928e-02 -1.085720732808113098e-01 2.230974137783050537e-01 2.253998219966888428e-01 -5.310426279902458191e-02 -3.224841654300689697e-01 3.301998227834701538e-02 -4.511262848973274231e-02 -4.055472090840339661e-03 2.869555354118347168e-02 8.814731985330581665e-02 4.600515961647033691e-01 -1.817000359296798706e-01 2.112933695316314697e-01 -3.980826213955879211e-02 -1.526406556367874146e-01 -9.768715500831604004e-02 1.129490211606025696e-01 -3.473455011844635010e-01 -1.485324501991271973e-01
-7.689363509416580200e-02 7.885332405567169189e-02 -2.084527909755706787e-01 -8.937916159629821777e-02 7.941863685846328735e-02 -5.016771331429481506e-02 -9.768750518560409546e-03 2.194600850343704224e-01 -1.261113137006759644e-01 1.744427159428596497e-02 -1.449822038412094116e-01 -2.950496971607208252e-01 -1.105000972747802734e-01 -6.247452646493911743e-02 2.025257423520088196e-02 4.345671236515045166e-01 6.600510329008102417e-02 -4.009284675121307373e-01 4.617996513843536377e-02 -7.978649437427520752e-02 -4.342106729745864868e-02 2.348959296941757202e-01 -3.247525691986083984e-01 2.448749095201492310e-01 -1.608592420816421509e-01 -4.502879921346902847e-03 6.623527035117149353e-03 -1.874212175607681274e-01 -7.631774246692657471e-02 5.749293416738510132e-02 1.432947814464569092e-01 -2.507459521293640137e-01
-1.148547902703285217e-01 8.553984761238098145e-02 -2.095379680395126343e-01 1.949134021997451782e-01 -1.200354918837547302e-01 -1.036016345024108887e-01 8.965176343917846680e-02 2.887955307960510254e-01 1.050417050719261169e-01 9.325243532657623291e-02 -6.009442359209060669e-02 -3.676354512572288513e-02 -4.774462059140205383e-02 -5.369376391172409058e-02 2.599312365055084229e-01 1.596352010965347290e-01 2.605913281440734863e-01 -3.469122946262359619e-01 1.940863430500030518e-01 -1.707040145993232727e-02 2.305746078491210938e-01 3.427497148513793945e-01 8.216464892029762268e-03 8.596575260162353516e-02 8.229529857635498047e-02 -1.369179040193557739e-02 -3.893516957759857178e-01 1.415735185146331787e-01 1.124650314450263977e-01 6.736806035041809082e-02 1.853584647178649902e-01 -1.537859290838241577e-01
8.517529815435409546e-02 -2.842301130294799805e-01 -9.604799747467041016e-02 -2.021403610706329346e-01 1.942104995250701904e-01 -3.231420218944549561e-01 -5.841599032282829285e-02 -9.840586781501770020e-02 -1.180515140295028687e-01 -3.808870911598205566e-03 7.116760313510894775e-02 7.409160584211349487e-02 -1.558720469474792480e-01 8.086238987743854523e-03 1.116761863231658936e-01 2.339682579040527344e-01 2.110314518213272095e-01 4.384870827198028564e-02 1.084612905979156494e-01 1.737899184226989746e-01 1.461993753910064697e-01 1.603218913078308105e-02 -1.969759464263916016e-01 2.190243005752563477e-01 -3.472615182399749756e-01 1.255273520946502686e-01 -3.327521383762359619e-01 9.010055661201477051e-02 -2.735229581594467163e-02 3.173659741878509521e-02 2.421437799930572510e-01 -2.795597612857818604e-01
1.576045714318752289e-02 -1.239664703607559204e-01 -1.955574303865432739e-01 1.041014213114976883e-02 9.595602750778198242e-02 -1.414754986763000488e-02 -2.764151692390441895e-01 1.778685003519058228e-01 -1.348433941602706909e-01 8.710945397615432739e-02 -1.239546611905097961e-01 1.108133569359779358e-01 -4.811498820781707764e-01 -1.042481437325477600e-01 -1.634078025817871094e-01 3.485662937164306641e-01 -1.271098852157592773e-01 -1.553046852350234985e-01 1.820894926786422729e-01 9.696925058960914612e-03 3.362585976719856262e-02 2.004360854625701904e-01 1.167331039905548096e-01 2.882172763347625732e-01 -9.153979271650314331e-02 1.865474693477153778e-02 1.264694929122924805e-01 -5.900547280907630920e-02 -1.460621356964111328e-01 1.515197157859802246e-01 1.620222777128219604e-01 -2.726140618324279785e-01
-1.044428907334804535e-02 -4.200642406940460205e-01 -9.914247691631317139e-02 -5.373632907867431641e-02 2.925564944744110107e-01 1.026566922664642334e-01 1.608215272426605225e-02 -1.048314645886421204e-01 -9.630796499550342560e-03 2.141047418117523193e-01 -1.851245462894439697e-01 1.675083339214324951e-01 -2.061075270175933838e-01 -2.709910273551940918e-01 4.635925963521003723e-02 2.698631584644317627e-01 4.564819484949111938e-02 -2.501073181629180908e-01 1.288618296384811401e-01 -1.453697867691516876e-02 -4.845111072063446045e-02 2.256611436605453491e-01 -2.162736654281616211e-01 2.762858271598815918e-01 -2.728436291217803955e-01 -9.755938500165939331e-02 5.925493314862251282e-02 2.114711105823516846e-01 1.089843958616256714e-01 -1.741602644324302673e-02 2.836903184652328491e-02 -3.431816771626472473e-02
-2.460439503192901611e-01 -5.192834511399269104e-02 -6.719553470611572266e-02 -2.012985944747924805e-02 -1.063166093081235886e-02 -3.904831111431121826e-01 -7.859808951616287231e-02 -9.046427160501480103e-02 -1.299022138118743896e-01 -3.632458150386810303e-01 -2.875288128852844238e-01 -7.048044353723526001e-02 -1.805724799633026123e-01 -3.286515420768409967e-04 1.407393217086791992e-01 1.984367370605468750e-01 -4.173575341701507568e-02 -1.109558120369911194e-01 1.191369891166687012e-01 4.284276068210601807e-02 3.033900558948516846e-01 1.671839356422424316e-01 7.040174305438995361e-02 3.310469388961791992e-01 -2.771037220954895020e-01 1.631048470735549927e-01 1.162388641387224197e-02 9.947750717401504517e-03 1.762028187513351440e-01 1.351620852947235107e-01 -1.180852949619293213e-01 -7.161953300237655640e-02
1.740938574075698853e-01 4.651701450347900391e-02 -3.299647197127342224e-02 3.142749890685081482e-02 8.017564564943313599e-02 -1.292849779129028320e-01 -1.525523723103106022e-03 -1.853387653827667236e-01 -7.125622779130935669e-02 1.746871881186962128e-02 1.064860448241233826e-01 2.522138953208923340e-01 -9.726834483444690704e-03 -1.917452812194824219e-01 2.309548109769821167e-02 1.036091744899749756e-01 4.167081713676452637e-01 -3.015353381633758545e-01 2.743999361991882324e-01 2.535747587680816650e-01 1.423846930265426636e-01 1.803618967533111572e-01 1.924372315406799316e-01 2.448297291994094849e-01 -9.149096906185150146e-02 8.767297491431236267e-03 -1.445640027523040771e-01 1.526010129600763321e-02 1.975598931312561035e-01 1.042602658271789551e-01 -2.450442314147949219e-01 -2.932996153831481934e-01
9.517464786767959595e-02 1.051224917173385620e-01 -7.151705026626586914e-02 1.391235888004302979e-01 4.355711936950683594e-01 -1.433267742395401001e-01 -3.858569860458374023e-01 4.674248769879341125e-02 -9.347493946552276611e-02 8.955935388803482056e-02 -1.190350130200386047e-01 3.017792291939258575e-02 -1.275901496410369873e-01 -2.964287437498569489e-02 1.265438497066497803e-01 1.267718523740768433e-01 2.509040236473083496e-01 -1.958962082862854004e-01 2.328625135123729706e-02 -1.055296882987022400e-01 1.883586794137954712e-01 4.999486356973648071e-02 2.326694577932357788e-01 1.238458156585693359e-01 -2.830629944801330566e-01 -5.459465458989143372e-02 -3.025856912136077881e-01 -2.745884358882904053e-01 8.093594573438167572e-03 1.055737286806106567e-01 -3.282700106501579285e-02 -1.737688481807708740e-01
-6.365256756544113159e-02 7.803437765687704086e-04 -1.723439842462539673e-01 -8.752788603305816650e-02 -1.243179067969322205e-01 -2.344332188367843628e-01 1.997219026088714600e-01 2.465365976095199585e-01 1.369969099760055542e-01 3.870506212115287781e-02 8.064900338649749756e-02 -4.953779280185699463e-02 -5.760168284177780151e-02 -2.805681340396404266e-02 2.618073523044586182e-01 4.463511332869529724e-02 1.902899444103240967e-01 -4.519845843315124512e-01 2.301648557186126709e-01 -1.165801212191581726e-01 4.560924321413040161e-02 7.039208710193634033e-02 -1.507285330444574356e-02 9.645609557628631592e-02 6.652100943028926849e-03 1.069040149450302124e-01 -3.923050761222839355e-01 3.131104633212089539e-02 -2.190089551731944084e-03 3.556142449378967285e-01 2.319172471761703491e-01 -1.157345846295356750e-01
-3.738347440958023071e-02 -5.862233042716979980e-02 -1.942838579416275024e-01 -1.081427782773971558e-01 1.510922312736511230e-01 -1.049875617027282715e-01 -2.578343152999877930e-01 -2.653360664844512939e-01 -1.888958960771560669e-01 4.154979065060615540e-02 -1.557969152927398682e-01 2.834860384464263916e-01 -1.856649667024612427e-01 7.471933960914611816e-02 4.110412001609802246e-01 3.910057842731475830e-01 -1.790509670972824097e-01 -2.026267945766448975e-01 1.875570416450500488e-02 1.088684946298599243e-01 2.621384263038635254e-01 -1.574860513210296631e-01 -7.014326006174087524e-02 8.813320845365524292e-02 -7.937950640916824341e-02 1.658968999981880188e-02 -8.694222569465637207e-02 -8.616397529840469360e-02 8.440382033586502075e-02 3.182122111320495605e-02 -1.099675670266151428e-01 -1.942574530839920044e-01
-1.853602752089500427e-02 8.014173805713653564e-02 -8.842951804399490356e-02 8.240179717540740967e-02 5.838406085968017578e-02 -2.111491262912750244e-01 -4.795738160610198975e-01 -1.069402396678924561e-01 -1.733621805906295776e-01 -1.916256360709667206e-02 -1.334286928176879883e-01 3.231266140937805176e-01 -1.548583358526229858e-01 2.133396267890930176e-01 3.046905994415283203e-01 2.283850908279418945e-01 -8.282050490379333496e-02 -3.700385689735412598e-01 8.677483350038528442e-02 1.828785538673400879e-01 1.507993638515472412e-01 -1.743957400321960449e-02 -4.313251376152038574e-02 9.309393167495727539e-02 -1.819425225257873535e-01 -6.888284534215927124e-02 -5.722576752305030823e-02 -1.484737396240234375e-01 6.457827985286712646e-02 1.172302849590778351e-02 -1.814267784357070923e-01 -5.790576338768005371e-02
-3.775224387645721436e-01 5.904619395732879639e-02 -1.040924936532974243e-01 1.264109313488006592e-01 -6.361837685108184814e-02 8.054997026920318604e-02 -1.544811725616455078e-01 -1.041927784681320190e-01 -5.129556730389595032e-02 9.482326917350292206e-03 -1.503567248582839966e-01 1.062118485569953918e-01 1.651484072208404541e-01 -2.662765979766845703e-01 -6.717016547918319702e-02 2.029112540185451508e-02 -1.193802580237388611e-01 -4.052905440330505371e-01 -3.656594827771186829e-02 1.515244990587234497e-01 1.081978976726531982e-01 1.840053126215934753e-02 -1.105635911226272583e-01 1.152086034417152405e-01 -1.336603015661239624e-01 1.360065340995788574e-01 -3.356592953205108643e-01 -3.287191092967987061e-01 -3.709962069988250732e-01 3.998690843582153320e-02 -6.267807632684707642e-02 -4.007063433527946472e-02
-2.085411697626113892e-01 1.019589230418205261e-01 -1.543246358633041382e-01 -6.371341645717620850e-02 -6.411539018154144287e-02 -2.408386580646038055e-02 -1.482124719768762589e-02 2.447860836982727051e-01 1.589456200599670410e-02 1.050746962428092957e-01 -5.674672499299049377e-02 -1.918841525912284851e-02 1.648147962987422943e-02 1.355410218238830566e-01 2.136260271072387695e-01 3.596233949065208435e-02 2.270781099796295166e-01 -3.844374120235443115e-01 2.975082993507385254e-01 2.883681058883666992e-01 6.263069063425064087e-02 3.139016330242156982e-01 7.593151181936264038e-02 1.941701620817184448e-01 -3.312182798981666565e-02 2.249651700258255005e-01 -3.559937477111816406e-01 -4.185083135962486267e-02 2.258768677711486816e-01 1.137163266539573669e-01 -7.695133332163095474e-03 -1.086548492312431335e-01
6.407043337821960449e-02 -1.053902953863143921e-01 -1.158724799752235413e-01 -1.659604609012603760e-01 -1.959344558417797089e-02 -7.145133335143327713e-03 1.140913590788841248e-01 -7.675201445817947388e-02 -1.558881700038909912e-01 -2.456710040569305420e-01 -7.169915735721588135e-02 2.184392362833023071e-01 -6.213667616248130798e-02 2.687806636095046997e-02 4.197839498519897461e-01 -5.430470220744609833e-03 1.696978462859988213e-03 -1.565019339323043823e-01 8.009449392557144165e-02 2.044358253479003906e-01 -1.031688898801803589e-01 2.458692491054534912e-01 2.489095926284790039e-01 1.981308460235595703e-01 -1.006890758872032166e-01 2.632470428943634033e-01 -2.596784830093383789e-01 -2.303492575883865356e-01 -7.593879848718643188e-02 3.177545964717864990e-01 1.797782629728317261e-01 -1.487764418125152588e-01
1.013451293110847473e-01 1.160433217883110046e-01 1.704248934984207153e-01 4.362824559211730957e-02 1.929294914007186890e-01 -2.711531519889831543e-01 -3.069227375090122223e-02 -1.120754331350326538e-01 4.566526412963867188e-02 -2.594016194343566895e-01 -1.639856696128845215e-01 -3.465928882360458374e-02 -3.300856798887252808e-02 -1.908140629529953003e-01 -3.812817484140396118e-02 2.282480001449584961e-01 -2.218668162822723389e-01 -1.277497559785842896e-01 1.503968089818954468e-01 -3.963524103164672852e-02 8.641130477190017700e-02 2.259738296270370483e-01 2.383032068610191345e-02 2.656317055225372314e-01 -2.109133601188659668e-01 2.408152073621749878e-01 -3.359946310520172119e-01 -8.431946486234664917e-02 1.738154888153076172e-01 1.986898183822631836e-01 -1.334256380796432495e-01 -3.212229013442993164e-01
1.468651555478572845e-02 -4.222563654184341431e-02 -4.968344047665596008e-02 4.337037913501262665e-03 2.995228469371795654e-01 -1.903225779533386230e-01 -8.564251661300659180e-02 4.303504154086112976e-02 3.842860460281372070e-02 -1.506549566984176636e-01 1.136207133531570435e-01 -8.758261799812316895e-02 -2.111723721027374268e-01 -9.902585297822952271e-02 -3.391032516956329346e-01 1.080828439444303513e-02 2.672841772437095642e-02 -2.807860076427459717e-01 3.856046497821807861e-01 8.205951005220413208e-02 2.571473717689514160e-01 6.454844772815704346e-02 -2.361073195934295654e-01 2.531149089336395264e-01 -2.093953266739845276e-02 1.455076187849044800e-01 -3.393363356590270996e-01 4.079167172312736511e-02 -7.332770526409149170e-02 -1.890450119972229004e-01 2.899269945919513702e-02 -2.016539424657821655e-01
5.134874209761619568e-02 -6.695879250764846802e-02 -7.567364722490310669e-02 4.481990262866020203e-02 9.439691156148910522e-02 -6.025732308626174927e-02 -7.072009146213531494e-02 -1.912058889865875244e-01 -1.899021267890930176e-01 -4.545409977436065674e-02 -1.101600527763366699e-01 -4.165347665548324585e-02 -2.808859646320343018e-01 -7.234509289264678955e-02 6.692207604646682739e-02 -7.715760171413421631e-02 1.431580483913421631e-01 -2.163558304309844971e-01 1.789544075727462769e-01 2.789309918880462646e-01 8.359721302986145020e-02 7.020319253206253052e-02 4.319585859775543213e-01 1.837946474552154541e-01 -1.158281117677688599e-01 2.141574025154113770e-01 -2.052172720432281494e-01 -1.148455515503883362e-01 -2.046458572149276733e-01 2.568260431289672852e-01 2.641738653182983398e-01 -2.878413200378417969e-01
6.857665628194808960e-02 -3.450807556509971619e-02 -1.351230144500732422e-01 -2.502302639186382294e-02 1.903202831745147705e-01 -2.386407256126403809e-01 -2.820993959903717041e-01 8.649738132953643799e-02 4.178551584482192993e-02 -7.603293657302856445e-02 -1.435735076665878296e-01 -1.865285038948059082e-01 -2.067865431308746338e-01 -4.299291074275970459e-01 1.098895445466041565e-01 1.644716113805770874e-01 4.103649035096168518e-02 -2.437809705734252930e-01 2.404329329729080200e-01 -9.615782648324966431e-02 -9.419012814760208130e-02 -1.765597760677337646e-01 -3.896967694163322449e-02 2.329854071140289307e-01 -3.138076364994049072e-01 -1.312668174505233765e-01 -6.108351424336433411e-02 8.500928990542888641e-03 -7.571673393249511719e-02 -1.063296869397163391e-01 2.257510125637054443e-01 -2.319562286138534546e-01
6.892739981412887573e-02 9.646113961935043335e-03 -1.708175241947174072e-01 -2.656525671482086182e-01 4.255472719669342041e-01 -9.992538392543792725e-02 -2.004394382238388062e-01 1.246612370014190674e-01 -1.612980365753173828e-01 3.822336345911026001e-02 -2.231652736663818359e-01 -5.174057930707931519e-02 -1.626208573579788208e-01 -5.519200116395950317e-02 1.370228677988052368e-01 1.970568746328353882e-01 2.467899397015571594e-02 -3.202514052391052246e-01 7.099200785160064697e-02 3.428160771727561951e-02 1.845084577798843384e-01 2.290248498320579529e-02 5.503284558653831482e-02 1.640123575925827026e-01 -3.046921491622924805e-01 -2.896289825439453125e-01 -2.531102672219276428e-02 -5.550433881580829620e-03 2.109559923410415649e-01 -4.384284839034080505e-02 4.801530018448829651e-02 -2.855737507343292236e-01
-1.650570891797542572e-03 -9.447233378887176514e-02 -3.220988065004348755e-02 -2.385384291410446167e-01 8.504585176706314087e-02 -3.873795866966247559e-01 -1.868818998336791992e-01 4.042037948966026306e-02 6.532567739486694336e-02 -9.112591296434402466e-02 -3.849055618047714233e-02 1.784670501947402954e-01 1.214186474680900574e-01 -1.640987247228622437e-01 -3.926666826009750366e-02 -7.692419458180665970e-03 -1.050685420632362366e-01 -3.199887573719024658e-01 3.088566660881042480e-01 3.117147088050842285e-01 1.826990097761154175e-01 5.419509112834930420e-02 1.749929785728454590e-01 4.173894226551055908e-02 -1.401142627000808716e-01 1.800420582294464111e-01 -2.346072494983673096e-01 5.787094589322805405e-03 -2.518909871578216553e-01 2.331895828247070312e-01 -8.192767947912216187e-02 -2.092205584049224854e-01
1.026465669274330139e-01 -1.261272579431533813e-01 -1.404170840978622437e-01 1.424093693494796753e-01 -1.083243265748023987e-01 4.943304508924484253e-02 -2.727251648902893066e-01 -2.709501422941684723e-03 -7.489374279975891113e-02 3.383250534534454346e-02 -7.520096004009246826e-02 2.333044260740280151e-02 2.084491308778524399e-03 -1.672933101654052734e-01 5.349770560860633850e-02 -5.578118935227394104e-02 2.333514839410781860e-01 -2.848113775253295898e-01 1.887202858924865723e-01 1.260281652212142944e-01 4.463326558470726013e-02 -6.293348968029022217e-02 2.591575321275740862e-04 -1.167467013001441956e-01 -3.946118801832199097e-02 9.063003212213516235e-02 -3.350932896137237549e-01 -2.289094477891921997e-01 -9.730684570968151093e-03 4.338492155075073242e-01 -1.648858934640884399e-01 -4.488420784473419189e-01
-1.558159291744232178e-01 -5.420020222663879395e-02 -2.420785427093505859e-01 -1.022307276725769043e-01 1.568323969841003418e-01 -1.667933166027069092e-01 -3.970653563737869263e-02 -2.885534167289733887e-01 -1.855366379022598267e-01 9.943696856498718262e-02 5.026642233133316040e-02 2.423616498708724976e-01 -1.478250622749328613e-01 -8.162519335746765137e-02 -9.075169451534748077e-03 -1.922467797994613647e-01 2.912022173404693604e-01 -7.289594411849975586e-02 -1.451677381992340088e-01 1.234839186072349548e-01 1.235420256853103638e-01 1.214745938777923584e-01 -2.174069434404373169e-01 3.187496960163116455e-01 -3.818430304527282715e-01 1.804547607898712158e-01 -2.069379091262817383e-01 -2.797974459826946259e-02 -4.981654137372970581e-02 6.448400206863880157e-03 -8.616345003247261047e-03 -2.558299899101257324e-01
8.096391707658767700e-02 3.577498719096183777e-02 -2.385950535535812378e-01 -3.882354497909545898e-02 1.087225228548049927e-01 6.870222091674804688e-02 -1.420900374650955200e-01 1.736058294773101807e-01 -6.509922444820404053e-03 -7.726172450929880142e-03 6.384177505970001221e-02 -1.214030534029006958e-01 -8.910735696554183960e-02 -4.007925465703010559e-02 -2.000722438097000122e-01 4.599723815917968750e-01 5.962210707366466522e-03 -3.615542054176330566e-01 1.052297949790954590e-01 -1.333315223455429077e-01 -8.016260690055787563e-04 1.086599454283714294e-01 -1.951624080538749695e-02 3.403959572315216064e-01 -2.086520940065383911e-01 -1.949001550674438477e-01 -7.304478436708450317e-02 -1.124272644519805908e-01 -3.613645955920219421e-02 2.488612234592437744e-01 3.065118491649627686e-01 -2.060205638408660889e-01
-2.788070123642683029e-04 -2.026584148406982422e-01 -2.696188092231750488e-01 -1.256487816572189331e-01 -5.308911949396133423e-02 4.410197027027606964e-03 6.134615838527679443e-02 1.181841567158699036e-01 -1.996728628873825073e-01 -4.897700995206832886e-02 -3.695296049118041992e-01 1.349982023239135742e-01 1.885474175214767456e-01 -2.989555895328521729e-01 3.637754172086715698e-02 1.356952935457229614e-01 1.212337687611579895e-01 -3.805029392242431641e-01 1.840447932481765747e-01 -1.424005925655364990e-01 1.165538877248764038e-01 1.088138669729232788e-01 -2.219883501529693604e-01 1.069889068603515625e-01 -1.835778355598449707e-01 -3.158122301101684570e-01 -6.754685193300247192e-02 6.051945686340332031e-02 -6.634924560785293579e-02 2.289796322584152222e-01 6.533563137054443359e-02 -7.500673830509185791e-02
2.263622730970382690e-02 -4.045251011848449707e-02 -1.349588623270392418e-03 -3.490374190732836723e-03 3.005188517272472382e-02 -1.095383018255233765e-01 -3.090482205152511597e-02 -4.638044536113739014e-02 3.546996042132377625e-02 -2.170609384775161743e-01 -7.535982877016067505e-02 -9.158620983362197876e-02 7.420876622200012207e-02 -1.458181887865066528e-01 -8.906479179859161377e-02 -2.841672301292419434e-02 -1.334501653909683228e-01 -3.567107021808624268e-01 1.391603201627731323e-01 2.134031057357788086e-01 5.532292723655700684e-01 1.600315421819686890e-01 7.356967777013778687e-02 2.106723934412002563e-01 -2.357179522514343262e-01 9.222268313169479370e-02 -1.777875721454620361e-01 1.499114334583282471e-01 -4.788715764880180359e-02 1.089796125888824463e-01 -1.742031723260879517e-01 -3.602585792541503906e-01
2.872839942574501038e-02 1.013149395585060120e-01 -1.208835840225219727e-01 3.366911113262176514e-01 -1.401223540306091309e-01 -2.506777942180633545e-01 -1.643046922981739044e-02 1.637575216591358185e-02 1.103648915886878967e-03 -1.857499405741691589e-02 2.654012739658355713e-01 -1.367148198187351227e-02 -9.923718869686126709e-02 -2.524142563343048096e-01 1.250072568655014038e-01 -3.024346940219402313e-02 2.632942795753479004e-01 -2.979178130626678467e-01 2.547683417797088623e-01 1.131934300065040588e-01 4.472562670707702637e-02 9.245984256267547607e-02 -5.674086138606071472e-02 2.785868048667907715e-01 -2.662267386913299561e-01 2.483516372740268707e-02 -1.004864200949668884e-01 -3.651722669601440430e-01 -8.085522800683975220e-02 -6.576716899871826172e-03 -1.978406906127929688e-01 -1.703222692012786865e-01
-1.228802353143692017e-01 -8.503454178571701050e-02 -3.647594451904296875e-01 5.538680776953697205e-02 1.083865463733673096e-01 -1.119523271918296814e-01 -1.040682494640350342e-01 -2.603947520256042480e-01 -1.996626108884811401e-01 1.244173422455787659e-01 -5.385887995362281799e-02 2.430614531040191650e-01 -2.581696808338165283e-01 -5.816467478871345520e-02 2.214766852557659149e-02 -1.751297712326049805e-02 2.171749174594879150e-01 -1.309723556041717529e-01 -2.545993328094482422e-01 2.044995576143264771e-01 1.942761689424514771e-01 7.204808294773101807e-02 -1.085501387715339661e-01 2.370789349079132080e-01 -2.892173528671264648e-01 1.579167544841766357e-01 -1.521512866020202637e-01 -6.370873004198074341e-02 2.925335243344306946e-02 1.809383481740951538e-01 -2.738370895385742188e-01 -1.556336879730224609e-01
3.257181495428085327e-02 -2.047395110130310059e-01 1.265924051403999329e-02 1.450587958097457886e-01 -2.033657133579254150e-01 1.758271269500255585e-02 -3.001236617565155029e-01 4.179850965738296509e-02 1.625262349843978882e-01 -3.947949036955833435e-02 -1.714246571063995361e-01 1.307248175144195557e-01 -2.925248444080352783e-01 -2.389822155237197876e-01 1.867302209138870239e-01 1.858489215373992920e-01 -1.191507279872894287e-01 -4.023385643959045410e-01 -5.501455161720514297e-03 8.315168321132659912e-02 -2.442412450909614563e-02 4.197631031274795532e-02 8.641213178634643555e-02 4.180479347705841064e-01 1.485700458288192749e-01 -6.913141906261444092e-02 -1.264580246061086655e-02 1.858022212982177734e-01 -1.985898911952972412e-01 5.541525408625602722e-02 1.458204388618469238e-01 -1.512473821640014648e-01
5.703579261898994446e-02 -6.168793886899948120e-02 1.130192205309867859e-01 6.633592396974563599e-02 -3.343734145164489746e-02 -2.619962394237518311e-01 -2.136742323637008667e-01 -1.188048794865608215e-01 -1.605875343084335327e-01 -3.015297353267669678e-01 -1.345534473657608032e-01 -9.981886297464370728e-02 -1.565841734409332275e-01 1.724804937839508057e-02 -4.259388893842697144e-02 6.103196181356906891e-03 -8.789131045341491699e-02 -2.438808083534240723e-01 7.145181298255920410e-02 3.172581270337104797e-02 1.233352795243263245e-01 1.634523868560791016e-01 -9.012582153081893921e-02 2.925572991371154785e-01 -3.924346268177032471e-01 2.155037522315979004e-01 -3.034889400005340576e-01 -1.152090877294540405e-01 3.336751759052276611e-01 1.904893070459365845e-01 -9.247999638319015503e-02 -6.191332265734672546e-02
-7.830615341663360596e-02 1.437056213617324829e-01 -6.499120593070983887e-02 -5.711586773395538330e-02 1.567897945642471313e-02 -1.007108166813850403e-01 -3.499560356140136719e-01 -2.529834806919097900e-01 -1.087566837668418884e-01 1.018827110528945923e-01 -3.210937082767486572e-01 2.195089459419250488e-01 -1.449382007122039795e-01 -9.627575427293777466e-02 2.174965739250183105e-01 3.700089454650878906e-01 -2.738821804523468018e-01 -1.834812462329864502e-01 1.806804984807968140e-01 1.133003383874893188e-01 1.541084051132202148e-01 -6.654272973537445068e-02 -7.916762679815292358e-02 1.536356061697006226e-01 7.965153083205223083e-03 -1.779026091098785400e-01 -1.687546372413635254e-01 -6.992051750421524048e-02 2.273386418819427490e-01 -8.698181062936782837e-02 9.181735105812549591e-03 -2.104057520627975464e-01
1.187447234988212585e-01 9.442087262868881226e-03 -2.379402816295623779e-01 -2.459116727113723755e-01 2.241401821374893188e-01 -9.178597480058670044e-03 4.404327645897865295e-02 2.327558547258377075e-01 -8.382111042737960815e-02 -3.985318541526794434e-02 -2.507360279560089111e-01 5.598929896950721741e-02 4.437043890357017517e-02 -1.425361037254333496e-01 8.004035055637359619e-02 3.277844786643981934e-01 -1.092324629426002502e-01 -2.567635178565979004e-01 1.479524746537208557e-02 1.753636747598648071e-01 -3.696297481656074524e-02 -1.756552159786224365e-01 -2.381657660007476807e-01 3.925575613975524902e-01 -2.589794695377349854e-01 1.460480969399213791e-03 -7.591013330966234207e-03 1.076231449842453003e-01 2.141822129487991333e-01 1.981271058320999146e-01 3.071551956236362457e-02 -1.867397725582122803e-01
-2.287364155054092407e-01 -2.883814647793769836e-02 -3.226465582847595215e-01 -9.691542387008666992e-02 1.152484789490699768e-01 -1.467752009630203247e-01 -1.674892455339431763e-01 -3.519364818930625916e-02 -1.479672640562057495e-01 1.067236661911010742e-01 5.519720539450645447e-02 -1.828845739364624023e-01 5.096313357353210449e-02 1.011012494564056396e-01 -9.654563851654529572e-03 3.422432579100131989e-03 1.862259581685066223e-02 -1.545822024345397949e-01 8.696281909942626953e-02 2.268951088190078735e-01 3.171991929411888123e-02 1.217019408941268921e-01 6.314663589000701904e-02 2.237606495618820190e-01 -3.004569113254547119e-01 4.542409777641296387e-01 -3.733808994293212891e-01 -4.814191197510808706e-04 5.747584253549575806e-02 2.816102504730224609e-01 -6.047230958938598633e-02 -1.053066849708557129e-01
7.065844535827636719e-02 -2.349474132061004639e-01 -3.014706820249557495e-02 -5.340455844998359680e-02 7.610075920820236206e-02 4.006509855389595032e-02 2.399057149887084961e-02 -1.273412108421325684e-01 1.235515102744102478e-01 -1.697012186050415039e-01 -1.089189425110816956e-01 2.467076927423477173e-01 -2.831768691539764404e-01 -2.291832119226455688e-01 -9.572180919349193573e-03 3.384524583816528320e-01 1.768207103013992310e-01 -1.498262584209442139e-01 1.569375991821289062e-01 2.272175811231136322e-02 1.683968305587768555e-01 -1.635650992393493652e-01 1.483463197946548462e-01 1.176986694335937500e-01 -1.471607536077499390e-01 1.064909528940916061e-02 -2.289219200611114502e-02 8.346461504697799683e-02 6.782986223697662354e-02 -1.787812858819961548e-01 2.563726007938385010e-01 -4.963171482086181641e-01
-7.091597467660903931e-02 -1.558463126420974731e-01 -2.698980569839477539e-01 -7.586391270160675049e-02 1.297243684530258179e-02 -1.969564110040664673e-01 -2.502155601978302002e-01 8.275300264358520508e-02 -1.439699381589889526e-01 7.653872668743133545e-02 1.319555491209030151e-01 -1.603188179433345795e-02 -1.822797507047653198e-01 -2.464124374091625214e-02 -1.595634408295154572e-02 3.745143115520477295e-01 2.359064966440200806e-01 -3.695238530635833740e-01 2.149019688367843628e-01 -3.932613506913185120e-02 4.630506038665771484e-02 -1.006108969449996948e-01 6.166255846619606018e-02 2.281672805547714233e-01 -2.906221449375152588e-01 -1.794782280921936035e-01 9.709514677524566650e-02 2.063168436288833618e-01 1.282070111483335495e-02 -9.001243859529495239e-03 2.478366494178771973e-01 -1.633050292730331421e-01
1.154168918728828430e-01 1.720210015773773193e-01 -1.132874786853790283e-01 2.638668119907379150e-01 1.981514245271682739e-01 1.829488426446914673e-01 8.295677602291107178e-02 -6.550013553351163864e-03 4.817508906126022339e-02 -5.200035125017166138e-02 -2.173942700028419495e-02 -5.263215303421020508e-02 6.232708692550659180e-03 -1.298137009143829346e-01 2.080312222242355347e-01 1.782092750072479248e-01 7.635829597711563110e-02 -4.869450628757476807e-01 -9.840451180934906006e-02 3.557012975215911865e-01 1.087761148810386658e-01 2.363499067723751068e-02 -1.337538212537765503e-01 3.370684385299682617e-01 -7.689479738473892212e-02 5.933006480336189270e-02 -1.401705294847488403e-01 1.048725545406341553e-01 4.457596689462661743e-02 2.754951417446136475e-01 2.226689904928207397e-01 6.466255336999893188e-02
-1.072551831603050232e-01 -5.687248334288597107e-02 -1.890195310115814209e-01 -2.734008478000760078e-03 1.994767487049102783e-01 1.694313138723373413e-01 -2.194686792790889740e-02 1.946176290512084961e-01 5.751261487603187561e-02 2.448847889900207520e-02 2.080777138471603394e-01 -1.493111997842788696e-01 7.750020176172256470e-02 2.191992849111557007e-01 2.230059206485748291e-01 9.862245619297027588e-02 -1.843106118030846119e-03 -5.294360518455505371e-01 2.723800539970397949e-01 1.049810498952865601e-01 7.659702003002166748e-02 1.368626654148101807e-01 -8.224765956401824951e-02 2.632436752319335938e-01 -7.631856948137283325e-02 2.124381363391876221e-01 -2.041432261466979980e-01 1.399027407169342041e-01 -1.596543565392494202e-02 -1.176477298140525818e-01 -6.552188098430633545e-02 -2.507808208465576172e-01
3.109766356647014618e-02 2.116640061140060425e-01 -3.300610184669494629e-01 9.582243114709854126e-02 -1.099122315645217896e-01 5.249083414673805237e-02 -1.029021218419075012e-01 -1.891222894191741943e-01 -1.259758323431015015e-01 5.040074139833450317e-02 -1.744452714920043945e-01 1.898974180221557617e-01 -2.106845527887344360e-01 -8.423927426338195801e-02 -4.497141018509864807e-02 8.857537806034088135e-02 2.427127063274383545e-01 -2.002793848514556885e-01 -3.658788278698921204e-02 1.318793557584285736e-02 1.612614095211029053e-01 1.643967330455780029e-01 1.314313560724258423e-01 3.700725138187408447e-01 -1.200691983103752136e-01 2.202808707952499390e-01 -2.827605903148651123e-01 -3.357218950986862183e-02 -2.072366476058959961e-01 -3.336414694786071777e-01 -1.472042798995971680e-01 -3.025635518133640289e-02
5.539739504456520081e-02 -2.279565036296844482e-01 -4.782417118549346924e-01 1.145868152379989624e-01 1.214454174041748047e-01 -2.594643235206604004e-01 -7.056651264429092407e-02 -9.022075682878494263e-02 -2.563768327236175537e-01 -6.111752614378929138e-02 1.027646809816360474e-01 1.785875111818313599e-01 2.353070229291915894e-01 -2.506938278675079346e-01 1.813872456550598145e-01 -1.249502599239349365e-02 5.206562578678131104e-02 -3.235297799110412598e-01 1.193533018231391907e-01 -5.983781814575195312e-02 2.281187474727630615e-01 -1.598262414336204529e-02 6.057274714112281799e-02 1.489452570676803589e-01 -2.493191510438919067e-01 -9.859293699264526367e-02 -5.837952718138694763e-02 -1.104272902011871338e-02 2.386569827795028687e-01 -6.390144675970077515e-02 -6.180519983172416687e-02 3.334910050034523010e-02
7.176773995161056519e-02 -5.754503980278968811e-02 -7.579467445611953735e-02 1.223944276571273804e-01 1.645231693983078003e-01 9.133888036012649536e-02 -1.473631411790847778e-01 1.083816289901733398e-01 -4.494860395789146423e-02 2.045524418354034424e-01 -1.834342181682586670e-01 1.576670706272125244e-01 -4.333087503910064697e-01 -2.638662420213222504e-02 -1.796790361404418945e-01 1.837384253740310669e-01 -1.936209201812744141e-01 -2.310971766710281372e-01 1.363389194011688232e-01 6.517552584409713745e-02 1.660881787538528442e-01 1.182757765054702759e-01 2.697469294071197510e-01 3.117681145668029785e-01 -1.977506428956985474e-01 6.073193624615669250e-02 5.249393358826637268e-02 5.696494877338409424e-02 -1.636019796133041382e-01 -5.245099216699600220e-02 2.036498934030532837e-01 -3.162608146667480469e-01
1.157094687223434448e-01 -1.073081195354461670e-01 -1.774132847785949707e-01 -3.135092183947563171e-02 2.529477477073669434e-01 -1.526886075735092163e-01 -7.662581279873847961e-03 2.752732858061790466e-02 -1.000061351805925369e-02 5.761628970503807068e-03 7.898520678281784058e-02 -6.551104784011840820e-02 1.149918511509895325e-02 5.643784999847412109e-02 1.949267387390136719e-01 3.015232980251312256e-01 -5.324511602520942688e-02 -1.046101525425910950e-01 -6.123098358511924744e-02 9.144526720046997070e-02 -8.532981574535369873e-02 -1.820681244134902954e-01 -4.298101961612701416e-01 4.654082357883453369e-01 -2.034292817115783691e-01 1.950943768024444580e-01 -3.169616162776947021e-01 -6.809498369693756104e-02 -1.265687774866819382e-02 1.792795062065124512e-01 1.130029484629631042e-01 -1.198003664612770081e-01
1.355377137660980225e-01 2.083702087402343750e-01 -3.487030565738677979e-01 1.733895689249038696e-01 4.162157177925109863e-01 -4.246497526764869690e-02 -1.703026443719863892e-01 -2.570805549621582031e-01 -2.017379403114318848e-01 7.157036662101745605e-02 -1.145705580711364746e-01 1.019489467144012451e-01 -1.383838206529617310e-01 5.571477487683296204e-02 -3.580363234505057335e-03 -1.114414036273956299e-01 3.949676454067230225e-02 -1.307354420423507690e-01 1.291733086109161377e-01 -3.452595323324203491e-02 2.707809209823608398e-01 2.264195829629898071e-01 -1.090589687228202820e-01 5.844299122691154480e-02 -3.419460058212280273e-01 -6.263322383165359497e-02 -8.258563280105590820e-02 -1.018328890204429626e-01 -2.932409942150115967e-01 -3.283695550635457039e-03 1.161037851125001907e-02 -1.085883751511573792e-01
1.769287884235382080e-01 -2.264886498451232910e-01 -3.110033273696899414e-01 -4.111278429627418518e-02 2.853664159774780273e-01 -2.637899219989776611e-01 1.712625846266746521e-02 -1.263463497161865234e-01 8.716046065092086792e-02 -1.224164888262748718e-01 2.299569696187973022e-01 2.645117640495300293e-01 -1.131917238235473633e-01 -2.280418127775192261e-01 -7.598821073770523071e-02 2.082786113023757935e-01 1.245213821530342102e-01 -1.777794659137725830e-01 3.329969644546508789e-01 4.761685803532600403e-02 2.427372485399246216e-01 -1.335055083036422729e-01 -9.222955442965030670e-03 1.041858643293380737e-01 -1.493920832872390747e-01 -1.119264736771583557e-01 -2.374467849731445312e-01 -2.979038096964359283e-02 2.996955439448356628e-02 8.910136669874191284e-02 -8.979996293783187866e-02 -1.880031526088714600e-01
1.996803879737854004e-01 -1.109084635972976685e-01 -1.889000087976455688e-01 1.422584801912307739e-02 -7.923397421836853027e-02 -2.241664379835128784e-01 4.279904440045356750e-02 -1.332311928272247314e-01 -7.493910193443298340e-02 -1.089583411812782288e-01 -3.085122108459472656e-01 9.833737462759017944e-02 -3.420419991016387939e-02 4.629080370068550110e-02 4.597226902842521667e-02 -1.294770929962396622e-02 1.270109713077545166e-01 -3.455483019351959229e-01 3.587540984153747559e-02 4.145889878273010254e-01 2.924929559230804443e-01 1.829680614173412323e-02 2.492163479328155518e-01 -1.002014614641666412e-02 -1.726425439119338989e-01 3.061815351247787476e-02 -3.398604989051818848e-01 -5.431837588548660278e-02 1.001973673701286316e-01 7.955718040466308594e-02 2.508218884468078613e-01 -1.503905057907104492e-01
4.352330043911933899e-02 -1.971678733825683594e-01 -2.701374590396881104e-01 -4.333009943366050720e-02 5.160162970423698425e-02 -8.057720959186553955e-02 -2.934133708477020264e-01 9.432676434516906738e-02 -2.023894935846328735e-01 1.306571252644062042e-02 -2.221058607101440430e-01 1.500206142663955688e-01 1.714969426393508911e-01 -2.844803035259246826e-01 -1.024367436766624451e-01 3.223176598548889160e-01 5.291845649480819702e-02 -1.073572263121604919e-01 4.028384089469909668e-01 4.554117098450660706e-03 -1.186405345797538757e-01 9.864012151956558228e-02 -1.341339498758316040e-01 1.608832627534866333e-01 -2.888520359992980957e-01 -2.523604333400726318e-01 -6.027034670114517212e-02 -7.767871022224426270e-02 -1.681711971759796143e-01 8.165217004716396332e-03 1.134894937276840210e-01 1.485323905944824219e-02
4.040527716279029846e-02 -1.228178516030311584e-01 -2.417689114809036255e-01 3.927860781550407410e-02 2.103423029184341431e-01 -1.549668163061141968e-01 6.208267435431480408e-02 -6.610510498285293579e-02 2.720031738281250000e-01 1.822491884231567383e-01 -1.191290244460105896e-01 2.054008245468139648e-01 9.266210347414016724e-02 -2.671541869640350342e-01 -6.493129301816225052e-03 1.039352342486381531e-01 8.314818888902664185e-02 -2.765685617923736572e-01 3.643899559974670410e-01 6.806920468807220459e-02 6.407099217176437378e-02 -9.200049191713333130e-02 1.931089311838150024e-01 -2.605028636753559113e-02 -3.864457085728645325e-02 7.834849506616592407e-02 -1.711859703063964844e-01 1.655577868223190308e-02 -2.975842952728271484e-01 7.733253762125968933e-03 4.041635990142822266e-01 -1.785784959793090820e-01
-1.527600437402725220e-01 1.107852533459663391e-02 -1.804340332746505737e-01 -5.790499597787857056e-02 2.352821230888366699e-01 -4.906435012817382812e-01 -2.569922804832458496e-01 -6.041265651583671570e-02 -3.323680460453033447e-01 1.666303910315036774e-02 1.471846923232078552e-02 7.026145607233047485e-02 -1.310383677482604980e-01 7.800771296024322510e-02 -1.142825651913881302e-02 1.393531858921051025e-01 1.283247321844100952e-01 -8.901067078113555908e-02 1.262061744928359985e-01 -6.975209712982177734e-02 2.473363280296325684e-01 1.663371324539184570e-01 -1.500465273857116699e-01 2.559101283550262451e-01 -3.306418359279632568e-01 2.959664538502693176e-02 -7.788623683154582977e-03 -1.971161067485809326e-01 1.272062677890062332e-02 1.848037391901016235e-01 -8.135045319795608521e-02 6.375643610954284668e-02
-6.100114062428474426e-02 -4.390643909573554993e-02 -3.629705682396888733e-02 1.638244986534118652e-01 3.170675411820411682e-02 -1.162783894687891006e-02 -7.872918248176574707e-02 2.362844347953796387e-02 -2.726189494132995605e-01 -1.956278830766677856e-01 -1.967301368713378906e-01 -1.102471426129341125e-01 6.629068404436111450e-02 3.859742730855941772e-02 -1.872824728488922119e-01 2.511908300220966339e-02 1.522619873285293579e-01 -3.114036023616790771e-01 3.990562856197357178e-01 1.651023179292678833e-01 3.062631785869598389e-01 1.534138321876525879e-01 1.516534984111785889e-01 3.484499156475067139e-01 -1.785236969590187073e-02 9.109257161617279053e-02 -2.277247756719589233e-01 1.450136397033929825e-02 -3.159348964691162109e-01 1.343559026718139648e-01 4.905452951788902283e-02 -6.238462403416633606e-02
-3.884745016694068909e-02 -5.573130026459693909e-02 -3.516381084918975830e-01 -6.189778819680213928e-02 -1.445093750953674316e-01 -7.666478306055068970e-02 -1.195388101041316986e-02 8.308269828557968140e-02 -5.105331167578697205e-02 9.579499065876007080e-02 -3.309965729713439941e-01 3.137197718024253845e-02 -6.387235224246978760e-02 -1.201491430401802063e-01 2.586087286472320557e-01 4.048543870449066162e-01 1.566862165927886963e-01 -4.050880968570709229e-01 1.931149959564208984e-01 7.197680324316024780e-02 6.559585779905319214e-02 1.431754976511001587e-01 -3.102354109287261963e-01 -4.552994668483734131e-02 -4.895978420972824097e-02 -1.778585314750671387e-01 -7.014115899801254272e-02 4.880173131823539734e-02 -1.156530529260635376e-01 1.606336683034896851e-01 5.288089439272880554e-02 1.578658968210220337e-01
1.637270790524780750e-03 -4.319027438759803772e-02 3.352114465087652206e-03 9.320368617773056030e-02 1.041046306490898132e-01 -2.423145473003387451e-01 -3.028912842273712158e-01 5.466306954622268677e-02 -5.003074929118156433e-02 -3.505451679229736328e-01 -4.498681053519248962e-02 2.487502759322524071e-03 9.053178876638412476e-02 -2.255172878503799438e-01 -6.303485482931137085e-02 5.869688838720321655e-02 -1.630316376686096191e-01 -1.616751700639724731e-01 3.993198275566101074e-01 6.091742310672998428e-03 3.437376022338867188e-01 9.918128140270709991e-03 -8.422516286373138428e-03 2.569286525249481201e-01 -2.055675350129604340e-02 3.859342634677886963e-01 -1.597288846969604492e-01 -2.947157435119152069e-02 -1.344055831432342529e-01 4.454247653484344482e-02 -7.632600516080856323e-02 -1.819001734256744385e-01
-1.256410032510757446e-02 1.758795678615570068e-01 -3.082223534584045410e-01 -2.048929035663604736e-02 4.385116398334503174e-01 -1.823260784149169922e-01 -2.597889900207519531e-01 -6.474278867244720459e-02 -2.122429758310317993e-01 8.671431988477706909e-02 -5.249805748462677002e-02 9.924620389938354492e-02 -1.829730421304702759e-01 -1.141315773129463196e-01 1.045997366309165955e-01 1.336054056882858276e-01 6.689181178808212280e-02 -3.620268404483795166e-02 -3.124624677002429962e-02 -1.414985358715057373e-01 4.530276656150817871e-01 2.318738102912902832e-01 5.738273262977600098e-02 4.274731874465942383e-02 -2.212114483118057251e-01 -5.299990996718406677e-02 -1.900885403156280518e-01 -1.957857459783554077e-01 -9.697316214442253113e-03 1.289786547422409058e-01 2.700176648795604706e-02 -3.508412837982177734e-02
-1.120307296514511108e-01 -5.419021844863891602e-01 -2.635729610919952393e-01 -3.917712718248367310e-02 1.322978883981704712e-01 8.173559606075286865e-02 5.532934516668319702e-02 -1.123212352395057678e-01 3.213771432638168335e-02 2.261317819356918335e-01 -4.822455719113349915e-02 -1.310622394084930420e-01 -7.927548885345458984e-02 -1.691189780831336975e-02 1.032495424151420593e-01 -5.931749939918518066e-02 1.480256170034408569e-01 -4.101218581199645996e-01 4.906793683767318726e-02 2.296342402696609497e-01 7.605504989624023438e-02 2.097080200910568237e-01 -5.778724327683448792e-02 3.231979608535766602e-01 4.274984076619148254e-02 -7.649954408407211304e-02 3.376595303416252136e-02 -1.252303272485733032e-01 -7.935989648103713989e-02 4.374400898814201355e-02 3.305467218160629272e-02 -2.321379184722900391e-01
-3.423769474029541016e-01 -1.641822755336761475e-01 -2.551169693470001221e-01 2.392703741788864136e-01 2.200012654066085815e-01 -6.816957145929336548e-02 -2.051760554313659668e-01 1.165456250309944153e-01 -5.671853199601173401e-02 8.842480927705764771e-02 -1.675857603549957275e-01 8.687342703342437744e-02 -2.330960333347320557e-01 5.692597851157188416e-02 3.559689596295356750e-02 -9.862440824508666992e-02 2.006416767835617065e-01 -3.312722742557525635e-01 7.267240434885025024e-02 1.098813414573669434e-01 2.083025276660919189e-01 -1.482042390853166580e-02 -3.025132715702056885e-01 1.310625672340393066e-01 1.465143859386444092e-01 1.081034690141677856e-01 -2.295431494712829590e-01 4.183668643236160278e-02 -9.516215324401855469e-02 9.483458101749420166e-02 -1.793826818466186523e-01 -2.281394749879837036e-01
-1.533091962337493896e-01 -8.248069137334823608e-02 -3.041452169418334961e-01 6.269428413361310959e-03 -1.154330149292945862e-01 -3.419028222560882568e-01 -1.994086652994155884e-01 -1.970444023609161377e-01 2.643780708312988281e-01 1.318828910589218140e-01 -7.372462004423141479e-02 -2.597683854401111603e-02 1.358695179224014282e-01 -1.315058618783950806e-01 1.356689631938934326e-01 3.026661276817321777e-01 -9.147413820028305054e-02 -3.333031535148620605e-01 1.114154011011123657e-01 1.327921450138092041e-01 2.539241611957550049e-01 1.922960281372070312e-01 -3.026678562164306641e-01 4.718042910099029541e-02 -7.571241259574890137e-02 1.036383025348186493e-02 -1.147587820887565613e-01 1.233743950724601746e-01 -1.763580888509750366e-01 2.608034200966358185e-02 1.344365030527114868e-01 -1.703510247170925140e-02
2.039345800876617432e-01 -1.268845200538635254e-01 -3.036593273282051086e-02 1.451376378536224365e-01 1.535530537366867065e-01 1.410019304603338242e-02 6.378979980945587158e-02 -5.611476674675941467e-02 -7.748610526323318481e-02 -3.352967798709869385e-01 -2.037759870290756226e-01 -7.888826727867126465e-02 -1.544995754957199097e-01 -7.803437113761901855e-02 2.290209382772445679e-02 2.586925029754638672e-01 4.229984804987907410e-02 -1.414968222379684448e-01 5.415484681725502014e-02 -4.463035985827445984e-02 7.966265827417373657e-02 1.809318363666534424e-01 -3.741291165351867676e-01 3.060795962810516357e-01 -1.013632863759994507e-01 -2.528011798858642578e-01 -3.664581775665283203e-01 4.556895792484283447e-02 2.547331452369689941e-01 1.863103508949279785e-01 5.820015445351600647e-02 -1.128406375646591187e-01
8.420737832784652710e-02 -2.477155923843383789e-01 -1.835993230342864990e-01 8.286496996879577637e-02 1.664336174726486206e-01 6.343647092580795288e-02 -1.197606399655342102e-01 6.151094287633895874e-02 1.110588535666465759e-01 -3.107107244431972504e-02 1.079477965831756592e-01 -1.046652570366859436e-01 2.871555089950561523e-02 -1.696520596742630005e-01 8.395695686340332031e-02 2.163801342248916626e-01 -1.286546736955642700e-01 -2.895694971084594727e-01 2.066073268651962280e-01 -8.852010220289230347e-02 8.351468294858932495e-02 -4.831712692975997925e-02 -9.465574473142623901e-02 3.323213458061218262e-01 -4.265390336513519287e-01 -2.368084490299224854e-01 1.698078513145446777e-01 8.725537359714508057e-02 -2.342582121491432190e-02 -5.520625784993171692e-02 1.800287812948226929e-01 -3.628187179565429688e-01
9.909355640411376953e-02 -1.145741119980812073e-01 -1.845199167728424072e-01 -9.579245746135711670e-02 5.588787421584129333e-02 -2.345709055662155151e-01 -6.181745976209640503e-02 7.383497804403305054e-02 1.875800266861915588e-02 -7.632766664028167725e-02 -6.643234938383102417e-02 9.851577877998352051e-02 1.076154634356498718e-01 -1.761796921491622925e-01 2.559547722339630127e-01 2.008397281169891357e-01 6.667473912239074707e-02 -4.165902435779571533e-01 3.130812048912048340e-01 7.885075360536575317e-02 2.046425193548202515e-01 -1.199483498930931091e-01 4.926678165793418884e-02 2.907022833824157715e-01 -3.149581551551818848e-01 -3.117019832134246826e-01 4.483303427696228027e-02 -7.774930447340011597e-02 5.817503854632377625e-02 -2.052432745695114136e-01 1.328332275152206421e-01 -6.816362589597702026e-02
2.077256515622138977e-02 -8.188331499695777893e-03 -1.385720372200012207e-01 -1.720412820577621460e-02 2.980106472969055176e-01 -2.250979989767074585e-01 -8.221619762480258942e-03 1.469765901565551758e-01 -1.200050637125968933e-01 7.396416738629341125e-03 -2.703187465667724609e-01 1.485891789197921753e-01 -2.071343660354614258e-01 -2.970495820045471191e-01 2.537025809288024902e-01 2.286639958620071411e-01 -6.616484373807907104e-02 -4.047931730747222900e-01 1.341731008142232895e-02 -4.764080420136451721e-02 -1.038801819086074829e-01 5.674737039953470230e-03 -2.631901204586029053e-01 7.453043758869171143e-02 -1.507500410079956055e-01 -7.498647272586822510e-02 -1.372022777795791626e-01 -1.728975027799606323e-01 1.927300393581390381e-01 1.956036314368247986e-02 2.938739061355590820e-01 -6.453078985214233398e-02
-2.586494982242584229e-01 5.895678326487541199e-02 -1.239113956689834595e-01 1.421103999018669128e-02 7.642108201980590820e-02 -6.572712957859039307e-02 -1.208907589316368103e-01 -8.477405458688735962e-02 -6.112480536103248596e-02 -4.561705142259597778e-02 -1.270279288291931152e-01 -8.906479179859161377e-02 -1.405218392610549927e-01 -1.051531955599784851e-01 2.157711982727050781e-01 3.542810678482055664e-01 -6.492473650723695755e-03 -2.788995802402496338e-01 -7.932152599096298218e-02 -1.250116825103759766e-01 -4.256588593125343323e-02 -6.498649716377258301e-03 9.603306651115417480e-02 4.420548975467681885e-01 -2.670691013336181641e-01 1.724061220884323120e-01 -1.721511930227279663e-01 -6.443048268556594849e-02 -2.973901033401489258e-01 7.064716517925262451e-02 -3.385527133941650391e-01 -1.492126286029815674e-02
5.838526412844657898e-02 -1.704238653182983398e-01 -1.192179396748542786e-01 9.616699069738388062e-02 2.161471694707870483e-01 -2.263272404670715332e-01 -2.919191122055053711e-01 -4.998282343149185181e-02 8.780223131179809570e-02 -2.713109254837036133e-01 -2.595669925212860107e-01 8.179593086242675781e-02 -4.232620354741811752e-03 5.643822252750396729e-02 -7.006166875362396240e-02 -9.425501339137554169e-03 -7.383402436971664429e-02 -3.039450943470001221e-01 2.440536320209503174e-01 -8.670888841152191162e-02 2.194903641939163208e-01 7.470204681158065796e-02 2.446610294282436371e-02 2.022500187158584595e-01 -2.523065507411956787e-01 2.643533349037170410e-01 -8.707189559936523438e-02 -2.090678662061691284e-01 1.513882428407669067e-01 4.450935870409011841e-03 -2.916342914104461670e-01 -2.045640051364898682e-01
8.485919982194900513e-02 -3.151964843273162842e-01 -1.198650971055030823e-01 1.195141673088073730e-01 -1.746497303247451782e-01 -7.877628505229949951e-02 -1.854545474052429199e-01 -3.696247339248657227e-01 -1.487774252891540527e-01 1.171751469373703003e-01 -3.149467408657073975e-01 -1.799543201923370361e-02 7.527452707290649414e-02 -1.672689765691757202e-01 2.223867326974868774e-01 4.962813574820756912e-03 1.128031983971595764e-01 -4.924217462539672852e-01 2.410777807235717773e-01 -1.102558150887489319e-01 -8.384641841985285282e-04 -6.231209263205528259e-02 5.809420719742774963e-02 8.347824215888977051e-03 5.124605447053909302e-02 1.024635210633277893e-01 -1.189261600375175476e-01 5.917949229478836060e-02 -2.739609219133853912e-03 5.887421593070030212e-02 1.662407070398330688e-01 -2.094805389642715454e-01
-2.690460383892059326e-01 1.052667200565338135e-01 -2.041207700967788696e-01 1.251042187213897705e-01 -6.626898795366287231e-02 -1.404229998588562012e-01 4.102379083633422852e-02 -2.708913683891296387e-01 6.246018409729003906e-02 -1.178714446723461151e-02 -9.541140496730804443e-02 2.001108527183532715e-01 -3.760037720203399658e-01 -1.146084070205688477e-01 2.041831240057945251e-02 3.543925285339355469e-01 -1.371767520904541016e-01 -3.095928132534027100e-01 6.322635710239410400e-02 -3.344594314694404602e-02 1.214120015501976013e-01 1.272098571062088013e-01 2.206389158964157104e-01 2.159805744886398315e-01 4.260648787021636963e-02 3.418475156649947166e-03 -2.580554783344268799e-01 -1.515775918960571289e-01 6.832186132669448853e-02 1.196714397519826889e-02 -2.330954670906066895e-01 -1.724965721368789673e-01
-7.037670910358428955e-02 -9.947749972343444824e-02 8.753366023302078247e-02 2.369236201047897339e-01 -7.502052187919616699e-02 1.888027042150497437e-01 -1.139357015490531921e-01 -1.434592753648757935e-01 -2.099145203828811646e-01 9.305208921432495117e-02 -6.722045689821243286e-02 1.487216204404830933e-01 -1.468289494514465332e-01 -3.847240507602691650e-01 4.230202734470367432e-02 -6.842536479234695435e-02 1.473165303468704224e-01 -4.210595414042472839e-02 6.621038913726806641e-02 2.957082912325859070e-02 2.607991695404052734e-01 -1.970547437667846680e-01 4.232473671436309814e-02 2.351824343204498291e-01 -2.471023947000503540e-01 9.604474902153015137e-02 -3.629193603992462158e-01 -4.581188783049583435e-02 5.290297046303749084e-02 -2.163896709680557251e-02 2.323287874460220337e-01 -3.702680170536041260e-01
6.729546189308166504e-02 -1.684163808822631836e-01 1.527229398488998413e-01 8.919264376163482666e-02 2.518337666988372803e-01 -1.770374015904963017e-03 -3.092771209776401520e-02 6.282125413417816162e-02 -4.678601026535034180e-02 -1.510201580822467804e-02 -1.495523452758789062e-01 -7.192146778106689453e-02 -2.339909970760345459e-02 -3.023861646652221680e-01 1.110392361879348755e-01 -7.807098329067230225e-02 -7.395568769425153732e-03 -5.088800787925720215e-01 1.948721855878829956e-01 1.398276090621948242e-01 3.287062942981719971e-01 2.224901318550109863e-01 6.653165817260742188e-02 -1.160106658935546875e-01 -2.687491476535797119e-01 6.281838566064834595e-02 -2.496924102306365967e-01 -1.463227272033691406e-01 1.511086896061897278e-02 2.019360661506652832e-02 -2.597076594829559326e-01 -8.454470336437225342e-02
2.531066238880157471e-01 -3.045861050486564636e-02 -3.797329366207122803e-01 -1.425673067569732666e-01 2.655181884765625000e-01 -1.458304673433303833e-01 1.036156937479972839e-01 2.746189832687377930e-01 4.547573253512382507e-02 2.832378149032592773e-01 9.906575083732604980e-02 2.007928490638732910e-01 1.239506304264068604e-01 -5.969109386205673218e-02 2.823939919471740723e-01 -1.553435251116752625e-02 6.004999950528144836e-02 -2.689883410930633545e-01 2.414538413286209106e-01 -1.283919159322977066e-02 2.331403493881225586e-01 1.565306484699249268e-01 -4.939635843038558960e-02 1.301534920930862427e-01 -1.101045459508895874e-01 1.658567637205123901e-01 -8.125256001949310303e-02 -5.860768258571624756e-02 -1.154942512512207031e-01 1.304733604192733765e-01 7.887145876884460449e-02 -2.057118415832519531e-01
-2.047021687030792236e-02 5.260765179991722107e-02 -4.915792047977447510e-01 2.202392816543579102e-01 -2.424930483102798462e-01 -7.229655236005783081e-02 -1.074889078736305237e-01 1.146341413259506226e-01 -3.301082849502563477e-01 -2.573750447481870651e-03 7.201474159955978394e-02 1.477083563804626465e-01 2.565405368804931641e-01 -1.895991414785385132e-01 3.649586811661720276e-02 4.599447920918464661e-02 3.735176846385002136e-02 -2.026509940624237061e-01 5.254498869180679321e-02 -7.048706989735364914e-03 2.163876295089721680e-01 9.135717153549194336e-02 7.102050632238388062e-02 2.547539472579956055e-01 -2.006352692842483521e-01 -1.182429119944572449e-01 -2.678577303886413574e-01 -2.111510485410690308e-01 -1.008426323533058167e-01 1.137351840734481812e-01 -1.048964485526084900e-01 -4.098711162805557251e-02
1.160131320357322693e-01 -1.010138615965843201e-01 -2.455922961235046387e-01 -4.345922172069549561e-02 1.379861831665039062e-01 -3.051660358905792236e-01 -3.681048452854156494e-01 1.100026816129684448e-02 -1.943023949861526489e-01 4.654286429286003113e-02 -1.372681814245879650e-03 1.461699008941650391e-01 -2.750703990459442139e-01 -1.828155666589736938e-01 -4.580587148666381836e-02 2.576650679111480713e-01 2.874996662139892578e-01 -2.240035831928253174e-01 2.868053913116455078e-01 2.385145239531993866e-02 -1.154205575585365295e-01 6.980288028717041016e-02 -4.204670339822769165e-02 1.612533479928970337e-01 -1.860551983118057251e-01 -1.454068273305892944e-01 1.416700333356857300e-01 1.410859972238540649e-01 7.696335762739181519e-02 1.177276074886322021e-01 2.115263044834136963e-01 -7.480403035879135132e-02
-7.119432091712951660e-02 -3.254700601100921631e-01 5.648213252425193787e-02 -8.423683792352676392e-02 3.639817610383033752e-02 1.472385078668594360e-01 -2.216784954071044922e-01 1.699496358633041382e-01 -1.274568587541580200e-01 2.048793137073516846e-01 -2.744725048542022705e-01 -2.237930893898010254e-02 -1.754922978579998016e-02 -7.765643298625946045e-02 1.613299101591110229e-01 -3.619844466447830200e-02 4.886582121253013611e-02 -2.953554987907409668e-01 2.984932959079742432e-01 1.910705566406250000e-01 7.467029243707656860e-02 5.064519867300987244e-02 -1.144242435693740845e-01 2.515329718589782715e-01 -2.515714466571807861e-01 -4.673436284065246582e-02 1.091196760535240173e-01 -1.011005565524101257e-01 1.636877655982971191e-01 3.098575472831726074e-01 -2.635689079761505127e-01 -1.742052584886550903e-01
7.359480112791061401e-02 -9.342451579868793488e-03 -1.993750780820846558e-01 6.397704035043716431e-02 6.399162113666534424e-02 2.966185100376605988e-02 -9.629385173320770264e-02 1.505056768655776978e-01 3.637649863958358765e-02 6.158862635493278503e-02 -2.845076322555541992e-01 6.096330657601356506e-02 -3.829109966754913330e-01 1.289330422878265381e-02 -2.818800508975982666e-01 1.844369322061538696e-01 -7.263938337564468384e-02 -1.579249501228332520e-01 1.600823551416397095e-01 -6.406808644533157349e-02 1.981040239334106445e-01 9.548009932041168213e-02 2.635844945907592773e-01 4.428958296775817871e-01 -3.202776610851287842e-01 -9.125960059463977814e-03 1.761733554303646088e-02 5.234652757644653320e-02 -1.804834604263305664e-01 5.756592750549316406e-02 1.489182859659194946e-01 -1.612346172332763672e-01
-8.741443976759910583e-03 -2.278692722320556641e-01 -1.793048828840255737e-01 5.818609148263931274e-02 9.504009038209915161e-02 -5.923242866992950439e-02 1.714225411415100098e-01 -1.850018054246902466e-01 1.444129198789596558e-01 -7.969393394887447357e-03 2.310326844453811646e-01 3.124209046363830566e-01 -2.656333148479461670e-01 -1.243632361292839050e-01 -3.041481785476207733e-02 -1.853555440902709961e-01 2.183984965085983276e-02 -3.822508454322814941e-01 3.484048843383789062e-01 1.894245445728302002e-01 6.848219037055969238e-02 2.371937483549118042e-01 -4.413868859410285950e-02 1.544080078601837158e-01 -1.067699864506721497e-01 1.953828893601894379e-02 -1.756590902805328369e-01 -1.234841183759272099e-04 8.229048550128936768e-02 2.264992147684097290e-01 -1.871142387390136719e-01 -1.295235604047775269e-01
-1.432052403688430786e-01 -1.576730795204639435e-02 2.097454071044921875e-01 -2.021681331098079681e-02 -1.580851823091506958e-01 -1.419410854578018188e-01 -8.300761133432388306e-02 -1.868814788758754730e-02 5.477152764797210693e-02 -3.006461262702941895e-01 -1.945526152849197388e-01 -2.205575816333293915e-02 -1.287491321563720703e-01 -2.601485848426818848e-01 5.756961181759834290e-02 8.983413130044937134e-02 7.989334315061569214e-02 -2.177851647138595581e-01 1.293988972902297974e-01 2.947508394718170166e-01 2.202405780553817749e-01 1.747159659862518311e-01 2.754782438278198242e-01 2.326594591140747070e-01 -1.662986278533935547e-01 1.024534031748771667e-01 -3.046922385692596436e-01 -6.331054121255874634e-02 -1.175593584775924683e-01 2.601337134838104248e-01 8.633214980363845825e-02 -2.543120682239532471e-01
-5.937734991312026978e-02 -6.555812060832977295e-02 -1.203108429908752441e-01 -2.356435507535934448e-01 7.419538497924804688e-02 2.234025597572326660e-01 -1.545095443725585938e-01 -1.524337232112884521e-01 -1.686733514070510864e-01 8.946417272090911865e-02 1.036001816391944885e-01 1.029020398855209351e-01 7.117329537868499756e-02 -3.438864648342132568e-01 6.216507777571678162e-02 1.268374919891357422e-01 5.106538534164428711e-02 -2.630234062671661377e-01 6.767207384109497070e-02 1.595014929771423340e-01 1.281978935003280640e-01 -2.811117470264434814e-02 -3.681743517518043518e-02 1.838219761848449707e-01 -2.759684920310974121e-01 -3.022560775279998779e-01 -4.583991765975952148e-01 6.313442438840866089e-02 2.753670886158943176e-02 -2.590703070163726807e-01 1.208117380738258362e-01 -1.773064024746417999e-02
9.083532541990280151e-02 -4.427764713764190674e-01 -5.490534752607345581e-02 -5.901892855763435364e-02 -5.758910998702049255e-02 1.988510042428970337e-01 2.226036936044692993e-01 1.579405516386032104e-01 -1.410387307405471802e-01 1.972074247896671295e-02 3.220700472593307495e-02 1.681111752986907959e-01 -6.445804983377456665e-02 -5.467324331402778625e-02 1.113344952464103699e-01 2.743945121765136719e-01 1.945780962705612183e-01 -2.477241456508636475e-01 3.384394943714141846e-01 5.918790027499198914e-02 1.593138426542282104e-01 5.004487559199333191e-02 -1.398306488990783691e-01 2.538930177688598633e-01 -1.542837917804718018e-01 2.183941453695297241e-01 1.175801977515220642e-01 -4.127211496233940125e-02 8.521287888288497925e-02 2.430993616580963135e-01 -1.833471208810806274e-01 -1.061049923300743103e-01
-1.135748177766799927e-01 -1.734115742146968842e-02 -3.286219537258148193e-01 5.085964500904083252e-02 1.262565255165100098e-01 1.359041333198547363e-01 -1.364136636257171631e-01 7.957938313484191895e-02 9.570313990116119385e-02 -8.086723089218139648e-02 -1.781315803527832031e-01 1.028090864419937134e-01 6.181464344263076782e-02 -1.683469861745834351e-01 1.420490145683288574e-01 2.349249124526977539e-01 3.023266792297363281e-01 -2.386088669300079346e-01 1.564020514488220215e-01 2.215865850448608398e-01 -7.242278009653091431e-02 -1.517927832901477814e-02 -1.399140805006027222e-01 4.002217650413513184e-01 7.687317579984664917e-02 -1.065190043300390244e-02 4.970835149288177490e-02 2.538890540599822998e-01 -3.380513191223144531e-02 -1.336805820465087891e-01 8.674308657646179199e-02 -3.804238438606262207e-01
-3.920513018965721130e-02 1.992514729499816895e-02 -9.983673691749572754e-02 2.205715626478195190e-01 -1.459867358207702637e-01 -1.303596496582031250e-01 -1.068054363131523132e-01 1.329402029514312744e-01 -1.065486818552017212e-01 -1.496713012456893921e-01 -1.208367794752120972e-01 1.491737924516201019e-02 1.644247621297836304e-01 -1.569535136222839355e-01 -2.418018877506256104e-02 8.945687115192413330e-02 1.787473857402801514e-01 -4.077737033367156982e-01 7.036496419459581375e-03 1.057796478271484375e-01 2.689503878355026245e-02 -1.268541812896728516e-01 2.082153856754302979e-01 1.750248521566390991e-01 -2.108906805515289307e-01 1.111933290958404541e-01 -3.798845112323760986e-01 -1.880739927291870117e-01 -2.313077449798583984e-01 3.271827399730682373e-01 -2.426778376102447510e-01 -8.358553797006607056e-02
1.321596354246139526e-01 2.077899686992168427e-02 -3.160911202430725098e-01 2.111916840076446533e-01 3.211734816431999207e-02 7.230340852402150631e-04 -2.002902925014495850e-01 -1.497010141611099243e-01 -2.114314734935760498e-01 4.574683681130409241e-02 1.312355101108551025e-01 -1.977199167013168335e-01 -1.644928753376007080e-01 -8.888143347576260567e-04 -4.464925453066825867e-02 -1.941271573305130005e-01 1.300118863582611084e-01 -2.927061319351196289e-01 2.167301476001739502e-01 1.163814887404441833e-01 3.438944518566131592e-01 1.227964088320732117e-01 2.364915758371353149e-01 1.988192051649093628e-01 -3.224371373653411865e-01 -7.396782934665679932e-02 -1.233058422803878784e-01 -9.184350818395614624e-02 2.261953800916671753e-01 3.978005796670913696e-02 -9.149359166622161865e-02 -1.344904899597167969e-01
9.085550159215927124e-02 -1.236420683562755585e-02 9.256388247013092041e-02 -9.615667909383773804e-02 3.378349822014570236e-03 9.865059703588485718e-02 -2.214160049334168434e-03 -1.709746122360229492e-01 -2.001255005598068237e-01 1.786408871412277222e-01 -9.102657437324523926e-03 1.781238764524459839e-01 -8.282219991087913513e-03 -3.013053536415100098e-01 6.844943761825561523e-02 -3.056061454117298126e-02 8.146678656339645386e-02 -1.485389173030853271e-01 1.738949269056320190e-01 1.293635070323944092e-01 3.231959640979766846e-01 -1.237387731671333313e-01 1.189762949943542480e-01 3.965779542922973633e-01 -5.515367910265922546e-02 7.276305556297302246e-02 -3.974671363830566406e-01 9.148845821619033813e-02 5.670636892318725586e-02 7.583480328321456909e-02 3.880344331264495850e-01 -1.829095929861068726e-01
-3.031275793910026550e-02 7.405214756727218628e-02 -7.814093679189682007e-02 -5.283805727958679199e-02 2.864451408386230469e-01 -1.646535843610763550e-01 -2.930348813533782959e-01 -1.174783334136009216e-01 -2.012602835893630981e-01 -6.688724458217620850e-02 -1.304682493209838867e-01 -1.282614469528198242e-01 1.343606859445571899e-01 -6.417091190814971924e-02 -1.708437502384185791e-01 -1.352061778306961060e-01 -1.054945290088653564e-01 -2.972030639648437500e-01 3.009096086025238037e-01 2.357729822397232056e-01 2.851634621620178223e-01 1.065487563610076904e-01 -1.479692012071609497e-01 2.309803068637847900e-01 -1.364250332117080688e-01 1.743260174989700317e-01 -2.775471210479736328e-01 -2.066608145833015442e-02 1.978696696460247040e-02 1.270981878042221069e-02 -2.419747710227966309e-01 -1.694052219390869141e-01
4.836892336606979370e-02 1.949837245047092438e-02 -8.988378196954727173e-02 -1.463895291090011597e-01 1.538624912500381470e-01 1.030289530754089355e-01 4.464117437601089478e-02 -1.846330612897872925e-02 -1.730271875858306885e-01 1.242535784840583801e-01 -1.946967393159866333e-01 2.795299887657165527e-01 1.287734508514404297e-01 -1.472946256399154663e-01 6.964100897312164307e-02 1.043451279401779175e-01 7.479485124349594116e-02 -2.523423135280609131e-01 -8.243791759014129639e-02 -1.713648624718189240e-02 -1.606925949454307556e-02 3.581293225288391113e-01 -7.216444704681634903e-03 -7.919294387102127075e-02 -3.125999867916107178e-01 2.053150981664657593e-01 -1.497049778699874878e-01 -9.240505099296569824e-02 -2.551432847976684570e-01 1.705710738897323608e-01 2.476864010095596313e-01 -4.220760762691497803e-01
1.326842755079269409e-01 -1.077403351664543152e-01 -2.338107675313949585e-01 -1.155187115073204041e-01 1.595107652246952057e-02 -2.889684140682220459e-01 -9.790197759866714478e-02 -3.995005488395690918e-01 1.449712179601192474e-02 -3.867197781801223755e-02 -9.571688622236251831e-02 4.476506728678941727e-03 -1.713414937257766724e-01 -3.219738900661468506e-01 2.093216329813003540e-01 9.304758906364440918e-02 -1.632972657680511475e-01 3.599294275045394897e-02 1.217362880706787109e-01 2.197868525981903076e-01 2.153194099664688110e-01 3.821500763297080994e-02 3.057677447795867920e-01 1.162842363119125366e-01 -4.973079543560743332e-03 -7.539860438555479050e-03 -2.388193905353546143e-01 1.429691631346940994e-02 -7.345838099718093872e-02 3.861662698909640312e-03 -8.243390358984470367e-03 -3.804212808609008789e-01
-5.919443443417549133e-02 8.461292088031768799e-02 -1.337705254554748535e-01 -2.732582092285156250e-01 2.166766822338104248e-01 5.128231272101402283e-02 -8.595581352710723877e-02 8.154889941215515137e-02 -4.787858724594116211e-01 1.279186829924583435e-02 -1.837154179811477661e-01 -1.359133981168270111e-02 -1.079574972391128540e-01 -3.058440983295440674e-01 -2.447571419179439545e-02 3.093522787094116211e-01 3.791771829128265381e-02 -3.025546669960021973e-01 1.454797685146331787e-01 -5.674385931342840195e-03 1.003621518611907959e-01 -6.585088372230529785e-02 -1.030193176120519638e-02 2.815372049808502197e-01 -9.944083541631698608e-02 -1.371872127056121826e-01 1.029969900846481323e-01 -1.136101633310317993e-01 1.509351134300231934e-01 2.350774705410003662e-01 -1.604115664958953857e-01 -6.614200025796890259e-02
-6.805005669593811035e-02 -3.837203979492187500e-01 -3.544398844242095947e-01 1.876943409442901611e-01 -1.381555348634719849e-01 -6.739797443151473999e-02 -4.013463109731674194e-02 -2.335319966077804565e-01 -7.741092704236507416e-03 -2.056745737791061401e-01 1.129573583602905273e-01 -1.341114193201065063e-01 -1.690696179866790771e-02 -3.268441259860992432e-01 -1.994903385639190674e-02 -1.025127130560576916e-03 1.296664476394653320e-01 -3.880420625209808350e-01 9.317721426486968994e-02 -6.676514446735382080e-02 -2.790569514036178589e-02 -1.235392759554088116e-03 6.048179045319557190e-02 3.144308030605316162e-01 1.203321069478988647e-01 1.077553555369377136e-01 -6.374068558216094971e-02 3.106563538312911987e-02 -1.262161433696746826e-01 -5.693561211228370667e-02 2.992053031921386719e-01 -5.678731575608253479e-02
1.639079004526138306e-01 -3.069816343486309052e-02 -1.298507899045944214e-01 -6.815577298402786255e-02 -8.145057410001754761e-02 -9.145860373973846436e-02 -2.741026282310485840e-01 1.780482381582260132e-01 2.890368364751338959e-02 -4.978606477379798889e-02 -2.029350697994232178e-01 6.169542297720909119e-02 -1.507603973150253296e-01 -3.080707490444183350e-01 6.744955480098724365e-02 6.510856747627258301e-02 -3.236563876271247864e-02 -1.126960590481758118e-01 3.110018074512481689e-01 1.778058558702468872e-01 -9.195906668901443481e-02 1.883105337619781494e-01 -7.949850708246231079e-02 5.485893487930297852e-01 -2.329811751842498779e-01 -1.568199545145034790e-01 3.066484816372394562e-02 3.807217115536332130e-03 -1.781271845102310181e-01 5.101947486400604248e-02 2.109044194221496582e-01 -4.703424125909805298e-02
-3.492873907089233398e-02 -2.620463967323303223e-01 1.753472089767456055e-01 4.719303920865058899e-02 2.786161936819553375e-02 1.388656198978424072e-01 -1.278052479028701782e-02 7.236590981483459473e-02 2.981525845825672150e-02 1.005047410726547241e-01 -4.768882412463426590e-03 2.332255989313125610e-01 -1.026406735181808472e-01 -3.218049556016921997e-02 2.152491360902786255e-01 -5.252269655466079712e-02 1.543140858411788940e-01 -4.309651255607604980e-01 6.285800039768218994e-02 1.769664585590362549e-01 3.431735038757324219e-01 -2.617412060499191284e-02 -2.352207750082015991e-01 2.027752548456192017e-01 -3.279895484447479248e-01 1.641701459884643555e-01 -9.214682877063751221e-02 4.947811737656593323e-02 -5.527338478714227676e-03 3.092943131923675537e-01 -2.074346393346786499e-01 -4.130937159061431885e-02
-9.166588075459003448e-03 -5.237748026847839355e-01 -1.559372432529926300e-02 -8.160102367401123047e-02 1.206591874361038208e-01 9.913242608308792114e-02 4.900765419006347656e-02 5.099367350339889526e-02 -1.799574196338653564e-01 7.478263229131698608e-02 8.992034941911697388e-02 1.355604082345962524e-01 -9.407763928174972534e-02 -3.638962283730506897e-02 -7.803393155336380005e-02 7.856999337673187256e-02 1.785487495362758636e-02 -4.221250414848327637e-01 1.802822500467300415e-01 1.102563887834548950e-01 2.717246115207672119e-01 1.199341863393783569e-01 -2.823460698127746582e-01 3.020977973937988281e-01 -1.291604191064834595e-01 1.575008928775787354e-01 4.713181033730506897e-02 -1.794969290494918823e-02 -3.895584121346473694e-02 -1.562637090682983398e-01 -1.917607635259628296e-01 -1.153317168354988098e-01
-2.274890989065170288e-01 -1.009664013981819153e-01 -2.573360502719879150e-01 1.189778968691825867e-01 -2.993237227201461792e-02 2.987625263631343842e-02 -1.413926184177398682e-01 2.265339642763137817e-01 1.335672587156295776e-01 8.205042034387588501e-02 -4.406516999006271362e-02 -1.188565045595169067e-01 8.178627490997314453e-02 -2.148785069584846497e-02 2.359497249126434326e-01 2.906613051891326904e-01 -1.661176085472106934e-01 -1.883255839347839355e-01 1.136175692081451416e-01 2.336939573287963867e-01 2.826770246028900146e-01 1.868245601654052734e-01 2.560876309871673584e-01 3.458022773265838623e-01 7.891149818897247314e-02 7.456225901842117310e-02 -2.700872123241424561e-01 -7.099086046218872070e-02 2.064313143491744995e-01 -9.154181927442550659e-02 7.266026735305786133e-02 -1.415307819843292236e-01
1.041677407920360565e-02 -1.724398434162139893e-01 -2.076500803232192993e-01 1.623814553022384644e-02 -6.026047095656394958e-02 -1.800107359886169434e-01 -9.060151129961013794e-02 -5.992887169122695923e-02 -1.017876937985420227e-01 -2.834820933640003204e-02 3.692525252699851990e-02 1.531631648540496826e-01 -1.028748154640197754e-01 -1.017122045159339905e-01 7.578505575656890869e-02 1.502704620361328125e-01 1.909419596195220947e-01 -4.231192171573638916e-01 2.334142774343490601e-01 1.959879845380783081e-01 1.052054539322853088e-01 -2.481623180210590363e-02 1.636068820953369141e-01 2.015559971332550049e-01 -3.455926775932312012e-01 -3.858906924724578857e-01 1.087042912840843201e-01 8.536114543676376343e-02 8.266533911228179932e-02 -1.510893702507019043e-01 2.639558613300323486e-01 -1.394885331392288208e-01
-1.795129776000976562e-01 -2.644019424915313721e-01 -1.650686413049697876e-01 -2.250142097473144531e-01 4.797714948654174805e-02 -1.447631865739822388e-01 -2.797200381755828857e-01 5.573362857103347778e-02 2.860721051692962646e-01 -2.722477307543158531e-03 -1.312175840139389038e-01 8.635468035936355591e-02 -9.489352256059646606e-02 -1.833060532808303833e-01 7.598847150802612305e-02 3.285137116909027100e-01 6.681208498775959015e-03 -4.025104343891143799e-01 1.353319585323333740e-01 2.457375079393386841e-02 2.676962316036224365e-01 -4.993106424808502197e-02 -1.850026994943618774e-01 2.258175611495971680e-01 1.158057674765586853e-01 -7.181207835674285889e-02 -1.162829529494047165e-02 1.869700103998184204e-01 -1.030209064483642578e-01 1.182427704334259033e-01 -2.653267048299312592e-02 -1.823381036520004272e-01
-9.010033309459686279e-02 -1.444337666034698486e-01 -2.054134607315063477e-01 -2.053846716880798340e-01 2.371679395437240601e-01 -1.193576976656913757e-01 -2.753363735973834991e-02 4.192233085632324219e-02 7.273155730217695236e-03 -5.975183844566345215e-02 1.736272424459457397e-01 6.980782002210617065e-02 -1.779468655586242676e-01 -9.827648103237152100e-02 1.040865704417228699e-01 1.614851951599121094e-01 3.145417869091033936e-01 -3.401904553174972534e-02 -1.517493873834609985e-01 2.423750013113021851e-01 2.869807183742523193e-01 1.007344666868448257e-02 -1.068612709641456604e-01 4.152730703353881836e-01 -2.587936520576477051e-01 8.840770274400711060e-02 1.679490669630467892e-03 7.649111002683639526e-02 5.114353075623512268e-02 3.614655435085296631e-01 -9.815938770771026611e-02 -1.581316143274307251e-01
1.806673035025596619e-02 -2.070304304361343384e-01 -3.452935516834259033e-01 -2.166840620338916779e-02 1.700496673583984375e-01 -5.880720168352127075e-02 1.273012533783912659e-02 -1.505311280488967896e-01 -1.673557609319686890e-01 -1.471839547157287598e-01 5.412555858492851257e-02 3.607307970523834229e-01 1.751610636711120605e-01 -3.114805221557617188e-01 2.714835405349731445e-01 1.465665251016616821e-01 -2.175704808905720711e-03 -3.256310820579528809e-01 2.196262329816818237e-01 -8.202908188104629517e-02 1.514271348714828491e-01 -4.668398573994636536e-02 -1.131772324442863464e-01 3.958940505981445312e-02 -2.603695988655090332e-01 -1.594702005386352539e-01 -9.234762936830520630e-02 -2.582788281142711639e-02 2.112376689910888672e-01 1.473039686679840088e-01 8.308928459882736206e-02 1.309438049793243408e-02
-2.580632865428924561e-01 3.653508611023426056e-03 -3.561448156833648682e-01 1.468493193387985229e-01 -1.455838792026042938e-02 -2.482385188341140747e-01 -1.963194757699966431e-01 -1.845985502004623413e-01 -1.448352634906768799e-01 1.240544393658638000e-01 -4.679470136761665344e-02 1.699895411729812622e-01 -3.650661706924438477e-01 3.266395255923271179e-02 1.832908242940902710e-01 3.013697862625122070e-01 -2.107429504394531250e-01 -2.213561236858367920e-01 6.001264601945877075e-02 -7.105668634176254272e-02 2.143167704343795776e-01 1.540786176919937134e-01 1.335729956626892090e-01 1.270777583122253418e-01 2.105224691331386566e-02 -9.336730837821960449e-02 -2.576032876968383789e-01 -1.387804895639419556e-01 1.119508668780326843e-01 -7.677068933844566345e-03 -5.376377701759338379e-02 -9.129378199577331543e-02
-2.795603573322296143e-01 5.294900387525558472e-02 1.115911900997161865e-01 -8.040175773203372955e-03 9.337501227855682373e-02 -1.860565245151519775e-01 -1.339308768510818481e-01 -1.481547951698303223e-01 5.136284232139587402e-02 -2.509358227252960205e-01 -1.667417585849761963e-01 1.055773571133613586e-01 -2.903563342988491058e-02 -5.980740766972303391e-03 3.341052681207656860e-03 2.302490547299385071e-02 1.295144320465624332e-03 -1.356565505266189575e-01 3.037330806255340576e-01 -4.042563214898109436e-02 3.297660946846008301e-01 6.564508378505706787e-02 -3.715894743800163269e-02 3.699562549591064453e-01 -9.976303577423095703e-02 2.362964749336242676e-01 -2.271897643804550171e-01 2.463073879480361938e-01 2.880381979048252106e-02 -9.374618530273437500e-02 -1.561527699232101440e-01 -3.763732910156250000e-01
8.513897657394409180e-02 -1.849768459796905518e-01 -1.218959763646125793e-01 8.062605559825897217e-02 1.382590681314468384e-01 8.137519657611846924e-02 -1.150984987616539001e-01 1.305435895919799805e-01 7.056648284196853638e-02 1.652646511793136597e-01 -1.878625452518463135e-01 1.440470069646835327e-01 -4.460499286651611328e-01 -7.434480637311935425e-02 -3.125278949737548828e-01 1.946858316659927368e-01 -1.707968413829803467e-01 -2.497890442609786987e-01 1.943444013595581055e-01 -1.403214596211910248e-02 1.750333160161972046e-01 1.429192274808883667e-01 2.022908180952072144e-01 2.199596166610717773e-01 -2.945871651172637939e-01 -4.005695134401321411e-02 -8.387045562267303467e-02 -3.466209769248962402e-02 -9.218868613243103027e-02 3.626930341124534607e-02 1.659436821937561035e-01 -2.210849523544311523e-01
-2.521218731999397278e-02 2.271697483956813812e-02 -1.731238514184951782e-01 -1.729894727468490601e-01 4.788624122738838196e-02 -1.092472523450851440e-01 1.193975936621427536e-02 -9.282188862562179565e-02 -1.831829845905303955e-01 -1.291062086820602417e-01 2.783225476741790771e-01 1.537491381168365479e-01 -1.100070122629404068e-02 -1.744217723608016968e-01 -2.159418463706970215e-01 3.770970702171325684e-01 1.740546524524688721e-01 -3.497484922409057617e-01 -3.929976373910903931e-02 -6.379498541355133057e-02 -1.100121289491653442e-01 2.195490151643753052e-01 9.510832279920578003e-02 2.989309132099151611e-01 -2.642359733581542969e-01 -2.434924989938735962e-01 4.275572486221790314e-03 3.805844485759735107e-02 1.074987184256315231e-02 1.931865811347961426e-01 2.249464094638824463e-01 -9.851128607988357544e-02
1.167705655097961426e-02 4.352020099759101868e-02 -2.918930649757385254e-01 2.591084241867065430e-01 1.114336922764778137e-01 -2.761596441268920898e-02 -2.842609584331512451e-01 -3.246610611677169800e-02 -2.674289643764495850e-01 1.275117993354797363e-01 -3.380023315548896790e-02 -1.621154397726058960e-01 -1.491469293832778931e-01 5.583914369344711304e-02 -8.408453315496444702e-02 -8.091884851455688477e-02 1.277367472648620605e-01 -4.574084877967834473e-01 1.272756606340408325e-01 9.513621777296066284e-02 1.755631715059280396e-01 8.362986892461776733e-02 2.266286760568618774e-01 1.835186034440994263e-01 -3.089141845703125000e-01 -3.479054942727088928e-02 -1.695714890956878662e-01 -1.807636320590972900e-01 2.044871896505355835e-01 -6.123488396406173706e-02 -9.783421456813812256e-02 -9.777778387069702148e-02
1.337573677301406860e-01 -2.460644692182540894e-01 -4.355387017130851746e-02 -1.047421842813491821e-01 3.522126972675323486e-01 1.504369545727968216e-02 6.497963331639766693e-04 1.062228679656982422e-01 1.606338024139404297e-01 -9.177897125482559204e-02 4.083021730184555054e-02 -5.672306194901466370e-02 -2.791478037834167480e-01 -2.430541515350341797e-01 2.653456926345825195e-01 1.446958482265472412e-01 2.603517472743988037e-01 -8.679971098899841309e-02 7.943711429834365845e-02 1.268839240074157715e-01 1.141211390495300293e-01 -1.273623481392860413e-02 1.812892593443393707e-02 3.054006099700927734e-01 -7.694152742624282837e-02 1.357506811618804932e-01 -1.120836362242698669e-01 -2.095058187842369080e-02 6.319773197174072266e-02 4.207843840122222900e-01 -2.330083698034286499e-01 -1.687213182449340820e-01
-3.360924497246742249e-02 -1.056812927126884460e-01 -1.958758383989334106e-01 1.991002857685089111e-01 1.675197631120681763e-01 -1.802464760839939117e-02 -1.457740813493728638e-01 1.459269039332866669e-02 -1.121411994099617004e-01 1.085629910230636597e-01 -2.403378039598464966e-01 8.044216781854629517e-02 -4.870044589042663574e-01 -1.384269595146179199e-01 -2.372066825628280640e-01 1.584580838680267334e-01 -1.359898746013641357e-01 -1.053991690278053284e-01 9.344068914651870728e-02 -5.465445294976234436e-02 1.273952573537826538e-01 3.350494429469108582e-02 1.597223281860351562e-01 3.455973863601684570e-01 -1.010667681694030762e-01 -3.302846103906631470e-02 2.933089062571525574e-02 -2.241500280797481537e-02 -1.616620570421218872e-01 2.573311887681484222e-02 3.067135810852050781e-01 -3.104469180107116699e-01
1.145124509930610657e-01 -2.448972612619400024e-01 -4.376916214823722839e-02 -1.060469523072242737e-01 3.015568256378173828e-01 1.308297961950302124e-01 -3.882263973355293274e-02 2.129799127578735352e-01 7.979857176542282104e-02 7.800339907407760620e-02 1.516826450824737549e-01 2.991280891001224518e-02 5.349934846162796021e-02 -3.288016617298126221e-01 -6.335239112377166748e-02 1.415396630764007568e-01 -4.077491164207458496e-02 -8.335741609334945679e-02 5.358550697565078735e-03 7.369408011436462402e-02 -1.710856705904006958e-02 -9.405849128961563110e-02 -3.878970071673393250e-02 4.486410617828369141e-01 -2.477452605962753296e-01 -5.166099965572357178e-02 -2.599357664585113525e-01 -4.486455395817756653e-02 2.444666326045989990e-01 -3.354133293032646179e-02 2.284870743751525879e-01 -3.387333750724792480e-01
2.237533032894134521e-02 -1.570449620485305786e-01 -2.424655258655548096e-01 8.348686993122100830e-02 -4.741781391203403473e-03 6.770512089133262634e-03 -1.951115280389785767e-01 9.766326285898685455e-03 -2.255731821060180664e-01 3.514814749360084534e-02 -4.422632977366447449e-02 -1.545268297195434570e-01 1.141643598675727844e-01 -1.103206258267164230e-02 -8.206767961382865906e-03 3.214528784155845642e-02 3.069027364253997803e-01 -4.563082754611968994e-01 2.142588943243026733e-01 3.123581707477569580e-01 5.394277349114418030e-02 -1.401038095355033875e-02 -1.035114824771881104e-01 3.115848824381828308e-02 -8.483103662729263306e-02 2.530703544616699219e-01 -9.491677582263946533e-02 -1.068536117672920227e-01 -1.356957703828811646e-01 3.602840602397918701e-01 -2.255103141069412231e-01 -1.649906039237976074e-01
1.379665136337280273e-01 -1.460509095340967178e-02 -2.083251439034938812e-02 -9.640035033226013184e-02 8.287817984819412231e-02 -6.719832308590412140e-03 -2.722434885799884796e-02 -2.313337475061416626e-01 -1.360682491213083267e-02 3.893914818763732910e-02 1.677967794239521027e-02 3.587211072444915771e-01 -6.008173897862434387e-02 -9.894075989723205566e-02 -3.848919644951820374e-02 1.295840442180633545e-01 3.019144833087921143e-01 -2.764110863208770752e-01 2.606227695941925049e-01 4.570543766021728516e-02 1.173138692975044250e-01 3.568701744079589844e-01 6.194978952407836914e-02 1.804380267858505249e-01 -2.942509055137634277e-01 -1.031632274389266968e-01 -2.476802319288253784e-01 6.590195745229721069e-02 1.516209989786148071e-01 1.039642170071601868e-01 -2.420057505369186401e-01 -2.777695953845977783e-01
8.796222507953643799e-02 -1.462191343307495117e-01 -3.826110959053039551e-01 -4.483303055167198181e-02 -1.127445977181196213e-02 -9.395211189985275269e-02 -9.572107344865798950e-02 1.466498374938964844e-01 -1.648576930165290833e-02 3.075028024613857269e-02 -1.118874326348304749e-01 1.023502796888351440e-01 -2.416753955185413361e-02 -3.008449077606201172e-01 -1.572229899466037750e-02 -7.753655314445495605e-02 4.101474583148956299e-02 -3.094184100627899170e-01 2.062590718269348145e-01 1.586516797542572021e-01 -1.755726486444473267e-01 -1.186515204608440399e-02 -3.046937584877014160e-01 2.060597836971282959e-01 1.161162555217742920e-01 2.859441041946411133e-01 -2.193446159362792969e-01 8.984060585498809814e-02 2.639630138874053955e-01 -2.063025534152984619e-01 1.181131973862648010e-01 -2.286421358585357666e-01
-1.338898241519927979e-01 3.896806389093399048e-02 -1.109971851110458374e-01 -5.761128664016723633e-02 2.375015765428543091e-01 -9.735864587128162384e-03 -1.373640000820159912e-01 -1.131978183984756470e-01 -2.968671023845672607e-01 -7.935574650764465332e-02 -4.714909195899963379e-02 -1.629976779222488403e-01 2.265607565641403198e-01 -8.694861084222793579e-02 -1.465013027191162109e-01 1.471022665500640869e-01 -4.432005062699317932e-02 -2.892766296863555908e-01 2.047790586948394775e-01 2.541695237159729004e-01 3.598120808601379395e-01 1.163610816001892090e-01 1.443475298583507538e-02 2.145103961229324341e-01 6.517039984464645386e-02 4.629669245332479477e-03 -4.171987473964691162e-01 9.588825702667236328e-02 -2.129316329956054688e-01 1.715354323387145996e-01 6.181661412119865417e-02 -6.330850720405578613e-02
5.417098477482795715e-02 -2.149894833564758301e-01 -3.612076640129089355e-01 -2.309794127941131592e-01 -2.844005450606346130e-02 -7.213731110095977783e-02 -1.412903219461441040e-01 -8.605935424566268921e-02 -1.387254893779754639e-01 -2.281903102993965149e-02 -1.036791577935218811e-01 3.447518870234489441e-02 -1.714902520179748535e-01 -1.207452937960624695e-01 1.046752706170082092e-01 -1.056178659200668335e-02 2.468745112419128418e-01 -1.307632327079772949e-01 2.452186495065689087e-01 2.035989426076412201e-02 -7.191297411918640137e-02 -3.018142841756343842e-02 -2.190393954515457153e-01 2.731918692588806152e-01 -5.607699230313301086e-02 2.162846624851226807e-01 -2.210165113210678101e-01 7.677707821130752563e-02 1.715495437383651733e-01 -3.533489108085632324e-01 1.169860959053039551e-01 -3.270417451858520508e-01
-6.597463786602020264e-02 -3.152097389101982117e-02 -1.643272042274475098e-01 -4.138749092817306519e-03 1.560533642768859863e-01 2.899606525897979736e-02 -3.934895247220993042e-02 -1.761846989393234253e-01 -1.658603549003601074e-01 1.657361909747123718e-02 -3.119132220745086670e-01 3.254072368144989014e-01 -2.214511334896087646e-01 -2.330136597156524658e-01 3.871236145496368408e-01 2.910064458847045898e-01 -7.012311369180679321e-02 -3.128109872341156006e-01 1.586739160120487213e-02 7.056713849306106567e-02 2.086799442768096924e-01 2.693034149706363678e-02 -1.835722625255584717e-01 1.934423446655273438e-01 -1.749508529901504517e-01 -7.551405578851699829e-02 -1.023308411240577698e-01 4.825592041015625000e-02 2.296159714460372925e-01 1.656066812574863434e-02 -1.947275712154805660e-03 1.244930848479270935e-01
2.703111469745635986e-01 -5.205807089805603027e-02 -2.679025568068027496e-02 -3.077203407883644104e-02 2.385368198156356812e-01 -1.100773587822914124e-01 -6.194660067558288574e-02 -1.601535379886627197e-01 -4.060181230306625366e-02 -8.163841813802719116e-02 -2.247772514820098877e-01 2.218291014432907104e-01 -1.106075346469879150e-01 -1.402525510638952255e-02 8.652900159358978271e-02 2.762606143951416016e-01 -4.081285372376441956e-02 -1.345528066158294678e-01 4.370043873786926270e-01 3.555643558502197266e-01 -2.301595807075500488e-01 2.197352983057498932e-02 -1.401951611042022705e-01 2.812810987234115601e-02 -2.947203516960144043e-01 4.685149341821670532e-02 -2.255478799343109131e-01 -8.274251967668533325e-02 1.076018810272216797e-01 -2.508956193923950195e-02 1.796045750379562378e-01 -1.321354061365127563e-01
-3.350590467453002930e-01 -2.211636900901794434e-01 -1.909573525190353394e-01 -1.391571164131164551e-01 1.409236192703247070e-01 -1.290101557970046997e-01 -1.680606603622436523e-01 -2.581340968608856201e-01 -5.548856779932975769e-02 -1.146468892693519592e-01 4.840833600610494614e-03 1.242992132902145386e-01 -7.278335839509963989e-02 1.117520555853843689e-01 -8.453837782144546509e-02 1.699071079492568970e-01 2.922798395156860352e-01 -2.734628021717071533e-01 -6.734193861484527588e-02 1.952194124460220337e-01 1.052866876125335693e-01 -3.191152960062026978e-02 -1.115953102707862854e-01 3.089414834976196289e-01 4.232470691204071045e-02 3.416734188795089722e-02 -1.287097334861755371e-01 2.290469110012054443e-01 -3.670234233140945435e-02 2.119789272546768188e-01 2.617516815662384033e-01 -2.376420646905899048e-01
2.123855799436569214e-02 -9.932057000696659088e-03 -1.976136416196823120e-01 1.727617383003234863e-01 3.006730414927005768e-02 -1.736989915370941162e-01 6.348273158073425293e-02 1.167841441929340363e-02 -6.866777688264846802e-02 8.071218430995941162e-02 -6.006065290421247482e-03 2.890452444553375244e-01 5.051714926958084106e-02 -2.200049608945846558e-01 2.288915663957595825e-01 -3.963775187730789185e-02 -1.506142020225524902e-01 -4.961456656455993652e-01 1.449223160743713379e-01 -5.329564958810806274e-02 1.603328436613082886e-01 1.142361909151077271e-01 1.942935436964035034e-01 1.139266323298215866e-02 -2.845062315464019775e-01 1.201681345701217651e-01 -1.933125108480453491e-01 -3.614349067211151123e-01 -9.210915863513946533e-02 -1.990070044994354248e-01 1.045204326510429382e-01 -6.209145486354827881e-02
-1.406847238540649414e-01 -1.803467571735382080e-01 -3.093097209930419922e-01 5.853404477238655090e-02 1.130622923374176025e-01 -6.587447226047515869e-02 -2.800708115100860596e-01 4.395494237542152405e-02 -9.304277598857879639e-02 1.187270463560707867e-04 -4.484055191278457642e-02 -1.650715917348861694e-01 -1.015875563025474548e-01 -3.600334525108337402e-01 1.478661298751831055e-01 2.306510508060455322e-01 1.567378044128417969e-01 -8.826797455549240112e-02 2.890057265758514404e-01 -1.674239337444305420e-01 -1.622872054576873779e-01 -1.479767411947250366e-01 -6.995486095547676086e-03 2.360060214996337891e-01 -4.616532325744628906e-01 -4.502643644809722900e-02 -3.697617724537849426e-02 -5.318159982562065125e-02 1.021706238389015198e-01 1.689980551600456238e-02 3.646475449204444885e-02 -1.373665183782577515e-01
1.630236953496932983e-02 -5.804510787129402161e-03 7.290423661470413208e-02 1.124633029103279114e-01 1.754064410924911499e-01 -3.596184253692626953e-01 -2.496872246265411377e-01 -2.350422590970993042e-01 -2.352017164230346680e-02 -1.223768964409828186e-01 -1.047555953264236450e-01 -1.766640841960906982e-01 -1.421627998352050781e-01 -1.911818236112594604e-01 -2.162573672831058502e-02 4.527064785361289978e-02 -2.109499573707580566e-01 -1.177801564335823059e-01 1.349789351224899292e-01 3.130093589425086975e-02 -2.334943972527980804e-02 2.064920812845230103e-01 -1.287001073360443115e-01 3.080234825611114502e-01 -1.441326886415481567e-01 2.495594173669815063e-01 -3.156890571117401123e-01 -1.350127905607223511e-01 1.807297766208648682e-01 1.381846815347671509e-01 -2.590730190277099609e-01 -1.872116029262542725e-01
2.236757241189479828e-02 -1.137905940413475037e-01 -2.267151474952697754e-01 8.833576738834381104e-02 1.755925267934799194e-01 1.489606946706771851e-01 -5.998636409640312195e-02 1.803405582904815674e-01 4.030875489115715027e-02 -4.749990627169609070e-02 -2.440693229436874390e-01 1.740061938762664795e-01 -4.579116106033325195e-01 -5.002238973975181580e-02 -1.754788011312484741e-01 1.747736781835556030e-01 9.101478010416030884e-02 -1.462130695581436157e-01 2.469509541988372803e-01 -6.336702406406402588e-02 1.871614456176757812e-01 6.264257431030273438e-02 1.402165740728378296e-01 3.506988584995269775e-01 -1.866630762815475464e-01 -9.441084228456020355e-03 -1.963201351463794708e-02 -7.568772416561841965e-03 -1.828089654445648193e-01 3.545288741588592529e-02 1.501763314008712769e-01 -3.195036351680755615e-01
-1.181714683771133423e-01 -3.147598505020141602e-01 -7.608358561992645264e-02 -1.702400892972946167e-01 8.835864812135696411e-02 8.139994740486145020e-02 -3.192113935947418213e-01 -1.074247807264328003e-01 2.054229378700256348e-01 -1.250515729188919067e-01 -2.324921041727066040e-01 1.121775526553392410e-02 -2.393054515123367310e-01 1.255897581577301025e-01 3.854526579380035400e-02 3.539295792579650879e-01 1.495764255523681641e-01 -2.697083055973052979e-01 3.070916794240474701e-02 3.620621562004089355e-02 -1.156837027519941330e-02 1.093128696084022522e-01 -3.046138584613800049e-02 3.976827561855316162e-01 -2.334390580654144287e-01 3.565537929534912109e-02 -1.506194658577442169e-02 7.623517513275146484e-02 -1.060235723853111267e-01 1.402163952589035034e-01 2.125112414360046387e-01 -7.820989191532135010e-02
5.749238654971122742e-02 -1.360585987567901611e-01 -4.797243475914001465e-01 -2.819893695414066315e-02 -2.554130852222442627e-01 1.043680310249328613e-02 -1.824692040681838989e-01 7.596127688884735107e-02 -6.413003057241439819e-02 -6.123889610171318054e-02 1.596686840057373047e-01 -4.473793786019086838e-03 1.171919554471969604e-01 -6.404311209917068481e-02 -1.863102428615093231e-02 1.063382327556610107e-01 -1.308063417673110962e-01 -4.445635080337524414e-01 3.975536227226257324e-01 1.526459306478500366e-01 5.775771290063858032e-02 1.708345115184783936e-01 -1.944175511598587036e-01 -6.075286865234375000e-02 1.233780989423394203e-03 2.164360284805297852e-01 3.736286610364913940e-02 -4.053245112299919128e-02 8.423501253128051758e-02 -6.719539314508438110e-02 6.621230393648147583e-02 -2.097353935241699219e-01
8.781932294368743896e-02 -2.212470620870590210e-01 -2.473095655441284180e-01 -2.332242876291275024e-01 -1.263818144798278809e-01 -2.975178956985473633e-01 1.892289668321609497e-01 -8.269234560430049896e-03 -2.063015252351760864e-01 2.103372104465961456e-02 -2.594844698905944824e-01 5.030863732099533081e-02 1.504235086031258106e-03 -2.762925028800964355e-01 1.555983722209930420e-01 4.595004022121429443e-02 -1.646568477153778076e-01 -3.928243815898895264e-01 1.513917148113250732e-01 -2.017452567815780640e-01 8.166340738534927368e-02 -7.327179610729217529e-02 -2.466531656682491302e-02 -1.432414073497056961e-02 -3.218236267566680908e-01 -1.023966819047927856e-01 -1.651390790939331055e-01 1.848252862691879272e-02 7.416872773319482803e-03 1.341145336627960205e-01 6.455527991056442261e-02 -2.238680571317672729e-01
-2.008986175060272217e-01 -3.113465309143066406e-01 -2.552146315574645996e-01 -4.451855272054672241e-02 1.804030686616897583e-01 -6.685895472764968872e-02 -1.708297580480575562e-01 -2.732282280921936035e-01 7.477197796106338501e-02 -3.310716524720191956e-02 -7.387872040271759033e-02 -1.365284807980060577e-02 -3.275532275438308716e-02 5.824813991785049438e-02 -9.724284708499908447e-02 1.549735069274902344e-01 3.053233623504638672e-01 -2.632674276828765869e-01 -7.391934096813201904e-02 8.355487138032913208e-02 8.056671172380447388e-02 -1.594742536544799805e-01 -1.580289900302886963e-01 3.380752205848693848e-01 -2.158789895474910736e-02 2.771349099930375814e-04 -1.725684702396392822e-01 2.935630977153778076e-01 3.504646942019462585e-02 1.444697231054306030e-01 1.510375887155532837e-01 -3.113820254802703857e-01
3.138085901737213135e-01 -1.917110197246074677e-02 1.717638410627841949e-02 -1.709336638450622559e-01 1.354716718196868896e-01 -1.322304755449295044e-01 -2.639628350734710693e-01 -1.439405083656311035e-01 -3.412302434444427490e-01 -7.694236934185028076e-02 -2.010763883590698242e-01 1.614999473094940186e-01 -3.172331675887107849e-02 7.934267073869705200e-02 2.640511393547058105e-01 3.598463535308837891e-01 -5.362967960536479950e-03 -3.626875877380371094e-01 -8.528145402669906616e-02 4.488783329725265503e-02 1.872355192899703979e-01 -5.250704661011695862e-02 -1.791871786117553711e-01 1.228189170360565186e-01 -2.149439007043838501e-01 -5.204405263066291809e-02 -3.111232444643974304e-02 -1.358712613582611084e-01 1.091729551553726196e-01 -3.491433337330818176e-02 4.694458097219467163e-02 -2.011931836605072021e-01
2.775669656693935394e-02 -1.113622933626174927e-01 -6.772097945213317871e-02 5.590265616774559021e-02 1.732760369777679443e-01 -7.175380736589431763e-02 -2.249163538217544556e-01 -1.313856840133666992e-01 -6.256993860006332397e-02 7.125362008810043335e-02 1.185343414545059204e-02 3.484134748578071594e-02 -6.297034025192260742e-02 -1.387255936861038208e-01 5.472381040453910828e-02 1.780554950237274170e-01 2.094034254550933838e-01 -4.608836174011230469e-01 3.595401346683502197e-01 6.361046433448791504e-02 1.583821624517440796e-01 1.490123718976974487e-01 1.667578518390655518e-01 8.550027757883071899e-02 -2.662092447280883789e-01 -3.420370817184448242e-01 9.634944051504135132e-02 1.474926620721817017e-01 8.329904079437255859e-02 -2.555861175060272217e-01 1.722207814455032349e-01 -1.226176545023918152e-01
1.984347552061080933e-01 4.861401021480560303e-02 -5.016343295574188232e-02 -8.731566369533538818e-02 1.376029402017593384e-01 -1.516323536634445190e-01 -1.178567707538604736e-01 2.201439291238784790e-01 5.056924000382423401e-02 -3.962377086281776428e-02 -7.558039575815200806e-02 1.843401417136192322e-02 -1.087512355297803879e-02 -2.946052253246307373e-01 2.297478765249252319e-01 1.974639594554901123e-01 1.061636433005332947e-01 -3.647101521492004395e-01 2.865012884140014648e-01 5.293650552630424500e-03 1.704225391149520874e-01 -5.996462330222129822e-02 9.805303812026977539e-02 3.141643702983856201e-01 -2.861236035823822021e-01 -3.673290312290191650e-01 -8.827245980501174927e-02 1.236271113157272339e-01 -3.932122513651847839e-02 -1.682637631893157959e-01 1.271277815103530884e-01 -4.161359742283821106e-02
-3.875698894262313843e-02 7.323166728019714355e-02 -1.313497871160507202e-01 -1.610749959945678711e-02 9.370531886816024780e-02 1.057300046086311340e-01 -3.502281606197357178e-01 1.987043470144271851e-01 7.177647203207015991e-02 -2.921281941235065460e-02 2.856894433498382568e-01 9.320438653230667114e-02 -1.045529767870903015e-01 -1.348044723272323608e-01 -2.730708755552768707e-02 3.409579396247863770e-01 -7.377600669860839844e-02 -2.362691611051559448e-01 1.543717086315155029e-01 -6.771287322044372559e-02 -5.795378610491752625e-02 2.139577120542526245e-01 -1.834234148263931274e-01 4.553802907466888428e-01 -2.769404351711273193e-01 4.753250163048505783e-03 7.415648549795150757e-02 -4.729266092181205750e-02 -1.921533793210983276e-02 4.841638728976249695e-02 2.255309969186782837e-01 -1.823237836360931396e-01
9.891170263290405273e-02 -2.085735499858856201e-01 -1.171982884407043457e-01 -9.609875828027725220e-02 2.843500673770904541e-01 -2.680829763412475586e-01 -1.984093934297561646e-01 6.072724238038063049e-02 -8.845347911119461060e-02 -1.086327955126762390e-01 -6.197629123926162720e-02 -1.604910790920257568e-01 -1.626748293638229370e-01 -2.939468920230865479e-01 8.174701780080795288e-02 1.021770909428596497e-01 9.116633981466293335e-02 -3.384224176406860352e-01 2.175042033195495605e-01 -9.593742340803146362e-02 -3.059818744659423828e-01 -3.063815645873546600e-02 -1.344497352838516235e-01 2.192562967538833618e-01 -3.269796669483184814e-01 -1.600592434406280518e-01 -1.351336836814880371e-01 -1.386547535657882690e-01 -8.640620112419128418e-02 -9.738505631685256958e-02 1.471828967332839966e-01 -7.158966735005378723e-03
-9.045673161745071411e-02 1.270828396081924438e-01 -1.294139027595520020e-01 -1.486075967550277710e-01 4.411895573139190674e-02 -1.463385820388793945e-01 -4.444077610969543457e-01 -7.380132377147674561e-02 -3.219606876373291016e-01 -1.614346983842551708e-04 -2.423939257860183716e-01 -1.379379779100418091e-01 -1.826867759227752686e-01 7.265062630176544189e-02 -1.469555199146270752e-01 1.344600617885589600e-01 9.436672180891036987e-02 -2.147414088249206543e-01 2.191341482102870941e-02 1.222309395670890808e-01 2.224020659923553467e-01 1.306336224079132080e-01 1.034175381064414978e-01 2.938075661659240723e-01 -1.752877235412597656e-01 1.230077296495437622e-01 -1.444910615682601929e-01 -1.788398474454879761e-01 1.560745686292648315e-01 -9.567979723215103149e-02 -2.087971270084381104e-01 -2.023535817861557007e-01
3.030827455222606659e-02 1.405367627739906311e-02 -3.036647140979766846e-01 2.505754232406616211e-01 1.935003995895385742e-01 -2.666210234165191650e-01 2.095392160117626190e-02 -1.076014563441276550e-01 -2.507772110402584076e-02 3.566445782780647278e-02 -9.241469949483871460e-02 2.766132652759552002e-01 1.766207516193389893e-01 -5.431525036692619324e-02 -1.276887953281402588e-01 1.176491975784301758e-01 -1.599267940036952496e-03 -3.593406677246093750e-01 -7.698038220405578613e-02 -1.269539594650268555e-01 8.190779015421867371e-03 2.870335280895233154e-01 -2.413891814649105072e-02 -7.993585616350173950e-02 -2.477778643369674683e-01 9.809455275535583496e-02 -2.380556911230087280e-01 2.185104191303253174e-01 -1.949729025363922119e-01 1.264398694038391113e-01 1.044239848852157593e-01 -3.019130229949951172e-01
-2.836041711270809174e-02 4.645807668566703796e-02 1.129115223884582520e-01 1.584568023681640625e-01 1.745841652154922485e-01 -2.520686984062194824e-01 -3.069862127304077148e-01 1.043322402983903885e-02 -1.213178709149360657e-01 -3.367577791213989258e-01 -1.572788693010807037e-02 1.733136773109436035e-01 1.677401065826416016e-01 -2.386786341667175293e-01 -1.147571951150894165e-01 7.113654166460037231e-02 2.640511691570281982e-01 -2.909232079982757568e-01 3.823201060295104980e-01 -5.500240623950958252e-02 1.979578584432601929e-01 1.071650087833404541e-01 -1.800126731395721436e-01 2.164206467568874359e-02 -1.349257826805114746e-01 1.197850629687309265e-01 -1.965969353914260864e-01 -9.622851014137268066e-02 -1.326187103986740112e-01 7.027449458837509155e-02 -1.229454651474952698e-01 -6.217841431498527527e-02
1.338828206062316895e-01 9.121879003942012787e-03 -1.905384808778762817e-01 -1.988619007170200348e-02 6.034437417984008789e-01 8.708029985427856445e-02 1.765874586999416351e-02 -1.289156451821327209e-02 -2.865932285785675049e-01 -7.021333277225494385e-02 -2.639620006084442139e-01 3.685810789465904236e-02 -8.171662339009344578e-04 -2.878418564796447754e-02 1.364209502935409546e-01 2.001899629831314087e-01 7.456947118043899536e-02 -1.108307465910911560e-01 5.609346181154251099e-02 1.301264166831970215e-01 2.221967726945877075e-01 -9.762717410922050476e-03 -1.036569923162460327e-01 1.596551686525344849e-01 -2.915256917476654053e-01 -2.527488768100738525e-01 -1.878343671560287476e-01 -1.333537846803665161e-01 -1.386898756027221680e-01 4.319869726896286011e-02 4.832479357719421387e-02 -8.046789467334747314e-02
1.269563734531402588e-01 6.506942957639694214e-02 -4.504714161157608032e-02 -1.913306862115859985e-01 -3.941817954182624817e-02 -2.169460356235504150e-01 -3.303312957286834717e-01 -8.746132254600524902e-02 -2.107531279325485229e-01 9.699507802724838257e-02 -5.769132450222969055e-02 -1.968207061290740967e-01 -8.691517263650894165e-02 -3.875631839036941528e-02 1.340118050575256348e-01 1.315968334674835205e-01 5.996693298220634460e-02 -2.883313596248626709e-01 1.545371860265731812e-01 1.133975535631179810e-01 2.348878793418407440e-02 1.717772930860519409e-01 2.629925683140754700e-02 3.833018839359283447e-01 -1.287699639797210693e-01 1.864808350801467896e-01 -1.464727371931076050e-01 -1.961660683155059814e-01 2.793536484241485596e-01 -1.666031405329704285e-02 -3.434274494647979736e-01 -1.634181290864944458e-01
-4.024523124098777771e-02 9.830041974782943726e-02 -1.834910176694393158e-02 2.660240791738033295e-02 3.142453730106353760e-02 2.924505621194839478e-02 -1.076162606477737427e-01 -2.351125031709671021e-01 -1.730350404977798462e-01 2.163468450307846069e-01 -2.308394461870193481e-01 1.127194762229919434e-01 -1.638026535511016846e-01 -1.358235329389572144e-01 6.003856658935546875e-02 5.987389478832483292e-03 2.640807628631591797e-01 -1.670725196599960327e-01 1.172181740403175354e-01 3.140354156494140625e-01 4.081665575504302979e-01 2.163580618798732758e-02 3.218521475791931152e-01 1.597883403301239014e-01 -2.849308773875236511e-02 9.840355068445205688e-02 -1.333258599042892456e-01 3.912413120269775391e-02 -1.058832779526710510e-01 1.160208582878112793e-01 3.130667507648468018e-01 -2.619689702987670898e-01
6.835567206144332886e-02 -4.524516314268112183e-02 4.433079808950424194e-02 1.985487490892410278e-01 1.475613117218017578e-01 -6.765954196453094482e-02 -6.602195650339126587e-02 6.612827628850936890e-02 -1.738178879022598267e-01 -1.569214910268783569e-01 -9.151242673397064209e-02 -4.634756594896316528e-02 -3.714146092534065247e-02 -1.648051440715789795e-01 -8.701298385858535767e-02 -6.164497137069702148e-02 2.981731295585632324e-02 -2.833509743213653564e-01 3.313219845294952393e-01 2.070482820272445679e-01 3.049096167087554932e-01 1.696076542139053345e-01 1.565871834754943848e-01 3.830349147319793701e-01 8.719620294868946075e-03 2.607926726341247559e-01 -2.927263379096984863e-01 -2.950741443783044815e-03 -2.565423846244812012e-01 2.280614674091339111e-01 5.923277884721755981e-02 -9.811010956764221191e-02
-1.359987109899520874e-01 -5.325454473495483398e-02 9.670572355389595032e-03 8.330715447664260864e-02 3.159078359603881836e-01 -3.738589882850646973e-01 -3.195551633834838867e-01 -6.280158646404743195e-03 -1.929616630077362061e-01 -2.382920384407043457e-01 -1.488200109452009201e-02 -6.092623341828584671e-03 -3.114948235452175140e-02 -9.405454248189926147e-02 -2.114967405796051025e-01 -7.030833512544631958e-02 -4.506817087531089783e-02 -3.031814396381378174e-01 2.755574882030487061e-01 2.815210493281483650e-03 2.467620819807052612e-01 -4.886962473392486572e-02 -9.289065003395080566e-02 2.480352073907852173e-01 -1.418961118906736374e-02 2.778850495815277100e-01 -1.128607988357543945e-01 -1.106305792927742004e-01 -1.441739201545715332e-01 1.745007634162902832e-01 -8.589899539947509766e-02 -1.086812019348144531e-01
-1.903909295797348022e-01 -1.906291991472244263e-01 -3.000739812850952148e-01 -7.200567424297332764e-02 -7.643632590770721436e-02 -9.852872788906097412e-02 -3.287414610385894775e-01 -1.384585648775100708e-01 2.716268002986907959e-01 7.394369225949048996e-03 -1.111421734094619751e-01 -3.426773473620414734e-02 1.119590550661087036e-01 -1.613822430372238159e-01 2.024286389350891113e-01 2.426109910011291504e-01 -3.940709680318832397e-02 -3.240011334419250488e-01 1.469638496637344360e-01 1.187581270933151245e-01 1.558685302734375000e-01 2.126750648021697998e-01 -3.126373887062072754e-01 9.642990306019783020e-03 4.535377770662307739e-02 1.485897898674011230e-01 -2.462950199842453003e-01 1.849144399166107178e-01 -1.813616305589675903e-01 -1.189105119556188583e-02 -1.344569120556116104e-02 -4.259659349918365479e-02
-2.496863603591918945e-01 -2.640859223902225494e-02 -1.217071339488029480e-01 -3.957873582839965820e-02 -1.928516328334808350e-01 -1.013012975454330444e-01 8.304745703935623169e-02 1.701125949621200562e-01 -1.009459644556045532e-01 -9.627384692430496216e-02 -8.917924016714096069e-02 -4.107158258557319641e-02 1.573963165283203125e-01 -1.359507143497467041e-01 2.214135527610778809e-01 -1.307197567075490952e-02 -2.881044149398803711e-01 -4.788788855075836182e-01 1.101886630058288574e-01 3.750560060143470764e-02 9.508857876062393188e-02 1.673037856817245483e-01 2.361086159944534302e-01 1.829331964254379272e-01 -7.553228735923767090e-02 -1.571792662143707275e-01 -3.172599673271179199e-01 1.680441200733184814e-01 1.051003113389015198e-01 1.287606358528137207e-01 1.117609068751335144e-01 -2.533791661262512207e-01
-2.291534692049026489e-01 9.692088514566421509e-02 -3.311963975429534912e-01 -2.720717526972293854e-02 1.478188782930374146e-01 -1.918992847204208374e-01 -1.840486824512481689e-01 -7.141100615262985229e-02 -6.143260281533002853e-03 5.904894322156906128e-02 -2.746690623462200165e-02 3.102841675281524658e-01 -3.915161788463592529e-01 3.552681952714920044e-02 1.976466625928878784e-01 3.613045513629913330e-01 5.158174782991409302e-02 -2.418627440929412842e-01 1.963993757963180542e-01 -9.632964793127030134e-05 1.673648804426193237e-01 1.077502742409706116e-01 2.375210672616958618e-01 7.127462327480316162e-02 6.170273944735527039e-02 2.978194504976272583e-02 -1.245955079793930054e-01 -2.730644345283508301e-01 3.734008595347404480e-02 6.311990320682525635e-02 6.191937718540430069e-03 6.526489555835723877e-02
1.653568446636199951e-02 -2.370147593319416046e-02 -2.488940954208374023e-01 8.844628930091857910e-02 1.124502792954444885e-01 3.576309606432914734e-02 -2.702495455741882324e-01 1.816695630550384521e-01 5.869990680366754532e-03 -5.068692937493324280e-02 -4.908138420432806015e-03 1.234989166259765625e-01 -2.800951004028320312e-01 -2.440234087407588959e-02 -1.977186053991317749e-01 3.368501961231231689e-01 -1.727382242679595947e-01 -2.820012867450714111e-01 2.167076021432876587e-01 7.132969796657562256e-02 -3.555622184649109840e-03 6.503469496965408325e-02 2.075588144361972809e-02 3.807474374771118164e-01 -1.029820442199707031e-01 7.308169454336166382e-02 6.048903614282608032e-02 -1.353299468755722046e-01 -1.622757166624069214e-01 1.927408725023269653e-01 3.725009560585021973e-01 -9.342577308416366577e-02
-1.450309604406356812e-01 -2.420139163732528687e-01 -1.682654172182083130e-01 2.611650619655847549e-03 6.816917657852172852e-02 -1.078429594635963440e-01 -1.870892047882080078e-01 -3.007315397262573242e-01 2.452666461467742920e-01 1.738008409738540649e-01 -1.907617896795272827e-01 4.778385534882545471e-02 -2.172620296478271484e-01 -2.262625694274902344e-01 2.107853069901466370e-02 -1.035512518137693405e-02 -5.798948928713798523e-02 -2.698404192924499512e-01 1.759467124938964844e-01 -8.152132853865623474e-03 -2.132078260183334351e-02 1.202254146337509155e-01 -1.671826653182506561e-02 2.591087520122528076e-01 -2.118147015571594238e-01 2.656161189079284668e-01 1.407544463872909546e-01 1.564536392688751221e-01 -1.190641894936561584e-01 3.366459608078002930e-01 1.805402040481567383e-01 -1.141790300607681274e-01
1.355251222848892212e-01 -1.040119156241416931e-01 -1.517128944396972656e-01 -1.654121465981006622e-02 1.344371587038040161e-01 -3.400555625557899475e-02 -7.289306074380874634e-02 6.415990740060806274e-02 -6.112921517342329025e-03 -9.817764163017272949e-02 -1.744845956563949585e-01 1.981283277273178101e-01 -4.843475818634033203e-01 -2.060984075069427490e-01 -2.504056692123413086e-01 1.520686596632003784e-01 6.785577535629272461e-02 -1.333916336297988892e-01 4.166750609874725342e-02 -4.321435838937759399e-02 6.021715328097343445e-02 1.318727880716323853e-01 1.276852339506149292e-01 3.309870362281799316e-01 -1.494717597961425781e-01 -3.849063813686370850e-02 3.361728787422180176e-02 9.315191954374313354e-02 -1.083703786134719849e-01 7.126416265964508057e-02 2.269069254398345947e-01 -4.491965770721435547e-01
1.144597232341766357e-01 -6.213945895433425903e-02 -1.425535231828689575e-01 1.675740778446197510e-01 7.005585730075836182e-02 -1.560347676277160645e-01 9.863420389592647552e-03 -6.431242823600769043e-02 -3.300869604572653770e-03 -1.425549387931823730e-01 3.971323370933532715e-02 -4.959711059927940369e-02 1.388375759124755859e-01 -3.461268246173858643e-01 6.154280528426170349e-02 -7.232802920043468475e-03 7.554763555526733398e-02 -4.181291162967681885e-01 2.787836790084838867e-01 9.174624830484390259e-02 2.352980822324752808e-01 1.119175255298614502e-01 2.614415287971496582e-01 -1.443743240088224411e-02 -2.274534404277801514e-01 3.923421353101730347e-02 -2.558421492576599121e-01 -3.183111548423767090e-01 -1.211578622460365295e-01 7.180659472942352295e-02 -2.827097475528717041e-01 -1.044897586107254028e-01
-1.269897669553756714e-01 -3.041094243526458740e-01 -2.795860767364501953e-01 -4.011539742350578308e-02 1.263259649276733398e-01 5.406696721911430359e-02 -1.188122108578681946e-01 6.090564280748367310e-02 -4.025930538773536682e-02 -1.374162435531616211e-01 -2.039289921522140503e-01 1.246125623583793640e-01 2.891206443309783936e-01 2.111680619418621063e-02 -1.989717781543731689e-01 2.920385599136352539e-01 5.290030315518379211e-02 -1.608013659715652466e-01 2.700173258781433105e-01 2.995947934687137604e-02 1.751810163259506226e-01 1.468926072120666504e-01 -5.608070269227027893e-02 1.240893378853797913e-01 -3.152694702148437500e-01 -3.893454968929290771e-01 -6.563980132341384888e-02 8.030795305967330933e-02 -1.861647367477416992e-01 5.150672420859336853e-02 1.183931455016136169e-01 -4.508352279663085938e-02
1.369048506021499634e-01 -8.760882169008255005e-02 1.854372583329677582e-02 -1.185740903019905090e-01 -6.588075309991836548e-02 2.721424400806427002e-01 4.818724468350410461e-03 -1.234473809599876404e-01 -2.435895502567291260e-01 1.655112802982330322e-01 1.097038164734840393e-01 2.208683043718338013e-01 -2.185341343283653259e-02 -1.364309191703796387e-01 9.964799135923385620e-02 1.192459166049957275e-01 8.178035169839859009e-02 -1.821624040603637695e-01 6.826987862586975098e-02 2.044332921504974365e-01 2.620161175727844238e-01 -8.279446512460708618e-02 1.109810248017311096e-01 2.932397723197937012e-01 -2.003005743026733398e-01 -1.997265964746475220e-02 -4.718823134899139404e-01 6.582592427730560303e-02 -1.050350964069366455e-01 2.206332609057426453e-02 3.165150880813598633e-01 -1.880460530519485474e-01
-2.072822153568267822e-01 -1.300348639488220215e-01 -1.965444833040237427e-01 4.424061626195907593e-03 2.344858795404434204e-01 -9.040652960538864136e-02 -1.996084451675415039e-01 -2.421004027128219604e-01 1.171388179063796997e-01 -3.048832761123776436e-03 -7.453206926584243774e-02 1.578361690044403076e-01 -2.926762402057647705e-01 -5.298704840242862701e-03 -2.681904099881649017e-02 1.517247110605239868e-01 1.637289822101593018e-01 -1.134437918663024902e-01 -1.488780230283737183e-01 9.535233676433563232e-02 4.884039983153343201e-02 -7.277253270149230957e-02 -2.826899588108062744e-01 2.586570382118225098e-01 -2.963350713253021240e-01 -1.060444628819823265e-03 -5.871068686246871948e-02 2.204159498214721680e-01 -4.144015535712242126e-02 2.509721815586090088e-01 8.660118281841278076e-02 -3.856888115406036377e-01
1.755446381866931915e-02 2.970273420214653015e-02 -1.697062849998474121e-01 -2.529799565672874451e-02 1.006300374865531921e-01 -1.845134645700454712e-01 -5.883400142192840576e-02 -9.177174419164657593e-02 6.302719563245773315e-02 -8.441428840160369873e-02 1.093559563159942627e-01 3.131784498691558838e-02 -3.032816015183925629e-02 -2.165675759315490723e-01 1.179261431097984314e-01 5.892447754740715027e-02 3.746193349361419678e-01 -3.751260936260223389e-01 -9.960485994815826416e-02 1.625444740056991577e-01 4.477087408304214478e-02 7.371763885021209717e-02 4.406278952956199646e-02 2.736554443836212158e-01 -3.331643939018249512e-01 3.282907307147979736e-01 -3.476350381970405579e-02 -1.030566692352294922e-01 -2.987595796585083008e-01 1.137843430042266846e-01 -2.975205183029174805e-01 -3.290686383843421936e-02
6.800561677664518356e-03 -4.423998296260833740e-02 -7.876528427004814148e-03 -8.477217704057693481e-02 1.952592730522155762e-01 -1.846915781497955322e-01 -3.587260842323303223e-01 -8.301705121994018555e-02 1.480687037110328674e-02 3.510707989335060120e-02 -1.229554116725921631e-01 -1.213215142488479614e-01 -1.219529882073402405e-01 -3.187363147735595703e-01 1.227488145232200623e-01 1.498670428991317749e-01 1.913258731365203857e-01 -3.140638470649719238e-01 3.806802928447723389e-01 -1.269278526306152344e-01 -1.882334798574447632e-01 4.181233048439025879e-02 -6.876783072948455811e-02 7.194800674915313721e-02 -4.130219519138336182e-01 -9.459839016199111938e-02 2.437681704759597778e-02 5.352602526545524597e-02 -1.651581749320030212e-02 -1.341215372085571289e-01 5.530306324362754822e-02 -2.235682755708694458e-01
-3.191384673118591309e-01 1.182228177785873413e-01 -2.408688813447952271e-01 5.693333689123392105e-03 3.927735686302185059e-01 8.015129715204238892e-02 1.202947199344635010e-01 -1.074570640921592712e-01 2.622246183454990387e-02 1.051251441240310669e-01 -8.216080814599990845e-02 -1.511915326118469238e-01 -1.610859483480453491e-01 -3.364548385143280029e-01 2.461419813334941864e-02 2.617429792881011963e-01 -3.268301486968994141e-02 -2.260731160640716553e-01 2.805284261703491211e-01 1.053778380155563354e-01 6.036362051963806152e-02 1.016650423407554626e-01 -1.548800915479660034e-01 1.318161934614181519e-01 -2.458773180842399597e-02 1.386140435934066772e-01 -3.236249387264251709e-01 -2.171398848295211792e-01 -9.497212618589401245e-02 2.694751322269439697e-02 6.508596241474151611e-02 8.241632580757141113e-02
1.035882830619812012e-01 -1.562205851078033447e-01 2.302617207169532776e-02 1.280878782272338867e-01 1.138466447591781616e-01 -1.550798267126083374e-01 -6.861057132482528687e-02 6.206902116537094116e-02 -1.089337021112442017e-01 -1.336574256420135498e-01 -1.292501538991928101e-01 2.459326758980751038e-02 1.883807480335235596e-01 -1.477295905351638794e-01 -2.379112243652343750e-01 -3.023170307278633118e-02 3.152220845222473145e-01 -2.970110476016998291e-01 7.764601707458496094e-02 1.471217572689056396e-01 3.065465688705444336e-01 1.638557612895965576e-01 -1.786276698112487793e-01 1.993579566478729248e-01 -2.032413184642791748e-01 3.245230317115783691e-01 -2.064761817455291748e-01 -6.734792888164520264e-02 -3.051192462444305420e-01 9.557401388883590698e-02 1.953603141009807587e-02 -1.906821876764297485e-01
-1.172494888305664062e-02 -7.130733132362365723e-02 -2.497926056385040283e-01 -9.994231164455413818e-02 2.203740179538726807e-01 -2.037989199161529541e-01 -3.659721612930297852e-01 7.982240617275238037e-02 -8.454278111457824707e-02 7.035954296588897705e-02 -1.691132201813161373e-03 1.900338083505630493e-01 -2.264436185359954834e-01 -2.406215369701385498e-01 -6.126195564866065979e-02 8.057602494955062866e-02 3.143801689147949219e-01 -2.734792232513427734e-01 2.916780412197113037e-01 -6.280034780502319336e-02 -1.200083196163177490e-01 -1.078288163989782333e-02 2.882919833064079285e-02 1.989622116088867188e-01 -3.000690639019012451e-01 -2.114099562168121338e-01 6.274288892745971680e-02 -5.139637738466262817e-02 1.458681225776672363e-01 5.735286977142095566e-03 1.482376605272293091e-01 -1.489041596651077271e-01
8.470717072486877441e-02 -1.402500122785568237e-01 -9.054855257272720337e-02 -2.410963922739028931e-01 1.734546720981597900e-01 7.950177788734436035e-02 -1.828913837671279907e-01 4.937280714511871338e-02 8.531887084245681763e-02 6.498095393180847168e-02 -4.067697096616029739e-03 8.355913311243057251e-02 -2.564314603805541992e-01 1.593554019927978516e-02 -2.333686687052249908e-02 4.481872022151947021e-01 -3.470494225621223450e-02 -2.623274028301239014e-01 7.487843185663223267e-02 5.602849181741476059e-03 1.134394295513629913e-02 1.134230643510818481e-01 1.826118826866149902e-01 4.106266498565673828e-01 -2.702994644641876221e-01 -1.405617147684097290e-01 6.507597118616104126e-02 -5.639386549592018127e-02 -1.529735475778579712e-01 1.961465477943420410e-01 2.528960406780242920e-01 -1.786836832761764526e-01
-1.334474235773086548e-01 6.504280120134353638e-02 -3.775489330291748047e-01 7.071717083454132080e-02 -1.452517360448837280e-01 -7.669442147016525269e-02 -2.544887363910675049e-01 8.816961199045181274e-02 -2.235956341028213501e-01 8.645207621157169342e-03 2.373285442590713501e-01 2.587570250034332275e-01 3.302713111042976379e-02 -9.294112026691436768e-02 -2.496565133333206177e-02 4.147184267640113831e-02 -1.280763000249862671e-02 -3.119638562202453613e-01 -1.621813699603080750e-02 -7.781372964382171631e-02 3.141733631491661072e-02 -3.119730204343795776e-02 8.421349525451660156e-02 1.603412479162216187e-01 -7.699183374643325806e-02 2.173154354095458984e-01 -3.623157441616058350e-01 -3.118251860141754150e-01 -7.127452641725540161e-03 2.243737727403640747e-01 -1.491820216178894043e-01 -2.293483465909957886e-01
1.590026617050170898e-01 -3.203807026147842407e-02 -2.843349874019622803e-01 2.626026272773742676e-01 -1.837570220232009888e-02 -3.850291073322296143e-01 1.339311897754669189e-01 9.112001210451126099e-02 -2.522279918193817139e-01 -2.119108848273754120e-02 1.699399016797542572e-02 -8.235428482294082642e-02 -2.148881256580352783e-01 -1.393805295228958130e-01 -6.964158266782760620e-02 1.173976287245750427e-01 1.456593126058578491e-01 -1.908300817012786865e-01 3.839586377143859863e-01 6.228819489479064941e-02 -7.723433524370193481e-02 7.315896451473236084e-02 1.450982987880706787e-01 8.382236212491989136e-02 -2.916224002838134766e-01 1.116349101066589355e-01 -1.478629857301712036e-01 -2.039218544960021973e-01 3.384182229638099670e-02 2.492423914372920990e-02 2.428134344518184662e-02 -2.864281833171844482e-01
1.852415353059768677e-01 6.438314449042081833e-03 1.129669994115829468e-01 8.246997743844985962e-02 1.720601320266723633e-02 -1.871980130672454834e-01 -4.453219473361968994e-01 1.269447384402155876e-03 -1.950742453336715698e-01 -2.468775063753128052e-01 5.410009995102882385e-02 2.170464843511581421e-01 1.973731219768524170e-01 -9.602805972099304199e-02 -7.973578758537769318e-03 1.599119156599044800e-01 1.989377140998840332e-01 -1.740751564502716064e-01 2.809283137321472168e-01 -9.059487283229827881e-02 1.909685432910919189e-01 2.267523407936096191e-01 -7.754524052143096924e-02 8.520784974098205566e-02 -2.278391122817993164e-01 9.266785532236099243e-02 -1.783969700336456299e-01 -3.118918277323246002e-02 -1.950392723083496094e-01 3.601693361997604370e-02 -6.339536607265472412e-02 -3.078293502330780029e-01
2.956747263669967651e-02 -1.520058959722518921e-01 -7.478515058755874634e-02 2.639716565608978271e-01 -2.870497107505798340e-01 -6.080967932939529419e-02 -2.202914506196975708e-01 -1.291525065898895264e-01 -1.106734126806259155e-01 -2.154009938240051270e-01 -1.204840168356895447e-01 -5.073104426264762878e-02 -4.498541355133056641e-02 -1.160235628485679626e-01 -5.930943787097930908e-02 4.376381635665893555e-02 2.219712734222412109e-01 -2.883393168449401855e-01 1.117798150517046452e-03 1.835563927888870239e-01 2.781080603599548340e-01 -1.078103389590978622e-02 1.792079359292984009e-01 1.111702173948287964e-01 -1.282177865505218506e-01 6.506262719631195068e-02 -3.287564516067504883e-01 -1.320154368877410889e-01 -4.756113886833190918e-02 4.426653385162353516e-01 -7.054810225963592529e-02 -1.239947155117988586e-01
1.460187882184982300e-01 -1.792965531349182129e-01 5.016310513019561768e-02 1.442635804414749146e-01 1.315851658582687378e-01 2.993689849972724915e-02 -2.301252335309982300e-01 6.608451157808303833e-02 -1.855727285146713257e-01 3.484544530510902405e-02 8.708480745553970337e-02 -1.131917163729667664e-01 -4.702537134289741516e-02 7.251396775245666504e-02 3.397309184074401855e-01 5.853497609496116638e-02 -1.210103332996368408e-01 -5.882221460342407227e-01 -3.775646910071372986e-02 -9.597462415695190430e-02 -8.333943039178848267e-02 7.566911727190017700e-02 3.525053709745407104e-02 2.412040084600448608e-01 5.302383378148078918e-02 -2.077432535588741302e-02 -3.509724140167236328e-01 2.499810308218002319e-01 -1.199603676795959473e-01 -4.937858879566192627e-02 -4.903319105505943298e-02 -1.173877269029617310e-01
-1.779743656516075134e-02 1.275422871112823486e-01 -2.941879630088806152e-01 -1.676890440285205841e-02 8.114651590585708618e-02 -2.160697877407073975e-01 -2.387253791093826294e-01 -1.360180824995040894e-01 9.412287175655364990e-02 -2.948838844895362854e-02 -8.920019865036010742e-02 -4.527502879500389099e-02 -1.358485072851181030e-01 -2.460620105266571045e-01 -1.207857951521873474e-01 2.303583472967147827e-01 2.023879885673522949e-01 -2.950437664985656738e-01 -3.730710968375205994e-02 -1.416135877370834351e-01 2.728283703327178955e-01 3.567866981029510498e-01 -5.145639926195144653e-02 2.337337583303451538e-01 1.610298007726669312e-01 8.081540465354919434e-02 8.027544245123863220e-03 -7.025329023599624634e-02 -1.369348466396331787e-01 2.450172156095504761e-01 4.889478161931037903e-02 2.726349532604217529e-01
2.103616148233413696e-01 1.189447715878486633e-01 -2.134504318237304688e-01 -7.246430497616529465e-03 3.829158246517181396e-01 -8.712022751569747925e-02 -1.804441660642623901e-01 -1.267386674880981445e-01 -2.482317537069320679e-01 -9.661556780338287354e-02 2.315449342131614685e-02 -1.194819062948226929e-02 -5.439329892396926880e-02 7.823996990919113159e-02 2.351055145263671875e-01 2.155796885490417480e-01 4.874115437269210815e-02 -3.389228582382202148e-01 8.538696914911270142e-02 1.086581870913505554e-02 1.550529450178146362e-01 1.225636824965476990e-01 1.044921651482582092e-01 1.674865782260894775e-01 -2.329208254814147949e-01 -3.483470380306243896e-01 -1.414879858493804932e-01 -4.053027555346488953e-02 -3.203443884849548340e-01 -5.967522412538528442e-02 -4.482040531001985073e-04 -6.752241402864456177e-02
2.384477481245994568e-02 -7.061894237995147705e-02 -2.881073057651519775e-01 7.711353152990341187e-02 7.077412307262420654e-02 6.267828494310379028e-02 -9.459738433361053467e-02 -9.824610501527786255e-02 1.449036598205566406e-02 -2.024957984685897827e-01 1.329985726624727249e-02 3.635594248771667480e-02 7.028775662183761597e-02 -2.381274700164794922e-01 8.747009932994842529e-02 -5.046789348125457764e-02 3.017622232437133789e-01 -3.816918432712554932e-01 -7.280319184064865112e-02 1.256302651017904282e-02 -5.339806899428367615e-02 -6.364478915929794312e-02 1.689236909151077271e-01 3.797054588794708252e-01 -2.894290387630462646e-01 3.091136813163757324e-01 -6.149097811430692673e-03 -3.235321938991546631e-01 -1.774325072765350342e-01 9.851963818073272705e-02 -1.239649951457977295e-01 3.145621344447135925e-02
4.585531726479530334e-02 4.858716577291488647e-02 -1.661473363637924194e-01 -7.906823605298995972e-02 1.985069960355758667e-01 -1.678829938173294067e-01 4.500828310847282410e-02 3.051947653293609619e-01 -3.921510651707649231e-02 -3.770729526877403259e-02 -1.880830675363540649e-01 -1.998041719198226929e-01 -5.273547023534774780e-02 -2.609274685382843018e-01 -6.542284041643142700e-02 4.468754827976226807e-01 4.955539107322692871e-02 -4.018462896347045898e-01 4.875985532999038696e-02 4.210690502077341080e-03 -1.712835393846035004e-02 1.972251683473587036e-01 -2.407266497611999512e-01 1.899416297674179077e-01 -8.814154565334320068e-02 -8.883069455623626709e-02 -3.816577419638633728e-02 -2.566373907029628754e-02 -1.509446054697036743e-01 7.870503515005111694e-02 1.540608555078506470e-01 -2.752883732318878174e-01
4.551032558083534241e-02 1.382190384902060032e-03 -2.726501524448394775e-01 1.288916170597076416e-01 -1.921701803803443909e-02 -2.200741879642009735e-02 5.146359279751777649e-02 1.664780080318450928e-01 -9.473823010921478271e-02 1.069367080926895142e-01 -3.080930709838867188e-01 -2.255114167928695679e-01 -1.707708537578582764e-01 -2.481168359518051147e-01 1.250536888837814331e-01 2.577407062053680420e-01 -7.434623688459396362e-02 -4.538823962211608887e-01 -2.404085248708724976e-01 -1.808527261018753052e-01 7.812681049108505249e-02 1.874584406614303589e-01 -1.165722385048866272e-01 6.239825487136840820e-02 -1.573941409587860107e-01 1.622646898031234741e-01 -2.946214675903320312e-01 -2.681402256712317467e-03 -1.396712064743041992e-01 9.329884499311447144e-02 -9.181886911392211914e-02 3.814291954040527344e-02
-1.928847283124923706e-01 -1.910611391067504883e-01 -3.871917426586151123e-01 3.093101978302001953e-01 -3.207600116729736328e-02 -4.012491106986999512e-01 -1.927572339773178101e-01 -1.145539656281471252e-01 4.086406528949737549e-02 -1.306039094924926758e-01 -3.310492038726806641e-01 -2.922051213681697845e-02 7.386659085750579834e-02 -2.846720628440380096e-02 1.033387407660484314e-01 2.150790840387344360e-01 -7.946832478046417236e-02 -3.017628490924835205e-01 -6.503571569919586182e-02 1.297530233860015869e-01 -3.693312034010887146e-02 1.129584461450576782e-01 -7.466094940900802612e-02 1.134222149848937988e-01 2.324104122817516327e-02 1.140912249684333801e-01 -2.444107979536056519e-01 4.786178003996610641e-03 -2.036585658788681030e-01 -7.287988066673278809e-02 -1.418768614530563354e-02 6.858543306589126587e-02
1.427119970321655273e-01 -1.445665359497070312e-01 -1.335255205631256104e-01 -3.702982515096664429e-02 5.863063782453536987e-02 -3.198904693126678467e-01 2.152642421424388885e-02 -9.643605351448059082e-02 6.771879643201828003e-02 -6.953545380383729935e-03 1.024573519825935364e-01 4.195182919502258301e-01 -2.302627116441726685e-01 -1.492289304733276367e-01 -8.543061092495918274e-03 1.381081193685531616e-01 1.806136071681976318e-01 -2.315004914999008179e-01 1.776560395956039429e-01 2.018605321645736694e-01 -1.125092618167400360e-02 -4.886378720402717590e-02 -9.806063026189804077e-03 1.525847464799880981e-01 -5.739616602659225464e-02 -1.737199425697326660e-01 -4.653533399105072021e-01 1.061562746763229370e-01 -2.113488316535949707e-02 1.159608736634254456e-01 -8.283230662345886230e-02 -2.682766318321228027e-01
-1.126235723495483398e-01 -8.018933981657028198e-02 -1.384565234184265137e-01 6.385228037834167480e-02 3.009977340698242188e-01 -6.564384698867797852e-02 -1.719477325677871704e-01 -8.414961397647857666e-02 4.337604716420173645e-02 5.345545336604118347e-02 5.825084820389747620e-02 -1.718307882547378540e-01 -8.171771466732025146e-02 -2.217703014612197876e-01 1.243049427866935730e-01 6.849969923496246338e-02 3.049923479557037354e-01 -2.626587152481079102e-01 -7.860801368951797485e-02 7.310436666011810303e-02 -4.654513299465179443e-02 8.804805576801300049e-02 1.511338502168655396e-01 4.159242808818817139e-01 -1.659724861383438110e-01 1.392661482095718384e-01 -3.111808896064758301e-01 1.503781694918870926e-02 -3.302368223667144775e-01 -1.012717783451080322e-01 -2.629918754100799561e-01 -2.560134232044219971e-02
6.359210610389709473e-02 -1.880847364664077759e-01 -2.158513218164443970e-01 1.057131513953208923e-01 7.555835694074630737e-02 -2.670106589794158936e-01 2.873118594288825989e-02 -1.122083142399787903e-01 -2.170087248086929321e-01 -1.330194771289825439e-01 -7.686353474855422974e-02 -3.459878964349627495e-03 -7.597128301858901978e-02 -4.393956959247589111e-01 -1.929465495049953461e-02 1.684409379959106445e-01 5.941494554281234741e-02 2.484588138759136200e-02 1.898645013570785522e-01 -1.189710795879364014e-01 1.398320496082305908e-01 -2.822114527225494385e-02 -8.622482419013977051e-02 -5.474071204662322998e-02 -2.415954321622848511e-01 -3.501333063468337059e-03 -4.058446288108825684e-01 8.293476887047290802e-03 4.859519004821777344e-02 8.574636280536651611e-02 3.606373667716979980e-01 -2.569788694381713867e-01
1.066981628537178040e-02 6.292834877967834473e-02 1.133453398942947388e-01 -7.246114313602447510e-02 -4.926698654890060425e-02 -2.065052241086959839e-01 9.307143092155456543e-02 -1.185432150959968567e-01 4.709662497043609619e-02 -2.625071704387664795e-01 1.142200902104377747e-01 2.184523642063140869e-02 6.983502954244613647e-02 -3.400160372257232666e-01 4.844205081462860107e-02 -1.683607138693332672e-02 2.338382303714752197e-01 -4.135503768920898438e-01 2.108523398637771606e-01 2.578140497207641602e-01 1.722184121608734131e-01 7.678296416997909546e-02 -1.054594293236732483e-01 2.033789306879043579e-01 -2.484405040740966797e-01 2.506303191184997559e-01 -1.625467985868453979e-01 2.241967320442199707e-01 1.364013105630874634e-01 9.512455016374588013e-02 -3.348175808787345886e-02 -2.181807756423950195e-01
-5.064256861805915833e-02 1.249676644802093506e-01 -1.964698880910873413e-01 -1.028988212347030640e-01 8.530005067586898804e-02 -1.936742365360260010e-01 6.180305406451225281e-02 -3.787505999207496643e-02 1.022177562117576599e-02 2.858313024044036865e-01 -1.277847290039062500e-01 1.520169377326965332e-01 -1.307877004146575928e-01 -2.188835479319095612e-02 9.510470181703567505e-02 -1.482801605015993118e-02 -3.579844832420349121e-01 -2.704826295375823975e-01 -1.950578577816486359e-02 -6.910531967878341675e-02 3.097983002662658691e-01 -9.041349589824676514e-02 -2.711834609508514404e-01 2.703807651996612549e-01 -2.977082729339599609e-01 2.801329791545867920e-01 -2.399734854698181152e-01 -1.686590611934661865e-01 1.260645687580108643e-03 7.609046250581741333e-02 2.159294486045837402e-02 -1.335564255714416504e-01
-2.049638144671916962e-02 5.022226646542549133e-02 -3.874282836914062500e-01 -6.905338913202285767e-02 -7.970725744962692261e-02 -1.078304499387741089e-01 7.270974665880203247e-02 2.280813157558441162e-01 -2.338421046733856201e-01 3.600072115659713745e-02 1.555925458669662476e-01 2.547267675399780273e-01 1.189557164907455444e-01 -1.513140946626663208e-01 -9.911887347698211670e-02 1.812181784771382809e-03 -4.344182834029197693e-02 -2.455584555864334106e-01 3.083208799362182617e-01 -1.889030486345291138e-01 4.522950202226638794e-02 4.545311257243156433e-02 8.082035183906555176e-02 1.927738934755325317e-01 -1.487047374248504639e-01 2.024074345827102661e-01 -3.524342477321624756e-01 -2.775321528315544128e-02 3.572159633040428162e-02 2.675840854644775391e-01 -4.842882975935935974e-03 -2.706522643566131592e-01
-3.807347714900970459e-01 -8.544268785044550896e-04 -2.629194855690002441e-01 2.192375510931015015e-01 9.479508548974990845e-02 1.040344759821891785e-01 -1.686101555824279785e-01 9.245437383651733398e-02 -2.888936698436737061e-01 2.431227639317512512e-02 -4.090923070907592773e-02 1.650314219295978546e-02 -2.350109517574310303e-01 -3.949770629405975342e-01 2.245663106441497803e-02 2.641291916370391846e-01 5.350877065211534500e-03 -1.144052073359489441e-01 -1.252590864896774292e-01 -7.952059060335159302e-02 8.295542746782302856e-02 -3.334597498178482056e-02 -6.682602316141128540e-02 1.617687940597534180e-02 -1.240231245756149292e-01 2.687518298625946045e-01 -3.392157852649688721e-01 -6.652705371379852295e-02 -1.021536961197853088e-01 -1.619689762592315674e-01 4.353845492005348206e-02 -1.415659785270690918e-01
-1.131603494286537170e-01 1.372141838073730469e-01 2.186777442693710327e-02 -1.412201076745986938e-01 1.214017644524574280e-01 -4.019619151949882507e-02 -6.169755756855010986e-02 -2.553425133228302002e-01 1.010410394519567490e-02 -1.906782537698745728e-01 -1.328439563512802124e-01 2.500635981559753418e-01 6.737840920686721802e-02 -3.128359615802764893e-01 -4.896244406700134277e-02 1.502307802438735962e-01 2.324621230363845825e-01 -3.697887659072875977e-01 -1.239568144083023071e-01 -2.322143316268920898e-01 7.510786503553390503e-02 1.427605897188186646e-01 1.809362024068832397e-01 4.106961190700531006e-01 -1.499554067850112915e-01 6.637330353260040283e-02 -5.425792559981346130e-02 -2.474121004343032837e-01 1.475959420204162598e-01 -9.691926091909408569e-02 4.196448251605033875e-02 8.416075259447097778e-02
1.001907736063003540e-01 1.243004500865936279e-01 -3.175302967429161072e-02 -1.684968620538711548e-01 -9.352287650108337402e-02 1.629813760519027710e-01 -1.979951709508895874e-01 1.386649608612060547e-01 2.008932232856750488e-01 -1.187695637345314026e-01 1.568994373083114624e-01 2.433238923549652100e-02 -1.716619879007339478e-01 -2.238199114799499512e-01 -7.695379108190536499e-02 2.744794487953186035e-01 4.597901925444602966e-02 -4.310905635356903076e-01 -1.156841986812651157e-03 -2.482414841651916504e-01 1.176199316978454590e-01 7.316872477531433105e-02 -1.610511988401412964e-01 3.605691790580749512e-01 -2.374585419893264771e-01 1.161493659019470215e-01 2.263030596077442169e-02 -1.944522809935733676e-04 -9.150117635726928711e-02 1.376905739307403564e-01 2.112742513418197632e-01 -2.092916518449783325e-01
1.021476909518241882e-01 -1.642901301383972168e-01 -8.952912688255310059e-02 1.776522956788539886e-02 1.834134608507156372e-01 -5.177346989512443542e-02 -1.424901336431503296e-01 1.266302466392517090e-01 5.502187460660934448e-02 1.371061205863952637e-01 -9.783540666103363037e-02 2.571799047291278839e-02 -4.954448640346527100e-01 -1.237668991088867188e-01 -2.099144309759140015e-01 2.374140620231628418e-01 -2.218155888840556145e-03 -1.944444477558135986e-01 8.272247761487960815e-02 4.366867244243621826e-02 1.555303633213043213e-01 1.229919865727424622e-01 4.920570924878120422e-02 3.728385567665100098e-01 -1.072316765785217285e-01 6.867157667875289917e-02 6.500615179538726807e-02 -4.802817851305007935e-02 -1.426090151071548462e-01 1.338269412517547607e-01 2.804530262947082520e-01 -3.483591377735137939e-01
-1.740636974573135376e-01 1.078825592994689941e-01 -3.789110481739044189e-01 1.343683600425720215e-01 -9.960362315177917480e-02 1.697398424148559570e-01 2.056777924299240112e-01 -6.728092581033706665e-02 2.134304866194725037e-02 6.994393188506364822e-03 -2.238274812698364258e-01 1.516950875520706177e-01 1.708069443702697754e-01 -2.761766314506530762e-01 1.135283038020133972e-01 1.535663157701492310e-01 4.965005442500114441e-02 -2.652354836463928223e-01 2.083032280206680298e-01 2.540929615497589111e-01 2.120239287614822388e-02 2.312705367803573608e-01 1.271774917840957642e-01 2.281253635883331299e-01 6.241586524993181229e-03 -3.983771428465843201e-02 -1.502501368522644043e-01 -5.868218466639518738e-02 -2.686393558979034424e-01 1.601245701313018799e-01 -9.843674302101135254e-02 -2.393258512020111084e-01
-3.336631059646606445e-01 -2.037161216139793396e-02 -2.173778712749481201e-01 -1.475141197443008423e-02 4.939040541648864746e-02 -5.930597707629203796e-02 -1.401723176240921021e-01 -2.742031514644622803e-01 -1.001431569457054138e-01 1.472901999950408936e-01 -2.942428551614284515e-02 1.322442293167114258e-01 4.108440503478050232e-02 -2.083617448806762695e-01 -2.110599577426910400e-01 1.725592315196990967e-01 6.219263374805450439e-02 -1.175466477870941162e-01 -1.271282434463500977e-01 1.123120933771133423e-01 8.876973390579223633e-02 1.973863095045089722e-01 -6.533917039632797241e-02 4.426485002040863037e-01 -1.531510800123214722e-01 -2.185164988040924072e-01 -4.118368327617645264e-01 -6.795851141214370728e-02 5.444610491394996643e-02 -2.820022217929363251e-02 -9.112025052309036255e-02 1.395840346813201904e-01
2.723617255687713623e-01 -5.119618400931358337e-02 -3.268218934535980225e-01 -1.592763513326644897e-01 1.865802705287933350e-01 -1.994538456201553345e-01 -3.663209453225135803e-02 3.670581057667732239e-02 -5.676627531647682190e-02 -1.093879863619804382e-01 2.995998971164226532e-02 -8.509133756160736084e-02 -2.029232978820800781e-01 -2.286328822374343872e-01 9.874837473034858704e-03 3.078859150409698486e-01 -1.205813959240913391e-01 -3.300477564334869385e-01 1.300012618303298950e-01 -1.092920899391174316e-01 -2.505598068237304688e-01 -1.416835486888885498e-01 -6.052265316247940063e-02 9.412952512502670288e-02 -1.460536122322082520e-01 -1.028618589043617249e-01 -3.871906399726867676e-01 -6.088068336248397827e-02 -6.302256602793931961e-03 3.810549154877662659e-02 4.307363927364349365e-02 -2.559067606925964355e-01
2.456202208995819092e-01 2.734604477882385254e-01 -1.719833165407180786e-01 5.218660235404968262e-01 1.390720903873443604e-01 -6.152774393558502197e-02 4.978774860501289368e-02 -7.723551243543624878e-02 -6.851554661989212036e-02 4.799883067607879639e-02 1.906943023204803467e-01 -5.823874846100807190e-02 -9.388440102338790894e-02 -1.685786545276641846e-01 5.278361588716506958e-02 9.554608911275863647e-02 -5.528510361909866333e-02 -2.511958777904510498e-01 2.511211633682250977e-01 -4.494754970073699951e-02 5.397929623723030090e-02 1.952378451824188232e-01 5.874679610133171082e-02 2.461925595998764038e-01 -2.094556093215942383e-01 7.038470357656478882e-03 -7.270627468824386597e-02 -1.367647945880889893e-01 -1.856109127402305603e-02 1.889478266239166260e-01 -4.584205150604248047e-02 -3.051283657550811768e-01
2.246209830045700073e-01 3.778235614299774170e-02 1.843813508749008179e-01 1.787470281124114990e-01 1.408388316631317139e-01 2.654982730746269226e-02 -2.911748886108398438e-01 -1.272761523723602295e-01 -1.216190159320831299e-01 -2.794617712497711182e-01 -5.774646997451782227e-02 1.766387671232223511e-01 1.934662461280822754e-01 -2.967731952667236328e-01 5.267106741666793823e-02 2.216475903987884521e-01 1.123766824603080750e-01 -2.789178490638732910e-01 1.970557719469070435e-01 -4.083038866519927979e-02 3.123728334903717041e-01 1.172357946634292603e-01 -7.621802389621734619e-02 4.190240427851676941e-02 -6.567069888114929199e-02 -8.779168128967285156e-02 -2.287215441465377808e-01 -2.152090817689895630e-01 -1.413364112377166748e-01 1.389068067073822021e-01 -9.343457967042922974e-02 -2.176235020160675049e-01
1.357830502092838287e-02 4.434461239725351334e-03 -1.148725077509880066e-01 2.345704138278961182e-01 2.550486922264099121e-01 -1.063367798924446106e-01 4.885631427168846130e-02 5.231973901391029358e-02 1.620023995637893677e-01 5.161102116107940674e-02 -3.169905245304107666e-01 2.254880666732788086e-01 2.089237868785858154e-01 -2.443120181560516357e-01 -9.237683378159999847e-03 -1.037540566176176071e-02 1.681712120771408081e-01 -2.294250428676605225e-01 2.911174595355987549e-01 -5.359937250614166260e-02 -2.143292874097824097e-02 -5.958741530776023865e-03 -5.078252032399177551e-02 1.360262036323547363e-01 -1.669254451990127563e-01 1.837237328290939331e-01 -6.055159494280815125e-02 2.100455015897750854e-01 -1.913972198963165283e-01 1.260598599910736084e-01 3.783856034278869629e-01 -2.666611969470977783e-01
1.279891468584537506e-03 -1.157199963927268982e-01 -1.560497730970382690e-01 -1.349350363016128540e-01 2.837150990962982178e-01 -2.020787261426448822e-02 -1.690966784954071045e-01 -3.529324196279048920e-03 -4.502453282475471497e-02 8.744129538536071777e-02 9.016454219818115234e-03 8.473619073629379272e-02 -1.575438678264617920e-02 -1.166636869311332703e-01 2.179381698369979858e-01 2.055920362472534180e-01 1.759524457156658173e-02 -4.927611351013183594e-01 2.798833549022674561e-01 2.103328108787536621e-01 7.991528511047363281e-02 -7.518682628870010376e-02 8.982766419649124146e-02 9.889917820692062378e-02 -3.360213935375213623e-01 -3.001963198184967041e-01 5.439821630716323853e-02 9.887731075286865234e-02 -9.664461761713027954e-02 -1.985081732273101807e-01 1.830445230007171631e-01 -1.427542418241500854e-01
-1.393423080444335938e-01 2.225140780210494995e-01 4.851493239402770996e-02 -1.138599514961242676e-01 1.240896582603454590e-01 1.872216723859310150e-02 -6.472864001989364624e-02 -1.928103715181350708e-01 -9.002686291933059692e-02 1.112248003482818604e-01 2.202315628528594971e-02 2.095429748296737671e-01 -4.302016645669937134e-02 -2.239276915788650513e-01 6.481792777776718140e-02 1.096766367554664612e-01 -1.570652425289154053e-01 -3.224459290504455566e-01 2.413707226514816284e-01 -1.164042949676513672e-02 6.955713033676147461e-02 5.663892254233360291e-02 -3.955571949481964111e-01 4.182054400444030762e-01 -7.025428116321563721e-02 7.767446339130401611e-02 -3.486704230308532715e-01 3.031723387539386749e-02 2.201079130172729492e-01 -1.003282889723777771e-01 5.675945430994033813e-02 6.250935047864913940e-02
-3.008830174803733826e-02 -7.736088335514068604e-02 -1.477020680904388428e-01 -9.622364491224288940e-02 4.144623130559921265e-02 -2.006100267171859741e-01 6.016541272401809692e-03 -1.629413217306137085e-01 -4.204556941986083984e-01 1.574035035446286201e-03 -8.360833674669265747e-02 2.317411452531814575e-01 -6.837024702690541744e-04 1.251934189349412918e-02 1.734408289194107056e-01 4.548976197838783264e-02 1.758113354444503784e-01 -8.141075819730758667e-02 3.925233334302902222e-02 6.799194216728210449e-02 3.975434601306915283e-01 2.540465891361236572e-01 -1.037603467702865601e-01 1.136192902922630310e-01 6.262508686631917953e-03 1.653249934315681458e-02 -2.565636932849884033e-01 -2.705870866775512695e-01 1.588247418403625488e-01 9.059906750917434692e-02 2.669577002525329590e-01 -2.994780242443084717e-01
-6.252678483724594116e-02 -1.379687190055847168e-01 6.472896784543991089e-02 2.397202514111995697e-02 4.922016710042953491e-02 -1.448438018560409546e-01 -3.198066055774688721e-01 -8.351992815732955933e-02 8.364944905042648315e-02 -1.815853416919708252e-01 -9.320110082626342773e-02 2.677797377109527588e-01 -1.951106637716293335e-01 2.757918462157249451e-02 -1.295163482427597046e-01 1.349379867315292358e-01 1.454975306987762451e-01 -3.355753421783447266e-01 1.724016815423965454e-01 4.268442466855049133e-02 -1.878611296415328979e-01 1.995456367731094360e-01 -7.973622530698776245e-03 2.580843567848205566e-01 -2.501191198825836182e-01 -1.213649138808250427e-01 -5.376211181282997131e-02 2.669480144977569580e-01 -2.487094104290008545e-01 3.327572047710418701e-01 1.126872003078460693e-01 -4.041379690170288086e-02
1.984336823225021362e-01 1.297588497400283813e-01 5.857488140463829041e-02 -1.376724243164062500e-02 2.861337661743164062e-01 -4.049899522215127945e-03 -2.881192266941070557e-01 -1.002139821648597717e-01 -1.521847248077392578e-01 -4.378508925437927246e-01 -1.390503793954849243e-01 1.439325511455535889e-01 1.338149160146713257e-01 7.113372534513473511e-02 6.056701019406318665e-02 1.952469646930694580e-01 -1.779343187808990479e-02 -2.987372279167175293e-01 1.672387495636940002e-02 1.010130643844604492e-01 2.871138751506805420e-01 1.670835167169570923e-01 -1.846025586128234863e-01 1.475844085216522217e-01 -2.546210587024688721e-01 -3.648166358470916748e-02 -2.095997482538223267e-01 -1.852030903100967407e-01 1.003416925668716431e-01 -4.695814475417137146e-02 -5.093329027295112610e-02 -1.415035575628280640e-01
-1.469009965658187866e-01 -2.424121201038360596e-01 -2.895289063453674316e-01 -7.594349235296249390e-02 1.089092567563056946e-01 -5.807689204812049866e-02 -1.101015135645866394e-01 -8.672220259904861450e-02 2.440482005476951599e-02 -1.073509305715560913e-01 -1.937331706285476685e-01 4.456029459834098816e-02 -1.757126003503799438e-01 8.254842460155487061e-02 -1.927449852228164673e-01 2.788198590278625488e-01 3.147372603416442871e-01 -3.720988035202026367e-01 -1.206856593489646912e-01 9.785997122526168823e-02 1.778730899095535278e-01 -3.195706009864807129e-02 -4.472887888550758362e-02 3.332493901252746582e-01 -1.057380996644496918e-02 -1.319923102855682373e-01 8.075234480202198029e-03 1.153800114989280701e-01 2.480192855000495911e-02 3.481526076793670654e-01 1.730794161558151245e-01 -2.997488528490066528e-02
1.361978203058242798e-01 -2.944115102291107178e-01 -1.686349362134933472e-01 -1.161115095019340515e-01 2.672746181488037109e-01 -2.568908929824829102e-01 1.988955438137054443e-01 -7.719787210226058960e-02 -8.649067580699920654e-02 -2.315414696931838989e-02 -2.569738626480102539e-01 -5.591205880045890808e-02 -5.227971822023391724e-02 -2.228428423404693604e-01 2.464469224214553833e-01 2.255899906158447266e-01 -9.955626726150512695e-02 -3.266247510910034180e-01 2.148288041353225708e-01 -1.078112721443176270e-01 -1.477944105863571167e-01 -9.978965669870376587e-02 -1.151994243264198303e-01 5.452362820506095886e-02 -1.053896173834800720e-01 -1.529443264007568359e-01 -1.846849620342254639e-01 -9.020694345235824585e-02 -2.817248366773128510e-02 1.222214698791503906e-01 9.689768403768539429e-02 -3.231519758701324463e-01
-6.726866215467453003e-02 2.444516569375991821e-01 -3.015795648097991943e-01 -1.425124108791351318e-01 -6.813093274831771851e-02 -5.676349997520446777e-02 -1.695147305727005005e-01 -3.484255075454711914e-01 -1.136606261134147644e-01 -1.557199656963348389e-01 -1.314759403467178345e-01 2.130081504583358765e-01 1.401625573635101318e-01 -1.916472017765045166e-01 5.376307293772697449e-02 1.049885824322700500e-01 -8.272438496351242065e-02 -1.699973046779632568e-01 -3.962877392768859863e-02 1.628123074769973755e-01 1.069356352090835571e-01 1.917835325002670288e-01 6.981147825717926025e-02 2.482354789972305298e-01 -1.183602884411811829e-01 1.947521418333053589e-01 -4.990346729755401611e-02 -2.328352034091949463e-01 -3.720763325691223145e-01 -2.335382252931594849e-02 -1.089697331190109253e-01 -2.414819002151489258e-01
-1.736891418695449829e-01 -1.826395988464355469e-01 2.288915514945983887e-01 2.960587479174137115e-02 2.031568139791488647e-01 -7.940100878477096558e-02 -1.959432512521743774e-01 2.329123439267277718e-03 1.419846862554550171e-01 -1.182864010334014893e-01 -2.658857703208923340e-01 3.283455967903137207e-01 6.705458462238311768e-02 -2.424315363168716431e-01 -2.627687156200408936e-02 -5.437749437987804413e-03 -1.544550806283950806e-01 -3.307107985019683838e-01 4.423479735851287842e-02 -9.503298252820968628e-02 1.012957394123077393e-01 2.412805557250976562e-01 -2.384082786738872528e-02 2.668762505054473877e-01 -2.751822769641876221e-02 -1.429838836193084717e-01 -2.117418497800827026e-01 2.785465717315673828e-01 -1.016231998801231384e-01 8.819980919361114502e-02 2.576462924480438232e-01 -8.938043564558029175e-02
5.813087895512580872e-02 -2.313079386949539185e-01 -1.121797934174537659e-01 -1.455889791250228882e-01 1.648993194103240967e-01 -9.955720603466033936e-02 -2.655205130577087402e-01 1.431769430637359619e-01 -8.461515605449676514e-02 1.145068034529685974e-01 1.032754313200712204e-02 -2.098798193037509918e-02 -9.140266105532646179e-03 -2.481755167245864868e-01 2.169971764087677002e-01 1.413483321666717529e-01 1.272970438003540039e-01 -3.357998430728912354e-01 3.035720586776733398e-01 6.923312693834304810e-02 1.273781806230545044e-01 4.258953407406806946e-02 1.250344216823577881e-01 3.623636066913604736e-01 -2.360332906246185303e-01 -3.011808991432189941e-01 1.645957231521606445e-01 -6.676684319972991943e-02 1.031584665179252625e-01 -1.196401938796043396e-01 1.579126268625259399e-01 -1.136394292116165161e-01
[truncated: 3,276,590 more chars]
