# Supplementary material for: The Language of Innovation
Source: PLoS One. 2020 Apr 30;15(4):e0230107. doi: 10.1371/journal.pone.0230107 (PMC7194493; doi:10.1371/journal.pone.0230107)
Supplement: S20 File — (GZ) [file pone.0230107.s020.tar.gz › 1998-2002/V2Run_27_VS_4500_embeddings1998-2002ED32.txt]

2.752690762281417847e-02 1.973162293434143066e-01 4.995056614279747009e-02 -2.860848009586334229e-01 1.841497123241424561e-01 7.739460561424493790e-04 -5.523455142974853516e-02 1.557708233594894409e-01 1.009224206209182739e-01 -7.162799686193466187e-02 -2.797719240188598633e-01 3.953897580504417419e-02 -2.042518407106399536e-01 6.036090850830078125e-02 2.765204608440399170e-01 -1.275887340307235718e-01 -3.936602920293807983e-02 -1.240364983677864075e-01 2.317881286144256592e-01 -9.757997095584869385e-02 -1.917475014925003052e-01 -3.112628459930419922e-01 3.589550405740737915e-02 1.756862252950668335e-01 -7.928410172462463379e-02 4.372537136077880859e-02 2.346829026937484741e-01 -2.546696066856384277e-01 9.934781119227409363e-03 -1.814597249031066895e-01 1.747681349515914917e-01 3.792053163051605225e-01
-2.715308368206024170e-01 -2.513885870575904846e-02 -9.266247600317001343e-02 -2.825915217399597168e-01 -1.647198349237442017e-01 1.364587694406509399e-01 -7.358380127698183060e-03 2.228717319667339325e-02 2.612563967704772949e-01 -3.236951073631644249e-03 6.054082512855529785e-02 2.301329001784324646e-02 5.696316249668598175e-03 2.414788156747817993e-01 3.491308391094207764e-01 6.803356111049652100e-02 -1.205097287893295288e-01 -7.866209745407104492e-02 1.149249225854873657e-01 1.202967464923858643e-01 -3.288532197475433350e-01 -3.958024084568023682e-02 -2.901565469801425934e-02 -1.190078165382146835e-02 1.808745115995407104e-01 -1.778535395860671997e-01 9.492540359497070312e-02 -2.694423794746398926e-01 3.573851585388183594e-01 -7.257772982120513916e-02 -6.243655085563659668e-02 3.027100563049316406e-01
1.603989489376544952e-02 -1.491104215383529663e-01 -2.840573713183403015e-02 -8.025938272476196289e-02 -3.224926814436912537e-02 3.052036762237548828e-01 1.396546959877014160e-01 3.413100168108940125e-02 1.807949393987655640e-01 -9.207358211278915405e-02 -2.560807764530181885e-01 -5.719395726919174194e-02 1.095946133136749268e-01 1.559341400861740112e-01 1.735529452562332153e-01 -1.367238312959671021e-01 7.757072150707244873e-02 2.215170264244079590e-01 -5.315655097365379333e-02 -1.680080294609069824e-01 -4.632090330123901367e-01 1.734589934349060059e-01 -1.351837366819381714e-01 2.920814156532287598e-01 -1.492231190204620361e-01 6.021131575107574463e-02 4.134801775217056274e-02 -2.286733090877532959e-01 1.711037307977676392e-01 -7.322073727846145630e-02 -1.790837198495864868e-02 3.331976532936096191e-01
-4.545944929122924805e-01 7.759382575750350952e-02 -2.278456389904022217e-01 -1.141817793250083923e-01 7.500077784061431885e-02 -2.775664068758487701e-02 4.673471208661794662e-03 2.019181549549102783e-01 -8.178584277629852295e-02 2.697671353816986084e-01 -3.257803916931152344e-01 5.247682332992553711e-02 -7.962748408317565918e-02 -5.945125594735145569e-02 2.812761068344116211e-01 -1.437681019306182861e-01 -4.409856162965297699e-03 1.037864666432142258e-02 8.843366056680679321e-02 5.052589997649192810e-02 -1.527914255857467651e-01 -2.451302409172058105e-01 -2.898155152797698975e-01 -1.397527568042278290e-02 1.317523792386054993e-02 2.814858555793762207e-01 3.590962663292884827e-02 5.078152753412723541e-03 1.114194095134735107e-02 5.766748916357755661e-03 -1.020209938287734985e-01 3.282703459262847900e-01
-8.701389655470848083e-03 -2.027374953031539917e-01 -2.752595245838165283e-01 -1.759886890649795532e-01 -2.708269283175468445e-02 9.990592300891876221e-02 -1.025023609399795532e-01 2.471226602792739868e-01 -2.088537663221359253e-01 8.309519290924072266e-02 -4.339303374290466309e-01 4.640848201233893633e-04 6.562409549951553345e-02 3.265780806541442871e-01 2.429516986012458801e-02 8.678472787141799927e-02 7.917708903551101685e-02 2.195118181407451630e-02 1.659813523292541504e-01 -1.624581813812255859e-01 -3.694184422492980957e-01 4.890775308012962341e-02 2.223609536886215210e-01 5.253132432699203491e-02 2.341987341642379761e-01 1.943961679935455322e-01 4.718648851849138737e-04 -8.118278533220291138e-02 1.594503037631511688e-02 -1.221634596586227417e-01 5.342031642794609070e-02 2.070458382368087769e-01
1.362280845642089844e-01 1.960469484329223633e-01 -2.603612244129180908e-01 -5.881755799055099487e-02 -6.781093031167984009e-02 -1.001252308487892151e-01 -1.279339939355850220e-01 7.876644283533096313e-02 -7.728841900825500488e-02 -1.439837273210287094e-02 -1.840150505304336548e-01 -1.565215140581130981e-01 -8.217155002057552338e-03 2.454000711441040039e-01 6.032586097717285156e-02 -8.441123366355895996e-02 1.161530017852783203e-01 3.259904980659484863e-01 -1.471146289259195328e-02 -8.715255558490753174e-02 -2.723511159420013428e-01 2.058228701353073120e-01 -1.207871660590171814e-01 2.167819738388061523e-01 1.087469309568405151e-01 1.265034973621368408e-01 2.519038692116737366e-02 -3.415850996971130371e-01 1.730703711509704590e-01 -2.659830451011657715e-01 -1.525153666734695435e-01 3.523777723312377930e-01
-1.641051471233367920e-01 5.500378832221031189e-02 -2.554213404655456543e-01 -1.288549751043319702e-01 2.889874875545501709e-01 -8.332119137048721313e-02 -1.836844533681869507e-02 1.474606245756149292e-01 -1.445563435554504395e-01 -1.476000696420669556e-01 -2.919534444808959961e-01 1.190630644559860229e-01 -8.237795531749725342e-02 4.049396812915802002e-01 2.482375800609588623e-01 6.130725517868995667e-02 1.612199991941452026e-01 8.344299346208572388e-02 -6.713449209928512573e-02 -5.990388989448547363e-02 -3.049883842468261719e-01 -1.781820654869079590e-01 -6.314935535192489624e-02 8.881553262472152710e-02 1.839311569929122925e-01 1.010515317320823669e-01 1.631169319152832031e-01 -1.944113969802856445e-01 2.148590534925460815e-01 -1.027507148683071136e-02 -1.433529108762741089e-01 2.108703255653381348e-01
3.137869238853454590e-01 -5.565754603594541550e-03 -1.711296290159225464e-01 -1.010313853621482849e-01 1.019833795726299286e-02 -7.300212234258651733e-02 1.353919655084609985e-01 1.824094355106353760e-01 2.200118824839591980e-02 -9.487771242856979370e-02 -2.840280532836914062e-01 5.312242731451988220e-02 -4.919571429491043091e-02 2.796984016895294189e-01 2.509865462779998779e-01 -9.108923375606536865e-02 1.513005420565605164e-02 7.421960588544607162e-03 9.715749323368072510e-02 -3.494011610746383667e-02 -2.885670661926269531e-01 -7.224066555500030518e-02 -9.904112666845321655e-02 1.391991525888442993e-01 3.466410934925079346e-01 1.821876168251037598e-01 2.174872010946273804e-01 -2.487310022115707397e-01 -7.573013752698898315e-02 -2.555228173732757568e-01 1.649875193834304810e-01 2.658314704895019531e-01
6.900814175605773926e-02 -8.084380626678466797e-02 -7.289407402276992798e-02 1.570955067873001099e-01 -5.763984099030494690e-02 -6.731797009706497192e-02 -5.156572908163070679e-02 1.385712027549743652e-01 -6.662727147340774536e-02 2.132630795240402222e-01 -2.026225179433822632e-01 1.960179656744003296e-01 1.558636128902435303e-01 2.956998348236083984e-01 -4.010055959224700928e-02 -3.320087911561131477e-03 2.579927146434783936e-01 1.528388410806655884e-01 -1.115817651152610779e-01 -1.941318809986114502e-01 -2.925885617733001709e-01 7.097512017935514450e-03 -2.553449273109436035e-01 3.530638813972473145e-01 9.712424874305725098e-02 -8.274532854557037354e-02 2.235544621944427490e-01 -2.444712072610855103e-01 6.473355740308761597e-02 -1.192040145397186279e-01 5.830952897667884827e-03 3.552693128585815430e-01
-5.988851189613342285e-02 -1.038729622960090637e-01 1.826370507478713989e-02 -3.259556293487548828e-01 -1.977113932371139526e-01 1.819696724414825439e-01 -3.518959283828735352e-01 3.716614097356796265e-02 2.726389653980731964e-02 1.191482543945312500e-01 -9.671387262642383575e-03 1.354784071445465088e-01 -1.560542881488800049e-01 2.259993851184844971e-01 3.000767230987548828e-01 -1.851881742477416992e-01 -7.066367659717798233e-03 1.056431010365486145e-01 -1.344382166862487793e-01 -2.857033908367156982e-01 -3.010872006416320801e-01 6.422690302133560181e-02 -1.333054751157760620e-01 3.442285060882568359e-01 1.749518066644668579e-01 -6.806617230176925659e-02 8.008433133363723755e-02 -1.647206954658031464e-02 -7.287417538464069366e-03 -1.056705638766288757e-01 -1.028772890567779541e-01 2.068563699722290039e-01
-1.480604410171508789e-01 1.305570304393768311e-01 8.794839493930339813e-03 -2.113323472440242767e-02 -2.282600998878479004e-01 -1.288680583238601685e-01 1.314308028668165207e-02 4.464978873729705811e-01 -2.115573585033416748e-01 1.196160018444061279e-01 -8.765856921672821045e-02 2.137022316455841064e-01 -1.915684789419174194e-01 9.289129078388214111e-02 4.664074629545211792e-02 -1.397672761231660843e-02 1.366698592901229858e-01 -2.826984412968158722e-02 1.679739356040954590e-01 6.837549805641174316e-02 -3.234753310680389404e-01 -2.836333215236663818e-01 -1.150585412979125977e-01 9.720011614263057709e-03 2.112045586109161377e-01 2.816107571125030518e-01 9.988648816943168640e-03 -2.368932813405990601e-01 3.916189540177583694e-03 -1.326065361499786377e-01 -1.769356578588485718e-01 2.287568449974060059e-01
-1.112142503261566162e-01 1.391873955726623535e-01 -8.007577806711196899e-02 -1.014627516269683838e-01 7.567385584115982056e-02 -1.745454152114689350e-03 1.101873219013214111e-01 1.170506551861763000e-01 -4.289777576923370361e-02 -1.000596731901168823e-01 -2.579578757286071777e-01 -4.389622434973716736e-02 -4.636257886886596680e-02 3.132554590702056885e-01 8.290015906095504761e-02 -1.200821134261786938e-04 3.383933380246162415e-02 2.976187169551849365e-01 1.921095885336399078e-02 -1.277051120996475220e-01 -2.277680486440658569e-01 1.230958551168441772e-01 2.402682453393936157e-01 2.290011644363403320e-01 2.501622438430786133e-01 1.712215095758438110e-01 1.859412789344787598e-01 -3.189498186111450195e-01 3.029648214578628540e-02 -1.549287587404251099e-01 4.506609216332435608e-02 4.401746988296508789e-01
-2.331722900271415710e-02 6.150678545236587524e-02 -1.098065227270126343e-01 -1.620799116790294647e-02 -1.175126582384109497e-01 2.612360119819641113e-01 -2.169644273817539215e-02 -5.208401381969451904e-02 2.033398859202861786e-02 -4.379874840378761292e-02 -2.136201560497283936e-01 1.083549261093139648e-01 -3.906802460551261902e-02 2.619137167930603027e-01 -6.924945116043090820e-02 -4.346281662583351135e-02 1.129805073142051697e-01 1.172659993171691895e-01 -8.774629235267639160e-02 -1.913220062851905823e-02 -4.097838699817657471e-01 -1.402839571237564087e-01 -5.106347799301147461e-02 4.658704400062561035e-01 7.676289230585098267e-02 4.362136125564575195e-01 1.276824474334716797e-01 -2.330864667892456055e-01 1.223868727684020996e-01 2.471810020506381989e-02 5.021506454795598984e-03 1.932667791843414307e-01
-1.544308662414550781e-01 -7.798621058464050293e-02 -1.360875070095062256e-01 -2.588806152343750000e-01 -1.203965246677398682e-01 2.242481559514999390e-01 -3.313190117478370667e-02 7.780245691537857056e-02 3.040140680968761444e-02 2.670010030269622803e-01 -1.087007001042366028e-01 -6.899335235357284546e-02 -4.047500342130661011e-02 1.058090031147003174e-01 2.640681266784667969e-01 -3.433127701282501221e-02 -9.426483511924743652e-02 -2.639236487448215485e-02 4.446298256516456604e-02 -1.683207601308822632e-01 -3.394288122653961182e-01 1.110895052552223206e-01 -3.343415632843971252e-02 3.742125034332275391e-01 3.465253412723541260e-01 1.460853219032287598e-01 -2.287764698266983032e-01 -1.750651895999908447e-01 -6.026421114802360535e-02 9.505399316549301147e-02 6.898429989814758301e-02 2.993875443935394287e-01
-2.494107559323310852e-02 2.957004867494106293e-02 -1.851562410593032837e-01 -2.712988853454589844e-01 -2.479497715830802917e-02 1.955380290746688843e-01 -3.356290981173515320e-02 6.234419718384742737e-02 -8.135048672556877136e-03 1.735211461782455444e-01 -1.944738999009132385e-02 2.400721162557601929e-01 -1.848511397838592529e-01 1.462733596563339233e-01 2.538233529776334763e-03 -8.670341223478317261e-02 -2.136560380458831787e-01 -9.699071198701858521e-02 -6.688631325960159302e-02 -7.580620795488357544e-02 -1.925569474697113037e-01 -1.403856426477432251e-01 -1.716819554567337036e-01 1.568727642297744751e-01 2.150993943214416504e-01 -2.523948550224304199e-01 -1.890838891267776489e-01 -4.805753529071807861e-01 4.438735917210578918e-02 -1.989371925592422485e-01 -1.178230494260787964e-01 2.953379154205322266e-01
-2.005190253257751465e-01 1.439757794141769409e-01 -5.233040824532508850e-02 -2.136658877134323120e-01 -8.133594383252784610e-05 7.497854996472597122e-03 6.589758396148681641e-02 1.831593662500381470e-01 -2.621624618768692017e-02 5.191408097743988037e-02 3.126172721385955811e-02 -7.810326496837660670e-05 -1.025304347276687622e-01 1.411217171698808670e-02 -3.086063452064990997e-02 -1.396910846233367920e-01 -1.980504719540476799e-03 5.944868549704551697e-02 2.255152165889739990e-01 1.201476305723190308e-01 -5.118777155876159668e-01 -3.107752799987792969e-01 -2.577612102031707764e-01 4.067455977201461792e-02 2.556305229663848877e-01 3.501196205615997314e-01 1.814798265695571899e-01 -2.308793365955352783e-01 7.326488196849822998e-02 -6.404935568571090698e-02 1.846743524074554443e-01 6.258372217416763306e-02
-6.584586948156356812e-02 -3.688441216945648193e-02 -1.802832633256912231e-01 -1.727712005376815796e-01 -1.930236816406250000e-01 1.410173624753952026e-01 -4.756173491477966309e-02 1.315730214118957520e-01 -2.043107300996780396e-01 -1.229552552103996277e-01 -4.207286238670349121e-01 9.117994457483291626e-02 -6.400623917579650879e-02 3.536222279071807861e-01 3.344913199543952942e-02 -5.253311619162559509e-02 2.477883994579315186e-01 2.263843417167663574e-01 -3.335552290081977844e-03 -1.035515498369932175e-02 -7.523002475500106812e-02 -4.302726313471794128e-02 5.668563768267631531e-02 -2.185279875993728638e-02 2.600019574165344238e-01 1.279331296682357788e-01 1.642169654369354248e-01 -1.647680848836898804e-01 -1.462843921035528183e-02 -1.678466349840164185e-01 -5.721875652670860291e-02 4.316361844539642334e-01
1.145781278610229492e-01 -1.042714938521385193e-01 -2.490854859352111816e-01 -1.857596784830093384e-01 1.457473337650299072e-01 1.294365674257278442e-01 1.043480038642883301e-01 1.320764422416687012e-01 -1.264795958995819092e-01 -4.746577888727188110e-02 -3.779041767120361328e-01 4.378571733832359314e-02 5.288448184728622437e-02 3.589287996292114258e-01 -1.631167978048324585e-01 -1.233904734253883362e-01 5.329274758696556091e-02 2.519857287406921387e-01 1.619556397199630737e-01 -4.619188979268074036e-02 -2.758395671844482422e-01 -1.737752556800842285e-01 3.514632582664489746e-02 1.088291034102439880e-02 1.088680550456047058e-01 1.140624135732650757e-01 9.796721488237380981e-02 -2.307931482791900635e-01 -1.144810095429420471e-01 -2.011178433895111084e-01 1.058199405670166016e-01 3.490922749042510986e-01
-6.541512161493301392e-02 1.390483081340789795e-01 -2.202702462673187256e-01 -2.535672485828399658e-02 -5.455759912729263306e-02 -1.426886618137359619e-01 -3.474974036216735840e-01 1.136103272438049316e-01 6.479456275701522827e-02 2.305903583765029907e-01 -3.522157296538352966e-02 -8.531980961561203003e-02 -7.928432524204254150e-02 2.061519473791122437e-01 1.851577311754226685e-01 -2.219128794968128204e-02 2.120368033647537231e-01 -4.218103829771280289e-03 3.585401922464370728e-02 -2.023506462574005127e-01 -3.125122487545013428e-01 2.243896573781967163e-01 -1.467583626508712769e-01 -8.606563508510589600e-02 -1.109921857714653015e-01 -1.210031509399414062e-01 -1.743152365088462830e-02 -4.765136837959289551e-01 1.592920720577239990e-01 -1.401374787092208862e-01 2.193782031536102295e-01 9.558907151222229004e-02
-5.613759532570838928e-02 6.167073547840118408e-02 -3.811367154121398926e-01 -1.980725377798080444e-01 1.657167375087738037e-01 2.682267688214778900e-02 8.612821251153945923e-02 1.360539346933364868e-01 -3.073942847549915314e-02 1.127017289400100708e-01 -2.608579397201538086e-01 1.438731402158737183e-01 2.228081040084362030e-02 2.568301260471343994e-01 1.311732083559036255e-01 -1.002715602517127991e-01 1.143368259072303772e-01 2.304046899080276489e-01 -1.889224797487258911e-01 -1.447111666202545166e-01 -3.623884618282318115e-01 -3.089422825723886490e-03 1.303370147943496704e-01 9.656517207622528076e-02 1.832254678010940552e-01 2.127995491027832031e-01 3.362691402435302734e-02 -8.614843338727951050e-02 1.062716245651245117e-01 -2.252539247274398804e-01 4.744419082999229431e-02 3.552378714084625244e-01
-3.248568624258041382e-02 6.556236743927001953e-02 -1.906341761350631714e-01 -1.060250997543334961e-01 8.233792334794998169e-02 5.653810501098632812e-02 -8.425152860581874847e-03 4.604262858629226685e-02 9.425763785839080811e-02 3.145403042435646057e-02 -2.281868010759353638e-01 -2.021687477827072144e-02 -4.356710612773895264e-02 3.923404514789581299e-01 1.490406226366758347e-02 5.540482699871063232e-02 1.830852478742599487e-01 1.815871894359588623e-01 4.001691564917564392e-02 -1.463882029056549072e-01 -3.496633768081665039e-01 7.340775430202484131e-02 -9.735014289617538452e-02 7.917308807373046875e-02 2.483604848384857178e-01 1.778288334608078003e-01 1.032096371054649353e-01 -1.767901182174682617e-01 -1.843871027231216431e-01 -2.718149125576019287e-01 -1.020830199122428894e-01 4.764285385608673096e-01
-2.569291591644287109e-01 1.976313292980194092e-01 -1.547427196055650711e-02 -1.613757759332656860e-01 -5.019228160381317139e-02 3.794611245393753052e-02 -1.971730142831802368e-01 3.116481900215148926e-01 -1.005706563591957092e-01 1.692722737789154053e-01 -5.549991875886917114e-02 -6.095232442021369934e-02 -8.513188362121582031e-02 1.902377307415008545e-01 1.043522208929061890e-01 -1.744405627250671387e-01 5.635203793644905090e-02 9.178575128316879272e-02 2.137092351913452148e-01 -6.355424225330352783e-02 -2.400408834218978882e-01 -2.643629908561706543e-01 4.231716971844434738e-03 -3.437726572155952454e-02 1.351383030414581299e-01 4.276826381683349609e-01 3.798633068799972534e-02 1.148074632510542870e-03 -9.960108995437622070e-02 -2.581249177455902100e-01 -1.461939811706542969e-01 3.283416032791137695e-01
-1.257510930299758911e-01 2.473559379577636719e-01 3.391506150364875793e-02 -1.212692558765411377e-01 -9.596974402666091919e-02 -5.193220824003219604e-02 2.408160269260406494e-02 1.691384017467498779e-01 -2.343011200428009033e-01 3.407793343067169189e-01 -8.058106154203414917e-02 -1.346458941698074341e-01 -2.310068160295486450e-01 9.764465689659118652e-02 2.107621282339096069e-01 -1.096191927790641785e-01 -1.108610704541206360e-01 5.795630067586898804e-02 1.042107865214347839e-01 -4.047107882797718048e-03 -2.344898283481597900e-01 -3.054912388324737549e-01 -2.364117950201034546e-01 -4.289183020591735840e-02 2.182285115122795105e-02 3.201238214969635010e-01 -5.908454209566116333e-02 -2.019930034875869751e-01 -1.346119344234466553e-01 -1.562169343233108521e-01 -6.337703019380569458e-02 3.531428575515747070e-01
-9.013181924819946289e-02 9.601145237684249878e-02 -5.983641371130943298e-03 -2.242243289947509766e-01 2.226307801902294159e-02 2.190393209457397461e-01 5.856498330831527710e-02 4.154154658317565918e-02 1.574711948633193970e-01 2.163889408111572266e-01 -1.342611759901046753e-01 -1.243775114417076111e-01 1.233543679118156433e-01 -1.178435012698173523e-01 2.620553374290466309e-01 -1.163066625595092773e-01 -2.147068232297897339e-01 1.652113646268844604e-01 4.633409529924392700e-02 -8.465443737804889679e-03 -2.333657294511795044e-01 8.307354897260665894e-02 -1.725579649209976196e-01 2.025183588266372681e-01 2.014972418546676636e-01 4.860574379563331604e-02 9.785639122128486633e-03 -2.547967433929443359e-01 -1.479529440402984619e-01 -1.367452740669250488e-01 -2.212890386581420898e-01 5.069453120231628418e-01
-6.488274037837982178e-02 3.945067152380943298e-02 -3.787941038608551025e-01 -1.239182353019714355e-01 6.255754828453063965e-02 3.969148173928260803e-02 7.239944487810134888e-02 6.661541014909744263e-02 -8.427709341049194336e-02 -2.035399079322814941e-01 -9.998308867216110229e-02 4.994813725352287292e-02 4.541710391640663147e-02 2.231855690479278564e-01 2.848742604255676270e-01 -6.625466048717498779e-02 1.923971623182296753e-01 3.629254102706909180e-01 8.493139594793319702e-02 -3.348796069622039795e-01 -3.723960518836975098e-01 -1.757581159472465515e-02 9.408010542392730713e-02 2.541139125823974609e-01 -1.620031297206878662e-01 7.629980146884918213e-02 -1.594853252172470093e-01 -1.538690626621246338e-01 3.447777032852172852e-02 3.723949566483497620e-02 -1.871224120259284973e-02 1.928202807903289795e-01
-3.252708911895751953e-01 -6.503011099994182587e-03 6.146823987364768982e-02 -8.956339210271835327e-02 -1.738606952130794525e-03 -5.611335113644599915e-02 -3.076705383136868477e-03 1.729171127080917358e-01 1.377840153872966766e-02 1.258113533258438110e-01 -3.038120269775390625e-01 9.592422097921371460e-02 -1.170113235712051392e-01 9.110368788242340088e-02 8.174769580364227295e-02 -5.078898742794990540e-02 1.940168589353561401e-01 2.064459770917892456e-01 1.404981017112731934e-01 -4.453141689300537109e-01 -9.529770910739898682e-02 5.897327512502670288e-02 -1.372154504060745239e-01 3.067542016506195068e-01 1.413499265909194946e-01 -7.128154486417770386e-02 1.042057294398546219e-02 -4.386406838893890381e-01 1.788156479597091675e-01 -1.281812041997909546e-01 7.002717256546020508e-02 7.643814384937286377e-02
2.685478702187538147e-02 1.401546746492385864e-01 -2.181150466203689575e-01 -7.512925565242767334e-02 -4.024288430809974670e-02 9.256751835346221924e-02 1.713990271091461182e-01 2.660913765430450439e-02 7.793355733156204224e-02 1.136958599090576172e-01 -2.271964848041534424e-01 -6.551534682512283325e-02 -3.117348439991474152e-02 4.957613348960876465e-01 8.509866893291473389e-02 -1.011062413454055786e-01 2.407905310392379761e-01 2.487897723913192749e-01 5.733634904026985168e-02 -1.145167425274848938e-01 -2.665300667285919189e-01 -2.123497053980827332e-02 -5.684930831193923950e-02 1.205289885401725769e-01 1.920182406902313232e-01 1.519204974174499512e-01 -1.282651871442794800e-01 -2.384602278470993042e-01 4.042522609233856201e-02 2.721030078828334808e-02 -3.192576987203210592e-04 4.311029613018035889e-01
-1.491356492042541504e-01 -3.584062680602073669e-02 -1.280474364757537842e-01 -4.325684905052185059e-01 -1.321063339710235596e-01 1.647130846977233887e-01 -1.738141290843486786e-02 1.470606923103332520e-01 2.119723148643970490e-02 5.288599431514739990e-02 2.188733071088790894e-01 1.931847333908081055e-01 6.576771289110183716e-02 2.936743199825286865e-01 -1.302653923630714417e-02 -2.966177836060523987e-02 -3.340201452374458313e-02 2.439384348690509796e-02 1.291040629148483276e-01 -1.299587488174438477e-01 -1.354295760393142700e-01 3.275694549083709717e-01 -2.388223558664321899e-01 1.335064917802810669e-01 2.116597890853881836e-01 -1.050763055682182312e-01 4.142008349299430847e-02 -4.404661059379577637e-01 8.634141087532043457e-02 -2.787092328071594238e-02 -8.780145645141601562e-02 1.519236713647842407e-01
-3.938513994216918945e-01 1.233312115073204041e-01 -5.177285894751548767e-02 -3.548593819141387939e-01 -7.735943049192428589e-02 2.426104806363582611e-02 -2.626347839832305908e-01 1.222225353121757507e-01 -1.621260195970535278e-01 1.854685395956039429e-01 2.715661935508251190e-02 -1.890230923891067505e-02 -3.131295740604400635e-01 5.148665234446525574e-02 1.384101063013076782e-01 1.879891157150268555e-01 2.573014609515666962e-02 -1.207317486405372620e-01 -1.242777630686759949e-01 -5.271432548761367798e-02 -1.086472421884536743e-01 3.991349786520004272e-02 -2.405444681644439697e-01 4.336926713585853577e-02 -1.460789740085601807e-01 3.171115815639495850e-01 2.635940909385681152e-01 -8.524423837661743164e-02 -1.282941848039627075e-01 3.468139469623565674e-02 3.772246837615966797e-02 2.631840407848358154e-01
-3.512838110327720642e-02 1.246672719717025757e-01 -4.204255938529968262e-01 -3.044199757277965546e-02 1.345490068197250366e-01 1.164802685379981995e-01 9.955552965402603149e-02 1.760081946849822998e-01 -1.212688162922859192e-01 -2.218138277530670166e-01 -9.308445453643798828e-02 7.334405928850173950e-02 -1.115091070532798767e-01 1.931207329034805298e-01 1.357346177101135254e-01 -1.325661689043045044e-01 -7.048073410987854004e-02 1.448319107294082642e-01 -1.746273934841156006e-01 -3.298024833202362061e-02 -4.188213646411895752e-01 5.442625656723976135e-02 3.489559143781661987e-02 2.843512594699859619e-01 3.103273175656795502e-02 1.837917566299438477e-01 3.004403114318847656e-01 -1.007288098335266113e-01 1.094554588198661804e-01 1.405732333660125732e-01 4.472938552498817444e-02 2.871079146862030029e-01
2.153811603784561157e-02 8.544806391000747681e-02 -1.610808074474334717e-01 -9.211494773626327515e-02 -8.001500368118286133e-02 1.580892503261566162e-01 -1.353048235177993774e-01 1.443037986755371094e-01 1.137168705463409424e-01 3.141435980796813965e-02 -4.430140256881713867e-01 -1.547503471374511719e-01 7.666411250829696655e-02 2.398086152970790863e-02 -4.740201309323310852e-02 -1.076189726591110229e-01 1.298579126596450806e-01 9.365614503622055054e-02 -2.178634330630302429e-02 -1.148386509157717228e-03 -3.810768723487854004e-01 -2.241521030664443970e-01 -1.564868986606597900e-01 2.307336628437042236e-01 2.263174355030059814e-01 -4.970290232449769974e-03 1.944572627544403076e-01 -2.499137669801712036e-01 1.408638954162597656e-01 -1.930423527956008911e-01 1.439648568630218506e-01 3.228299319744110107e-01
6.383231282234191895e-02 1.840324550867080688e-01 -4.169919192790985107e-01 -1.639872342348098755e-01 1.149561852216720581e-01 2.528387010097503662e-01 2.399296760559082031e-01 1.256637275218963623e-01 -1.606672853231430054e-01 -5.758002400398254395e-02 -2.275564372539520264e-01 -3.860853984951972961e-02 -2.153003960847854614e-01 9.790180623531341553e-02 2.309360057115554810e-01 7.146925479173660278e-02 6.626826524734497070e-02 9.878655523061752319e-02 -1.719464808702468872e-01 9.954762645065784454e-03 -1.724624186754226685e-01 -4.763545095920562744e-02 -9.713706374168395996e-02 3.659234046936035156e-01 -2.130069024860858917e-02 9.842853993177413940e-02 -2.856810949742794037e-02 -3.162795901298522949e-01 -1.839230582118034363e-02 -5.658919364213943481e-02 -6.241685524582862854e-02 2.764293849468231201e-01
-1.719638705253601074e-01 3.193037956953048706e-02 -2.267330586910247803e-01 -2.689893841743469238e-01 -3.558142185211181641e-01 1.804693639278411865e-01 -1.184968799352645874e-01 5.886457487940788269e-02 2.006528675556182861e-01 3.394196331501007080e-01 -1.654085367918014526e-01 -5.076105706393718719e-03 -1.678529977798461914e-01 -1.397298574447631836e-01 -2.610858716070652008e-02 -6.823258846998214722e-02 -5.670970305800437927e-02 2.311190664768218994e-01 5.928389355540275574e-02 -1.195283085107803345e-01 -1.663755625486373901e-01 7.159180194139480591e-02 -4.715621471405029297e-02 1.493464708328247070e-01 8.242895454168319702e-02 -2.767518758773803711e-01 1.502507328987121582e-01 -3.212784826755523682e-01 -2.912824228405952454e-02 -1.418844908475875854e-01 3.090640343725681305e-02 2.649390399456024170e-01
-1.242599040269851685e-01 3.532837331295013428e-02 3.703607013449072838e-03 -2.602980434894561768e-01 -2.326003313064575195e-01 -3.209755942225456238e-02 -3.953279927372932434e-02 2.405266016721725464e-01 -1.648510396480560303e-01 1.263926364481449127e-02 -1.875272579491138458e-02 3.436187282204627991e-02 -1.435076892375946045e-01 6.489302963018417358e-02 1.657384932041168213e-01 -1.426614224910736084e-01 1.205662339925765991e-01 9.852650761604309082e-02 3.053731024265289307e-01 -1.182407587766647339e-01 -4.660918414592742920e-01 -3.768131732940673828e-01 -2.487404942512512207e-01 -1.083814203739166260e-01 1.688762903213500977e-01 1.819150596857070923e-01 1.787091232836246490e-02 -2.618835493922233582e-02 -1.860763281583786011e-01 -5.952049419283866882e-02 -4.415943473577499390e-02 1.801066249608993530e-01
-8.503274992108345032e-03 2.149116098880767822e-01 -1.694173812866210938e-01 -3.651275336742401123e-01 3.770498931407928467e-02 -3.533539548516273499e-02 2.400006502866744995e-01 7.405843585729598999e-02 2.844847179949283600e-02 -9.662283957004547119e-02 -1.601764708757400513e-01 3.690258786082267761e-02 5.195954069495201111e-02 3.025711774826049805e-01 1.800989955663681030e-01 -1.482738703489303589e-01 9.955078363418579102e-02 2.403718829154968262e-01 -9.018808603286743164e-02 -1.373070478439331055e-01 -5.183958411216735840e-01 1.570104211568832397e-01 -1.435252875089645386e-01 1.289575695991516113e-01 6.139354035258293152e-02 -7.381923496723175049e-02 -8.184882253408432007e-02 -4.641891270875930786e-02 3.705199633259326220e-04 -7.472169399261474609e-02 1.582646220922470093e-01 2.571690976619720459e-01
-2.992439568042755127e-01 7.824002206325531006e-02 1.618233770132064819e-01 -2.333729565143585205e-01 -7.335275411605834961e-02 2.375511974096298218e-01 2.713656052947044373e-03 2.941161394119262695e-01 -1.425089985132217407e-01 2.045792639255523682e-01 -9.050227701663970947e-02 1.896112039685249329e-02 -2.284807413816452026e-01 2.650829255580902100e-01 2.388301938772201538e-01 5.784731730818748474e-02 2.097249589860439301e-02 7.531602866947650909e-03 2.523152530193328857e-01 4.581023473292589188e-03 -1.600583195686340332e-01 1.790737360715866089e-02 -3.032883107662200928e-01 -5.365933105349540710e-02 6.138833705335855484e-03 3.451367914676666260e-01 -1.305028330534696579e-02 7.454558461904525757e-02 1.923137158155441284e-01 1.922569051384925842e-02 1.106325685977935791e-01 2.496547996997833252e-01
2.084232680499553680e-02 1.511457562446594238e-01 -1.525513529777526855e-01 -7.740198820829391479e-02 -5.189073830842971802e-02 -1.042386516928672791e-01 1.171393916010856628e-01 1.246388852596282959e-01 -9.473064541816711426e-02 9.882909059524536133e-02 -3.197688460350036621e-01 4.146507382392883301e-02 6.421784870326519012e-03 4.802435338497161865e-01 1.140775829553604126e-01 -7.252974063158035278e-02 5.069134384393692017e-02 2.090561436489224434e-03 -1.129911765456199646e-01 -1.419353932142257690e-01 -3.792631626129150391e-01 -4.898440837860107422e-02 6.896250694990158081e-02 1.315834093838930130e-02 2.357378005981445312e-01 1.039799079298973083e-01 3.951324149966239929e-02 -3.346512913703918457e-01 -1.872945763170719147e-02 -2.875370681285858154e-01 -7.211547344923019409e-02 2.795697152614593506e-01
-2.437619864940643311e-01 -1.089850887656211853e-01 -1.269540786743164062e-01 -3.289577364921569824e-01 -7.834170013666152954e-02 -8.432521671056747437e-02 1.523458957672119141e-01 6.658123433589935303e-02 -2.657134532928466797e-01 1.741788238286972046e-01 3.316128626465797424e-02 1.470259130001068115e-01 2.487685903906822205e-02 -7.697807997465133667e-02 2.568262517452239990e-01 -1.125378310680389404e-01 9.218467026948928833e-02 2.960253357887268066e-01 8.169195055961608887e-02 -8.658360689878463745e-03 -1.279245764017105103e-01 -8.992198109626770020e-02 1.843961179256439209e-01 1.136215403676033020e-01 -2.850762940943241119e-02 2.845639884471893311e-01 -8.693049848079681396e-02 -3.396568894386291504e-01 -2.375783175230026245e-01 1.598965525627136230e-01 1.960163414478302002e-01 2.350916564464569092e-01
-2.719889283180236816e-01 -6.914759427309036255e-02 -3.293106704950332642e-02 -2.782849967479705811e-01 -1.930862665176391602e-01 -1.160885021090507507e-01 -7.463974505662918091e-02 3.655373156070709229e-01 6.293658167123794556e-02 2.249282784759998322e-02 1.236501149833202362e-02 -7.890088111162185669e-02 -3.421673551201820374e-02 6.371270120143890381e-02 1.864008605480194092e-01 1.468365937471389771e-01 -1.587113589048385620e-01 1.841638423502445221e-02 -1.594866514205932617e-01 -2.562474310398101807e-01 -3.681935667991638184e-01 1.043420806527137756e-01 -1.518592387437820435e-01 2.239138334989547729e-01 -1.431300956755876541e-02 1.001174375414848328e-01 4.736646264791488647e-02 -2.966226339340209961e-01 1.017246693372726440e-01 -2.831293940544128418e-01 -2.204438149929046631e-01 -6.739813089370727539e-02
-5.432832986116409302e-02 1.634811460971832275e-01 1.029451414942741394e-01 -4.393368065357208252e-01 -3.088161163032054901e-02 -2.160187512636184692e-01 -2.006702572107315063e-01 4.987726211547851562e-01 -5.677023157477378845e-02 1.589446961879730225e-01 -1.215646937489509583e-01 1.153935194015502930e-01 -1.584654897451400757e-01 1.481589525938034058e-01 1.126694604754447937e-01 -7.427643239498138428e-02 -2.019399255514144897e-01 3.492752835154533386e-02 -3.898715972900390625e-02 5.389619991183280945e-02 -6.281833350658416748e-02 9.451321326196193695e-03 -1.521319001913070679e-01 1.516578197479248047e-01 -7.009992748498916626e-02 -1.313942670822143555e-01 3.477337956428527832e-02 -1.945087015628814697e-01 1.981161087751388550e-01 -3.434002399444580078e-02 7.380646467208862305e-02 3.232519030570983887e-01
-4.004122614860534668e-01 2.606424689292907715e-01 5.983021110296249390e-02 -1.695930212736129761e-01 1.971498876810073853e-02 -1.020115390419960022e-01 7.291200757026672363e-02 2.279450595378875732e-01 -1.625662297010421753e-01 2.800843417644500732e-01 -2.057996243238449097e-01 8.895566314458847046e-02 -1.326712071895599365e-01 -2.807575045153498650e-03 2.090112119913101196e-01 3.478883951902389526e-02 1.178135722875595093e-01 1.215882524847984314e-01 8.374504745006561279e-02 -1.510829180479049683e-01 -2.339336276054382324e-01 -1.035780161619186401e-01 -2.755790352821350098e-01 -1.062081754207611084e-01 6.439395993947982788e-02 2.092792540788650513e-01 3.120945207774639130e-02 -3.258206322789192200e-02 -9.479262679815292358e-02 -1.308248043060302734e-01 -5.035159364342689514e-02 4.048213362693786621e-01
-7.886603474617004395e-02 -3.948451578617095947e-02 -4.704725369811058044e-02 -3.754774630069732666e-01 4.809042066335678101e-02 -8.686231076717376709e-02 -8.382876962423324585e-02 1.777036339044570923e-01 -2.187000364065170288e-01 1.345824748277664185e-01 -2.173920869827270508e-01 -1.220332607626914978e-01 -1.110750809311866760e-01 2.243916690349578857e-01 8.553154766559600830e-02 -2.804791033267974854e-01 -2.276267856359481812e-01 4.641819000244140625e-02 9.607535600662231445e-02 4.612242057919502258e-02 -2.354142516851425171e-01 2.334275096654891968e-02 -1.813709735870361328e-01 2.421712130308151245e-01 -2.382566481828689575e-01 -1.925524175167083740e-01 5.237586796283721924e-02 -2.703585028648376465e-01 1.165165305137634277e-01 2.318836003541946411e-01 1.328596919775009155e-01 2.372393310070037842e-01
-9.784195572137832642e-02 1.235997676849365234e-01 -3.754014372825622559e-01 -1.210215240716934204e-01 1.433095484972000122e-01 1.249133124947547913e-01 -1.390249282121658325e-01 2.741720899939537048e-02 -1.306713223457336426e-01 -2.324669808149337769e-01 -3.632902801036834717e-01 1.171745955944061279e-01 -4.052525386214256287e-02 1.328286379575729370e-01 9.164158254861831665e-02 1.136270463466644287e-01 6.126147881150245667e-02 2.461063116788864136e-01 -8.664464205503463745e-02 -5.286772176623344421e-02 -3.623447716236114502e-01 -3.637022897601127625e-02 -4.355069249868392944e-02 1.265157312154769897e-01 -7.066578255034983158e-04 2.313627153635025024e-01 1.625576168298721313e-01 -1.444440633058547974e-01 6.581132113933563232e-02 -2.989572286605834961e-01 1.167776957154273987e-01 2.695025801658630371e-01
-1.681011468172073364e-01 -1.992209255695343018e-01 -1.506738550961017609e-02 -3.308196365833282471e-01 -3.933499753475189209e-02 9.837599843740463257e-02 -2.707362473011016846e-01 4.141822829842567444e-02 1.320398002862930298e-01 2.070347070693969727e-01 -1.258914172649383545e-01 -1.938035786151885986e-01 -5.404004082083702087e-02 1.766714602708816528e-01 -2.932685613632202148e-02 3.959080949425697327e-02 -8.354207128286361694e-02 2.253906801342964172e-02 -1.336906105279922485e-01 -1.017790213227272034e-01 -1.975446939468383789e-01 -1.573601067066192627e-01 -3.085228502750396729e-01 4.537966549396514893e-01 3.982378169894218445e-03 1.951015926897525787e-02 8.412529528141021729e-02 -2.209995836019515991e-01 7.504325360059738159e-02 -1.268487423658370972e-01 -1.375920027494430542e-01 2.971317172050476074e-01
9.847968071699142456e-02 5.528630688786506653e-02 -8.822250366210937500e-02 1.188851073384284973e-01 6.250312924385070801e-02 -3.695579990744590759e-02 -3.583285212516784668e-01 1.407474577426910400e-01 -5.940713360905647278e-02 -4.336200654506683350e-02 -2.578495144844055176e-01 1.510840803384780884e-01 -1.811428070068359375e-01 2.875590622425079346e-01 1.234068349003791809e-01 -1.380656659603118896e-01 4.810004681348800659e-02 5.427968129515647888e-02 1.118807643651962280e-01 -2.443204969167709351e-01 -2.700862884521484375e-01 9.480242431163787842e-02 -1.625985801219940186e-01 1.087039932608604431e-01 8.824774622917175293e-02 -8.356229960918426514e-02 1.270883679389953613e-01 -3.564817607402801514e-01 1.780371516942977905e-01 -5.126781761646270752e-02 3.975941538810729980e-01 1.387936621904373169e-01
-5.810938775539398193e-02 -3.933988139033317566e-02 1.968580484390258789e-02 -3.188159763813018799e-01 -1.723811179399490356e-01 -1.845300048589706421e-01 6.105368211865425110e-02 1.543652862310409546e-01 -1.959749162197113037e-01 6.185135617852210999e-02 3.286133334040641785e-02 1.771611869335174561e-01 -1.746345870196819305e-02 3.183966279029846191e-01 1.164080426096916199e-01 1.437557935714721680e-01 9.905188530683517456e-02 2.881321310997009277e-02 1.753478646278381348e-01 3.167219460010528564e-01 -1.002220585942268372e-01 -3.987806290388107300e-02 -2.632714509963989258e-01 1.674113422632217407e-02 -1.367907524108886719e-01 3.435641825199127197e-01 -1.422160770744085312e-02 5.175617709755897522e-02 -9.803761541843414307e-02 -8.572131395339965820e-02 -1.236311160027980804e-02 4.598440527915954590e-01
1.566267162561416626e-01 -1.662526130676269531e-01 -1.326176971197128296e-01 -1.624658852815628052e-01 -1.818867325782775879e-01 -6.199213210493326187e-03 1.306722778826951981e-02 9.286862611770629883e-02 -3.581796959042549133e-02 4.184773191809654236e-02 -1.359248161315917969e-02 -1.303167641162872314e-02 1.148344501852989197e-01 3.094564378261566162e-01 2.558848261833190918e-01 -1.862744987010955811e-01 -2.603484094142913818e-01 1.921348422765731812e-01 -1.089971289038658142e-01 -2.566830515861511230e-01 -1.119484677910804749e-01 -9.742049127817153931e-02 -4.235035181045532227e-02 4.712924957275390625e-01 -1.839892007410526276e-02 -5.471824482083320618e-02 1.327492017298936844e-02 -1.750538349151611328e-01 1.386596858501434326e-01 -1.831196844577789307e-01 5.949243158102035522e-02 3.613396584987640381e-01
2.721819654107093811e-02 1.324273049831390381e-01 -1.343378871679306030e-01 -5.163139700889587402e-01 -5.396602209657430649e-03 -1.184343248605728149e-01 -3.201250731945037842e-01 3.461061716079711914e-01 -3.373007103800773621e-02 1.863287389278411865e-01 4.209315404295921326e-03 -1.681399643421173096e-01 -1.139499917626380920e-01 -6.516032665967941284e-02 1.132775843143463135e-01 -1.485179215669631958e-01 -1.509165912866592407e-01 7.377244532108306885e-02 1.122360602021217346e-01 -5.308977887034416199e-02 -1.173454746603965759e-01 4.222190007567405701e-02 -1.964319050312042236e-01 2.626802027225494385e-01 -1.468653678894042969e-01 -3.222414106130599976e-02 1.295162597671151161e-03 -2.619800269603729248e-01 1.167909130454063416e-01 -5.878333747386932373e-02 1.152481958270072937e-01 2.368794232606887817e-01
-1.541807651519775391e-01 1.589703410863876343e-01 -5.334872752428054810e-02 -4.533434212207794189e-01 -1.972032152116298676e-02 -1.207454428076744080e-01 -2.622563838958740234e-01 4.176812171936035156e-01 -5.659094452857971191e-02 5.326238274574279785e-02 -2.343244291841983795e-02 6.571154296398162842e-02 -2.140405178070068359e-01 8.970883488655090332e-02 1.799655109643936157e-01 -1.672075390815734863e-01 -9.825696051120758057e-02 -3.797122463583946228e-02 -4.410199448466300964e-02 -8.033744990825653076e-02 -2.035110443830490112e-02 9.715040773153305054e-02 4.015722870826721191e-02 2.621625065803527832e-01 3.768293559551239014e-02 -4.696249589323997498e-02 -7.869946956634521484e-02 -3.330127298831939697e-01 1.631108969449996948e-01 1.605686396360397339e-01 1.558816581964492798e-01 2.493588328361511230e-01
-2.080152034759521484e-01 1.576820015907287598e-01 -1.138172224164009094e-01 -3.222051262855529785e-01 4.404872655868530273e-01 2.488167434930801392e-01 -1.651775836944580078e-01 9.791839867830276489e-03 2.291360311210155487e-02 -6.954731792211532593e-02 1.851350814104080200e-01 -3.237359970808029175e-02 1.534571498632431030e-01 7.506026327610015869e-02 -5.977682303637266159e-03 1.042623817920684814e-01 1.468417644500732422e-01 6.745378673076629639e-02 2.532863318920135498e-01 1.782358437776565552e-02 -1.731059402227401733e-01 -1.810905635356903076e-01 -5.373836308717727661e-02 2.051863968372344971e-01 3.785122884437441826e-03 -4.817869141697883606e-02 -3.378458321094512939e-02 -1.358565390110015869e-01 1.118296235799789429e-01 -3.579932078719139099e-02 8.474586531519889832e-03 4.657002687454223633e-01
-1.995778083801269531e-01 -3.157669678330421448e-02 -1.376863121986389160e-01 -1.451709866523742676e-01 -2.653583586215972900e-01 -9.011236950755119324e-03 -1.201032325625419617e-01 1.722792088985443115e-01 1.151414811611175537e-01 1.659048199653625488e-01 -1.117214336991310120e-01 -7.248912751674652100e-02 2.186650931835174561e-01 8.309974521398544312e-02 1.553805917501449585e-01 6.353460997343063354e-02 3.704273700714111328e-02 2.961622551083564758e-02 9.630326926708221436e-02 -2.175721153616905212e-02 -2.084308862686157227e-01 -1.043036431074142456e-01 -2.838725745677947998e-01 3.422071635723114014e-01 3.102594912052154541e-01 1.984371393918991089e-01 2.796710133552551270e-01 -2.480898946523666382e-01 -2.381495386362075806e-01 3.228690847754478455e-02 2.393849343061447144e-01 9.298252314329147339e-02
3.181496635079383850e-02 -1.038615852594375610e-01 4.647915437817573547e-02 -2.311159819364547729e-01 -1.988302767276763916e-01 2.476728521287441254e-02 6.476446986198425293e-02 2.298253029584884644e-01 -2.881606519222259521e-01 3.732380270957946777e-01 -6.711628288030624390e-02 6.494081765413284302e-02 2.281668335199356079e-01 -2.541427910327911377e-01 -6.991593539714813232e-02 -6.038235872983932495e-02 1.008015647530555725e-01 3.085641935467720032e-02 1.821310520172119141e-01 -1.115939486771821976e-02 -2.309902906417846680e-01 9.020384401082992554e-02 1.674492806196212769e-01 2.552586421370506287e-02 -4.400522261857986450e-02 1.451490679755806923e-03 -5.399082601070404053e-02 -3.495469987392425537e-01 4.218834266066551208e-02 9.302527457475662231e-02 7.967666536569595337e-02 4.481122493743896484e-01
5.947138741612434387e-02 2.616942226886749268e-01 1.135055348277091980e-02 -1.841635257005691528e-01 1.833948045969009399e-01 1.423155367374420166e-01 2.159557938575744629e-01 3.444274663925170898e-01 1.423479467630386353e-01 9.052526205778121948e-03 3.554405411705374718e-03 -8.433365146629512310e-04 1.080607101321220398e-01 2.818267643451690674e-01 2.438301220536231995e-02 9.040037542581558228e-02 -1.779087930917739868e-01 2.276760190725326538e-01 3.393831104040145874e-02 -1.213593408465385437e-01 -4.033574759960174561e-01 -2.706927247345447540e-02 -4.619996249675750732e-02 2.365244328975677490e-01 2.059727311134338379e-01 5.233034119009971619e-02 -9.260593354701995850e-02 -2.547037601470947266e-01 -1.800801903009414673e-01 -1.131641864776611328e-01 -1.372780203819274902e-01 2.257914543151855469e-01
-1.220427155494689941e-01 -6.001462787389755249e-02 -2.988561093807220459e-01 -1.726853661239147186e-02 1.454347521066665649e-01 3.007059730589389801e-02 1.522983908653259277e-01 3.050445318222045898e-01 -2.590789794921875000e-01 -6.574545800685882568e-02 -8.002897351980209351e-02 1.674603819847106934e-01 -2.660565450787544250e-02 3.233777582645416260e-01 1.333183050155639648e-01 5.062729120254516602e-02 1.068525388836860657e-01 2.244198024272918701e-01 -8.941276930272579193e-03 -1.266212165355682373e-01 -2.595701813697814941e-01 9.134057164192199707e-02 -3.741807118058204651e-02 2.355685383081436157e-01 8.885520510375499725e-03 2.398892939090728760e-01 1.756521016359329224e-01 -1.833021938800811768e-01 1.605999767780303955e-01 -3.313213884830474854e-01 2.673883736133575439e-02 2.306747138500213623e-01
-3.787291347980499268e-01 9.242137521505355835e-02 -4.139555990695953369e-02 -1.115369349718093872e-01 4.685944691300392151e-02 8.384233713150024414e-02 6.385443359613418579e-02 2.160226255655288696e-01 -1.835376769304275513e-01 1.767989397048950195e-01 -1.164794713258743286e-01 2.621468529105186462e-02 -1.692977249622344971e-01 -5.154508352279663086e-02 1.204445138573646545e-01 2.784755453467369080e-02 -1.254769116640090942e-01 -3.188200294971466064e-02 2.047796547412872314e-01 -4.208651930093765259e-02 -1.976600438356399536e-01 -1.571519672870635986e-01 -3.638546764850616455e-01 -7.428268343210220337e-02 1.443882286548614502e-01 2.898957431316375732e-01 1.510618776082992554e-01 -4.669590294361114502e-02 -9.382238984107971191e-02 -1.661372631788253784e-01 -2.585644088685512543e-02 4.679728448390960693e-01
-7.864449918270111084e-02 7.479762285947799683e-02 -3.145245909690856934e-01 -3.971434533596038818e-01 4.104629904031753540e-02 9.785830229520797729e-02 -1.494387537240982056e-01 5.340209230780601501e-02 8.815542608499526978e-02 -3.782906103879213333e-03 -3.997783735394477844e-02 2.085590809583663940e-01 -9.206517599523067474e-03 1.685275137424468994e-01 1.856523752212524414e-01 -6.904984265565872192e-02 3.414381761103868484e-03 4.061251133680343628e-02 1.551276594400405884e-01 -1.817098632454872131e-02 -1.630278825759887695e-01 -7.702826708555221558e-02 -2.684836089611053467e-02 3.684215843677520752e-01 9.605871140956878662e-02 -2.703822553157806396e-01 -1.511778086423873901e-01 -3.828314542770385742e-01 -8.517644554376602173e-02 1.148590818047523499e-01 -1.602425724267959595e-01 2.857075035572052002e-01
5.663850903511047363e-02 -3.122580349445343018e-01 -1.261543631553649902e-01 -4.736107587814331055e-01 6.032685562968254089e-02 2.845905348658561707e-02 7.402872294187545776e-02 1.526463925838470459e-01 -1.917221695184707642e-01 -2.117504328489303589e-01 -1.046774834394454956e-01 1.785272359848022461e-01 1.408694833517074585e-01 1.301834136247634888e-01 -3.260572208091616631e-03 -1.402919292449951172e-01 -1.673089712858200073e-01 6.577041745185852051e-02 1.064848229289054871e-01 -4.121835902333259583e-02 -3.653291761875152588e-01 -9.068787842988967896e-02 -3.823784738779067993e-02 -2.024812996387481689e-01 -1.976270079612731934e-01 -1.101489588618278503e-01 6.791000068187713623e-02 -2.127689570188522339e-01 1.801216751337051392e-01 5.981228873133659363e-02 -1.598482578992843628e-01 2.297261953353881836e-01
-4.286146163940429688e-02 5.224094539880752563e-02 -6.622911244630813599e-02 -8.011723309755325317e-02 2.270084805786609650e-02 -2.686152458190917969e-01 -1.261262297630310059e-01 1.923794448375701904e-01 1.174841001629829407e-01 -1.636398285627365112e-01 -2.083114683628082275e-01 3.847539797425270081e-02 1.141992136836051941e-01 4.162729978561401367e-01 8.101881295442581177e-02 7.399684935808181763e-02 3.505223393440246582e-01 1.273123919963836670e-01 3.146517276763916016e-02 -1.991687864065170288e-01 -3.216928243637084961e-01 4.827085416764020920e-03 -2.104858756065368652e-01 1.741603463888168335e-01 1.191661208868026733e-01 -3.038527816534042358e-02 4.507583752274513245e-02 -2.231864780187606812e-01 -3.074204921722412109e-02 6.271313130855560303e-02 2.482946217060089111e-01 2.895658612251281738e-01
1.082044243812561035e-01 1.971988528966903687e-01 -1.315184682607650757e-01 -2.202403098344802856e-01 1.125569269061088562e-02 4.519448801875114441e-02 3.214717209339141846e-01 -9.082161635160446167e-02 9.792307019233703613e-02 1.647187918424606323e-01 -2.412338554859161377e-01 -9.462802857160568237e-02 -2.682820260524749756e-01 2.507461309432983398e-01 -1.110714580863714218e-02 1.732530891895294189e-01 2.143037617206573486e-01 -8.080531843006610870e-03 2.629400789737701416e-02 -1.767499297857284546e-01 -2.698963880538940430e-01 2.517655305564403534e-02 -2.279391139745712280e-02 2.813045084476470947e-01 -5.843836441636085510e-02 2.295589148998260498e-01 9.839994460344314575e-02 -1.493280082941055298e-01 2.904711849987506866e-02 -5.302112922072410583e-02 5.132656171917915344e-02 4.189812541007995605e-01
-1.217669099569320679e-01 3.539638593792915344e-02 -2.621054947376251221e-01 -8.188390173017978668e-03 -2.735838759690523148e-03 -9.297626465559005737e-02 1.900744736194610596e-01 -1.841538585722446442e-02 -1.071181427687406540e-02 -8.264306187629699707e-02 -2.819822132587432861e-01 7.314395159482955933e-02 -7.967038080096244812e-03 3.554753661155700684e-01 -1.946723274886608124e-02 -1.376160606741905212e-02 2.244664356112480164e-02 5.227037891745567322e-02 1.544326543807983398e-01 3.270739689469337463e-04 -2.156178653240203857e-01 5.884659662842750549e-02 -4.155991971492767334e-02 2.349609136581420898e-01 1.932169795036315918e-01 2.113166004419326782e-01 2.718546986579895020e-02 -1.994599252939224243e-01 1.362019479274749756e-01 -2.351060062646865845e-01 -6.811878085136413574e-02 5.623884201049804688e-01
-1.169086620211601257e-01 -4.695048928260803223e-02 3.350152075290679932e-02 -1.536589115858078003e-01 -1.621850878000259399e-01 -1.792165189981460571e-01 -1.397999972105026245e-01 3.625309765338897705e-01 -2.390660494565963745e-01 1.280476599931716919e-01 -1.408971399068832397e-01 -3.576648607850074768e-02 -1.412661522626876831e-01 -1.155397891998291016e-01 -1.637006923556327820e-02 -1.417406182736158371e-02 8.718810975551605225e-02 3.007055632770061493e-02 4.024138208478689194e-03 6.794968992471694946e-02 -4.235675334930419922e-01 -1.631092280149459839e-01 -3.710138425230979919e-02 6.730467826128005981e-02 8.283285796642303467e-02 5.004898905754089355e-01 6.139474362134933472e-02 -4.089574143290519714e-02 -1.584075689315795898e-01 -5.438300780951976776e-03 7.785385847091674805e-02 3.201684057712554932e-01
-6.279774010181427002e-02 -1.455796509981155396e-02 -5.296664312481880188e-02 -3.554679453372955322e-01 -2.018675021827220917e-02 2.715358696877956390e-02 1.520946770906448364e-01 7.952527701854705811e-02 1.104764044284820557e-01 1.841274946928024292e-01 -2.630343139171600342e-01 -3.629254177212715149e-02 -2.349847853183746338e-01 1.092016175389289856e-01 2.229576185345649719e-02 -2.280802577733993530e-01 6.830368191003799438e-02 5.150242522358894348e-02 9.619811177253723145e-02 -3.134527504444122314e-01 -4.464198946952819824e-01 -1.070327311754226685e-01 -1.547467410564422607e-01 2.022650837898254395e-01 2.516368031501770020e-02 -1.402000486850738525e-01 4.885832592844963074e-02 1.301296241581439972e-02 3.933022618293762207e-01 7.173829525709152222e-02 -1.446107029914855957e-01 7.607207447290420532e-02
3.918005153536796570e-02 -8.514952659606933594e-02 -3.730137348175048828e-01 8.570102602243423462e-02 -2.024813741445541382e-02 3.292883932590484619e-01 -1.889416724443435669e-01 6.465376168489456177e-02 -1.420526653528213501e-01 -1.475101858377456665e-01 -1.033004596829414368e-01 -1.034148558974266052e-01 2.519212365150451660e-01 1.767086684703826904e-01 -5.662374943494796753e-02 -4.054193198680877686e-02 6.708595901727676392e-02 8.698677271604537964e-02 3.340161219239234924e-02 -3.687883913516998291e-02 1.720053516328334808e-02 2.938705123960971832e-02 -1.197909489274024963e-01 2.019945383071899414e-01 1.041422113776206970e-01 2.415792047977447510e-01 2.027898728847503662e-01 -3.123688995838165283e-01 6.816327571868896484e-02 -4.766467586159706116e-02 -1.511419415473937988e-01 4.739690124988555908e-01
-3.297243500128388405e-03 5.227026715874671936e-02 -5.127383023500442505e-02 7.750110328197479248e-02 -1.356301158666610718e-01 1.765029579401016235e-01 4.176123533397912979e-03 -2.752082608640193939e-02 -3.107874393463134766e-01 5.561161041259765625e-02 -2.173467129468917847e-01 -1.242098137736320496e-01 1.908399611711502075e-01 2.100600302219390869e-01 1.634548902511596680e-01 -3.513876721262931824e-02 5.445301160216331482e-02 2.796054482460021973e-01 3.425542414188385010e-01 4.106578417122364044e-03 -3.477880656719207764e-01 -2.550483047962188721e-01 -2.612798511981964111e-01 1.785262376070022583e-01 7.118178158998489380e-02 8.639131486415863037e-02 4.982511326670646667e-02 -2.711040377616882324e-01 -7.829041779041290283e-02 -2.174700945615768433e-01 -9.759908169507980347e-02 1.770401298999786377e-01
-9.657342731952667236e-02 8.226156979799270630e-02 1.841277480125427246e-01 -1.139948070049285889e-01 -6.029139459133148193e-02 5.160813406109809875e-02 -3.130334988236427307e-02 4.102107584476470947e-01 -3.038312494754791260e-01 1.887452900409698486e-01 -1.118218749761581421e-01 -1.264857687056064606e-02 -5.923684686422348022e-02 1.231976598501205444e-01 4.256821423768997192e-02 -1.176660358905792236e-01 3.100403398275375366e-02 4.123018682003021240e-02 1.879298388957977295e-01 -1.570983678102493286e-01 -1.415217667818069458e-01 -3.321382403373718262e-01 -1.469319611787796021e-01 1.390950679779052734e-01 1.264840215444564819e-01 4.875468909740447998e-01 -5.986133590340614319e-02 -6.109426170587539673e-02 -6.700821965932846069e-02 -3.830286208540201187e-03 -1.146245151758193970e-01 2.718683779239654541e-01
5.363920237869024277e-03 2.083128541707992554e-01 -1.636730879545211792e-01 -9.930954873561859131e-02 2.521868646144866943e-01 2.161408364772796631e-01 5.899692885577678680e-03 2.931999601423740387e-02 1.520842611789703369e-01 1.147274598479270935e-01 -2.066325992345809937e-01 1.788868904113769531e-01 -4.277796298265457153e-02 4.465498924255371094e-01 -7.155015133321285248e-03 -1.223129630088806152e-01 -9.729103744029998779e-02 8.653879910707473755e-02 -2.858476946130394936e-03 -1.558726429939270020e-01 -2.956581413745880127e-01 -1.355836391448974609e-01 2.187077514827251434e-02 1.272861361503601074e-01 3.093456327915191650e-01 1.068535521626472473e-01 7.226482033729553223e-02 -1.098013818264007568e-01 1.377291381359100342e-01 -1.689893007278442383e-01 6.036595907062292099e-03 3.818223178386688232e-01
-3.814603686332702637e-01 8.707446604967117310e-02 2.254943735897541046e-02 -2.282324284315109253e-01 -1.015227437019348145e-01 -9.335143864154815674e-02 8.409644663333892822e-02 9.920663386583328247e-02 -3.054255247116088867e-01 2.997756302356719971e-01 -1.490579843521118164e-01 -3.627100260928273201e-03 -1.677863001823425293e-01 3.051680279895663261e-03 6.719783693552017212e-02 6.208922248333692551e-03 7.176857907325029373e-03 4.465143010020256042e-02 3.182306885719299316e-01 -1.585337668657302856e-01 -1.700150072574615479e-01 -7.279606908559799194e-02 -2.005825936794281006e-01 -2.429358474910259247e-02 1.250714063644409180e-01 2.865000963211059570e-01 1.172577366232872009e-01 -4.495508223772048950e-02 -2.491962537169456482e-02 -3.660588711500167847e-02 -1.435317546129226685e-01 4.251350760459899902e-01
7.014112919569015503e-02 2.178217768669128418e-01 -1.883771419525146484e-01 -2.070186138153076172e-01 -4.271744936704635620e-02 1.802004426717758179e-01 7.655639946460723877e-02 1.230996400117874146e-01 -1.223818585276603699e-01 -1.763136237859725952e-01 -5.730350315570831299e-02 3.412138521671295166e-01 1.652325689792633057e-02 4.643230736255645752e-01 1.197718977928161621e-01 1.202524676918983459e-01 -1.249433010816574097e-01 1.708149164915084839e-01 1.776499748229980469e-01 -1.563502550125122070e-01 3.753103688359260559e-02 -1.076387092471122742e-01 -1.204010397195816040e-01 3.396588861942291260e-01 -4.134061187505722046e-02 -1.399721503257751465e-01 -9.052345901727676392e-02 -2.127920985221862793e-01 -1.407705247402191162e-02 3.720559179782867432e-02 -1.386643350124359131e-01 2.535570859909057617e-01
-3.750339746475219727e-01 6.892147660255432129e-02 -7.233375310897827148e-02 -1.428342461585998535e-01 5.778330937027931213e-02 -8.314467966556549072e-02 5.422928556799888611e-02 1.249403133988380432e-01 -2.243922352790832520e-01 2.461943030357360840e-01 -1.182249188423156738e-01 6.223985180258750916e-02 -1.215541437268257141e-01 -1.911402307450771332e-02 1.160704270005226135e-01 2.692643553018569946e-02 -2.634870260953903198e-02 -7.467896491289138794e-02 2.364870160818099976e-01 -2.109034806489944458e-01 -2.959423661231994629e-01 -2.112743854522705078e-01 -3.413632810115814209e-01 -6.341135501861572266e-02 8.477670699357986450e-02 2.247510552406311035e-01 1.126844659447669983e-01 -1.026014611124992371e-01 -7.246311008930206299e-02 -2.365277558565139771e-01 -6.397685408592224121e-02 3.692553937435150146e-01
-7.215493917465209961e-02 3.186055272817611694e-02 4.598815739154815674e-02 -4.495625495910644531e-01 6.135895475745201111e-02 -1.489457637071609497e-01 -3.180099725723266602e-01 4.552398920059204102e-01 -8.380012959241867065e-02 5.465412512421607971e-02 -1.835377514362335205e-01 -3.490003198385238647e-02 -2.006842941045761108e-01 4.873559344559907913e-03 2.841259241104125977e-01 -5.282317288219928741e-03 -1.039433032274246216e-01 4.828542843461036682e-02 1.385365575551986694e-01 9.415380656719207764e-02 -1.122177988290786743e-01 1.843978650867938995e-02 -1.383727937936782837e-01 2.148678153753280640e-01 -1.259646750986576080e-02 -3.268543258309364319e-02 1.285674236714839935e-02 -1.920806169509887695e-01 1.519815437495708466e-02 3.024245612323284149e-02 8.678115904331207275e-02 3.505166172981262207e-01
-3.968892395496368408e-01 1.880193203687667847e-01 -8.035235852003097534e-02 -8.494056016206741333e-02 3.406664356589317322e-02 6.704187020659446716e-03 9.531155228614807129e-02 1.424898654222488403e-01 -2.030051052570343018e-01 2.262885123491287231e-01 -1.258939504623413086e-01 7.281512767076492310e-02 -8.490557968616485596e-02 -5.001622065901756287e-02 1.183324828743934631e-01 -2.517391555011272430e-02 -1.180289220064878464e-02 5.610148608684539795e-02 2.655177116394042969e-01 -9.704832732677459717e-02 -1.748864650726318359e-01 -1.352656334638595581e-01 -3.883582055568695068e-01 7.550264149904251099e-02 3.165978565812110901e-02 2.621404528617858887e-01 2.172920107841491699e-02 4.824391566216945648e-03 -8.337376266717910767e-02 -1.035795137286186218e-01 -2.615034393966197968e-02 4.977536797523498535e-01
-2.565240263938903809e-01 1.742558926343917847e-01 6.916313618421554565e-02 -4.411789774894714355e-02 -1.357047408819198608e-01 -5.638711526989936829e-02 3.348176181316375732e-02 3.315264284610748291e-01 -1.982526332139968872e-01 3.100929260253906250e-01 -1.349396109580993652e-01 3.865425661206245422e-02 -2.320628240704536438e-02 2.062857151031494141e-01 7.414515316486358643e-02 -2.667909860610961914e-01 4.745635762810707092e-02 -4.769165813922882080e-02 1.587270051240921021e-01 -2.119942009449005127e-02 -3.987287878990173340e-01 -1.705715209245681763e-01 -1.653465181589126587e-01 -9.551133960485458374e-02 8.823572099208831787e-02 2.933155298233032227e-01 1.166387796401977539e-01 -7.881192862987518311e-02 -1.908422857522964478e-01 2.585623785853385925e-02 -1.176651269197463989e-01 2.650681734085083008e-01
-3.225496709346771240e-01 -2.638647099956870079e-03 -8.310573548078536987e-02 -1.613694280385971069e-01 -1.219372153282165527e-01 -1.647096709348261356e-03 -1.039282083511352539e-01 2.272594124078750610e-01 -2.901346981525421143e-01 3.561010658740997314e-01 -1.829302459955215454e-01 -5.633663386106491089e-02 -3.275463581085205078e-01 1.078212559223175049e-01 1.218401268124580383e-01 5.651450157165527344e-02 -2.416065335273742676e-02 1.119590252637863159e-01 1.839958578348159790e-01 6.359355151653289795e-02 -2.086805850267410278e-01 7.523716241121292114e-02 -1.889918744564056396e-01 1.031509786844253540e-01 -1.675909943878650665e-02 3.088899552822113037e-01 -2.258376777172088623e-02 -8.247774094343185425e-02 -8.425090461969375610e-02 -1.312384903430938721e-01 9.713406860828399658e-02 3.431731164455413818e-01
-1.607830971479415894e-01 2.020589075982570648e-02 -7.625786215066909790e-02 -2.144198566675186157e-01 6.543198227882385254e-02 -2.286422550678253174e-01 -7.163345068693161011e-02 3.782654702663421631e-01 -8.361696451902389526e-02 2.413713186979293823e-01 -5.690042674541473389e-02 7.512813061475753784e-02 -1.389527022838592529e-01 1.067969053983688354e-01 -1.586803607642650604e-02 -7.055319845676422119e-02 1.121834814548492432e-01 -4.143764264881610870e-03 2.630483210086822510e-01 -5.535223707556724548e-02 -2.557158470153808594e-01 -2.252248227596282959e-01 1.766625605523586273e-02 6.025468930602073669e-02 1.286880224943161011e-01 4.523586928844451904e-01 3.049770183861255646e-02 -6.601101905107498169e-02 -2.893800139427185059e-01 -6.699225306510925293e-02 -6.205618847161531448e-03 2.956924140453338623e-01
1.009090058505535126e-02 -1.166847627609968185e-02 -2.312204241752624512e-01 -8.760013431310653687e-02 -1.941123902797698975e-01 5.025970935821533203e-02 6.609307602047920227e-03 1.932667195796966553e-01 -1.264094114303588867e-01 9.842813760042190552e-02 -3.217907547950744629e-01 -1.214800104498863220e-01 -7.202289998531341553e-02 3.596589863300323486e-01 -2.007946744561195374e-02 5.621793121099472046e-02 -2.298785746097564697e-02 1.654306948184967041e-01 8.492885529994964600e-02 5.855794530361890793e-03 -2.529240250587463379e-01 -1.853611022233963013e-01 1.854069530963897705e-02 4.308585822582244873e-02 4.477432966232299805e-01 1.694115102291107178e-01 1.808826029300689697e-01 -1.972906738519668579e-01 -6.676769256591796875e-02 -1.906085163354873657e-01 1.252843886613845825e-01 2.932058572769165039e-01
-3.961434960365295410e-02 -1.047623008489608765e-01 -1.431381404399871826e-01 -9.786690026521682739e-02 -1.360904872417449951e-01 1.125740334391593933e-01 -9.241280145943164825e-03 -5.023323744535446167e-02 -5.257980152964591980e-02 5.235679447650909424e-02 6.184232980012893677e-02 -2.571507394313812256e-01 -3.820739686489105225e-02 2.077595293521881104e-01 1.583423465490341187e-01 -3.123632632195949554e-02 -1.837833374738693237e-01 2.186677753925323486e-01 -2.334927171468734741e-01 -2.474790364503860474e-01 -1.968368887901306152e-01 4.735387489199638367e-02 -1.653258800506591797e-01 3.520377874374389648e-01 7.292643189430236816e-02 1.590114980936050415e-01 -1.212121360003948212e-02 -3.178396821022033691e-01 1.195724532008171082e-01 -1.683318912982940674e-01 2.292388230562210083e-01 4.011178612709045410e-01
6.354257464408874512e-02 -2.368184737861156464e-02 -1.682875752449035645e-01 -1.985050588846206665e-01 6.196303758770227432e-03 6.814467161893844604e-02 -4.165704175829887390e-02 -8.057081140577793121e-03 5.319464206695556641e-02 6.670659407973289490e-03 -1.419960707426071167e-01 -2.134808301925659180e-01 1.015339642763137817e-01 2.647616565227508545e-01 1.982605159282684326e-01 -4.882900416851043701e-02 2.120657265186309814e-01 2.380191385746002197e-01 5.709276348352432251e-02 -3.137687444686889648e-01 -8.711843192577362061e-02 -2.104919999837875366e-01 -2.175804413855075836e-02 3.061330616474151611e-01 1.964174658060073853e-01 1.364288330078125000e-01 3.931292146444320679e-02 -1.870193630456924438e-01 1.103581786155700684e-01 -2.114843875169754028e-01 7.932475209236145020e-02 4.734444916248321533e-01
-1.919577419757843018e-01 -1.146751120686531067e-01 8.016042411327362061e-02 -2.569838464260101318e-01 8.855324238538742065e-02 -1.358856707811355591e-01 -1.627157032489776611e-01 -7.562824524939060211e-03 5.766307562589645386e-02 2.146264761686325073e-01 -2.086870819330215454e-01 -1.707713603973388672e-01 -1.218227818608283997e-01 1.303557157516479492e-01 -2.251169979572296143e-01 -8.488486707210540771e-02 1.595304310321807861e-01 -5.008869618177413940e-02 3.911237791180610657e-02 -2.540142647922039032e-02 -9.456340922042727470e-04 -2.434360422194004059e-02 -2.695593535900115967e-01 2.293776571750640869e-01 6.824721395969390869e-02 -6.366743892431259155e-02 2.636166810989379883e-01 -3.045281469821929932e-01 2.176680043339729309e-02 -6.229559332132339478e-02 -5.456480383872985840e-02 5.278240442276000977e-01
1.256092041730880737e-01 2.659418620169162750e-02 -7.436911016702651978e-02 -2.773750424385070801e-01 -1.950613558292388916e-01 7.882896065711975098e-02 -3.558359667658805847e-02 2.122611254453659058e-01 1.910082399845123291e-01 2.467573154717683792e-03 -2.357478737831115723e-01 -5.345513578504323959e-03 2.409238070249557495e-01 1.805150695145130157e-02 1.290883030742406845e-02 1.491351723670959473e-01 -1.869226619601249695e-02 -2.778788097202777863e-02 2.104098349809646606e-01 -2.227284163236618042e-01 -2.951494157314300537e-01 -8.785365521907806396e-02 -1.480697393417358398e-01 3.700610697269439697e-01 1.413749754428863525e-01 1.606979966163635254e-01 4.050969779491424561e-01 -1.991692483425140381e-01 -9.528851509094238281e-02 -1.668634116649627686e-01 -4.185198247432708740e-02 2.507534995675086975e-02
9.132016450166702271e-02 -8.408519625663757324e-02 2.411370426416397095e-01 -2.231132537126541138e-01 -7.240349077619612217e-05 1.284474134445190430e-01 8.671563863754272461e-02 1.859255582094192505e-01 -4.037183895707130432e-02 -2.526431716978549957e-02 -2.387161850929260254e-01 9.217071533203125000e-02 -3.886864334344863892e-02 4.957775399088859558e-02 2.340195924043655396e-01 -4.528719931840896606e-02 -2.582213878631591797e-01 -4.725001286715269089e-03 -1.085181161761283875e-01 8.539450168609619141e-02 -3.522836565971374512e-01 -1.913980394601821899e-01 -3.433058261871337891e-01 3.730264604091644287e-01 2.244591414928436279e-01 -4.101090133190155029e-03 -3.553528338670730591e-02 -2.245458662509918213e-01 3.068992309272289276e-02 1.323075890541076660e-01 3.244694322347640991e-02 2.538646459579467773e-01
7.072913646697998047e-02 2.266343310475349426e-02 -9.185769595205783844e-03 -3.037114143371582031e-01 -2.215756103396415710e-02 2.135411351919174194e-01 6.136443093419075012e-02 -6.131947040557861328e-02 8.628696203231811523e-02 2.425726503133773804e-01 -8.045389503240585327e-02 6.043619476258754730e-03 -2.707307636737823486e-01 2.442732602357864380e-01 4.239241406321525574e-02 -1.441165059804916382e-01 1.701721251010894775e-01 -1.940918415784835815e-01 2.945181131362915039e-01 -2.386807501316070557e-01 -8.636091649532318115e-02 -1.826480180025100708e-01 -9.057426452636718750e-02 1.998024582862854004e-01 8.215960860252380371e-02 -2.112647294998168945e-01 1.284857839345932007e-01 -1.802199780941009521e-01 2.044326812028884888e-01 -1.433329097926616669e-02 -2.370349615812301636e-01 3.498249351978302002e-01
5.225134268403053284e-02 2.030436992645263672e-01 -2.478584498167037964e-01 -9.926825016736984253e-02 1.777102351188659668e-01 5.658821016550064087e-02 -6.481934338808059692e-02 8.164709806442260742e-02 2.481881529092788696e-03 2.687165439128875732e-01 -3.703331947326660156e-02 -6.349648535251617432e-02 2.910572290420532227e-01 -2.807970345020294189e-02 2.516546249389648438e-01 1.728798747062683105e-01 -2.665487304329872131e-02 1.315037012100219727e-01 1.226021572947502136e-01 -3.286636173725128174e-01 -3.215994536876678467e-01 -2.716145217418670654e-01 1.349726021289825439e-01 -1.641073226928710938e-01 -9.459914267063140869e-02 1.915408521890640259e-01 6.938981264829635620e-02 -1.738292127847671509e-01 1.044735237956047058e-01 7.553901523351669312e-02 -2.154580503702163696e-01 2.750455141067504883e-01
-4.619212150573730469e-01 2.487754076719284058e-01 -5.297157913446426392e-02 -1.204203814268112183e-01 -7.462065666913986206e-02 1.210289914160966873e-02 2.043582312762737274e-02 3.138215839862823486e-01 -1.376679241657257080e-01 2.466787993907928467e-01 -1.863074153661727905e-01 -7.013571262359619141e-02 -1.613143384456634521e-01 9.561723470687866211e-02 1.947873383760452271e-01 8.880180865526199341e-02 -4.212296754121780396e-02 -5.102830007672309875e-02 2.687571346759796143e-01 -4.572184383869171143e-02 -1.490770578384399414e-01 -1.877857744693756104e-01 -1.919944584369659424e-01 2.733704634010791779e-02 4.707751050591468811e-02 2.586525082588195801e-01 8.539789170026779175e-02 -1.016760617494583130e-01 -6.355481594800949097e-02 -1.552265286445617676e-01 6.813125312328338623e-02 3.302582502365112305e-01
-3.173243403434753418e-01 1.370120495557785034e-01 -6.784761697053909302e-02 -2.340788096189498901e-01 -6.476898491382598877e-02 -1.736492104828357697e-02 5.245255306363105774e-04 2.876807153224945068e-01 -2.715698480606079102e-01 2.077029943466186523e-01 -1.550099253654479980e-01 1.442901492118835449e-01 -1.042403951287269592e-01 1.548761725425720215e-01 1.196590363979339600e-01 -2.856733091175556183e-02 -2.324115186929702759e-01 1.266130656003952026e-01 1.150734126567840576e-01 -5.231633782386779785e-03 -3.142777383327484131e-01 -3.682008981704711914e-01 -7.929702103137969971e-02 -9.854090213775634766e-02 1.255459636449813843e-01 3.016939461231231689e-01 -4.045052826404571533e-02 -6.277386844158172607e-02 -1.388361155986785889e-01 -9.873411059379577637e-02 -6.000264734029769897e-02 2.086059600114822388e-01
-3.018481731414794922e-01 1.694500595331192017e-01 -8.951637893915176392e-02 -2.511429488658905029e-01 7.436756789684295654e-02 1.613502651453018188e-01 2.482353150844573975e-02 1.711647659540176392e-01 -2.785327732563018799e-01 3.095653057098388672e-01 -1.119982171803712845e-02 1.701162457466125488e-01 -3.137702643871307373e-01 2.599407136440277100e-01 1.951380074024200439e-01 1.093529090285301208e-01 1.405861973762512207e-01 -6.568030267953872681e-02 5.588837713003158569e-02 7.260540872812271118e-02 5.996305122971534729e-02 -4.937400668859481812e-02 -1.936331540346145630e-01 6.114375963807106018e-02 -1.795009374618530273e-01 2.189104706048965454e-01 1.163651049137115479e-01 -1.728474795818328857e-01 -1.698668003082275391e-01 1.028618440032005310e-01 4.586135968565940857e-02 2.902399301528930664e-01
-3.683131337165832520e-01 4.451004788279533386e-02 -1.684577763080596924e-01 -2.406751960515975952e-01 -1.514300238341093063e-02 -1.119566336274147034e-02 4.147477447986602783e-02 3.222391009330749512e-01 -1.395755708217620850e-01 2.597292959690093994e-01 -1.694907099008560181e-01 -4.765174165368080139e-02 -2.315201610326766968e-01 6.399149447679519653e-02 3.758228719234466553e-01 1.976561397314071655e-01 1.909650117158889771e-02 -2.060384722426533699e-04 1.720176190137863159e-01 -9.303582459688186646e-02 -1.525302231311798096e-01 -7.335554063320159912e-02 -1.651272475719451904e-01 -1.607475131750106812e-01 5.213979166001081467e-03 2.024150788784027100e-01 -2.398826368153095245e-02 -6.172004621475934982e-03 -1.236554980278015137e-01 -7.669581472873687744e-02 -1.905401609838008881e-02 3.615121245384216309e-01
5.558362975716590881e-02 -1.350582093000411987e-01 -2.722446806728839874e-02 -1.853354722261428833e-01 -7.051482051610946655e-02 -3.757111355662345886e-02 -2.350458130240440369e-02 1.378073245286941528e-01 1.163116171956062317e-01 4.208276271820068359e-01 5.262288451194763184e-02 2.592030214145779610e-03 2.340507489861920476e-04 3.975012525916099548e-02 4.500454664230346680e-01 -1.139090955257415771e-01 -3.033309876918792725e-01 4.336177557706832886e-02 2.146791815757751465e-01 -2.342732548713684082e-01 -4.255805909633636475e-01 3.913244977593421936e-02 -2.846687473356723785e-02 2.605424448847770691e-02 -4.904990270733833313e-02 -9.295040369033813477e-02 3.296110406517982483e-02 -1.561995595693588257e-01 -9.572984278202056885e-02 6.483032833784818649e-03 1.476746201515197754e-01 2.461925148963928223e-01
-1.201722100377082825e-01 4.315238073468208313e-02 -3.066141009330749512e-01 -3.280310332775115967e-01 -3.637314215302467346e-02 6.656977534294128418e-02 1.723893731832504272e-01 8.292423933744430542e-02 4.577162116765975952e-02 -1.899718493223190308e-01 -3.662436604499816895e-01 -9.991985559463500977e-02 -5.442677065730094910e-02 3.239366114139556885e-01 2.920259907841682434e-02 -6.979934871196746826e-02 4.540374875068664551e-02 5.411950498819351196e-02 2.495442181825637817e-01 2.328190952539443970e-02 -2.241738736629486084e-01 1.844671815633773804e-01 -1.076939254999160767e-01 3.522210419178009033e-01 1.714784353971481323e-01 -3.828771412372589111e-02 2.733715809881687164e-02 -1.405771523714065552e-01 -1.116658151149749756e-01 5.830583348870277405e-02 7.442022208124399185e-03 2.979218363761901855e-01
-1.309017371386289597e-02 -6.725826859474182129e-02 1.220997050404548645e-01 -5.091958679258823395e-03 1.100796833634376526e-02 3.140282928943634033e-01 -2.127331048250198364e-01 1.303991675376892090e-01 -1.024022698402404785e-01 1.350613683462142944e-01 -5.067761987447738647e-02 -1.370036005973815918e-01 -2.383970841765403748e-02 2.437933832406997681e-01 4.256002232432365417e-02 8.323775976896286011e-02 -1.658645719289779663e-01 1.101725324988365173e-01 3.431164100766181946e-02 -9.806320071220397949e-02 -2.742056548595428467e-01 -5.279950797557830811e-02 -5.137436985969543457e-01 -4.293986782431602478e-02 -1.547049582004547119e-01 3.737959563732147217e-01 6.211444362998008728e-02 -2.141268104314804077e-01 -9.120298549532890320e-03 -2.245224565267562866e-01 1.830238252878189087e-01 9.494476765394210815e-02
-1.513403058052062988e-01 -2.423615660518407822e-03 1.126799806952476501e-01 -2.395134419202804565e-01 2.419973313808441162e-01 1.625619977712631226e-01 -4.999464005231857300e-02 3.546728789806365967e-01 -3.286425396800041199e-02 1.329386383295059204e-01 3.473559319972991943e-01 2.396669425070285797e-02 -5.885411985218524933e-03 4.999316111207008362e-02 -1.637891381978988647e-01 -1.380886882543563843e-01 5.401265248656272888e-02 1.550023406744003296e-01 3.300644829869270325e-02 -2.057750225067138672e-01 -3.519668281078338623e-01 1.095151826739311218e-01 -3.647497296333312988e-02 2.261285781860351562e-01 -1.350706666707992554e-01 1.811009943485260010e-01 -1.041221767663955688e-01 -2.828658223152160645e-01 -1.791819743812084198e-02 -1.939028315246105194e-02 4.348429664969444275e-02 3.195841014385223389e-01
-9.201285988092422485e-02 1.788897663354873657e-01 -2.073046267032623291e-01 -4.737602546811103821e-02 -9.484803676605224609e-02 9.265187196433544159e-03 2.135864794254302979e-01 6.060766428709030151e-02 1.764930784702301025e-02 -5.485932901501655579e-02 -4.184517860412597656e-01 1.065135821700096130e-01 8.775121532380580902e-03 2.653533220291137695e-01 1.283503025770187378e-01 -9.986293315887451172e-02 1.835079938173294067e-01 5.942969769239425659e-02 6.794865429401397705e-02 1.093992516398429871e-01 -2.752455174922943115e-01 -3.922294452786445618e-02 8.896365016698837280e-02 2.807027697563171387e-01 4.479006305336952209e-02 1.637046337127685547e-01 3.378061577677726746e-02 -8.295287191867828369e-02 -1.425506025552749634e-01 -2.103156000375747681e-01 -2.383137941360473633e-01 4.396136403083801270e-01
1.340100318193435669e-01 1.586239933967590332e-01 -2.151741832494735718e-01 -2.665568292140960693e-01 -1.327937096357345581e-01 -4.354528337717056274e-02 -1.069407239556312561e-01 -2.243074850412085652e-04 5.240194126963615417e-02 -2.764033675193786621e-01 1.241788920015096664e-02 3.499498069286346436e-01 1.524337287992238998e-02 2.193591594696044922e-01 1.532194763422012329e-01 3.922324627637863159e-02 -1.171091869473457336e-01 1.446995045989751816e-02 -1.069382354617118835e-01 1.748513546772301197e-03 -1.631715595722198486e-01 1.444148272275924683e-01 -1.226651966571807861e-01 2.650431096553802490e-01 5.158518999814987183e-02 2.654831856489181519e-02 -2.292742431163787842e-01 -4.241756498813629150e-01 9.452709555625915527e-02 -1.070747300982475281e-01 1.515049934387207031e-01 3.099702000617980957e-01
-6.838040798902511597e-02 6.017713248729705811e-02 -3.532249927520751953e-01 -1.666913032531738281e-01 7.614231109619140625e-02 9.243503957986831665e-02 -5.108642950654029846e-02 2.597271203994750977e-01 -2.630419135093688965e-01 -2.419851571321487427e-01 -5.010474100708961487e-02 1.646829992532730103e-01 1.583510451018810272e-02 2.273328006267547607e-01 8.415398001670837402e-02 -1.323560923337936401e-01 2.279580533504486084e-01 2.145047932863235474e-01 -7.080847769975662231e-02 -3.859422728419303894e-02 -3.751707971096038818e-01 3.703381493687629700e-02 1.374350022524595261e-02 2.462709248065948486e-01 8.301577717065811157e-02 1.348482221364974976e-01 2.317249178886413574e-01 -1.211305558681488037e-01 -2.709333412349224091e-02 -8.709434419870376587e-02 -1.351450979709625244e-01 3.055443167686462402e-01
-3.451711535453796387e-01 9.541510790586471558e-02 -1.213564537465572357e-02 -2.505575120449066162e-01 4.593720287084579468e-02 1.360318511724472046e-01 1.303796172142028809e-01 2.449194937944412231e-01 -1.763860136270523071e-01 3.369489312171936035e-01 -2.199019938707351685e-01 4.621045663952827454e-02 -7.008596509695053101e-02 -7.005035411566495895e-03 1.521100699901580811e-01 1.776015162467956543e-01 2.743621543049812317e-02 -2.827493939548730850e-03 2.099817991256713867e-01 -8.885343559086322784e-03 -2.167575657367706299e-01 -1.528581976890563965e-01 -2.410022020339965820e-01 3.345974953845143318e-03 1.937697455286979675e-02 2.881726324558258057e-01 -3.493010252714157104e-02 -2.892475109547376633e-03 -8.336410671472549438e-02 -9.171530604362487793e-02 -5.668849870562553406e-02 4.240876436233520508e-01
7.077874988317489624e-02 1.675052195787429810e-01 -1.353781670331954956e-01 -2.988695800304412842e-01 -1.965796500444412231e-01 9.768382459878921509e-02 -1.449736356735229492e-01 1.746562868356704712e-01 2.350068390369415283e-01 1.538589298725128174e-01 -2.814701497554779053e-01 -1.593308448791503906e-01 -9.337224811315536499e-02 3.026899993419647217e-01 6.090569123625755310e-02 4.361312463879585266e-02 -8.347376435995101929e-02 8.137379586696624756e-02 2.821850404143333435e-02 -6.652856618165969849e-02 -7.311716675758361816e-02 6.127847358584403992e-02 -8.530310541391372681e-02 7.651267200708389282e-02 -1.698936820030212402e-01 -8.345591777469962835e-05 -2.472089231014251709e-01 -4.345670640468597412e-01 -1.683540940284729004e-01 2.410582602024078369e-01 -9.023002535104751587e-02 2.358990311622619629e-01
-1.763838976621627808e-01 6.203223764896392822e-02 -2.581905722618103027e-01 -1.558220684528350830e-01 -1.363896578550338745e-01 3.823222219944000244e-02 5.488931015133857727e-02 2.631125152111053467e-01 -2.182167321443557739e-01 1.444546431303024292e-01 5.908699706196784973e-02 1.977080851793289185e-01 -6.592898163944482803e-03 -1.673492640256881714e-01 1.569479554891586304e-01 -2.547100186347961426e-01 1.925702393054962158e-01 1.219070032238960266e-01 3.502629697322845459e-02 7.281226664781570435e-02 -1.772973090410232544e-01 -7.820311933755874634e-02 -2.902353107929229736e-01 6.591085344552993774e-03 2.367296963930130005e-01 -1.514946669340133667e-02 1.358367502689361572e-01 -3.616289049386978149e-02 1.952565312385559082e-01 -5.123209580779075623e-02 5.304751172661781311e-02 5.032607913017272949e-01
7.134531438350677490e-02 7.162372022867202759e-02 -3.163505196571350098e-01 -1.697582006454467773e-01 -1.096880808472633362e-01 1.447514891624450684e-01 -8.267141878604888916e-03 1.408762857317924500e-02 3.652011230587959290e-02 2.167067229747772217e-01 -3.723380565643310547e-01 -1.395757943391799927e-01 2.732069194316864014e-01 8.800803124904632568e-02 1.524863950908184052e-02 -1.020139232277870178e-01 1.889203786849975586e-01 7.944804430007934570e-02 1.484545320272445679e-01 -1.024228632450103760e-01 -3.225500285625457764e-01 -2.267920970916748047e-01 9.896259289234876633e-04 2.643118798732757568e-01 1.138410866260528564e-01 8.091875165700912476e-02 2.390215396881103516e-01 -3.412632942199707031e-01 -2.048297785222530365e-02 -1.191100180149078369e-01 6.695055216550827026e-02 1.270363032817840576e-01
-3.351707756519317627e-01 1.116443201899528503e-01 -3.292512893676757812e-02 -1.850190609693527222e-01 7.846040278673171997e-02 -1.184246167540550232e-01 -2.181299217045307159e-02 2.375238686800003052e-01 -1.931101232767105103e-01 1.933364868164062500e-01 -1.790988296270370483e-01 7.641324400901794434e-02 -4.712732881307601929e-02 -5.828967690467834473e-02 1.700825244188308716e-01 1.303381174802780151e-01 5.058376863598823547e-02 -9.609469026327133179e-02 1.917541474103927612e-01 -9.500028192996978760e-02 -1.342446058988571167e-01 -9.835645556449890137e-02 -3.699787557125091553e-01 -3.738330304622650146e-02 3.736607730388641357e-02 3.151680529117584229e-01 5.497957766056060791e-02 -5.364514514803886414e-02 -4.820261150598526001e-02 -2.461314052343368530e-01 -1.702651008963584900e-02 4.530989527702331543e-01
-3.882432878017425537e-01 1.248635947704315186e-01 -6.553284078836441040e-02 -1.765372604131698608e-01 6.406709551811218262e-03 -4.233096167445182800e-02 7.145255804061889648e-02 2.456512451171875000e-01 -9.981284290552139282e-02 2.757614850997924805e-01 -1.927691102027893066e-01 4.578217491507530212e-02 -2.489090412855148315e-01 -3.538329526782035828e-02 1.555990874767303467e-01 -1.334473118185997009e-02 1.106014698743820190e-01 1.487078703939914703e-02 2.397008836269378662e-01 -1.258158236742019653e-01 -2.914126217365264893e-01 -1.662661284208297729e-01 -2.005428820848464966e-01 -1.543189585208892822e-01 -1.728672534227371216e-02 3.149882853031158447e-01 4.935547709465026855e-03 -7.047899067401885986e-02 -7.237462699413299561e-02 -5.057022720575332642e-02 -1.063920184969902039e-02 3.785755932331085205e-01
3.887162730097770691e-02 2.377240546047687531e-02 -2.137082964181900024e-01 -3.570283055305480957e-01 1.695790737867355347e-01 -1.431873887777328491e-01 -4.447044432163238525e-01 2.732334733009338379e-01 -1.994162201881408691e-01 -6.040203385055065155e-03 -3.792121307924389839e-03 9.791133552789688110e-02 -2.767745554447174072e-01 2.133636772632598877e-01 1.790193468332290649e-01 -1.621980965137481689e-01 -2.285175323486328125e-01 1.734927892684936523e-01 2.546794153749942780e-02 -2.628455497324466705e-02 -9.169430285692214966e-02 -8.683359622955322266e-02 -5.385377630591392517e-02 1.020309999585151672e-01 -1.247532367706298828e-01 4.393018037080764771e-02 -1.569984108209609985e-01 -2.588419616222381592e-01 2.411919645965099335e-02 -1.664008945226669312e-02 1.033968999981880188e-01 1.990173310041427612e-01
-9.515085816383361816e-02 -2.520719543099403381e-03 1.538678444921970367e-02 -2.821930646896362305e-01 -3.887849301099777222e-02 -2.775904536247253418e-01 -8.256153017282485962e-02 2.390330582857131958e-01 -1.913754642009735107e-01 9.024740755558013916e-02 1.869036406278610229e-01 3.131661564111709595e-02 -2.894278466701507568e-01 1.740145236253738403e-01 1.134038940072059631e-01 -2.640819251537322998e-01 -9.028938412666320801e-02 8.029936999082565308e-02 6.994740571826696396e-03 1.655566878616809845e-02 -5.307365581393241882e-02 -4.375705122947692871e-02 6.703066756017506123e-04 2.856085300445556641e-01 5.086174607276916504e-02 -1.227558031678199768e-02 3.821654021739959717e-01 -2.956854701042175293e-01 1.133975666016340256e-02 1.324957460165023804e-01 -8.467864990234375000e-02 3.590510785579681396e-01
-3.251108154654502869e-02 3.026297315955162048e-02 -8.390831947326660156e-02 -3.501176238059997559e-01 -2.952972352504730225e-01 7.295853644609451294e-02 -6.340117007493972778e-02 -9.312655776739120483e-02 -2.554770372807979584e-02 1.582888215780258179e-01 -3.095229268074035645e-01 2.746651694178581238e-02 -3.180950507521629333e-02 1.839089989662170410e-01 3.777604177594184875e-02 -1.900928318500518799e-01 -9.341393411159515381e-02 -1.703733652830123901e-01 2.410970330238342285e-01 -8.785848319530487061e-02 -1.549467444419860840e-01 -5.478667095303535461e-02 1.291513908654451370e-02 2.538194358348846436e-01 -2.650461494922637939e-01 4.476828873157501221e-02 -3.815417587757110596e-01 -3.078259155154228210e-02 -1.215560957789421082e-01 -2.197793871164321899e-02 2.131795138120651245e-01 3.063393533229827881e-01
-4.206344485282897949e-01 2.255703359842300415e-01 -1.385220438241958618e-01 -2.181180268526077271e-01 -3.101083077490329742e-02 -5.692766979336738586e-02 1.112321689724922180e-01 3.356751501560211182e-01 -1.437718719244003296e-01 2.633677423000335693e-01 -1.192192956805229187e-01 4.210761561989784241e-02 -7.452458143234252930e-02 -7.814285904169082642e-02 1.097942218184471130e-01 5.594430491328239441e-02 -8.201130479574203491e-02 -5.049556493759155273e-02 1.664143949747085571e-01 -4.986087232828140259e-02 -2.200912088155746460e-01 -5.487196892499923706e-02 -3.165330886840820312e-01 -7.015563547611236572e-02 1.796319149434566498e-02 2.039351761341094971e-01 -5.504423007369041443e-02 -1.448274496942758560e-02 -7.411144673824310303e-02 -1.323475092649459839e-01 -5.721388757228851318e-02 4.193433225154876709e-01
1.421145498752593994e-01 -1.436374336481094360e-01 7.364756613969802856e-02 -1.286145150661468506e-01 -2.177338451147079468e-01 8.101039566099643707e-03 -3.838709741830825806e-02 3.103162348270416260e-01 8.553791791200637817e-02 -6.735087931156158447e-02 -1.259426772594451904e-01 9.615501016378402710e-02 -1.314258724451065063e-01 -8.932173252105712891e-02 2.431000769138336182e-01 -1.780586540699005127e-01 1.347330957651138306e-01 1.767535805702209473e-01 2.245637178421020508e-01 1.381140947341918945e-01 -2.440875917673110962e-01 1.555413007736206055e-02 2.064152956008911133e-01 -1.465020030736923218e-01 -6.160609889775514603e-03 2.782878279685974121e-01 1.063143983483314514e-01 -2.616156041622161865e-01 1.396981924772262573e-01 9.712847322225570679e-02 1.933636814355850220e-01 4.154423773288726807e-01
-6.812409311532974243e-02 1.596172153949737549e-01 4.223857447504997253e-02 -1.831475943326950073e-01 -4.720581322908401489e-02 4.310347605496644974e-03 -6.401357054710388184e-02 2.521008551120758057e-01 -2.178996950387954712e-01 2.224709391593933105e-01 1.011252328753471375e-01 -9.651694446802139282e-03 2.935461401939392090e-01 2.774578519165515900e-02 1.390118598937988281e-01 -5.740749090909957886e-02 3.385374322533607483e-02 9.643568843603134155e-02 2.609999477863311768e-01 -4.080821201205253601e-02 -2.651521861553192139e-01 -1.208550110459327698e-01 -9.941833466291427612e-02 1.535422056913375854e-01 4.431567788124084473e-01 5.292830616235733032e-02 1.814435571432113647e-01 -3.899519741535186768e-01 -1.437855660915374756e-01 -7.512528449296951294e-02 1.055540069937705994e-01 1.660303324460983276e-01
-3.253610134124755859e-01 2.693892419338226318e-01 6.620311737060546875e-02 -7.017195969820022583e-02 -7.467877864837646484e-02 -1.274569034576416016e-01 -6.702999770641326904e-02 2.821970880031585693e-01 -8.936092257499694824e-02 2.594899833202362061e-01 -1.043079495429992676e-01 -7.172983139753341675e-02 -9.351934492588043213e-02 1.099574267864227295e-01 2.057412862777709961e-01 1.630234569311141968e-01 1.931320875883102417e-02 1.460868567228317261e-01 1.836006045341491699e-01 8.914046734571456909e-02 -3.162365555763244629e-01 -1.617678850889205933e-01 -8.745954930782318115e-02 6.194544583559036255e-02 -2.062953114509582520e-01 4.316998720169067383e-01 2.244160883128643036e-02 -4.168461263179779053e-02 -8.949265629053115845e-02 -2.740626409649848938e-02 -8.671709336340427399e-03 2.901632785797119141e-01
-1.875564306974411011e-01 1.232189089059829712e-01 -1.044395752251148224e-02 -5.655089765787124634e-02 -1.045297160744667053e-01 -1.516716480255126953e-01 -5.650817602872848511e-02 2.529529333114624023e-01 -1.077100336551666260e-01 9.720250219106674194e-02 -1.493191868066787720e-01 5.071395635604858398e-02 -1.661024689674377441e-01 1.036939695477485657e-01 4.688623920083045959e-02 -1.819965541362762451e-01 5.189215019345283508e-02 7.917384803295135498e-02 3.132118880748748779e-01 3.812181949615478516e-02 -3.569801449775695801e-01 -3.276975154876708984e-01 -1.356556713581085205e-01 -1.104677543044090271e-01 6.850652396678924561e-02 2.765154540538787842e-01 -9.015396237373352051e-02 -1.277252286672592163e-01 -2.045900225639343262e-01 -9.981424361467361450e-02 -5.544242635369300842e-02 4.372762739658355713e-01
-4.147989675402641296e-02 3.303477764129638672e-01 -2.100219279527664185e-01 -3.442985117435455322e-01 -7.565785944461822510e-02 2.895752191543579102e-01 -1.097467690706253052e-01 -4.403622006066143513e-04 1.288292650133371353e-02 4.006561264395713806e-02 -3.158145844936370850e-01 -1.760051846504211426e-01 4.173555374145507812e-01 4.878934472799301147e-02 1.326292902231216431e-01 -1.904411464929580688e-01 -3.366543725132942200e-02 -6.268036551773548126e-03 2.417585812509059906e-02 -8.987800031900405884e-02 -5.807787179946899414e-02 6.237234454602003098e-03 1.237092465162277222e-01 1.549912393093109131e-01 -1.278639584779739380e-01 -4.504171758890151978e-02 2.599383592605590820e-01 -2.439505159854888916e-01 -5.461034923791885376e-02 -6.980702280998229980e-02 -1.133369803428649902e-01 2.079244554042816162e-01
-1.287437826395034790e-01 -1.237746030092239380e-01 -2.907828092575073242e-01 -1.417167484760284424e-01 1.972874104976654053e-01 -1.115879602730274200e-02 1.848813742399215698e-01 6.693270802497863770e-02 8.903164416551589966e-02 5.798702687025070190e-02 -1.626309603452682495e-01 4.817715659737586975e-02 2.184629254043102264e-02 2.336867898702621460e-01 3.606809675693511963e-01 2.860681712627410889e-02 -1.815931946039199829e-01 1.094237565994262695e-01 -3.099801838397979736e-01 -3.041098117828369141e-01 -3.040595352649688721e-01 -9.868396073579788208e-02 -2.763262093067169189e-01 2.564312219619750977e-01 -6.641994416713714600e-02 2.007427215576171875e-01 1.016216576099395752e-01 -8.011924475431442261e-02 -6.262513995170593262e-02 -3.831296041607856750e-02 7.871379703283309937e-02 9.401416033506393433e-02
-5.336540285497903824e-03 -9.241069108247756958e-02 6.035409867763519287e-03 -7.557477802038192749e-02 -1.582887917757034302e-01 1.049822419881820679e-01 8.842734992504119873e-02 3.140489161014556885e-01 1.601626574993133545e-01 3.194473683834075928e-01 1.477758437395095825e-01 -1.732484996318817139e-01 -2.401663921773433685e-02 3.937639668583869934e-02 2.372066229581832886e-01 -1.009539142251014709e-01 -8.584502339363098145e-02 -9.693589061498641968e-02 1.932367682456970215e-01 -2.803784906864166260e-01 -3.271939158439636230e-01 4.947498813271522522e-02 -1.579906195402145386e-01 2.988525629043579102e-01 -1.605294495820999146e-01 -9.589317440986633301e-02 -7.014761865139007568e-02 -2.392091751098632812e-01 -1.239210963249206543e-01 1.621377468109130859e-01 1.384790092706680298e-01 2.839003205299377441e-01
6.517624855041503906e-02 -1.368285566568374634e-01 -4.072170332074165344e-02 1.593064400367438793e-03 -6.456777453422546387e-02 9.981325268745422363e-02 -1.743209548294544220e-02 -1.303312182426452637e-01 2.715453132987022400e-02 8.543422445654869080e-03 -2.635751664638519287e-01 -9.252632409334182739e-02 -6.221331655979156494e-02 1.438203006982803345e-01 2.473592162132263184e-01 -1.571531891822814941e-01 6.534144282341003418e-02 1.820856630802154541e-01 -1.280555617995560169e-03 -1.694517880678176880e-01 -2.423282563686370850e-01 1.435700524598360062e-02 -2.465445995330810547e-01 4.471934437751770020e-01 -3.381367400288581848e-02 2.158498764038085938e-01 1.123484745621681213e-01 -3.475957512855529785e-01 3.121273517608642578e-01 -2.218198031187057495e-02 -4.002886638045310974e-02 2.968716919422149658e-01
-7.251430302858352661e-02 -8.280748501420021057e-03 -3.649602830410003662e-01 6.027393788099288940e-02 5.813708901405334473e-02 2.150489836931228638e-01 -1.174298822879791260e-01 2.707946300506591797e-01 -3.059303760528564453e-01 -1.186171397566795349e-01 -2.483828663825988770e-01 5.292088538408279419e-02 -5.423931870609521866e-03 3.408756852149963379e-01 4.473527148365974426e-02 -1.053847000002861023e-01 8.035583049058914185e-02 2.269380837678909302e-01 -1.006320863962173462e-01 -3.576523438096046448e-02 -3.193349838256835938e-01 -1.371408849954605103e-01 3.934128955006599426e-02 1.967150568962097168e-01 -1.865594461560249329e-02 2.506936788558959961e-01 1.447202414274215698e-01 -7.240559905767440796e-02 -3.874147310853004456e-02 -1.179832443594932556e-01 -7.807102799415588379e-02 2.798553109169006348e-01
-1.133017763495445251e-01 -8.062891662120819092e-02 -2.069920748472213745e-01 -2.093632072210311890e-01 -2.062449306249618530e-01 -7.282808423042297363e-02 -1.449964940547943115e-02 7.312872260808944702e-02 -1.677124798297882080e-01 -7.759622484445571899e-02 -2.493540942668914795e-01 -5.620477721095085144e-02 -1.389308422803878784e-01 2.734358012676239014e-01 5.614595115184783936e-02 -1.417874246835708618e-01 1.795085817575454712e-01 1.611249744892120361e-01 3.894155919551849365e-01 3.076418116688728333e-02 -3.231010138988494873e-01 3.309203982353210449e-01 -1.716681383550167084e-02 2.572866082191467285e-01 2.877874299883842468e-02 -1.432591825723648071e-01 2.760713919997215271e-03 -1.756613552570343018e-01 -1.106068119406700134e-01 -4.790873453021049500e-02 -7.547573000192642212e-02 2.452818602323532104e-01
7.031855732202529907e-02 -3.912440687417984009e-02 4.268827289342880249e-02 -2.275381386280059814e-01 3.453804254531860352e-01 -7.656167447566986084e-02 1.720730066299438477e-01 2.040626704692840576e-01 9.880530834197998047e-02 2.136186957359313965e-01 -9.368630126118659973e-03 2.417872995138168335e-01 -7.679276168346405029e-02 -1.160512864589691162e-01 3.533793389797210693e-01 7.488559186458587646e-02 -5.299184843897819519e-02 8.707695454359054565e-02 1.963939517736434937e-01 -1.137563213706016541e-01 -2.120397090911865234e-01 6.937004625797271729e-02 -7.980381697416305542e-02 1.037861853837966919e-01 -1.891135126352310181e-01 3.002670360729098320e-03 4.466862231492996216e-02 -5.168762207031250000e-01 8.105802536010742188e-02 -9.765031188726425171e-02 -2.707086503505706787e-02 1.707386523485183716e-01
-1.031765937805175781e-01 8.512775599956512451e-02 -2.841529548168182373e-01 -8.913762867450714111e-02 -1.656199097633361816e-01 2.608067691326141357e-01 8.699668943881988525e-02 1.841551810503005981e-01 4.554425179958343506e-02 3.323492407798767090e-02 -3.424721062183380127e-01 -8.740109205245971680e-02 6.291764974594116211e-02 9.434388577938079834e-02 -4.340570047497749329e-02 -2.820141240954399109e-02 2.868414521217346191e-01 6.266720592975616455e-02 1.176299601793289185e-01 -1.631742566823959351e-01 -3.303515911102294922e-01 -1.279680281877517700e-01 -1.644230186939239502e-01 2.869677245616912842e-01 2.859091758728027344e-01 1.741436310112476349e-02 8.603981882333755493e-02 -2.858185768127441406e-01 1.035474892705678940e-02 -1.542918831110000610e-01 7.947052270174026489e-02 2.234093546867370605e-01
-1.278146058320999146e-01 -2.061301767826080322e-01 -1.032542511820793152e-01 -3.271531164646148682e-01 -8.860223740339279175e-02 -1.091094613075256348e-01 -1.812156885862350464e-01 3.861940503120422363e-01 -4.355196654796600342e-02 2.441917359828948975e-01 6.603184342384338379e-02 1.898458749055862427e-01 -2.007616907358169556e-01 2.811062932014465332e-01 -1.953983493149280548e-02 -6.815454363822937012e-02 -1.052799150347709656e-01 3.268346488475799561e-01 -4.285437241196632385e-02 1.560105532407760620e-01 -1.458578854799270630e-01 -7.025977224111557007e-02 -1.767225414514541626e-01 1.133079081773757935e-01 -1.725088246166706085e-02 -5.143487825989723206e-02 1.116308122873306274e-01 -1.976055353879928589e-01 1.018167361617088318e-01 -1.066067069768905640e-02 1.329846382141113281e-01 3.138204813003540039e-01
1.584594696760177612e-01 4.386362433433532715e-02 -3.206402659416198730e-01 5.662208423018455505e-02 1.202144287526607513e-02 1.787511259317398071e-01 -9.051200002431869507e-02 1.576243191957473755e-01 -2.022053599357604980e-01 -1.569006145000457764e-01 -2.383215576410293579e-01 -1.868636757135391235e-01 1.067246496677398682e-01 1.734014451503753662e-01 8.308387361466884613e-03 -2.305979877710342407e-01 -3.936469438485801220e-04 2.168661355972290039e-01 4.591808468103408813e-02 -2.788570821285247803e-01 -1.827727109193801880e-01 -2.498348206281661987e-01 1.500595360994338989e-02 1.065456643700599670e-01 1.814797371625900269e-01 1.676532626152038574e-01 1.965899020433425903e-01 -2.377562224864959717e-01 1.364353150129318237e-01 1.072514653205871582e-01 -1.434616148471832275e-01 3.296591043472290039e-01
-1.165202334523200989e-01 -1.495186332613229752e-02 4.516328498721122742e-02 -2.092130184173583984e-01 -1.776120066642761230e-01 -1.310534626245498657e-01 -1.303370594978332520e-01 7.872977852821350098e-02 -2.811698913574218750e-01 1.636807620525360107e-01 -1.030301228165626526e-01 -4.416573792695999146e-02 -2.562191151082515717e-02 3.805147111415863037e-01 2.161295153200626373e-02 2.291084639728069305e-02 -5.860200151801109314e-02 -2.289679944515228271e-01 1.791155487298965454e-01 5.954707786440849304e-02 -2.199828177690505981e-01 -1.143825426697731018e-01 -1.630628556013107300e-01 2.863760292530059814e-01 -2.127636969089508057e-01 1.309055387973785400e-01 -1.034279465675354004e-01 -2.914961278438568115e-01 1.562217175960540771e-01 1.563876271247863770e-01 2.991304695606231689e-01 2.136590629816055298e-01
-3.263379633426666260e-01 1.921921968460083008e-01 -7.382525503635406494e-02 -2.257941663265228271e-01 -1.031822040677070618e-01 -3.260269016027450562e-02 5.740180611610412598e-02 3.317454159259796143e-01 -2.434945404529571533e-01 2.949005663394927979e-01 -1.338213831186294556e-01 5.753694102168083191e-02 -8.056882023811340332e-02 1.117100194096565247e-01 2.933360338211059570e-01 2.179053276777267456e-01 9.218853712081909180e-02 -8.788902312517166138e-02 -9.304333478212356567e-02 -3.924097120761871338e-02 -1.823127865791320801e-01 -5.309411138296127319e-02 -1.207375228404998779e-01 9.593825042247772217e-02 -7.828661799430847168e-02 3.719268143177032471e-01 -1.333185285329818726e-01 4.887092858552932739e-02 5.566805601119995117e-03 3.529919683933258057e-02 1.292973458766937256e-01 2.936409413814544678e-01
-2.493169158697128296e-01 1.519202720373868942e-02 8.338279277086257935e-02 -9.044183045625686646e-02 -5.090195685625076294e-02 -7.835391163825988770e-02 -1.587073057889938354e-01 3.344325721263885498e-02 4.976809769868850708e-02 2.078750580549240112e-01 -1.476464048027992249e-02 -1.186231803148984909e-02 -5.298335105180740356e-02 6.095427274703979492e-02 2.889149785041809082e-01 -2.885680794715881348e-01 -1.822091042995452881e-01 1.643274277448654175e-01 -5.075438320636749268e-02 -2.883908450603485107e-01 -3.466052711009979248e-01 -1.549198180437088013e-01 3.596864268183708191e-02 2.332563251256942749e-01 6.794112920761108398e-02 -2.153620272874832153e-01 -6.589154154062271118e-02 -9.283708035945892334e-02 -1.032353937625885010e-01 -1.729330420494079590e-01 -1.187745854258537292e-01 4.513457119464874268e-01
1.265283077955245972e-01 -4.742532968521118164e-02 -8.752226084470748901e-02 -7.487247139215469360e-02 -8.020576834678649902e-02 7.581547647714614868e-02 1.450866609811782837e-01 2.016510665416717529e-01 1.925538331270217896e-01 -3.460420668125152588e-02 -2.322334051132202148e-01 1.533848345279693604e-01 1.026980653405189514e-01 4.276393055915832520e-01 -1.975862495601177216e-02 1.270535737276077271e-01 -1.062190011143684387e-01 3.011283278465270996e-01 8.367256820201873779e-02 -1.141502782702445984e-01 -2.683224678039550781e-01 1.020974293351173401e-01 -2.696638703346252441e-01 -1.347897052764892578e-01 3.091484308242797852e-01 4.589247331023216248e-02 1.958838403224945068e-01 -2.091676443815231323e-01 -1.921478845179080963e-02 -1.031376570463180542e-01 -1.218117028474807739e-02 2.874666154384613037e-01
-2.565192580223083496e-01 2.678944170475006104e-01 -8.365836925804615021e-03 -1.602323651313781738e-01 -1.066836640238761902e-01 -4.918346926569938660e-02 -2.393336035311222076e-02 3.122556507587432861e-01 -3.826554715633392334e-01 2.186404466629028320e-01 -1.440141499042510986e-01 -3.730518743395805359e-02 -4.690245538949966431e-02 1.224461495876312256e-01 -9.778155013918876648e-03 -1.887967884540557861e-01 -3.570999950170516968e-02 5.077763274312019348e-02 3.233197033405303955e-01 1.072274614125490189e-02 -2.808727622032165527e-01 -2.186386287212371826e-01 -1.901234090328216553e-01 -4.252201318740844727e-02 7.892720401287078857e-02 2.396341711282730103e-01 3.124943934381008148e-02 -5.791820958256721497e-02 9.445500560104846954e-03 -3.973471373319625854e-02 -5.292693153023719788e-02 3.315267264842987061e-01
6.711255013942718506e-02 1.820212751626968384e-01 2.906792424619197845e-02 -2.667143940925598145e-01 -1.988358944654464722e-01 -3.612371906638145447e-02 1.918502748012542725e-01 -2.182161062955856323e-02 2.654322423040866852e-02 1.823811791837215424e-02 -1.553815305233001709e-01 -2.071046978235244751e-01 -6.209569051861763000e-02 2.495514005422592163e-01 -9.814080595970153809e-02 4.496577382087707520e-02 2.188258767127990723e-01 -3.725964808836579323e-03 -5.178359150886535645e-02 -1.705800741910934448e-01 -3.326790928840637207e-01 2.581474743783473969e-02 8.372378349304199219e-02 2.504813969135284424e-01 2.304132794961333275e-03 2.220861315727233887e-01 1.825652271509170532e-01 -1.893268674612045288e-01 2.419055700302124023e-01 2.572635933756828308e-02 -1.886044889688491821e-01 4.386076033115386963e-01
-1.208932995796203613e-01 2.036453485488891602e-01 -3.335970044136047363e-01 -2.111582905054092407e-01 -2.303323149681091309e-01 -1.981277577579021454e-02 5.313299968838691711e-02 1.424180418252944946e-01 -9.818034619092941284e-02 -2.749938070774078369e-01 -2.836049497127532959e-01 4.411772266030311584e-02 -8.319360017776489258e-02 3.412919640541076660e-01 -1.635653376579284668e-01 -4.625280387699604034e-03 7.971440255641937256e-02 -8.015110343694686890e-02 1.202513873577117920e-01 -2.148672565817832947e-02 -3.533080220222473145e-01 2.173960059881210327e-01 1.679861918091773987e-02 2.762276232242584229e-01 1.392942219972610474e-01 1.045460999011993408e-01 -1.836534403264522552e-02 -1.810003072023391724e-01 -1.322554200887680054e-01 -2.353079244494438171e-02 -1.100389566272497177e-02 1.889498233795166016e-01
-1.175080388784408569e-01 1.304918974637985229e-01 2.036591246724128723e-02 -2.928841114044189453e-01 3.886544108390808105e-01 1.909451633691787720e-01 -6.297922134399414062e-02 1.359860748052597046e-01 6.425327621400356293e-03 -2.274793088436126709e-01 1.705240011215209961e-01 8.708489686250686646e-02 1.042591705918312073e-01 3.544217050075531006e-01 8.029200136661529541e-03 6.151318550109863281e-02 -2.910962561145424843e-03 1.606798022985458374e-01 1.773613542318344116e-01 -1.090354844927787781e-01 -2.027810961008071899e-01 4.669104516506195068e-02 1.006394159048795700e-02 1.496408283710479736e-01 -1.742053329944610596e-01 -5.999538302421569824e-02 -2.329165861010551453e-02 -3.139730691909790039e-01 4.417961835861206055e-02 -6.010233983397483826e-02 3.046214878559112549e-01 2.789631783962249756e-01
2.118919230997562408e-02 -1.362435705959796906e-02 -3.934255242347717285e-01 -4.391666501760482788e-02 -6.898833904415369034e-03 -1.325429677963256836e-01 -4.240330963511951268e-05 2.848271839320659637e-02 -2.231375575065612793e-01 5.460005253553390503e-02 -4.674137532711029053e-01 -3.445320064201951027e-03 -1.217702329158782959e-01 3.310286700725555420e-01 -7.139351963996887207e-02 -6.625844538211822510e-02 5.522071197628974915e-02 2.414913922548294067e-01 2.242695540189743042e-01 -3.994463384151458740e-02 -1.109408587217330933e-01 4.460325092077255249e-02 -7.194489985704421997e-02 9.148103743791580200e-02 1.136438474059104919e-01 2.830516993999481201e-01 1.732276529073715210e-01 -9.198978543281555176e-02 -1.045542582869529724e-01 2.630409318953752518e-03 -6.641855835914611816e-02 3.621012866497039795e-01
-3.914393112063407898e-02 -1.612629145383834839e-01 1.121468544006347656e-01 -3.809757828712463379e-01 -2.200870811939239502e-01 7.965329289436340332e-02 -1.479487866163253784e-01 2.196893990039825439e-01 -2.337407507002353668e-02 4.227652847766876221e-01 1.363060623407363892e-01 9.514790773391723633e-02 1.815115213394165039e-01 -7.627983391284942627e-02 1.354783475399017334e-01 -9.427799843251705170e-03 -5.003088712692260742e-02 5.075848102569580078e-02 3.292738273739814758e-02 3.782231733202934265e-02 -3.000689148902893066e-01 -1.567087918519973755e-01 -5.921509489417076111e-02 -5.483953654766082764e-02 1.484921723604202271e-01 6.517407298088073730e-02 1.005358695983886719e-01 -2.298799157142639160e-01 -7.918522506952285767e-02 -1.217063143849372864e-02 1.619977504014968872e-01 4.184147715568542480e-01
2.156620472669601440e-02 6.523103266954421997e-02 -2.100881747901439667e-02 -4.651316106319427490e-01 -2.368398308753967285e-01 -8.429965376853942871e-02 7.534257601946592331e-03 3.163119256496429443e-01 -9.306551888585090637e-03 1.930759996175765991e-01 -5.841036513447761536e-02 5.749767273664474487e-02 -2.614663243293762207e-01 2.319012768566608429e-03 2.681963145732879639e-01 -1.022965610027313232e-01 -1.162808984518051147e-01 -9.576822817325592041e-02 7.918004691600799561e-02 5.551579967141151428e-02 1.670612394809722900e-01 -1.205926835536956787e-01 -1.567799896001815796e-01 1.659960299730300903e-01 -6.933463364839553833e-02 -9.559125453233718872e-02 2.009364515542984009e-01 -3.912758827209472656e-01 -2.267955802381038666e-02 -2.648610062897205353e-02 1.165712103247642517e-01 2.673609554767608643e-01
-1.907257288694381714e-01 -1.746219992637634277e-01 1.031721830368041992e-01 -1.291528493165969849e-01 -1.845303475856781006e-01 5.814481992274522781e-03 -1.461605280637741089e-01 1.612122952938079834e-01 -1.282450407743453979e-01 1.814093291759490967e-01 1.131547316908836365e-01 -7.260186597704887390e-03 -9.335395693778991699e-02 2.419817149639129639e-01 -6.337648630142211914e-02 -2.420891672372817993e-01 -2.063503712415695190e-01 5.352264642715454102e-02 2.535441815853118896e-01 -1.233989223837852478e-01 -1.421757191419601440e-01 5.938849598169326782e-02 -1.302549056708812714e-02 2.088399380445480347e-01 -4.656433314085006714e-02 -9.796977043151855469e-02 3.813626170158386230e-01 -4.214739501476287842e-01 -2.729751728475093842e-02 1.948179453611373901e-01 4.300692677497863770e-02 2.537459731101989746e-01
-2.823502756655216217e-02 6.807065755128860474e-02 -1.148893162608146667e-01 -1.613294780254364014e-01 -1.621214598417282104e-01 -1.193575412034988403e-01 -6.091624870896339417e-02 4.698655754327774048e-02 -1.470746994018554688e-01 -1.533149369060993195e-02 -1.150239259004592896e-01 -7.033013552427291870e-02 1.787075251340866089e-01 4.069596901535987854e-02 3.090185113251209259e-02 9.419500082731246948e-02 2.470840327441692352e-02 5.961120594292879105e-03 1.161917485296726227e-02 -1.959206312894821167e-01 -3.799457252025604248e-01 2.084999233484268188e-01 -1.092734783887863159e-01 5.242369771003723145e-01 -1.206775903701782227e-01 1.245158612728118896e-01 1.019249185919761658e-01 -6.404226273298263550e-02 4.174396991729736328e-01 -4.548363015055656433e-02 1.581148952245712280e-01 2.564896047115325928e-01
-7.622538506984710693e-02 -2.265708744525909424e-01 -2.849631756544113159e-02 -1.318486034870147705e-01 -2.606404572725296021e-02 -1.156435832381248474e-01 -1.152263879776000977e-01 1.009439080953598022e-01 3.132978379726409912e-01 3.672378882765769958e-02 -1.997534781694412231e-01 -3.306217491626739502e-02 -9.759560972452163696e-02 1.805852949619293213e-01 3.162974417209625244e-01 3.212173581123352051e-01 -1.697556972503662109e-01 -1.253279000520706177e-01 -9.379535168409347534e-02 -1.541673690080642700e-01 -2.744616270065307617e-01 -4.608853906393051147e-02 -3.073036968708038330e-01 2.240563184022903442e-01 9.471906721591949463e-02 2.003924846649169922e-01 -4.967332258820533752e-02 -2.957164943218231201e-01 -1.588510572910308838e-01 2.285544946789741516e-02 -2.980694547295570374e-02 1.908192187547683716e-01
-1.430469602346420288e-01 -9.837556630373001099e-02 1.975047588348388672e-01 -8.651065081357955933e-02 1.717324182391166687e-02 1.178069412708282471e-02 -1.803915798664093018e-01 7.582252472639083862e-02 -1.469641458243131638e-02 -7.410268485546112061e-02 2.241219580173492432e-02 -3.584293648600578308e-02 3.815435618162155151e-02 6.093335896730422974e-02 3.406744301319122314e-01 -2.787393033504486084e-01 -1.318139880895614624e-01 1.573959589004516602e-01 1.185303479433059692e-01 -2.922290861606597900e-01 -1.292502880096435547e-01 3.350843442603945732e-03 -3.348801732063293457e-01 2.389894574880599976e-01 2.323615252971649170e-01 -6.953209638595581055e-02 1.378224492073059082e-01 -1.969453878700733185e-02 4.346213862299919128e-02 -1.900016665458679199e-01 -6.739924848079681396e-02 4.794906079769134521e-01
-1.111802365630865097e-02 1.985904872417449951e-01 -1.852088049054145813e-02 -2.600505053997039795e-01 4.555117629934102297e-05 -2.133868336677551270e-01 -9.375051409006118774e-02 3.552545607089996338e-01 -3.059364557266235352e-01 2.257315665483474731e-01 -1.315798908472061157e-01 1.239243894815444946e-01 -8.332702517509460449e-02 -8.829478174448013306e-02 1.525131464004516602e-01 -1.397334784269332886e-01 1.671616137027740479e-01 4.237855225801467896e-02 1.734195798635482788e-01 -6.903585977852344513e-03 -3.406365811824798584e-01 -5.693902075290679932e-02 1.080936053767800331e-03 5.968311429023742676e-02 1.131593436002731323e-01 4.010681807994842529e-01 -2.557970210909843445e-02 -3.246990591287612915e-02 -1.355433911085128784e-01 -1.085089743137359619e-01 -7.613097317516803741e-03 2.981938719749450684e-01
-2.380516380071640015e-02 1.100602969527244568e-01 -4.213767051696777344e-01 2.077713608741760254e-02 -8.881998062133789062e-02 1.980297416448593140e-01 6.432898342609405518e-02 9.136559814214706421e-02 -2.443323135375976562e-01 -3.378441631793975830e-01 -1.744497418403625488e-01 1.629696488380432129e-01 -3.619493916630744934e-02 1.977415233850479126e-01 2.717039585113525391e-01 -2.393891364336013794e-01 -9.956197440624237061e-02 -2.403772473335266113e-01 -1.288706809282302856e-02 -4.809889942407608032e-02 -2.211390733718872070e-01 4.531468078494071960e-02 -1.687504500150680542e-01 1.772113144397735596e-01 -2.061436139047145844e-02 -7.294667512178421021e-02 6.568956375122070312e-02 -2.749983668327331543e-01 -1.105332300066947937e-01 5.742398276925086975e-02 1.218059659004211426e-01 2.243246734142303467e-01
7.024634629487991333e-02 6.399066001176834106e-02 5.634392425417900085e-02 -4.663520026952028275e-03 8.840330690145492554e-02 2.170118391513824463e-01 -4.023096524178981781e-03 -7.712773978710174561e-02 7.439638674259185791e-02 2.192841470241546631e-01 -1.035028547048568726e-01 -7.497899979352951050e-02 -1.884174495935440063e-01 3.825122416019439697e-01 2.803758382797241211e-01 -1.495162695646286011e-01 -2.034167945384979248e-01 -1.152915358543395996e-01 4.973210394382476807e-02 -2.796187251806259155e-02 -3.220801353454589844e-01 2.272171676158905029e-01 -2.260223776102066040e-01 4.586503654718399048e-02 1.194260567426681519e-01 2.081290632486343384e-01 -3.535740822553634644e-02 -1.848615407943725586e-01 -8.782820403575897217e-02 -1.669992804527282715e-01 -9.185872226953506470e-02 4.130848646163940430e-01
-1.166645959019660950e-01 1.796833723783493042e-01 -2.583359181880950928e-01 4.363001137971878052e-02 2.196115404367446899e-01 3.581698983907699585e-02 1.767864823341369629e-01 -4.932095482945442200e-02 -1.324431300163269043e-01 1.494985669851303101e-01 -1.913264989852905273e-01 1.019147858023643494e-01 -3.734236955642700195e-02 3.097249865531921387e-01 1.730379164218902588e-01 1.902707293629646301e-02 7.073068991303443909e-03 -1.425130069255828857e-01 -1.394029557704925537e-01 -1.156578660011291504e-01 -3.332768380641937256e-01 8.962445706129074097e-02 1.527930609881877899e-02 1.666086763143539429e-01 3.227445483207702637e-02 3.312374055385589600e-01 1.476595848798751831e-01 -3.202701807022094727e-01 -3.389174118638038635e-02 -5.101278796792030334e-02 -2.919753789901733398e-01 2.516905069351196289e-01
-1.887226104736328125e-01 2.702677156776189804e-03 -2.893323004245758057e-01 -5.429366976022720337e-02 1.281403601169586182e-01 8.888801932334899902e-02 1.057106535881757736e-02 3.463060781359672546e-02 -4.035313054919242859e-02 8.297599107027053833e-02 -1.651547700166702271e-01 7.322681695222854614e-02 -1.625419408082962036e-02 2.881672084331512451e-01 4.180446565151214600e-01 5.240450799465179443e-02 1.385675966739654541e-01 -1.886964775621891022e-02 -1.994512081146240234e-01 -1.370916366577148438e-01 -1.138523146510124207e-01 -5.976919457316398621e-02 5.103042721748352051e-02 2.419233769178390503e-01 7.757210731506347656e-02 3.196585774421691895e-01 2.163110375404357910e-01 -1.295556873083114624e-01 2.468111552298069000e-02 -1.818237006664276123e-01 -2.207939773797988892e-01 3.743378818035125732e-01
1.264438778162002563e-01 1.244280487298965454e-01 3.491475060582160950e-02 -3.233273327350616455e-01 1.409625858068466187e-01 9.141245484352111816e-02 -2.174330502748489380e-02 1.736643463373184204e-01 -9.170540422201156616e-02 1.194631010293960571e-01 2.355251312255859375e-01 8.463334292173385620e-02 2.361453473567962646e-01 3.939068317413330078e-02 2.245840430259704590e-02 4.893936589360237122e-02 9.744911454617977142e-03 1.966320425271987915e-01 2.632321119308471680e-01 5.439877975732088089e-03 -5.818089470267295837e-02 -2.240560650825500488e-01 1.785844564437866211e-02 1.855170875787734985e-01 4.849467426538467407e-02 -3.744107112288475037e-02 -8.436839282512664795e-02 -2.365445047616958618e-01 1.348427087068557739e-01 2.494452893733978271e-01 1.063389331102371216e-01 5.508534908294677734e-01
1.595000550150871277e-02 -9.012989699840545654e-02 -3.316845744848251343e-02 -2.900687456130981445e-01 -2.513672113418579102e-01 -3.924979642033576965e-02 -1.859415322542190552e-01 5.223168432712554932e-02 1.733919233083724976e-01 1.519638448953628540e-01 -2.681486308574676514e-01 -7.433497905731201172e-02 9.584161639213562012e-02 3.536576777696609497e-02 1.012746542692184448e-01 6.016001850366592407e-02 -8.825838565826416016e-02 2.958711385726928711e-01 -2.333736419677734375e-01 -1.795961260795593262e-01 -3.306910991668701172e-01 -9.562475234270095825e-02 -8.691417425870895386e-02 4.277114570140838623e-01 -7.144176959991455078e-02 1.128104254603385925e-01 1.666643619537353516e-01 -1.884417980909347534e-01 8.791708201169967651e-02 -1.253230720758438110e-01 -1.118332818150520325e-01 2.033617943525314331e-01
1.308687627315521240e-01 4.176602512598037720e-02 -1.316020786762237549e-01 -2.932564914226531982e-01 -2.071525752544403076e-01 1.170661300420761108e-01 -2.415495812892913818e-01 -9.936963021755218506e-02 2.289430648088455200e-01 1.254001259803771973e-01 -2.815982103347778320e-01 8.319289237260818481e-02 2.594690397381782532e-02 6.658967584371566772e-02 4.221216216683387756e-02 9.587879478931427002e-02 -6.965002510696649551e-03 7.820916920900344849e-02 -6.993781775236129761e-02 -7.130014896392822266e-02 -3.601635694503784180e-01 6.502106785774230957e-02 -2.981887757778167725e-01 4.688987433910369873e-01 -1.090084388852119446e-01 2.417169660329818726e-01 9.195399284362792969e-02 -9.108383208513259888e-02 9.810550510883331299e-02 1.108696237206459045e-01 3.222347050905227661e-02 1.168217808008193970e-01
-1.018899958580732346e-02 3.776937350630760193e-02 1.023590043187141418e-01 -1.572252511978149414e-01 -1.240318566560745239e-01 9.915473312139511108e-02 -1.888837963342666626e-01 3.606193363666534424e-01 -2.407432645559310913e-01 2.911218702793121338e-01 -8.650556206703186035e-02 -1.515970677137374878e-01 -1.922134310007095337e-02 1.633695513010025024e-01 9.617532789707183838e-02 1.578586846590042114e-01 -1.432655602693557739e-01 3.094946146011352539e-01 2.665782868862152100e-01 -1.150784641504287720e-02 -2.927923202514648438e-01 8.732094615697860718e-02 -2.932652533054351807e-01 1.993351150304079056e-03 -7.215408980846405029e-02 2.056488245725631714e-01 1.656965911388397217e-01 -4.574238136410713196e-02 2.207495868206024170e-01 -1.246934831142425537e-01 -1.703376173973083496e-01 2.689046598970890045e-02
-3.023478388786315918e-01 1.207556128501892090e-01 -2.296747416257858276e-01 -3.038762509822845459e-01 -6.121467333287000656e-03 -2.264185249805450439e-02 6.005797162652015686e-02 1.962833255529403687e-01 -1.712389737367630005e-01 3.689648807048797607e-01 -1.088115666061639786e-02 -6.530635524541139603e-03 -2.278633862733840942e-01 2.606955468654632568e-01 1.922141164541244507e-01 1.187888905405998230e-01 1.932025253772735596e-01 2.730376087129116058e-02 -5.419670417904853821e-02 -2.031427808105945587e-02 1.408149600028991699e-01 7.249338179826736450e-02 -1.181780025362968445e-01 2.652044873684644699e-03 -4.994029551744461060e-02 1.811004579067230225e-01 1.980905234813690186e-01 -9.243671596050262451e-02 -6.759676337242126465e-02 -1.400941237807273865e-02 -7.238576561212539673e-02 4.428404569625854492e-01
-8.103912323713302612e-02 1.780804246664047241e-01 -2.208240330219268799e-01 -1.873948127031326294e-01 -5.422905832529067993e-02 -1.483636815100908279e-02 1.579039692878723145e-01 4.224399924278259277e-01 -1.707151383161544800e-01 1.010945215821266174e-01 1.215653866529464722e-01 2.008459568023681641e-01 2.907072901725769043e-01 -9.803494811058044434e-02 1.960038840770721436e-01 5.812060460448265076e-02 7.613800466060638428e-02 3.029240854084491730e-02 1.983809284865856171e-02 -1.170440539717674255e-01 -2.746053934097290039e-01 -7.766531407833099365e-02 1.137484833598136902e-01 -1.166438236832618713e-01 1.156855747103691101e-02 -1.204130891710519791e-02 1.597319692373275757e-01 -2.841038405895233154e-01 3.060587942600250244e-01 2.919207811355590820e-01 -1.220633555203676224e-02 1.629502326250076294e-01
6.110134720802307129e-02 1.172574907541275024e-01 -1.371582746505737305e-01 -1.358104944229125977e-01 2.891418039798736572e-01 2.768051624298095703e-01 -2.171196192502975464e-01 1.079530939459800720e-01 -1.237653344869613647e-01 -2.399841994047164917e-01 7.712453603744506836e-02 1.649578660726547241e-01 1.902801245450973511e-01 1.936072409152984619e-01 4.880885779857635498e-02 5.364342406392097473e-02 -1.776250451803207397e-02 -3.937822580337524414e-02 3.861147537827491760e-02 -1.367586255073547363e-01 -3.070904612541198730e-01 1.105180159211158752e-01 -1.338641196489334106e-01 1.449284106492996216e-01 6.730150431394577026e-02 1.330969184637069702e-01 -1.141098663210868835e-01 -8.482520282268524170e-02 -1.227617785334587097e-01 -9.643335640430450439e-02 2.414021641016006470e-01 4.986117780208587646e-01
2.403048612177371979e-02 -1.336132548749446869e-02 5.440368130803108215e-02 -4.085586071014404297e-01 -2.188166975975036621e-02 9.243662655353546143e-02 -1.259323358535766602e-01 3.329791128635406494e-01 -2.675743103027343750e-01 1.870014704763889313e-02 -2.233968973159790039e-01 -7.686944305896759033e-02 1.376368254423141479e-01 1.237248927354812622e-01 2.132783383131027222e-01 -2.530773282051086426e-01 4.977677017450332642e-03 -1.905042976140975952e-01 2.054878175258636475e-01 -9.057045727968215942e-02 -1.108176633715629578e-01 -4.314094409346580505e-02 -2.105561494827270508e-01 1.780357509851455688e-01 -2.408670186996459961e-01 -6.927020847797393799e-02 1.307849586009979248e-01 -3.805908858776092529e-01 2.183188917115330696e-03 9.744513034820556641e-02 9.177165478467941284e-02 4.949152097105979919e-02
-1.498381942510604858e-01 5.042498558759689331e-02 -1.003890931606292725e-01 -1.032628118991851807e-01 -1.554880142211914062e-01 -1.296188682317733765e-01 -2.637425363063812256e-01 -7.992928847670555115e-03 3.085016906261444092e-01 -2.518079243600368500e-02 -3.200356960296630859e-01 1.176772117614746094e-01 -3.591150045394897461e-02 1.196637842804193497e-02 1.220988407731056213e-01 1.156610399484634399e-01 6.212615221738815308e-02 3.315616548061370850e-01 -4.347086325287818909e-02 -1.329789012670516968e-01 -3.302631676197052002e-01 -1.394939422607421875e-01 -2.246223688125610352e-01 3.076345920562744141e-01 1.100957244634628296e-01 1.331338938325643539e-02 9.901379235088825226e-03 -2.622911334037780762e-01 4.391885548830032349e-02 1.186827197670936584e-01 -2.219992727041244507e-01 2.199610769748687744e-01
-1.863451600074768066e-01 -2.358031719923019409e-01 1.366961449384689331e-01 -2.076673507690429688e-01 -9.105822443962097168e-02 6.914847344160079956e-02 -1.117912977933883667e-01 -1.371400058269500732e-01 1.527146995067596436e-01 1.474198400974273682e-01 1.691078245639801025e-01 1.098769828677177429e-01 -5.811807513236999512e-02 1.942257881164550781e-01 8.253175020217895508e-02 -1.066974028944969177e-01 -2.081199176609516144e-02 1.492344439029693604e-01 2.572003379464149475e-02 -3.071439862251281738e-01 -4.407310113310813904e-02 -6.891035288572311401e-02 4.111697152256965637e-02 3.571899831295013428e-01 1.715361177921295166e-01 1.521575897932052612e-01 1.803289651870727539e-01 -3.475215435028076172e-01 1.816484890878200531e-02 -7.276614196598529816e-03 -1.562594622373580933e-01 4.172832369804382324e-01
1.713700406253337860e-02 8.892174065113067627e-02 -2.269474565982818604e-01 -2.900346368551254272e-02 -1.557374000549316406e-01 -1.238467916846275330e-01 -2.446944825351238251e-02 3.589264303445816040e-02 -3.067907877266407013e-02 1.747805625200271606e-01 -3.318180441856384277e-01 8.570701815187931061e-03 2.212098836898803711e-01 -4.165742546319961548e-02 1.026752218604087830e-01 2.896092832088470459e-01 -3.251286149024963379e-01 2.533166408538818359e-01 2.865236699581146240e-01 -2.385514229536056519e-01 -1.764174401760101318e-01 2.272407263517379761e-01 -3.389910236001014709e-02 -1.668553217314183712e-03 -1.645503640174865723e-01 1.608794331550598145e-01 7.124125957489013672e-02 -2.181180715560913086e-01 -3.216024860739707947e-02 2.311092764139175415e-01 5.751847848296165466e-02 2.346590310335159302e-01
2.511754333972930908e-01 -2.551312558352947235e-02 -1.994876861572265625e-01 -2.841607294976711273e-02 6.689081341028213501e-02 1.896749436855316162e-01 -6.463837623596191406e-02 6.819283124059438705e-03 1.418011933565139771e-01 7.420088350772857666e-02 2.802769541740417480e-01 2.305780351161956787e-01 -1.513821333646774292e-01 2.426559180021286011e-01 -3.425363451242446899e-02 -7.792821526527404785e-02 3.686805814504623413e-02 2.485658042132854462e-02 1.136196702718734741e-01 -1.561011224985122681e-01 -2.292816340923309326e-01 -2.856703661382198334e-02 -3.639066219329833984e-01 3.497606888413429260e-02 -2.222327291965484619e-01 1.973357945680618286e-01 2.822540700435638428e-01 -2.898756265640258789e-01 -6.845220178365707397e-02 2.124272435903549194e-01 2.046218700706958771e-02 2.757842242717742920e-01
-1.731792837381362915e-01 -1.102941036224365234e-01 -3.180691972374916077e-02 -1.369862109422683716e-01 2.202440649271011353e-01 1.345433741807937622e-01 -1.730355918407440186e-01 2.188854813575744629e-01 -1.679245829582214355e-01 2.696920335292816162e-01 1.320503354072570801e-01 3.179097175598144531e-01 1.846836805343627930e-01 -1.255155950784683228e-01 1.170298904180526733e-01 -1.433886438608169556e-01 1.087362617254257202e-01 4.562881216406822205e-02 -5.467411503195762634e-02 -1.159235760569572449e-01 -2.236574739217758179e-01 -2.537642121315002441e-01 -4.035932943224906921e-02 9.330490231513977051e-02 2.580784820020198822e-02 5.510684102773666382e-02 2.922821342945098877e-01 -1.402562409639358521e-01 7.957504689693450928e-02 9.900102019309997559e-02 1.814797222614288330e-01 4.208234548568725586e-01
-9.590132534503936768e-02 1.977380067110061646e-01 -2.471011579036712646e-01 -4.525349140167236328e-01 -1.721939295530319214e-01 5.241461470723152161e-02 -4.306494817137718201e-02 -8.686319738626480103e-02 -9.073588997125625610e-02 3.007935285568237305e-01 -9.973178803920745850e-02 5.185882747173309326e-02 -3.042979240417480469e-01 -1.335941255092620850e-02 2.278871685266494751e-01 -2.423375844955444336e-01 1.090144515037536621e-01 -1.955646090209484100e-02 3.403329104185104370e-02 1.668835133314132690e-01 -5.584862828254699707e-02 -8.290854096412658691e-02 -5.548046901822090149e-02 -4.677099734544754028e-02 -1.348686963319778442e-01 1.474514752626419067e-01 2.306831777095794678e-01 -1.785182058811187744e-01 -2.569399476051330566e-01 -2.881871163845062256e-02 5.772171542048454285e-02 2.784741818904876709e-01
-1.362320035696029663e-01 1.366963833570480347e-01 4.718426242470741272e-02 -2.613792121410369873e-01 -6.266612559556961060e-02 -8.515564352273941040e-02 2.495601773262023926e-02 2.734204232692718506e-01 -1.637942045927047729e-01 2.085943520069122314e-01 -9.294930845499038696e-02 -1.265636924654245377e-02 -2.206633239984512329e-01 5.649582482874393463e-03 -1.711945980787277222e-01 -6.540593504905700684e-02 6.719316542148590088e-02 1.283678263425827026e-01 1.881166696548461914e-01 -1.100398078560829163e-01 -2.512457668781280518e-01 -3.644727468490600586e-01 -1.142608225345611572e-01 -1.284712702035903931e-01 3.213041722774505615e-01 1.722049713134765625e-01 4.193041473627090454e-02 -2.223944514989852905e-01 -1.164786815643310547e-01 -3.443354368209838867e-02 6.220269948244094849e-02 3.839975595474243164e-01
-4.681307673454284668e-01 6.652278453111648560e-02 5.908007547259330750e-02 -6.479212641716003418e-02 2.238420583307743073e-02 -2.023924142122268677e-02 4.651691764593124390e-02 1.895969361066818237e-01 -1.690911352634429932e-01 2.598780691623687744e-01 -1.616436839103698730e-01 3.742070123553276062e-02 -6.690476089715957642e-02 5.839246883988380432e-02 6.723497807979583740e-02 8.586600422859191895e-02 -1.142618153244256973e-02 7.029823213815689087e-02 1.869089454412460327e-01 -1.794321238994598389e-01 -1.290973275899887085e-01 -2.627718746662139893e-01 -3.462739288806915283e-01 -6.830209493637084961e-02 -1.979424245655536652e-02 2.781160771846771240e-01 3.870421275496482849e-02 -9.428740292787551880e-02 -1.800017058849334717e-02 -6.754882633686065674e-02 -2.819801680743694305e-02 4.582377374172210693e-01
2.725566551089286804e-02 3.306721448898315430e-01 -1.832102835178375244e-01 -1.147254481911659241e-01 1.678068786859512329e-01 1.687329858541488647e-01 -2.955899387598037720e-02 3.380844593048095703e-01 -9.608818590641021729e-02 -1.379413753747940063e-01 -5.801323801279067993e-02 2.661042287945747375e-02 3.151368796825408936e-01 2.567200660705566406e-01 7.501765340566635132e-02 3.516193106770515442e-02 -2.534376680850982666e-01 1.763830482959747314e-01 -8.152322471141815186e-02 -3.178389072418212891e-01 -2.347164154052734375e-01 1.061195358633995056e-01 -6.728634238243103027e-02 1.559004783630371094e-01 -4.860167577862739563e-02 6.368404626846313477e-02 -7.846556603908538818e-02 -3.330662250518798828e-01 4.891370609402656555e-02 -1.198461577296257019e-01 -9.818579070270061493e-03 1.685552746057510376e-01
-1.892117112874984741e-01 2.934677153825759888e-02 -3.169628977775573730e-01 6.834115833044052124e-02 5.052465572953224182e-02 5.744582042098045349e-02 3.803196921944618225e-02 1.019460149109363556e-02 -4.704394564032554626e-02 2.908114902675151825e-02 -5.487977713346481323e-02 2.764044404029846191e-01 -2.505373954772949219e-01 2.049977183341979980e-01 2.139301896095275879e-01 -4.082784429192543030e-02 -8.391364663839340210e-02 4.240048229694366455e-01 -1.426657587289810181e-01 -1.790915280580520630e-01 -3.269785046577453613e-01 -9.439194202423095703e-02 -8.288579434156417847e-02 1.752430200576782227e-01 3.455557674169540405e-02 1.633569598197937012e-01 2.103119343519210815e-01 -1.093221306800842285e-01 1.011102050542831421e-01 -1.782493442296981812e-01 -1.905596256256103516e-01 2.471384704113006592e-01
-1.707588881254196167e-01 7.939399220049381256e-03 1.313206553459167480e-01 -1.887646466493606567e-01 -4.422041773796081543e-02 7.625173032283782959e-02 -2.478271573781967163e-01 2.691811323165893555e-01 2.017370611429214478e-01 3.212736686691641808e-03 -1.815432906150817871e-01 1.231240704655647278e-01 1.418160349130630493e-01 -5.976929143071174622e-02 2.832002043724060059e-01 -1.383576095104217529e-01 -1.035262048244476318e-01 -6.591103225946426392e-02 -2.744783759117126465e-01 -9.344748407602310181e-02 -2.918730080127716064e-01 -6.688095629215240479e-02 -2.020774185657501221e-01 3.671883344650268555e-01 1.615009605884552002e-01 8.217808790504932404e-03 -6.164611130952835083e-02 -8.532200753688812256e-02 -2.060688585042953491e-01 -9.275987744331359863e-02 -5.842658877372741699e-02 3.289813101291656494e-01
9.996078908443450928e-02 3.045032620429992676e-01 -1.739860624074935913e-01 8.400300890207290649e-02 8.447741717100143433e-02 -8.020035922527313232e-02 -6.520897895097732544e-02 9.683929383754730225e-02 -4.277508333325386047e-02 3.652023896574974060e-02 7.620659470558166504e-02 3.969135507941246033e-02 2.577131688594818115e-01 2.760051749646663666e-02 7.334528118371963501e-02 9.784366190433502197e-02 -1.292980760335922241e-01 1.567671000957489014e-01 9.053575247526168823e-02 -2.514790296554565430e-01 -4.351246654987335205e-01 -1.686140298843383789e-01 1.800574511289596558e-01 -1.177123412489891052e-01 4.960742592811584473e-02 1.358827799558639526e-01 2.735423147678375244e-01 -2.928256690502166748e-01 7.414203882217407227e-02 -4.912039265036582947e-02 -1.361276060342788696e-01 3.941716849803924561e-01
-9.480997174978256226e-02 6.880523264408111572e-02 -3.682340383529663086e-01 -1.453260630369186401e-01 1.398180872201919556e-01 1.700570136308670044e-01 1.921532750129699707e-01 1.880173236131668091e-01 -1.270418912172317505e-01 -2.803345322608947754e-01 -1.398296803236007690e-01 6.831988692283630371e-02 -6.788064539432525635e-02 2.468567192554473877e-01 1.180897876620292664e-01 -1.247009783983230591e-01 4.383571818470954895e-02 1.556389331817626953e-01 -1.072314232587814331e-01 -1.746939569711685181e-01 -3.634648919105529785e-01 -9.310927987098693848e-02 -3.166729211807250977e-02 2.876066267490386963e-01 1.463902369141578674e-02 1.775329411029815674e-01 8.703173696994781494e-02 -1.700846999883651733e-01 -9.429671615362167358e-02 -1.389951109886169434e-01 -1.046211570501327515e-01 3.078634142875671387e-01
-5.002136155962944031e-02 -5.970138125121593475e-03 -2.913798391819000244e-01 -1.509574651718139648e-01 1.468134671449661255e-01 2.156487256288528442e-01 2.631963491439819336e-01 4.604480415582656860e-02 -7.196025550365447998e-02 -3.590206149965524673e-03 -1.750291734933853149e-01 1.037751734256744385e-01 -1.818228811025619507e-01 2.929824292659759521e-01 2.053700834512710571e-01 7.808864861726760864e-02 7.169968448579311371e-03 -1.254178732633590698e-01 -2.429866492748260498e-01 -2.709197700023651123e-01 -4.814349487423896790e-02 -6.065995991230010986e-02 1.930975541472434998e-02 1.939494162797927856e-01 4.659986868500709534e-02 1.636722087860107422e-01 1.799969226121902466e-01 -1.981306374073028564e-01 1.422187536954879761e-01 1.515425741672515869e-01 -1.100720763206481934e-01 4.340765774250030518e-01
6.793026626110076904e-02 7.109601795673370361e-02 -2.603446245193481445e-01 -1.814513206481933594e-01 -4.584705084562301636e-02 1.646950989961624146e-01 -1.069090049713850021e-02 2.199300006031990051e-02 -2.244483679533004761e-01 -5.310811847448348999e-02 -2.878589034080505371e-01 2.738175094127655029e-01 2.004640251398086548e-01 2.230461239814758301e-01 1.802385747432708740e-01 2.657636106014251709e-01 9.181597083806991577e-02 2.144227325916290283e-01 -1.952138096094131470e-01 -1.191819384694099426e-01 -2.438974827527999878e-01 -9.455203264951705933e-02 -8.020193129777908325e-02 2.047122120857238770e-01 2.262943238019943237e-01 2.151481658220291138e-01 4.132683947682380676e-02 -1.356292217969894409e-01 1.048128232359886169e-01 -9.742626547813415527e-02 8.609856665134429932e-02 2.945121228694915771e-01
-2.440679259598255157e-02 1.107490882277488708e-01 -5.078536272048950195e-02 -1.941201239824295044e-01 -1.855057626962661743e-01 -3.982702270150184631e-02 -1.745608299970626831e-01 1.146628484129905701e-01 4.870400205254554749e-02 2.461625784635543823e-01 2.127005346119403839e-02 9.868828952312469482e-02 2.294148206710815430e-01 2.195929139852523804e-01 2.639047801494598389e-01 -1.446795612573623657e-01 1.059590652585029602e-01 2.095949202775955200e-01 1.820633858442306519e-01 5.423257499933242798e-02 -3.529832065105438232e-01 -2.468254864215850830e-01 -1.101831048727035522e-01 -5.666896700859069824e-02 2.471241652965545654e-01 1.384419202804565430e-01 1.572841554880142212e-01 -2.928387820720672607e-01 -2.532754540443420410e-01 -7.443656213581562042e-03 2.283051162958145142e-01 5.912510305643081665e-02
-1.317001413553953171e-02 -1.831114739179611206e-01 -3.370785117149353027e-01 -4.147428087890148163e-03 -7.995532453060150146e-02 -8.782251924276351929e-02 3.976557776331901550e-02 1.061510518193244934e-01 -1.193655133247375488e-01 -7.502268999814987183e-02 -3.697947859764099121e-01 -2.679807320237159729e-02 -5.501095578074455261e-02 2.157231867313385010e-01 -6.005502864718437195e-02 -1.542173475027084351e-01 1.746718585491180420e-02 1.700555235147476196e-01 1.757550835609436035e-01 -7.279393821954727173e-02 -3.626745343208312988e-01 -9.023415297269821167e-02 1.523645501583814621e-02 -1.374280173331499100e-02 1.904657781124114990e-01 3.126294165849685669e-02 1.258763819932937622e-01 -3.185070678591728210e-02 -1.396742910146713257e-01 -5.821572616696357727e-02 8.255271613597869873e-02 5.496104955673217773e-01
-2.066357806324958801e-02 2.733883857727050781e-01 1.518139708787202835e-02 4.831909760832786560e-02 5.166173726320266724e-02 6.587679684162139893e-02 9.873361140489578247e-02 1.063973829150199890e-01 1.255897134542465210e-01 9.338784217834472656e-02 -1.706715375185012817e-01 3.275600075721740723e-01 -1.686442494392395020e-01 5.745207518339157104e-02 3.115866519510746002e-02 -2.896163165569305420e-01 -4.394138976931571960e-02 1.994718564674258232e-03 8.072582632303237915e-02 -2.015295624732971191e-01 -1.734451204538345337e-01 9.855504333972930908e-02 -2.829066812992095947e-01 9.072483330965042114e-02 -1.652993857860565186e-01 1.015195809304714203e-02 1.398879587650299072e-01 -2.248097956180572510e-01 4.537262320518493652e-01 2.808406352996826172e-01 1.327261328697204590e-02 2.389589101076126099e-01
3.970670700073242188e-01 1.829706728458404541e-01 -3.918574750423431396e-02 -2.996026277542114258e-01 -1.630481034517288208e-01 6.066457554697990417e-02 -9.217768162488937378e-02 8.814788609743118286e-02 -2.209178172051906586e-02 -7.411466538906097412e-02 -1.647517681121826172e-01 1.249984726309776306e-01 -1.711399061605334282e-03 6.985273957252502441e-02 -1.259403210133314133e-02 -3.572446107864379883e-01 -1.285133510828018188e-01 -1.009402982890605927e-02 3.349269554018974304e-02 -2.262972593307495117e-01 -1.346804648637771606e-01 3.060730546712875366e-02 -1.351961046457290649e-01 -1.626185774803161621e-01 6.409163773059844971e-02 -2.198753058910369873e-01 6.837256997823715210e-02 -2.102777510881423950e-01 1.355174630880355835e-01 1.659865975379943848e-01 1.129431724548339844e-01 4.436799287796020508e-01
-4.630130529403686523e-01 1.464752703905105591e-01 3.490882739424705505e-02 -1.548757255077362061e-01 -2.121967449784278870e-02 9.601881355047225952e-02 2.821269445121288300e-02 1.940555721521377563e-01 -1.628072559833526611e-01 3.043179214000701904e-01 -1.987823694944381714e-01 2.470646984875202179e-02 -7.203768193721771240e-02 2.687859721481800079e-02 9.715212136507034302e-02 6.020099297165870667e-02 -1.212006583809852600e-01 -7.318048179149627686e-02 1.378441005945205688e-01 -1.204101666808128357e-01 -2.282247692346572876e-01 -1.831742376089096069e-01 -2.620352208614349365e-01 -1.123978570103645325e-01 -3.045923449099063873e-02 2.204378247261047363e-01 -6.011226028203964233e-02 -3.066475875675678253e-02 -4.592651128768920898e-02 -1.526766717433929443e-01 -1.116097569465637207e-01 4.474262297153472900e-01
-2.974882125854492188e-01 6.306521594524383545e-02 -8.392174541950225830e-02 -2.728533446788787842e-01 2.542174607515335083e-02 -4.693135619163513184e-02 -1.332153677940368652e-01 2.284354716539382935e-01 -3.475290238857269287e-01 1.740012168884277344e-01 -1.022925972938537598e-01 -1.920197606086730957e-01 9.136930853128433228e-02 2.567788064479827881e-01 1.939848363399505615e-01 -2.134961821138858795e-02 1.043017357587814331e-01 8.013180643320083618e-02 1.977965384721755981e-01 5.672911554574966431e-02 -1.880009025335311890e-01 8.188364654779434204e-02 -3.166594505310058594e-01 -5.910416319966316223e-02 -2.844110429286956787e-01 1.069187074899673462e-01 2.161109745502471924e-01 -1.184857934713363647e-01 2.610664665699005127e-01 -1.071376875042915344e-01 5.026123672723770142e-02 4.259272664785385132e-02
-8.525214157998561859e-03 7.274156063795089722e-02 2.590391226112842560e-02 -3.167768120765686035e-01 6.366167217493057251e-02 5.540463607758283615e-03 -1.431326866149902344e-01 5.463976785540580750e-02 -1.005974560976028442e-01 7.850645482540130615e-02 3.351597813889384270e-03 1.023460701107978821e-01 -5.000332370400428772e-02 1.672202348709106445e-01 5.568459630012512207e-02 -2.721282541751861572e-01 -2.278915047645568848e-01 -1.347398608922958374e-01 1.962315738201141357e-01 -5.992463976144790649e-02 -2.174790054559707642e-01 -8.810076117515563965e-02 -2.472676932811737061e-01 3.378547132015228271e-01 -2.518710196018218994e-01 -2.403826564550399780e-01 1.150152906775474548e-01 -4.045679569244384766e-01 8.985522389411926270e-02 1.823443919420242310e-01 1.744906976819038391e-02 2.222319692373275757e-01
-2.079461812973022461e-01 7.418429851531982422e-02 -1.064632907509803772e-01 -1.292233020067214966e-01 -9.788441658020019531e-02 7.964138686656951904e-02 -1.479291170835494995e-01 4.624199271202087402e-01 -1.682711690664291382e-01 -4.554615914821624756e-02 -2.108063250780105591e-01 4.546671733260154724e-02 -2.863824665546417236e-01 -4.569732397794723511e-02 2.146439701318740845e-01 -1.438078284263610840e-01 -3.440630063414573669e-02 1.080000177025794983e-01 1.902829706668853760e-01 1.742222458124160767e-01 -1.169137358665466309e-01 -9.145675599575042725e-02 -1.875305622816085815e-01 2.288925796747207642e-01 -3.636044450104236603e-03 -9.946283698081970215e-02 2.511694133281707764e-01 -2.133831828832626343e-01 1.691060513257980347e-01 3.040583431720733643e-01 5.414797365665435791e-02 1.110148578882217407e-01
-1.386262327432632446e-01 7.820741832256317139e-02 4.441032558679580688e-02 -4.051286876201629639e-01 9.023871971294283867e-04 -6.285943090915679932e-02 -2.782144546508789062e-01 4.130147695541381836e-01 -2.825685217976570129e-02 2.113807052373886108e-01 -1.594047695398330688e-01 -4.373893141746520996e-02 -2.284505814313888550e-01 3.519271558616310358e-04 1.945091933012008667e-01 -9.153372794389724731e-02 -1.721396744251251221e-01 2.151496857404708862e-01 3.422991931438446045e-02 9.222218394279479980e-02 5.046099051833152771e-02 2.444553188979625702e-02 -1.888277381658554077e-01 3.937306255102157593e-02 -1.312027685344219208e-02 7.355475425720214844e-02 6.176692992448806763e-02 -3.190686702728271484e-01 1.357601881027221680e-01 5.254810210317373276e-03 1.828342974185943604e-01 3.104604184627532959e-01
1.864032149314880371e-01 4.989763200283050537e-01 -9.578134119510650635e-02 -1.625629216432571411e-01 1.302495598793029785e-01 2.317017503082752228e-02 -1.728482246398925781e-01 -8.406913280487060547e-02 1.362013816833496094e-01 -1.039664968848228455e-01 -1.968367993831634521e-01 2.850129902362823486e-01 -6.877915561199188232e-02 6.885421276092529297e-02 2.283517643809318542e-02 8.276775479316711426e-02 8.445018529891967773e-02 9.845761954784393311e-02 2.567302063107490540e-02 -1.265727430582046509e-01 -2.157619893550872803e-01 1.083997189998626709e-01 -2.464869022369384766e-01 -9.364520758390426636e-02 -2.430663257837295532e-01 1.729584187269210815e-01 1.140075102448463440e-01 -2.275834232568740845e-01 1.633915454149246216e-01 4.262854531407356262e-02 -5.168377235531806946e-02 3.372565805912017822e-01
3.506004810333251953e-02 2.827479504048824310e-02 -4.481210932135581970e-02 2.739991247653961182e-02 -2.337490320205688477e-01 4.473573341965675354e-02 -1.694191545248031616e-01 -7.033196091651916504e-02 1.153115853667259216e-01 1.404525246471166611e-02 -3.908630609512329102e-01 -1.238111183047294617e-01 4.677952453494071960e-02 -4.082312062382698059e-02 3.713668137788772583e-02 -4.344253987073898315e-02 2.038365453481674194e-01 8.717495203018188477e-02 5.269547179341316223e-02 -1.136442199349403381e-01 -4.060934185981750488e-01 -1.590989828109741211e-01 -7.342796027660369873e-02 2.271853387355804443e-01 1.649952679872512817e-01 4.443481191992759705e-02 2.118227183818817139e-01 -4.067828953266143799e-01 -1.681482978165149689e-02 -4.288366436958312988e-02 5.954715609550476074e-02 3.986579179763793945e-01
-1.079284399747848511e-02 -1.380104720592498779e-01 -1.105062142014503479e-01 -3.446828126907348633e-01 -9.756103903055191040e-02 -4.856564104557037354e-02 -4.841550067067146301e-02 1.888753473758697510e-01 -2.306507974863052368e-01 3.815451345872133970e-04 -1.456418335437774658e-01 -1.653158664703369141e-01 8.010004460811614990e-02 2.278455942869186401e-01 2.684727907180786133e-01 -2.741023600101470947e-01 -7.805405557155609131e-02 -2.183112502098083496e-02 1.852942705154418945e-01 -3.410442546010017395e-02 -1.098659634590148926e-01 -1.069542951881885529e-02 -2.759359478950500488e-01 3.868815600872039795e-01 -1.936448663473129272e-01 -1.575635373592376709e-01 7.996128499507904053e-02 -2.838297188282012939e-01 8.213255554437637329e-02 1.051126345992088318e-01 1.051768735051155090e-01 1.855816692113876343e-01
-6.435874849557876587e-02 9.332611411809921265e-02 -2.541858851909637451e-01 -3.098971545696258545e-01 -6.152604706585407257e-03 -1.525610834360122681e-01 -9.198158979415893555e-02 2.270532697439193726e-01 -1.761238873004913330e-01 -1.478779017925262451e-01 -6.022870168089866638e-02 2.216929346323013306e-01 3.070172667503356934e-01 3.725152611732482910e-01 9.694898128509521484e-02 3.024682216346263885e-02 -2.401235699653625488e-01 1.632646918296813965e-01 3.936122171580791473e-03 -1.912788003683090210e-01 -1.861943602561950684e-01 7.361758500337600708e-03 -1.158822178840637207e-01 8.816555887460708618e-02 -1.225240975618362427e-01 -8.095719665288925171e-02 -1.949530243873596191e-01 -1.199659854173660278e-01 -2.221150845289230347e-01 1.559504568576812744e-01 -1.878904849290847778e-01 1.854876428842544556e-01
-4.222768172621726990e-02 6.532187014818191528e-02 -1.049080938100814819e-01 -3.860563337802886963e-01 1.202358603477478027e-01 -1.585683375597000122e-01 -4.035317003726959229e-01 2.849875688552856445e-01 -8.692599087953567505e-02 8.041421324014663696e-02 -2.636319994926452637e-01 -1.712213642895221710e-02 -3.395938873291015625e-01 2.843030914664268494e-02 1.026597768068313599e-01 -1.088171601295471191e-01 -1.584799438714981079e-01 8.616913855075836182e-02 1.850467473268508911e-01 2.097340673208236694e-02 -1.006759628653526306e-01 -4.139161203056573868e-03 -1.094188243150711060e-01 3.072010278701782227e-01 -1.269500255584716797e-01 4.821660369634628296e-02 -6.221507862210273743e-02 -1.119106486439704895e-01 1.106243208050727844e-01 1.606283932924270630e-01 4.499743226915597916e-04 2.670621871948242188e-01
-4.856253787875175476e-02 -1.343646347522735596e-01 1.778716593980789185e-01 -1.472637504339218140e-01 -1.808480732142925262e-02 -1.148510072380304337e-02 -4.181627929210662842e-02 1.043208390474319458e-01 -9.519854933023452759e-02 2.762731313705444336e-01 -1.039905771613121033e-01 1.118391305208206177e-01 -6.050541624426841736e-02 3.623324036598205566e-01 3.745133429765701294e-02 -1.586707085371017456e-01 -1.816844940185546875e-01 1.659879237413406372e-01 2.842302024364471436e-01 -1.982671022415161133e-01 -3.448077291250228882e-02 7.833623886108398438e-02 -6.230459734797477722e-02 1.645386517047882080e-01 -6.336146499961614609e-03 -9.959794580936431885e-02 4.175530076026916504e-01 -3.858372569084167480e-01 6.343679875135421753e-02 1.550575196743011475e-01 1.063852235674858093e-01 2.267871201038360596e-01
1.659001559019088745e-01 -2.433794140815734863e-01 6.102183088660240173e-02 -2.700484395027160645e-01 -3.429692611098289490e-02 5.643575266003608704e-02 1.098847836256027222e-01 7.205432653427124023e-02 2.866202592849731445e-01 3.067351877689361572e-01 1.880457997322082520e-02 -5.951244384050369263e-02 1.373573690652847290e-01 2.525270879268646240e-01 6.240757927298545837e-02 1.362837851047515869e-01 -1.564237922430038452e-01 -6.613010168075561523e-02 1.989902704954147339e-01 -1.916714310646057129e-01 -3.033888041973114014e-01 -3.111478984355926514e-01 -7.664077449589967728e-03 1.057486832141876221e-01 1.290927827358245850e-01 7.117581367492675781e-02 2.196176797151565552e-01 -2.338557392358779907e-01 -2.584395557641983032e-02 -7.918385788798332214e-03 1.343417763710021973e-01 2.846443653106689453e-01
-1.128469556570053101e-01 -1.248447448015213013e-01 1.074081584811210632e-01 -2.858165204524993896e-01 5.146124958992004395e-02 1.210914775729179382e-01 -2.807502150535583496e-01 3.865208029747009277e-01 -1.396362036466598511e-01 2.005889564752578735e-01 7.594655454158782959e-02 -2.055136859416961670e-02 1.749603152275085449e-01 -8.703757822513580322e-02 1.897034943103790283e-01 -4.028998780995607376e-03 1.384248435497283936e-01 -7.308656722307205200e-02 1.498862728476524353e-02 -4.071887210011482239e-02 -1.174554228782653809e-01 -3.908699154853820801e-01 7.432724535465240479e-02 1.194767095148563385e-02 -9.435993619263172150e-03 1.910805404186248779e-01 2.124745585024356842e-02 -3.502454161643981934e-01 1.100799962878227234e-01 -1.422391980886459351e-01 1.321913152933120728e-01 2.909127175807952881e-01
-1.073576807975769043e-01 6.304138898849487305e-02 -2.942220866680145264e-01 -2.011330872774124146e-01 5.095978453755378723e-02 2.915229834616184235e-02 1.782865524291992188e-01 -1.146508473902940750e-02 1.872781217098236084e-01 5.058003589510917664e-02 -2.031860947608947754e-01 -1.006938740611076355e-01 8.946613967418670654e-02 2.641618549823760986e-01 2.025468647480010986e-02 -6.291101872920989990e-02 1.270937770605087280e-01 3.398886695504188538e-02 1.075091063976287842e-01 -1.107194051146507263e-01 -2.554806470870971680e-01 -9.494203329086303711e-02 1.184866353869438171e-01 7.343014329671859741e-02 3.415888249874114990e-01 2.732579112052917480e-01 -4.847120493650436401e-02 -2.707779705524444580e-01 6.988178472965955734e-03 -1.397086828947067261e-01 -1.082608178257942200e-01 4.666415750980377197e-01
2.034562975168228149e-01 3.162077367305755615e-01 1.779596656560897827e-01 -1.303827166557312012e-01 -2.297827899456024170e-01 1.184016093611717224e-01 1.116141006350517273e-01 8.224102109670639038e-02 1.646241694688796997e-01 -1.722967624664306641e-02 -2.726951539516448975e-01 1.503397971391677856e-01 -2.378818541765213013e-01 2.719873189926147461e-01 -6.889916956424713135e-02 1.428398936986923218e-01 1.044838428497314453e-01 8.540117181837558746e-03 3.528799489140510559e-02 -2.862074375152587891e-01 -1.520492434501647949e-01 1.101624891161918640e-01 -3.161850199103355408e-02 2.690266072750091553e-01 -1.973352022469043732e-02 1.725420355796813965e-01 3.022294258698821068e-03 -1.118912622332572937e-01 1.837101876735687256e-01 -1.256720349192619324e-02 -1.267329454421997070e-01 3.852187693119049072e-01
-5.598974972963333130e-02 1.445596963167190552e-01 2.209870070219039917e-01 -1.265379041433334351e-01 -1.337884813547134399e-01 -3.151151165366172791e-02 -4.537557810544967651e-02 8.519884943962097168e-02 -4.863080754876136780e-02 -9.156248718500137329e-02 -2.075727581977844238e-01 4.570522904396057129e-01 -1.513843387365341187e-01 1.525185853242874146e-01 -1.681154221296310425e-01 8.726559579372406006e-02 4.128406755626201630e-03 1.177729889750480652e-01 -6.431920826435089111e-02 -1.948755830526351929e-01 -4.401792585849761963e-01 -9.102318435907363892e-02 -1.049763858318328857e-01 -3.784771636128425598e-02 -2.554273791611194611e-02 4.167401418089866638e-02 -6.431256234645843506e-02 -2.417488247156143188e-01 -8.714172989130020142e-02 4.212386012077331543e-01 4.354701563715934753e-02 1.253994554281234741e-01
2.812864817678928375e-02 8.241675049066543579e-02 -7.603414356708526611e-02 -2.057830393314361572e-01 2.818915545940399170e-01 4.546689614653587341e-02 1.249325200915336609e-01 3.779958561062812805e-02 -6.923054158687591553e-02 4.901361837983131409e-02 -2.688147723674774170e-01 5.474490672349929810e-02 -5.312679335474967957e-02 2.685478031635284424e-01 2.845164239406585693e-01 -1.696304380893707275e-01 -4.855683073401451111e-02 -2.116059325635433197e-02 -2.842254936695098877e-01 -2.415039837360382080e-01 -2.484290748834609985e-01 -8.194257318973541260e-02 3.944218903779983521e-02 1.994674950838088989e-01 4.251031205058097839e-02 2.792080640792846680e-01 1.391434762626886368e-02 -1.632925420999526978e-01 -4.284436814486980438e-03 -8.191705495119094849e-02 -2.913836836814880371e-01 3.586914241313934326e-01
-4.310621023178100586e-01 1.508995443582534790e-01 -1.987326890230178833e-01 -9.399617463350296021e-02 7.324327528476715088e-02 -1.106612458825111389e-01 2.543229460716247559e-01 2.870825231075286865e-01 -8.111875504255294800e-02 1.703152656555175781e-01 -7.869875431060791016e-02 1.875237822532653809e-01 -2.106598615646362305e-01 -3.741944581270217896e-02 1.454754471778869629e-01 -1.483548283576965332e-01 -1.050549969077110291e-01 4.519008472561836243e-02 1.496474444866180420e-01 -3.233497440814971924e-01 -1.485019922256469727e-01 -1.204361021518707275e-01 -2.374961078166961670e-01 1.224243268370628357e-01 -9.621614217758178711e-02 1.603254824876785278e-01 -7.067885994911193848e-02 -3.938082605600357056e-02 8.068548887968063354e-02 -1.375002264976501465e-01 1.269503831863403320e-01 2.854165732860565186e-01
-4.306782037019729614e-02 -9.935609996318817139e-02 -1.899443864822387695e-01 -1.536822915077209473e-01 6.604593247175216675e-02 -8.300175517797470093e-02 8.772889524698257446e-02 4.407930746674537659e-02 2.956209182739257812e-01 1.580091714859008789e-01 -9.964317083358764648e-02 1.767048984766006470e-01 4.299986734986305237e-02 2.395900785923004150e-01 4.556343331933021545e-02 -5.319743230938911438e-02 -2.269575744867324829e-01 1.205956637859344482e-01 1.194173097610473633e-01 -2.064387947320938110e-01 -3.407416045665740967e-01 5.232803151011466980e-02 -4.337495863437652588e-01 2.240631729364395142e-01 -1.495816409587860107e-01 4.746884107589721680e-02 2.048519551753997803e-01 -3.665823340415954590e-01 -1.054657902568578720e-02 -6.586394459009170532e-02 5.345095694065093994e-02 -4.022041708230972290e-02
-2.879178822040557861e-01 -7.880637794733047485e-02 -2.707271196413785219e-04 -2.879509925842285156e-01 9.442403167486190796e-02 -3.426811993122100830e-01 -2.457645535469055176e-01 3.023969009518623352e-02 5.862994492053985596e-02 5.520899593830108643e-02 -4.658887907862663269e-02 1.794108450412750244e-01 -3.669843673706054688e-01 1.706870347261428833e-01 -2.007194422185420990e-02 -1.608780920505523682e-01 1.650935560464859009e-01 1.236982271075248718e-01 -3.632051497697830200e-02 3.335738182067871094e-02 -2.921503186225891113e-01 9.597605466842651367e-02 -1.525366455316543579e-01 1.326678097248077393e-01 -4.172001499682664871e-03 -9.499556571245193481e-02 2.990790903568267822e-01 -1.878025978803634644e-01 -1.819895952939987183e-02 -6.394351366907358170e-03 5.976102128624916077e-02 3.020793497562408447e-01
-1.508877053856849670e-02 9.119620174169540405e-02 5.318921804428100586e-02 -4.154126942157745361e-01 1.207824349403381348e-01 -9.586518257856369019e-02 -4.245516359806060791e-01 2.478677779436111450e-01 6.454392522573471069e-02 6.076962500810623169e-02 -1.992213279008865356e-01 -1.107406541705131531e-01 3.922929055988788605e-03 2.125288844108581543e-01 1.730805635452270508e-01 -1.033716946840286255e-01 -1.211029067635536194e-01 7.137911766767501831e-02 6.487376987934112549e-02 -5.899440497159957886e-02 -4.957932606339454651e-02 -1.428246498107910156e-01 -2.903842926025390625e-01 4.105695337057113647e-02 -8.257136493921279907e-02 1.410575807094573975e-01 -2.669546939432621002e-02 -3.847357630729675293e-01 1.398385465145111084e-01 2.304622232913970947e-01 3.230103105306625366e-02 1.395843029022216797e-01
-2.612150739878416061e-03 4.080609679222106934e-01 -1.593318432569503784e-01 -3.062100410461425781e-01 -2.734504938125610352e-01 1.890879720449447632e-01 1.283448189496994019e-01 2.235745340585708618e-01 -2.977309934794902802e-02 -7.886771112680435181e-02 -8.890286087989807129e-02 -2.434836328029632568e-01 3.632223308086395264e-01 -8.871400728821754456e-03 4.757436364889144897e-02 -1.759288609027862549e-01 1.508564502000808716e-01 2.769135124981403351e-02 3.580661490559577942e-02 1.122221257537603378e-02 -3.752591460943222046e-02 -1.341873593628406525e-02 -2.892134189605712891e-01 1.253694854676723480e-02 -2.104986459016799927e-01 5.393224954605102539e-02 1.045981869101524353e-01 -1.416158080101013184e-01 1.657687127590179443e-01 9.550497867166996002e-03 -1.001171581447124481e-02 2.856843769550323486e-01
-1.516856066882610321e-02 -1.950811035931110382e-02 -3.482010066509246826e-01 -2.091530114412307739e-01 -1.111215204000473022e-01 -1.129800081253051758e-01 1.277928352355957031e-01 4.021290317177772522e-02 -2.027642428874969482e-01 1.716872863471508026e-02 -2.686857879161834717e-01 3.994463011622428894e-02 -8.682534843683242798e-02 3.978563845157623291e-01 -2.521961629390716553e-01 -1.920024864375591278e-02 1.149622872471809387e-01 1.102634742856025696e-01 1.444844901561737061e-01 -2.060190886259078979e-01 -2.939108908176422119e-01 1.235268935561180115e-01 -2.277714386582374573e-02 2.038320899009704590e-01 1.174207925796508789e-01 6.391759961843490601e-02 9.511980414390563965e-02 2.282037585973739624e-02 -2.030311375856399536e-01 -1.897017285227775574e-02 -3.297500684857368469e-02 3.792506456375122070e-01
-1.851585060358047485e-01 -5.462261661887168884e-02 -1.721857786178588867e-01 -3.715668916702270508e-01 -6.388645619153976440e-02 -3.054775111377239227e-02 -1.092786341905593872e-01 2.627142071723937988e-01 -2.522250115871429443e-01 2.084671407938003540e-01 -2.590320110321044922e-01 5.592253059148788452e-02 7.351756095886230469e-02 3.232924640178680420e-01 9.188465029001235962e-02 -3.456124067306518555e-01 -1.235832720994949341e-01 1.984205096960067749e-02 1.762503385543823242e-01 7.716457545757293701e-02 -4.783859103918075562e-02 1.253280788660049438e-01 -5.378982052206993103e-02 3.280403912067413330e-01 -6.287251412868499756e-02 -1.378370970487594604e-01 9.902917779982089996e-03 -2.040591537952423096e-01 -6.026314944028854370e-02 -1.145309135317802429e-01 -1.192298829555511475e-01 1.307420283555984497e-01
-1.754739694297313690e-02 3.535231649875640869e-01 -2.213843762874603271e-01 5.103299766778945923e-02 -7.792264968156814575e-02 -6.963878870010375977e-02 -3.235104307532310486e-02 1.123920157551765442e-01 2.817438729107379913e-02 -4.418760910630226135e-02 -1.504108160734176636e-01 -1.386342495679855347e-01 2.345187813043594360e-01 4.820908978581428528e-02 2.256604582071304321e-01 1.216155216097831726e-01 -5.752911046147346497e-02 -3.207270056009292603e-02 7.331375777721405029e-02 -1.131397485733032227e-01 -1.337772309780120850e-01 1.926062107086181641e-01 3.111263364553451538e-02 -1.154263988137245178e-01 -7.756338268518447876e-02 2.727226614952087402e-01 2.202769070863723755e-01 -1.039520129561424255e-01 1.499173492193222046e-01 2.633380591869354248e-01 -1.513934787362813950e-02 5.543475151062011719e-01
-1.082176044583320618e-01 -1.323581784963607788e-01 1.363827884197235107e-01 -3.632295131683349609e-01 1.321053598076105118e-02 2.790458500385284424e-02 -1.019316539168357849e-01 1.685207486152648926e-01 -1.633592694997787476e-01 1.837170571088790894e-01 1.354636549949645996e-01 2.022353708744049072e-01 1.700346916913986206e-01 -1.599037349224090576e-01 2.176974415779113770e-01 -1.067859604954719543e-01 1.261127889156341553e-01 -1.271276734769344330e-02 -3.622407466173171997e-02 -4.935535416007041931e-02 -2.729193866252899170e-01 -2.730371654033660889e-01 -2.498977817595005035e-02 -2.864756435155868530e-02 -1.758961975574493408e-01 -1.039238944649696350e-01 1.966530382633209229e-01 -3.101697862148284912e-01 2.165940590202808380e-02 7.914080470800399780e-02 5.426660925149917603e-02 4.369663000106811523e-01
-6.964932382106781006e-02 -1.813321411609649658e-01 -1.499529741704463959e-02 -7.480067014694213867e-02 -1.600710153579711914e-01 1.564026027917861938e-01 -1.450928151607513428e-01 3.166689872741699219e-01 -4.050514474511146545e-02 -1.697665303945541382e-01 -5.520183965563774109e-02 -7.584816962480545044e-02 2.050730437040328979e-01 1.151618808507919312e-01 1.747831106185913086e-01 2.034657299518585205e-01 -1.352465450763702393e-01 -3.442445397377014160e-02 1.531482557766139507e-03 -2.613282501697540283e-01 -1.250674575567245483e-01 -1.154185906052589417e-01 -2.477287501096725464e-01 3.232981860637664795e-01 -2.035401463508605957e-01 4.034068807959556580e-02 1.370318979024887085e-01 -9.794460982084274292e-02 -2.652189731597900391e-01 1.881719939410686493e-02 -1.742994338274002075e-01 4.041995704174041748e-01
-9.309204667806625366e-02 -1.934056729078292847e-01 -2.878524176776409149e-02 -3.936493694782257080e-01 -1.569415181875228882e-01 1.493051499128341675e-01 -1.670999974012374878e-01 5.828567221760749817e-02 -2.443535253405570984e-03 3.503021001815795898e-01 -2.743077091872692108e-02 -1.285610944032669067e-01 -1.441255807876586914e-01 7.616811990737915039e-02 2.244697809219360352e-01 -7.840074598789215088e-02 -4.669230058789253235e-02 1.040264144539833069e-01 -2.278207615017890930e-02 -2.204024493694305420e-01 -1.586902588605880737e-01 -2.000186443328857422e-01 -1.947878003120422363e-01 3.586986064910888672e-01 -9.372976422309875488e-02 -1.246638521552085876e-01 1.670203804969787598e-01 -1.521123051643371582e-01 8.059674501419067383e-02 -1.113323867321014404e-02 -2.402776330709457397e-01 2.513642907142639160e-01
-1.651651263236999512e-01 -8.681241422891616821e-02 -1.303203701972961426e-01 -3.886387348175048828e-01 -3.457879424095153809e-01 2.022833824157714844e-01 7.312203198671340942e-02 -9.108985960483551025e-02 1.036627292633056641e-01 2.872706651687622070e-01 -1.121146902441978455e-01 2.450342476367950439e-01 -2.628149650990962982e-02 2.125557661056518555e-01 2.282539755105972290e-01 -9.164335578680038452e-02 -1.283267140388488770e-01 1.289374083280563354e-01 7.519029080867767334e-02 -1.410351134836673737e-02 -3.340911120176315308e-02 3.252375125885009766e-02 1.332591474056243896e-01 1.803722828626632690e-01 -9.749761968851089478e-02 1.846359819173812866e-01 8.699401468038558960e-02 -3.956454396247863770e-01 -1.352033764123916626e-01 -9.728822857141494751e-02 1.509916484355926514e-01 3.351470828056335449e-02
2.157557308673858643e-01 1.222763210535049438e-01 1.107232421636581421e-01 2.972189150750637054e-02 2.998334728181362152e-02 2.926069498062133789e-02 1.489436477422714233e-01 2.269708663225173950e-01 -2.451436221599578857e-02 1.407729983329772949e-01 -2.688527703285217285e-01 1.272034049034118652e-01 2.017084211111068726e-01 1.035851985216140747e-01 2.460942268371582031e-01 1.508026272058486938e-01 -1.635838486254215240e-02 -1.800055801868438721e-02 1.115687564015388489e-01 2.539777010679244995e-02 -2.785712853074073792e-02 -1.039891541004180908e-01 -1.293170303106307983e-01 2.510779201984405518e-01 -1.790430992841720581e-01 -1.191141903400421143e-01 -6.661336869001388550e-02 -5.726870298385620117e-01 -1.129998266696929932e-01 1.596251688897609711e-02 2.154932320117950439e-01 2.512938678264617920e-01
-3.044509887695312500e-02 -4.143446683883666992e-02 -1.296751201152801514e-01 -1.540266275405883789e-01 3.006246685981750488e-01 -3.951795771718025208e-02 5.943740159273147583e-02 1.626934856176376343e-02 -8.950284682214260101e-03 1.313681006431579590e-01 -1.650483012199401855e-01 3.045364320278167725e-01 -1.172549799084663391e-01 3.010261058807373047e-01 3.031023442745208740e-01 -3.799234749749302864e-03 -3.707174211740493774e-02 3.485193550586700439e-01 -2.838749885559082031e-01 -1.408656835556030273e-01 -2.513954639434814453e-01 -3.050278313457965851e-02 -9.756291657686233521e-02 2.223138809204101562e-01 6.621584296226501465e-03 1.753770411014556885e-01 1.797800213098526001e-01 -1.740245670080184937e-01 -1.775536313652992249e-02 -6.431574374437332153e-02 -1.134812980890274048e-01 2.653937935829162598e-01
2.245435491204261780e-02 1.539470106363296509e-01 -1.204990074038505554e-01 -3.669816851615905762e-01 7.131196092814207077e-03 5.847185105085372925e-02 -2.500528097152709961e-01 3.159392774105072021e-01 1.106671094894409180e-01 -2.296345680952072144e-02 -2.843484878540039062e-01 -1.326898038387298584e-01 -1.690064370632171631e-01 8.829019218683242798e-02 1.135415881872177124e-01 -2.512415349483489990e-01 -1.027249470353126526e-01 1.137613207101821899e-01 9.099946916103363037e-02 -3.566234558820724487e-02 -1.028184220194816589e-01 -7.725295424461364746e-02 -2.077870070934295654e-01 5.303107202053070068e-02 -1.895162910223007202e-01 1.063549593091011047e-01 1.210202090442180634e-02 -4.044003486633300781e-01 1.328503638505935669e-01 3.171567320823669434e-01 6.308539211750030518e-02 9.205394238233566284e-02
-2.127243578433990479e-01 1.405082494020462036e-01 -1.568044126033782959e-01 6.600717455148696899e-02 2.351117879152297974e-02 -8.482535928487777710e-02 2.036230713129043579e-01 -1.430322974920272827e-01 -5.232678260654211044e-03 2.608295343816280365e-02 -2.140160948038101196e-01 -2.693999409675598145e-01 -6.900998204946517944e-02 2.425196394324302673e-02 2.432299852371215820e-01 -6.382521986961364746e-02 2.179675996303558350e-01 -2.275951020419597626e-02 -8.901132643222808838e-02 -4.354364797472953796e-02 -2.753605842590332031e-01 -7.706661522388458252e-02 -6.174721289426088333e-03 1.675622761249542236e-01 1.717445440590381622e-02 1.997431963682174683e-01 2.351994812488555908e-01 -3.950075507164001465e-01 2.357535064220428467e-01 -3.788105398416519165e-02 -1.160197034478187561e-01 3.987207114696502686e-01
2.239986509084701538e-02 6.973174959421157837e-02 -7.490986585617065430e-02 -2.034235000610351562e-01 8.393172919750213623e-02 1.269086301326751709e-01 -1.280609518289566040e-01 -2.576880715787410736e-02 -5.016976222395896912e-02 9.834297001361846924e-02 -6.839713454246520996e-02 9.891281276941299438e-02 1.478344649076461792e-01 1.886618733406066895e-01 3.263750672340393066e-01 3.217003047466278076e-01 1.069868057966232300e-01 9.940882027149200439e-02 6.605949252843856812e-02 -6.240756064653396606e-02 -3.463000655174255371e-01 1.867707520723342896e-01 -1.684682667255401611e-01 3.642899543046951294e-02 6.076737493276596069e-02 -1.274290978908538818e-01 -1.869663298130035400e-01 -1.299000382423400879e-01 2.270641736686229706e-03 1.161541342735290527e-01 -3.632324561476707458e-02 5.591408610343933105e-01
-8.758444339036941528e-02 -3.241689205169677734e-01 -1.383701860904693604e-01 -1.599583178758621216e-01 5.529439449310302734e-02 -1.780322939157485962e-01 5.472842603921890259e-02 4.748964309692382812e-01 -1.844414919614791870e-01 -1.158719789236783981e-02 -1.498043816536664963e-02 1.418309062719345093e-01 -6.199837848544120789e-02 1.397517919540405273e-01 1.444684714078903198e-01 -7.566341757774353027e-02 -4.022596776485443115e-02 -3.054258041083812714e-02 2.908980939537286758e-03 -3.933787345886230469e-02 -2.290022373199462891e-02 1.343030929565429688e-01 -1.037032604217529297e-01 -8.136379718780517578e-02 1.178262010216712952e-01 2.866831123828887939e-01 1.671495139598846436e-01 -4.757428169250488281e-01 1.632230877876281738e-01 1.562237739562988281e-01 -3.142746165394783020e-02 1.798693835735321045e-01
4.176152497529983521e-02 2.459201514720916748e-01 -2.037628591060638428e-01 -2.098575085401535034e-01 -2.579464763402938843e-02 -5.313225090503692627e-02 -8.283989876508712769e-02 4.887055605649948120e-03 -9.608428925275802612e-02 -2.841211259365081787e-01 -8.611486107110977173e-02 3.168505728244781494e-01 5.950897559523582458e-02 2.289676666259765625e-01 6.906916387379169464e-03 -2.259436845779418945e-01 -7.697419077157974243e-02 1.142070665955543518e-01 -4.720897972583770752e-02 -1.469119638204574585e-01 -3.008250892162322998e-01 -3.507528826594352722e-02 -1.640913635492324829e-01 3.883350193500518799e-01 -5.861017387360334396e-03 -1.559075266122817993e-01 -1.887799501419067383e-01 -3.022421300411224365e-01 1.157869100570678711e-01 -6.607645750045776367e-02 7.284680008888244629e-02 2.244260311126708984e-01
-1.591486185789108276e-01 8.383319526910781860e-02 2.030481100082397461e-01 -4.185331165790557861e-01 -1.937653720378875732e-01 8.680135011672973633e-02 -2.741905301809310913e-02 1.697414964437484741e-01 -1.528819557279348373e-02 -5.456237494945526123e-02 -3.181467950344085693e-02 2.488413602113723755e-01 4.922591894865036011e-02 -4.647685587406158447e-02 4.839600250124931335e-02 -1.662147343158721924e-01 1.056447029113769531e-01 2.313185036182403564e-01 1.979696303606033325e-01 1.303366571664810181e-01 -1.183434128761291504e-01 -2.068965286016464233e-01 1.549542546272277832e-01 -3.277470171451568604e-02 -3.124353662133216858e-02 3.840647637844085693e-01 1.441212743520736694e-01 -2.246718108654022217e-01 -1.182353720068931580e-01 1.957044601440429688e-01 -3.755448386073112488e-02 3.158142864704132080e-01
-1.580068916082382202e-01 2.026856243610382080e-01 8.880198001861572266e-03 -2.474522441625595093e-01 1.895374245941638947e-02 9.139183908700942993e-02 -3.036467917263507843e-02 4.223436117172241211e-01 3.006160259246826172e-01 1.207138225436210632e-01 -2.434986531734466553e-01 -1.133716329932212830e-01 -2.023984193801879883e-01 2.142040282487869263e-01 1.164378747344017029e-01 -9.325273334980010986e-02 -1.416434198617935181e-01 -1.304860226809978485e-02 5.362438969314098358e-03 -4.554034397006034851e-02 -1.655188202857971191e-01 -1.470060348510742188e-01 -1.432496905326843262e-01 1.609295457601547241e-01 -1.884803622961044312e-01 9.812807291746139526e-02 1.657255366444587708e-02 -3.688727021217346191e-01 2.905111573636531830e-02 2.383829206228256226e-01 -1.973820924758911133e-01 -5.056058615446090698e-02
5.531341210007667542e-02 -4.681233689188957214e-02 1.864419132471084595e-01 -2.764592468738555908e-01 -7.852073013782501221e-02 -1.684687286615371704e-01 -8.088038861751556396e-02 2.471618801355361938e-01 -1.336533129215240479e-01 2.305969595909118652e-01 -1.210375502705574036e-01 1.110544428229331970e-01 1.534446030855178833e-01 9.894580394029617310e-02 1.664035916328430176e-01 -1.653528958559036255e-01 1.101046204566955566e-01 2.008910626173019409e-01 2.585511803627014160e-01 5.641263350844383240e-02 -2.982833385467529297e-01 -2.785655856132507324e-01 -9.801885485649108887e-02 3.662085533142089844e-02 2.790644764900207520e-01 3.770085275173187256e-01 1.012783050537109375e-01 -1.654680073261260986e-01 -1.341172680258750916e-02 -9.458553045988082886e-03 9.938511252403259277e-02 1.648160815238952637e-01
7.604234665632247925e-02 -2.196537405252456665e-01 -4.183140397071838379e-02 -2.798281908035278320e-01 1.563777681440114975e-03 -7.985006272792816162e-02 6.714721210300922394e-03 1.313147842884063721e-01 -2.268547415733337402e-01 -1.440429985523223877e-01 -1.270460337400436401e-01 2.208900153636932373e-01 3.610875084996223450e-02 2.461722642183303833e-01 1.685455814003944397e-02 -3.047328889369964600e-01 -1.241399049758911133e-01 -1.544936448335647583e-01 -6.387738883495330811e-02 -2.550918161869049072e-01 -1.517247408628463745e-01 -1.983276754617691040e-01 -1.531357914209365845e-01 -1.710584759712219238e-01 -1.270931959152221680e-01 2.210986316204071045e-01 -8.561435341835021973e-02 -3.796740472316741943e-01 3.109013661742210388e-03 -9.654954075813293457e-02 -2.484408020973205566e-01 1.974409818649291992e-01
-4.292412400245666504e-01 6.027093529701232910e-02 6.838238239288330078e-02 -1.064402610063552856e-01 1.151026785373687744e-01 -2.645271830260753632e-02 2.972041256725788116e-02 2.653952240943908691e-01 -1.880535185337066650e-01 2.539989948272705078e-01 -1.606151014566421509e-01 9.505383670330047607e-02 -9.850798547267913818e-02 7.811792939901351929e-02 1.041949912905693054e-01 -2.405896224081516266e-02 -1.109899133443832397e-01 -1.122023817151784897e-02 2.118426412343978882e-01 -1.338831931352615356e-01 -1.591460704803466797e-01 -1.914414465427398682e-01 -3.387283384799957275e-01 -6.704346835613250732e-02 1.052968483418226242e-02 3.225517272949218750e-01 7.325721532106399536e-02 -1.143740043044090271e-01 -1.303066462278366089e-01 -1.028820723295211792e-01 -2.584671229124069214e-02 3.763071000576019287e-01
1.299500763416290283e-01 7.900262624025344849e-02 -1.835871785879135132e-01 5.017323791980743408e-02 -1.552944481372833252e-01 1.140873134136199951e-01 8.727673441171646118e-03 2.629392147064208984e-01 -7.759639620780944824e-02 1.520915478467941284e-01 -1.064819097518920898e-02 -3.023788630962371826e-01 -1.541480571031570435e-01 9.894655644893646240e-02 1.600720733404159546e-01 1.295815557241439819e-01 -2.142959646880626678e-02 2.662094309926033020e-02 2.759009897708892822e-01 -9.810232371091842651e-02 -4.197953045368194580e-01 1.215107738971710205e-01 -3.012346327304840088e-01 1.744963526725769043e-01 2.565759718418121338e-01 1.927911490201950073e-01 1.799700707197189331e-01 -1.489805281162261963e-01 8.501084893941879272e-02 2.243642210960388184e-01 1.124527007341384888e-01 1.036583334207534790e-01
-9.906259179115295410e-02 2.043597400188446045e-01 -1.743051856756210327e-01 -4.705879390239715576e-01 5.263944622129201889e-03 -1.272083669900894165e-01 -1.150818467140197754e-01 3.221361041069030762e-01 -6.695781648159027100e-02 2.255444973707199097e-01 1.890682801604270935e-02 2.792089991271495819e-02 -3.604644536972045898e-01 2.009833157062530518e-01 3.080889582633972168e-01 1.533919721841812134e-01 -1.050570700317621231e-02 4.049645364284515381e-02 6.803092360496520996e-02 2.028690068982541561e-04 4.953909199684858322e-03 -5.343263223767280579e-02 -1.518855690956115723e-01 7.344444096088409424e-02 6.382650882005691528e-02 -1.231582462787628174e-01 1.047430410981178284e-01 -2.264281958341598511e-01 -7.280202209949493408e-02 9.375509619712829590e-02 1.737436503171920776e-01 2.336978018283843994e-01
-9.424369037151336670e-02 -4.464285075664520264e-02 9.065014868974685669e-02 -3.857955932617187500e-01 -1.422106772661209106e-01 -5.567129701375961304e-02 -2.133258283138275146e-01 3.408905565738677979e-01 -7.451132684946060181e-02 2.157612740993499756e-01 4.486589133739471436e-02 -1.875227540731430054e-01 -1.030102074146270752e-01 1.372211873531341553e-01 2.106524854898452759e-01 -1.224698200821876526e-01 -6.519533693790435791e-02 3.849289938807487488e-02 2.819426953792572021e-01 -6.498119235038757324e-02 -1.494754254817962646e-01 -1.336411833763122559e-01 -1.324603557586669922e-01 3.251156508922576904e-01 -1.021155118942260742e-01 -1.106190308928489685e-01 1.572144180536270142e-01 -2.953170537948608398e-01 5.204146727919578552e-02 5.971916764974594116e-02 1.486611962318420410e-01 2.303748130798339844e-01
-1.031248345971107483e-01 3.947848454117774963e-02 -2.735031209886074066e-02 -3.023395240306854248e-01 4.673236235976219177e-02 2.295607030391693115e-01 3.365578874945640564e-02 3.709706366062164307e-01 -1.392342597246170044e-01 1.799442023038864136e-01 -3.193133175373077393e-01 -2.772616446018218994e-01 9.136921167373657227e-02 9.419724345207214355e-02 1.090206429362297058e-01 -3.230227157473564148e-02 -3.599345684051513672e-02 1.509764492511749268e-01 3.541800677776336670e-01 -7.926960289478302002e-02 -4.326050728559494019e-02 9.316008538007736206e-03 -5.900569260120391846e-02 -1.783223450183868408e-02 -3.173611164093017578e-01 1.612620353698730469e-01 1.654235124588012695e-01 -1.722576171159744263e-01 8.265868574380874634e-02 -2.900785803794860840e-01 4.898543283343315125e-02 5.050728842616081238e-02
-5.525312572717666626e-02 2.113040909171104431e-02 4.798836261034011841e-02 -8.969072252511978149e-02 -2.147508710622787476e-01 2.130121737718582153e-01 -2.154872119426727295e-01 7.121706008911132812e-02 -2.448710650205612183e-01 2.289946377277374268e-01 -2.005231976509094238e-01 -7.279229164123535156e-02 1.418714225292205811e-01 3.189744055271148682e-01 1.444875746965408325e-01 1.402538120746612549e-01 3.140769526362419128e-02 2.253950983285903931e-01 2.463511824607849121e-01 -2.177628427743911743e-01 -3.733630180358886719e-01 -1.018534675240516663e-01 -2.349532246589660645e-01 7.150915265083312988e-02 -6.233969330787658691e-02 1.091749519109725952e-01 1.597205698490142822e-01 -7.636174559593200684e-02 1.492242068052291870e-01 -2.746390998363494873e-01 8.903776109218597412e-02 -8.173998445272445679e-03
1.771982642821967602e-03 1.530479192733764648e-01 -9.486924856901168823e-02 -1.188394427299499512e-01 -3.180648386478424072e-02 -1.635549031198024750e-02 -1.053849160671234131e-01 9.076168388128280640e-02 5.677769705653190613e-02 5.187180265784263611e-02 -3.168190419673919678e-01 -2.632501162588596344e-02 -1.681299693882465363e-02 4.054972529411315918e-01 3.920722287148237228e-03 -5.724446848034858704e-02 2.833812832832336426e-01 1.144880950450897217e-01 -6.877828389406204224e-02 -2.582624554634094238e-01 -2.495288103818893433e-01 1.682022213935852051e-01 -2.337644994258880615e-02 1.409629583358764648e-01 1.593714505434036255e-01 5.711008608341217041e-02 1.776027232408523560e-01 -4.177760481834411621e-01 5.129497125744819641e-02 4.128234460949897766e-02 2.455400079488754272e-01 2.875082492828369141e-01
-2.604860961437225342e-01 -1.927049458026885986e-01 1.317783743143081665e-01 -2.728215456008911133e-01 -1.369474679231643677e-01 -1.597207970917224884e-02 7.735185325145721436e-02 1.647861450910568237e-01 -4.234860837459564209e-01 4.372385516762733459e-02 -7.406269758939743042e-02 -7.457050378434360027e-04 -5.726293101906776428e-02 8.432191610336303711e-02 2.699195444583892822e-01 2.147678434848785400e-01 1.992333084344863892e-01 -6.479737907648086548e-02 7.368218153715133667e-02 -1.586144566535949707e-01 -2.518035173416137695e-01 -1.982279717922210693e-01 2.090474218130111694e-02 -5.826893821358680725e-02 -2.672697901725769043e-01 5.343350395560264587e-02 1.985003799200057983e-01 -2.572515904903411865e-01 1.566887348890304565e-01 1.398783922195434570e-01 1.235708445310592651e-01 1.212021559476852417e-01
-3.074291646480560303e-01 5.356207489967346191e-02 4.623147100210189819e-02 -4.442436099052429199e-01 1.759665831923484802e-02 -4.160268604755401611e-02 1.292604357004165649e-01 2.721437513828277588e-01 -3.263911604881286621e-01 1.289651095867156982e-01 -7.491011917591094971e-02 1.337015181779861450e-01 -1.988142728805541992e-01 5.065080150961875916e-02 1.253526657819747925e-01 -3.564945980906486511e-02 -1.338288336992263794e-01 -9.099656343460083008e-02 1.049928590655326843e-01 1.266958713531494141e-01 -1.017823964357376099e-01 -8.050970733165740967e-02 2.067588865756988525e-01 8.023099601268768311e-02 -1.990626305341720581e-01 1.188605651259422302e-01 1.071025878190994263e-01 -1.561739891767501831e-01 -4.319112002849578857e-02 -1.839321553707122803e-01 -1.528657823801040649e-01 3.696174919605255127e-01
-7.211159914731979370e-02 -1.496777385473251343e-01 -2.832747101783752441e-01 -2.172164171934127808e-01 -1.629986763000488281e-01 8.605336770415306091e-03 -3.606937080621719360e-02 5.332664847373962402e-01 -8.399897255003452301e-03 1.225476786494255066e-01 1.741713136434555054e-01 1.869507580995559692e-01 -1.539995223283767700e-01 2.368919253349304199e-01 -1.387902256101369858e-02 -1.121243610978126526e-01 -9.342972189188003540e-03 2.264492213726043701e-01 -7.388358563184738159e-02 1.270496658980846405e-02 -6.016257777810096741e-02 -2.134729027748107910e-01 -1.563498079776763916e-01 3.733571618795394897e-02 -1.493284553289413452e-01 -1.259638071060180664e-01 -1.398252993822097778e-01 -6.093598902225494385e-02 1.278882473707199097e-01 -6.125149875879287720e-02 1.188384294509887695e-01 3.633225560188293457e-01
-9.314836561679840088e-02 -1.443333774805068970e-01 4.594481363892555237e-02 -3.577213585376739502e-01 -1.840296238660812378e-01 9.601638466119766235e-02 -1.111271008849143982e-01 8.598423446528613567e-04 3.036444261670112610e-02 3.295762091875076294e-02 -1.759538203477859497e-01 -8.042708784341812134e-02 2.483688876964151859e-04 9.267394989728927612e-02 4.030953347682952881e-02 5.293720960617065430e-02 2.600811794400215149e-02 2.530905306339263916e-01 -9.126576781272888184e-02 -3.395764529705047607e-01 -2.307350784540176392e-01 -2.020680159330368042e-01 -1.342410147190093994e-01 5.092510581016540527e-01 -1.307643949985504150e-01 6.661753356456756592e-02 3.365023992955684662e-03 -1.419629752635955811e-01 1.631807088851928711e-01 -1.531409025192260742e-01 -5.404796823859214783e-02 2.793278694152832031e-01
-3.478245139122009277e-01 -3.585811704397201538e-02 7.235010713338851929e-02 1.740412116050720215e-01 -7.885811477899551392e-02 -8.323445916175842285e-02 -2.365073263645172119e-01 1.737146638333797455e-02 -8.394102752208709717e-02 1.546240150928497314e-01 -2.672077715396881104e-01 6.431201845407485962e-02 1.112338528037071228e-02 4.811122417449951172e-01 -9.208020567893981934e-02 1.340538263320922852e-01 -8.745209872722625732e-02 3.953424096107482910e-02 3.247041702270507812e-01 -3.015478700399398804e-02 4.237402975559234619e-02 -2.159516215324401855e-01 -8.587880991399288177e-03 1.243351176381111145e-01 -1.503119021654129028e-01 1.320047378540039062e-01 8.862093836069107056e-02 -2.488388270139694214e-01 7.643149793148040771e-02 7.327328622341156006e-02 1.295975446701049805e-01 3.016196787357330322e-01
6.243508309125900269e-02 -4.862861707806587219e-02 -2.828113734722137451e-01 1.409032102674245834e-02 -2.217027395963668823e-01 1.198760569095611572e-01 -2.531637996435165405e-02 3.060117959976196289e-01 -4.473242163658142090e-02 -2.002351582050323486e-01 -2.452360987663269043e-01 -9.111572057008743286e-02 2.157026678323745728e-01 2.170887738466262817e-01 -9.375760704278945923e-02 -1.805161237716674805e-01 3.671962767839431763e-02 1.952907592058181763e-01 2.868676930665969849e-02 -3.181247711181640625e-01 -9.963757544755935669e-02 -1.738665699958801270e-01 3.737799450755119324e-02 1.676463186740875244e-01 1.695287786424160004e-02 3.088656365871429443e-01 1.246982142329216003e-01 -2.508461475372314453e-01 2.240258827805519104e-02 -1.954687684774398804e-01 -1.570602059364318848e-01 2.479330748319625854e-01
-1.301886886358261108e-01 -2.094408571720123291e-01 -1.325536519289016724e-01 -3.061792850494384766e-01 -5.200260877609252930e-02 -1.049975827336311340e-01 5.713852494955062866e-02 1.145658791065216064e-01 2.313717901706695557e-01 1.143626049160957336e-01 -8.620064705610275269e-02 1.010034382343292236e-01 5.778850987553596497e-02 1.720425300300121307e-02 1.721962988376617432e-01 1.210167706012725830e-01 1.884460565634071827e-03 1.280038207769393921e-01 -6.303256005048751831e-02 -7.030826061964035034e-02 -3.815669715404510498e-01 -9.702414274215698242e-02 -4.098288714885711670e-01 3.114386498928070068e-01 7.427886128425598145e-02 2.746960520744323730e-01 -1.524824928492307663e-02 -1.734400838613510132e-01 -3.894064947962760925e-02 -1.126035526394844055e-01 -2.769511044025421143e-01 1.346164792776107788e-01
-2.198430597782135010e-01 -2.290374338626861572e-01 1.024555116891860962e-01 -2.629428505897521973e-01 -2.389228641986846924e-01 2.093538790941238403e-01 -9.612651169300079346e-02 2.478098496794700623e-02 -3.272707760334014893e-01 1.282770633697509766e-01 -4.052482917904853821e-02 2.842569164931774139e-02 -5.882185325026512146e-02 1.774242073297500610e-01 2.883074581623077393e-01 1.530233211815357208e-02 -4.195402935147285461e-02 -3.230107203125953674e-02 7.026200741529464722e-02 1.657815277576446533e-01 -3.391841351985931396e-01 -2.193157821893692017e-01 4.004207625985145569e-02 8.457923680543899536e-02 -2.222827374935150146e-01 2.485944926738739014e-01 3.104715235531330109e-02 -2.961499094963073730e-01 5.549787357449531555e-02 -1.169770956039428711e-01 1.616541445255279541e-01 1.208374500274658203e-01
-1.677930168807506561e-02 2.079111337661743164e-01 -2.304520905017852783e-01 -6.994685530662536621e-02 -1.295635700225830078e-01 -3.141114255413413048e-03 2.552467584609985352e-01 1.261563003063201904e-01 -2.533588409423828125e-01 6.220675632357597351e-02 -4.368385672569274902e-01 1.694919317960739136e-01 1.375734657049179077e-01 3.666150271892547607e-01 -1.283100545406341553e-01 -3.161368146538734436e-02 -1.016420722007751465e-01 5.779450386762619019e-02 -1.308414638042449951e-01 -7.751011848449707031e-02 -9.639666974544525146e-02 -1.057381853461265564e-01 -3.077577948570251465e-01 5.007122829556465149e-02 -8.616578578948974609e-02 2.257474213838577271e-01 -1.685759425163269043e-01 -1.705004870891571045e-01 1.471246927976608276e-01 1.130401790142059326e-01 -9.577772766351699829e-02 1.680793613195419312e-01
-7.948300987482070923e-02 1.487481743097305298e-01 1.576266735792160034e-01 -2.832899391651153564e-01 -2.331404238939285278e-01 1.792862713336944580e-01 -1.151473224163055420e-01 -4.014574363827705383e-02 -1.985448896884918213e-01 1.861456632614135742e-01 -2.960607707500457764e-01 -1.031635478138923645e-01 1.181709617376327515e-01 1.018532961606979370e-01 2.140601128339767456e-01 3.306857049465179443e-01 7.330898940563201904e-02 2.031532377004623413e-01 6.605385988950729370e-02 -7.451076805591583252e-02 -2.364750206470489502e-01 8.793992549180984497e-02 -2.190113812685012817e-01 2.281343936920166016e-01 -2.905445732176303864e-02 1.721238940954208374e-01 2.543488442897796631e-01 -2.000439167022705078e-01 5.871937423944473267e-02 -2.233463823795318604e-01 -3.152794763445854187e-02 5.897094681859016418e-02
-1.942138224840164185e-01 3.164739906787872314e-01 -1.508428603410720825e-01 -1.093930304050445557e-01 -9.654513746500015259e-02 6.638909876346588135e-02 -6.683076918125152588e-02 2.521887421607971191e-01 -1.256594508886337280e-01 -1.970838457345962524e-01 9.651629626750946045e-02 3.575287759304046631e-01 3.559346124529838562e-02 2.518835663795471191e-01 9.108472615480422974e-02 1.713218539953231812e-01 -8.698130398988723755e-02 4.660831391811370850e-02 1.379615962505340576e-01 -7.093796879053115845e-02 -2.846023142337799072e-01 -5.723411589860916138e-02 -2.699652910232543945e-01 3.047530353069305420e-01 -2.840398065745830536e-02 -1.516825109720230103e-01 -6.898778676986694336e-02 -2.774360477924346924e-01 -1.779727637767791748e-01 -4.776515439152717590e-02 -1.103461757302284241e-01 1.263587623834609985e-01
-1.211575325578451157e-02 5.352677106857299805e-01 -1.250710189342498779e-01 -2.119190841913223267e-01 1.752676814794540405e-02 -9.832121431827545166e-02 -8.673854917287826538e-02 7.025151699781417847e-02 -3.712296253070235252e-03 -1.423049569129943848e-01 -2.343132495880126953e-01 2.759218215942382812e-01 -1.511850655078887939e-01 -6.432540714740753174e-02 -7.405615597963333130e-02 1.166634261608123779e-01 3.294671326875686646e-02 8.370873332023620605e-02 1.884801983833312988e-01 -1.509463042020797729e-01 -3.304871022701263428e-01 7.287937402725219727e-02 -3.054469227790832520e-01 5.069152638316154480e-02 -1.230024993419647217e-01 1.100800037384033203e-01 -1.399463787674903870e-02 -2.481372952461242676e-01 2.129408419132232666e-01 4.112695157527923584e-02 -8.145351707935333252e-02 1.160989254713058472e-01
-4.665046036243438721e-01 8.575832098722457886e-02 7.655433565378189087e-02 -3.221815824508666992e-01 1.309577822685241699e-01 -1.695737801492214203e-02 1.756881922483444214e-01 1.440003067255020142e-01 -2.079639285802841187e-01 7.767082750797271729e-02 -1.926764696836471558e-01 1.103097721934318542e-01 -1.877305209636688232e-01 -4.888065159320831299e-02 1.493438631296157837e-01 -1.995265334844589233e-01 -1.987896859645843506e-01 -6.208161637187004089e-02 1.424377709627151489e-01 -2.054707333445549011e-02 -2.308978289365768433e-01 -3.097462281584739685e-02 7.872806489467620850e-02 9.276733547449111938e-02 -4.260030761361122131e-02 9.841215610504150391e-02 2.534983158111572266e-01 -1.519899070262908936e-02 -1.229517385363578796e-01 -7.869600504636764526e-02 -2.912389859557151794e-02 4.082732498645782471e-01
1.733455690555274487e-03 1.262126713991165161e-01 -3.540718853473663330e-01 -4.798874258995056152e-02 -1.157317534089088440e-01 -1.360835880041122437e-01 -3.816347718238830566e-01 1.000528633594512939e-01 2.495310008525848389e-01 6.940842419862747192e-02 -2.582532763481140137e-01 1.445050835609436035e-01 4.099153727293014526e-02 1.423756033182144165e-01 4.174205288290977478e-02 -1.428583115339279175e-01 2.595210373401641846e-01 -4.375522583723068237e-02 2.110615074634552002e-01 -2.199131995439529419e-01 7.738108187913894653e-02 -7.284949719905853271e-02 -1.419855840504169464e-02 1.243390664458274841e-01 4.544164612889289856e-02 -1.169870793819427490e-01 7.242196053266525269e-02 -3.365965187549591064e-01 1.091883927583694458e-01 -8.838853240013122559e-02 1.744484603404998779e-01 3.106063604354858398e-01
-8.801467716693878174e-02 7.869799435138702393e-02 -2.101939320564270020e-01 -1.182341352105140686e-01 -1.266629900783300400e-02 1.891051232814788818e-01 7.679443806409835815e-02 1.648276858031749725e-02 -3.414947092533111572e-01 -2.056503593921661377e-01 -2.139763236045837402e-01 1.215277686715126038e-01 3.258422315120697021e-01 2.151153683662414551e-01 1.069002225995063782e-01 1.955232471227645874e-01 1.588734388351440430e-01 2.075692713260650635e-01 -1.122706755995750427e-02 -1.176002472639083862e-01 -2.450198978185653687e-01 -9.658872336149215698e-02 -1.748327463865280151e-01 2.186762690544128418e-01 1.498753856867551804e-02 3.227921426296234131e-01 2.610157132148742676e-01 -7.227844744920730591e-02 3.312953934073448181e-02 1.162182688713073730e-01 -9.439036250114440918e-03 2.043055444955825806e-01
1.484615206718444824e-01 3.213204443454742432e-02 -1.973981559276580811e-01 -5.841306969523429871e-02 -1.902557462453842163e-01 1.565566509962081909e-01 -1.807049959897994995e-01 6.575044244527816772e-02 5.239814519882202148e-02 -2.576105855405330658e-02 -3.203108906745910645e-01 -1.767430156469345093e-01 2.148484345525503159e-03 2.697505988180637360e-02 8.125468343496322632e-02 -2.017221599817276001e-02 3.156164288520812988e-01 9.509558230638504028e-02 2.396410703659057617e-02 -1.558650732040405273e-01 -3.038330972194671631e-01 -6.331464648246765137e-02 -1.014840826392173767e-01 2.260828018188476562e-01 1.594699472188949585e-01 2.765162475407123566e-02 2.057821303606033325e-01 -4.679622054100036621e-01 6.967110931873321533e-02 -3.737168014049530029e-02 1.168485730886459351e-01 3.052552044391632080e-01
8.267845213413238525e-02 5.546699836850166321e-02 -7.957968115806579590e-02 -3.566969335079193115e-01 -2.206012755632400513e-01 1.252013295888900757e-01 -1.928166598081588745e-01 2.977582998573780060e-02 -3.794138431549072266e-01 -9.338997304439544678e-02 -1.499928236007690430e-01 3.339460790157318115e-01 1.537406742572784424e-01 -2.823022380471229553e-02 4.682961851358413696e-02 2.675620615482330322e-01 -1.927459798753261566e-02 -2.004356496036052704e-02 5.805414915084838867e-02 -2.100591510534286499e-01 -2.073167115449905396e-01 -1.939174085855484009e-01 -1.511786282062530518e-01 2.952341455966234207e-03 -1.698487997055053711e-01 1.795558631420135498e-02 7.484851032495498657e-02 -2.938359975814819336e-01 1.994273215532302856e-01 2.212832421064376831e-01 1.898910664021968842e-02 8.532014489173889160e-02
-6.138766184449195862e-02 -3.640193939208984375e-01 -3.066091565415263176e-03 -2.028608918190002441e-01 8.552119135856628418e-03 -1.351721733808517456e-01 -1.451690495014190674e-01 1.728020310401916504e-01 -2.721359729766845703e-01 -1.117897331714630127e-01 -1.144267991185188293e-01 9.981295466423034668e-02 1.031554639339447021e-01 1.106758788228034973e-01 -2.346107922494411469e-02 -2.594963908195495605e-01 -2.593696303665637970e-02 -2.090369910001754761e-02 1.528899520635604858e-01 -2.018516510725021362e-01 -2.134255617856979370e-01 6.307738274335861206e-02 -3.122942447662353516e-01 -3.681897744536399841e-02 -1.483176201581954956e-01 -5.430998653173446655e-02 1.474475711584091187e-01 -4.921868443489074707e-01 -3.041681833565235138e-02 -2.781307697296142578e-02 -6.270556896924972534e-02 2.113799452781677246e-01
1.394012123346328735e-01 2.991753518581390381e-01 -2.098131924867630005e-01 5.112929269671440125e-03 -2.039271406829357147e-02 1.891068220138549805e-01 -2.995162829756736755e-02 3.376186788082122803e-01 -2.334680408239364624e-01 7.470167428255081177e-02 -6.679331511259078979e-02 -1.800017431378364563e-03 3.171678483486175537e-01 -4.392743483185768127e-02 -4.629133641719818115e-02 1.310108751058578491e-01 -8.396458625793457031e-02 -1.912516914308071136e-02 4.621431697160005569e-03 -3.057242631912231445e-01 -2.915579378604888916e-01 9.159321337938308716e-02 9.952663630247116089e-02 9.650864452123641968e-02 2.545846439898014069e-02 2.929484248161315918e-01 9.609883278608322144e-02 -7.861290127038955688e-02 1.124520674347877502e-01 1.330339312553405762e-01 -1.381334476172924042e-02 4.045161902904510498e-01
-9.243875741958618164e-02 2.579293251037597656e-01 -2.295035868883132935e-01 -3.353388607501983643e-01 -1.931542181409895420e-03 2.837240397930145264e-01 9.272371418774127960e-03 2.305818349123001099e-01 7.025088369846343994e-02 7.901136577129364014e-02 -1.096219173632562160e-03 -1.238334365189075470e-02 3.272718191146850586e-01 1.394242495298385620e-01 -2.653871178627014160e-01 -1.371204406023025513e-01 -2.083407044410705566e-01 -1.194897815585136414e-01 -2.262108772993087769e-01 -1.865344494581222534e-01 2.310126274824142456e-02 -1.372373569756746292e-02 -1.224318370223045349e-01 8.057313971221446991e-03 -2.369959950447082520e-01 7.218691706657409668e-02 8.959104865789413452e-02 -2.575811743736267090e-01 2.172713540494441986e-02 -6.457366794347763062e-02 8.129677176475524902e-02 3.041468560695648193e-01
1.718007475137710571e-01 -9.790901094675064087e-02 -3.419682383537292480e-01 -2.570197284221649170e-01 -1.463975906372070312e-01 4.040738567709922791e-03 1.130468994379043579e-01 -4.933972656726837158e-02 1.045670453459024429e-02 -1.776708960533142090e-01 -5.690367519855499268e-02 -2.267058044672012329e-01 -1.166294366121292114e-01 3.553100526332855225e-01 8.412981033325195312e-02 1.013676077127456665e-01 9.047518670558929443e-02 1.991577446460723877e-01 4.902915284037590027e-02 -3.023879230022430420e-01 -1.193732321262359619e-01 -5.109780281782150269e-02 -1.484477221965789795e-01 9.930954128503799438e-02 9.053348563611507416e-03 2.693816423416137695e-01 2.608612477779388428e-01 -1.220581978559494019e-01 1.244278997182846069e-01 -1.056851372122764587e-01 1.293025612831115723e-01 3.290980756282806396e-01
2.059079706668853760e-02 9.739562124013900757e-02 -4.064220190048217773e-01 -1.618937849998474121e-01 -1.691434383392333984e-01 3.992658257484436035e-01 7.971996092237532139e-05 -2.775763394311070442e-03 -1.498962491750717163e-01 6.397102773189544678e-02 -4.840619117021560669e-02 -8.063223212957382202e-02 1.635622791945934296e-02 -1.683213412761688232e-01 1.131745427846908569e-01 -1.787389516830444336e-01 -8.904909342527389526e-02 5.401399731636047363e-02 -1.563605964183807373e-01 -2.556790709495544434e-01 -2.300438582897186279e-01 9.481018036603927612e-02 -1.582610756158828735e-01 1.439333707094192505e-01 1.300608515739440918e-01 1.391666829586029053e-01 2.927677035331726074e-01 -3.760688900947570801e-01 6.174055859446525574e-02 -2.519561536610126495e-02 8.846775442361831665e-02 1.336880922317504883e-01
1.191666424274444580e-01 -9.172122925519943237e-02 -1.993275433778762817e-01 2.244507893919944763e-02 -1.423098891973495483e-01 1.259938031435012817e-01 -1.292283236980438232e-01 1.782718300819396973e-01 1.063427850604057312e-01 -7.371667027473449707e-02 -1.717067956924438477e-01 -1.886094361543655396e-01 4.391714185476303101e-02 2.250334471464157104e-01 -3.471941500902175903e-02 -3.772983094677329063e-03 7.565291970968246460e-02 1.005713492631912231e-01 4.597550630569458008e-02 -1.865768432617187500e-01 -3.728703558444976807e-01 -1.301067173480987549e-01 1.226091682910919189e-01 1.431794911623001099e-01 1.981780081987380981e-01 9.027982503175735474e-02 1.972576826810836792e-01 -5.022779703140258789e-01 9.459430724382400513e-02 -1.097793728113174438e-01 2.046669125556945801e-01 2.668199539184570312e-01
-5.641417112201452255e-03 1.762632131576538086e-01 -9.026705473661422729e-02 -4.087420701980590820e-01 -8.185481280088424683e-02 1.205080896615982056e-01 -1.395675987005233765e-01 4.291410744190216064e-01 -1.051528304815292358e-01 7.569397240877151489e-02 -2.189625985920429230e-02 -1.479747891426086426e-01 -1.245329007506370544e-01 -4.305411875247955322e-02 1.761961728334426880e-02 -2.378008216619491577e-01 -7.822583615779876709e-02 5.623033642768859863e-02 3.612997382879257202e-02 1.428783982992172241e-01 -2.516960911452770233e-02 -7.546249032020568848e-02 -1.956020295619964600e-01 2.028636038303375244e-01 -1.432915925979614258e-01 4.017733410000801086e-02 -1.456059664487838745e-01 -4.412497580051422119e-01 1.145041957497596741e-01 5.666269455105066299e-03 1.679217368364334106e-01 2.435171008110046387e-01
-9.641520678997039795e-02 9.091919288039207458e-03 5.619407445192337036e-02 -2.393550127744674683e-01 -1.551647335290908813e-01 -6.399054080247879028e-02 -1.724023222923278809e-01 3.915600012987852097e-03 -1.590666323900222778e-01 9.085311740636825562e-02 -1.975863128900527954e-01 -8.982317894697189331e-02 -1.150226071476936340e-01 4.679981768131256104e-01 1.023042574524879456e-01 -6.378812342882156372e-02 -9.674670547246932983e-02 -1.509188711643218994e-01 2.562510371208190918e-01 -7.028137892484664917e-02 -1.413517594337463379e-01 -6.987191736698150635e-02 -9.734178334474563599e-02 1.647845357656478882e-01 -2.344280779361724854e-01 2.245164066553115845e-01 -1.835585236549377441e-01 -2.434905171394348145e-01 3.538849204778671265e-02 1.359453350305557251e-01 3.278364837169647217e-01 2.345710247755050659e-01
-2.999640256166458130e-02 -8.713765442371368408e-02 1.202593967318534851e-01 -3.274420499801635742e-01 -3.195401728153228760e-01 -3.143290057778358459e-02 -6.248910352587699890e-02 2.545244097709655762e-01 -3.535990789532661438e-02 -1.288458239287137985e-02 -2.067636931315064430e-03 2.679313719272613525e-01 2.438919432461261749e-02 -5.522352084517478943e-02 -6.036145985126495361e-02 -7.083480805158615112e-02 1.311210989952087402e-01 1.898250877857208252e-01 1.897990331053733826e-02 8.138128370046615601e-02 4.231956228613853455e-02 -1.100371871143579483e-02 1.566471308469772339e-01 1.094355955719947815e-01 3.402676433324813843e-02 5.078750848770141602e-01 9.575309604406356812e-02 -2.964761555194854736e-01 1.025822386145591736e-02 6.031163502484560013e-03 1.720316857099533081e-01 3.577673435211181641e-01
7.649835199117660522e-03 1.735156327486038208e-01 -2.159316278994083405e-02 -3.375916481018066406e-01 2.410410717129707336e-02 -8.278108388185501099e-02 -1.281484812498092651e-01 1.400991976261138916e-01 4.312595725059509277e-02 3.003644570708274841e-02 -1.787053942680358887e-01 7.726835552603006363e-03 1.015810146927833557e-01 2.826609313488006592e-01 -1.736659556627273560e-02 -1.698288321495056152e-01 -4.229602217674255371e-02 1.300091594457626343e-01 2.771570980548858643e-01 3.021281771361827850e-02 -1.970591098070144653e-01 -4.723053798079490662e-02 -3.047475814819335938e-01 1.435189843177795410e-01 -2.782967984676361084e-01 4.642871022224426270e-02 -1.703629344701766968e-01 -4.936529099941253662e-01 -1.553191393613815308e-01 1.164610162377357483e-01 -1.284886151552200317e-01 1.814556121826171875e-02
9.963110834360122681e-02 -3.200888633728027344e-02 -8.062007278203964233e-02 -3.647426962852478027e-01 -2.557099461555480957e-01 2.902345061302185059e-01 1.289078295230865479e-01 3.498953282833099365e-01 1.129899621009826660e-01 7.778853923082351685e-02 -3.424894809722900391e-02 1.523334234952926636e-01 -3.059668540954589844e-01 1.587965041399002075e-01 3.078218102455139160e-01 -8.354090154170989990e-02 -7.510384172201156616e-02 7.859932631254196167e-02 3.952637016773223877e-01 -1.158621087670326233e-01 -8.281288295984268188e-02 7.777323573827743530e-02 -8.872062712907791138e-02 3.905412182211875916e-02 -5.858182907104492188e-02 6.189258396625518799e-02 1.366635113954544067e-01 -1.013476550579071045e-01 -1.403059661388397217e-01 -3.761536628007888794e-02 -1.484600007534027100e-01 1.181188821792602539e-01
-4.145565256476402283e-02 3.939456865191459656e-02 -1.795866489410400391e-01 9.973634034395217896e-02 1.227511540055274963e-01 1.404046416282653809e-01 2.094393372535705566e-01 1.297385096549987793e-01 3.820007294416427612e-02 -6.508161127567291260e-02 -1.041104942560195923e-01 9.162040799856185913e-02 -1.505842357873916626e-01 2.722012400627136230e-01 2.174535244703292847e-01 3.593727201223373413e-02 1.759755797684192657e-02 -5.238996073603630066e-02 -2.160120308399200439e-01 -2.861292064189910889e-01 -2.993338108062744141e-01 3.929113154299557209e-04 -2.247711718082427979e-01 2.298394739627838135e-01 9.411276131868362427e-02 3.231525123119354248e-01 4.113743547350168228e-03 -2.013042718172073364e-01 7.752425223588943481e-02 -2.344403229653835297e-02 -1.510385125875473022e-01 4.254948794841766357e-01
-2.151662260293960571e-01 -1.147205010056495667e-02 -1.207081899046897888e-01 -4.101926088333129883e-01 -2.960650483146309853e-03 1.069942768663167953e-02 -3.004732728004455566e-01 2.874222993850708008e-01 1.466225832700729370e-02 -6.164586544036865234e-02 -4.596085473895072937e-02 2.304644137620925903e-01 -1.739865988492965698e-01 -4.485137760639190674e-02 1.454901248216629028e-01 -8.303539454936981201e-02 -2.961833477020263672e-01 5.233895778656005859e-02 1.520083248615264893e-01 1.779145151376724243e-01 -1.519369184970855713e-01 1.372001767158508301e-01 -1.921326071023941040e-01 1.061301603913307190e-01 1.709764003753662109e-01 -1.329544037580490112e-01 1.436093747615814209e-01 -1.245381832122802734e-01 3.019873239099979401e-02 9.206629544496536255e-02 -6.950569152832031250e-02 3.815284073352813721e-01
-1.828116774559020996e-01 -7.710687816143035889e-02 -1.012106090784072876e-01 -3.999596834182739258e-02 -3.400481045246124268e-01 -5.765307322144508362e-02 -3.487076461315155029e-01 1.369334012269973755e-01 -2.409348040819168091e-01 -1.406679749488830566e-01 -2.453897446393966675e-01 4.152464866638183594e-01 -3.491924703121185303e-02 9.148548543453216553e-02 1.913425773382186890e-01 5.152264144271612167e-03 -3.184473514556884766e-01 9.881601482629776001e-02 -6.500065326690673828e-02 7.759756594896316528e-02 -1.416556686162948608e-01 -7.875537872314453125e-02 3.947605565190315247e-02 -3.598450869321823120e-02 -1.736780554056167603e-01 2.578305006027221680e-01 1.836967281997203827e-02 -2.771069407463073730e-01 -2.530053071677684784e-02 8.406537771224975586e-02 -1.815575733780860901e-02 2.077708765864372253e-02
6.448935717344284058e-02 3.425468504428863525e-01 -1.257567554712295532e-01 5.341089144349098206e-02 1.386579573154449463e-01 1.736648231744766235e-01 -2.035135775804519653e-01 2.129783183336257935e-01 -1.528524309396743774e-01 7.883031666278839111e-02 -2.643978595733642578e-02 -8.803195506334304810e-02 3.162863254547119141e-01 -5.579765141010284424e-02 8.993249386548995972e-02 1.568334735929965973e-02 -1.660051792860031128e-01 5.158455111086368561e-03 -7.102862000465393066e-04 -2.940023541450500488e-01 -2.345457524061203003e-01 1.677356064319610596e-01 5.487909168004989624e-02 -1.914040371775627136e-02 -3.150635957717895508e-02 2.288963943719863892e-01 1.709900051355361938e-02 -2.311696112155914307e-01 1.270239204168319702e-01 3.405405580997467041e-02 9.142167121171951294e-02 4.907579123973846436e-01
-4.694581627845764160e-01 1.724392622709274292e-01 -5.297314748167991638e-02 -1.055421307682991028e-01 -7.951832562685012817e-02 -8.083065599203109741e-02 7.080696523189544678e-02 2.696792185306549072e-01 -1.626280546188354492e-01 1.719489246606826782e-01 -1.414147615432739258e-01 -4.895567893981933594e-02 -1.151771545410156250e-01 -1.211994048207998276e-02 9.354477375745773315e-02 -9.200873784720897675e-03 -7.021776586771011353e-02 1.338807120919227600e-02 1.353244781494140625e-01 -1.327275335788726807e-01 -1.781792640686035156e-01 -8.152383565902709961e-02 -3.884342014789581299e-01 -1.218599304556846619e-01 1.547248801216483116e-03 3.682581484317779541e-01 -3.409590572118759155e-02 -9.753935039043426514e-02 -3.535740822553634644e-02 -1.090854108333587646e-01 5.848646163940429688e-02 3.696575760841369629e-01
-5.885882675647735596e-02 -7.410461455583572388e-02 -1.493751257658004761e-01 -6.103235483169555664e-02 -4.925147816538810730e-02 -2.880943380296230316e-02 -2.454321682453155518e-01 1.718020141124725342e-01 3.192931115627288818e-01 1.207937896251678467e-01 -2.809933423995971680e-01 3.530707955360412598e-02 1.707705408334732056e-01 2.228639125823974609e-01 -3.627585945650935173e-03 1.447839140892028809e-01 7.593966275453567505e-02 2.169916331768035889e-01 1.245453134179115295e-01 -2.108902484178543091e-01 -3.079390525817871094e-01 -1.243582647293806076e-02 8.367589861154556274e-02 4.556233882904052734e-01 -4.693884775042533875e-02 2.167156711220741272e-02 1.504989564418792725e-01 -2.230917364358901978e-01 -1.544018089771270752e-02 -7.913018018007278442e-02 1.358414292335510254e-01 2.301927506923675537e-01
-3.260786086320877075e-02 1.409968882799148560e-01 -2.936797738075256348e-01 4.381463676691055298e-02 -2.041244059801101685e-01 4.417070373892784119e-02 8.088734745979309082e-02 1.205063834786415100e-01 -1.240660101175308228e-01 -1.245680749416351318e-01 1.899782510008662939e-04 -7.841191440820693970e-02 3.763821348547935486e-02 2.232622504234313965e-01 -1.026868298649787903e-01 1.554844528436660767e-01 1.572939157485961914e-01 3.583561629056930542e-02 -4.736341536045074463e-02 -2.269680351018905640e-01 -3.938009738922119141e-01 -2.645214796066284180e-01 1.077750027179718018e-01 1.018826290965080261e-01 -1.402785070240497589e-02 4.271408170461654663e-02 1.938504278659820557e-01 -2.498981803655624390e-01 -2.783347386866807938e-03 -3.122605085372924805e-01 4.927297309041023254e-02 4.175475239753723145e-01
-7.882145047187805176e-02 7.617028057575225830e-02 -3.843459859490394592e-02 -2.143568098545074463e-01 -6.961078941822052002e-02 1.648645102977752686e-01 6.276258826255798340e-02 1.473926752805709839e-01 8.577609807252883911e-02 -1.956848204135894775e-01 -2.580785751342773438e-01 1.651754677295684814e-01 2.447294630110263824e-02 7.001286745071411133e-02 2.719301879405975342e-01 -5.325723811984062195e-02 -2.695513665676116943e-01 -4.349013045430183411e-02 1.244001239538192749e-01 -1.848192512989044189e-02 -3.001627922058105469e-01 1.708314269781112671e-01 -1.833184659481048584e-01 3.922529816627502441e-01 2.015641927719116211e-01 1.406100671738386154e-02 -1.463319659233093262e-01 -2.845820784568786621e-01 -7.685086131095886230e-02 2.779958024621009827e-02 -1.094137728214263916e-01 3.194643855094909668e-01
2.998273074626922607e-01 1.755596697330474854e-01 -6.068161129951477051e-02 -2.648361921310424805e-01 -1.361315250396728516e-01 -1.573913544416427612e-01 6.849437952041625977e-02 -2.524597197771072388e-02 -1.489139255136251450e-02 -6.848362833261489868e-02 -1.671496629714965820e-01 -2.729672007262706757e-02 -9.504312276840209961e-02 3.179449141025543213e-01 -9.574992954730987549e-02 6.390373688191175461e-03 -4.085496440529823303e-02 -5.892598628997802734e-02 1.169850826263427734e-01 -2.267205715179443359e-01 -4.221869409084320068e-01 8.599178399890661240e-04 -9.581569582223892212e-02 2.804333567619323730e-01 -2.247765511274337769e-01 6.997833400964736938e-02 -2.573053240776062012e-01 -2.265516966581344604e-01 1.284056007862091064e-01 -5.407308042049407959e-02 -1.113007813692092896e-01 2.507074177265167236e-01
-1.937587372958660126e-02 2.461328655481338501e-01 6.041693632141686976e-05 -2.323254346847534180e-01 -2.750390768051147461e-01 -1.136261895298957825e-01 -1.831900477409362793e-01 2.195950299501419067e-01 1.095268577337265015e-01 1.164588406682014465e-01 -1.335147917270660400e-01 2.044258713722229004e-01 3.595129027962684631e-02 -1.195367798209190369e-01 1.982681006193161011e-01 -7.293071597814559937e-02 -2.028920799493789673e-01 1.138228178024291992e-01 1.511292606592178345e-01 -3.318377137184143066e-01 -6.444966793060302734e-02 1.231211349368095398e-01 -2.190368473529815674e-01 -6.051199138164520264e-02 -2.101838290691375732e-01 7.535103708505630493e-02 -1.148727685213088989e-01 -2.890364527702331543e-01 -9.926214069128036499e-02 3.481694459915161133e-01 -3.204442793503403664e-03 1.834060996770858765e-01
-1.034224331378936768e-01 3.868593871593475342e-01 -1.686841994524002075e-01 -6.241335347294807434e-02 -8.524855971336364746e-02 5.138905718922615051e-02 -1.211788728833198547e-01 -1.220457553863525391e-01 1.034413799643516541e-01 1.020052433013916016e-01 -2.866405546665191650e-01 -1.299840305000543594e-02 1.034414023160934448e-01 1.114150360226631165e-01 1.746803224086761475e-01 5.334822088479995728e-02 -9.927163273096084595e-02 -1.974662393331527710e-02 1.495839357376098633e-01 -3.391726016998291016e-01 -2.294203042984008789e-01 -2.158132195472717285e-01 -3.018991649150848389e-01 2.032248079776763916e-01 2.391612678766250610e-01 6.666393578052520752e-02 2.552159726619720459e-01 -1.134496778249740601e-01 1.442280113697052002e-01 1.765166223049163818e-01 -1.529601961374282837e-01 1.165381520986557007e-01
-1.343919783830642700e-01 -2.224993705749511719e-02 2.447017282247543335e-02 -2.336713522672653198e-01 2.529283985495567322e-02 -4.337040241807699203e-03 -3.128826916217803955e-01 5.509715899825096130e-02 -1.013566553592681885e-02 1.194841489195823669e-01 -2.294329740107059479e-02 -5.899640172719955444e-02 -1.533070951700210571e-01 5.321617722511291504e-01 -8.541317284107208252e-02 -1.508386284112930298e-01 -1.939522027969360352e-01 -1.493584662675857544e-01 1.335945725440979004e-01 1.733036786317825317e-01 -1.718461364507675171e-01 -1.857352852821350098e-01 -6.019303202629089355e-02 8.445458859205245972e-02 -1.810455173254013062e-01 1.607957482337951660e-01 -1.113951429724693298e-01 -2.873861789703369141e-01 -2.343774028122425079e-02 1.504969000816345215e-01 1.395209431648254395e-01 3.010496795177459717e-01
-7.851405441761016846e-02 -1.149540767073631287e-01 -1.468284428119659424e-01 -3.198823034763336182e-01 -5.425427109003067017e-02 6.047761999070644379e-03 -2.841367572546005249e-02 2.314414978027343750e-01 -7.719171792268753052e-02 1.274004578590393066e-01 1.178106814622879028e-01 1.712312996387481689e-01 -1.854384839534759521e-01 -5.412067472934722900e-02 8.511970937252044678e-02 -4.003429040312767029e-02 -4.760129377245903015e-02 3.269778937101364136e-02 4.238780587911605835e-02 2.557168304920196533e-01 -2.318410277366638184e-01 -1.469205915927886963e-01 -3.638173639774322510e-01 1.147287040948867798e-01 -1.033949553966522217e-01 5.470070987939834595e-03 2.626533806324005127e-01 1.309522688388824463e-01 -2.133729681372642517e-02 -5.060217529535293579e-02 1.205331981182098389e-01 5.310814380645751953e-01
-1.872348338365554810e-01 3.668643534183502197e-01 8.671064674854278564e-02 -1.351536661386489868e-01 -7.314240932464599609e-02 2.132177203893661499e-01 2.803477831184864044e-02 4.852557927370071411e-02 -4.051627218723297119e-02 -2.041053399443626404e-02 -2.033841013908386230e-01 -1.811797916889190674e-01 1.455823928117752075e-01 1.561625301837921143e-01 -1.291442941874265671e-02 -3.555731475353240967e-01 6.302569806575775146e-02 2.972971200942993164e-01 -5.556605011224746704e-02 -5.427541583776473999e-02 -1.534075289964675903e-01 -1.614030748605728149e-01 -4.968370497226715088e-02 -7.600015401840209961e-02 -3.471852242946624756e-01 -1.769761368632316589e-02 5.801019817590713501e-02 -2.490721940994262695e-01 2.858984656631946564e-02 -6.106115505099296570e-02 -1.232114210724830627e-01 3.741473853588104248e-01
-2.050001546740531921e-02 3.347148597240447998e-01 -1.483099758625030518e-01 -2.295009940862655640e-01 -3.047939762473106384e-02 3.363204747438430786e-02 -1.397182345390319824e-01 -1.113309487700462341e-01 -1.543231960386037827e-02 -1.420763134956359863e-01 -9.637101739645004272e-02 2.136413753032684326e-01 -2.015269249677658081e-01 -3.212362527847290039e-02 -1.348710507154464722e-01 1.778225004673004150e-01 1.088497415184974670e-01 -1.538719981908798218e-02 1.807397007942199707e-01 -3.577549755573272705e-02 -1.269574910402297974e-01 2.540266811847686768e-01 -1.311610341072082520e-01 -1.087300386279821396e-02 -9.087307006120681763e-02 1.223641932010650635e-01 1.698458790779113770e-01 -2.995986342430114746e-01 5.090485513210296631e-02 1.856527030467987061e-01 -3.112400770187377930e-01 4.385496675968170166e-01
-6.050615012645721436e-02 -1.363358199596405029e-01 -1.428868323564529419e-01 -2.269031107425689697e-01 5.481681972742080688e-02 -7.405948638916015625e-02 -1.281663030385971069e-01 -9.633634984493255615e-02 -1.868237182497978210e-02 7.808022201061248779e-02 -2.502666711807250977e-01 -4.030443727970123291e-02 -1.335949897766113281e-01 4.357272386550903320e-01 -1.136371716856956482e-01 -4.543634876608848572e-02 -8.552189916372299194e-02 -1.650274544954299927e-01 2.083128243684768677e-01 -1.315449774265289307e-01 -2.235232293605804443e-01 -1.291551142930984497e-01 -4.794227331876754761e-02 1.275781542062759399e-01 -3.622989058494567871e-01 1.852574348449707031e-01 -1.546836346387863159e-01 -2.569921016693115234e-01 -2.147553116083145142e-02 -4.735239967703819275e-02 2.790163755416870117e-01 2.483843117952346802e-01
2.215468883514404297e-01 -2.438119240105152130e-02 -1.932279467582702637e-01 -9.672946482896804810e-02 1.866592466831207275e-02 9.136573225259780884e-02 -3.252457380294799805e-01 -1.338981240987777710e-01 3.442459180951118469e-02 1.616486757993698120e-01 -1.011860966682434082e-01 1.198873072862625122e-01 8.742938190698623657e-02 -1.319727748632431030e-01 2.629129588603973389e-01 -1.456683278083801270e-01 -6.690747290849685669e-02 1.975974291563034058e-01 3.029828965663909912e-01 -1.665356010198593140e-02 -3.657687306404113770e-01 1.979508996009826660e-01 -9.606912732124328613e-02 3.251844644546508789e-02 1.206894293427467346e-01 -6.665007770061492920e-02 -1.210003718733787537e-02 -2.971554398536682129e-01 1.166604906320571899e-01 1.348785907030105591e-01 -2.437878102064132690e-01 2.938423454761505127e-01
-4.801984131336212158e-02 3.202211111783981323e-02 -2.377361953258514404e-01 -1.191359758377075195e-01 -2.807145118713378906e-01 6.739594973623752594e-03 8.511789143085479736e-02 1.668455302715301514e-01 -1.033107265830039978e-01 -1.574767976999282837e-01 -2.846626639366149902e-01 8.320238441228866577e-02 -4.275264218449592590e-02 3.340263664722442627e-01 -4.044340550899505615e-02 -1.215086039155721664e-02 8.915235847234725952e-02 1.202686801552772522e-01 2.256973385810852051e-01 -1.340351998805999756e-01 -4.455051422119140625e-01 2.509468197822570801e-01 -1.456978917121887207e-01 3.196261227130889893e-01 8.981589972972869873e-02 5.393227189779281616e-02 -6.578752398490905762e-02 -2.370570302009582520e-01 -8.425056189298629761e-02 -9.574855118989944458e-02 -7.437635213136672974e-02 6.295458227396011353e-02
2.044433541595935822e-02 2.980486750602722168e-01 -2.155134677886962891e-01 -1.996231228113174438e-01 3.479725122451782227e-02 -2.404450625181198120e-02 1.311859861016273499e-02 8.268290013074874878e-02 -7.433836162090301514e-02 -3.487396985292434692e-02 -1.532445400953292847e-01 -1.406516283750534058e-01 1.518964320421218872e-01 2.712592668831348419e-02 -1.447038631886243820e-02 2.800282239913940430e-01 -1.154073327779769897e-01 5.012274160981178284e-02 -1.444142311811447144e-01 -1.660233587026596069e-01 -2.351766377687454224e-01 4.320226982235908508e-02 -1.020393893122673035e-01 1.778845093213021755e-03 -2.148775458335876465e-01 3.518451005220413208e-02 6.862132251262664795e-02 -4.869831800460815430e-01 -5.866514891386032104e-02 2.351544499397277832e-01 3.801371753215789795e-01 1.971242576837539673e-01
7.314303517341613770e-02 3.418974950909614563e-02 -1.200134307146072388e-01 -2.545105218887329102e-01 6.289814412593841553e-02 2.709211707115173340e-01 1.235410124063491821e-01 1.016304939985275269e-01 -2.623664438724517822e-01 -3.275426104664802551e-02 -3.983077108860015869e-01 1.331789046525955200e-01 -6.576812267303466797e-02 1.036071181297302246e-01 8.429813385009765625e-02 -1.709709502756595612e-02 1.764972954988479614e-01 8.051660656929016113e-02 -9.893212467432022095e-02 -8.304386585950851440e-02 -2.142776399850845337e-01 -7.911372813396155834e-04 1.623768061399459839e-01 2.499004304409027100e-01 1.194405481219291687e-01 2.844897806644439697e-01 1.423931717872619629e-01 -1.731494963169097900e-01 2.567204236984252930e-01 -5.688796564936637878e-02 -1.772364228963851929e-01 3.279364705085754395e-01
1.397572755813598633e-01 1.274711638689041138e-01 6.798673421144485474e-02 5.565097555518150330e-02 -1.708745956420898438e-01 1.992086619138717651e-01 -4.174479097127914429e-02 -1.168379411101341248e-01 -4.302029311656951904e-02 1.840175539255142212e-01 -2.555939257144927979e-01 -6.640578061342239380e-02 -3.134568408131599426e-02 6.439413130283355713e-02 2.488147318363189697e-01 1.238054707646369934e-01 1.281978189945220947e-01 2.531953752040863037e-01 2.083378136157989502e-01 -3.981729596853256226e-02 -3.001579940319061279e-01 -1.906045973300933838e-01 -2.995969653129577637e-01 1.540499627590179443e-01 5.760025233030319214e-02 -8.680923841893672943e-03 3.186553716659545898e-01 -2.280641347169876099e-01 2.296241465955972672e-03 -1.842100471258163452e-01 2.356119304895401001e-01 2.693704366683959961e-01
-1.391411274671554565e-01 -3.961597755551338196e-02 2.951506897807121277e-02 -3.742517530918121338e-01 -2.821749262511730194e-02 -4.210385680198669434e-02 -2.783266603946685791e-01 4.563579335808753967e-02 -1.585208624601364136e-01 8.793652057647705078e-02 -1.196588054299354553e-01 -1.255840212106704712e-01 -9.652259945869445801e-02 2.419253140687942505e-01 1.035678833723068237e-01 -7.023246586322784424e-02 -2.920359931886196136e-02 -2.873298823833465576e-01 3.345495164394378662e-01 -1.315586864948272705e-01 2.726075472310185432e-03 -1.452719271183013916e-01 -1.715348660945892334e-01 2.231299728155136108e-01 -2.151416987180709839e-01 5.195383727550506592e-02 -1.180687174201011658e-01 -2.216063737869262695e-01 1.582618653774261475e-01 1.206272840499877930e-01 2.411333024501800537e-01 2.946527004241943359e-01
-5.066012144088745117e-01 8.569446951150894165e-02 -1.094780396670103073e-02 -1.699043661355972290e-01 -1.677237451076507568e-02 9.582352638244628906e-02 7.480951398611068726e-02 1.454136818647384644e-01 -1.482993364334106445e-01 3.018904924392700195e-01 -7.858391851186752319e-02 1.509215980768203735e-01 -1.046487167477607727e-01 2.725546248257160187e-03 6.061839871108531952e-03 6.003656983375549316e-02 -1.081872656941413879e-01 5.203650146722793579e-02 1.848935037851333618e-01 -8.942065387964248657e-02 -1.522462964057922363e-01 -1.838267445564270020e-01 -3.454129695892333984e-01 3.483317419886589050e-02 -3.247996047139167786e-02 3.895991742610931396e-01 5.626117810606956482e-02 -9.093138575553894043e-02 3.691731020808219910e-02 -1.351555436849594116e-01 -2.640217915177345276e-02 3.089406192302703857e-01
-2.650649249553680420e-01 -4.781989008188247681e-02 -1.605851948261260986e-01 -2.561241090297698975e-01 -1.963324695825576782e-01 -5.918655544519424438e-02 -9.428578615188598633e-02 1.065754443407058716e-01 -1.905771791934967041e-01 -1.266383379697799683e-01 -2.057793736457824707e-01 -2.382203936576843262e-01 -1.530570164322853088e-02 4.451405405998229980e-01 -1.628770120441913605e-02 -2.358531355857849121e-01 1.477328091859817505e-01 5.519356206059455872e-02 1.787626296281814575e-01 2.572505362331867218e-02 -1.869101822376251221e-01 9.980888664722442627e-02 -1.889371424913406372e-01 2.455508708953857422e-01 -3.687184536829590797e-03 -1.005743220448493958e-01 -4.586325958371162415e-02 -2.790708839893341064e-01 -1.082059666514396667e-01 8.747989684343338013e-02 9.156201034784317017e-02 2.276072502136230469e-01
7.390628010034561157e-02 1.687756180763244629e-01 -6.853391230106353760e-02 -5.447707697749137878e-02 2.352124452590942383e-02 1.681437045335769653e-01 2.344387918710708618e-01 9.245506674051284790e-02 9.490997344255447388e-02 1.890292763710021973e-01 -2.268863618373870850e-01 -5.694950744509696960e-02 -1.680756360292434692e-02 4.264467358589172363e-01 3.372417092323303223e-01 -7.793223857879638672e-02 -8.183775097131729126e-02 -6.188224535435438156e-03 7.531768828630447388e-02 -5.854003131389617920e-02 -1.595869064331054688e-01 6.233284249901771545e-02 -8.749497681856155396e-02 2.302109748125076294e-01 1.142414137721061707e-01 1.465450972318649292e-01 -8.968050032854080200e-02 -2.434865757822990417e-02 5.384073033928871155e-02 -1.452955305576324463e-01 -1.269821673631668091e-01 5.248907804489135742e-01
1.032615303993225098e-01 1.952740252017974854e-01 -9.858279675245285034e-02 4.759854078292846680e-02 -6.875307857990264893e-02 9.917487204074859619e-02 7.643060386180877686e-02 1.249396726489067078e-01 4.544489830732345581e-02 -9.061414003372192383e-02 -2.657881081104278564e-01 -2.308453992009162903e-02 -3.489757329225540161e-02 1.666588485240936279e-01 4.021494686603546143e-01 1.388458311557769775e-01 -2.415412068367004395e-01 -2.668634802103042603e-02 -1.202317997813224792e-01 -2.240096628665924072e-01 -2.722514867782592773e-01 1.174610927700996399e-01 -1.992064863443374634e-01 2.201049178838729858e-01 2.280673533678054810e-01 9.440505504608154297e-02 -1.533278524875640869e-01 -1.774161010980606079e-01 -5.220108106732368469e-02 7.161499815993010998e-04 4.673994332551956177e-02 4.372621476650238037e-01
5.112958326935768127e-02 -7.700299471616744995e-02 -1.366733610630035400e-01 -1.246591806411743164e-01 -3.544129803776741028e-02 1.741973906755447388e-01 1.426919847726821899e-01 1.898244470357894897e-01 6.017282605171203613e-03 -7.930584251880645752e-02 -1.114881411194801331e-01 -1.340609639883041382e-01 -2.366042286157608032e-01 1.043264865875244141e-01 2.495955228805541992e-01 1.942472606897354126e-01 -1.783148795366287231e-01 -2.486338168382644653e-01 -2.159159481525421143e-01 -2.847739458084106445e-01 -4.047136306762695312e-01 6.012783572077751160e-02 7.858470082283020020e-02 1.150077357888221741e-01 1.744189113378524780e-01 6.239591166377067566e-02 -2.786973118782043457e-02 -2.649897336959838867e-01 -3.135343641042709351e-02 6.716609466820955276e-03 -3.645604848861694336e-02 3.870506286621093750e-01
-3.787219524383544922e-01 6.391665339469909668e-02 -2.944589965045452118e-02 -1.981644481420516968e-01 -6.731627881526947021e-02 6.081072613596916199e-02 1.572302132844924927e-01 3.079877495765686035e-01 -1.203116476535797119e-01 2.093588262796401978e-01 -2.627894282341003418e-01 3.218638524413108826e-02 -5.234425514936447144e-02 -2.901886962354183197e-02 -2.347906306385993958e-02 2.242001891136169434e-01 5.102122575044631958e-02 -1.026704907417297363e-02 1.699337512254714966e-01 -2.675556112080812454e-03 -2.362487316131591797e-01 -1.376372128725051880e-01 -3.237782418727874756e-01 -1.339927874505519867e-02 -4.004911705851554871e-02 2.157456874847412109e-01 -1.913510635495185852e-02 -5.762038379907608032e-02 -5.069538578391075134e-02 -2.329589873552322388e-01 -2.265667729079723358e-02 4.256634712219238281e-01
-2.154069542884826660e-01 1.127945110201835632e-01 -3.443580269813537598e-01 -3.725499510765075684e-01 -7.450577616691589355e-02 -7.536784559488296509e-02 -1.680342555046081543e-01 4.842391610145568848e-02 -5.499809607863426208e-02 3.803763389587402344e-01 1.195973604917526245e-01 2.615425288677215576e-01 -2.321859002113342285e-01 1.454037278890609741e-01 3.118971288204193115e-01 -1.793283373117446899e-01 1.100688949227333069e-01 -7.895148545503616333e-02 8.406901359558105469e-02 -7.112168520689010620e-02 -3.215407952666282654e-02 -2.367970999330282211e-03 6.556794792413711548e-02 -7.629454880952835083e-02 -8.046782016754150391e-02 2.252857685089111328e-01 2.681659758090972900e-01 -1.254092454910278320e-01 -1.291269203647971153e-03 -9.587694704532623291e-02 8.075377263594418764e-05 1.052733138203620911e-01
1.417970359325408936e-01 1.454914212226867676e-01 -8.653815835714340210e-02 4.008521139621734619e-02 9.798942506313323975e-02 1.846839785575866699e-01 -1.046618148684501648e-01 9.701361507177352905e-02 -2.293086145073175430e-03 7.815183699131011963e-02 -1.800840795040130615e-01 -8.127285540103912354e-02 1.072235521860420704e-03 1.919539272785186768e-02 2.937084138393402100e-01 1.029139459133148193e-01 6.365210283547639847e-03 1.697162240743637085e-01 8.662380278110504150e-02 -1.057167723774909973e-01 -3.255810141563415527e-01 1.808796525001525879e-01 -1.327106356620788574e-01 2.369975149631500244e-01 1.290875077247619629e-01 -9.511655569076538086e-02 -2.472433149814605713e-01 -2.355916351079940796e-01 -5.216262117028236389e-02 7.081730663776397705e-02 -5.795965343713760376e-02 5.742102861404418945e-01
-8.395285159349441528e-02 1.469606310129165649e-01 -1.399994194507598877e-01 -4.834147989749908447e-01 8.569163084030151367e-02 -9.992595016956329346e-02 -1.698132157325744629e-01 3.445553183555603027e-01 8.046823740005493164e-02 -3.762432141229510307e-03 -1.509564090520143509e-02 1.028188467025756836e-01 -1.230975016951560974e-01 1.203179825097322464e-02 1.773597598075866699e-01 -2.376584559679031372e-01 -1.386896520853042603e-01 7.644744962453842163e-02 1.033462435007095337e-01 2.905480191111564636e-02 7.865247875452041626e-02 1.099781468510627747e-01 -3.342314064502716064e-02 1.831735372543334961e-01 1.277084499597549438e-01 -8.540885895490646362e-02 1.269930899143218994e-01 -2.043569236993789673e-01 4.974085092544555664e-02 5.645344778895378113e-02 -2.744188904762268066e-01 4.250204563140869141e-01
-3.080962002277374268e-01 -2.266843318939208984e-01 1.539831757545471191e-01 6.620323657989501953e-02 -6.885214149951934814e-02 6.629265099763870239e-02 -2.756547927856445312e-02 1.543952077627182007e-01 5.708081182092428207e-03 1.501011997461318970e-01 -1.462932378053665161e-01 1.286126486957073212e-02 -1.682553887367248535e-01 2.444633841514587402e-02 2.300183922052383423e-01 -2.341709733009338379e-01 2.784952986985445023e-03 2.176804542541503906e-01 9.020099043846130371e-02 -1.726479530334472656e-01 -1.204531490802764893e-01 -2.249926179647445679e-01 -3.732098639011383057e-02 3.921315073966979980e-01 1.353683173656463623e-01 -7.046905905008316040e-02 -4.183869436383247375e-02 -1.632215231657028198e-01 1.456626970320940018e-02 -5.143561959266662598e-02 -3.233211487531661987e-02 4.998700618743896484e-01
-7.460661977529525757e-02 -4.626059532165527344e-02 -2.598101496696472168e-01 -3.345508575439453125e-01 -1.449200510978698730e-01 9.584394097328186035e-02 -7.421209663152694702e-02 9.198806434869766235e-02 1.948469877243041992e-01 1.113783046603202820e-01 -1.034535691142082214e-01 1.527673751115798950e-01 2.426332980394363403e-01 2.511540055274963379e-01 -1.379225552082061768e-01 6.459494680166244507e-02 7.063033431768417358e-02 -1.617517322301864624e-01 5.065918564796447754e-01 3.119793720543384552e-02 -1.034905016422271729e-01 9.344926476478576660e-02 -8.246945589780807495e-02 -1.571770384907722473e-02 -3.341368213295936584e-02 6.062595546245574951e-02 4.746249318122863770e-02 -6.580270826816558838e-02 -8.467921614646911621e-02 -1.855314373970031738e-01 1.787874549627304077e-01 3.727887570858001709e-01
-2.060895264148712158e-01 3.776979818940162659e-02 2.186044305562973022e-02 -2.169006019830703735e-01 -1.433204710483551025e-01 -9.959694743156433105e-02 -1.285098344087600708e-01 -1.964417845010757446e-01 -7.114689797163009644e-02 1.465920358896255493e-01 -2.008113861083984375e-01 -6.253577023744583130e-02 -5.051486939191818237e-02 5.267816781997680664e-01 -3.623330220580101013e-02 -1.882253438234329224e-01 -2.438766807317733765e-01 -3.601591289043426514e-02 1.746615022420883179e-01 6.830993294715881348e-02 -2.206431925296783447e-01 -1.001951918005943298e-01 -3.517957031726837158e-02 1.760169565677642822e-01 -2.141244411468505859e-01 1.724531799554824829e-01 -2.347145788371562958e-02 -2.319364249706268311e-01 6.529627740383148193e-02 9.731292724609375000e-02 1.498968750238418579e-01 2.870675921440124512e-01
-2.243612147867679596e-02 -1.516746133565902710e-01 -1.326873153448104858e-02 -1.385196596384048462e-01 -1.015807539224624634e-01 -1.394860097207129002e-03 2.359930612146854401e-02 -2.411207109689712524e-01 -9.163706272374838591e-05 1.286918371915817261e-01 2.005032151937484741e-01 1.466850843280553818e-02 -2.135980725288391113e-01 3.282968327403068542e-02 1.364574581384658813e-01 -1.028141006827354431e-01 6.690219789743423462e-02 2.235736101865768433e-01 -1.501082628965377808e-02 -2.601076960563659668e-01 -3.511361777782440186e-01 -1.028441935777664185e-01 -1.069323942065238953e-01 3.207113742828369141e-01 -4.106634482741355896e-02 -2.678981795907020569e-02 1.669286191463470459e-01 -2.087201774120330811e-01 -9.570883959531784058e-02 2.178930640220642090e-01 -4.084040224552154541e-02 5.025874376296997070e-01
-1.701573468744754791e-02 -8.178029954433441162e-02 -2.232884168624877930e-01 -3.353429436683654785e-01 -1.197806075215339661e-01 -2.129039168357849121e-01 -1.267924457788467407e-01 3.807455301284790039e-02 -1.440544426441192627e-01 1.230442523956298828e-01 -3.793608844280242920e-01 1.305334419012069702e-01 2.496635019779205322e-01 -1.300552394241094589e-02 3.410487249493598938e-02 -1.575456261634826660e-01 -4.681450501084327698e-02 -5.689286440610885620e-02 -5.337398126721382141e-02 -7.454962283372879028e-02 -4.896384477615356445e-02 -1.348135173320770264e-01 -2.602107226848602295e-01 6.606623064726591110e-03 -2.558365166187286377e-01 4.583377763628959656e-02 -1.269904524087905884e-02 -2.682802677154541016e-01 1.650307029485702515e-01 -1.930155456066131592e-01 -3.721055090427398682e-01 1.528949290513992310e-01
-6.785978376865386963e-02 -1.051303818821907043e-01 -9.346554428339004517e-02 -5.108023881912231445e-01 -1.567355841398239136e-01 -9.602615237236022949e-02 -1.386341154575347900e-01 4.013150036334991455e-01 -9.752822667360305786e-02 1.468593627214431763e-01 -2.305941283702850342e-02 8.616749942302703857e-02 -3.053826987743377686e-01 1.662771552801132202e-01 4.433324933052062988e-02 3.106948453933000565e-03 -1.161590591073036194e-01 2.407506853342056274e-01 4.089099913835525513e-02 1.555132716894149780e-01 2.459843829274177551e-02 8.384981751441955566e-02 -8.491289615631103516e-02 1.709616035223007202e-01 -7.372313737869262695e-02 -1.811109855771064758e-02 2.363390848040580750e-02 -2.836954295635223389e-01 -3.005787357687950134e-02 -5.300664529204368591e-02 3.762647137045860291e-02 3.246412873268127441e-01
2.795539200305938721e-01 1.497767120599746704e-02 1.173971518874168396e-01 1.502299308776855469e-01 -2.695457311347126961e-03 -9.244432300329208374e-02 1.395510435104370117e-01 9.730966389179229736e-02 -7.488450407981872559e-02 3.351981937885284424e-02 -1.436787247657775879e-01 2.797237634658813477e-01 8.277703076601028442e-02 2.046135514974594116e-01 2.067012935876846313e-01 4.427550360560417175e-02 6.525740772485733032e-02 -9.891951084136962891e-02 2.110381871461868286e-01 1.011329516768455505e-01 -2.156477570533752441e-01 -1.879704445600509644e-01 -1.823944151401519775e-01 1.945533454418182373e-01 -9.993692487478256226e-02 -2.183614857494831085e-02 -1.693443059921264648e-01 -4.836222231388092041e-01 -7.374873850494623184e-03 6.647033989429473877e-02 1.742248684167861938e-01 3.451511859893798828e-01
1.372330933809280396e-01 -3.143771886825561523e-01 -1.962852925062179565e-01 -3.101834952831268311e-01 -7.242522202432155609e-03 -9.949158877134323120e-02 -1.464699581265449524e-02 6.737186759710311890e-02 -2.435258775949478149e-01 2.924641035497188568e-02 -1.710111647844314575e-01 3.370778262615203857e-02 5.144880339503288269e-02 8.845970034599304199e-03 7.139275968074798584e-02 -2.307624816894531250e-01 -2.573674544692039490e-02 1.103352289646863937e-02 1.510874629020690918e-01 -8.943674713373184204e-02 -5.155361071228981018e-02 -3.230925276875495911e-02 -3.256005942821502686e-01 -1.098463386297225952e-01 -2.683519423007965088e-01 6.241515651345252991e-02 7.865552604198455811e-02 -4.288884997367858887e-01 7.520572096109390259e-02 2.237501144409179688e-01 -1.589079350233078003e-01 2.843707501888275146e-01
6.839086115360260010e-02 2.983037009835243225e-02 -2.182601541280746460e-01 -1.531221717596054077e-01 -7.802353054285049438e-02 1.987283378839492798e-01 -1.610724478960037231e-01 -4.259951785206794739e-02 -5.597878247499465942e-02 5.536870285868644714e-02 -1.574262380599975586e-01 1.138760149478912354e-01 8.451437205076217651e-02 3.968489542603492737e-02 4.278156533837318420e-02 1.647365093231201172e-02 1.567116826772689819e-01 1.232554316520690918e-01 9.024457633495330811e-02 -1.497668325901031494e-01 -4.587925374507904053e-01 1.484079062938690186e-01 -7.648601382970809937e-02 4.649045765399932861e-01 -2.279068343341350555e-02 2.201440185308456421e-02 1.377704590559005737e-01 -1.164841130375862122e-01 3.316253721714019775e-01 -4.403515905141830444e-02 1.432717293500900269e-01 3.231388628482818604e-01
5.533373355865478516e-02 8.310349285602569580e-02 -3.849247395992279053e-01 6.877896934747695923e-02 -1.277825087308883667e-01 2.831973433494567871e-01 1.423085927963256836e-01 8.575428277254104614e-02 -1.974134594202041626e-01 -4.721932485699653625e-02 -1.985956728458404541e-01 -1.348677277565002441e-01 1.384940743446350098e-01 -4.381787963211536407e-03 -2.087599225342273712e-02 -1.881520450115203857e-01 -1.463265568017959595e-01 -1.145035177469253540e-01 2.769577875733375549e-02 -2.558675706386566162e-01 -2.630781531333923340e-01 -3.714468702673912048e-02 -1.567054539918899536e-01 2.624211907386779785e-01 8.498884737491607666e-02 2.969678640365600586e-01 1.066607460379600525e-01 -2.455632686614990234e-01 -2.057438045740127563e-01 1.474936455488204956e-01 3.120548836886882782e-02 2.494255751371383667e-01
-2.710646390914916992e-01 1.705591678619384766e-01 -1.141439676284790039e-01 -2.378325760364532471e-01 -1.012144237756729126e-02 -6.855378299951553345e-02 -9.167408943176269531e-02 9.625863283872604370e-02 -1.687075942754745483e-01 2.039407491683959961e-01 1.069544032216072083e-01 -6.992496550083160400e-02 -3.410371541976928711e-01 3.129005432128906250e-01 3.124736249446868896e-01 1.176242083311080933e-01 1.342883706092834473e-01 6.557969748973846436e-02 -8.252732455730438232e-02 9.181915968656539917e-02 8.091209828853607178e-02 -3.257483616471290588e-02 -1.983720362186431885e-01 4.908271878957748413e-02 -1.091670989990234375e-01 2.655473947525024414e-01 2.131136655807495117e-01 -1.753123551607131958e-01 -3.264492377638816833e-02 6.169393286108970642e-02 9.655261039733886719e-02 3.654780387878417969e-01
-1.277564018964767456e-01 -2.784133702516555786e-02 8.146112412214279175e-02 -2.391235977411270142e-01 -7.977651804685592651e-02 -3.819932416081428528e-02 -2.122693806886672974e-01 2.550465241074562073e-02 -3.192292898893356323e-02 -8.703225106000900269e-02 -1.066380888223648071e-01 -1.477545201778411865e-01 9.376630187034606934e-02 1.447947919368743896e-01 2.192133367061614990e-01 1.000337451696395874e-01 -1.856279075145721436e-01 3.321088552474975586e-01 -1.896362155675888062e-01 -1.150595322251319885e-01 -1.231473460793495178e-01 -1.791993230581283569e-01 -3.451490700244903564e-01 3.429626822471618652e-01 -1.902294903993606567e-01 1.616891771554946899e-01 1.053746268153190613e-01 -2.156721353530883789e-01 -1.628084182739257812e-01 -9.215023368597030640e-02 -1.097815260291099548e-01 3.015902042388916016e-01
-1.622471362352371216e-01 -1.312766671180725098e-01 2.150702029466629028e-01 -1.583741903305053711e-01 -1.112977489829063416e-01 6.898617837578058243e-03 -6.370352208614349365e-02 1.318265795707702637e-01 -2.540931291878223419e-02 2.211850285530090332e-01 -1.900161802768707275e-02 1.535837911069393158e-02 -1.166055202484130859e-01 2.638304531574249268e-01 1.937324739992618561e-02 -2.426425367593765259e-01 -1.972543299198150635e-01 1.394477486610412598e-01 2.431024312973022461e-01 -1.527981013059616089e-01 -2.023461610078811646e-01 7.069712132215499878e-02 -1.326271798461675644e-02 1.839068979024887085e-01 2.521794056519865990e-03 4.362079873681068420e-02 4.085136651992797852e-01 -4.819090664386749268e-01 2.752429619431495667e-02 9.392482042312622070e-02 9.254630655050277710e-02 1.367489099502563477e-01
8.684416115283966064e-02 -2.280073314905166626e-01 -2.323532663285732269e-02 -2.272786200046539307e-01 -2.403849922120571136e-02 -5.040491372346878052e-02 -8.863680809736251831e-02 2.089911699295043945e-01 -3.487680554389953613e-01 -2.427141182124614716e-02 -2.139081358909606934e-01 7.295353710651397705e-02 -9.921589866280555725e-03 8.860472589731216431e-02 4.412077367305755615e-02 -3.367697121575474739e-03 -1.928556412458419800e-01 -4.643956199288368225e-02 1.679514944553375244e-01 -3.041926324367523193e-01 -1.236999407410621643e-02 3.281874954700469971e-02 -1.002720743417739868e-01 -1.308249682188034058e-01 -3.467189669609069824e-01 -6.245432794094085693e-02 1.342902034521102905e-01 -4.296987652778625488e-01 -1.271288245916366577e-01 -1.024421453475952148e-01 -2.167503386735916138e-01 2.479751408100128174e-01
-1.087390556931495667e-01 2.885925583541393280e-02 -6.952551007270812988e-02 8.600374311208724976e-02 -8.401118963956832886e-02 -2.818108201026916504e-01 -1.512945443391799927e-01 3.960026204586029053e-01 1.612733155488967896e-01 1.716694086790084839e-01 -1.023755222558975220e-01 -8.645462803542613983e-03 -1.451518237590789795e-01 -5.068237707018852234e-02 1.057115644216537476e-01 3.065002523362636566e-02 1.383056491613388062e-01 2.100571990013122559e-01 1.631260067224502563e-01 -1.540577858686447144e-01 2.356354147195816040e-02 -3.931944817304611206e-02 -2.045796364545822144e-01 1.453587114810943604e-01 -6.321252137422561646e-02 -7.850819826126098633e-02 2.117645591497421265e-01 -3.974866569042205811e-01 6.859697401523590088e-02 -5.056257359683513641e-03 2.747863233089447021e-01 3.677288591861724854e-01
-1.724925935268402100e-01 -3.329275920987129211e-02 -7.147590629756450653e-03 -3.206590414047241211e-01 -6.184567464515566826e-04 -2.913849353790283203e-01 -1.305944472551345825e-01 1.970402747392654419e-01 -1.875196397304534912e-01 8.151555806398391724e-02 6.499970704317092896e-02 2.750143222510814667e-02 -2.524513006210327148e-01 7.475153356790542603e-02 7.018090784549713135e-02 -5.381204932928085327e-02 -1.242731288075447083e-01 -4.462258145213127136e-02 1.176128536462783813e-01 -4.891892522573471069e-02 -8.757259696722030640e-02 -4.121882840991020203e-02 -6.689745932817459106e-03 3.383455276489257812e-01 -2.768089622259140015e-02 -4.531287029385566711e-02 4.325560927391052246e-01 -3.538222610950469971e-01 -9.206327795982360840e-02 6.242826581001281738e-02 3.745775297284126282e-02 3.392746448516845703e-01
-3.267723023891448975e-01 6.836603581905364990e-02 -1.195210590958595276e-01 -9.318445622920989990e-02 4.334283247590065002e-02 -1.181625574827194214e-01 2.340419143438339233e-01 2.829955816268920898e-01 -5.177452042698860168e-02 2.845159769058227539e-01 -1.099688634276390076e-01 2.354637533426284790e-01 -2.120863646268844604e-01 -1.165806129574775696e-02 1.242358088493347168e-01 -1.866537928581237793e-01 -2.092966288328170776e-01 5.827399343252182007e-02 2.923345193266868591e-02 -2.728084623813629150e-01 -1.469076424837112427e-01 -3.833293542265892029e-02 -2.944879531860351562e-01 6.482148915529251099e-02 -5.080232396721839905e-02 2.279282808303833008e-01 1.115127503871917725e-01 8.510007709264755249e-02 1.107556149363517761e-01 -5.464047566056251526e-02 1.190389469265937805e-01 3.580908477306365967e-01
-2.690461575984954834e-01 1.833309531211853027e-01 -2.418771944940090179e-02 -7.675365358591079712e-02 -2.689459361135959625e-02 1.913049966096878052e-01 -1.338232159614562988e-01 1.268748641014099121e-01 -2.726510763168334961e-01 1.698079407215118408e-01 -6.787090748548507690e-02 -5.185851827263832092e-03 3.234843164682388306e-02 7.177215069532394409e-02 9.769598394632339478e-02 5.493773147463798523e-02 1.170663386583328247e-01 3.819428980350494385e-01 2.972424030303955078e-01 2.056425437331199646e-02 -1.654235124588012695e-01 -2.844485454261302948e-02 -2.191345840692520142e-01 -1.394513249397277832e-01 -8.323797583580017090e-02 2.607799172401428223e-01 -7.869902253150939941e-02 -4.274926781654357910e-01 1.868201494216918945e-01 -1.289389282464981079e-01 1.693496853113174438e-01 3.934311494231224060e-02
-2.984478473663330078e-01 6.349796056747436523e-02 -4.508318379521369934e-02 -2.709330618381500244e-01 -1.283569037914276123e-01 7.708672434091567993e-03 5.627410486340522766e-02 2.888972461223602295e-01 -3.665773868560791016e-01 3.024651408195495605e-01 -9.159541875123977661e-02 7.929486781358718872e-02 -1.457682251930236816e-01 3.903888165950775146e-02 2.178471386432647705e-01 1.413232833147048950e-01 7.578636705875396729e-02 8.730626851320266724e-02 1.203889101743698120e-01 2.410993166267871857e-02 -1.502571254968643188e-01 -3.419040469452738762e-03 -2.662160098552703857e-01 6.588671356439590454e-02 -2.116449326276779175e-01 4.199641644954681396e-01 1.316060428507626057e-03 -7.497335970401763916e-02 3.860424086451530457e-02 -3.875633329153060913e-02 6.734231114387512207e-02 1.923475116491317749e-01
-2.419111132621765137e-01 -1.102426438592374325e-03 -3.623724281787872314e-01 -4.427225887775421143e-01 -1.081652268767356873e-01 7.632119208574295044e-02 -1.062496975064277649e-01 -8.903052657842636108e-02 -1.602955162525177002e-01 2.990261018276214600e-01 -2.813305705785751343e-02 9.108119457960128784e-02 -3.395575284957885742e-01 1.246056035161018372e-01 2.379974871873855591e-01 -1.032211855053901672e-01 1.592281162738800049e-01 -4.952432215213775635e-02 2.235180139541625977e-01 -1.594166271388530731e-02 -1.573266088962554932e-01 1.049928925931453705e-02 8.457213640213012695e-02 6.823378801345825195e-02 -9.655418992042541504e-02 1.890662312507629395e-01 1.982248276472091675e-01 -1.783412247896194458e-01 5.800770968198776245e-02 1.312521696090698242e-01 1.965168118476867676e-02 5.711631476879119873e-02
2.624529302120208740e-01 1.394141763448715210e-01 1.949794590473175049e-02 -1.712037473917007446e-01 -3.031381368637084961e-01 -7.117719203233718872e-02 1.251938045024871826e-01 8.575671166181564331e-02 2.498451918363571167e-01 -9.538887068629264832e-03 -2.002258151769638062e-01 -7.620219141244888306e-02 -2.055059373378753662e-01 1.365638989955186844e-02 8.181039243936538696e-02 -5.025072023272514343e-03 4.098153486847877502e-02 -5.964294075965881348e-02 2.541548907756805420e-01 -2.262540608644485474e-01 -2.583333849906921387e-01 1.559724360704421997e-01 -9.886080771684646606e-02 1.167227625846862793e-01 2.228378504514694214e-02 7.307969778776168823e-02 1.481383759528398514e-02 -2.442004829645156860e-01 2.233440876007080078e-01 -3.535159304738044739e-02 -1.169558018445968628e-01 4.883353412151336670e-01
-1.594818010926246643e-02 1.735489368438720703e-01 4.718545451760292053e-02 5.471795797348022461e-02 -7.813347131013870239e-02 2.737476825714111328e-01 -2.506798207759857178e-01 2.933551371097564697e-01 -2.005473971366882324e-01 1.540130823850631714e-01 -1.748351603746414185e-01 -3.526901453733444214e-02 -1.439598947763442993e-01 2.438138872385025024e-01 1.099465861916542053e-01 1.670266240835189819e-01 -2.576811313629150391e-01 1.193557903170585632e-01 2.195333689451217651e-01 -1.584966108202934265e-02 -1.424083411693572998e-01 -9.884832799434661865e-02 -2.339164465665817261e-01 1.120404824614524841e-01 -8.654668927192687988e-02 3.216691911220550537e-01 6.192067638039588928e-02 -3.664495944976806641e-01 8.067608624696731567e-02 -1.669353395700454712e-01 6.564253568649291992e-02 -6.618781387805938721e-02
1.054268255829811096e-01 1.174822077155113220e-02 -5.215543508529663086e-02 -3.719401657581329346e-01 2.644731849431991577e-02 9.031344205141067505e-02 3.569089248776435852e-02 1.683651953935623169e-01 -7.054378837347030640e-02 3.373182415962219238e-01 3.404087126255035400e-01 2.162536531686782837e-01 6.537289917469024658e-02 -4.251349344849586487e-02 -1.143297851085662842e-01 -1.162018813192844391e-02 7.316792756319046021e-02 3.218392133712768555e-01 7.265759259462356567e-02 -1.799235939979553223e-01 -2.512180507183074951e-01 -4.912221804261207581e-02 5.991935357451438904e-02 4.690774530172348022e-02 -9.863176383078098297e-03 1.899534314870834351e-01 8.202680945396423340e-02 -2.007266879081726074e-01 2.508087158203125000e-01 6.677047908306121826e-02 1.605962067842483521e-01 3.380329906940460205e-01
-1.198294088244438171e-01 -1.328133791685104370e-01 9.540339559316635132e-02 -2.245104312896728516e-01 1.646794937551021576e-02 1.842968910932540894e-02 -2.322587184607982635e-02 2.100134938955307007e-01 -1.092246845364570618e-01 2.171419262886047363e-01 -1.922010630369186401e-01 1.740248650312423706e-01 2.929051220417022705e-01 1.276114676147699356e-02 -3.794497624039649963e-02 9.329353459179401398e-03 1.810821145772933960e-01 -3.291331976652145386e-02 1.960702706128358841e-03 -2.640706896781921387e-01 -3.567610383033752441e-01 -1.916760951280593872e-01 1.814369261264801025e-01 3.206432564184069633e-03 -1.970974802970886230e-01 5.284463614225387573e-02 -2.180881612002849579e-02 -4.350704848766326904e-01 8.265568315982818604e-02 2.823140621185302734e-01 1.256472766399383545e-01 1.231570392847061157e-01
-5.866018310189247131e-02 2.426425367593765259e-01 -1.446651667356491089e-01 7.766408473253250122e-02 1.012796238064765930e-01 1.922920644283294678e-01 -3.512223958969116211e-01 -2.228097431361675262e-02 3.660101071000099182e-02 -1.388074271380901337e-02 -9.464033693075180054e-02 1.600305736064910889e-01 2.606107592582702637e-01 2.529196143150329590e-01 6.119056046009063721e-02 -1.865327171981334686e-02 -2.492097467184066772e-01 4.331240430474281311e-03 -7.694348692893981934e-02 -1.584498733282089233e-01 2.890538983047008514e-02 -8.886739611625671387e-02 -1.123672276735305786e-01 -1.356990449130535126e-02 1.561127603054046631e-01 2.751923799514770508e-01 2.169302850961685181e-01 -1.472502350807189941e-01 3.050844371318817139e-01 1.299552470445632935e-01 -3.566202893853187561e-02 4.156736731529235840e-01
1.031621545553207397e-01 1.556689441204071045e-01 -2.065280675888061523e-01 -3.781911432743072510e-01 -3.588811308145523071e-02 1.161499619483947754e-01 -6.603398174047470093e-02 1.952210217714309692e-01 -1.546708196401596069e-01 -6.739471107721328735e-02 -7.915401458740234375e-02 -2.487747669219970703e-01 2.385748475790023804e-01 2.562229633331298828e-01 -1.374456882476806641e-01 -1.229430958628654480e-01 -4.692965745925903320e-02 1.273636817932128906e-01 -1.168031990528106689e-01 -1.129097044467926025e-01 7.982051372528076172e-02 8.023874461650848389e-02 -2.666951417922973633e-01 5.505357310175895691e-02 -2.351651787757873535e-01 -1.412079483270645142e-02 1.052950248122215271e-01 -4.531004428863525391e-01 -8.870383352041244507e-02 1.207888051867485046e-01 -5.342770367860794067e-02 2.000340670347213745e-01
6.358060985803604126e-02 4.104020595550537109e-01 -9.352748282253742218e-03 -8.559785783290863037e-02 1.155727207660675049e-01 1.035752124153077602e-03 -1.096764281392097473e-01 2.147136926651000977e-01 -1.055588759481906891e-02 1.366534922271966934e-02 -1.199230700731277466e-01 -1.908499896526336670e-01 1.319890469312667847e-01 4.073623567819595337e-02 -6.768602132797241211e-02 -6.188220158219337463e-02 -1.575346887111663818e-01 -2.676215581595897675e-02 4.320739954710006714e-02 -2.960455417633056641e-01 -1.465625315904617310e-01 2.674678564071655273e-01 -3.524214401841163635e-02 -2.069963514804840088e-01 -1.306595355272293091e-01 2.695791125297546387e-01 2.913663983345031738e-01 -1.285306811332702637e-01 1.126107499003410339e-01 -4.484992939978837967e-03 2.020303606986999512e-01 4.161732494831085205e-01
3.639252111315727234e-02 2.420542947947978973e-02 -9.428807348012924194e-02 5.977818742394447327e-02 -2.263121604919433594e-01 5.825025215744972229e-02 4.162965714931488037e-02 -7.048485800623893738e-03 1.499211192131042480e-01 4.299297183752059937e-02 3.356015086174011230e-01 1.322753131389617920e-01 -8.069569244980812073e-03 1.366183906793594360e-01 1.563112288713455200e-01 -2.053978890180587769e-01 2.930479822680354118e-03 -8.896344900131225586e-02 3.608430176973342896e-02 -1.599744707345962524e-01 -1.869798451662063599e-01 2.075587362051010132e-01 -2.821549773216247559e-01 1.053418591618537903e-01 -3.506700098514556885e-01 2.566647529602050781e-01 2.329320013523101807e-01 -2.667697668075561523e-01 9.970431774854660034e-02 1.803941726684570312e-01 3.093610145151615143e-02 3.579871356487274170e-01
-4.950639232993125916e-02 2.996708825230598450e-02 -4.358392655849456787e-01 -3.881792724132537842e-02 2.926122397184371948e-02 1.182507798075675964e-01 -7.869975268840789795e-02 1.763574779033660889e-01 -2.425610423088073730e-01 -2.214832156896591187e-01 -1.474674791097640991e-01 -9.959158301353454590e-02 9.323611110448837280e-02 5.306176468729972839e-02 2.726250328123569489e-02 -1.886826604604721069e-01 -7.817105948925018311e-02 4.709462076425552368e-02 3.183783218264579773e-02 -2.221826314926147461e-01 -2.199638038873672485e-01 3.690290078520774841e-02 -1.690383628010749817e-02 3.069135248661041260e-01 1.630744785070419312e-01 4.230005443096160889e-01 1.926605254411697388e-01 -1.721183955669403076e-01 2.201276645064353943e-02 -5.748588219285011292e-02 -1.259227395057678223e-01 2.660798430442810059e-01
-1.063627526164054871e-01 1.690872460603713989e-01 7.972076535224914551e-02 -2.675209343433380127e-01 -2.261753678321838379e-01 -2.343457937240600586e-01 -1.486396044492721558e-01 -9.863323718309402466e-02 -3.315694630146026611e-01 1.515287458896636963e-01 2.191196894273161888e-03 1.197851598262786865e-01 4.618768766522407532e-02 4.254203662276268005e-02 2.170434296131134033e-01 1.843063980340957642e-01 1.324614882469177246e-01 -1.548192352056503296e-01 3.764900267124176025e-01 1.139351427555084229e-01 -2.446251362562179565e-01 -4.012808576226234436e-02 -3.847024217247962952e-02 6.163829937577247620e-02 -1.408003121614456177e-01 6.819790601730346680e-02 1.037798598408699036e-01 -1.359201222658157349e-01 3.653807938098907471e-02 -6.251994520425796509e-02 1.565596014261245728e-01 4.068892896175384521e-01
-8.643801510334014893e-02 -1.038006767630577087e-01 2.138288766145706177e-01 -2.348852753639221191e-01 7.631925493478775024e-02 -4.031022265553474426e-02 -1.566289365291595459e-01 9.912158548831939697e-02 -7.658924907445907593e-02 7.542343437671661377e-02 8.169559389352798462e-02 7.305788993835449219e-02 -6.567593663930892944e-02 2.245924919843673706e-01 8.690477162599563599e-02 -2.821997702121734619e-01 -1.048147529363632202e-01 8.738823235034942627e-02 2.661720812320709229e-01 -1.362005919218063354e-01 -1.799627989530563354e-01 5.782912671566009521e-02 -6.681647896766662598e-02 3.050686419010162354e-01 -8.001026511192321777e-02 -1.157430782914161682e-01 4.293496906757354736e-01 -3.869465291500091553e-01 -3.877167031168937683e-02 7.264502346515655518e-02 8.056944608688354492e-02 2.551865577697753906e-01
-7.532723248004913330e-02 9.486604481935501099e-03 -4.154482185840606689e-01 -1.556752324104309082e-01 1.448497474193572998e-01 5.810825899243354797e-02 -1.705358549952507019e-02 2.025472819805145264e-01 -2.876259386539459229e-01 -1.094777733087539673e-01 -1.577424407005310059e-01 8.925564587116241455e-02 9.052483364939689636e-03 3.448058664798736572e-01 1.584828943014144897e-01 -1.858012527227401733e-01 1.748370826244354248e-01 1.830820441246032715e-01 -1.552193611860275269e-01 -5.960452929139137268e-02 -2.808107137680053711e-01 8.040423505008220673e-03 6.009947508573532104e-02 1.690388768911361694e-01 5.453335121273994446e-02 1.927159279584884644e-01 2.424758821725845337e-01 -1.447181552648544312e-01 -1.045377925038337708e-01 -3.897790238261222839e-02 -7.678621262311935425e-02 2.907257378101348877e-01
1.562581360340118408e-01 -5.464485846459865570e-03 -2.919267714023590088e-01 -3.879733681678771973e-01 7.847297936677932739e-02 -4.987481981515884399e-02 -1.621505022048950195e-01 2.897294797003269196e-02 -1.683336496353149414e-01 -4.552442952990531921e-02 8.545447885990142822e-02 1.154519692063331604e-01 -3.191392123699188232e-02 7.531687617301940918e-02 1.835532635450363159e-01 -1.187947168946266174e-01 7.833656668663024902e-02 -2.333162426948547363e-01 -1.060191774740815163e-03 -2.334538549184799194e-01 -1.921847015619277954e-01 9.693377465009689331e-02 -1.768883764743804932e-01 3.396349549293518066e-01 -3.743954002857208252e-02 -1.485275179147720337e-01 -6.366126239299774170e-02 -4.529945552349090576e-01 -7.849618792533874512e-02 -7.248673588037490845e-02 -1.433000564575195312e-01 1.605574339628219604e-01
1.434441655874252319e-01 -7.883145660161972046e-02 -4.144088625907897949e-01 -2.571272850036621094e-01 -1.917813718318939209e-01 1.256222128868103027e-01 -1.355930864810943604e-01 -1.071512103080749512e-01 -1.096132793463766575e-03 -6.341409683227539062e-02 -3.600157201290130615e-01 2.261294424533843994e-02 -6.165850535035133362e-02 3.158800303936004639e-01 -1.071869134902954102e-01 -2.160408161580562592e-02 7.326870411634445190e-02 2.185815274715423584e-01 1.441814154386520386e-01 -4.770199954509735107e-02 -2.086265832185745239e-01 -5.628067255020141602e-02 8.409237861633300781e-02 2.104699909687042236e-01 -7.438365835696458817e-03 1.643257588148117065e-01 6.188008934259414673e-02 1.252096053212881088e-02 1.166428998112678528e-01 3.755982907023280859e-04 8.054942637681961060e-02 4.217104017734527588e-01
-1.166469454765319824e-01 2.507585287094116211e-01 -2.982914149761199951e-01 -4.279072582721710205e-02 5.693139880895614624e-02 5.096241831779479980e-02 -1.977484375238418579e-01 2.056459784507751465e-01 5.414817854762077332e-02 1.620478183031082153e-01 -7.656446099281311035e-02 1.110368147492408752e-01 1.497530937194824219e-02 -7.570619136095046997e-02 8.431018143892288208e-02 -1.123828887939453125e-01 -1.539435982704162598e-01 1.456055343151092529e-01 7.054290175437927246e-02 -1.899602711200714111e-01 -4.683838188648223877e-01 1.490973960608243942e-02 1.712189018726348877e-01 -2.829038500785827637e-01 -1.607944816350936890e-01 -3.878154233098030090e-02 2.776001393795013428e-01 -2.508751861751079559e-02 -3.752801939845085144e-02 1.318338215351104736e-01 -1.838740557432174683e-01 3.159585893154144287e-01
-1.691323518753051758e-01 2.942664027214050293e-01 -2.039249241352081299e-01 -6.565339118242263794e-02 9.216772764921188354e-02 -6.081882119178771973e-02 -1.977118551731109619e-01 1.211054027080535889e-01 -8.917556703090667725e-02 2.550757229328155518e-01 -1.067081242799758911e-01 3.354505002498626709e-01 1.581416577100753784e-01 -8.498467504978179932e-02 -2.196793444454669952e-02 1.282662302255630493e-01 -2.498252838850021362e-01 1.039090752601623535e-01 -2.679412625730037689e-02 -4.381747543811798096e-02 -3.343191742897033691e-01 -2.451275289058685303e-01 1.958475261926651001e-01 5.665739299729466438e-04 1.466162852011620998e-03 2.824633568525314331e-02 1.520623117685317993e-01 -2.487416416406631470e-01 2.331298291683197021e-01 1.240233480930328369e-01 -6.572844088077545166e-02 2.845206558704376221e-01
-4.559482634067535400e-02 -1.382967680692672729e-01 1.041463017463684082e-02 -7.603238523006439209e-02 -1.836092174053192139e-01 1.033485401421785355e-02 -1.471512466669082642e-01 2.667220830917358398e-01 3.358310461044311523e-02 -1.434443742036819458e-01 -7.525764405727386475e-02 -2.653800137341022491e-02 1.912316828966140747e-01 1.405865848064422607e-01 3.265754282474517822e-01 9.819707274436950684e-02 4.140080139040946960e-02 1.863380074501037598e-01 -1.256378144025802612e-01 -1.207050755620002747e-01 -1.102877631783485413e-01 -2.570117115974426270e-01 -3.412325084209442139e-01 3.572337031364440918e-01 -1.976313591003417969e-01 6.596516072750091553e-02 -2.100357413291931152e-02 -1.976773738861083984e-01 -1.359208673238754272e-01 -7.012687623500823975e-02 -1.568720489740371704e-01 3.543998897075653076e-01
1.168712750077247620e-01 1.927683204412460327e-01 -6.210175529122352600e-02 4.790288209915161133e-02 -9.486059099435806274e-02 1.693191677331924438e-01 1.232702061533927917e-01 9.053941816091537476e-02 3.917109966278076172e-02 2.413444817066192627e-01 -1.980845034122467041e-01 6.349206715822219849e-02 -1.506323516368865967e-01 4.603376686573028564e-01 2.559783458709716797e-01 -1.678634583950042725e-01 -3.014467954635620117e-01 2.458251826465129852e-02 -2.336626406759023666e-03 -6.938023865222930908e-02 -3.912986218929290771e-01 1.921367198228836060e-01 -8.435581810772418976e-03 9.329253435134887695e-02 1.325352787971496582e-01 4.619264230132102966e-02 1.076475251466035843e-02 -2.197998389601707458e-02 1.042356118559837341e-01 -1.036169603466987610e-01 4.528762400150299072e-02 3.340142965316772461e-01
2.484243959188461304e-01 5.122673138976097107e-02 -1.929152756929397583e-01 -2.685566544532775879e-01 -5.941630899906158447e-02 6.117783859372138977e-02 2.030681371688842773e-01 8.241218328475952148e-02 -2.644927799701690674e-01 -7.769875228404998779e-02 -1.990833729505538940e-01 -1.091924682259559631e-01 -1.344236880540847778e-01 2.825523614883422852e-01 -8.207239210605621338e-03 1.776373945176601410e-02 2.295925468206405640e-01 2.068171352148056030e-01 -1.707611791789531708e-02 -2.818663232028484344e-02 -4.602375030517578125e-01 -2.523844689130783081e-02 1.027435958385467529e-01 6.951650232076644897e-02 -4.161547124385833740e-02 8.858029544353485107e-02 1.749293506145477295e-01 -2.226798087358474731e-01 1.104137897491455078e-01 -4.949226975440979004e-02 -7.371132820844650269e-02 3.330556452274322510e-01
-1.439107488840818405e-02 2.097901552915573120e-01 -2.918986231088638306e-02 -2.107097506523132324e-01 2.461566776037216187e-01 2.413505166769027710e-01 -2.686372697353363037e-01 1.409789770841598511e-01 -1.466927230358123779e-01 -4.975973814725875854e-02 1.278431415557861328e-01 1.267196089029312134e-01 2.490605562925338745e-01 1.526921540498733521e-01 -6.254204362630844116e-02 1.844974011182785034e-01 -7.452000677585601807e-02 1.620804518461227417e-01 1.289963424205780029e-01 -2.774875164031982422e-01 -3.140851855278015137e-01 2.074158936738967896e-01 7.064449787139892578e-02 9.055496193468570709e-03 -7.959803193807601929e-02 1.425563991069793701e-01 4.182256385684013367e-02 8.648887276649475098e-03 1.568801552057266235e-01 6.604777276515960693e-02 1.163487359881401062e-01 4.204207062721252441e-01
-9.603729844093322754e-02 -1.760201901197433472e-01 3.540792316198348999e-02 -1.597998738288879395e-01 8.780630677938461304e-02 1.496166884899139404e-01 -1.384200006723403931e-01 2.555030882358551025e-01 -1.581356823444366455e-01 2.051488161087036133e-01 1.732510328292846680e-01 1.379577666521072388e-01 9.088838100433349609e-02 -1.207818016409873962e-01 8.400423079729080200e-02 -2.101471871137619019e-01 1.923969089984893799e-01 7.736448198556900024e-02 4.458377510309219360e-02 -1.744880974292755127e-01 -2.818738520145416260e-01 -2.396331727504730225e-01 -7.372026145458221436e-02 9.506601840257644653e-02 -2.952498011291027069e-02 -1.252798438072204590e-01 2.402656227350234985e-01 -2.542966902256011963e-01 1.622985601425170898e-01 1.107111796736717224e-01 8.338698744773864746e-02 4.657907187938690186e-01
-2.854645997285842896e-02 -3.719684481620788574e-02 -1.920411176979541779e-02 -1.502023339271545410e-01 -1.993299722671508789e-01 3.542600944638252258e-02 7.865558378398418427e-03 5.222668498754501343e-02 -3.715586662292480469e-01 -3.861206118017435074e-03 -1.304239034652709961e-01 1.294995695352554321e-01 -9.808060526847839355e-02 -7.474060356616973877e-02 1.324849128723144531e-01 2.341259121894836426e-01 -1.409730464220046997e-01 -4.992561042308807373e-02 -1.412789970636367798e-01 -3.255364298820495605e-01 -3.194823265075683594e-01 -2.547092363238334656e-02 -8.022802323102951050e-02 -1.332482397556304932e-01 -2.000281512737274170e-01 6.452009826898574829e-02 1.257864534854888916e-01 -4.579441249370574951e-01 1.570243239402770996e-01 5.128838121891021729e-02 2.434477508068084717e-01 2.004956603050231934e-01
-5.562564730644226074e-02 -1.643007844686508179e-01 -4.217920824885368347e-02 -3.466199338436126709e-01 -1.683160513639450073e-01 1.860525161027908325e-01 -5.661519244313240051e-02 2.551663517951965332e-01 4.431784152984619141e-01 1.844466328620910645e-01 -1.264826506376266479e-01 9.280771762132644653e-02 3.912289440631866455e-02 1.795712560415267944e-01 -5.629841238260269165e-02 -1.194929182529449463e-01 -6.586952134966850281e-03 1.683431565761566162e-01 6.827829033136367798e-02 -1.174236536026000977e-01 -3.301076292991638184e-01 -8.993163704872131348e-03 1.229686588048934937e-01 1.529116481542587280e-01 8.296465873718261719e-02 -1.101439632475376129e-02 2.578338384628295898e-01 -2.281660884618759155e-01 -5.768698453903198242e-02 -1.980194598436355591e-01 -6.861951202154159546e-02 2.080466002225875854e-01
-3.688361346721649170e-01 -3.251370042562484741e-02 -1.648753285408020020e-01 -7.552365213632583618e-02 -7.711397111415863037e-02 -1.708124279975891113e-01 6.751385331153869629e-02 2.552240192890167236e-01 -9.251310676336288452e-02 1.918130964040756226e-01 1.126944720745086670e-01 7.662064582109451294e-02 -1.361776292324066162e-01 -1.136886514723300934e-02 2.665468752384185791e-01 -1.568499654531478882e-01 -5.137089639902114868e-02 1.073732823133468628e-01 2.034267783164978027e-01 -2.039766162633895874e-01 -1.500951349735260010e-01 -1.361081004142761230e-01 -2.754456996917724609e-01 5.866985395550727844e-02 -9.740983694791793823e-02 7.760289311408996582e-02 9.708986431360244751e-02 7.696509361267089844e-02 6.230508536100387573e-02 -1.218115687370300293e-01 9.657268226146697998e-02 5.201146006584167480e-01
-9.267584979534149170e-02 -1.682733148336410522e-01 2.049918845295906067e-02 -1.176761463284492493e-01 8.043819665908813477e-02 -2.444033045321702957e-03 -3.017731010913848877e-01 4.210896193981170654e-01 -2.174137234687805176e-01 3.129293620586395264e-01 1.370707750320434570e-01 -8.980780839920043945e-02 -2.061217464506626129e-02 1.089501306414604187e-01 1.557945162057876587e-01 1.741805821657180786e-01 -1.000364646315574646e-01 6.106972694396972656e-02 3.127420246601104736e-01 -1.506165601313114166e-03 -2.045344859361648560e-01 -7.728814333677291870e-02 -2.739515900611877441e-01 6.409664452075958252e-02 -1.201785281300544739e-01 2.799533605575561523e-01 1.869506388902664185e-01 -1.670642346143722534e-01 4.777035862207412720e-02 2.113762311637401581e-03 -1.879914551973342896e-01 5.654381215572357178e-02
-8.836586028337478638e-03 2.239414602518081665e-01 -1.276585906744003296e-01 -6.830342859029769897e-02 1.166117042303085327e-01 1.130156889557838440e-01 2.021582126617431641e-01 6.315048784017562866e-02 4.504015669226646423e-02 3.164354860782623291e-01 -6.594444066286087036e-02 -2.646987326443195343e-02 8.350607939064502716e-03 4.487802982330322266e-01 1.852420717477798462e-01 -1.079922989010810852e-01 -1.381164491176605225e-01 -2.022974342107772827e-01 -2.447866834700107574e-03 -3.421152010560035706e-02 -3.350071310997009277e-01 1.401354223489761353e-01 -6.532365083694458008e-02 2.545088157057762146e-02 2.484029382467269897e-01 -2.948238700628280640e-02 1.329619884490966797e-01 -1.611809730529785156e-01 -2.604110911488533020e-02 -4.021786153316497803e-02 6.445905566215515137e-02 4.384996891021728516e-01
5.638213828206062317e-03 -1.829548925161361694e-02 -1.887645125389099121e-01 -1.513151228427886963e-01 -1.265202462673187256e-01 2.242222279310226440e-01 -1.528229415416717529e-01 3.822472412139177322e-03 -7.117704302072525024e-02 1.968078687787055969e-02 -2.314549535512924194e-01 1.697936654090881348e-02 2.611356377601623535e-01 8.011355996131896973e-02 1.981181949377059937e-01 2.128668278455734253e-01 1.275452524423599243e-01 6.590489298105239868e-03 3.674313798546791077e-02 -1.277673244476318359e-01 -2.174188643693923950e-01 8.038606494665145874e-02 -1.074823215603828430e-01 5.465816259384155273e-01 -1.250481009483337402e-01 4.234114289283752441e-02 2.051010131835937500e-01 -9.436600655317306519e-02 9.208320081233978271e-02 4.126596450805664062e-02 2.221901118755340576e-01 3.270965516567230225e-01
-2.213437557220458984e-01 3.114232122898101807e-01 -2.394158393144607544e-01 -2.290447503328323364e-01 1.285405480302870274e-03 -1.455264259129762650e-02 -3.404568880796432495e-02 3.415518254041671753e-02 -1.272213757038116455e-01 -6.100421398878097534e-02 -1.149002239108085632e-01 2.658374607563018799e-01 1.130304560065269470e-01 1.849474906921386719e-01 6.033186614513397217e-02 1.836321353912353516e-01 -1.507741063833236694e-01 2.719031460583209991e-02 2.242300808429718018e-01 -2.037826627492904663e-01 -5.244239792227745056e-02 1.058953329920768738e-01 -4.144284501671791077e-02 3.615901768207550049e-01 1.365534588694572449e-02 -1.582356393337249756e-01 4.846291244029998779e-02 -2.953124940395355225e-01 -1.599746197462081909e-01 -1.962736696004867554e-01 -2.278305143117904663e-01 2.471208870410919189e-01
1.042818874120712280e-01 -1.381740123033523560e-01 8.400263637304306030e-02 -2.194133996963500977e-01 -3.804038763046264648e-01 9.331361949443817139e-02 -3.586257621645927429e-02 7.955377548933029175e-02 -3.302864432334899902e-01 8.109307289123535156e-02 -2.270610183477401733e-01 1.984412074089050293e-01 1.766000390052795410e-01 -1.189254596829414368e-01 2.858139872550964355e-01 1.618489921092987061e-01 5.735232308506965637e-02 -1.759046167135238647e-01 -7.016127556562423706e-02 -2.626936733722686768e-01 -2.582025825977325439e-01 -7.878669537603855133e-03 -8.560345321893692017e-02 -8.661297708749771118e-02 -2.732919156551361084e-02 -4.663942009210586548e-02 1.408299710601568222e-02 -3.830688297748565674e-01 5.656971409916877747e-02 5.321886762976646423e-02 1.173823699355125427e-01 1.859916299581527710e-01
-3.076263889670372009e-02 3.340018913149833679e-02 -1.589068919420242310e-01 -1.247415691614151001e-01 5.936247855424880981e-02 2.037532441318035126e-02 -1.202103123068809509e-01 6.032102555036544800e-02 2.102649398148059845e-02 1.394657790660858154e-01 2.835967950522899628e-02 1.269060224294662476e-01 -2.905148863792419434e-01 2.790269441902637482e-02 1.215564385056495667e-01 1.017349660396575928e-01 -3.008854808285832405e-03 -2.616666555404663086e-01 4.063139557838439941e-01 -1.665913611650466919e-01 -2.842629551887512207e-01 8.302748203277587891e-02 -2.723428308963775635e-01 2.440165281295776367e-01 1.768992543220520020e-01 4.782550781965255737e-02 4.814019426703453064e-02 -3.271816372871398926e-01 1.538490355014801025e-01 1.369224637746810913e-01 -2.403578013181686401e-01 2.492415755987167358e-01
8.446580916643142700e-02 1.330050528049468994e-01 -1.966194659471511841e-01 -1.066116988658905029e-01 8.937547355890274048e-02 8.564959466457366943e-02 -6.303244084119796753e-02 3.217528760433197021e-01 -1.712449789047241211e-01 1.225648522377014160e-01 -4.740734770894050598e-02 1.743145585060119629e-01 -7.082312554121017456e-02 9.609828703105449677e-03 2.005834728479385376e-01 3.351218402385711670e-01 8.572420105338096619e-03 -2.560922801494598389e-01 9.610202908515930176e-02 -1.175965070724487305e-01 -1.726148277521133423e-01 8.824770897626876831e-02 -2.229865640401840210e-01 3.182002604007720947e-01 1.253717988729476929e-01 -4.481958597898483276e-02 -1.275864988565444946e-02 -3.073928058147430420e-01 4.867258295416831970e-02 6.212722510099411011e-02 -3.135324120521545410e-01 2.711249887943267822e-01
-1.260533928871154785e-01 2.153387516736984253e-01 -3.691994547843933105e-01 -2.450188994407653809e-01 -1.094129774719476700e-02 1.950722001492977142e-02 -9.252386540174484253e-02 1.462286859750747681e-01 1.348382830619812012e-01 -1.542324125766754150e-01 -1.134425923228263855e-01 -9.393625706434249878e-02 2.443459481000900269e-01 5.196035280823707581e-02 -1.382528096437454224e-01 1.099867373704910278e-01 -2.340522408485412598e-01 2.554464936256408691e-01 -7.003533840179443359e-02 -2.687325477600097656e-01 -1.179051250219345093e-01 3.317450731992721558e-02 -5.334758758544921875e-02 -2.155191600322723389e-01 -1.130317449569702148e-01 1.887548863887786865e-01 3.589146733283996582e-01 -1.365447342395782471e-01 -6.051500514149665833e-02 1.361288875341415405e-01 1.203013062477111816e-01 2.443131804466247559e-01
1.174340248107910156e-01 -1.262851804494857788e-01 -4.788101091980934143e-02 -2.740025222301483154e-01 4.188438411802053452e-03 1.028466448187828064e-01 4.223235324025154114e-02 -6.368999928236007690e-02 -3.292573988437652588e-01 -1.166198179125785828e-01 -1.463365554809570312e-01 1.636459827423095703e-01 1.511857658624649048e-01 1.552831679582595825e-01 7.928873598575592041e-02 4.292082190513610840e-01 2.884138934314250946e-02 1.324363499879837036e-01 -9.370788466185331345e-04 -1.813401579856872559e-01 -2.899903059005737305e-01 8.261641114950180054e-02 -1.260949522256851196e-01 -1.256953179836273193e-01 3.289375826716423035e-02 8.330702781677246094e-02 1.026543974876403809e-01 -3.917371332645416260e-01 6.196293607354164124e-02 4.682361707091331482e-02 2.344200909137725830e-01 2.487908601760864258e-01
-3.051803261041641235e-02 -5.801378935575485229e-02 -2.159542590379714966e-01 -1.579203307628631592e-01 -2.807981669902801514e-01 -2.309829724254086614e-04 -1.999963261187076569e-02 -1.936174184083938599e-02 -8.383443206548690796e-02 -1.301739215850830078e-01 -1.886390298604965210e-01 2.458014637231826782e-01 2.350948899984359741e-01 2.743871808052062988e-01 -1.781673282384872437e-01 -1.924842149019241333e-01 -2.659704983234405518e-01 -2.525570057332515717e-02 2.314381450414657593e-01 -1.286009210161864758e-03 -3.791977465152740479e-01 2.739597260951995850e-01 -4.383281618356704712e-02 3.007680177688598633e-02 1.376349925994873047e-01 1.073026806116104126e-01 1.389718987047672272e-02 -2.054837718605995178e-02 1.074304059147834778e-01 -1.175331771373748779e-01 1.861497759819030762e-01 2.957756817340850830e-01
5.677047744393348694e-02 1.125496998429298401e-01 4.319581761956214905e-02 -1.381513476371765137e-01 3.300754353404045105e-02 8.493635803461074829e-02 1.786417812108993530e-01 1.596830636262893677e-01 -1.357845664024353027e-01 9.434326738119125366e-02 -1.674593836069107056e-01 5.825434252619743347e-02 -1.247486248612403870e-01 2.079888135194778442e-01 3.313884735107421875e-01 -2.228690087795257568e-01 1.617839373648166656e-02 -1.590188443660736084e-01 -2.687781155109405518e-01 -2.597017288208007812e-01 -1.807976961135864258e-01 1.777985692024230957e-01 2.232389990240335464e-03 2.638662159442901611e-01 1.368296593427658081e-01 2.479920685291290283e-01 -2.199205756187438965e-01 -2.497195005416870117e-01 1.347859054803848267e-01 -7.622256129980087280e-02 -6.725343316793441772e-02 3.189739584922790527e-01
-9.173107147216796875e-02 -2.029943764209747314e-01 -9.491024911403656006e-02 -2.283982187509536743e-01 1.212261021137237549e-01 -5.975224077701568604e-02 1.635372042655944824e-01 2.158590257167816162e-01 1.959509700536727905e-01 -2.744491584599018097e-02 -1.723898947238922119e-01 1.336701959371566772e-01 1.304565521422773600e-04 1.866805404424667358e-01 2.279049009084701538e-01 8.521606028079986572e-02 -1.234123557806015015e-01 1.946688145399093628e-01 -2.959488332271575928e-01 -2.733745872974395752e-01 -1.254627704620361328e-01 -8.703140169382095337e-02 -1.512728184461593628e-01 2.618679404258728027e-01 3.554698079824447632e-02 3.936674594879150391e-01 1.621714085340499878e-01 -1.568116992712020874e-01 9.585395455360412598e-02 3.638643771409988403e-02 -2.167969793081283569e-01 1.481614857912063599e-01
6.308322306722402573e-03 -9.335596114397048950e-02 -2.625811398029327393e-01 -1.130130589008331299e-01 -1.739773899316787720e-01 -8.215559273958206177e-02 -4.922745376825332642e-02 7.981051504611968994e-02 -9.957471489906311035e-02 -2.045715451240539551e-01 -3.365401029586791992e-01 1.109339818358421326e-01 5.176275223493576050e-02 3.305890262126922607e-01 -1.709600836038589478e-01 -8.418877422809600830e-02 3.654798865318298340e-02 2.134714424610137939e-01 2.238016426563262939e-01 -4.777539148926734924e-02 -2.256624102592468262e-01 1.397837549448013306e-01 4.054877907037734985e-02 2.241761982440948486e-01 1.647356599569320679e-01 2.136001288890838623e-01 -3.251964598894119263e-02 -1.373309493064880371e-01 -7.838800549507141113e-02 7.373077422380447388e-02 1.389972716569900513e-01 4.391817748546600342e-01
-1.550096571445465088e-01 -1.283884197473526001e-01 1.110517010092735291e-01 -2.767959535121917725e-01 -2.174437604844570160e-02 -1.440826803445816040e-01 -1.318437755107879639e-01 2.149627953767776489e-01 -1.983932703733444214e-01 9.702110290527343750e-02 8.031293749809265137e-02 -3.694207966327667236e-02 -2.894299626350402832e-01 5.806726962327957153e-02 7.776757329702377319e-02 -3.301678225398063660e-02 -4.848104715347290039e-02 -9.430433064699172974e-02 5.046880245208740234e-02 -7.137885317206382751e-03 -5.085952207446098328e-02 -1.859692856669425964e-02 -1.150872185826301575e-01 2.616015076637268066e-01 3.207513689994812012e-02 -4.179940372705459595e-02 4.588258564472198486e-01 -4.011747837066650391e-01 -6.752450019121170044e-02 1.650303788483142853e-02 1.134830191731452942e-01 3.800589740276336670e-01
-8.157601952552795410e-02 9.131614118814468384e-02 -5.317109823226928711e-02 -2.540979683399200439e-01 2.635941505432128906e-01 1.180154159665107727e-01 -1.943461298942565918e-01 3.472181856632232666e-01 -6.244883686304092407e-02 8.404323458671569824e-02 1.627747714519500732e-01 1.985877007246017456e-01 -1.093593090772628784e-01 2.335935086011886597e-02 2.042522430419921875e-01 -5.560106039047241211e-02 -1.318559646606445312e-01 2.312326282262802124e-01 1.414570659399032593e-01 -9.374677389860153198e-02 -1.610899716615676880e-01 2.042567916214466095e-02 -1.871675103902816772e-01 3.395606279373168945e-01 2.421133592724800110e-02 -1.494757384061813354e-01 3.435145691037178040e-02 -3.950629830360412598e-01 1.424833387136459351e-01 -4.349998757243156433e-02 9.774018824100494385e-02 2.310366034507751465e-01
4.127725213766098022e-02 -1.851043850183486938e-02 -1.529807150363922119e-01 -3.372018039226531982e-01 8.847096934914588928e-03 1.950556784868240356e-01 1.241571009159088135e-01 -5.821566563099622726e-03 -7.635179162025451660e-02 -8.757882565259933472e-02 -2.773839533329010010e-01 2.120410278439521790e-02 -5.901875440031290054e-03 2.539992928504943848e-01 1.394328922033309937e-01 2.161985635757446289e-02 3.107412159442901611e-01 3.950373083353042603e-02 -1.738762483000755310e-02 1.643199846148490906e-02 -1.405254155397415161e-01 3.049818053841590881e-02 1.566205322742462158e-01 2.689999043941497803e-01 8.035320043563842773e-02 3.446431159973144531e-01 2.017937898635864258e-01 -2.394657135009765625e-01 2.342409938573837280e-01 1.203253492712974548e-01 -1.773121058940887451e-01 3.026100695133209229e-01
-2.567932605743408203e-01 8.419882506132125854e-02 -2.117846608161926270e-01 -1.299604177474975586e-01 -1.168161109089851379e-01 1.224850714206695557e-01 1.876598447561264038e-01 -1.319796741008758545e-01 -3.290726244449615479e-01 -1.109776720404624939e-01 -4.471715986728668213e-01 8.481556177139282227e-02 2.119957059621810913e-01 2.022070139646530151e-01 7.771437615156173706e-02 -6.650538183748722076e-03 4.277415201067924500e-02 8.923899382352828979e-02 9.997748583555221558e-02 -1.158244535326957703e-01 -2.060851156711578369e-01 -1.035964768379926682e-02 -1.890762001276016235e-01 3.386824429035186768e-01 5.755404010415077209e-02 2.034715190529823303e-02 1.722033023834228516e-01 -2.733585834503173828e-01 9.648182988166809082e-02 1.042321696877479553e-01 -5.967339128255844116e-02 7.867593318223953247e-02
1.320948749780654907e-01 2.159613519906997681e-01 -7.748055458068847656e-02 -2.699136137962341309e-01 -2.823933959007263184e-01 7.589163631200790405e-02 -9.574502706527709961e-02 1.304109096527099609e-01 3.178575336933135986e-01 1.157106384634971619e-01 -1.583905667066574097e-01 -4.994382709264755249e-02 1.414222419261932373e-01 1.639699935913085938e-01 -3.183000907301902771e-02 -6.161346286535263062e-02 -1.704679615795612335e-02 5.946577340364456177e-02 2.156399786472320557e-01 -2.805324494838714600e-01 -2.123623341321945190e-01 -9.106378257274627686e-02 -1.836067885160446167e-01 8.616064488887786865e-02 2.940455079078674316e-01 1.046216636896133423e-01 4.159582555294036865e-01 -1.497651636600494385e-01 1.226054318249225616e-02 6.982574611902236938e-02 -9.205494821071624756e-02 1.475282162427902222e-01
-1.690577119588851929e-01 -1.530671417713165283e-01 -2.315557450056076050e-01 -2.092529088258743286e-01 8.876723237335681915e-03 1.002537086606025696e-02 -2.308551371097564697e-01 3.466742932796478271e-01 -1.751679629087448120e-01 2.414482980966567993e-01 1.779472827911376953e-01 2.151052951812744141e-01 -7.346017658710479736e-02 -1.023019701242446899e-01 5.688474699854850769e-02 -1.971341222524642944e-01 2.102283760905265808e-02 -4.989836364984512329e-03 7.770751416683197021e-02 -1.552620530128479004e-01 -1.694116741418838501e-01 -9.092927724123001099e-02 -1.556355059146881104e-01 5.595263838768005371e-02 1.119994297623634338e-01 5.802427604794502258e-02 9.813360124826431274e-02 -1.656268257647752762e-03 1.517561674118041992e-01 1.898071728646755219e-02 2.168809622526168823e-01 5.110260844230651855e-01
-1.751546561717987061e-01 5.561760067939758301e-02 -1.118667572736740112e-01 -3.975578844547271729e-01 9.874787926673889160e-02 5.455043911933898926e-02 -1.683854609727859497e-01 4.325150847434997559e-01 -2.725687325000762939e-01 1.851227879524230957e-01 -2.622507810592651367e-01 -3.844406455755233765e-02 1.507842838764190674e-01 5.181692168116569519e-02 2.046475112438201904e-01 -1.674598753452301025e-01 8.830279111862182617e-02 -1.276821047067642212e-01 7.876509428024291992e-02 -7.236684858798980713e-02 -1.877616643905639648e-01 1.091848984360694885e-01 -2.110577002167701721e-02 6.457997858524322510e-02 -3.447261750698089600e-01 5.690720677375793457e-02 6.813673675060272217e-02 -2.535002827644348145e-01 4.224663972854614258e-02 7.022917270660400391e-02 9.100682288408279419e-02 -6.163644138723611832e-03
9.369782358407974243e-02 1.208741590380668640e-01 -1.414780318737030029e-01 -1.313922367990016937e-02 -3.719184175133705139e-02 6.664086133241653442e-02 2.429749071598052979e-01 2.877800492569804192e-03 -1.850773394107818604e-01 -3.114786557853221893e-02 -1.218992397189140320e-01 7.797534018754959106e-02 -2.465930283069610596e-01 1.531298011541366577e-01 -3.318864852190017700e-02 -4.437312111258506775e-02 3.208268880844116211e-01 1.686351560056209564e-02 -4.914111644029617310e-02 -2.852503657341003418e-01 -3.005604147911071777e-01 -1.917822286486625671e-02 4.242403060197830200e-02 1.680991053581237793e-01 6.746266037225723267e-02 2.921065092086791992e-01 2.125185877084732056e-01 -3.079321086406707764e-01 4.251223430037498474e-02 -1.802715063095092773e-01 -1.412925720214843750e-01 3.951844274997711182e-01
-1.869600117206573486e-01 1.533808708190917969e-01 -2.176831811666488647e-01 3.178935125470161438e-02 -9.505110234022140503e-02 1.899388283491134644e-01 -2.304495573043823242e-01 2.171861380338668823e-01 3.160146996378898621e-02 -1.665781438350677490e-01 -1.271335184574127197e-01 -1.054127663373947144e-01 3.708024919033050537e-01 1.265232264995574951e-01 1.840185225009918213e-01 1.539394557476043701e-01 -1.450123488903045654e-01 -4.930407553911209106e-02 -2.378147393465042114e-01 -1.225708797574043274e-01 -7.772338390350341797e-02 -1.324686557054519653e-01 -4.246087744832038879e-02 3.011024296283721924e-01 -1.388916969299316406e-01 -2.299811318516731262e-02 1.542623788118362427e-01 -2.873660922050476074e-01 -1.582970470190048218e-01 1.465823408216238022e-02 4.867093171924352646e-03 3.436063230037689209e-01
7.021246105432510376e-02 3.914105892181396484e-01 -2.249075987492688000e-05 -1.354104131460189819e-01 -1.789005547761917114e-01 8.568608015775680542e-02 6.199359893798828125e-02 1.324231922626495361e-01 1.075711548328399658e-01 7.407507300376892090e-02 -2.024416029453277588e-01 -1.009289324283599854e-01 1.440120041370391846e-01 1.365450322628021240e-01 9.281212091445922852e-02 6.272180378437042236e-02 -7.868019491434097290e-02 -4.656865447759628296e-02 2.388205975294113159e-01 -2.772439122200012207e-01 -2.497557848691940308e-01 -1.074724644422531128e-01 -2.315061241388320923e-01 1.079330220818519592e-01 2.611111104488372803e-01 1.211331263184547424e-01 3.737784922122955322e-01 -2.543332278728485107e-01 2.133510075509548187e-02 2.020150274038314819e-01 -1.542594283819198608e-01 9.436413645744323730e-02
-1.797164380550384521e-01 6.224713474512100220e-02 -3.670805320143699646e-02 -3.258423507213592529e-01 9.002976003102958202e-05 -1.375991255044937134e-01 2.772154286503791809e-02 -4.955820366740226746e-02 -1.249972358345985413e-01 2.219150066375732422e-01 4.450501129031181335e-02 1.984644234180450439e-01 2.091620676219463348e-02 1.420695036649703979e-01 7.201462984085083008e-02 2.056745290756225586e-01 1.412584483623504639e-01 -1.040091216564178467e-01 2.341112941503524780e-01 6.342266499996185303e-02 -1.938994079828262329e-01 -2.140383124351501465e-01 -1.135866641998291016e-01 3.455258905887603760e-03 -1.549027264118194580e-01 4.603550434112548828e-01 5.588778760284185410e-03 3.193872421979904175e-02 3.933693468570709229e-02 9.403654187917709351e-02 2.025209367275238037e-01 4.306924641132354736e-01
9.180789440870285034e-02 3.298613429069519043e-02 -1.364476680755615234e-01 -1.029601544141769409e-01 1.822070926427841187e-01 9.256167709827423096e-02 1.824285537004470825e-01 4.708565026521682739e-02 5.676023289561271667e-02 1.145572289824485779e-01 -2.684226334095001221e-01 -8.092053979635238647e-02 -3.531494736671447754e-02 2.884266376495361328e-01 2.884814441204071045e-01 -1.240204125642776489e-01 -2.043989896774291992e-01 -2.286055311560630798e-02 -1.471243500709533691e-01 -2.255527377128601074e-01 -2.454265207052230835e-01 -2.475956827402114868e-02 -1.499336212873458862e-01 2.031538821756839752e-02 3.333770632743835449e-01 4.587230086326599121e-02 -1.018219515681266785e-01 -2.865269184112548828e-01 -2.901539765298366547e-02 -8.412935771048069000e-03 5.873565003275871277e-02 4.442779421806335449e-01
1.393535435199737549e-01 7.096468936651945114e-03 -1.077639460563659668e-01 -9.034253656864166260e-02 2.824264951050281525e-02 5.179824680089950562e-02 -1.220200955867767334e-01 2.096360027790069580e-01 -3.856552764773368835e-02 7.949885725975036621e-02 2.680743634700775146e-01 1.225063130259513855e-01 -2.908175289630889893e-01 4.735874757170677185e-02 3.875368461012840271e-02 -1.947010681033134460e-02 1.975483298301696777e-01 -2.762229442596435547e-01 1.632411181926727295e-01 -1.552964448928833008e-01 -3.071756064891815186e-01 -7.475404418073594570e-04 -2.415309250354766846e-01 3.143011629581451416e-01 5.688105896115303040e-02 1.264176219701766968e-01 -1.790539547801017761e-02 -3.889157176017761230e-01 1.705746203660964966e-01 1.730136126279830933e-01 -1.861859112977981567e-01 1.816719174385070801e-01
7.427006959915161133e-02 -1.033651828765869141e-01 1.867008209228515625e-01 -1.589287519454956055e-01 1.471937447786331177e-01 1.120501384139060974e-01 3.545955568552017212e-02 3.718456625938415527e-01 1.586903035640716553e-01 2.295289039611816406e-01 1.693125367164611816e-01 4.569098353385925293e-02 9.789471328258514404e-02 7.954597473144531250e-02 3.594621717929840088e-01 -1.923619657754898071e-01 1.844092272222042084e-02 1.360722780227661133e-01 1.615969985723495483e-01 8.003403991460800171e-02 -2.119841873645782471e-01 -3.649332374334335327e-02 7.484017312526702881e-02 1.554681062698364258e-01 -1.166138499975204468e-01 1.646170318126678467e-01 -2.177578955888748169e-02 -2.294632941484451294e-01 5.983410775661468506e-02 2.618152275681495667e-02 2.276024371385574341e-01 4.264737367630004883e-01
6.011962145566940308e-02 6.891234964132308960e-02 -3.972413763403892517e-02 -1.338951736688613892e-01 9.874609112739562988e-02 2.242695726454257965e-02 1.013139858841896057e-01 1.361513286828994751e-01 -6.195839866995811462e-02 -9.275416843593120575e-03 -3.363529741764068604e-01 7.955169677734375000e-02 2.486904412508010864e-01 3.413150012493133545e-01 7.193887233734130859e-02 1.704702228307723999e-01 -1.401426792144775391e-01 2.665231227874755859e-01 -6.773324310779571533e-02 -2.371254563331604004e-01 -2.923382222652435303e-01 -4.627540707588195801e-02 -2.244618348777294159e-02 -1.482350826263427734e-01 3.290114998817443848e-01 1.427866611629724503e-02 1.869413405656814575e-01 -3.046519458293914795e-01 -1.007934510707855225e-01 -6.519224494695663452e-02 1.656019985675811768e-01 2.397780120372772217e-01
-3.716315627098083496e-01 -7.085387408733367920e-02 4.237898066639900208e-02 -2.450624257326126099e-01 -1.994940787553787231e-01 -1.759646534919738770e-01 -4.897649586200714111e-02 2.101175338029861450e-01 2.181333750486373901e-01 3.517137467861175537e-01 -1.433785706758499146e-01 -1.761879622936248779e-01 -6.581177562475204468e-02 9.871525317430496216e-02 -5.112480744719505310e-02 -1.333834975957870483e-01 6.210092455148696899e-02 9.363637864589691162e-02 8.845567703247070312e-02 -2.361609190702438354e-01 -1.982522606849670410e-01 6.089652422815561295e-03 7.307910919189453125e-02 2.774405181407928467e-01 -1.139830946922302246e-01 -6.307422369718551636e-02 1.549503505229949951e-01 -2.409381419420242310e-02 2.426930330693721771e-02 7.966076582670211792e-02 1.434224694967269897e-01 3.916663229465484619e-01
-6.488257646560668945e-02 -5.863648280501365662e-02 -1.446522027254104614e-01 -3.542429804801940918e-01 -1.102756187319755554e-01 -1.419485658407211304e-01 -2.002909034490585327e-01 4.998329877853393555e-01 -7.078998535871505737e-02 2.517881393432617188e-01 5.171002820134162903e-02 1.383576244115829468e-01 -1.683490127325057983e-01 9.852006286382675171e-02 -1.177570782601833344e-02 -8.491072058677673340e-02 -1.458015739917755127e-01 3.382123410701751709e-01 -1.459014229476451874e-02 1.242626532912254333e-01 -2.438290789723396301e-02 -3.688528388738632202e-02 -1.207697540521621704e-01 1.061140894889831543e-01 -8.809259533882141113e-02 -2.375135384500026703e-02 1.212581992149353027e-01 -1.429860144853591919e-01 -2.555267419666051865e-03 -1.630781441926956177e-01 1.495983749628067017e-01 3.413280546665191650e-01
2.737725377082824707e-01 -1.561106145381927490e-01 -9.374720603227615356e-02 1.475923229008913040e-02 -2.729477286338806152e-01 -3.815863281488418579e-02 -3.313558176159858704e-02 3.024064302444458008e-01 -7.046508044004440308e-02 1.928282529115676880e-01 -9.046022593975067139e-02 2.533710002899169922e-01 5.558677390217781067e-02 -1.651285439729690552e-01 2.212960124015808105e-01 -3.164515644311904907e-02 -8.580961823463439941e-02 2.085552662611007690e-01 -2.988923713564872742e-02 5.180940032005310059e-02 -2.708174586296081543e-01 1.027311757206916809e-01 1.998448669910430908e-01 2.619334682822227478e-02 -1.524641513824462891e-01 3.709397614002227783e-01 2.139457613229751587e-01 -1.972827464342117310e-01 4.026427865028381348e-02 -1.034993212670087814e-03 5.729961022734642029e-02 3.145034611225128174e-01
1.699024885892868042e-01 -6.071574240922927856e-02 -1.830424964427947998e-01 -9.040062129497528076e-02 -7.449016720056533813e-02 2.360990457236766815e-02 3.386724740266799927e-02 1.103099212050437927e-01 -1.307186037302017212e-01 -1.404357375577092171e-03 -5.150723829865455627e-02 1.358373910188674927e-01 3.200303390622138977e-02 2.077376842498779297e-01 1.443219035863876343e-01 3.726212680339813232e-01 -1.629755645990371704e-01 1.736936420202255249e-01 -2.038345932960510254e-01 9.141144156455993652e-02 -3.417074680328369141e-01 1.497303694486618042e-02 -1.881125196814537048e-02 6.540163606405258179e-02 -2.712781429290771484e-01 2.786782085895538330e-01 2.928212657570838928e-02 -3.449077010154724121e-01 -1.900421380996704102e-01 1.034173816442489624e-01 3.121203482151031494e-01 1.440239250659942627e-01
-1.566372066736221313e-01 3.586050271987915039e-01 -7.400769740343093872e-02 -1.630027219653129578e-02 -1.699714213609695435e-01 1.941600441932678223e-01 -4.816631972789764404e-01 -5.218129605054855347e-02 -2.579980157315731049e-02 3.121348470449447632e-02 -2.842421829700469971e-01 8.140444755554199219e-02 2.456316724419593811e-02 1.415734142065048218e-01 -8.276285976171493530e-02 -3.995519876480102539e-02 -8.491273224353790283e-02 -4.100654274225234985e-02 -8.279253728687763214e-03 -2.412588000297546387e-01 -2.185541242361068726e-01 5.847052112221717834e-02 -1.952582299709320068e-01 -3.735958784818649292e-02 2.396026812493801117e-02 1.761827617883682251e-01 1.855140626430511475e-01 1.574869453907012939e-02 1.514695584774017334e-01 2.766054570674896240e-01 -1.405012011528015137e-01 2.798511385917663574e-01
1.269244588911533356e-02 2.634684145450592041e-01 -3.635787218809127808e-02 -2.693597376346588135e-01 2.367318049073219299e-02 1.305081099271774292e-01 -8.876737952232360840e-02 3.172574639320373535e-01 1.572342664003372192e-01 -2.730011567473411560e-02 -2.571725845336914062e-01 -1.669354289770126343e-01 -1.283943057060241699e-01 2.006599605083465576e-01 1.232126653194427490e-01 -1.829580068588256836e-01 -3.018004596233367920e-01 1.507121603935956955e-03 5.462756007909774780e-02 -1.267633438110351562e-01 -1.495752390474081039e-02 -4.541571810841560364e-02 -2.250901758670806885e-01 1.595952659845352173e-01 -1.829801052808761597e-01 1.091860160231590271e-01 -7.278132438659667969e-02 -4.792661070823669434e-01 -5.454314872622489929e-02 1.682603657245635986e-01 4.830476641654968262e-02 5.446657538414001465e-02
-3.687178194522857666e-01 8.899915218353271484e-02 -6.629299372434616089e-02 -5.271184444427490234e-02 -5.395160242915153503e-02 -2.573508918285369873e-01 3.056772351264953613e-01 3.629850447177886963e-01 -4.287201911211013794e-02 2.052881717681884766e-01 -1.190586015582084656e-01 2.193145155906677246e-01 -1.584116518497467041e-01 -5.392908304929733276e-02 1.232007667422294617e-01 -6.955849379301071167e-02 -1.470119059085845947e-01 5.307048093527555466e-03 9.876775555312633514e-03 -2.719155550003051758e-01 -1.294001191854476929e-01 -5.059386417269706726e-02 -2.112860232591629028e-01 8.013661950826644897e-02 -1.279720366001129150e-01 2.157984375953674316e-01 1.224701702594757080e-01 -4.340957850217819214e-02 3.865050151944160461e-02 -1.595848947763442993e-01 1.180486604571342468e-01 3.370039463043212891e-01
6.673222780227661133e-02 -2.142320126295089722e-01 -1.598391495645046234e-02 -3.431473076343536377e-01 -2.557956380769610405e-03 1.873702555894851685e-01 3.257116377353668213e-01 2.112222015857696533e-01 1.890220195055007935e-01 3.229448199272155762e-01 -3.026780858635902405e-02 -7.685146480798721313e-02 8.630761504173278809e-02 6.353424489498138428e-02 2.750103175640106201e-01 -1.214597895741462708e-01 -5.032288655638694763e-02 2.533658593893051147e-02 1.421405971050262451e-01 -1.769816279411315918e-01 -3.909437954425811768e-01 -1.146933808922767639e-01 2.536335960030555725e-02 -4.173831641674041748e-02 -1.106428056955337524e-01 -6.542500853538513184e-02 1.382943987846374512e-01 -2.329948246479034424e-01 -1.281298846006393433e-01 8.101151138544082642e-02 1.126910746097564697e-01 2.200538218021392822e-01
-9.890099614858627319e-02 8.683675527572631836e-02 -1.715919822454452515e-01 -2.973174750804901123e-01 -8.539357781410217285e-02 -1.244034990668296814e-01 -6.905674189329147339e-02 3.207687437534332275e-01 -1.647693961858749390e-01 -1.742434650659561157e-01 2.995031327009201050e-02 2.106138169765472412e-01 1.630284637212753296e-01 3.714878857135772705e-01 1.401668637990951538e-01 1.418445110321044922e-01 -3.682125508785247803e-01 2.245103418827056885e-01 9.357562661170959473e-02 -3.001359999179840088e-01 -7.306451350450515747e-02 -1.461427509784698486e-01 -2.248022556304931641e-01 6.452140212059020996e-02 6.936981808394193649e-03 -1.788311637938022614e-02 1.252660602331161499e-01 -1.178094446659088135e-01 -4.687630012631416321e-02 -5.125560238957405090e-02 -1.619344800710678101e-01 9.439470246434211731e-03
-8.000995218753814697e-02 -1.531206518411636353e-01 -2.327664196491241455e-02 -1.890190839767456055e-01 -1.962410956621170044e-01 4.562457650899887085e-02 -2.044163793325424194e-01 3.177118673920631409e-02 2.319058924913406372e-01 1.393838375806808472e-01 -2.960330247879028320e-01 -1.527684926986694336e-01 -1.709114611148834229e-01 9.222732484340667725e-02 2.132475078105926514e-01 1.190344765782356262e-01 -2.940637804567813873e-02 1.431012749671936035e-01 -3.345100209116935730e-02 -1.258259713649749756e-01 -2.821280360221862793e-01 -1.144255027174949646e-01 -2.557782232761383057e-01 3.632513880729675293e-01 -1.368661671876907349e-01 -3.874345123767852783e-02 9.178429841995239258e-02 -2.883165478706359863e-01 1.956524401903152466e-01 7.400158792734146118e-02 -2.148734629154205322e-01 1.971912235021591187e-01
1.985137313604354858e-01 -6.153322756290435791e-02 -5.265265703201293945e-01 -1.666409969329833984e-01 -3.404901027679443359e-01 9.208203293383121490e-03 -3.982393071055412292e-02 -4.921632632613182068e-02 7.574881613254547119e-02 -1.698461621999740601e-01 -2.962515056133270264e-01 -3.071131929755210876e-02 -1.131270304322242737e-01 3.243852853775024414e-01 2.035843878984451294e-01 2.616740763187408447e-02 -4.836051911115646362e-02 4.849758744239807129e-02 2.466157637536525726e-02 4.032404348254203796e-02 -1.095624044537544250e-01 6.777058541774749756e-02 -1.422145515680313110e-01 5.945245921611785889e-02 -5.785977933555841446e-03 -1.787205226719379425e-02 1.192859560251235962e-01 -1.367110460996627808e-01 7.109919935464859009e-02 -1.528984010219573975e-01 1.924536973237991333e-01 3.198542594909667969e-01
-9.500245004892349243e-02 5.832632258534431458e-02 -2.122138291597366333e-01 -3.766289651393890381e-01 1.166195496916770935e-01 1.161288321018218994e-01 -2.689096629619598389e-01 3.388493061065673828e-01 -1.958411186933517456e-01 3.059562146663665771e-01 -1.354815363883972168e-01 -9.118907153606414795e-03 -1.186744794249534607e-01 5.421737208962440491e-02 2.353486716747283936e-01 -2.044964432716369629e-01 1.426367610692977905e-01 7.743676542304456234e-04 4.607699811458587646e-02 1.947123184800148010e-02 2.808080986142158508e-02 1.233843415975570679e-01 -2.518866583704948425e-02 9.553836286067962646e-02 -2.478363662958145142e-01 -1.940887304954230785e-03 3.185836374759674072e-01 -2.359710931777954102e-01 -7.579977065324783325e-02 -5.110767111182212830e-02 -9.890881180763244629e-02 1.909751743078231812e-01
-2.077651768922805786e-01 -1.966167800128459930e-02 3.253995776176452637e-01 -4.886103570461273193e-01 -3.628082945942878723e-02 -1.810649633407592773e-01 -1.368935802020132542e-03 1.927216351032257080e-01 -2.044584453105926514e-01 -2.137266397476196289e-01 -2.338154762983322144e-01 -1.149793341755867004e-01 5.157276988029479980e-02 4.789502546191215515e-02 -1.085307598114013672e-01 2.615292184054851532e-02 -1.958475559949874878e-01 -1.495456099510192871e-01 7.675272971391677856e-02 -9.547084569931030273e-02 -8.964736759662628174e-02 5.079464521259069443e-03 1.464501861482858658e-02 3.257034346461296082e-02 -2.810625173151493073e-02 1.031863242387771606e-01 3.568730130791664124e-02 -2.313857823610305786e-01 1.241385340690612793e-01 -7.087668776512145996e-02 2.857123315334320068e-02 4.418426454067230225e-01
3.198669059202075005e-03 1.751959323883056641e-01 -1.386404782533645630e-01 -2.602944076061248779e-01 8.299244940280914307e-02 1.014128774404525757e-01 2.445903234183788300e-02 1.517838984727859497e-01 9.190399199724197388e-02 -1.110079791396856308e-02 1.507890522480010986e-01 1.685961335897445679e-01 1.689198464155197144e-01 3.752484023571014404e-01 2.124120444059371948e-01 9.726475924253463745e-02 -1.356591284275054932e-01 -1.252676099538803101e-01 1.762156337499618530e-01 -1.721822172403335571e-01 -2.275547832250595093e-01 -1.605984419584274292e-01 -1.199699789285659790e-01 2.311224341392517090e-01 2.173808515071868896e-01 3.028958104550838470e-02 -1.201227214187383652e-02 -2.028845995664596558e-01 -3.778008222579956055e-01 -1.276484131813049316e-01 2.931709215044975281e-02 2.613693177700042725e-01
-9.716945886611938477e-02 2.881307154893875122e-02 -4.725897610187530518e-01 -4.415068775415420532e-02 2.059099823236465454e-01 -5.177540704607963562e-02 -6.664947420358657837e-02 2.412745058536529541e-01 -1.756092458963394165e-01 -1.986283510923385620e-01 -1.493548303842544556e-01 1.726700067520141602e-01 2.892447635531425476e-02 2.589668035507202148e-01 2.004660367965698242e-01 -1.126036867499351501e-01 1.463060975074768066e-01 1.298532336950302124e-01 4.563225433230400085e-02 -2.741231210529804230e-02 -2.651863098144531250e-01 -1.154622714966535568e-02 1.002988498657941818e-02 2.042195796966552734e-01 5.008868873119354248e-02 2.128350436687469482e-01 2.859092056751251221e-01 -4.979717731475830078e-02 -1.050361022353172302e-01 -1.046547368168830872e-01 -6.049106642603874207e-02 3.201279342174530029e-01
-1.797545254230499268e-01 -1.057571023702621460e-01 1.714204996824264526e-02 -2.653314471244812012e-01 8.106011897325515747e-02 1.225050166249275208e-01 -1.560044288635253906e-01 2.588874995708465576e-01 -1.408690363168716431e-01 3.162549138069152832e-01 -1.014920175075531006e-01 1.883505284786224365e-01 2.360045611858367920e-01 -2.762595377862453461e-02 1.855516433715820312e-02 -4.651385545730590820e-02 2.006283998489379883e-01 -2.765755727887153625e-02 6.754758954048156738e-02 -1.061974316835403442e-01 -1.279188543558120728e-01 -2.792959511280059814e-01 3.144830837845802307e-02 2.053099498152732849e-02 -2.406207919120788574e-01 1.422549337148666382e-01 -2.348543703556060791e-02 -4.688641726970672607e-01 1.366056948900222778e-01 2.476734369993209839e-01 1.636301353573799133e-02 1.297521144151687622e-01
-1.638112664222717285e-01 1.155080348253250122e-01 -4.204363524913787842e-01 -1.262448728084564209e-01 2.168584614992141724e-01 2.086451649665832520e-01 1.125780791044235229e-01 7.449369132518768311e-02 -1.894503980875015259e-01 -1.970490068197250366e-02 -1.375672370195388794e-01 9.301909804344177246e-02 -1.870516538619995117e-01 2.331482172012329102e-01 2.146140784025192261e-01 -1.313112080097198486e-01 1.266348958015441895e-01 -6.163217127323150635e-02 -1.846075057983398438e-01 -2.741675972938537598e-01 -2.464390397071838379e-01 -3.594706952571868896e-02 2.426711842417716980e-02 9.944325685501098633e-02 2.070078812539577484e-02 2.548324763774871826e-01 1.241279244422912598e-01 -1.770004779100418091e-01 3.369638696312904358e-02 1.612097918987274170e-01 -1.807175725698471069e-01 2.614530324935913086e-01
-2.011616826057434082e-01 3.392316997051239014e-01 -3.171410858631134033e-01 -2.434609830379486084e-01 -6.580891460180282593e-02 1.615072786808013916e-01 -1.666696369647979736e-01 1.768906265497207642e-01 7.134405523538589478e-02 -7.705760002136230469e-02 1.893123388290405273e-01 2.519619166851043701e-01 7.552722841501235962e-02 2.993609309196472168e-01 1.778989583253860474e-01 7.741589844226837158e-02 -8.672712743282318115e-02 -6.441911309957504272e-02 3.074560463428497314e-01 -1.677451133728027344e-01 -9.883230924606323242e-02 -8.850986510515213013e-02 -1.795130074024200439e-01 1.161513552069664001e-01 -2.294693328440189362e-02 -1.302040368318557739e-01 -6.637146323919296265e-02 -2.658359408378601074e-01 -7.151236385107040405e-02 -1.247680932283401489e-01 -1.881742775440216064e-01 7.419023662805557251e-02
-1.947163492441177368e-01 1.585388332605361938e-01 -4.932564869523048401e-02 -1.669890135526657104e-01 -2.351479232311248779e-02 1.569875180721282959e-01 -9.111851453781127930e-02 1.095800753682851791e-02 -2.593531310558319092e-01 2.135631293058395386e-01 -1.763963103294372559e-01 -5.794156715273857117e-02 4.439316689968109131e-02 2.685914635658264160e-01 1.133491173386573792e-01 -5.300431046634912491e-03 -2.228543609380722046e-01 3.766325712203979492e-01 3.118874132633209229e-01 7.785719633102416992e-02 -2.764682769775390625e-01 1.162459254264831543e-01 -2.319521307945251465e-01 2.550958655774593353e-02 2.216188795864582062e-02 3.271157443523406982e-01 -3.483490273356437683e-02 -1.986278593540191650e-01 -8.053854107856750488e-03 -1.288462243974208832e-02 2.255718410015106201e-01 1.223431900143623352e-02
-3.256884589791297913e-02 1.988054811954498291e-01 -2.706972956657409668e-01 -7.395073026418685913e-02 -2.600633203983306885e-01 1.621436327695846558e-01 -1.807349175214767456e-01 4.639970138669013977e-02 -8.780082315206527710e-02 9.516719728708267212e-02 -1.086178421974182129e-01 9.803612530231475830e-02 2.086621820926666260e-01 -8.113397657871246338e-02 1.930923163890838623e-01 1.086956113576889038e-01 -1.628020852804183960e-01 1.388868391513824463e-01 1.785338670015335083e-01 1.704669594764709473e-01 -3.623868525028228760e-01 4.015397652983665466e-02 8.833771944046020508e-02 5.092010274529457092e-02 2.938098013401031494e-01 2.980322539806365967e-01 1.125332154333591461e-02 -3.331984579563140869e-01 -1.621099114418029785e-01 1.222838088870048523e-01 -6.614859402179718018e-02 1.804648488759994507e-01
-1.525306850671768188e-01 -1.016274690628051758e-01 -9.628629684448242188e-02 -1.408064514398574829e-01 -1.817725747823715210e-01 1.370585560798645020e-01 -2.386028915643692017e-01 8.182641863822937012e-02 -1.033811569213867188e-01 1.517026126384735107e-01 -1.548073738813400269e-01 3.455300331115722656e-01 9.985430538654327393e-02 4.613015428185462952e-02 3.964674472808837891e-02 -1.706522703170776367e-01 2.146263122558593750e-01 9.512103348970413208e-02 5.010203272104263306e-02 4.304743185639381409e-02 -9.880654513835906982e-02 -1.231252104043960571e-01 1.521005183458328247e-01 -5.633993819355964661e-02 -2.262898907065391541e-02 2.906202673912048340e-01 -1.876667141914367676e-02 -4.665625095367431641e-01 -1.216743886470794678e-01 3.897002637386322021e-01 3.627874655649065971e-03 1.469991058111190796e-01
9.982363879680633545e-02 -1.357440501451492310e-01 -6.719060987234115601e-02 -1.707667559385299683e-01 6.179266795516014099e-02 1.754748672246932983e-01 7.276336103677749634e-02 3.491653800010681152e-01 1.826043576002120972e-01 3.311427831649780273e-01 -1.038248464465141296e-01 -1.991984993219375610e-02 8.026871085166931152e-02 -7.165125012397766113e-02 4.589131474494934082e-01 2.275594323873519897e-02 -4.001391120254993439e-03 -9.759179502725601196e-02 3.964027017354965210e-02 -1.575029790401458740e-01 -9.383047372102737427e-02 -1.702107340097427368e-01 -7.492708414793014526e-02 2.048772126436233521e-01 3.553627431392669678e-02 1.330458223819732666e-01 -9.017097949981689453e-02 -3.003887832164764404e-01 -3.050310350954532623e-02 -2.701461613178253174e-01 -1.525529175996780396e-01 2.518859505653381348e-01
4.393847286701202393e-02 9.374438226222991943e-02 4.943129606544971466e-03 -2.702131569385528564e-01 -2.052718251943588257e-01 -7.674756646156311035e-02 -3.955377936363220215e-01 3.893488347530364990e-01 -1.008056923747062683e-01 2.533139884471893311e-01 -7.989774644374847412e-02 9.773280471563339233e-02 -2.566002607345581055e-01 -1.429077354259788990e-03 -5.214671138674020767e-03 -1.099331974983215332e-01 -1.404683571308851242e-02 4.654183238744735718e-02 3.279336988925933838e-01 1.446598768234252930e-01 -1.597809344530105591e-01 -6.406696885824203491e-02 -1.392659544944763184e-01 1.344222277402877808e-01 -1.260239779949188232e-01 -7.577556371688842773e-02 1.171037480235099792e-01 -2.616055123507976532e-02 1.655217856168746948e-01 1.301861256361007690e-01 9.579255431890487671e-02 3.232276737689971924e-01
-2.703707292675971985e-02 2.309683561325073242e-01 2.578007616102695465e-02 -4.307657480239868164e-01 2.627372927963733673e-02 -1.729312092065811157e-01 -2.911159694194793701e-01 4.183619320392608643e-01 3.804500028491020203e-02 5.927315354347229004e-02 -1.474418938159942627e-01 2.642042562365531921e-02 -1.759708225727081299e-01 3.793735057115554810e-02 2.442275881767272949e-01 5.698253586888313293e-02 -9.167518466711044312e-02 -3.461710643023252487e-03 5.420082435011863708e-02 5.142524093389511108e-02 -7.678180187940597534e-02 7.688975334167480469e-02 -3.675055876374244690e-02 1.463247984647750854e-01 -1.467842161655426025e-01 -1.845585703849792480e-01 -5.203250795602798462e-03 -3.058567941188812256e-01 1.451359540224075317e-01 5.188545957207679749e-02 -7.158076763153076172e-02 3.464105427265167236e-01
-2.390485070645809174e-02 -2.709122002124786377e-01 -7.569312304258346558e-02 -2.001432329416275024e-01 3.321778401732444763e-02 -1.400531828403472900e-01 -5.527465417981147766e-02 2.750712037086486816e-01 -5.533031187951564789e-03 1.774818897247314453e-01 5.705469101667404175e-02 2.598228752613067627e-01 1.814360544085502625e-02 5.023680627346038818e-02 3.725372552871704102e-01 -1.568398326635360718e-01 -1.509137898683547974e-01 -1.744470149278640747e-01 1.679880917072296143e-01 -1.842303574085235596e-01 -4.502173885703086853e-02 7.858227193355560303e-02 -2.100532874464988708e-03 5.035499483346939087e-02 -4.839797690510749817e-02 2.062478568404912949e-03 1.850834041833877563e-01 -5.222370028495788574e-01 -1.552275568246841431e-02 1.430407017469406128e-01 -2.440169639885425568e-02 2.356709986925125122e-01
-6.446028128266334534e-03 3.199310004711151123e-01 -4.734772071242332458e-02 -8.558532595634460449e-02 2.188841104507446289e-01 9.645104408264160156e-02 -1.982091814279556274e-01 2.460102885961532593e-01 -7.818033546209335327e-02 -1.082613915205001831e-01 7.188123464584350586e-02 3.660381212830543518e-02 2.703285217285156250e-01 1.774544417858123779e-01 -1.731921732425689697e-02 1.706373691558837891e-01 -2.518897689878940582e-02 -7.224397361278533936e-02 1.646083295345306396e-01 -2.794792354106903076e-01 -3.600754439830780029e-01 1.121397837996482849e-01 -2.200858853757381439e-02 -1.389806568622589111e-01 -7.075240463018417358e-02 1.513573676347732544e-01 6.648388504981994629e-02 -1.246141269803047180e-01 9.686124324798583984e-02 1.590552628040313721e-01 7.540933787822723389e-02 4.597519636154174805e-01
1.384641379117965698e-01 -7.988287508487701416e-02 -3.598340153694152832e-01 -8.606738597154617310e-02 -4.214075207710266113e-02 4.732341319322586060e-02 8.302067220211029053e-02 6.559488922357559204e-02 -8.014002442359924316e-02 -4.942181333899497986e-02 -6.337185204029083252e-02 -7.867612689733505249e-02 -1.763414293527603149e-01 5.913288146257400513e-02 3.668090105056762695e-01 8.646041154861450195e-03 -1.659129858016967773e-01 -1.499226987361907959e-01 -9.139107167720794678e-02 -3.021144866943359375e-01 -4.232073724269866943e-01 -2.685651183128356934e-02 -1.107779890298843384e-01 1.468176245689392090e-01 7.734621316194534302e-02 1.217530667781829834e-01 -1.399682313203811646e-01 -8.107351511716842651e-02 1.371496021747589111e-01 5.546756833791732788e-02 -1.445615142583847046e-01 4.254681169986724854e-01
-1.598675996065139771e-01 3.556028753519058228e-02 -1.424703150987625122e-01 -1.996848545968532562e-02 1.043418124318122864e-01 5.768231116235256195e-03 -2.006311714649200439e-01 -9.897896647453308105e-02 -1.192847192287445068e-01 -9.651260077953338623e-02 -2.297120541334152222e-01 8.222220838069915771e-02 -1.460335552692413330e-01 3.619667887687683105e-01 2.039221674203872681e-01 -2.912677228450775146e-01 2.245216257870197296e-02 -8.304474502801895142e-02 3.727828860282897949e-01 -2.193826623260974884e-02 -2.258752435445785522e-01 -2.420277595520019531e-01 -1.016775965690612793e-01 8.750020712614059448e-02 -2.552058398723602295e-01 1.289666742086410522e-01 -5.486514419317245483e-02 -1.918086856603622437e-01 8.808612823486328125e-02 9.216319769620895386e-02 3.233518898487091064e-01 1.133982911705970764e-01
8.338515460491180420e-02 4.186401069164276123e-01 -2.825371734797954559e-02 -2.531003057956695557e-01 2.438882924616336823e-02 4.121545702219009399e-02 -1.044342219829559326e-01 -1.236694678664207458e-02 8.425570279359817505e-02 -1.811341792345046997e-01 -1.683130562305450439e-01 1.986861079931259155e-01 -2.509427368640899658e-01 -4.815019667148590088e-02 -1.220611035823822021e-01 1.297466456890106201e-01 1.238714382052421570e-01 1.444586925208568573e-02 9.217217564582824707e-02 -1.984107792377471924e-01 -2.330722510814666748e-01 7.709901034832000732e-02 -4.114077985286712646e-01 5.855303257703781128e-02 -4.831385612487792969e-02 1.900838464498519897e-01 3.123071230947971344e-02 -1.750533580780029297e-01 1.139961704611778259e-01 -1.710887812077999115e-02 -6.281777471303939819e-02 3.887830078601837158e-01
-3.642127662897109985e-02 8.941033482551574707e-02 2.685754559934139252e-02 -1.923177987337112427e-01 6.957417726516723633e-02 -3.177542090415954590e-01 -2.493879944086074829e-01 1.980735063552856445e-01 2.196742296218872070e-01 5.118166655302047729e-02 -4.136857092380523682e-01 4.097181931138038635e-02 2.035383731126785278e-01 2.347208559513092041e-01 -5.042447149753570557e-02 -8.417019993066787720e-02 2.071162760257720947e-01 1.938137970864772797e-02 5.013078078627586365e-02 -2.124350368976593018e-01 -1.023675277829170227e-01 1.712533384561538696e-01 -1.945652663707733154e-01 1.329223215579986572e-01 -5.070734303444623947e-03 8.084752410650253296e-02 2.048085480928421021e-01 -1.601475924253463745e-01 -8.299777656793594360e-02 -2.263678908348083496e-01 8.087246865034103394e-02 3.013696670532226562e-01
2.763814032077789307e-01 1.671819388866424561e-01 -2.550936043262481689e-01 -2.637329697608947754e-01 -1.722289472818374634e-01 3.019710481166839600e-01 3.476302325725555420e-02 -4.105860367417335510e-02 -2.567444145679473877e-01 -6.756515055894851685e-02 -7.487706840038299561e-02 4.087253287434577942e-02 -6.520000100135803223e-02 9.836096316576004028e-02 1.823284924030303955e-01 -7.927812635898590088e-02 6.202746927738189697e-02 -3.855765098705887794e-03 -3.523223102092742920e-02 -1.489259153604507446e-01 -4.275967478752136230e-01 2.065833285450935364e-02 -4.641913808882236481e-03 1.772452145814895630e-01 -2.599109411239624023e-01 1.156759113073348999e-01 -4.823495075106620789e-02 -2.314562201499938965e-01 -5.063320696353912354e-02 -3.255857229232788086e-01 1.020907144993543625e-02 1.363247781991958618e-01
-2.056201249361038208e-01 -3.945903480052947998e-01 3.516486287117004395e-02 -3.071518838405609131e-01 5.297780409455299377e-02 1.800779551267623901e-01 -1.714622676372528076e-01 1.801461279392242432e-01 -2.096672654151916504e-01 -1.366265863180160522e-01 -2.018038481473922729e-01 1.631155461072921753e-01 4.736978188157081604e-02 2.132557518780231476e-02 -3.981014713644981384e-02 -1.924517564475536346e-02 -2.523965835571289062e-01 -2.516662776470184326e-01 -1.207309961318969727e-01 -1.415901184082031250e-01 -3.326027393341064453e-01 1.583090797066688538e-02 -1.824129223823547363e-01 1.860661059617996216e-02 -3.261584043502807617e-02 1.428732275962829590e-01 -1.935077458620071411e-01 -2.596139013767242432e-01 -5.224558338522911072e-02 -4.128103144466876984e-03 2.222789265215396881e-02 1.975333094596862793e-01
-7.709836959838867188e-02 3.485729694366455078e-01 -3.132449090480804443e-01 -3.492966294288635254e-01 -8.582541346549987793e-02 4.944678023457527161e-02 1.969352364540100098e-02 1.288055926561355591e-01 -4.149402957409620285e-03 7.671372592449188232e-02 -1.898531913757324219e-01 3.569215536117553711e-02 2.877154946327209473e-01 1.906859576702117920e-01 -1.708766818046569824e-01 -1.004164889454841614e-01 -9.559261798858642578e-02 3.783338144421577454e-02 -2.975553870201110840e-01 -1.464746054261922836e-02 5.667693540453910828e-02 -5.791411921381950378e-02 -2.903333902359008789e-01 -6.511096376925706863e-03 -1.510207504034042358e-01 -2.194371633231639862e-02 5.341039970517158508e-02 -3.216938674449920654e-01 1.710644513368606567e-01 -7.516951113939285278e-02 -1.242427825927734375e-01 2.319157719612121582e-01
-2.177638113498687744e-01 -2.144037485122680664e-01 -1.884580403566360474e-01 -4.276274740695953369e-01 -1.552709192037582397e-01 -4.387721791863441467e-02 -2.865780144929885864e-02 5.068069696426391602e-01 -4.905212298035621643e-02 2.951139509677886963e-01 -7.381946593523025513e-02 1.060259044170379639e-01 -1.835846155881881714e-01 1.441710740327835083e-01 2.669899351894855499e-02 9.075416624546051025e-02 -6.044748798012733459e-02 2.021577656269073486e-01 6.533965468406677246e-02 9.173758327960968018e-02 7.919026166200637817e-02 -3.487680107355117798e-02 -4.681464284658432007e-02 2.567752897739410400e-01 -3.095967881381511688e-02 3.551353886723518372e-02 1.685218513011932373e-01 -9.090542793273925781e-02 -5.032747611403465271e-02 3.143713250756263733e-02 7.062322646379470825e-02 2.338402867317199707e-01
-1.694644242525100708e-01 1.702349185943603516e-01 -2.063002586364746094e-01 -1.180071830749511719e-01 1.178117990493774414e-01 3.183993697166442871e-01 -1.079089846462011337e-02 1.810821145772933960e-01 -1.046175360679626465e-01 1.175861582159996033e-01 -5.042310059070587158e-02 -1.789135634899139404e-01 -9.187471121549606323e-02 1.786308437585830688e-01 2.347420305013656616e-01 2.231296747922897339e-01 9.953657537698745728e-02 2.574221193790435791e-01 2.409642189741134644e-01 8.551723510026931763e-02 -4.737389087677001953e-01 1.020390447229146957e-02 -2.542939484119415283e-01 1.192653272300958633e-02 -1.391223073005676270e-01 2.367147058248519897e-02 6.520075350999832153e-02 -1.543927341699600220e-01 -1.367887109518051147e-01 -1.551513224840164185e-01 1.017459556460380554e-01 3.251193091273307800e-02
-3.330519795417785645e-01 3.067158348858356476e-02 -1.422088742256164551e-01 -1.050180867314338684e-01 -5.515244975686073303e-02 -4.250012338161468506e-02 2.056142538785934448e-01 1.785990893840789795e-01 -1.630867458879947662e-02 1.912501752376556396e-01 -6.050639972090721130e-02 2.273920923471450806e-01 -3.075275719165802002e-01 -1.720261871814727783e-01 5.665357410907745361e-02 -2.365046888589859009e-01 -1.404462754726409912e-01 1.746884733438491821e-02 1.016040816903114319e-01 -2.170222848653793335e-01 -9.293277561664581299e-02 -4.283419251441955566e-02 -2.965037524700164795e-01 -4.575148969888687134e-02 -1.101957336068153381e-01 2.420339882373809814e-01 5.379896610975265503e-03 -1.044827327132225037e-01 1.038780584931373596e-01 -1.961645632982254028e-01 4.457585886120796204e-02 4.375852048397064209e-01
4.634113237261772156e-02 -1.417487710714340210e-01 2.185977809131145477e-02 -1.542496681213378906e-01 -1.662521958351135254e-01 3.279191553592681885e-01 -7.031720131635665894e-02 -7.075940072536468506e-02 -1.872460693120956421e-01 2.003272622823715210e-01 -2.770089507102966309e-01 1.361466497182846069e-01 2.077383995056152344e-01 1.587918996810913086e-01 8.809063583612442017e-02 9.617242962121963501e-03 -1.336483359336853027e-01 1.117218360304832458e-01 -2.126585692167282104e-02 -1.401776075363159180e-01 -4.576205015182495117e-01 -1.906778812408447266e-01 -1.926116347312927246e-01 3.262424468994140625e-01 -1.789990216493606567e-01 2.954096533358097076e-02 2.403398454189300537e-01 -1.728968112729489803e-03 1.254822462797164917e-01 -8.489294350147247314e-02 1.679822802543640137e-02 8.952313661575317383e-02
-2.152392268180847168e-01 2.234880439937114716e-02 -1.549007147550582886e-01 -1.975417733192443848e-01 -2.636639587581157684e-02 6.402668356895446777e-02 2.204062789678573608e-01 -9.508245438337326050e-02 -4.950686916708946228e-02 -4.160433635115623474e-02 -4.020459055900573730e-01 8.937040716409683228e-02 -9.632664918899536133e-02 2.120592594146728516e-01 3.509899228811264038e-02 -2.577941417694091797e-01 1.243562027812004089e-01 -2.606038376688957214e-02 6.775448471307754517e-02 -3.164880350232124329e-02 -2.840927243232727051e-01 1.410682052373886108e-01 -1.080178841948509216e-01 1.256785094738006592e-01 2.627463042736053467e-01 3.046287894248962402e-01 5.038796365261077881e-02 -1.263658404350280762e-01 -5.888813361525535583e-02 -1.690856367349624634e-01 -3.677352145314216614e-02 4.104075431823730469e-01
-1.943155005574226379e-02 1.752779334783554077e-01 -8.372699469327926636e-02 1.553276777267456055e-01 -1.366562396287918091e-01 -9.793157130479812622e-02 -2.185656726360321045e-01 3.840548694133758545e-01 2.019162029027938843e-01 7.609788328409194946e-02 -1.406322717666625977e-01 1.792326122522354126e-01 -9.276376664638519287e-02 1.028352528810501099e-01 1.188743710517883301e-01 -7.302316278219223022e-02 1.286327093839645386e-01 -2.739873016253113747e-03 1.209314092993736267e-01 -1.261267066001892090e-01 -2.162263542413711548e-02 -3.692717477679252625e-02 -2.302894294261932373e-01 9.644497931003570557e-02 -2.912835776805877686e-01 -1.866265684366226196e-01 1.134460493922233582e-01 -4.347595572471618652e-01 3.191849291324615479e-01 2.252244576811790466e-02 3.494153171777725220e-02 2.017450630664825439e-01
-1.387557238340377808e-01 -4.910643771290779114e-02 8.135284483432769775e-02 -3.050193749368190765e-02 -1.854097545146942139e-01 3.564342856407165527e-01 -4.085334483534097672e-03 1.740618199110031128e-01 -1.117713600397109985e-01 2.999998331069946289e-01 -1.273109763860702515e-01 -2.505292296409606934e-01 -5.282918736338615417e-02 7.722444832324981689e-02 1.696926504373550415e-01 3.398069143295288086e-01 6.507601588964462280e-02 2.043355405330657959e-01 9.908290952444076538e-02 -1.301516741514205933e-01 -2.561289966106414795e-01 -1.626432836055755615e-01 -2.347198575735092163e-01 4.912219941616058350e-02 -1.366679221391677856e-01 -1.505783107131719589e-02 1.738573610782623291e-01 -2.322738021612167358e-01 -1.256228089332580566e-01 -1.939188688993453979e-01 3.924158215522766113e-02 2.534792125225067139e-01
-1.652670204639434814e-01 -2.452963218092918396e-02 1.405135989189147949e-01 -4.305801093578338623e-01 -4.417581483721733093e-02 -2.998696826398372650e-02 1.298373043537139893e-01 -5.221418291330337524e-02 -3.006027825176715851e-02 2.427273392677307129e-01 -2.202351689338684082e-01 1.762090325355529785e-01 1.354544796049594879e-02 1.902956515550613403e-02 1.565073728561401367e-01 -3.377057984471321106e-02 -1.039052978157997131e-01 2.634084224700927734e-01 1.034375838935375214e-02 2.288874238729476929e-01 -1.022482737898826599e-01 -4.245733097195625305e-02 -1.139067709445953369e-01 -7.239408791065216064e-02 7.632660865783691406e-02 2.562689185142517090e-01 2.480133473873138428e-01 -2.672382295131683350e-01 2.212949693202972412e-01 2.268839925527572632e-01 2.081060111522674561e-01 2.600406706333160400e-01
-1.549888700246810913e-01 3.071867227554321289e-01 -5.068225860595703125e-01 -6.756035238504409790e-02 -7.562924176454544067e-02 2.206659764051437378e-01 8.501813560724258423e-02 -1.189708476886153221e-03 -1.689650118350982666e-01 -2.727735228836536407e-02 -2.738048136234283447e-01 1.132735535502433777e-01 3.776527643203735352e-01 2.767016291618347168e-01 -2.711778506636619568e-03 -2.660142630338668823e-02 -3.025673329830169678e-02 3.940047696232795715e-02 -1.192228943109512329e-01 -6.830291450023651123e-02 -2.436465919017791748e-01 -3.766636177897453308e-02 -6.815978139638900757e-02 1.111743524670600891e-01 -3.423334658145904541e-02 1.328233331441879272e-01 2.151262760162353516e-02 -6.827781349420547485e-02 1.523724384605884552e-02 1.577275991439819336e-01 6.116979196667671204e-02 2.638544738292694092e-01
1.388179790228605270e-02 3.471356034278869629e-01 -4.654923453927040100e-02 -1.326979994773864746e-01 -1.273627877235412598e-01 2.761497348546981812e-02 -3.446698887273669243e-03 -6.381635367870330811e-02 -1.541243046522140503e-01 -1.208588108420372009e-01 -1.169806644320487976e-01 4.532407503575086594e-03 4.740528017282485962e-02 3.398107886314392090e-01 2.918162941932678223e-01 -3.395251184701919556e-02 -3.489042818546295166e-02 1.795387417078018188e-01 -9.088703244924545288e-02 -4.113054573535919189e-01 -5.450798943638801575e-02 3.853506967425346375e-02 -2.600273489952087402e-01 2.804728150367736816e-01 -6.213355809450149536e-03 -9.179165959358215332e-02 1.465498805046081543e-01 -1.582213491201400757e-01 -1.299678236246109009e-01 -6.814274471253156662e-03 2.741683125495910645e-01 2.714134752750396729e-01
-1.345858443528413773e-02 -7.952409237623214722e-02 -2.862783372402191162e-01 1.406007856130599976e-01 -6.291851401329040527e-02 -8.458974212408065796e-02 -3.374898433685302734e-01 2.950744926929473877e-01 1.987515836954116821e-01 -2.206753566861152649e-02 -2.942097187042236328e-01 1.500619798898696899e-01 7.434613257646560669e-02 2.829862833023071289e-01 -3.616217151284217834e-02 -1.572381705045700073e-01 2.519590258598327637e-01 -7.363117486238479614e-02 3.182185590267181396e-01 -1.450042575597763062e-01 -9.246381372213363647e-02 5.343689024448394775e-02 -1.764180958271026611e-01 9.029409289360046387e-02 1.688831602223217487e-03 5.560515448451042175e-02 1.141319330781698227e-02 -2.350982576608657837e-01 3.008703887462615967e-02 -3.311454877257347107e-02 2.877479791641235352e-02 3.402638733386993408e-01
1.964359357953071594e-02 6.164136528968811035e-02 -2.840788364410400391e-01 -6.563115119934082031e-02 1.823093891143798828e-01 1.047701686620712280e-01 2.014846801757812500e-01 -1.338450796902179718e-02 -8.046176284551620483e-02 -1.646960228681564331e-01 -7.806768268346786499e-02 1.692998409271240234e-01 -6.512287259101867676e-02 1.819489151239395142e-01 2.136740088462829590e-01 2.569548189640045166e-01 -1.120377331972122192e-01 3.764064237475395203e-02 -2.491248995065689087e-01 -1.349439918994903564e-01 -3.482157588005065918e-01 -1.003881171345710754e-01 -1.858475804328918457e-01 2.243266999721527100e-01 -1.737738214433193207e-02 1.785564869642257690e-01 1.929599493741989136e-01 -2.231647670269012451e-01 4.782295972108840942e-02 -1.949231177568435669e-01 -6.855969130992889404e-02 3.657785356044769287e-01
3.968672454357147217e-02 -2.729524075984954834e-01 -9.011053293943405151e-02 -2.308351248502731323e-01 -2.777259647846221924e-01 1.194892376661300659e-01 -2.586929500102996826e-02 5.479188263416290283e-02 -1.272268742322921753e-01 -2.764396965503692627e-01 -9.458892047405242920e-02 -3.244191780686378479e-02 1.053492650389671326e-01 2.239700853824615479e-01 -1.245267689228057861e-01 -1.510402560234069824e-01 -8.827784657478332520e-02 -5.547277629375457764e-02 1.646799445152282715e-01 2.857838012278079987e-02 -9.193857014179229736e-02 1.096816956996917725e-01 -2.348168194293975830e-01 -1.749079227447509766e-01 1.941717974841594696e-02 2.769571840763092041e-01 1.575043350458145142e-01 -3.617043197154998779e-01 1.636495441198348999e-01 -2.495511807501316071e-02 -2.626044154167175293e-01 3.019013106822967529e-01
2.401609346270561218e-02 4.289072379469871521e-02 8.719579875469207764e-02 -3.523012101650238037e-01 -7.483267039060592651e-02 -1.400009989738464355e-01 2.196718305349349976e-01 -1.066361740231513977e-01 1.803175806999206543e-01 -8.846091479063034058e-02 -2.228309810161590576e-01 -9.323033690452575684e-02 -1.380537897348403931e-01 3.778859972953796387e-01 -7.894743978977203369e-02 -6.689468771219253540e-02 2.141349576413631439e-02 -9.339906275272369385e-02 2.807559669017791748e-01 -2.038827985525131226e-01 -3.246814310550689697e-01 5.099800974130630493e-02 -9.882479906082153320e-02 2.348335683345794678e-01 -9.963925182819366455e-02 1.175453290343284607e-01 -4.773562029004096985e-02 -2.424705475568771362e-01 1.935854405164718628e-01 -3.363688662648200989e-02 -8.324639871716499329e-03 2.894646227359771729e-01
-5.125355347990989685e-02 2.196766734123229980e-01 -3.504503518342971802e-02 -2.224768400192260742e-01 3.154212534427642822e-01 1.350592672824859619e-01 -2.651129290461540222e-02 2.447894811630249023e-01 -4.950867593288421631e-02 -3.525478765368461609e-02 2.658460736274719238e-01 5.032638832926750183e-02 4.353975504636764526e-02 1.198417693376541138e-01 8.468243479728698730e-02 -1.920723617076873779e-01 -6.466052681207656860e-02 1.910299509763717651e-01 3.370442688465118408e-01 -3.200545161962509155e-02 -1.481918245553970337e-01 -7.595229148864746094e-02 -4.888624325394630432e-02 3.213657140731811523e-01 -6.258540600538253784e-02 4.663816839456558228e-02 -4.475317895412445068e-02 -7.237566262483596802e-02 -1.894145086407661438e-02 -1.068999543786048889e-01 1.136819198727607727e-01 5.060419440269470215e-01
-3.709513843059539795e-01 4.250024631619453430e-02 2.081582322716712952e-02 -1.911083050072193146e-02 -1.193822845816612244e-01 -1.132141873240470886e-01 -2.069682329893112183e-01 -6.602036207914352417e-02 -8.749061077833175659e-02 1.599534004926681519e-01 -2.460356354713439941e-01 -9.341352432966232300e-02 -4.331141337752342224e-02 4.389729797840118408e-01 7.323679327964782715e-02 -3.198744729161262512e-02 -2.904301583766937256e-01 -7.030478864908218384e-02 2.449924200773239136e-01 -7.812903076410293579e-02 -6.582394987344741821e-02 -1.723641902208328247e-01 1.572917997837066650e-01 -3.529220819473266602e-02 -2.181185781955718994e-01 2.946401238441467285e-01 -5.357228685170412064e-03 -2.225494235754013062e-01 1.173610389232635498e-01 7.354794442653656006e-02 -5.178382620215415955e-02 2.465979605913162231e-01
-3.293670117855072021e-01 1.074155792593955994e-01 -1.007360592484474182e-01 -4.045099020004272461e-01 1.118065938353538513e-01 -1.260620448738336563e-02 -4.657455720007419586e-03 1.485814750194549561e-01 -2.009936571121215820e-01 2.185742855072021484e-01 4.787907004356384277e-02 1.609702222049236298e-02 -3.396223187446594238e-01 1.863426119089126587e-01 3.939631581306457520e-01 1.438222527503967285e-01 6.055098772048950195e-02 2.743770601227879524e-03 -3.076002933084964752e-02 -2.729208022356033325e-02 3.061682172119617462e-02 -6.120331957936286926e-02 -1.512872576713562012e-01 4.338098689913749695e-02 -1.705551519989967346e-02 2.622515559196472168e-01 1.776810437440872192e-01 -1.441880464553833008e-01 2.783044986426830292e-02 1.049735676497220993e-02 4.134451970458030701e-02 3.097138702869415283e-01
1.102572754025459290e-01 5.374703928828239441e-02 -1.797892749309539795e-01 7.871753722429275513e-02 -1.490209251642227173e-01 2.718883156776428223e-01 -1.033181697130203247e-01 -1.251368522644042969e-01 -1.909222304821014404e-01 1.808189600706100464e-01 -2.035907655954360962e-01 4.244483262300491333e-02 -2.258424833416938782e-02 6.946483254432678223e-02 4.057995975017547607e-02 6.762757152318954468e-02 -1.777528040111064911e-02 1.542450785636901855e-01 1.992327570915222168e-01 -2.087211161851882935e-01 -5.329303145408630371e-01 -1.365806460380554199e-01 -1.932943761348724365e-01 -9.812504285946488380e-04 -8.966881781816482544e-02 1.235449835658073425e-01 2.248516380786895752e-01 -2.824077308177947998e-01 -2.142909616231918335e-01 -2.009465396404266357e-01 1.088556721806526184e-01 2.919504046440124512e-02
5.885174125432968140e-02 6.602663546800613403e-02 -7.438042014837265015e-02 -9.651789814233779907e-02 -1.619456708431243896e-01 3.272466361522674561e-01 -2.454140037298202515e-01 8.709808439016342163e-02 -1.774728447198867798e-01 2.699799835681915283e-01 -9.444978088140487671e-02 1.731830984354019165e-01 -7.056972826831042767e-04 1.978397220373153687e-01 1.517010778188705444e-01 2.475677579641342163e-01 -1.639350503683090210e-01 2.834249436855316162e-01 1.255318373441696167e-01 9.770185500383377075e-02 -3.899011313915252686e-01 -3.602048009634017944e-02 -3.124699294567108154e-01 1.164675354957580566e-01 -1.200790777802467346e-01 5.494043976068496704e-02 8.516653627157211304e-02 -1.115567795932292938e-02 3.054911643266677856e-02 -2.794568538665771484e-01 -1.686529628932476044e-02 9.107822179794311523e-02
1.193426027894020081e-01 1.125976741313934326e-01 -1.844483464956283569e-01 -1.906859278678894043e-01 1.307199429720640182e-02 -1.905128210783004761e-01 1.550733745098114014e-01 5.368128418922424316e-02 -2.018803060054779053e-01 -6.349807977676391602e-02 -8.779404312372207642e-02 1.121480241417884827e-01 -1.240546032786369324e-01 -7.617197185754776001e-02 -1.186957657337188721e-01 3.488427102565765381e-01 -7.313052564859390259e-02 2.934245169162750244e-01 8.457460999488830566e-02 -2.018270045518875122e-01 -1.511735767126083374e-01 -1.531930416822433472e-01 -1.866552233695983887e-01 -2.103829383850097656e-02 -1.344734132289886475e-01 2.490137144923210144e-02 9.081885218620300293e-02 -2.438076138496398926e-01 9.317214041948318481e-02 1.966226398944854736e-01 3.037293851375579834e-01 4.127145111560821533e-01
-7.397235929965972900e-02 4.390313103795051575e-02 -1.245459169149398804e-01 -3.329346477985382080e-01 -8.390276134014129639e-02 -1.694364398717880249e-01 -2.564819157123565674e-01 4.484249055385589600e-01 -2.699440345168113708e-02 6.941722333431243896e-02 -1.182154342532157898e-01 2.626809291541576385e-04 -2.040418088436126709e-01 2.204746007919311523e-01 7.635273784399032593e-02 1.103785634040832520e-02 -1.637122035026550293e-01 3.142007887363433838e-01 6.172708794474601746e-02 7.896699756383895874e-02 -3.550373390316963196e-02 1.253409087657928467e-01 -6.298339460045099258e-03 2.806413732469081879e-02 -9.459913522005081177e-02 -1.183680966496467590e-01 -8.541099727153778076e-02 -2.622632682323455811e-01 2.452021688222885132e-01 -1.434226054698228836e-02 3.381810337305068970e-02 3.661045730113983154e-01
-3.708832859992980957e-01 7.558760046958923340e-02 6.736610084772109985e-02 -3.588791489601135254e-01 -1.165142133831977844e-01 1.636968404054641724e-01 -1.709111481904983521e-01 1.088758409023284912e-01 -1.152109503746032715e-01 1.357406675815582275e-01 3.777880221605300903e-02 2.298916578292846680e-01 1.578175127506256104e-01 -9.841834753751754761e-02 4.611684009432792664e-02 -1.450680345296859741e-01 1.565532386302947998e-01 2.895158529281616211e-01 2.657029330730438232e-01 1.630993485450744629e-01 -1.915053576231002808e-01 -1.904953569173812866e-01 5.591933801770210266e-02 1.482540220022201538e-01 -6.741046160459518433e-02 2.379458844661712646e-01 -9.016216546297073364e-02 -2.507357299327850342e-01 -6.284019351005554199e-02 3.279821248725056648e-03 6.373234838247299194e-02 2.333328276872634888e-01
9.637806564569473267e-03 1.003686040639877319e-01 1.142511218786239624e-01 -7.789265364408493042e-02 -1.977611631155014038e-01 6.981105357408523560e-02 1.321367919445037842e-01 3.570222109556198120e-02 1.620320826768875122e-01 1.637977659702301025e-01 -1.021460592746734619e-01 -1.223627850413322449e-01 5.378034338355064392e-02 5.026181787252426147e-02 2.064595520496368408e-01 3.604808449745178223e-02 -1.043005660176277161e-01 4.074968397617340088e-02 3.023558855056762695e-01 -1.637305319309234619e-01 -4.133230745792388916e-01 -1.583228409290313721e-01 -5.055752024054527283e-02 1.219418570399284363e-01 2.098906934261322021e-01 1.001131385564804077e-01 2.478431463241577148e-01 -3.693847954273223877e-01 -8.467245101928710938e-02 -7.632925361394882202e-02 3.350148797035217285e-01 2.426688522100448608e-01
6.282468885183334351e-02 9.071579575538635254e-02 -1.148198544979095459e-01 -3.548752367496490479e-01 2.783766016364097595e-02 6.129843741655349731e-02 -1.680945158004760742e-01 3.420698642730712891e-01 1.999110281467437744e-01 1.259476542472839355e-01 -2.820146083831787109e-01 -5.607141554355621338e-02 -1.288861334323883057e-01 2.371564209461212158e-01 2.084840238094329834e-01 -1.507784426212310791e-01 -1.360609382390975952e-01 5.573572590947151184e-02 9.148100763559341431e-02 -7.560893893241882324e-02 -2.725972607731819153e-02 2.638299949467182159e-02 -2.061899900436401367e-01 8.465235680341720581e-02 -2.193640619516372681e-01 4.311122000217437744e-02 2.790092118084430695e-02 -4.117461740970611572e-01 -8.912008255720138550e-03 3.252848386764526367e-01 -7.466758042573928833e-02 5.257850512862205505e-02
3.694427013397216797e-02 2.308742702007293701e-01 -2.069186419248580933e-01 -1.785922497510910034e-01 -5.644520744681358337e-02 4.782192781567573547e-02 -1.392444968223571777e-01 1.474436223506927490e-01 1.729097664356231689e-01 -4.497772455215454102e-02 9.365878254175186157e-02 2.396883368492126465e-01 -2.862622439861297607e-01 1.769469082355499268e-01 -1.855610609054565430e-01 1.651076376438140869e-01 6.177217885851860046e-02 -6.372648477554321289e-02 1.732456088066101074e-01 -1.984396576881408691e-01 -1.948273032903671265e-01 9.955801069736480713e-02 -3.662028610706329346e-01 -7.960297167301177979e-02 5.364205315709114075e-02 1.348627060651779175e-01 -4.979295772500336170e-04 -3.370739817619323730e-01 2.379728853702545166e-01 8.041972666978836060e-02 -1.672380715608596802e-01 2.441220283508300781e-01
-4.056815430521965027e-02 1.431501805782318115e-01 -1.426389962434768677e-01 7.250776141881942749e-02 4.144950956106185913e-02 -4.326996207237243652e-02 3.459135591983795166e-01 2.079780250787734985e-01 -1.475712098181247711e-02 1.276493072509765625e-01 -2.503937482833862305e-01 -1.611789762973785400e-01 -1.444857269525527954e-01 2.130045443773269653e-01 3.099716641008853912e-02 -2.892199438065290451e-03 8.042224496603012085e-02 -6.670542806386947632e-02 -2.677334845066070557e-01 -1.732404530048370361e-01 -2.503969073295593262e-01 -4.703122004866600037e-02 -9.611207991838455200e-02 1.907828301191329956e-01 6.955426186323165894e-02 2.303095012903213501e-01 7.578703761100769043e-02 -2.570523023605346680e-01 -1.047525834292173386e-02 4.818888753652572632e-02 -2.693261802196502686e-01 4.307298958301544189e-01
-3.109301626682281494e-01 1.027611568570137024e-01 -2.025187015533447266e-01 -1.325997114181518555e-01 1.077768728137016296e-01 -1.656759232282638550e-01 2.301106750965118408e-01 3.007536530494689941e-01 -8.718566969037055969e-04 1.026366800069808960e-01 -1.329672932624816895e-01 1.819838285446166992e-01 -2.142618596553802490e-01 -1.188712194561958313e-01 1.333758383989334106e-01 -6.184271723031997681e-02 -1.038524881005287170e-01 1.022202298045158386e-01 1.871213018894195557e-01 -2.054648399353027344e-01 -4.974570125341415405e-02 -1.390273720026016235e-01 -1.994998008012771606e-01 1.785086095333099365e-01 -5.397812463343143463e-03 1.929472535848617554e-01 5.065639317035675049e-02 1.390549913048744202e-02 1.527521461248397827e-01 -2.154064178466796875e-01 1.126620098948478699e-01 4.408356547355651855e-01
-1.556817889213562012e-01 -2.695094048976898193e-01 -3.192686736583709717e-01 -2.254679948091506958e-01 1.860927604138851166e-02 5.084478855133056641e-02 -2.339923530817031860e-01 4.007345139980316162e-01 -7.504042983055114746e-02 2.243261933326721191e-01 2.908490411937236786e-02 2.463699690997600555e-02 2.438952028751373291e-02 7.015095651149749756e-02 -3.023407608270645142e-02 -1.643968373537063599e-01 -2.247675061225891113e-01 6.869297474622726440e-02 -7.782966829836368561e-03 -1.860422790050506592e-01 1.675569266080856323e-02 -2.718589305877685547e-01 -1.561566889286041260e-01 -2.078944817185401917e-02 -5.767089314758777618e-03 -2.461437694728374481e-02 -1.024149507284164429e-01 -1.215836554765701294e-01 2.584756314754486084e-01 -8.805940859019756317e-03 1.645732074975967407e-01 3.639039695262908936e-01
-1.798968613147735596e-01 3.721179664134979248e-01 -1.497070640325546265e-01 -1.539261341094970703e-01 -2.487945407629013062e-01 4.491941630840301514e-02 -5.498910695314407349e-02 1.314627975225448608e-01 -2.097730040550231934e-01 -1.410049796104431152e-01 -5.596888810396194458e-02 3.635124117136001587e-02 1.135337352752685547e-01 3.081489801406860352e-01 2.795177698135375977e-01 9.740970283746719360e-02 3.753675147891044617e-02 1.405636668205261230e-01 -1.431940943002700806e-01 -3.981295526027679443e-01 -7.242770493030548096e-02 1.005038842558860779e-01 -2.137869596481323242e-01 1.741506606340408325e-01 1.401959657669067383e-01 -7.876215875148773193e-02 -1.084799468517303467e-01 -1.205967664718627930e-01 1.216602395288646221e-03 3.214279934763908386e-02 1.255434453487396240e-01 2.729592919349670410e-01
-9.716389328241348267e-02 1.797500438988208771e-02 7.074812799692153931e-02 6.962810177356004715e-03 6.976451724767684937e-02 4.816772416234016418e-02 -5.090394243597984314e-02 -1.743654608726501465e-01 1.279139239341020584e-02 1.951337754726409912e-01 -2.165013551712036133e-01 -3.525293245911598206e-02 5.373394489288330078e-02 -1.473648473620414734e-02 2.200062125921249390e-01 5.099540576338768005e-02 -1.049109920859336853e-01 5.102426931262016296e-02 4.038758575916290283e-02 -1.008190661668777466e-01 -4.370647072792053223e-01 -3.278217017650604248e-01 -1.262054592370986938e-01 2.107880115509033203e-01 1.354203820228576660e-01 -3.698046505451202393e-02 1.978799104690551758e-01 -2.877740561962127686e-01 -1.018313691020011902e-01 -2.700717151165008545e-01 3.106949627399444580e-01 3.142651319503784180e-01
-3.387970924377441406e-01 1.141191460192203522e-02 -1.495062261819839478e-01 -1.974671930074691772e-01 9.100041538476943970e-02 -1.068614274263381958e-01 1.967023611068725586e-01 3.257064223289489746e-01 -6.203391402959823608e-02 1.894707530736923218e-01 -2.211408168077468872e-01 2.255991697311401367e-01 -2.435790002346038818e-01 -9.058147668838500977e-02 1.156992558389902115e-02 -1.026311740279197693e-01 -9.124980866909027100e-02 -1.126394569873809814e-01 1.148578748106956482e-01 -3.061452507972717285e-01 -1.965125799179077148e-01 -1.308833211660385132e-01 -2.236097902059555054e-01 1.879583112895488739e-02 -5.452312156558036804e-02 1.026623845100402832e-01 -9.472935646772384644e-02 -2.402020432054996490e-02 -2.657337300479412079e-02 -2.281921803951263428e-01 3.426110371947288513e-02 3.612026274204254150e-01
-2.763054966926574707e-01 1.414492428302764893e-01 6.284592300653457642e-02 1.128760352730751038e-01 -1.489979028701782227e-01 -5.078506842255592346e-02 -6.848549842834472656e-02 4.745210409164428711e-01 2.198505848646163940e-01 2.787390053272247314e-01 -2.338220737874507904e-02 -2.164367213845252991e-02 9.381684474647045135e-03 3.924169018864631653e-02 1.153849884867668152e-01 -1.148096546530723572e-01 1.985408738255500793e-02 9.591753594577312469e-03 4.359451308846473694e-02 -1.190805733203887939e-01 -2.092081680893898010e-02 8.248388022184371948e-02 -2.713708579540252686e-01 1.273178011178970337e-01 6.750750541687011719e-02 -2.158707976341247559e-01 2.246827036142349243e-01 -3.177674710750579834e-01 1.359070688486099243e-01 -1.194901242852210999e-01 1.604958027601242065e-01 3.199459016323089600e-01
-1.281715184450149536e-01 1.596008092164993286e-01 -1.391105502843856812e-01 8.268276602029800415e-02 -8.543034642934799194e-02 2.731032073497772217e-01 -3.886190056800842285e-02 3.217720985412597656e-02 -3.248963952064514160e-01 -2.508299052715301514e-01 -2.531532645225524902e-01 5.854103341698646545e-02 3.130533695220947266e-01 1.841658204793930054e-01 2.250962704420089722e-01 5.604731291532516479e-02 -5.376838613301515579e-03 1.659259945154190063e-01 7.619032263755798340e-02 -3.465777635574340820e-02 -2.805031836032867432e-01 -2.414460331201553345e-01 -1.044085398316383362e-01 1.808400899171829224e-01 8.121759444475173950e-02 2.603129744529724121e-01 1.359544098377227783e-01 -2.613976001739501953e-01 -3.275815630331635475e-03 8.464937657117843628e-02 1.780483871698379517e-01 1.028015464544296265e-01
1.358632463961839676e-02 5.599811673164367676e-02 -2.665506899356842041e-01 -2.205639183521270752e-01 -2.307353913784027100e-01 7.079884409904479980e-02 -1.354467421770095825e-01 -1.526492387056350708e-01 5.586922168731689453e-02 1.440609842538833618e-01 -2.974739670753479004e-01 -4.794601723551750183e-02 2.128786742687225342e-01 -1.444174647331237793e-01 2.502129077911376953e-01 8.455874770879745483e-02 3.826882317662239075e-02 -7.243824750185012817e-02 7.456628233194351196e-02 -1.484660506248474121e-01 -3.595130145549774170e-01 -4.704882949590682983e-02 -1.669618785381317139e-01 4.106927812099456787e-01 -1.701510548591613770e-01 1.445480436086654663e-01 6.118475645780563354e-02 -5.721060186624526978e-02 1.595255136489868164e-01 1.313536763191223145e-01 5.089321732521057129e-02 2.490207850933074951e-01
-2.725550830364227295e-01 -5.530564486980438232e-02 1.607992202043533325e-01 -1.440612822771072388e-01 -1.154111549258232117e-01 1.306058913469314575e-01 1.286699920892715454e-01 -2.899841964244842529e-02 -4.438374191522598267e-03 2.395646870136260986e-01 -2.564563155174255371e-01 1.838769912719726562e-01 1.218636408448219299e-01 1.543464064598083496e-01 5.460632219910621643e-02 8.069819211959838867e-02 -2.830936610698699951e-01 2.191214263439178467e-01 1.821356862783432007e-01 -1.209041327238082886e-01 -1.174988318234682083e-02 2.001656740903854370e-01 1.462379842996597290e-01 1.967166066169738770e-01 -1.982525736093521118e-01 1.069674044847488403e-01 2.129155844449996948e-01 -4.636605978012084961e-01 1.253380347043275833e-02 1.229094266891479492e-01 -2.652128413319587708e-02 1.408867537975311279e-01
-4.199169203639030457e-02 9.511179476976394653e-02 -2.215437144041061401e-01 -2.515461482107639313e-02 1.871464401483535767e-01 -7.565695792436599731e-02 9.624174982309341431e-02 4.033540561795234680e-02 -1.233521252870559692e-01 1.234665792435407639e-02 -1.949521601200103760e-01 2.338316887617111206e-01 -1.035804450511932373e-01 3.139038085937500000e-01 1.473484039306640625e-01 3.406432643532752991e-02 -7.460757344961166382e-02 2.788688540458679199e-01 2.147412300109863281e-02 -2.268670201301574707e-01 -3.891558945178985596e-01 -1.714921593666076660e-01 1.101765930652618408e-01 1.819147169589996338e-01 -1.844258755445480347e-01 2.034432888031005859e-01 2.408866882324218750e-01 -1.039385944604873657e-01 -5.402177199721336365e-02 -2.306834012269973755e-01 -2.067935764789581299e-01 2.077855169773101807e-01
-1.171574294567108154e-01 -7.704840600490570068e-02 1.033509224653244019e-01 -1.603790372610092163e-01 -8.344970643520355225e-02 1.019061207771301270e-01 -1.764458976686000824e-02 4.187069833278656006e-02 2.510354518890380859e-01 2.298813611268997192e-01 -1.815992444753646851e-01 1.222604699432849884e-02 8.231562562286853790e-03 2.289261668920516968e-01 -2.032563649117946625e-02 -3.926180675625801086e-02 -2.401774227619171143e-01 2.977075576782226562e-01 4.201738834381103516e-01 -1.487631946802139282e-01 4.329307004809379578e-02 1.184483990073204041e-01 1.003400757908821106e-01 1.655319929122924805e-01 -2.759620547294616699e-02 7.797209918498992920e-02 3.481476306915283203e-01 -3.911525309085845947e-01 9.541606158018112183e-02 -7.047772407531738281e-03 5.893182009458541870e-02 1.704707890748977661e-01
-9.090950712561607361e-03 -7.050430029630661011e-02 -9.795430302619934082e-02 -1.436899602413177490e-01 2.869840860366821289e-01 6.188895553350448608e-02 -1.185216978192329407e-01 1.957808583974838257e-01 3.083140552043914795e-01 1.835060417652130127e-01 1.623627841472625732e-01 1.068861335515975952e-01 -1.379856765270233154e-01 1.951112039387226105e-02 2.689589373767375946e-02 2.924470230937004089e-02 -1.407805085182189941e-01 -1.054592430591583252e-01 2.167475521564483643e-01 -1.520000100135803223e-01 -2.529176473617553711e-01 1.816029474139213562e-02 -2.343244403600692749e-01 3.945316374301910400e-02 -1.412340104579925537e-01 3.024621605873107910e-01 1.015498489141464233e-01 -3.868960142135620117e-01 1.542472988367080688e-01 1.511693447828292847e-01 -1.274971365928649902e-01 2.872320115566253662e-01
9.390081278979778290e-03 -1.570516377687454224e-01 -1.538462092867121100e-04 -3.283990621566772461e-01 -2.751124501228332520e-01 -1.222791597247123718e-01 -7.859410345554351807e-02 -1.469744294881820679e-01 3.895637765526771545e-02 -3.057742863893508911e-02 1.627156436443328857e-01 1.135152131319046021e-01 -1.231531873345375061e-01 1.013551950454711914e-01 2.081526815891265869e-01 -1.574535816907882690e-01 7.106270641088485718e-02 2.682569324970245361e-01 5.187227576971054077e-02 -2.290528714656829834e-01 -1.898802965879440308e-01 -1.290328651666641235e-01 8.170102536678314209e-02 2.508990764617919922e-01 4.338192194700241089e-02 -1.227205172181129456e-01 1.136837452650070190e-01 -3.508775830268859863e-01 3.877130523324012756e-02 1.109018921852111816e-02 -1.339814215898513794e-01 4.319191277027130127e-01
5.408519878983497620e-02 5.307546351104974747e-03 -1.415870636701583862e-01 -2.105768769979476929e-01 -3.149961829185485840e-01 2.798120304942131042e-02 -6.376418471336364746e-02 1.052508130669593811e-01 -1.249471865594387054e-02 2.242577672004699707e-01 -1.736193709075450897e-02 1.227414831519126892e-01 1.712157130241394043e-01 2.885318398475646973e-01 5.711482092738151550e-02 -1.958498656749725342e-01 9.295293688774108887e-02 9.854526817798614502e-02 2.800370454788208008e-01 7.399491220712661743e-02 -3.014587759971618652e-01 -2.777360081672668457e-01 -1.268110722303390503e-01 -1.293723732233047485e-01 2.712744474411010742e-01 1.960749775171279907e-01 2.349063754081726074e-02 -2.959170341491699219e-01 4.284676164388656616e-02 1.736454665660858154e-02 2.892198264598846436e-01 9.213590621948242188e-02
-8.626905083656311035e-02 6.625922024250030518e-02 -1.483837366104125977e-01 -1.768635958433151245e-01 -9.674809873104095459e-02 -6.595114618539810181e-02 -8.031280338764190674e-02 2.001655697822570801e-01 -1.324253063648939133e-02 -2.751564681529998779e-01 -1.160035505890846252e-01 1.837055236101150513e-01 2.902740538120269775e-01 2.933304905891418457e-01 8.094780892133712769e-02 -2.783159017562866211e-01 -2.221028357744216919e-01 -1.570524722337722778e-01 -1.891784071922302246e-01 -2.757136821746826172e-01 -1.116451174020767212e-01 -5.104752257466316223e-02 -1.707146018743515015e-01 -1.362436916679143906e-02 -1.656041890382766724e-01 -6.700435280799865723e-02 1.171624474227428436e-02 -3.980782628059387207e-01 -1.363144218921661377e-01 8.253701776266098022e-02 9.584378451108932495e-02 2.047890275716781616e-01
-1.119451299309730530e-01 1.340452209115028381e-02 -9.872346371412277222e-02 -2.021248787641525269e-01 -1.513030827045440674e-01 -2.509118616580963135e-02 -1.927954852581024170e-01 1.385468989610671997e-01 -9.985578060150146484e-02 5.826237052679061890e-02 6.374381482601165771e-03 -8.902615308761596680e-02 -2.796458601951599121e-01 4.352811351418495178e-02 4.512218385934829712e-02 -2.414320409297943115e-01 -1.868001669645309448e-01 1.247325260192155838e-02 8.379511535167694092e-03 1.788755804300308228e-01 3.712257742881774902e-02 -1.070147976279258728e-01 -9.651390463113784790e-02 3.176127374172210693e-01 -3.038677759468555450e-02 2.305078320205211639e-02 5.114358067512512207e-01 -3.232905566692352295e-01 3.514254465699195862e-02 7.354338467121124268e-02 -9.887130931019783020e-03 3.614239692687988281e-01
2.160414457321166992e-01 1.682385504245758057e-01 -7.570534944534301758e-02 -1.474184989929199219e-01 1.238606199622154236e-01 1.212780922651290894e-02 1.668858714401721954e-02 -1.594736985862255096e-02 8.566553704440593719e-03 6.933660060167312622e-02 -9.941104799509048462e-02 -1.238710433244705200e-01 -1.428311467170715332e-01 2.551921010017395020e-01 3.813578188419342041e-01 -4.914664104580879211e-02 -8.652359247207641602e-02 -2.007560878992080688e-01 -1.891442388296127319e-01 -1.845470517873764038e-01 -1.204914972186088562e-01 3.937216103076934814e-02 -1.042431220412254333e-01 1.443277597427368164e-01 2.239120602607727051e-01 2.034842222929000854e-01 -8.689936250448226929e-02 -2.622071504592895508e-01 -6.070126220583915710e-02 -7.455927133560180664e-02 -1.120444610714912415e-01 5.128590464591979980e-01
-4.093532562255859375e-01 -3.604958951473236084e-02 -9.614040702581405640e-02 -1.011844817548990250e-02 -1.247506141662597656e-01 -1.428080499172210693e-01 1.562765240669250488e-01 3.617853224277496338e-01 -1.202239934355020523e-02 8.996251225471496582e-02 -1.444875746965408325e-01 2.053803801536560059e-01 -2.157883197069168091e-01 -6.449590623378753662e-02 1.548112481832504272e-01 -1.120756492018699646e-01 -1.063606739044189453e-01 2.188158035278320312e-02 8.756338059902191162e-02 -2.092642188072204590e-01 -2.502719759941101074e-01 -3.205748647451400757e-02 -3.505443632602691650e-01 2.953165024518966675e-02 -7.761470973491668701e-02 5.988219752907752991e-02 7.338865194469690323e-03 -1.018700823187828064e-01 -4.210618510842323303e-02 -2.337369769811630249e-01 1.633331626653671265e-01 3.437693715095520020e-01
-1.801626831293106079e-01 4.700133949518203735e-02 -6.610213220119476318e-02 -1.433774679899215698e-01 1.601472124457359314e-02 -2.852598018944263458e-02 -4.538038000464439392e-02 2.975072562694549561e-01 -3.492514193058013916e-01 2.568018138408660889e-01 9.794705361127853394e-02 1.045759916305541992e-01 -7.308714836835861206e-02 2.313512861728668213e-01 1.373914033174514771e-01 -1.695823222398757935e-01 5.095452442765235901e-02 2.671954222023487091e-02 1.266798824071884155e-01 4.941779375076293945e-02 -2.760557234287261963e-01 -3.458392322063446045e-01 -1.205527484416961670e-01 -1.261875778436660767e-01 2.204435318708419800e-01 2.672189772129058838e-01 -9.775418788194656372e-02 -2.189743220806121826e-01 -1.517213135957717896e-01 4.968381952494382858e-03 6.541740894317626953e-02 2.844539880752563477e-01
-1.853038370609283447e-01 -9.051512926816940308e-02 -4.388636723160743713e-02 -1.948787122964859009e-01 -2.041270434856414795e-01 3.328884243965148926e-01 -1.855231225490570068e-01 4.040050879120826721e-02 -7.054299861192703247e-02 -1.136539224535226822e-02 -3.034877181053161621e-01 1.956458240747451782e-01 1.031840667128562927e-01 9.151441603899002075e-02 1.061962619423866272e-01 8.986599743366241455e-02 -1.147627383470535278e-01 2.651157081127166748e-01 -1.357975900173187256e-01 7.900006324052810669e-02 -1.268492490053176880e-01 -1.829361021518707275e-01 -3.428093716502189636e-02 -2.091773599386215210e-01 -3.504599332809448242e-01 -2.128039114177227020e-02 9.999024122953414917e-02 -3.953953683376312256e-01 -1.459802091121673584e-01 -1.590025424957275391e-02 -1.042794063687324524e-01 1.746312677860260010e-01
6.364865601062774658e-02 -8.258713036775588989e-02 -5.803482607007026672e-03 -3.720097541809082031e-01 -7.312808185815811157e-02 -3.466953337192535400e-02 1.085075139999389648e-01 2.329750657081604004e-01 -1.153606697916984558e-01 1.018960997462272644e-01 -2.256813645362854004e-01 -1.783701181411743164e-01 1.116785258054733276e-01 6.940577924251556396e-02 5.395254120230674744e-02 -2.779370248317718506e-01 -2.247083559632301331e-02 -1.350497007369995117e-01 2.014658749103546143e-01 -1.155000329017639160e-01 -2.257839441299438477e-01 -7.239243946969509125e-03 -2.674185037612915039e-01 2.692004144191741943e-01 -2.988743782043457031e-01 -6.834743916988372803e-02 4.709002748131752014e-02 -4.174614548683166504e-01 -6.631831079721450806e-02 1.304647028446197510e-01 6.212769076228141785e-02 1.037419363856315613e-01
3.375641629099845886e-02 1.640766300261020660e-02 -6.223944947123527527e-02 -1.596169173717498779e-01 -2.785476744174957275e-01 -1.382548268884420395e-02 7.212156895548105240e-03 1.138538867235183716e-01 6.032445468008518219e-03 2.642895877361297607e-01 2.394097624346613884e-03 -5.370820313692092896e-02 1.670165807008743286e-01 2.758851349353790283e-01 6.646206974983215332e-02 -1.021554172039031982e-01 9.969446063041687012e-02 2.047270834445953369e-01 3.824156522750854492e-01 1.522185802459716797e-01 -1.895492374897003174e-01 -3.144677877426147461e-01 -2.526165246963500977e-01 -1.631177812814712524e-01 1.354489177465438843e-01 1.863784343004226685e-01 3.585715219378471375e-02 -3.386565744876861572e-01 1.614120230078697205e-02 1.127034500241279602e-01 1.893199682235717773e-01 1.498053967952728271e-01
-4.871035739779472351e-02 -2.036153152585029602e-02 -1.506258100271224976e-01 -1.633590161800384521e-01 3.460744023323059082e-01 3.660718351602554321e-02 -1.136157065629959106e-01 7.364843040704727173e-02 -2.742251753807067871e-02 2.013558298349380493e-01 3.513269498944282532e-02 1.441350579261779785e-01 -1.116642802953720093e-01 1.492292433977127075e-01 2.760088145732879639e-01 -7.323332875967025757e-02 -9.824950248003005981e-02 -5.109767988324165344e-02 3.520787358283996582e-01 -5.082577466964721680e-02 -1.602120697498321533e-01 1.080465838313102722e-01 -3.551048040390014648e-02 2.448100745677947998e-01 1.266026198863983154e-01 -6.491243839263916016e-02 -1.274554282426834106e-01 -4.925915002822875977e-01 1.609229296445846558e-01 1.407656073570251465e-02 -1.346874386072158813e-01 2.609612047672271729e-01
-1.814380437135696411e-01 8.841753005981445312e-02 -1.861343383789062500e-01 -3.187541961669921875e-01 -8.224622160196304321e-02 -1.693846285343170166e-01 -2.977495491504669189e-01 3.278012573719024658e-01 -2.966562099754810333e-02 4.436929896473884583e-02 -6.285813450813293457e-02 2.958300895988941193e-02 -2.409769147634506226e-01 1.296444982290267944e-01 5.428764224052429199e-02 2.838603220880031586e-02 -1.447897553443908691e-01 2.634700536727905273e-01 -4.480709508061408997e-02 3.395032510161399841e-02 4.582116752862930298e-02 -9.382355213165283203e-02 5.317705869674682617e-02 2.041232734918594360e-01 -3.062745034694671631e-01 -1.031671091914176941e-01 -3.428382053971290588e-02 -2.231208682060241699e-01 1.762260645627975464e-01 6.052401289343833923e-02 -8.722661063075065613e-03 4.074369072914123535e-01
-2.378349937498569489e-02 1.200449168682098389e-01 8.759034425020217896e-02 -4.883585274219512939e-01 2.209527194499969482e-01 -1.835102736949920654e-01 -2.004899382591247559e-01 3.005489408969879150e-01 -7.102810312062501907e-03 8.099119365215301514e-02 1.505911722779273987e-02 1.368624866008758545e-01 -3.245863318443298340e-01 6.687397509813308716e-02 2.612306177616119385e-01 -1.134209409356117249e-01 -5.187352374196052551e-02 -5.076335743069648743e-03 -1.413012146949768066e-01 -4.578652605414390564e-02 -7.936884462833404541e-02 1.757973432540893555e-02 -6.522058695554733276e-02 1.596911847591400146e-01 2.485697623342275620e-04 1.630238071084022522e-02 9.504411369562149048e-02 -3.355211913585662842e-01 1.572587043046951294e-01 1.923610456287860870e-02 1.318410187959671021e-01 2.895417511463165283e-01
-1.471084207296371460e-01 -4.479942843317985535e-02 -8.962570689618587494e-03 -9.583229571580886841e-02 -1.322332918643951416e-01 6.643515825271606445e-02 -1.898521482944488525e-01 2.144981026649475098e-01 -2.247045338153839111e-01 2.072487324476242065e-01 -1.233863830566406250e-02 4.071961641311645508e-01 -2.767410576343536377e-01 -3.023178083822131157e-03 1.218691170215606689e-01 -1.216013580560684204e-01 9.995166212320327759e-02 1.647004336118698120e-01 -2.970821224153041840e-02 1.243462669663131237e-03 -1.217518374323844910e-01 -1.444148272275924683e-01 -8.253709226846694946e-02 6.959280371665954590e-02 -4.532212391495704651e-02 2.370333485305309296e-02 1.367927044630050659e-01 9.561212360858917236e-02 1.399734765291213989e-01 1.352860182523727417e-01 1.367121785879135132e-01 5.701808929443359375e-01
-8.267018198966979980e-02 3.732049837708473206e-02 -1.519603375345468521e-02 -3.032776415348052979e-01 -1.218293234705924988e-01 1.891743391752243042e-02 -1.105600222945213318e-01 2.708460092544555664e-01 -1.428808867931365967e-01 1.718287467956542969e-01 1.080599874258041382e-01 -6.177701428532600403e-02 -1.849370896816253662e-01 1.181681081652641296e-01 2.722130417823791504e-01 -1.609423309564590454e-01 -1.132416576147079468e-01 -2.730269916355609894e-02 -1.338724046945571899e-02 -8.343075215816497803e-02 8.047893643379211426e-02 5.099746864289045334e-03 -1.122061461210250854e-01 2.855330705642700195e-01 1.796038635075092316e-02 -6.933164596557617188e-02 4.215252995491027832e-01 -2.837494611740112305e-01 -1.707836836576461792e-01 2.114626765251159668e-01 9.226436167955398560e-02 3.436969816684722900e-01
-1.281089894473552704e-02 1.965375244617462158e-01 -5.320260673761367798e-02 -7.461635023355484009e-02 1.764241755008697510e-01 3.970236331224441528e-02 1.863919012248516083e-02 2.622805833816528320e-01 -1.270141452550888062e-01 2.633842453360557556e-02 -3.145861253142356873e-02 5.459962785243988037e-02 6.213200837373733521e-02 4.481672942638397217e-01 1.762345135211944580e-01 2.458362728357315063e-01 4.724562913179397583e-02 1.055612862110137939e-01 -5.036239326000213623e-02 -2.092709541320800781e-01 -2.213608622550964355e-01 2.290677838027477264e-02 -2.232600748538970947e-01 -8.046180941164493561e-03 3.301706016063690186e-01 -8.896513283252716064e-02 -2.474286593496799469e-02 -1.826445162296295166e-01 -1.516709178686141968e-01 5.081215873360633850e-02 -4.189040884375572205e-02 4.433784484863281250e-01
-2.039102315902709961e-01 -5.670764949172735214e-03 -1.939614564180374146e-01 -4.224847853183746338e-01 -1.305915415287017822e-01 -2.095635235309600830e-01 6.020805612206459045e-02 1.894465237855911255e-01 -1.245700791478157043e-01 -4.130053818225860596e-01 -2.210814058780670166e-01 1.307542771100997925e-01 4.558603838086128235e-02 5.357564613223075867e-02 -6.261775642633438110e-02 -6.598997861146926880e-02 -1.199015229940414429e-02 5.887883156538009644e-02 2.013221681118011475e-01 -1.080073341727256775e-01 -5.140397325158119202e-02 -2.554332911968231201e-01 7.472570240497589111e-02 -4.433785751461982727e-02 -8.135139010846614838e-03 1.845557689666748047e-01 -1.943381875753402710e-02 -3.008576929569244385e-01 1.084501817822456360e-01 1.471133381128311157e-01 -2.540964782238006592e-01 1.492154598236083984e-01
-6.208635494112968445e-02 1.532129850238561630e-02 -4.090782105922698975e-01 -2.826703339815139771e-02 -2.421948686242103577e-02 2.073040455579757690e-01 1.488646268844604492e-01 1.071200221776962280e-01 -2.247786968946456909e-01 -1.245934069156646729e-01 -1.132114231586456299e-01 6.985768675804138184e-02 -7.769829779863357544e-02 6.671237200498580933e-02 3.081251978874206543e-01 -4.153178259730339050e-02 6.358741968870162964e-02 -4.315732792019844055e-02 -1.462889313697814941e-01 -1.977374106645584106e-01 -2.411888241767883301e-01 -3.158273175358772278e-02 -2.557767331600189209e-01 1.428545564413070679e-01 -2.601113170385360718e-02 6.110686808824539185e-02 1.999531537294387817e-01 -3.588263094425201416e-01 -2.579401135444641113e-01 1.779971569776535034e-01 -2.110086828470230103e-01 1.799336969852447510e-01
-1.421874016523361206e-01 1.082233414053916931e-01 7.775226980447769165e-02 -2.355089932680130005e-01 1.427908837795257568e-01 -9.796354919672012329e-02 8.291513659060001373e-03 2.271708101034164429e-01 -7.128437981009483337e-03 8.741332590579986572e-02 3.118136227130889893e-01 3.122967481613159180e-02 -6.679740734398365021e-03 3.718406558036804199e-01 2.033221423625946045e-01 1.572378128767013550e-01 -1.452050358057022095e-01 3.755474463105201721e-02 -2.445761673152446747e-02 -1.778577417135238647e-01 -1.202597394585609436e-01 -1.584306657314300537e-01 -2.521472573280334473e-01 1.098317578434944153e-01 1.592257618904113770e-02 -1.347098946571350098e-01 3.531853901222348213e-03 -5.304099321365356445e-01 -4.076908156275749207e-02 -1.085799932479858398e-01 -1.725411228835582733e-02 1.766445636749267578e-01
1.906303316354751587e-01 8.063432574272155762e-02 -9.413693100214004517e-02 -7.011128589510917664e-03 1.418769061565399170e-01 7.392200082540512085e-02 -1.145581379532814026e-01 1.468857675790786743e-01 2.377345599234104156e-02 1.863178424537181854e-02 -1.972293406724929810e-01 -1.081966385245323181e-01 7.441065460443496704e-02 2.073739767074584961e-01 2.786152958869934082e-01 2.065729200839996338e-01 -1.522099077701568604e-01 8.153711259365081787e-02 1.007537767291069031e-01 -9.909853339195251465e-02 -3.118529319763183594e-01 2.638085559010505676e-02 -1.227427348494529724e-01 1.543270647525787354e-01 1.303233057260513306e-01 -4.751485958695411682e-02 -3.149952292442321777e-01 -1.758010536432266235e-01 -5.069321393966674805e-02 2.849073521792888641e-02 2.709714230149984360e-03 5.729043483734130859e-01
1.299139559268951416e-01 -1.061921119689941406e-01 -4.197020530700683594e-01 -1.710105836391448975e-01 -2.235796451568603516e-01 -9.857845306396484375e-02 -8.738745003938674927e-02 1.358340829610824585e-01 -5.788830667734146118e-02 -8.515679277479648590e-03 -2.533521652221679688e-01 1.317405402660369873e-01 -1.375113278627395630e-01 2.083996087312698364e-01 -1.800339072942733765e-01 -2.341470494866371155e-02 2.252237945795059204e-01 1.508766412734985352e-01 2.517938613891601562e-01 -2.033430486917495728e-01 -1.680684275925159454e-02 -3.981366008520126343e-02 -1.907540857791900635e-01 1.388275921344757080e-01 9.692703187465667725e-02 1.997246295213699341e-01 -1.115233451128005981e-01 -3.157588467001914978e-02 -1.911159306764602661e-01 -1.235420927405357361e-01 2.338670045137405396e-01 3.089090287685394287e-01
-6.226517260074615479e-02 1.277950108051300049e-01 -4.379788041114807129e-01 -1.709293574094772339e-02 1.397356539964675903e-01 4.894686490297317505e-02 -6.223576515913009644e-02 1.797912269830703735e-01 -1.736690849065780640e-01 -1.145986989140510559e-01 -1.964962929487228394e-01 2.085520178079605103e-01 1.104616560041904449e-02 3.713125586509704590e-01 1.316446810960769653e-01 -1.639199852943420410e-01 1.938436180353164673e-01 1.271925568580627441e-01 -3.928139805793762207e-02 -4.036813601851463318e-02 -2.474106699228286743e-01 9.477127343416213989e-03 4.341670498251914978e-02 2.793848514556884766e-01 -8.657401055097579956e-02 2.012436240911483765e-01 2.664578855037689209e-01 -1.007380038499832153e-01 1.993860118091106415e-03 -5.484436452388763428e-02 -9.210741519927978516e-02 2.883640825748443604e-01
-4.653178900480270386e-02 -5.149433016777038574e-02 -3.430867195129394531e-01 -9.024074673652648926e-02 2.088863998651504517e-01 1.361814141273498535e-01 3.165081143379211426e-02 1.657745689153671265e-01 -1.615656018257141113e-01 -6.968782097101211548e-02 -9.093634784221649170e-02 1.122712343931198120e-01 -8.835498988628387451e-02 3.003124296665191650e-01 1.747911572456359863e-01 7.048580795526504517e-02 1.974519900977611542e-02 -4.295694455504417419e-02 -2.216547429561614990e-01 -2.630529403686523438e-01 -3.865884840488433838e-01 -8.006495237350463867e-02 -1.133511811494827271e-01 1.676884293556213379e-01 1.995469480752944946e-01 1.918591409921646118e-01 2.338669896125793457e-01 -2.008560597896575928e-01 -1.574300676584243774e-01 1.306747645139694214e-01 -1.373953670263290405e-01 2.086281478404998779e-01
-3.481262326240539551e-01 1.021816805005073547e-01 3.947472199797630310e-02 -1.096008569002151489e-01 -9.534077346324920654e-02 1.524679362773895264e-01 -1.515493541955947876e-01 1.071495115756988525e-01 -6.457365304231643677e-02 9.406816959381103516e-02 -3.052636682987213135e-01 3.908965289592742920e-01 1.948792338371276855e-01 -1.025462299585342407e-01 -1.014740206301212311e-02 -1.326960027217864990e-01 -1.720788702368736267e-02 8.643924444913864136e-02 9.991655498743057251e-02 6.567333638668060303e-02 -1.568096578121185303e-01 -1.067931503057479858e-01 9.868232905864715576e-02 6.917807459831237793e-02 -4.350777715444564819e-02 2.097888886928558350e-01 -8.454653620719909668e-02 -4.260098636150360107e-01 -1.158617064356803894e-01 3.117298483848571777e-01 1.389237642288208008e-01 1.605754643678665161e-01
1.179314702749252319e-01 1.917305774986743927e-02 -2.590395510196685791e-01 -3.100942075252532959e-01 -2.544955611228942871e-01 -1.618077009916305542e-01 -1.269350051879882812e-01 -1.230496615171432495e-01 -3.755627870559692383e-01 -2.273786958539858460e-04 -8.072263747453689575e-02 8.445408195257186890e-03 5.604637041687965393e-02 2.122712582349777222e-01 3.334122523665428162e-02 8.922240138053894043e-02 3.752652183175086975e-02 2.328703878447413445e-03 -1.587450802326202393e-01 1.180503591895103455e-01 -1.900841295719146729e-01 -1.548665910959243774e-01 -2.507402300834655762e-01 -1.664042472839355469e-01 -8.592442423105239868e-02 1.697745919227600098e-02 1.233793608844280243e-02 -3.603500425815582275e-01 2.257682085037231445e-01 -3.972826153039932251e-02 1.574325412511825562e-01 2.985247969627380371e-01
-4.719642549753189087e-02 3.923144340515136719e-01 -1.493675410747528076e-01 -4.050740003585815430e-01 1.291588842868804932e-01 -6.943230517208576202e-03 -2.487003952264785767e-01 -1.941316388547420502e-02 2.760708145797252655e-02 -1.230373382568359375e-01 3.332890197634696960e-02 2.679115533828735352e-01 -2.003639787435531616e-01 6.580124050378799438e-02 -4.409514367580413818e-02 1.748412400484085083e-01 1.179491654038429260e-01 4.807332903146743774e-02 2.392669618129730225e-01 -1.787287294864654541e-01 -1.145226806402206421e-01 5.074814707040786743e-02 -2.364729493856430054e-01 -3.397261723875999451e-02 1.400355100631713867e-01 4.616685956716537476e-02 8.326900750398635864e-02 -1.985265314579010010e-01 1.837898641824722290e-01 6.824685633182525635e-02 -2.144324779510498047e-01 2.864343225955963135e-01
-3.245589733123779297e-01 -5.070504918694496155e-02 -8.803659677505493164e-02 -9.219578653573989868e-02 6.446821987628936768e-02 -1.832373440265655518e-01 6.319760344922542572e-03 4.241774082183837891e-01 -1.452347785234451294e-01 1.181672960519790649e-01 1.000957936048507690e-02 1.960916370153427124e-01 -9.055575728416442871e-02 -9.213463962078094482e-02 2.742502689361572266e-01 -3.077006898820400238e-02 -5.056103318929672241e-02 5.082815885543823242e-02 6.345546990633010864e-02 -1.313024461269378662e-01 -1.476767361164093018e-01 -9.837345033884048462e-02 -2.353436797857284546e-01 2.442631311714649200e-02 -5.737164989113807678e-02 1.141109243035316467e-01 2.294432371854782104e-01 1.037878766655921936e-01 -6.109809502959251404e-02 -8.258099853992462158e-02 1.818532198667526245e-01 5.044359564781188965e-01
-1.758130788803100586e-01 3.768983110785484314e-02 8.754291385412216187e-02 -1.741472631692886353e-01 -2.164338976144790649e-01 -2.194731682538986206e-01 2.343343384563922882e-02 1.463066786527633667e-01 -3.245597779750823975e-01 3.126030787825584412e-02 -1.464505344629287720e-01 -9.080868959426879883e-02 -3.932532295584678650e-02 1.486495286226272583e-01 6.915321201086044312e-02 -9.959939867258071899e-02 -1.770933717489242554e-01 3.445420414209365845e-02 1.343379467725753784e-01 -2.296747552463784814e-04 -3.756436407566070557e-01 -1.912593096494674683e-01 -9.167023748159408569e-02 -1.080749630928039551e-01 2.346668541431427002e-01 4.281800985336303711e-01 1.691603511571884155e-01 -4.012884944677352905e-02 -9.448502212762832642e-02 -3.510224446654319763e-02 3.926041536033153534e-04 3.334604501724243164e-01
-4.268689751625061035e-01 -3.366928175091743469e-02 -3.441781550645828247e-02 -1.774231046438217163e-01 -1.670185476541519165e-01 -2.024238407611846924e-01 1.061720475554466248e-01 2.325878292322158813e-01 3.275839611887931824e-02 1.590319275856018066e-01 -1.321877241134643555e-01 1.288913786411285400e-01 -2.694644629955291748e-01 9.976940602064132690e-02 1.820821017026901245e-01 -1.505942493677139282e-01 -6.059594452381134033e-02 3.125676885247230530e-02 1.034029424190521240e-01 -2.280008643865585327e-01 -1.925451755523681641e-01 -5.311139300465583801e-02 -3.523514270782470703e-01 1.308217942714691162e-01 2.214815653860569000e-02 5.221648141741752625e-02 -7.554413378238677979e-02 3.745358064770698547e-02 4.139613360166549683e-02 -1.166209131479263306e-01 2.724001109600067139e-01 3.202634453773498535e-01
9.628295153379440308e-02 3.062506020069122314e-01 -1.909901052713394165e-01 -3.305678069591522217e-01 -1.593571752309799194e-01 2.295286059379577637e-01 3.926630690693855286e-02 -6.874518096446990967e-02 -1.235531941056251526e-01 -2.117494046688079834e-01 -4.895184189081192017e-02 -7.793142646551132202e-02 2.063005268573760986e-01 2.146675884723663330e-01 -7.688575237989425659e-02 -1.472434103488922119e-01 9.132336080074310303e-02 8.331874012947082520e-02 -2.370788902044296265e-01 -1.565314978361129761e-01 -2.508719265460968018e-01 9.259328991174697876e-02 3.249461948871612549e-02 2.311680763959884644e-01 -2.303726673126220703e-01 1.579335182905197144e-01 6.484460085630416870e-02 -3.501862585544586182e-01 -3.515321388840675354e-02 -2.765539661049842834e-02 4.488858859986066818e-03 2.305841147899627686e-01
4.266834631562232971e-02 4.414552450180053711e-02 -3.407947421073913574e-01 -2.360792309045791626e-01 1.102636456489562988e-01 1.129434630274772644e-02 -4.417126476764678955e-01 3.888887465000152588e-01 -1.780088841915130615e-01 2.653396129608154297e-01 -1.303830295801162720e-01 -7.307654246687889099e-03 -1.084677595645189285e-02 -2.773025259375572205e-02 2.283642292022705078e-01 -1.538989692926406860e-01 1.090412214398384094e-01 2.112811803817749023e-02 1.265150755643844604e-01 6.957623362541198730e-02 -2.512568049132823944e-02 4.554457962512969971e-02 3.909609839320182800e-02 1.326688975095748901e-01 -3.171827793121337891e-01 1.387819349765777588e-01 3.447379916906356812e-02 -3.930850699543952942e-02 1.046139299869537354e-01 6.047810241580009460e-02 -5.540423467755317688e-02 2.730753421783447266e-01
-1.011445224285125732e-01 8.497682958841323853e-02 -3.011189401149749756e-01 4.377895221114158630e-02 -6.856794003397226334e-03 -1.263338178396224976e-01 -2.816956639289855957e-01 2.038764059543609619e-01 1.744192987680435181e-01 -3.869200823828577995e-03 -4.544586539268493652e-01 8.700730651617050171e-02 -4.200848191976547241e-02 2.239123135805130005e-01 2.513360604643821716e-02 -8.083324879407882690e-02 1.256237477064132690e-01 -1.226868829689919949e-03 2.733331024646759033e-01 -2.770729362964630127e-01 3.566198283806443214e-03 8.935260027647018433e-02 -2.213069498538970947e-01 8.583667129278182983e-02 6.276878714561462402e-02 -1.937722787261009216e-02 1.275810692459344864e-02 -2.121973633766174316e-01 -5.262725800275802612e-02 -1.759916543960571289e-01 1.547506004571914673e-01 3.326050937175750732e-01
-5.522728897631168365e-03 8.298978954553604126e-02 1.878154580481350422e-03 -2.678432464599609375e-01 -3.777899146080017090e-01 -7.391091436147689819e-02 6.034566089510917664e-02 2.027165591716766357e-01 1.215343922376632690e-01 2.583602368831634521e-01 3.594100475311279297e-02 -1.655140370130538940e-01 -2.177829481661319733e-02 1.284409910440444946e-01 7.212059944868087769e-02 -1.464020013809204102e-01 9.762892127037048340e-02 1.373118609189987183e-01 1.569513529539108276e-01 -1.555880010128021240e-01 -3.881671130657196045e-01 -3.297819495201110840e-01 -1.671638190746307373e-01 -5.047111585736274719e-02 2.691982090473175049e-01 2.319054156541824341e-01 9.873193502426147461e-02 -1.878506839275360107e-01 -5.914971977472305298e-02 5.892841890454292297e-02 1.370954215526580811e-01 1.019963249564170837e-01
1.586362570524215698e-01 2.208770215511322021e-01 -2.821468710899353027e-01 3.741690143942832947e-02 -7.862315326929092407e-02 1.811283081769943237e-01 -1.904635876417160034e-01 1.624977588653564453e-02 -1.377090960741043091e-01 -5.481382459402084351e-02 -1.899678409099578857e-01 -7.308940868824720383e-03 4.713373184204101562e-01 -1.593694463372230530e-02 1.132736504077911377e-01 -3.088060393929481506e-02 5.058417841792106628e-02 -1.542108952999114990e-01 2.739163860678672791e-02 -2.591507434844970703e-01 -8.367168158292770386e-02 -5.553197488188743591e-02 3.025924786925315857e-02 1.448960006237030029e-01 3.348852321505546570e-02 1.773405820131301880e-01 3.227620124816894531e-01 -2.133998572826385498e-01 1.014621928334236145e-01 1.180932521820068359e-01 1.732006296515464783e-02 3.770060539245605469e-01
-9.155019372701644897e-02 -1.154823750257492065e-01 -1.563370823860168457e-01 -3.580366969108581543e-01 -7.302697002887725830e-02 -1.285206228494644165e-01 -9.467208385467529297e-02 1.862844228744506836e-01 -2.055539637804031372e-01 1.162156313657760620e-01 2.201575785875320435e-02 2.149821631610393524e-02 -2.670026123523712158e-01 1.855868250131607056e-01 -3.869050368666648865e-02 -9.712924063205718994e-02 -1.556152552366256714e-01 2.132856547832489014e-01 9.692385792732238770e-02 -3.003152273595333099e-02 -1.742943935096263885e-02 -1.836020871996879578e-02 9.633571654558181763e-02 2.593696713447570801e-01 -1.795852743089199066e-02 -7.533676922321319580e-02 4.535946249961853027e-01 -2.212830483913421631e-01 5.484574660658836365e-02 1.488523334264755249e-01 -2.121336758136749268e-02 3.784728050231933594e-01
6.014436483383178711e-02 5.030177161097526550e-02 -9.959975723177194595e-04 -2.169847190380096436e-01 -8.040765672922134399e-02 -5.529745668172836304e-02 2.884482382796704769e-04 -2.149345912039279938e-02 2.312940508127212524e-01 2.178170084953308105e-01 -4.283643513917922974e-02 2.100262343883514404e-01 8.314625173807144165e-02 -1.065600439906120300e-01 5.579468607902526855e-02 4.271595925092697144e-02 -9.019509889185428619e-03 1.072880923748016357e-01 -8.300090581178665161e-02 4.024533554911613464e-03 -5.915619730949401855e-01 1.425296626985073090e-02 -1.750928610563278198e-01 -1.242147237062454224e-01 -1.985159814357757568e-01 9.493381530046463013e-02 2.556098252534866333e-02 -1.745857298374176025e-01 -1.403527557849884033e-01 3.408978283405303955e-01 -2.727650105953216553e-02 3.684411644935607910e-01
-8.641839772462844849e-02 2.321984153240919113e-03 -4.533043205738067627e-01 4.860170185565948486e-02 -3.124752268195152283e-02 2.596995830535888672e-01 -1.733562164008617401e-02 1.277817785739898682e-01 -2.072495073080062866e-01 -6.379530578851699829e-02 -1.724358201026916504e-01 -6.899362802505493164e-02 -1.890789717435836792e-02 1.764928549528121948e-02 2.050886675715446472e-02 -1.618090718984603882e-01 -9.619064629077911377e-02 1.335898488759994507e-01 1.915058866143226624e-02 -3.706285655498504639e-01 -1.445696353912353516e-01 -1.400381773710250854e-01 -1.214155256748199463e-01 2.233681976795196533e-01 1.242011263966560364e-01 3.004273474216461182e-01 3.281978666782379150e-01 -8.419793844223022461e-02 4.488783702254295349e-02 -1.135332435369491577e-01 -1.732853502035140991e-01 2.354717850685119629e-01
-1.798314005136489868e-01 -1.517596244812011719e-01 -2.449770569801330566e-01 -3.711536824703216553e-01 -1.720558255910873413e-01 -1.448297649621963501e-01 -1.484322696924209595e-01 3.984236121177673340e-01 2.637864649295806885e-02 1.674508452415466309e-01 2.311860956251621246e-02 1.708291769027709961e-01 -2.505904138088226318e-01 1.360529512166976929e-01 3.602557256817817688e-02 1.448200433515012264e-03 -9.263251721858978271e-02 2.587273418903350830e-01 9.358985722064971924e-02 1.916413307189941406e-01 -5.029273778200149536e-02 -5.417939648032188416e-02 -2.100065499544143677e-01 2.210330069065093994e-01 1.661136373877525330e-02 -1.775418408215045929e-02 2.193912565708160400e-01 -1.535991281270980835e-01 8.759281784296035767e-02 9.649801999330520630e-02 -1.067666113376617432e-01 2.330682575702667236e-01
-2.989208400249481201e-01 3.167831897735595703e-02 -7.138509303331375122e-02 -2.649613320827484131e-01 -1.855453476309776306e-02 -5.553293973207473755e-02 -1.660255938768386841e-01 3.920871317386627197e-01 -1.325058788061141968e-01 2.299496382474899292e-01 1.248062849044799805e-01 2.055022269487380981e-01 -3.150370717048645020e-01 -3.296802192926406860e-02 1.245033219456672668e-01 -9.370400011539459229e-02 -1.114952713251113892e-01 8.713113516569137573e-02 1.809199303388595581e-01 -1.204145178198814392e-01 -1.255291551351547241e-01 -6.387814879417419434e-02 -1.788574159145355225e-01 -7.521593570709228516e-02 2.072124630212783813e-01 5.053539574146270752e-02 -4.193457774817943573e-03 -1.194436922669410706e-01 1.266629099845886230e-01 -8.961947262287139893e-02 1.063810884952545166e-01 4.205367267131805420e-01
-1.814711466431617737e-02 3.165770173072814941e-01 -7.105556130409240723e-02 -2.499876767396926880e-01 1.279547512531280518e-01 -7.705646008253097534e-02 1.330063026398420334e-02 -8.271642029285430908e-02 -1.644402295351028442e-01 -1.708639226853847504e-02 -4.714530706405639648e-01 1.031842306256294250e-01 1.956707686185836792e-01 4.692096263170242310e-02 -1.192821469157934189e-02 2.672985754907131195e-02 -8.129007369279861450e-02 8.522361516952514648e-02 -1.256027072668075562e-01 -2.610196173191070557e-01 -2.460091933608055115e-02 -7.969239726662635803e-03 -4.338866770267486572e-01 -1.680251397192478180e-02 -5.232376977801322937e-02 1.575464010238647461e-01 1.446948200464248657e-01 -2.395505160093307495e-01 1.357232034206390381e-01 -1.192053854465484619e-01 -1.982874721288681030e-01 1.901831924915313721e-01
-1.069259569048881531e-01 -1.218274310231208801e-01 -1.108622699975967407e-01 -1.819463968276977539e-01 -2.002851665019989014e-01 -3.579924628138542175e-02 -2.169909924268722534e-01 6.648077070713043213e-02 -1.585866659879684448e-01 -1.825885325670242310e-01 -2.149962335824966431e-01 -2.317816466093063354e-01 7.530983537435531616e-02 2.352736443281173706e-01 3.050615191459655762e-01 -1.089020743966102600e-01 -1.430874466896057129e-01 1.932026743888854980e-01 -1.764753162860870361e-01 -2.618499100208282471e-01 -2.649896033108234406e-02 -1.199874654412269592e-01 -6.147985160350799561e-02 3.242271840572357178e-01 -3.920645639300346375e-02 -1.286374777555465698e-02 4.723395407199859619e-02 -1.992898434400558472e-01 -2.437286823987960815e-01 -1.346662873402237892e-03 -3.206852450966835022e-02 3.541910350322723389e-01
-8.483473211526870728e-02 5.915455147624015808e-02 -5.643193721771240234e-01 -8.505022525787353516e-02 -4.729837179183959961e-02 1.360405236482620239e-01 1.714754849672317505e-01 4.285112768411636353e-02 -1.522750854492187500e-01 -1.823047250509262085e-01 -1.254431903362274170e-01 -4.934221040457487106e-03 -1.164973452687263489e-01 1.236331835389137268e-01 1.982995718717575073e-01 -9.243802726268768311e-02 -1.006101071834564209e-01 -7.172893732786178589e-02 -3.460643067955970764e-02 -1.988832503557205200e-01 -2.073704153299331665e-01 5.636231228709220886e-02 -5.565197207033634186e-03 6.246586516499519348e-02 -7.396054267883300781e-02 -2.103986032307147980e-02 1.613256931304931641e-01 -3.934051394462585449e-01 -2.829027175903320312e-01 1.098770201206207275e-01 -8.683659136295318604e-02 2.650223672389984131e-01
-1.829223781824111938e-01 1.543076336383819580e-01 -4.609732329845428467e-01 7.141822017729282379e-03 -3.071522116661071777e-01 5.647383630275726318e-02 1.715754717588424683e-01 -6.065209209918975830e-02 -2.345380932092666626e-01 4.146990180015563965e-02 -4.595832824707031250e-01 5.391892418265342712e-02 1.191494986414909363e-01 2.357871234416961670e-01 1.785770175047218800e-03 -6.522557884454727173e-02 -1.464046351611614227e-02 1.444666683673858643e-01 -4.717215895652770996e-02 -8.028768748044967651e-02 -2.404288500547409058e-01 1.659128814935684204e-01 -1.615308523178100586e-01 1.103997454047203064e-01 3.042032942175865173e-02 1.460160464048385620e-01 2.460767142474651337e-02 -1.374076753854751587e-01 -3.723819926381111145e-02 -8.950418978929519653e-02 -2.842712402343750000e-02 2.220875620841979980e-01
-8.089675009250640869e-02 1.493350416421890259e-01 8.414752036333084106e-02 -4.186465218663215637e-02 -2.486746571958065033e-02 -1.908699274063110352e-01 -4.894269257783889771e-02 -1.479144990444183350e-01 -7.735574990510940552e-02 1.136942505836486816e-01 -1.549251228570938110e-01 1.252682358026504517e-01 2.901069521903991699e-01 1.693120449781417847e-01 2.432375997304916382e-01 1.547827273607254028e-01 -4.283703491091728210e-02 -2.091032266616821289e-01 7.005823403596878052e-02 2.426911592483520508e-01 -2.330175042152404785e-01 -5.034506693482398987e-02 2.499958500266075134e-02 1.561318039894104004e-01 -1.696056276559829712e-01 1.460411772131919861e-02 -8.820271492004394531e-02 -4.086316823959350586e-01 2.792117930948734283e-02 1.233579590916633606e-02 1.030711382627487183e-01 4.898449480533599854e-01
-1.059914678335189819e-01 1.288124918937683105e-01 -1.359774917364120483e-01 -6.772075593471527100e-02 6.562747061252593994e-02 7.115199416875839233e-02 8.794744312763214111e-02 3.644932508468627930e-01 5.970400199294090271e-02 -3.616888448596000671e-02 -4.316350445151329041e-02 2.703431546688079834e-01 5.471277609467506409e-02 -8.804758638143539429e-02 8.037596940994262695e-03 -8.233426511287689209e-02 2.520565688610076904e-02 4.282197356224060059e-01 8.471786230802536011e-02 -6.747695803642272949e-02 1.673335395753383636e-02 -6.990280002355575562e-02 -9.397620707750320435e-02 3.652876010164618492e-03 -2.821692265570163727e-02 5.182350277900695801e-01 -1.242993623018264771e-01 -3.018260896205902100e-01 2.764684557914733887e-01 6.983105093240737915e-02 -9.654957056045532227e-02 1.594736576080322266e-01
-1.060371622443199158e-01 1.964504718780517578e-01 -3.568014204502105713e-01 -2.085535377264022827e-01 3.278513997793197632e-02 -1.274114698171615601e-01 -2.169446200132369995e-01 3.261751830577850342e-01 -2.061358243227005005e-01 -5.664370954036712646e-02 1.251152157783508301e-01 -1.539548113942146301e-02 -6.930539757013320923e-02 2.337360829114913940e-01 2.372353374958038330e-01 2.028534859418869019e-01 -2.544011175632476807e-01 -2.509271726012229919e-02 3.099494241178035736e-02 1.269140653312206268e-02 -1.145026013255119324e-01 -1.837268769741058350e-01 -1.433165073394775391e-01 2.522985041141510010e-01 -9.498591721057891846e-02 -1.844268292188644409e-01 2.380364947021007538e-02 -2.348408997058868408e-01 1.115773171186447144e-01 4.162245616316795349e-02 -1.963542997837066650e-01 2.027787268161773682e-01
5.083475634455680847e-02 2.091407030820846558e-01 -1.685218960046768188e-01 -5.430473387241363525e-02 1.348107308149337769e-01 4.559966921806335449e-02 -2.214961946010589600e-01 -2.449569664895534515e-02 -3.956623002886772156e-02 7.410321384668350220e-02 -2.033859640359878540e-01 -1.615884751081466675e-01 3.055557310581207275e-01 2.595678567886352539e-01 3.877787664532661438e-02 1.272710040211677551e-02 -2.398604452610015869e-01 -6.881427764892578125e-02 -1.208831444382667542e-01 -3.306007981300354004e-01 -6.602098233997821808e-03 -1.647148877382278442e-01 2.562502957880496979e-02 9.333533048629760742e-02 -7.708722352981567383e-02 2.811964750289916992e-01 3.318650424480438232e-01 -1.549687087535858154e-01 1.215030066668987274e-02 1.541538834571838379e-01 1.692422181367874146e-01 3.479023277759552002e-01
-2.215556055307388306e-01 -1.865313351154327393e-01 9.977576881647109985e-02 -2.068014144897460938e-01 3.625341504812240601e-02 6.301923841238021851e-02 -1.365971714258193970e-01 3.073065280914306641e-01 -2.229693531990051270e-01 1.916150599718093872e-01 2.164486050605773926e-01 2.169264554977416992e-01 1.046000421047210693e-01 -6.970340013504028320e-02 1.743835955858230591e-01 -9.896182268857955933e-02 1.885909885168075562e-01 1.725821569561958313e-02 5.240202415734529495e-03 -1.851491779088973999e-01 -1.878751367330551147e-01 -1.349282711744308472e-01 -4.042826592922210693e-02 8.061503618955612183e-02 5.011272057890892029e-02 -4.291702061891555786e-02 1.938885003328323364e-01 -2.639035284519195557e-01 1.653629094362258911e-01 8.503925800323486328e-02 7.064867019653320312e-02 4.750861823558807373e-01
6.945828348398208618e-02 2.057924866676330566e-01 -1.489129662513732910e-02 -1.252691000699996948e-01 -1.431574523448944092e-01 -2.183333737775683403e-03 1.068851258605718613e-02 3.500095605850219727e-01 -1.607464998960494995e-01 9.107614308595657349e-02 1.435491889715194702e-01 2.105937898159027100e-01 1.790738254785537720e-01 -1.054079160094261169e-01 -1.947842352092266083e-02 -4.505987837910652161e-02 -1.511882841587066650e-01 1.169464141130447388e-01 -6.139914691448211670e-02 -3.058403432369232178e-01 -3.016714751720428467e-01 -3.301883637905120850e-01 6.408966332674026489e-02 -8.928954601287841797e-02 -1.848511099815368652e-01 -2.885063178837299347e-02 2.859368920326232910e-01 -2.944134771823883057e-01 1.101411283016204834e-01 1.288182735443115234e-01 -1.664997935295104980e-01 2.080169767141342163e-01
-3.564863502979278564e-01 1.408636420965194702e-01 -8.375647477805614471e-03 2.852789685130119324e-02 1.135611385107040405e-01 8.660307526588439941e-02 -9.664838761091232300e-02 1.884717941284179688e-01 -3.691783919930458069e-02 1.142299175262451172e-01 -1.788907870650291443e-02 7.345936726778745651e-03 -4.230101779103279114e-02 1.174997985363006592e-01 -1.368976533412933350e-01 1.532981870695948601e-03 -1.873635351657867432e-01 1.211082860827445984e-01 1.322578731924295425e-02 -2.692736983299255371e-01 -2.314563542604446411e-01 -9.514220058917999268e-02 1.358803659677505493e-01 -2.792598605155944824e-01 1.869841665029525757e-02 1.932962089776992798e-01 -1.072323136031627655e-02 -5.474331378936767578e-01 1.630848795175552368e-01 2.400383800268173218e-01 -3.331195563077926636e-02 1.828736811876296997e-01
9.024411439895629883e-03 -9.973610192537307739e-02 5.090043693780899048e-02 -1.800839602947235107e-01 -2.041066735982894897e-01 8.435558527708053589e-02 -1.892682611942291260e-01 3.591606393456459045e-02 2.963851988315582275e-01 3.026827573776245117e-01 -4.093226492404937744e-01 2.982978941872715950e-03 4.257289692759513855e-02 2.556985244154930115e-02 -4.054654017090797424e-02 1.309718936681747437e-01 -2.839372493326663971e-02 8.287407457828521729e-02 -1.245265826582908630e-02 -8.008655905723571777e-02 -3.039301335811614990e-01 -1.053138747811317444e-01 -6.255871802568435669e-02 4.178182780742645264e-01 -1.898218542337417603e-01 1.652970761060714722e-01 3.862602636218070984e-02 -2.992926836013793945e-01 5.388761684298515320e-02 7.390972226858139038e-02 -1.106424853205680847e-01 1.719247698783874512e-01
-2.559296973049640656e-02 2.360443025827407837e-01 -1.861239075660705566e-01 -1.254641916602849960e-02 -1.570837348699569702e-01 -5.834439769387245178e-02 -3.144328296184539795e-01 2.025375664234161377e-01 -1.197994276881217957e-01 -5.389516055583953857e-02 -9.959677606821060181e-02 -1.359242945909500122e-01 3.969162404537200928e-01 7.617565244436264038e-02 2.588124275207519531e-01 -9.797500446438789368e-03 -5.174788460135459900e-02 -5.273096635937690735e-02 1.350906640291213989e-01 -3.368867933750152588e-01 -1.285127848386764526e-01 1.107411682605743408e-01 5.980398505926132202e-02 -1.628817766904830933e-01 2.599868923425674438e-02 1.750501245260238647e-01 1.127162575721740723e-01 -9.595975279808044434e-02 1.216914206743240356e-01 5.297514423727989197e-02 -2.607929147779941559e-02 4.440376758575439453e-01
-2.283351421356201172e-01 -1.888841241598129272e-01 2.806495875120162964e-02 -2.784540951251983643e-01 4.988352581858634949e-02 -1.672404408454895020e-01 -1.120492443442344666e-01 8.786449581384658813e-02 2.816035784780979156e-02 3.750230744481086731e-02 -1.787969022989273071e-01 -1.094172522425651550e-01 1.063112262636423111e-02 3.442979454994201660e-01 1.357289105653762817e-01 -1.650357246398925781e-01 6.545535475015640259e-02 -1.139041036367416382e-01 1.213501095771789551e-01 -2.291003167629241943e-01 -3.004561066627502441e-01 4.498671367764472961e-02 -7.098831236362457275e-02 1.493758559226989746e-01 -1.326122134923934937e-01 -1.763411909341812134e-01 2.304892539978027344e-01 -3.097576498985290527e-01 -3.118734359741210938e-01 5.974502861499786377e-02 -2.002487629652023315e-01 1.728080362081527710e-01
-1.065417826175689697e-01 4.138291999697685242e-02 -9.453824162483215332e-02 -9.287694469094276428e-03 -8.447124063968658447e-02 1.295775473117828369e-01 9.391614049673080444e-02 -2.011543065309524536e-01 7.493890821933746338e-02 -7.264641672372817993e-02 -3.950323164463043213e-01 3.328524529933929443e-02 9.513613581657409668e-02 -4.876614362001419067e-02 8.721352368593215942e-02 -4.070738330483436584e-02 3.248734176158905029e-01 -2.530341502279043198e-03 -9.026453644037246704e-02 -1.514115929603576660e-01 -2.471292167901992798e-01 -1.751631945371627808e-01 -1.397358328104019165e-01 1.451702564954757690e-01 6.410827487707138062e-02 1.886782646179199219e-01 1.487409919500350952e-01 -4.548866748809814453e-01 1.382370740175247192e-01 -1.070011332631111145e-01 -4.347810149192810059e-02 3.818079829216003418e-01
-9.354197233915328979e-02 -8.615729957818984985e-02 -1.581733971834182739e-01 -8.297342061996459961e-02 2.050817012786865234e-02 -1.653637140989303589e-01 2.167948335409164429e-01 1.081340387463569641e-01 1.566504687070846558e-01 -7.229054719209671021e-02 2.232947498559951782e-01 2.154195755720138550e-01 2.183566540479660034e-01 1.826498806476593018e-01 -1.536400765180587769e-01 3.964361920952796936e-02 -1.851520091295242310e-01 -2.398036979138851166e-02 2.449709177017211914e-01 -2.039377838373184204e-01 -4.298182129859924316e-01 5.015449970960617065e-02 -2.777144014835357666e-01 -1.801230385899543762e-02 -6.977601349353790283e-02 8.345611393451690674e-02 1.031573340296745300e-01 -2.433096319437026978e-01 5.330885201692581177e-02 7.077583670616149902e-02 -1.926450580358505249e-01 3.246711194515228271e-01
-1.473569571971893311e-01 -1.240496635437011719e-01 -1.049126386642456055e-01 -3.327578306198120117e-01 9.053663909435272217e-02 -8.317401260137557983e-02 -7.674744725227355957e-02 -1.946644857525825500e-02 -9.982027113437652588e-02 -8.648438006639480591e-02 -3.842316865921020508e-01 4.736746475100517273e-02 2.350651323795318604e-01 8.693308383226394653e-02 6.695900857448577881e-02 9.999768435955047607e-02 -3.437960892915725708e-02 -1.784024387598037720e-01 -2.724719643592834473e-01 -9.239143133163452148e-02 -1.304461061954498291e-01 -1.666652783751487732e-02 -3.813652694225311279e-01 7.122059818357229233e-03 -1.401798725128173828e-01 1.604073792695999146e-01 1.814715713262557983e-01 -3.379668891429901123e-01 1.933600306510925293e-01 -8.874218165874481201e-02 -1.195501312613487244e-01 2.109536528587341309e-01
-2.802090160548686981e-02 3.892741799354553223e-01 -4.157936275005340576e-01 1.609767079353332520e-01 -7.975040376186370850e-02 -1.042813621461391449e-02 -6.716912239789962769e-02 1.774556636810302734e-01 1.313949227333068848e-01 3.127645850181579590e-01 -6.186327431350946426e-03 2.189725339412689209e-01 1.191251948475837708e-01 5.691873654723167419e-02 -2.151073701679706573e-02 -1.583617627620697021e-01 -1.403041481971740723e-01 -3.867090865969657898e-02 2.789410352706909180e-01 -1.303772181272506714e-01 -2.911517620086669922e-01 -6.244822591543197632e-02 4.181796312332153320e-02 -1.148480474948883057e-01 -1.925860345363616943e-01 -4.460630007088184357e-04 -2.449528081342577934e-03 -2.196641415357589722e-01 8.333058655261993408e-02 -1.550589874386787415e-02 -5.410647392272949219e-02 2.920809388160705566e-01
2.101045846939086914e-01 1.942106634378433228e-01 -3.018003888428211212e-02 -3.187087550759315491e-02 1.921014189720153809e-01 3.416674211621284485e-02 -2.721822559833526611e-01 1.072724759578704834e-01 2.075612246990203857e-01 -3.063810244202613831e-02 -1.860100403428077698e-02 2.640401422977447510e-01 3.572671860456466675e-02 3.492181301116943359e-01 1.671204268932342529e-01 1.073082759976387024e-01 -1.636441648006439209e-01 -1.458836942911148071e-01 -5.093234591186046600e-03 -1.610687673091888428e-01 9.769692271947860718e-02 -8.715431392192840576e-02 -1.842326372861862183e-01 2.086617611348628998e-02 -1.129515171051025391e-01 3.084427714347839355e-01 3.067125380039215088e-01 -1.329518407583236694e-01 3.509420156478881836e-02 1.543407589197158813e-01 1.074858382344245911e-01 3.660539686679840088e-01
-3.579585626721382141e-02 6.359200179576873779e-02 -7.956054061651229858e-02 -2.083313465118408203e-01 2.879278548061847687e-02 6.115971133112907410e-02 -1.339958459138870239e-01 5.029499158263206482e-02 -2.347974330186843872e-01 1.639739573001861572e-01 1.533863544464111328e-01 4.316347837448120117e-01 -2.165493741631507874e-02 -5.562901496887207031e-02 1.985789686441421509e-01 -2.129271477460861206e-01 8.729698508977890015e-02 5.067612975835800171e-03 -7.726134359836578369e-02 5.824695527553558350e-02 -1.029975712299346924e-01 -2.758777141571044922e-01 -2.958356142044067383e-01 4.999693483114242554e-02 -3.640706837177276611e-02 3.691892698407173157e-02 1.595416069030761719e-01 -6.740810722112655640e-02 -1.086011528968811035e-01 -1.911147087812423706e-01 1.581220477819442749e-01 4.898461103439331055e-01
-4.169546663761138916e-01 3.245282173156738281e-02 -6.628109514713287354e-02 -9.484973549842834473e-02 -1.196453124284744263e-01 -5.696509778499603271e-02 1.526414304971694946e-01 3.282984197139739990e-01 1.962820813059806824e-02 1.158126369118690491e-01 -3.831846173852682114e-03 1.876472234725952148e-01 -1.474063098430633545e-01 1.124185547232627869e-01 1.421392112970352173e-01 -1.514400988817214966e-01 3.797851130366325378e-02 -5.718662962317466736e-02 8.756058663129806519e-02 -2.273410260677337646e-01 -1.197223886847496033e-01 -2.138073444366455078e-01 -3.378514051437377930e-01 1.151687055826187134e-01 -6.075808033347129822e-02 5.566256865859031677e-02 4.538487643003463745e-02 -4.908887669444084167e-03 -3.318195044994354248e-02 -1.584167182445526123e-01 1.536865532398223877e-01 4.757418930530548096e-01
8.248254656791687012e-02 1.750288307666778564e-01 -1.180168762803077698e-01 -3.241590857505798340e-01 -2.194946557283401489e-01 1.576876640319824219e-01 9.969293326139450073e-02 -5.164489150047302246e-03 -1.022760570049285889e-01 -1.416529119014739990e-01 -2.133668512105941772e-01 5.726074799895286560e-02 7.728952914476394653e-02 2.064656466245651245e-01 -2.255019098520278931e-01 2.763252705335617065e-02 -2.643825113773345947e-01 -7.450177520513534546e-02 -1.579664647579193115e-01 1.362393200397491455e-01 -1.274341940879821777e-01 -8.363263309001922607e-02 -2.404399216175079346e-02 -5.805772170424461365e-02 -1.396861523389816284e-01 3.586547374725341797e-01 2.099611461162567139e-01 -3.068283796310424805e-01 1.059592664241790771e-01 5.383719131350517273e-02 2.180361747741699219e-01 2.946437001228332520e-01
1.232593879103660583e-01 4.495621323585510254e-01 2.766837738454341888e-02 5.099933594465255737e-02 -1.278653293848037720e-01 2.768598962575197220e-03 -8.592029660940170288e-02 -2.366401627659797668e-02 2.500084936618804932e-01 7.368037849664688110e-02 -1.777927577495574951e-01 2.014759182929992676e-01 -3.760505095124244690e-02 3.856519982218742371e-02 1.602916717529296875e-01 -9.650155901908874512e-02 -5.784823745489120483e-02 1.511960327625274658e-01 1.737263649702072144e-01 -3.199635148048400879e-01 -1.695499867200851440e-01 3.593492135405540466e-02 -3.304829299449920654e-01 9.823983907699584961e-02 -1.979876756668090820e-01 2.322960048913955688e-01 2.136039882898330688e-01 -1.045012921094894409e-01 1.827313750982284546e-01 1.238318756222724915e-01 9.844186156988143921e-02 2.473769932985305786e-01
-5.996442586183547974e-02 -1.710810065269470215e-01 8.276574313640594482e-02 -2.612890899181365967e-01 -1.344985067844390869e-01 -3.352567926049232483e-02 3.417637199163436890e-02 -2.241085842251777649e-02 -1.094361692667007446e-01 2.704072892665863037e-01 -1.168489642441272736e-02 -1.024669595062732697e-02 3.292969241738319397e-02 1.210611164569854736e-01 4.027318954467773438e-01 -1.518982499837875366e-01 1.250466797500848770e-02 1.162657234817743301e-02 -7.581290602684020996e-02 -1.284678131341934204e-01 -5.486216023564338684e-02 -2.593509294092655182e-02 -2.545280158519744873e-01 2.999224960803985596e-01 -8.144453167915344238e-02 -1.512027233839035034e-01 2.752920985221862793e-01 -4.280063509941101074e-01 -1.477914955466985703e-02 1.088179200887680054e-01 -9.718446433544158936e-02 3.063434362411499023e-01
-1.455237120389938354e-01 -5.756022781133651733e-02 1.207517236471176147e-01 -1.107227057218551636e-01 -2.027517855167388916e-01 2.024820297956466675e-01 -4.092863574624061584e-02 1.894211322069168091e-01 -1.114792674779891968e-01 -3.888193070888519287e-01 1.944301091134548187e-02 1.662256717681884766e-01 1.504083871841430664e-01 2.068539112806320190e-01 8.716998994350433350e-02 1.082840561866760254e-01 -1.265706121921539307e-01 1.981490850448608398e-02 -3.968816623091697693e-02 -2.053595036268234253e-01 -1.184692010283470154e-01 -8.653762191534042358e-02 -9.627937525510787964e-02 2.466818392276763916e-01 -3.102519810199737549e-01 1.152146756649017334e-01 -9.720570594072341919e-02 -1.106567010283470154e-01 -2.544115297496318817e-02 -1.174528673291206360e-01 -1.051510348916053772e-01 4.940895736217498779e-01
-1.700713932514190674e-01 1.589371860027313232e-01 -4.047277569770812988e-01 -9.313960559666156769e-03 -1.730649620294570923e-01 2.399201840162277222e-01 2.440361529588699341e-01 6.354883313179016113e-02 -1.159012317657470703e-01 -2.484935075044631958e-01 4.115367308259010315e-02 8.615294098854064941e-02 -2.119255065917968750e-01 1.291332989931106567e-01 1.900153160095214844e-01 -8.978962153196334839e-02 4.456011112779378891e-03 8.380897343158721924e-02 4.500508308410644531e-02 -8.783601224422454834e-02 -2.710707485675811768e-01 5.767828319221735001e-03 -1.175590157508850098e-01 7.813324779272079468e-02 -6.424879282712936401e-02 -7.225217670202255249e-02 5.222879350185394287e-02 -3.885138332843780518e-01 -2.131240665912628174e-01 1.341759562492370605e-01 -1.474759131669998169e-01 2.869650423526763916e-01
-1.963698714971542358e-01 6.787547469139099121e-02 1.703757941722869873e-01 -3.570938110351562500e-01 9.774377569556236267e-03 -2.339918911457061768e-01 -1.395310461521148682e-01 1.713465154170989990e-01 -2.418610155582427979e-01 -2.759307920932769775e-01 -2.748633027076721191e-01 6.689805537462234497e-02 -4.135206714272499084e-02 -9.471742063760757446e-02 1.536650955677032471e-01 -1.677202284336090088e-01 -6.623716652393341064e-02 -1.805577129125595093e-01 2.060784250497817993e-01 6.063732318580150604e-03 -1.246008351445198059e-01 3.911815956234931946e-02 1.468909978866577148e-01 -3.400550410151481628e-02 6.525314599275588989e-02 2.472883909940719604e-01 1.142444089055061340e-01 -2.710409760475158691e-01 -7.649300247430801392e-02 1.529906224459409714e-02 -1.114509925246238708e-01 3.602970242500305176e-01
-5.161593109369277954e-02 9.241435676813125610e-02 -7.371331006288528442e-02 -2.932381331920623779e-01 1.027842387557029724e-01 -2.187351733446121216e-01 -3.055054843425750732e-01 3.565628230571746826e-01 -7.440128177404403687e-02 2.834272757172584534e-02 -4.285615310072898865e-02 2.608226053416728973e-02 -2.752645313739776611e-01 9.918847680091857910e-02 1.392336338758468628e-01 -5.691902711987495422e-02 -1.345662325620651245e-01 3.252816498279571533e-01 1.167199015617370605e-01 -5.579432100057601929e-02 -3.881015628576278687e-02 -4.128560423851013184e-02 7.667186856269836426e-02 6.098715215921401978e-02 -1.878512948751449585e-01 -1.655115187168121338e-01 -1.754171028733253479e-02 -3.177362680435180664e-01 9.808009862899780273e-02 7.079110294580459595e-02 1.253585815429687500e-01 3.919806778430938721e-01
6.477969884872436523e-02 1.013800725340843201e-01 -3.860793262720108032e-02 1.366760581731796265e-02 -1.210249811410903931e-01 -2.285434305667877197e-02 4.398918524384498596e-02 5.484657362103462219e-02 1.782073825597763062e-01 6.144453585147857666e-02 2.443625479936599731e-01 2.435651123523712158e-01 3.672566497698426247e-03 8.554083108901977539e-02 1.698980033397674561e-01 5.756037309765815735e-02 -7.997522503137588501e-02 -2.244537770748138428e-01 -1.372218504548072815e-02 -6.559482216835021973e-02 -4.140991866588592529e-01 5.297883972525596619e-02 -2.260027974843978882e-01 1.465939283370971680e-01 -4.230213165283203125e-01 2.186457961797714233e-01 2.754957079887390137e-01 -3.040561079978942871e-01 4.340202733874320984e-02 -1.558873709291219711e-02 7.310476899147033691e-02 2.428287118673324585e-01
-8.677432686090469360e-02 1.303590834140777588e-01 -1.723031252622604370e-01 -3.021367490291595459e-01 -3.870978578925132751e-02 6.239031627774238586e-02 -8.458955585956573486e-02 -1.122579500079154968e-01 1.998955011367797852e-01 4.687064886093139648e-02 -1.281487792730331421e-01 1.822141557931900024e-01 2.922772765159606934e-01 3.391654193401336670e-01 1.178975850343704224e-01 2.382788807153701782e-02 -9.399711340665817261e-02 -5.105222389101982117e-02 3.943051695823669434e-01 -7.316986471414566040e-02 -1.495883166790008545e-01 1.872070506215095520e-02 -3.096969723701477051e-01 1.400385349988937378e-01 9.380464255809783936e-02 -1.216720417141914368e-01 4.957519844174385071e-02 -2.514735460281372070e-01 -8.977047167718410492e-03 -2.848180830478668213e-01 1.034326851367950439e-01 1.758549064397811890e-01
1.250564027577638626e-02 1.506462395191192627e-01 -7.584293931722640991e-02 -1.791240125894546509e-01 -2.075900435447692871e-01 -1.959573626518249512e-01 -1.226971391588449478e-02 2.375734448432922363e-01 -1.235710829496383667e-01 2.860689759254455566e-01 -1.724946051836013794e-01 7.231093943119049072e-02 -1.645489484071731567e-01 1.505448073148727417e-01 9.934810549020767212e-02 -1.974058002233505249e-01 8.496043831110000610e-02 -1.075191143900156021e-02 1.852042675018310547e-01 1.405908614397048950e-01 -4.091289266943931580e-02 -3.187225461006164551e-01 -1.212183013558387756e-01 -1.190838497132062912e-02 1.852111518383026123e-01 3.550778627395629883e-01 2.113419175148010254e-01 1.918647252023220062e-02 -7.821179181337356567e-02 -6.821107584983110428e-03 1.062481477856636047e-01 4.101171493530273438e-01
-5.840862542390823364e-02 3.100460767745971680e-02 -4.297766983509063721e-01 -1.132832765579223633e-01 -1.046901661902666092e-02 2.145116031169891357e-01 2.492330968379974365e-01 6.746240705251693726e-02 -1.301633268594741821e-01 -2.519707009196281433e-02 2.313207462430000305e-02 1.839160770177841187e-01 -6.782612204551696777e-02 1.045835837721824646e-01 3.559849262237548828e-01 -3.898135619238018990e-04 -2.427528947591781616e-01 -2.071831226348876953e-01 -2.570681832730770111e-02 -1.345620304346084595e-01 -2.106015533208847046e-01 -1.163551583886146545e-02 2.765677683055400848e-02 1.884931176900863647e-01 4.057450219988822937e-02 -2.775052562355995178e-02 -6.323858350515365601e-02 -4.284017682075500488e-01 7.066442817449569702e-02 7.922044396400451660e-02 -1.221405416727066040e-01 2.712121009826660156e-01
-1.439466625452041626e-01 1.553399562835693359e-01 -1.897505111992359161e-02 -1.111246347427368164e-01 -2.700946331024169922e-01 -7.848076522350311279e-02 -5.772405117750167847e-02 2.131860703229904175e-01 -1.621627435088157654e-02 1.696903407573699951e-01 2.771904468536376953e-01 -8.217509090900421143e-02 2.153259664773941040e-01 1.494298595935106277e-02 2.127002179622650146e-01 -2.275187075138092041e-01 4.133672267198562622e-02 2.357953786849975586e-01 2.021496891975402832e-01 6.488281488418579102e-02 -2.401116788387298584e-01 -2.917223572731018066e-01 -1.108416616916656494e-01 3.171819821000099182e-02 7.078392803668975830e-02 2.385394871234893799e-01 8.327332884073257446e-02 -3.387770354747772217e-01 1.281616389751434326e-01 -1.205252408981323242e-01 2.144153267145156860e-01 1.983384788036346436e-01
5.654298141598701477e-02 -1.690440922975540161e-01 1.768389344215393066e-01 -2.737044692039489746e-01 -6.964016705751419067e-02 1.864966377615928650e-02 -3.013977967202663422e-02 1.515502035617828369e-01 -2.064634263515472412e-01 2.372609823942184448e-01 -5.198315717279911041e-03 -1.505010724067687988e-01 9.361818432807922363e-02 1.026161909103393555e-01 2.917828559875488281e-01 -2.890931665897369385e-01 -5.132076516747474670e-02 -1.907886415719985962e-01 1.567632853984832764e-01 -6.066888198256492615e-02 -1.691924780607223511e-01 -2.148257195949554443e-02 -2.050493657588958740e-01 3.247017562389373779e-01 -1.851004809141159058e-01 -9.805081039667129517e-02 1.943063363432884216e-02 -3.156205713748931885e-01 8.333791792392730713e-02 5.543684214353561401e-02 1.629938483238220215e-01 3.147287964820861816e-01
-9.995447844266891479e-02 1.786463856697082520e-01 -2.848977223038673401e-02 -1.641841828823089600e-01 -1.397686749696731567e-01 3.181600570678710938e-01 -1.436322629451751709e-01 1.778859794139862061e-01 2.199994400143623352e-02 -1.463739275932312012e-01 -1.573171317577362061e-01 1.322811655700206757e-02 2.052956521511077881e-01 3.851154744625091553e-01 -3.222944736480712891e-01 1.345244646072387695e-01 -1.601419299840927124e-01 -1.420397907495498657e-01 7.170709222555160522e-02 -1.993787735700607300e-01 -1.360823214054107666e-01 2.305014729499816895e-01 3.144564107060432434e-03 -1.069082394242286682e-01 -4.445802047848701477e-02 2.889929413795471191e-01 2.810105122625827789e-02 -1.371947526931762695e-01 -6.398954987525939941e-02 5.183221772313117981e-02 3.757516294717788696e-02 3.330560624599456787e-01
-1.165892332792282104e-01 1.276381313800811768e-01 9.213727712631225586e-02 -1.635178029537200928e-01 -1.290697902441024780e-01 -2.708896398544311523e-01 -1.239650994539260864e-01 2.718167901039123535e-01 -3.330284357070922852e-01 7.843081839382648468e-03 -1.972249895334243774e-01 2.570270001888275146e-01 1.618345454335212708e-02 1.117397025227546692e-01 2.479117661714553833e-01 4.610374569892883301e-02 1.586531288921833038e-02 -1.529102325439453125e-01 1.406737416982650757e-01 -5.330982431769371033e-02 -3.243788480758666992e-01 -7.845886796712875366e-02 1.456515789031982422e-01 2.374559640884399414e-01 5.435380339622497559e-02 3.395387530326843262e-01 7.567860186100006104e-02 1.125426143407821655e-01 -6.834464520215988159e-02 5.198811367154121399e-02 2.028315216302871704e-01 2.072270363569259644e-01
-1.525169014930725098e-01 1.647588163614273071e-01 -9.290067851543426514e-02 -2.955116033554077148e-01 4.839621484279632568e-02 -7.484722882509231567e-02 -2.108107060194015503e-01 3.287991285324096680e-01 -7.455360889434814453e-02 2.162706404924392700e-01 -6.233043968677520752e-03 1.853357851505279541e-01 -4.411867856979370117e-01 9.960243105888366699e-02 7.191143929958343506e-02 -1.388086527585983276e-01 -1.447739899158477783e-01 2.252701371908187866e-01 1.394678801298141479e-01 1.164302229881286621e-01 -3.162223845720291138e-02 1.548233032226562500e-01 -4.604150354862213135e-02 1.093807145953178406e-01 -6.715837121009826660e-02 3.987709525972604752e-03 -1.280428469181060791e-02 -3.330461382865905762e-01 1.582057178020477295e-01 7.437270879745483398e-02 7.566774636507034302e-02 2.859248816967010498e-01
1.100499555468559265e-01 1.661987155675888062e-01 -1.080296337604522705e-01 -4.553171694278717041e-01 9.757430292665958405e-03 1.545688062906265259e-01 -1.637465953826904297e-01 2.404224723577499390e-01 6.411924958229064941e-02 -9.872250258922576904e-03 -1.342783570289611816e-01 -6.495355069637298584e-02 3.578495525289326906e-04 1.435768753290176392e-01 2.040928006172180176e-01 -2.947439551353454590e-01 -6.720805168151855469e-02 -6.740677356719970703e-02 1.429154425859451294e-01 -9.437437355518341064e-02 -1.235626488924026489e-01 -1.942843645811080933e-01 -1.080692410469055176e-01 1.897616311907768250e-02 -3.306957483291625977e-01 -2.298802882432937622e-02 7.910144329071044922e-02 -3.642778694629669189e-01 1.131816282868385315e-01 2.399866729974746704e-01 -1.775639057159423828e-01 5.346360802650451660e-02
[truncated: 3,273,098 more chars]
