# Supplementary material for: The Language of Innovation
Source: PLoS One. 2020 Apr 30;15(4):e0230107. doi: 10.1371/journal.pone.0230107 (PMC7194493; doi:10.1371/journal.pone.0230107)
Supplement: S20 File — (GZ) [file pone.0230107.s020.tar.gz › 1998-2002/V2Run_13_VS_4500_embeddings1998-2002ED32.txt]

3.056165203452110291e-02 1.386352032423019409e-01 5.644901096820831299e-02 9.163678437471389771e-02 -4.095260798931121826e-02 2.464964985847473145e-01 3.470673263072967529e-01 -1.777366399765014648e-01 3.296885490417480469e-01 2.264204323291778564e-01 2.617742717266082764e-01 9.076399356126785278e-02 -1.809355616569519043e-01 4.499681293964385986e-02 -1.891108751296997070e-01 1.394725739955902100e-01 4.364057257771492004e-02 5.423466116189956665e-02 -3.185918331146240234e-01 1.763985306024551392e-01 4.377697780728340149e-02 -6.474835099652409554e-04 -7.757267355918884277e-02 3.716399967670440674e-01 2.593669295310974121e-01 8.107769489288330078e-02 9.955821931362152100e-02 -8.378264307975769043e-02 -1.334664821624755859e-01 -6.963845342397689819e-02 -1.713158339262008667e-01 2.783117070794105530e-02
6.152565777301788330e-02 -1.476472765207290649e-01 3.441879153251647949e-01 -8.402106165885925293e-02 -1.118890568614006042e-01 2.803221344947814941e-01 1.256245672702789307e-01 -2.075437456369400024e-01 3.104259073734283447e-01 -1.584790945053100586e-01 2.389825582504272461e-01 2.881246060132980347e-02 -4.836314171552658081e-02 1.160808354616165161e-01 -1.190668791532516479e-01 2.710676752030849457e-02 8.103542961180210114e-03 1.698556840419769287e-01 -1.583979725837707520e-01 1.994156688451766968e-01 -1.787192970514297485e-01 -1.423671543598175049e-01 -2.291578352451324463e-01 1.885438710451126099e-01 -9.115801751613616943e-02 1.857645511627197266e-01 3.631687909364700317e-02 -3.764034807682037354e-01 7.666627317667007446e-02 2.366422116756439209e-01 1.634942553937435150e-02 8.234640955924987793e-02
2.720359899103641510e-02 1.737423390150070190e-01 3.495801091194152832e-01 2.651853859424591064e-01 -1.052430598065257072e-03 3.501653671264648438e-01 8.815916627645492554e-02 2.024999111890792847e-01 4.152575433254241943e-01 -1.781052649021148682e-01 2.369482070207595825e-02 -4.303122684359550476e-02 -3.900180011987686157e-02 -3.897277638316154480e-02 -2.948642671108245850e-01 -1.580343097448348999e-01 3.158643245697021484e-01 -7.644608151167631149e-03 -2.137919515371322632e-01 -1.649671792984008789e-02 5.589687451720237732e-02 1.746325939893722534e-01 1.018685698509216309e-01 1.576128005981445312e-01 -9.077608585357666016e-03 -5.192696303129196167e-02 -4.437411203980445862e-02 -5.723389983177185059e-02 -1.656535714864730835e-01 3.308749198913574219e-02 -3.299823030829429626e-02 1.769733428955078125e-01
1.420163363218307495e-01 3.400028869509696960e-02 2.371790409088134766e-01 2.554463446140289307e-01 5.020238831639289856e-02 1.239858344197273254e-01 1.810660511255264282e-01 -2.164288163185119629e-01 1.947741061449050903e-01 2.967338263988494873e-01 1.717980057001113892e-01 -1.545425690710544586e-02 -2.223706804215908051e-02 -2.543602883815765381e-01 -1.234968379139900208e-02 5.909757316112518311e-02 -1.298716515302658081e-01 -1.765500456094741821e-01 -2.046772837638854980e-01 -1.335007548332214355e-01 1.468891352415084839e-01 -1.515706926584243774e-01 7.208546996116638184e-02 2.041537761688232422e-01 1.194153074175119400e-02 2.085568159818649292e-01 1.916271448135375977e-01 -4.202798902988433838e-01 -6.205796077847480774e-02 6.063467636704444885e-02 1.309137493371963501e-01 2.328769713640213013e-01
2.618893049657344818e-02 1.698410958051681519e-01 1.125671491026878357e-01 3.614374995231628418e-01 3.550153374671936035e-01 3.810399398207664490e-02 -5.772077292203903198e-02 -3.454227745532989502e-01 3.208289146423339844e-01 -3.925237432122230530e-02 2.322245985269546509e-01 -8.381065726280212402e-02 -7.619038969278335571e-02 1.005960032343864441e-01 -5.719918012619018555e-02 2.168877124786376953e-01 1.209852471947669983e-01 -5.592259764671325684e-02 -1.830336004495620728e-01 -2.549124956130981445e-01 -2.024815082550048828e-01 -1.304145455360412598e-01 1.923978924751281738e-01 2.561793625354766846e-01 -1.059666350483894348e-01 3.682101890444755554e-02 -1.043221056461334229e-01 -1.304590702056884766e-01 -2.380711957812309265e-02 -2.867398597300052643e-02 3.804921638220548630e-03 1.630138307809829712e-01
2.797354161739349365e-01 -1.289981603622436523e-02 2.530551850795745850e-01 1.646449565887451172e-01 2.047985345125198364e-01 1.771862655878067017e-01 3.369066119194030762e-01 -1.656745076179504395e-01 2.593429982662200928e-01 -1.072842255234718323e-01 1.865057796239852905e-01 -4.195403680205345154e-02 1.066854447126388550e-01 1.896127909421920776e-01 -1.623418927192687988e-01 -1.929682940244674683e-01 2.053998857736587524e-01 6.628757715225219727e-02 -2.764358818531036377e-01 -3.100302815437316895e-02 -1.462657451629638672e-01 -1.147676818072795868e-02 5.896120145916938782e-02 3.499447107315063477e-01 -9.160294197499752045e-03 7.487285137176513672e-02 -2.507328689098358154e-01 -1.326217800378799438e-01 -6.673613190650939941e-02 -1.663529314100742340e-02 -1.499683409929275513e-01 7.152062654495239258e-02
-8.645551279187202454e-04 2.891479618847370148e-02 1.557245701551437378e-01 3.847094774246215820e-01 8.161868155002593994e-02 1.620148122310638428e-01 -1.044436246156692505e-01 -6.875594705343246460e-02 2.550697326660156250e-01 2.051385939121246338e-01 3.327242732048034668e-01 -4.875989630818367004e-02 -3.266869485378265381e-02 1.376105099916458130e-01 -1.539081186056137085e-01 -6.300966441631317139e-02 3.253294229507446289e-01 -2.239048853516578674e-02 -8.157533407211303711e-02 -1.076007038354873657e-01 -1.255246847867965698e-01 -5.894099920988082886e-02 1.545454096049070358e-02 4.629467725753784180e-01 2.640671432018280029e-01 -6.411422044038772583e-02 -1.975200176239013672e-01 2.962421812117099762e-02 -1.328520774841308594e-01 -1.307134926319122314e-01 -2.247318439185619354e-02 5.604777112603187561e-02
1.344160735607147217e-01 6.042537838220596313e-02 -9.490782395005226135e-03 1.752104908227920532e-01 1.727214753627777100e-01 3.190370500087738037e-01 1.447641402482986450e-01 -2.940369248390197754e-01 4.026722609996795654e-01 6.705314666032791138e-02 2.340491116046905518e-01 -7.605389505624771118e-02 -1.780343502759933472e-01 2.812129445374011993e-02 -3.594475388526916504e-01 6.266885995864868164e-02 5.655510351061820984e-02 -1.471747159957885742e-01 -2.716368734836578369e-01 7.624477148056030273e-02 -1.266230791807174683e-01 -2.290623821318149567e-02 1.473377197980880737e-01 3.191354870796203613e-01 3.900086879730224609e-02 -1.854792535305023193e-01 4.690434038639068604e-02 -3.315255045890808105e-02 1.001924276351928711e-01 3.988531976938247681e-02 4.647762700915336609e-02 -1.343681216239929199e-01
1.030822321772575378e-01 3.238525688648223877e-01 2.065460532903671265e-01 1.706586331129074097e-01 2.088978439569473267e-01 4.020957648754119873e-01 1.800338178873062134e-01 -1.486293822526931763e-01 4.338788092136383057e-01 5.456224828958511353e-02 -4.214842244982719421e-02 7.405439764261245728e-02 1.894242912530899048e-01 -3.534297645092010498e-02 -3.172677755355834961e-01 -7.921913266181945801e-02 3.254551813006401062e-02 1.211841776967048645e-01 3.135623037815093994e-02 -5.760965868830680847e-02 -9.408933669328689575e-02 1.430437061935663223e-02 1.267669647932052612e-01 2.611707448959350586e-01 3.263530135154724121e-02 2.393034547567367554e-01 -8.655845373868942261e-02 3.371315449476242065e-02 -2.318558096885681152e-02 -1.356721669435501099e-01 2.716195397078990936e-02 -1.015153527259826660e-01
-1.342531293630599976e-01 1.972704380750656128e-01 2.586952447891235352e-01 1.657498031854629517e-01 5.735230073332786560e-02 4.159923791885375977e-01 8.311376720666885376e-02 -2.121181488037109375e-01 2.539890706539154053e-01 -2.025671303272247314e-01 5.755248665809631348e-02 2.834392711520195007e-02 -2.127774506807327271e-01 -1.875285059213638306e-02 -1.628942042589187622e-01 1.413542926311492920e-01 1.929598897695541382e-01 -1.130184009671211243e-01 1.028499454259872437e-01 6.550530088134109974e-04 2.423826009035110474e-01 -1.065184026956558228e-01 -9.103341400623321533e-02 2.750590145587921143e-01 5.874726548790931702e-02 -5.953460186719894409e-02 -9.287406504154205322e-02 -3.461782336235046387e-01 -1.136228814721107483e-01 5.152669176459312439e-02 -2.301284372806549072e-01 3.499875077977776527e-03
3.270754590630531311e-02 1.824775189161300659e-01 4.355454072356224060e-02 3.129158616065979004e-01 1.689773648977279663e-01 -6.617099046707153320e-02 2.660105526447296143e-01 -2.176463007926940918e-01 2.784522771835327148e-01 8.645725250244140625e-02 2.460028417408466339e-02 1.965754032135009766e-01 2.686014398932456970e-02 -2.551547810435295105e-02 -1.009999662637710571e-01 1.935957670211791992e-01 2.083538621664047241e-01 -1.230701878666877747e-01 -2.581163942813873291e-01 1.261556297540664673e-01 5.848204344511032104e-02 -1.941404938697814941e-01 -2.359687536954879761e-01 1.207131221890449524e-01 9.730598330497741699e-02 1.606554985046386719e-01 2.172909975051879883e-01 -4.148100018501281738e-01 -3.202870115637779236e-02 -1.201826110482215881e-01 7.046571373939514160e-02 1.182715371251106262e-01
-1.293493714183568954e-02 2.249047607183456421e-01 1.216862276196479797e-01 2.980628311634063721e-01 -6.946197897195816040e-02 2.099842131137847900e-01 1.045414283871650696e-01 -1.432331800460815430e-01 4.168616831302642822e-01 1.145294830203056335e-01 1.804034560918807983e-01 2.366231754422187805e-03 1.269247680902481079e-01 1.413327604532241821e-01 -1.187504380941390991e-01 -4.633839428424835205e-02 2.918646335601806641e-01 -6.054581701755523682e-02 -2.677250504493713379e-01 -2.399760037660598755e-01 -1.986654549837112427e-01 9.231586754322052002e-02 3.151466324925422668e-02 4.051860570907592773e-01 -3.173670731484889984e-03 -1.615870743989944458e-02 -1.102166771888732910e-01 -1.503898203372955322e-01 1.571106724441051483e-02 1.418182700872421265e-01 6.936378031969070435e-02 -4.451306536793708801e-02
4.606199264526367188e-02 1.453250348567962646e-01 2.952011823654174805e-01 2.962188422679901123e-01 6.551633030176162720e-02 1.723144203424453735e-01 9.762381762266159058e-02 9.755764901638031006e-02 3.872120082378387451e-01 5.921483784914016724e-02 1.717625744640827179e-02 -1.659079939126968384e-01 -1.286678612232208252e-01 -4.602662101387977600e-02 -3.312856853008270264e-01 8.217097073793411255e-02 3.873965740203857422e-01 -1.570321321487426758e-01 -1.073340252041816711e-01 1.751570217311382294e-02 -2.000775933265686035e-01 -8.770266920328140259e-02 -1.927246451377868652e-01 2.366905659437179565e-01 -3.055524080991744995e-02 -7.368786633014678955e-02 1.197459548711776733e-02 -2.093025594949722290e-01 1.373224705457687378e-02 -1.275804787874221802e-01 -1.727310270071029663e-01 -9.129229933023452759e-02
-1.214134320616722107e-02 2.507433891296386719e-01 2.130651921033859253e-01 -1.320940703153610229e-01 -1.849277764558792114e-01 1.720308065414428711e-01 1.481194514781236649e-02 -5.824248492717742920e-02 3.777815103530883789e-01 -4.836974292993545532e-02 3.323798477649688721e-01 -1.761510372161865234e-01 -1.485965996980667114e-01 -1.733303256332874298e-02 -2.777290046215057373e-01 -4.626922309398651123e-02 3.158093616366386414e-02 -2.136370912194252014e-02 -8.850858360528945923e-02 -1.296479851007461548e-01 8.395624160766601562e-02 -1.899939477443695068e-01 -1.380575001239776611e-01 3.434249758720397949e-01 1.150556579232215881e-01 8.881609141826629639e-02 -1.323400884866714478e-01 -2.439738661050796509e-01 8.945742994546890259e-02 1.197702717036008835e-02 -2.672207541763782501e-02 3.244133889675140381e-01
1.529133617877960205e-01 5.331924185156822205e-03 2.105705589056015015e-01 -1.304189711809158325e-01 3.538851812481880188e-02 3.659840524196624756e-01 -9.382935613393783569e-02 8.783842436969280243e-03 4.331130683422088623e-01 -1.246835384517908096e-02 3.928637206554412842e-01 7.218852639198303223e-02 -4.404221475124359131e-02 -1.109785586595535278e-01 -2.042244225740432739e-01 -1.480108201503753662e-01 9.674599021673202515e-02 6.466482579708099365e-02 2.365600019693374634e-01 4.946696013212203979e-02 1.588760763406753540e-01 -1.121786832809448242e-01 -1.564335376024246216e-01 1.595898568630218506e-01 -2.278933078050613403e-01 -8.305840939283370972e-02 -1.255724020302295685e-02 -1.364892572164535522e-01 -1.371445059776306152e-01 2.550182938575744629e-01 2.188920229673385620e-02 1.560063213109970093e-01
6.523656658828258514e-03 6.523039937019348145e-02 3.200593963265419006e-02 1.916898190975189209e-01 3.346235454082489014e-01 9.676078706979751587e-02 1.812275946140289307e-01 -2.208802253007888794e-01 3.060267865657806396e-01 -4.465726390480995178e-02 1.991809159517288208e-01 -3.102799504995346069e-02 -2.076541073620319366e-03 -6.415183097124099731e-02 -2.233463227748870850e-01 -2.218435518443584442e-02 1.286803334951400757e-01 8.782641962170600891e-03 -2.074909210205078125e-01 1.764711290597915649e-01 5.217265710234642029e-02 -8.271803706884384155e-02 -2.285088449716567993e-01 1.365606486797332764e-02 3.328720033168792725e-01 1.562350392341613770e-01 7.167385518550872803e-02 -2.310806214809417725e-01 -8.144707977771759033e-02 -1.089907884597778320e-01 4.013157188892364502e-01 1.951289772987365723e-01
5.756619200110435486e-02 -4.644028085749596357e-04 3.614152967929840088e-02 3.434479236602783203e-01 1.300651431083679199e-01 1.020694226026535034e-01 1.898912340402603149e-01 -3.058320581912994385e-01 4.704100191593170166e-01 1.590667665004730225e-01 2.149591594934463501e-01 -1.245941594243049622e-01 -1.364505589008331299e-01 -2.410079818218946457e-03 -1.656822115182876587e-01 -4.886306822299957275e-02 3.669947981834411621e-01 7.768879830837249756e-02 -1.223423629999160767e-01 -2.614047229290008545e-01 -2.318372726440429688e-01 2.195161581039428711e-02 1.502333283424377441e-01 1.431874781847000122e-01 4.903443530201911926e-02 1.343392282724380493e-01 4.075445979833602905e-02 2.625644020736217499e-02 1.347871683537960052e-02 3.036793135106563568e-02 2.187756821513175964e-02 1.341874897480010986e-01
-2.846721373498439789e-02 3.327066078782081604e-02 -2.489265985786914825e-03 3.745189607143402100e-01 2.328988164663314819e-01 9.884107112884521484e-02 4.551129788160324097e-02 -2.979272902011871338e-01 4.083592593669891357e-01 -4.097624868154525757e-02 1.052656099200248718e-01 1.266598403453826904e-01 -1.292667388916015625e-01 8.194374293088912964e-02 -2.011678069829940796e-01 -4.045663401484489441e-03 1.664652526378631592e-01 2.880436740815639496e-02 -2.987243235111236572e-01 -2.187732607126235962e-01 -1.597130447626113892e-01 1.797311007976531982e-02 2.231778576970100403e-03 3.715738952159881592e-01 -1.366000175476074219e-01 4.730429500341415405e-02 2.251281440258026123e-01 5.739604309201240540e-02 -7.377856224775314331e-02 1.185545045882463455e-02 -3.483336418867111206e-02 1.796836256980895996e-01
-1.062350496649742126e-01 1.848110109567642212e-01 1.759806573390960693e-01 4.343345761299133301e-02 -2.545297704637050629e-02 2.492626160383224487e-01 1.678739190101623535e-01 -1.497702896595001221e-01 1.299511194229125977e-01 4.948822036385536194e-02 3.208000361919403076e-01 2.272626012563705444e-01 3.004386126995086670e-01 -5.086513236165046692e-02 -1.980200558900833130e-01 -1.564674079418182373e-01 1.194036379456520081e-01 1.332757025957107544e-01 -2.167240977287292480e-01 -6.075952947139739990e-02 -2.303066663444042206e-02 2.595213055610656738e-01 6.227789074182510376e-02 -1.134766358882188797e-02 -2.030383795499801636e-01 3.179906606674194336e-01 -1.713093668222427368e-01 -2.920055389404296875e-01 -1.066939458250999451e-01 -5.997233092784881592e-02 2.627310901880264282e-02 -2.251039594411849976e-01
1.853127926588058472e-01 2.718392061069607735e-04 2.019530534744262695e-01 4.748541712760925293e-01 9.588765352964401245e-02 2.068933695554733276e-01 1.431888248771429062e-02 -1.311412360519170761e-02 3.114083707332611084e-01 7.320701330900192261e-02 3.257746696472167969e-01 4.172934591770172119e-02 9.722401946783065796e-02 -4.531452804803848267e-02 -1.821198761463165283e-01 -1.958882057806476951e-04 2.696361839771270752e-01 -1.376084685325622559e-01 -4.748375620692968369e-03 -2.103298306465148926e-01 -6.263512372970581055e-02 2.600423432886600494e-02 -7.290539145469665527e-02 4.251129627227783203e-01 -1.070634946227073669e-01 1.105437949299812317e-01 -1.169157177209854126e-01 -1.053997576236724854e-01 4.662549495697021484e-02 -1.760189048945903778e-02 1.124601289629936218e-01 4.477040097117424011e-02
3.015345633029937744e-01 1.756698936223983765e-01 1.656558811664581299e-01 3.137512207031250000e-01 6.484958529472351074e-02 1.622985750436782837e-01 9.631901979446411133e-02 -2.150255590677261353e-01 4.933423697948455811e-01 1.219988912343978882e-01 2.038414627313613892e-01 8.715208619832992554e-03 1.892823167145252228e-02 1.285408288240432739e-01 -3.269699215888977051e-01 -1.848235428333282471e-01 1.523885726928710938e-01 -1.028008572757244110e-02 -1.475968807935714722e-01 -1.976758241653442383e-01 -6.746412068605422974e-02 -9.609761089086532593e-02 -1.011931523680686951e-01 2.837270498275756836e-01 2.296371757984161377e-02 -9.105681627988815308e-02 -6.868846714496612549e-02 -2.983405953273177147e-03 2.114767394959926605e-02 7.207114994525909424e-02 1.662193797528743744e-02 1.577274501323699951e-02
2.202803045511245728e-01 1.288860291242599487e-01 1.603439897298812866e-01 2.601765692234039307e-01 1.138600632548332214e-01 9.846483170986175537e-02 1.976652890443801880e-01 4.642011225223541260e-02 4.266051650047302246e-01 2.347161620855331421e-01 -2.801960892975330353e-02 8.483368903398513794e-02 5.381296388804912567e-03 -3.520332276821136475e-02 1.064456254243850708e-02 1.876373887062072754e-01 -3.297280520200729370e-02 -1.151797100901603699e-01 -1.873430758714675903e-01 2.415140569210052490e-01 1.116732209920883179e-01 -7.197196036577224731e-02 2.438096143305301666e-02 1.602331548929214478e-01 2.224938720464706421e-01 -8.242002129554748535e-02 1.575209498405456543e-01 -4.145371615886688232e-01 -3.194329515099525452e-02 -6.628486514091491699e-02 1.514530032873153687e-01 2.508381307125091553e-01
-8.070800453424453735e-03 2.723938226699829102e-01 1.834441274404525757e-01 3.620280623435974121e-01 1.563146114349365234e-01 -8.180299773812294006e-03 1.469315439462661743e-01 5.583937466144561768e-02 2.166248410940170288e-01 2.312174290418624878e-01 2.485314458608627319e-01 -9.769579023122787476e-02 1.616163551807403564e-01 -1.677805483341217041e-01 -3.768133372068405151e-02 1.298972815275192261e-01 -1.646219491958618164e-01 -8.750390261411666870e-02 -2.185238003730773926e-01 4.782432317733764648e-02 1.916956305503845215e-01 -1.026311889290809631e-02 -1.545561552047729492e-01 1.658489257097244263e-01 8.825360238552093506e-02 -5.231963470578193665e-02 2.093610912561416626e-01 -3.529529571533203125e-01 -5.029747635126113892e-02 -2.075525671243667603e-01 1.808341443538665771e-01 1.930358558893203735e-01
-1.645573377609252930e-01 -4.955538362264633179e-02 9.722074121236801147e-02 -5.821458995342254639e-02 1.027485802769660950e-01 2.073851525783538818e-01 3.208238165825605392e-03 -1.504347473382949829e-01 3.864603042602539062e-01 -2.170521914958953857e-01 3.220511376857757568e-01 -2.187859863042831421e-01 -1.250647455453872681e-01 -6.159793958067893982e-02 -2.276559472084045410e-01 -4.633854329586029053e-02 1.954571343958377838e-02 5.138042196631431580e-02 -3.293274715542793274e-02 2.108738869428634644e-01 4.494838044047355652e-02 1.361679402180016041e-03 -6.101751700043678284e-02 5.314169526100158691e-01 1.386626511812210083e-01 1.396856904029846191e-01 -1.760495826601982117e-02 1.849322952330112457e-02 -2.178273163735866547e-03 1.524863541126251221e-01 1.235766485333442688e-01 2.128785252571105957e-01
-6.482506636530160904e-03 -4.383596777915954590e-02 1.376192271709442139e-01 3.084167838096618652e-01 1.771263480186462402e-01 1.237982213497161865e-01 -5.665488913655281067e-02 1.326178014278411865e-02 5.202965736389160156e-01 -1.622696518898010254e-01 1.207106858491897583e-01 -1.319337934255599976e-01 1.424097567796707153e-01 -1.792038045823574066e-02 -9.165903180837631226e-02 -3.602059558033943176e-02 1.507170349359512329e-01 6.426867097616195679e-02 3.271724283695220947e-02 -2.076247483491897583e-01 -1.076142415404319763e-01 2.534364163875579834e-01 1.238799393177032471e-01 3.486082255840301514e-01 7.698243111371994019e-02 -2.185178454965353012e-03 -1.348009258508682251e-01 -1.044657006859779358e-01 -3.182880282402038574e-01 1.007628161460161209e-02 -2.145329564809799194e-01 -9.173402190208435059e-02
1.291020424105226994e-03 1.552663743495941162e-01 2.617886662483215332e-01 1.042296439409255981e-01 1.286064386367797852e-01 2.886444628238677979e-01 3.225680887699127197e-01 -1.362460851669311523e-02 2.847433388233184814e-01 1.938616274856030941e-03 1.819730103015899658e-01 1.646332591772079468e-01 -1.747391074895858765e-01 -3.382767140865325928e-01 -8.225815743207931519e-02 -2.622285187244415283e-01 -2.712196670472621918e-02 2.413721382617950439e-01 -1.523116677999496460e-01 -8.476387709379196167e-02 3.530646488070487976e-02 1.102414578199386597e-01 -2.425380349159240723e-01 3.157891333103179932e-01 -6.374279409646987915e-02 8.335287123918533325e-02 3.476656228303909302e-02 4.964901506900787354e-02 7.830819487571716309e-02 -2.167518809437751770e-02 -1.651099324226379395e-01 -1.439855843782424927e-01
2.192416936159133911e-01 1.793725192546844482e-01 2.113073598593473434e-03 2.710653543472290039e-01 1.139601916074752808e-01 1.231703609228134155e-01 -6.554084364324808121e-03 -1.049464046955108643e-01 4.088588058948516846e-01 2.330112271010875702e-02 1.736509203910827637e-01 -2.138119190931320190e-01 3.867150470614433289e-02 -6.399510800838470459e-02 -2.388347685337066650e-01 -1.939085721969604492e-01 3.021358847618103027e-01 2.189609110355377197e-01 -1.168582513928413391e-01 -7.781961560249328613e-02 -1.087044775485992432e-01 -1.736899488605558872e-03 -9.599680453538894653e-02 4.395648241043090820e-01 7.614237815141677856e-02 2.676124870777130127e-02 -1.142748631536960602e-02 -1.860818266868591309e-01 1.293650567531585693e-01 6.443797051906585693e-02 -6.773842871189117432e-02 1.526760905981063843e-01
1.186611354351043701e-01 1.755081266164779663e-01 -1.581249525770545006e-04 2.282633259892463684e-02 1.938513712957501411e-03 4.800845682621002197e-01 -3.263067454099655151e-02 -1.384619772434234619e-01 4.084902107715606689e-01 -8.691378682851791382e-02 3.435140252113342285e-01 4.436431825160980225e-02 -8.449024707078933716e-02 -5.037844181060791016e-02 8.172190934419631958e-02 1.810256391763687134e-01 9.313726425170898438e-02 3.062739372253417969e-01 2.378961741924285889e-01 1.464587599039077759e-01 -1.853792555630207062e-02 -1.358047127723693848e-01 7.320946082472801208e-03 1.572826653718948364e-01 4.830260947346687317e-02 1.859403848648071289e-01 -1.038404107093811035e-01 -2.049698084592819214e-01 -5.878478661179542542e-02 1.642313897609710693e-01 9.251327067613601685e-02 8.700937777757644653e-02
8.484604954719543457e-02 2.802497707307338715e-02 4.115860462188720703e-01 2.801412642002105713e-01 -7.931815460324287415e-03 8.492358773946762085e-02 2.116955667734146118e-01 -1.456128507852554321e-01 1.981897652149200439e-01 3.744320869445800781e-01 4.829270765185356140e-02 1.530378460884094238e-01 -8.717729151248931885e-02 -2.385855615139007568e-01 -3.539380431175231934e-01 -1.771698296070098877e-01 5.157744139432907104e-02 -1.418181508779525757e-01 -3.377070650458335876e-02 8.502614498138427734e-02 1.730386763811111450e-01 1.382903903722763062e-01 -6.635037064552307129e-02 -7.356484234333038330e-02 4.361256491392850876e-03 2.521536953281611204e-04 2.090460956096649170e-01 -1.962454915046691895e-01 -1.491037905216217041e-01 1.360570937395095825e-01 -5.250672250986099243e-02 1.693214327096939087e-01
8.800282329320907593e-02 -8.558231592178344727e-02 -8.294226974248886108e-02 4.171780049800872803e-01 1.850509643554687500e-02 2.839487493038177490e-01 1.702353656291961670e-01 7.483398169279098511e-02 4.909484386444091797e-01 1.255952417850494385e-01 1.486050784587860107e-01 -1.144778504967689514e-01 -1.246111094951629639e-01 9.845470078289508820e-03 -1.847044676542282104e-01 -3.052740544080734253e-02 7.099456340074539185e-02 -1.691815257072448730e-01 4.230449441820383072e-03 -2.554379403591156006e-01 -7.016460597515106201e-02 1.267444528639316559e-02 3.411315754055976868e-02 3.211598992347717285e-01 2.407422810792922974e-01 -3.868347406387329102e-02 -2.881756797432899475e-02 -1.598075330257415771e-01 -2.090958058834075928e-01 -4.182007163763046265e-02 7.103718072175979614e-02 3.377395123243331909e-02
2.231025602668523788e-03 3.502667248249053955e-01 2.512411177158355713e-01 1.763148792088031769e-02 3.590253293514251709e-01 1.329429894685745239e-01 2.305089235305786133e-01 -8.993642777204513550e-02 3.807144463062286377e-01 -1.053224876523017883e-01 3.312678635120391846e-01 -2.060060799121856689e-01 -2.731586806476116180e-02 4.385202005505561829e-02 -2.570051550865173340e-01 -1.456264108419418335e-01 2.260584980249404907e-01 -1.371071338653564453e-01 -1.547740399837493896e-01 -9.559830650687217712e-04 -2.442534863948822021e-01 2.573634125292301178e-02 -2.327607013285160065e-02 1.269751489162445068e-01 -1.217678487300872803e-01 3.638374060392379761e-02 -7.252063602209091187e-02 -1.851651631295681000e-02 -1.177696790546178818e-02 -7.961200177669525146e-02 6.232960149645805359e-02 7.056812196969985962e-02
9.123319387435913086e-02 1.758327521383762360e-02 -1.093923347070813179e-03 1.798159331083297729e-01 -3.695323690772056580e-02 3.264840841293334961e-01 5.211198702454566956e-02 1.751926839351654053e-01 2.819152176380157471e-01 9.343457221984863281e-02 2.905628979206085205e-01 -2.773725688457489014e-01 9.305234998464584351e-02 -1.165437027812004089e-01 -1.924524009227752686e-01 8.216931670904159546e-02 6.484607607126235962e-02 -1.606598645448684692e-01 -6.871972978115081787e-02 -1.664412468671798706e-01 6.849258206784725189e-03 -9.056597948074340820e-02 2.586237192153930664e-01 4.899140298366546631e-01 -4.008940421044826508e-03 -4.145447164773941040e-02 -4.216877743601799011e-02 -2.113161981105804443e-01 -2.024452537298202515e-01 -1.805745810270309448e-01 5.208433791995048523e-02 1.812234753742814064e-03
-6.776842474937438965e-02 3.163884878158569336e-01 2.482280731201171875e-01 2.047808766365051270e-01 1.686818748712539673e-01 3.755362629890441895e-01 1.811680011451244354e-02 -1.048339083790779114e-01 2.910881638526916504e-01 -2.433227151632308960e-01 2.520591020584106445e-01 1.578109115362167358e-01 2.779782563447952271e-02 -2.050163745880126953e-01 -8.145208656787872314e-02 -8.997320383787155151e-02 -1.574188023805618286e-01 8.854210376739501953e-02 -3.985293209552764893e-02 9.064736217260360718e-02 7.521922141313552856e-02 7.804965972900390625e-02 -1.786709390580654144e-02 1.104650869965553284e-01 -2.926315665245056152e-01 -3.463194146752357483e-02 1.456404626369476318e-01 -2.006190717220306396e-01 -3.620852157473564148e-02 2.353504598140716553e-01 -1.335920095443725586e-01 1.775025427341461182e-01
1.965798586606979370e-01 2.347784042358398438e-01 2.155584692955017090e-01 1.359633207321166992e-01 1.869094818830490112e-01 6.451303511857986450e-02 6.718700379133224487e-02 -2.451570332050323486e-01 3.502314388751983643e-01 1.311082690954208374e-01 1.319065392017364502e-01 2.386869341135025024e-01 -2.753656543791294098e-02 -1.619381457567214966e-01 -7.540790736675262451e-02 1.225572749972343445e-01 9.265513718128204346e-02 5.974111612886190414e-03 -2.339957207441329956e-01 2.680407762527465820e-01 6.539586186408996582e-02 -2.423804998397827148e-01 -1.873078644275665283e-01 1.826679855585098267e-01 1.022809520363807678e-01 1.033896580338478088e-03 1.892653703689575195e-01 -9.371876716613769531e-02 -9.078646451234817505e-02 -2.307893037796020508e-01 1.938339918851852417e-01 2.341323643922805786e-01
1.156087219715118408e-01 3.501893207430839539e-02 8.350468240678310394e-03 2.787402868270874023e-01 -1.520791649818420410e-01 2.621525824069976807e-01 1.860959455370903015e-02 -8.050816133618354797e-03 3.962730169296264648e-01 1.570352003909647465e-03 2.631798684597015381e-01 5.638815090060234070e-02 8.486143499612808228e-02 -5.453676357865333557e-02 -2.735350131988525391e-01 -3.514364361763000488e-02 1.204638108611106873e-01 1.178325191140174866e-01 -1.485399752855300903e-01 -6.176937371492385864e-02 -1.153023093938827515e-01 1.007195264101028442e-01 2.981963157653808594e-01 2.562719881534576416e-01 3.228441346436738968e-03 -6.823188066482543945e-02 -3.451154530048370361e-01 -2.529889643192291260e-01 4.481359943747520447e-02 5.966625362634658813e-02 -2.567934989929199219e-01 8.984788507223129272e-02
3.131549060344696045e-02 1.082152426242828369e-01 1.548092216253280640e-01 2.652718722820281982e-01 2.717404961585998535e-01 5.219029635190963745e-02 1.281866878271102905e-01 -1.291511505842208862e-01 1.473825722932815552e-01 3.433786332607269287e-01 2.262878566980361938e-01 -1.976434588432312012e-01 -8.645529299974441528e-02 -2.206415534019470215e-01 -2.122514396905899048e-01 -2.393039315938949585e-02 -5.316838994622230530e-02 -3.075567074120044708e-02 1.340615451335906982e-01 2.599491775035858154e-01 -2.319196704775094986e-03 -4.842045530676841736e-02 7.142122089862823486e-02 1.459433883428573608e-01 2.456915080547332764e-01 1.401406377553939819e-01 2.841440141201019287e-01 -4.038937687873840332e-01 -6.933458149433135986e-02 1.470162253826856613e-02 6.477281451225280762e-02 2.132923342287540436e-02
1.502904593944549561e-01 1.952898651361465454e-01 1.715168803930282593e-01 2.556094825267791748e-01 7.369229104369878769e-03 2.162919789552688599e-01 7.213383167982101440e-02 -3.432425260543823242e-01 3.057288527488708496e-01 1.490055918693542480e-01 3.069938719272613525e-01 -1.106239184737205505e-01 2.687787823379039764e-02 6.983323395252227783e-02 -9.383096545934677124e-02 -1.308857649564743042e-01 2.060705423355102539e-01 -1.287954449653625488e-01 -1.148824468255043030e-01 -9.470757097005844116e-03 -2.555510997772216797e-01 -7.346574217081069946e-02 -1.573397964239120483e-02 4.821736216545104980e-01 -5.322270840406417847e-02 -1.394541002810001373e-02 -4.259679466485977173e-02 5.162991955876350403e-02 8.838519454002380371e-02 4.280398786067962646e-02 -9.088373184204101562e-02 1.406422108411788940e-01
-3.471078872680664062e-01 9.672529995441436768e-02 1.542366743087768555e-01 2.789187729358673096e-01 2.403900623321533203e-01 1.737721711397171021e-01 -1.030609235167503357e-01 -6.175380665808916092e-03 4.499772787094116211e-01 1.505571305751800537e-01 -7.128138840198516846e-02 9.788008034229278564e-02 -1.199030131101608276e-01 -2.449092119932174683e-01 2.302745357155799866e-02 6.532659381628036499e-02 1.081774681806564331e-01 -3.091028518974781036e-02 -2.120234519243240356e-01 -2.632177807390689850e-02 3.162955865263938904e-02 -4.055608063936233521e-02 -5.194333847612142563e-03 -5.669502168893814087e-02 2.753636240959167480e-01 -2.960458770394325256e-02 2.023308873176574707e-01 7.240335643291473389e-02 -1.972909420728683472e-01 3.059561252593994141e-01 -1.366842836141586304e-01 1.126062646508216858e-01
-2.551097571849822998e-01 9.774202853441238403e-02 4.348006546497344971e-01 -3.632702305912971497e-02 4.180533438920974731e-02 4.486442506313323975e-01 1.254374682903289795e-01 -9.319581091403961182e-03 3.046542704105377197e-01 -3.908907528966665268e-03 2.345371544361114502e-01 1.117474660277366638e-01 -4.885977879166603088e-02 1.785357296466827393e-01 1.377314180135726929e-01 -7.817899435758590698e-02 9.467170387506484985e-02 -2.585947513580322266e-01 8.135081827640533447e-02 1.712307184934616089e-01 -6.018470600247383118e-02 -1.151837855577468872e-01 6.548193749040365219e-03 3.560003936290740967e-01 6.741092354059219360e-02 2.491095848381519318e-02 -5.941776931285858154e-02 -1.579182595014572144e-02 -1.495108567178249359e-02 -2.584154903888702393e-02 -9.160757996141910553e-03 -1.763917356729507446e-01
1.409751549363136292e-02 1.522443890571594238e-01 2.412812411785125732e-01 1.705767214298248291e-01 1.354923844337463379e-01 1.644246876239776611e-01 2.331518828868865967e-01 -1.153410598635673523e-01 2.107208222150802612e-02 2.546392008662223816e-02 5.785307288169860840e-01 -4.516734927892684937e-02 8.938665688037872314e-02 1.457325182855129242e-02 -9.807278215885162354e-02 6.421539932489395142e-02 2.992684543132781982e-01 -4.779224097728729248e-02 -4.152171313762664795e-03 9.742124378681182861e-02 1.682704538106918335e-01 4.229502752423286438e-02 6.138570979237556458e-02 1.057501733303070068e-01 2.937958240509033203e-01 7.669338583946228027e-02 2.394405379891395569e-02 -2.455777674913406372e-01 -9.560737758874893188e-02 2.278438955545425415e-01 -2.202380448579788208e-01 8.620461076498031616e-02
1.690078824758529663e-01 1.443121582269668579e-01 2.097117304801940918e-01 2.612530887126922607e-01 2.438718825578689575e-01 1.551437750458717346e-02 5.261897295713424683e-02 -8.048455417156219482e-02 1.824970692396163940e-01 3.222256302833557129e-01 1.241972148418426514e-01 -4.014296829700469971e-02 1.103243306279182434e-01 -1.284682452678680420e-01 -1.216500476002693176e-01 -1.407297141849994659e-02 -2.214513905346393585e-02 -1.245647147297859192e-01 -2.076466828584671021e-01 4.155173897743225098e-02 2.418700903654098511e-01 -2.247461117804050446e-03 2.426389046013355255e-02 2.945177555084228516e-01 1.680790632963180542e-01 2.371289879083633423e-01 1.252228617668151855e-01 -3.661701381206512451e-01 -1.643628329038619995e-01 3.451402485370635986e-02 2.621029019355773926e-01 1.836888790130615234e-01
-2.236631810665130615e-01 -2.023423730861395597e-04 1.296598166227340698e-01 -7.322340458631515503e-02 1.535558402538299561e-01 2.271494418382644653e-01 4.721345603466033936e-01 1.224944293498992920e-01 1.899970918893814087e-01 5.272861197590827942e-02 4.087237417697906494e-01 3.018177347257733345e-03 3.965532407164573669e-02 -6.952462345361709595e-02 -8.351377397775650024e-02 2.326490543782711029e-02 2.629010975360870361e-01 1.242483332753181458e-01 -4.047445580363273621e-02 1.949033588171005249e-01 2.041433565318584442e-02 4.851683229207992554e-02 2.077723294496536255e-01 5.268280953168869019e-02 -3.107257373631000519e-02 -1.966964267194271088e-02 1.488787233829498291e-01 -3.400137126445770264e-01 -2.559896185994148254e-02 4.718578606843948364e-02 -2.723042666912078857e-01 7.609429210424423218e-02
1.305859386920928955e-01 -8.903376758098602295e-02 2.097336202859878540e-01 2.161898761987686157e-01 7.629846036434173584e-02 8.261814713478088379e-02 4.010222852230072021e-02 -8.379787951707839966e-02 3.294615149497985840e-01 1.600715368986129761e-01 3.058117926120758057e-01 -1.908446997404098511e-01 -1.274839788675308228e-01 7.541249692440032959e-02 -1.854783892631530762e-01 -1.697595603764057159e-02 2.920362949371337891e-01 -1.589508950710296631e-01 -3.166494667530059814e-01 -3.175783455371856689e-01 9.449266642332077026e-02 8.478919416666030884e-02 -5.278396885842084885e-03 3.792529106140136719e-01 2.002410776913166046e-02 1.033011972904205322e-01 -4.290514811873435974e-02 -3.168730763718485832e-03 -9.770093858242034912e-02 -1.500564515590667725e-01 -9.431545436382293701e-02 -1.293977499008178711e-01
-2.880101799964904785e-01 2.119680494070053101e-01 3.517697155475616455e-01 5.100401863455772400e-02 1.373320370912551880e-01 3.452533483505249023e-01 2.418574392795562744e-01 1.607408672571182251e-01 2.249450087547302246e-01 -2.055690735578536987e-01 1.108592376112937927e-01 -6.807878613471984863e-02 -6.064748018980026245e-02 5.387800931930541992e-02 -5.840190500020980835e-02 2.613455355167388916e-01 1.423557549715042114e-01 1.832387745380401611e-01 5.249995365738868713e-02 4.255253076553344727e-02 7.203006744384765625e-02 -2.841033041477203369e-02 -1.711431294679641724e-01 4.096567332744598389e-01 -1.356092980131506920e-03 1.038201153278350830e-02 4.857484623789787292e-02 -2.032832205295562744e-01 -1.559126675128936768e-01 6.816753000020980835e-02 3.233834728598594666e-02 4.403640559758059680e-05
2.222621627151966095e-02 2.387170642614364624e-01 2.069160491228103638e-01 4.230554029345512390e-02 1.107850149273872375e-01 2.967706322669982910e-01 1.497685909271240234e-01 -2.087789326906204224e-01 2.762252390384674072e-01 1.940914541482925415e-01 3.601861596107482910e-01 3.592349588871002197e-02 1.725089102983474731e-01 -5.469470098614692688e-02 -1.584518402814865112e-01 -1.379107385873794556e-01 2.181384265422821045e-01 2.862153649330139160e-01 -2.427786439657211304e-01 -6.722785532474517822e-02 1.414794325828552246e-01 1.189493536949157715e-01 -9.145292639732360840e-02 1.448743790388107300e-01 1.499937754124403000e-02 1.187192946672439575e-01 -2.125831544399261475e-01 1.334618330001831055e-01 2.601132169365882874e-02 -1.241848245263099670e-01 1.351110041141510010e-01 -2.037613391876220703e-01
-1.078299880027770996e-01 1.653212606906890869e-01 1.199646592140197754e-01 1.367500722408294678e-01 -6.353590171784162521e-03 2.298486679792404175e-01 9.666761383414268494e-03 -2.119525820016860962e-01 6.512247491627931595e-03 5.174470543861389160e-01 1.029956638813018799e-01 5.838650465011596680e-02 6.954127550125122070e-02 7.875041104853153229e-03 -3.412453830242156982e-01 4.992257803678512573e-02 2.688215374946594238e-01 1.359759122133255005e-01 -1.466147899627685547e-01 1.178629919886589050e-01 -3.750249370932579041e-02 -9.468055516481399536e-02 -1.234447490423917770e-02 -2.114167250692844391e-02 4.924539849162101746e-02 1.058416515588760376e-01 7.991144061088562012e-02 -4.488973021507263184e-01 -2.446578815579414368e-02 -9.839817136526107788e-02 7.568946480751037598e-02 2.230865061283111572e-01
2.267216565087437630e-03 2.165888547897338867e-01 1.798956096172332764e-01 1.492664963006973267e-02 9.369190037250518799e-02 3.033215403556823730e-01 3.605414927005767822e-01 3.402840718626976013e-02 5.183297991752624512e-01 -2.001904100179672241e-01 1.177635267376899719e-01 5.080084782093763351e-03 2.850821428000926971e-02 2.837113477289676666e-02 -1.144267618656158447e-01 2.446568459272384644e-01 8.642135560512542725e-02 -4.290379583835601807e-02 7.474089413881301880e-02 -4.719552397727966309e-02 1.486456245183944702e-01 8.060473203659057617e-02 8.365545421838760376e-03 2.807912528514862061e-01 1.206578165292739868e-01 -1.169750988483428955e-01 -1.544847041368484497e-01 -2.231557965278625488e-01 7.599002867937088013e-02 2.071916610002517700e-01 7.973053306341171265e-02 9.884290397167205811e-02
-7.990170270204544067e-02 8.744901046156883240e-03 1.867724806070327759e-01 1.054428145289421082e-02 7.688264548778533936e-02 2.862144410610198975e-01 3.685001432895660400e-01 -3.455689176917076111e-02 1.944331973791122437e-01 4.283808171749114990e-02 5.295873880386352539e-01 1.126733422279357910e-01 1.655340790748596191e-01 -2.190512791275978088e-02 1.895436346530914307e-01 -9.846551716327667236e-02 2.308466434478759766e-01 -2.389076910912990570e-02 -8.545205928385257721e-03 1.559537090361118317e-02 1.460904181003570557e-01 4.123353585600852966e-02 5.690966174006462097e-02 1.398731172084808350e-01 2.353616952896118164e-01 1.241523213684558868e-02 1.497957855463027954e-01 -3.163091540336608887e-01 -2.442482858896255493e-02 1.997051984071731567e-01 -1.236095000058412552e-02 9.345104545354843140e-02
-1.894904375076293945e-01 2.517202123999595642e-02 2.847169339656829834e-01 1.401298791170120239e-01 -7.512000203132629395e-02 1.480561345815658569e-01 2.032116949558258057e-01 -1.361768692731857300e-01 1.153457760810852051e-01 3.444063290953636169e-02 6.297664046287536621e-01 3.385992720723152161e-02 2.268523573875427246e-01 -2.333760857582092285e-01 -7.076224684715270996e-02 -1.542623341083526611e-02 8.077732473611831665e-02 5.719748139381408691e-02 1.645136042498052120e-03 -1.350639760494232178e-01 1.529402099549770355e-02 -6.417556852102279663e-02 9.957721084356307983e-02 1.382487267255783081e-01 2.112731337547302246e-01 9.356147050857543945e-02 9.576192498207092285e-02 -1.819585561752319336e-01 -1.889701187610626221e-01 1.978039145469665527e-01 -1.414659172296524048e-01 -1.380297704599797726e-03
1.947226971387863159e-01 -1.660641282796859741e-01 2.376686185598373413e-01 6.432763487100601196e-02 -1.544225662946701050e-01 4.755974113941192627e-01 1.509395241737365723e-01 -1.335833519697189331e-01 2.862015068531036377e-01 1.864131391048431396e-01 -4.409016668796539307e-02 4.555447027087211609e-02 -9.603376500308513641e-03 -1.215166896581649780e-01 1.385795772075653076e-01 -5.042555276304483414e-03 7.445885986089706421e-02 -7.592207938432693481e-02 -1.189600974321365356e-01 -1.099816933274269104e-01 1.396241877228021622e-02 -1.354213058948516846e-01 -2.086048722267150879e-01 1.434140652418136597e-01 -2.717061899602413177e-02 1.840867400169372559e-01 2.789602987468242645e-02 -1.008187793195247650e-02 -2.943079769611358643e-01 1.520000547170639038e-01 -3.435828983783721924e-01 2.121244370937347412e-01
-1.915055513381958008e-01 3.733366727828979492e-01 7.563901692628860474e-02 -2.591515332460403442e-02 1.153341233730316162e-01 3.704154789447784424e-01 1.318593919277191162e-01 -3.683194145560264587e-02 3.661341667175292969e-01 -4.576501995325088501e-02 1.947959512472152710e-01 -8.217325061559677124e-02 -3.037749417126178741e-02 8.459776639938354492e-03 -9.180414676666259766e-02 2.448280006647109985e-01 -1.680533587932586670e-01 2.498243411537259817e-04 -4.711991548538208008e-01 1.761248707771301270e-02 -1.149104461073875427e-01 5.994793958961963654e-03 2.699219062924385071e-02 7.211858034133911133e-02 1.782590895891189575e-01 1.098019257187843323e-01 1.405128091573715210e-01 -1.440173387527465820e-01 -5.105217546224594116e-02 -9.022756665945053101e-02 1.690587401390075684e-01 -6.850732862949371338e-02
-7.512068003416061401e-02 -2.441562414169311523e-01 -1.232651174068450928e-01 3.268039599061012268e-02 1.560114622116088867e-01 1.103234365582466125e-01 2.788952924311161041e-02 -1.776178330183029175e-01 4.198289215564727783e-01 5.000616610050201416e-02 1.418386548757553101e-01 1.470839977264404297e-01 7.600700855255126953e-02 -5.251220613718032837e-02 -4.611590504646301270e-02 -4.564259573817253113e-02 -2.296485565602779388e-02 1.755666881799697876e-01 -1.544179171323776245e-01 3.667458593845367432e-01 -4.896871373057365417e-02 3.228791430592536926e-02 1.908628791570663452e-01 9.263855963945388794e-02 1.984375715255737305e-01 1.663922816514968872e-01 1.551946401596069336e-01 -6.314171850681304932e-02 -2.002467364072799683e-01 2.594687342643737793e-01 -4.402591288089752197e-02 4.168280065059661865e-01
1.347410082817077637e-01 6.380289047956466675e-02 1.219511926174163818e-01 2.515240311622619629e-01 1.215071976184844971e-02 3.624479770660400391e-01 -1.060119196772575378e-01 -1.183400228619575500e-01 4.775677323341369629e-01 -1.744524389505386353e-01 3.375447988510131836e-01 -1.747619658708572388e-01 1.607671678066253662e-01 5.171205382794141769e-03 -2.071821689605712891e-02 -2.594881057739257812e-01 -1.585724651813507080e-01 -1.434361040592193604e-01 -4.782697558403015137e-02 -3.664756566286087036e-02 -9.593394398689270020e-02 -4.641591385006904602e-02 -1.273065991699695587e-02 5.432850494980812073e-02 1.572521775960922241e-01 -7.364729046821594238e-02 -1.437027454376220703e-01 -2.916797101497650146e-01 -9.172888100147247314e-02 1.650175750255584717e-01 2.062427997589111328e-02 1.024131998419761658e-01
2.422728687524795532e-01 1.117140874266624451e-01 1.078451797366142273e-01 3.092830777168273926e-01 2.086121290922164917e-01 3.276782929897308350e-01 -2.792200632393360138e-02 7.205738872289657593e-02 3.547157943248748779e-01 2.447154372930526733e-01 1.456666439771652222e-01 -1.113297939300537109e-01 -4.443181678652763367e-02 1.689894795417785645e-01 -6.663285195827484131e-02 -6.707593053579330444e-02 2.269649058580398560e-01 -1.176892146468162537e-01 -7.985904812812805176e-02 -1.792002618312835693e-01 4.085961356759071350e-02 1.291871517896652222e-01 -4.247580189257860184e-03 4.299280643463134766e-01 1.123374253511428833e-01 1.776465624570846558e-01 2.524332329630851746e-02 -3.395715495571494102e-03 -1.305907219648361206e-01 1.070405021309852600e-01 -4.555670544505119324e-02 -1.529633104801177979e-01
1.570427566766738892e-01 1.957553774118423462e-01 2.408985793590545654e-01 3.179154098033905029e-01 1.596807092428207397e-01 1.137491911649703979e-01 1.046206876635551453e-01 -1.350658833980560303e-01 2.325917631387710571e-01 2.312810420989990234e-01 -3.644030913710594177e-02 1.628098078072071075e-02 1.598863899707794189e-01 -1.659445911645889282e-01 -1.160327717661857605e-01 1.355397552251815796e-01 -2.109870500862598419e-02 -5.257030948996543884e-02 -5.563757568597793579e-02 8.659508824348449707e-02 1.294760704040527344e-01 -5.449970439076423645e-02 -5.007912591099739075e-02 3.221293389797210693e-01 6.522043794393539429e-02 2.044215947389602661e-01 2.296345084905624390e-01 -3.271287679672241211e-01 -2.574798762798309326e-01 -4.796928167343139648e-02 2.145241051912307739e-01 2.365459054708480835e-01
9.735973924398422241e-02 -8.779934048652648926e-02 3.065546751022338867e-01 -8.046844601631164551e-02 -1.482719033956527710e-01 3.211805522441864014e-01 1.532735973596572876e-01 -1.787221617996692657e-02 3.826472461223602295e-01 -1.299731433391571045e-01 4.940745234489440918e-01 -2.754761464893817902e-02 -7.294716686010360718e-02 -8.332613110542297363e-02 -1.288842409849166870e-01 6.462356448173522949e-02 1.128776744008064270e-01 5.626043304800987244e-02 -6.990637630224227905e-02 6.650748662650585175e-03 -5.050875619053840637e-02 -2.606153488159179688e-01 2.305506169795989990e-01 9.236227720975875854e-02 -6.876857578754425049e-02 -4.501116275787353516e-02 -5.157505720853805542e-02 -4.251687601208686829e-02 -2.984087467193603516e-01 1.678563505411148071e-01 -2.256291732192039490e-02 1.011257618665695190e-01
-1.505621373653411865e-01 -2.530007660388946533e-01 5.211983341723680496e-03 2.128947377204895020e-01 -1.142608821392059326e-01 1.875139176845550537e-01 1.051587536931037903e-01 -1.971512660384178162e-02 4.993739128112792969e-01 1.185697540640830994e-01 9.606022387742996216e-02 7.463426887989044189e-02 -1.365180406719446182e-02 3.084501028060913086e-01 2.081477269530296326e-02 -1.501422822475433350e-01 1.715618818998336792e-01 -3.311155736446380615e-02 2.676968574523925781e-01 4.411714151501655579e-03 -7.662349939346313477e-02 3.043250180780887604e-02 3.916523605585098267e-02 2.976428158581256866e-02 3.726892173290252686e-02 3.069727122783660889e-01 3.635181486606597900e-01 -2.179259359836578369e-01 4.536913335323333740e-02 1.508360654115676880e-01 8.174872957170009613e-03 1.443770155310630798e-02
3.921174630522727966e-02 2.261502295732498169e-01 2.641565911471843719e-02 5.923542007803916931e-02 2.925469577312469482e-01 9.076401591300964355e-02 1.060038581490516663e-01 -2.568262219429016113e-01 4.515012502670288086e-01 5.435908585786819458e-02 1.822388172149658203e-01 1.094568967819213867e-01 1.612587571144104004e-01 -1.201956793665885925e-01 -4.093032479286193848e-01 -1.036452353000640869e-01 1.220089420676231384e-01 1.157365143299102783e-01 -5.433713272213935852e-02 -1.584802120923995972e-01 -5.395067110657691956e-02 2.082968130707740784e-02 -4.020069912075996399e-02 2.192473560571670532e-01 -1.215639784932136536e-01 7.009524852037429810e-02 -1.989484280347824097e-01 -7.840555906295776367e-02 -1.724890805780887604e-02 -4.468217492103576660e-02 -2.385259270668029785e-01 -2.595826089382171631e-01
1.171029135584831238e-01 3.866577446460723877e-01 2.606097795069217682e-02 1.877767741680145264e-01 -1.291730701923370361e-01 1.412096470594406128e-01 -4.664167016744613647e-02 6.638795882463455200e-02 2.397272139787673950e-01 1.653580367565155029e-01 1.814989000558853149e-01 -6.966178864240646362e-02 -1.616366952657699585e-02 1.528417766094207764e-01 -2.562718093395233154e-01 -1.676310002803802490e-01 3.137551248073577881e-01 5.909448862075805664e-02 -8.995210379362106323e-02 -3.548809885978698730e-02 1.026433929800987244e-01 -2.345419675111770630e-01 2.157502174377441406e-01 3.861195445060729980e-01 -4.871090501546859741e-02 -3.284887596964836121e-02 1.775315403938293457e-02 -2.969113588333129883e-01 2.476085536181926727e-02 -2.230040878057479858e-01 3.610614314675331116e-02 3.990315645933151245e-02
1.797621697187423706e-01 1.640653312206268311e-01 7.462127506732940674e-02 6.918730586767196655e-02 2.148716896772384644e-01 2.281177975237369537e-02 1.878654062747955322e-01 -4.087848961353302002e-02 4.645962119102478027e-01 1.263817548751831055e-01 1.960240304470062256e-01 4.743955656886100769e-02 6.487520784139633179e-02 3.771900013089179993e-02 -1.254903078079223633e-01 -9.672477841377258301e-02 3.603612184524536133e-01 -7.853097468614578247e-02 -2.189666777849197388e-01 -7.397659868001937866e-02 -2.312373518943786621e-01 -2.248657308518886566e-02 6.591586768627166748e-02 4.853347241878509521e-01 8.886011689901351929e-02 -7.177658379077911377e-02 3.737596422433853149e-02 -6.075787544250488281e-02 6.691165268421173096e-02 4.094282537698745728e-02 8.883629739284515381e-02 1.674103140830993652e-01
-5.294252187013626099e-02 1.370246261358261108e-01 5.635064840316772461e-02 1.407859474420547485e-01 2.305652797222137451e-01 1.035948917269706726e-01 2.629765868186950684e-01 -7.741999626159667969e-02 2.738884687423706055e-01 4.283484816551208496e-01 8.405797183513641357e-02 1.544031798839569092e-01 1.028230413794517517e-01 1.117470413446426392e-01 -2.000666558742523193e-01 2.712069451808929443e-01 9.044080041348934174e-03 -1.018081009387969971e-01 -2.549411356449127197e-01 -2.106533152982592583e-03 1.017018556594848633e-01 -3.188631236553192139e-01 -3.859876096248626709e-02 1.700582914054393768e-02 2.363265156745910645e-01 1.069050878286361694e-01 7.278889417648315430e-02 -1.425617486238479614e-01 -1.718789190053939819e-01 -1.599289774894714355e-01 1.910454183816909790e-01 1.287566721439361572e-01
1.348795145750045776e-01 9.980771690607070923e-02 1.511093676090240479e-01 1.162523180246353149e-01 8.769068866968154907e-02 5.068709850311279297e-01 2.766664922237396240e-01 -7.630222290754318237e-02 2.220815569162368774e-01 -8.210752159357070923e-02 3.814874961972236633e-02 -2.783021517097949982e-02 -2.060039527714252472e-02 1.553962938487529755e-02 -3.904647007584571838e-02 -3.088949322700500488e-01 1.498738080263137817e-01 1.163841411471366882e-01 1.789304800331592560e-02 8.932358771562576294e-02 3.774054348468780518e-02 -3.433853685855865479e-01 -6.742955744266510010e-02 2.769325375556945801e-01 -1.331757307052612305e-01 -1.869291439652442932e-02 3.026494383811950684e-01 -1.571593731641769409e-01 -2.791612595319747925e-02 -1.306211054325103760e-01 -1.460105031728744507e-01 1.191683486104011536e-01
-1.581525653600692749e-01 1.718757748603820801e-01 -7.093130797147750854e-02 2.532652020454406738e-01 5.112960934638977051e-02 4.230499267578125000e-01 7.762048393487930298e-02 -9.241559356451034546e-02 3.469453454017639160e-01 1.049026176333427429e-01 1.330845057964324951e-01 -8.182642608880996704e-02 -4.908103868365287781e-02 7.831230759620666504e-02 -1.581372469663619995e-01 1.896703094244003296e-01 1.819132864475250244e-01 -1.680296957492828369e-01 -8.587323874235153198e-02 -1.596006192266941071e-02 -2.946027219295501709e-01 2.989692687988281250e-01 -5.210565775632858276e-02 2.000635713338851929e-01 -2.128037959337234497e-01 1.134442836046218872e-01 -1.398966908454895020e-01 -1.226947605609893799e-01 -2.200289517641067505e-01 -4.788572713732719421e-02 -8.213955163955688477e-02 1.292760223150253296e-01
2.419571578502655029e-01 1.418474316596984863e-01 3.223286867141723633e-01 2.167811393737792969e-01 1.334207355976104736e-01 1.971097439527511597e-01 -7.495369017124176025e-02 -1.376452296972274780e-01 3.248015344142913818e-01 -1.903135888278484344e-02 6.753105670213699341e-02 -1.629931479692459106e-01 -1.283097565174102783e-01 -1.622907072305679321e-01 5.820253398269414902e-03 -5.776283517479896545e-02 3.253476619720458984e-01 -4.035121761262416840e-03 -2.469366639852523804e-01 1.978872418403625488e-01 -1.990246325731277466e-01 9.134253859519958496e-02 -1.509270817041397095e-01 6.974982470273971558e-02 7.614272087812423706e-02 2.257094383239746094e-01 2.022767663002014160e-01 -9.572132676839828491e-02 -1.422474980354309082e-01 -2.555989623069763184e-01 -1.721768528223037720e-01 -4.936939850449562073e-02
-4.960330203175544739e-02 1.989244371652603149e-01 1.632279008626937866e-01 3.444782495498657227e-01 2.035789638757705688e-01 1.066559925675392151e-01 2.557566165924072266e-01 -1.667632162570953369e-01 2.935842871665954590e-01 2.610089182853698730e-01 1.218729764223098755e-01 4.501245543360710144e-02 -6.759151816368103027e-02 -1.712834835052490234e-01 -2.071285620331764221e-03 4.140134453773498535e-01 -8.306717127561569214e-02 -1.205184459686279297e-01 -1.469976305961608887e-01 2.068489342927932739e-01 8.675566315650939941e-02 -1.857559233903884888e-01 -1.233732625842094421e-01 1.611453741788864136e-01 8.785205334424972534e-02 -1.107528582215309143e-01 7.308220863342285156e-02 -2.429465800523757935e-01 7.499325554817914963e-03 -1.138292178511619568e-01 1.507011204957962036e-01 3.148807585239410400e-02
1.841056793928146362e-01 5.155207961797714233e-02 4.230808839201927185e-02 3.326050341129302979e-01 2.604473382234573364e-02 2.931868433952331543e-01 -4.291284456849098206e-02 -1.342533677816390991e-01 4.651250541210174561e-01 7.687814533710479736e-02 2.244574278593063354e-01 6.866968423128128052e-02 -1.777976751327514648e-01 -1.418270915746688843e-01 3.180929273366928101e-02 -2.782937586307525635e-01 3.068290352821350098e-01 -1.033394113183021545e-01 -1.170438602566719055e-01 -1.936239190399646759e-02 -1.255988050252199173e-02 -2.740513160824775696e-02 -8.286549896001815796e-02 3.741642534732818604e-01 7.316087931394577026e-02 -1.031819134950637817e-01 -8.406107127666473389e-02 -1.436812132596969604e-01 1.334232091903686523e-01 8.486509323120117188e-02 2.364009246230125427e-02 3.241461887955665588e-02
5.230225995182991028e-02 1.667436808347702026e-01 1.572430878877639771e-01 3.248789012432098389e-01 9.709980338811874390e-02 1.648482978343963623e-01 1.641115695238113403e-01 2.873400785028934479e-02 9.345425665378570557e-02 3.107373118400573730e-01 1.143944710493087769e-01 8.927150815725326538e-02 3.395447880029678345e-02 -1.477472782135009766e-01 -1.129493787884712219e-01 1.721472144126892090e-01 3.172926977276802063e-02 -1.550509333610534668e-01 -2.072054743766784668e-01 1.248036772012710571e-01 1.015630364418029785e-01 -2.331831119954586029e-02 6.145643442869186401e-02 3.955764472484588623e-01 1.126735955476760864e-01 1.511090546846389771e-01 2.268723547458648682e-01 -2.989947795867919922e-01 -2.052131742238998413e-01 1.084493622183799744e-01 2.802641987800598145e-01 1.400454193353652954e-01
2.092736363410949707e-01 2.374207228422164917e-02 1.468922048807144165e-01 6.519012153148651123e-02 3.348698094487190247e-02 2.724252343177795410e-01 2.914393506944179535e-02 -1.610270887613296509e-01 5.641129016876220703e-01 4.800049215555191040e-02 2.655674815177917480e-01 -1.574018150568008423e-01 9.088881313800811768e-02 -1.537363082170486450e-01 1.542722582817077637e-01 1.234166696667671204e-01 1.597193777561187744e-01 2.468720823526382446e-02 1.484322268515825272e-02 1.189084537327289581e-02 1.177209094166755676e-01 -2.299042493104934692e-01 1.921159923076629639e-01 1.170177832245826721e-01 6.483107805252075195e-02 -2.798058390617370605e-01 -1.103947982192039490e-01 9.496399760246276855e-02 -3.054623305797576904e-01 4.134087823331356049e-03 5.126829259097576141e-03 -9.708484634757041931e-03
6.093457341194152832e-02 1.524900645017623901e-01 2.567597627639770508e-01 2.281051725149154663e-01 2.600789964199066162e-01 1.257813125848770142e-01 8.602816611528396606e-02 -1.466800272464752197e-01 1.868174076080322266e-01 3.030965924263000488e-01 6.088814698159694672e-04 -3.836652636528015137e-02 9.082218259572982788e-02 -1.716086566448211670e-01 -1.023754850029945374e-01 1.169787794351577759e-01 5.965932831168174744e-02 -1.192766204476356506e-01 -1.102275475859642029e-01 6.800206750631332397e-02 1.913660317659378052e-01 7.159243524074554443e-02 -6.785418838262557983e-03 3.630660176277160645e-01 -5.377869680523872375e-02 2.039419561624526978e-01 1.851615607738494873e-01 -3.052715957164764404e-01 -1.757164001464843750e-01 -1.376930717378854752e-02 3.005476295948028564e-01 2.259863764047622681e-01
3.236518707126379013e-03 1.103185415267944336e-01 2.061537355184555054e-01 6.983035057783126831e-02 7.255411148071289062e-02 2.136306464672088623e-01 2.931113541126251221e-01 -5.981812253594398499e-02 1.045989990234375000e-01 1.233772002160549164e-02 5.492187738418579102e-01 1.360707730054855347e-01 5.074499547481536865e-02 -3.461966523900628090e-03 -1.520934700965881348e-01 -1.694832928478717804e-02 9.996397048234939575e-02 5.275261402130126953e-02 2.847346477210521698e-02 6.228419393301010132e-02 8.286618441343307495e-02 4.415190964937210083e-02 1.138485893607139587e-01 1.238522976636886597e-01 4.064343273639678955e-01 1.248750761151313782e-01 1.939349919557571411e-01 -2.345990985631942749e-01 -2.496876716613769531e-01 1.410184204578399658e-01 -1.368075460195541382e-01 1.176155060529708862e-01
5.126316472887992859e-02 8.965844660997390747e-02 2.677989602088928223e-01 2.484815269708633423e-01 2.496357113122940063e-01 1.164350137114524841e-01 1.426220834255218506e-01 -9.789372980594635010e-02 1.524367928504943848e-01 3.445425629615783691e-01 7.716162502765655518e-02 -1.139708682894706726e-01 4.665030166506767273e-02 -1.591831147670745850e-01 -8.993832394480705261e-03 -8.084280416369438171e-03 6.473631411790847778e-02 -2.106206417083740234e-01 -1.811848878860473633e-01 2.672168798744678497e-02 2.136908471584320068e-01 -1.308889593929052353e-02 -5.013784766197204590e-02 3.570807874202728271e-01 8.583642542362213135e-02 1.522102653980255127e-01 1.440834105014801025e-01 -3.421073257923126221e-01 -1.019652038812637329e-01 -6.592854112386703491e-02 2.181080579757690430e-01 2.700478136539459229e-01
9.152603894472122192e-02 2.741246223449707031e-01 1.476249545812606812e-01 2.921762466430664062e-01 9.743487089872360229e-02 -7.698716968297958374e-02 2.294264137744903564e-01 -9.155190736055374146e-02 3.757121860980987549e-01 1.966295391321182251e-01 1.361332982778549194e-01 -3.536719828844070435e-03 5.853251367807388306e-02 -1.229055598378181458e-01 -1.012025251984596252e-01 1.993968486785888672e-01 6.572799384593963623e-02 -2.633086442947387695e-01 -1.957046836614608765e-01 1.493235230445861816e-01 1.499433666467666626e-01 -2.135943174362182617e-01 -9.047050960361957550e-03 9.119332581758499146e-02 5.992080643773078918e-02 -4.826882481575012207e-02 1.617693901062011719e-01 -3.081458210945129395e-01 -2.074812501668930054e-01 -2.961073257029056549e-02 2.815107107162475586e-01 7.077478617429733276e-02
1.202940046787261963e-01 1.182876434177160263e-02 4.482095539569854736e-01 1.704210340976715088e-01 1.527172476053237915e-01 5.482458695769309998e-02 1.025242507457733154e-01 1.183905899524688721e-01 8.312311023473739624e-02 3.015775382518768311e-01 2.382616102695465088e-01 -1.963142119348049164e-02 -1.315622497349977493e-02 -1.180211901664733887e-01 -1.902893334627151489e-01 2.841451168060302734e-01 -2.753612934611737728e-04 -6.034419406205415726e-03 -2.168136984109878540e-01 1.123036071658134460e-01 1.528571397066116333e-01 -2.359879948198795319e-02 -7.598572224378585815e-02 2.128307968378067017e-01 9.599880129098892212e-02 1.493311822414398193e-01 2.474569231271743774e-01 -3.644362390041351318e-01 -2.023346871137619019e-01 -7.559751719236373901e-02 8.269778639078140259e-02 6.948465853929519653e-02
8.344511687755584717e-02 3.787992149591445923e-02 2.597172260284423828e-01 2.213770598173141479e-01 1.945510357618331909e-01 -1.616256684064865112e-02 2.425207197666168213e-01 -2.428269237279891968e-01 3.906413614749908447e-01 3.517551422119140625e-01 2.678694948554039001e-02 1.518008857965469360e-01 8.204617351293563843e-02 7.794156670570373535e-02 -1.447006762027740479e-01 2.458758652210235596e-01 -2.200701646506786346e-02 -1.891170293092727661e-01 -6.303491443395614624e-02 9.591123461723327637e-02 -4.788945242762565613e-02 -8.362140506505966187e-02 -1.045257598161697388e-01 1.778476983308792114e-01 1.708475351333618164e-01 -8.825881034135818481e-02 2.219297885894775391e-01 -2.653263509273529053e-01 -3.692503646016120911e-02 7.586690783500671387e-02 2.248484939336776733e-01 9.688533842563629150e-02
1.794666498899459839e-01 2.365000247955322266e-01 3.076960518956184387e-02 2.647032141685485840e-01 -3.904019249603152275e-03 4.677509889006614685e-02 1.946165412664413452e-01 -3.615038096904754639e-01 3.713097274303436279e-01 -5.001471936702728271e-02 2.166605293750762939e-01 -1.267468184232711792e-01 2.778191352263092995e-03 2.454627864062786102e-02 -1.420597881078720093e-01 1.273927986621856689e-01 1.731858998537063599e-01 -7.348566502332687378e-02 -4.362454712390899658e-01 -1.323836743831634521e-01 -3.269903063774108887e-01 -7.773614674806594849e-02 -1.705924281850457191e-03 1.282293498516082764e-01 7.862407714128494263e-02 3.675914183259010315e-02 1.288798600435256958e-01 -1.269601434469223022e-01 -1.017031818628311157e-02 1.745528541505336761e-02 6.523930281400680542e-02 1.100705638527870178e-01
-8.294911682605743408e-02 2.206552326679229736e-01 1.479081362485885620e-01 7.778555154800415039e-02 -1.734982877969741821e-01 1.984643936157226562e-01 3.461717963218688965e-01 5.498834699392318726e-02 4.300324022769927979e-01 -5.641452595591545105e-02 1.543615479022264481e-02 -2.290413528680801392e-01 -5.511054024100303650e-02 -3.992038592696189880e-02 -1.349389702081680298e-01 7.077281922101974487e-02 -2.098740078508853912e-02 -7.884354330599308014e-03 -1.076081171631813049e-01 -2.656516805291175842e-02 2.198959700763225555e-02 1.749796569347381592e-01 -1.064580157399177551e-01 5.677471160888671875e-01 6.571371108293533325e-02 -1.812737248837947845e-02 -1.229900047183036804e-01 -2.784785255789756775e-02 4.809733480215072632e-02 1.633512973785400391e-01 8.297536522150039673e-03 1.682971417903900146e-01
3.543224558234214783e-02 2.948657870292663574e-01 7.971979677677154541e-02 1.922966986894607544e-01 -1.221522595733404160e-02 9.148284047842025757e-02 3.543257713317871094e-01 -2.359557747840881348e-01 4.832918345928192139e-01 -9.536023437976837158e-02 1.309704482555389404e-01 -1.063460037112236023e-01 4.985963180661201477e-02 1.582468003034591675e-01 -2.968181073665618896e-01 -3.363593667745590210e-02 1.752512603998184204e-01 2.500940673053264618e-02 -6.220901757478713989e-02 -1.057462394237518311e-01 -5.859548225998878479e-03 9.870713204145431519e-02 3.740031272172927856e-02 2.604612112045288086e-01 2.075978070497512817e-01 -1.378770321607589722e-01 -2.371631860733032227e-01 -1.052450537681579590e-01 -4.661877825856208801e-02 -3.728380054235458374e-02 1.694360077381134033e-01 6.106306612491607666e-02
-1.184580568224191666e-02 1.066908016800880432e-01 2.333102822303771973e-01 -3.957872278988361359e-03 3.809092044830322266e-01 3.550222143530845642e-02 2.888141572475433350e-01 -8.304900676012039185e-02 6.049787253141403198e-02 -3.212682157754898071e-02 2.845529615879058838e-01 2.264507114887237549e-01 -1.563953608274459839e-01 -4.993994534015655518e-02 -1.913949698209762573e-01 -3.400152781978249550e-04 1.781909316778182983e-01 3.016514480113983154e-01 1.078515201807022095e-01 2.689396589994430542e-02 2.449166476726531982e-01 -1.181458085775375366e-01 4.989245906472206116e-02 4.478084146976470947e-01 -8.732404559850692749e-02 2.344546839594841003e-02 8.173068612813949585e-02 -4.602638259530067444e-02 -1.968545168638229370e-01 1.415069401264190674e-01 8.781819045543670654e-02 -3.618968278169631958e-02
-4.774960502982139587e-02 2.801162302494049072e-01 1.085481196641921997e-01 1.646640151739120483e-01 2.283837348222732544e-01 3.047032654285430908e-01 4.174710065126419067e-02 1.253552827984094620e-02 5.736183524131774902e-01 -1.135374531149864197e-01 2.299421280622482300e-01 -9.170195460319519043e-02 -1.247818246483802795e-01 2.206473648548126221e-01 -1.771437376737594604e-01 -2.970380522310733795e-02 -1.536241769790649414e-01 9.733775258064270020e-02 -6.130095571279525757e-02 1.598080098628997803e-01 -1.468111872673034668e-01 -7.337786257266998291e-02 -1.362455934286117554e-01 5.639384314417839050e-02 1.827310621738433838e-01 -1.461594947613775730e-03 -3.958543390035629272e-02 -1.101443320512771606e-01 4.916214197874069214e-02 -2.400680035352706909e-01 -8.218190073966979980e-02 -9.369140863418579102e-02
-1.819387674331665039e-01 1.182814091444015503e-01 1.449494808912277222e-01 -2.813316695392131805e-02 3.303721174597740173e-02 2.450692504644393921e-01 -9.904742985963821411e-02 -1.549077332019805908e-01 4.676405191421508789e-01 -3.414681255817413330e-01 5.280013382434844971e-02 -9.000895172357559204e-02 6.271993368864059448e-02 -4.267569258809089661e-02 -1.680202782154083252e-01 2.543588355183601379e-02 -1.366356164216995239e-01 -1.297636777162551880e-01 6.587333232164382935e-02 -2.288546860218048096e-01 1.402396857738494873e-01 -3.220369294285774231e-02 2.961946092545986176e-02 3.358598649501800537e-01 -7.242623250931501389e-03 2.432878911495208740e-01 3.286113590002059937e-02 -3.394902944564819336e-01 -8.859042823314666748e-02 9.792204201221466064e-02 -1.884046643972396851e-01 -1.500130351632833481e-02
7.051141560077667236e-02 1.232108473777770996e-01 1.583096981048583984e-01 8.233572542667388916e-02 1.477316953241825104e-02 2.100287228822708130e-01 5.412092059850692749e-02 1.659362576901912689e-02 2.230464816093444824e-01 -1.175103187561035156e-01 1.261238008737564087e-01 -5.159182474017143250e-02 -1.868881434202194214e-01 4.310639575123786926e-03 -1.924924403429031372e-01 -4.023302197456359863e-01 2.105917036533355713e-01 2.143674194812774658e-01 1.251778900623321533e-01 1.128175258636474609e-01 -9.768287092447280884e-02 -2.886840105056762695e-01 3.620321676135063171e-02 1.838655620813369751e-01 -2.787820696830749512e-01 1.163213551044464111e-01 2.926676273345947266e-01 -2.591051757335662842e-01 -2.581126987934112549e-01 1.265446841716766357e-01 -9.957797825336456299e-02 3.444970026612281799e-02
-6.881365925073623657e-02 1.206642612814903259e-01 -1.185953319072723389e-01 7.533209025859832764e-02 2.268104851245880127e-01 1.917922943830490112e-01 1.135459765791893005e-01 9.102398902177810669e-02 2.881405651569366455e-01 2.225906103849411011e-01 2.256767749786376953e-01 -1.096563693135976791e-02 2.347240895032882690e-01 -1.829980164766311646e-01 5.141811817884445190e-02 -1.104957796633243561e-02 -5.670700687915086746e-03 -3.369582816958427429e-02 -2.748002111911773682e-01 2.031227350234985352e-01 -5.544122308492660522e-03 -2.407435178756713867e-01 -1.071682423353195190e-01 3.488375544548034668e-01 -2.217119336128234863e-01 1.146071329712867737e-01 -1.952907592058181763e-01 1.664277166128158569e-01 1.766437897458672523e-03 -6.277684122323989868e-02 1.402387917041778564e-01 3.402168154716491699e-01
1.218750253319740295e-01 1.049344390630722046e-01 2.662172019481658936e-01 3.002046048641204834e-01 2.735436558723449707e-01 1.489581316709518433e-01 1.119697988033294678e-01 -6.539728492498397827e-02 2.226841896772384644e-01 2.524898946285247803e-01 1.485209465026855469e-01 -7.525777071714401245e-02 -1.232924405485391617e-02 -1.082928404211997986e-01 -1.497258096933364868e-01 1.633766442537307739e-01 8.119276724755764008e-03 -2.508791685104370117e-01 -1.472334265708923340e-01 9.066125750541687012e-02 8.500495553016662598e-02 1.270836777985095978e-02 -4.325578734278678894e-02 1.793216466903686523e-01 1.243975535035133362e-01 1.454518884420394897e-01 2.610073387622833252e-01 -3.919975161552429199e-01 -1.608458161354064941e-01 -9.273660928010940552e-02 9.600462019443511963e-02 2.466522902250289917e-01
7.561810314655303955e-02 9.187869727611541748e-02 2.550479769706726074e-01 4.120613932609558105e-01 1.648443341255187988e-01 -2.572050876915454865e-02 1.311821639537811279e-01 1.792095252312719822e-03 3.704482018947601318e-01 1.849906593561172485e-01 -7.758980151265859604e-03 -3.774978965520858765e-02 1.617606729269027710e-01 -1.917492896318435669e-01 -1.542096585035324097e-01 1.934853941202163696e-01 1.428179210051894188e-03 -4.457309842109680176e-02 -2.488748580217361450e-01 1.029516756534576416e-01 5.709687992930412292e-02 -2.573235332965850830e-01 -5.971721187233924866e-02 1.759045124053955078e-01 1.666671186685562134e-01 2.505431696772575378e-02 3.155336678028106689e-01 -2.162296026945114136e-01 5.035654082894325256e-02 -3.275546059012413025e-02 1.025184765458106995e-01 2.037332355976104736e-01
8.602818474173545837e-03 5.924047529697418213e-02 4.421797990798950195e-01 3.716184198856353760e-01 1.611663252115249634e-01 -6.220211833715438843e-02 1.183882132172584534e-01 -1.315525025129318237e-01 7.854916155338287354e-02 3.132242560386657715e-01 1.777122616767883301e-01 2.199915945529937744e-01 1.479662768542766571e-02 -7.170864939689636230e-02 -2.647172212600708008e-01 3.853940591216087341e-02 -6.872146576642990112e-02 -1.720391586422920227e-02 -1.512707583606243134e-02 1.103203743696212769e-01 3.562270849943161011e-02 1.055858954787254333e-01 -5.440060794353485107e-02 1.606751382350921631e-01 1.181493606418371201e-02 1.669618040323257446e-01 3.755018115043640137e-02 -3.903147578239440918e-01 7.859703898429870605e-02 1.107314154505729675e-01 -1.724356710910797119e-01 2.278005480766296387e-01
1.109990030527114868e-01 3.922558948397636414e-02 3.942449986934661865e-01 2.702732086181640625e-01 2.544647455215454102e-01 5.103437975049018860e-02 1.859471499919891357e-01 -4.461199045181274414e-03 1.533327400684356689e-01 4.356317520141601562e-01 1.430670022964477539e-01 -4.409240186214447021e-02 -9.548938274383544922e-02 -1.146379560232162476e-01 -1.905399858951568604e-01 4.944527894258499146e-02 -1.403479874134063721e-01 -1.349517107009887695e-01 -4.500906448811292648e-03 -4.222712945193052292e-03 5.481579527258872986e-02 -8.328606933355331421e-02 -1.193086206912994385e-01 7.415788620710372925e-02 6.096270307898521423e-02 2.161861062049865723e-01 3.826280590146780014e-03 -3.575585484504699707e-01 -1.817205101251602173e-01 3.390399366617202759e-02 1.566095203161239624e-01 2.331635206937789917e-01
-3.202696740627288818e-01 1.051620617508888245e-01 7.968409359455108643e-02 -2.041538655757904053e-01 -3.071196749806404114e-02 1.661178916692733765e-01 1.173577457666397095e-02 7.711216062307357788e-02 2.824743688106536865e-01 -9.927455335855484009e-02 2.737918794155120850e-01 -4.599235206842422485e-02 -1.023258119821548462e-01 -1.720151007175445557e-01 -1.094633340835571289e-01 2.683213353157043457e-02 3.005725704133510590e-02 1.684169769287109375e-01 -4.325346350669860840e-01 1.752937883138656616e-01 3.361707627773284912e-01 -3.147104382514953613e-02 -1.288255602121353149e-01 2.716982960700988770e-01 6.958715151995420456e-03 1.700583994388580322e-01 1.307978630065917969e-01 -2.262932807207107544e-01 -1.800859346985816956e-02 1.393298059701919556e-01 -1.079281792044639587e-01 6.372952461242675781e-02
1.715558469295501709e-01 9.160228073596954346e-02 -2.904492989182472229e-02 -3.390119969844818115e-02 1.412862688302993774e-01 2.836481630802154541e-01 1.117866039276123047e-01 -6.940659135580062866e-02 4.902176558971405029e-01 -3.688998520374298096e-02 2.682078778743743896e-01 1.292449533939361572e-01 -1.455900520086288452e-01 -6.221545860171318054e-02 -7.358612865209579468e-02 8.968890458345413208e-02 1.672750115394592285e-01 1.036482527852058411e-01 -1.635632663965225220e-01 -2.525630891323089600e-01 -2.548126578330993652e-01 -2.084781229496002197e-01 2.649990320205688477e-01 2.908919453620910645e-01 7.407276332378387451e-02 -2.398552559316158295e-02 1.290449798107147217e-01 -1.513162255287170410e-01 -5.256537720561027527e-02 -9.120788425207138062e-02 -1.562419831752777100e-01 2.798786619678139687e-03
-2.302338741719722748e-02 -8.527135103940963745e-02 3.994382023811340332e-01 3.391391038894653320e-01 1.863411664962768555e-01 -7.908542640507221222e-03 1.704697459936141968e-01 -1.238958612084388733e-01 1.614769697189331055e-01 2.512747421860694885e-02 1.778184473514556885e-01 -2.925291657447814941e-01 -2.200122773647308350e-01 -1.523105204105377197e-01 1.071231961250305176e-01 1.171545870602130890e-02 -3.513266146183013916e-02 1.490386761724948883e-02 -1.927127242088317871e-01 2.138565331697463989e-01 -6.834650784730911255e-02 -2.660097181797027588e-01 1.034988611936569214e-01 2.236999720335006714e-01 6.463453918695449829e-02 1.115826331079006195e-02 1.233185976743698120e-01 -1.964366883039474487e-01 -1.918793916702270508e-01 -2.184507846832275391e-01 -2.358104102313518524e-02 -2.182077616453170776e-01
-7.552233338356018066e-02 7.919593155384063721e-02 -3.816655278205871582e-02 1.159750893712043762e-01 5.243445932865142822e-02 2.622038125991821289e-01 1.696764081716537476e-01 2.729612775146961212e-02 3.019606471061706543e-01 -3.001761808991432190e-02 1.250824481248855591e-01 -2.730683796107769012e-02 1.208465024828910828e-01 -1.893949955701828003e-01 1.195771917700767517e-01 -1.343034952878952026e-01 4.474017024040222168e-02 6.623844802379608154e-02 -9.075038135051727295e-02 -2.305298149585723877e-01 1.864967346191406250e-01 -1.964807957410812378e-01 -1.049803197383880615e-01 -1.313352286815643311e-01 -1.147434785962104797e-01 4.242819547653198242e-01 2.315468527376651764e-02 -2.401428818702697754e-01 -3.741356134414672852e-01 9.749925136566162109e-02 -3.884326666593551636e-02 3.301464021205902100e-01
1.880207806825637817e-01 2.278028056025505066e-02 2.258525639772415161e-01 1.294634342193603516e-01 5.097461864352226257e-02 2.357889413833618164e-01 5.545376986265182495e-02 -2.136582881212234497e-02 4.317464232444763184e-01 1.748718917369842529e-01 3.219769001007080078e-01 -3.005061764270067215e-03 1.034219488501548767e-01 -1.178531534969806671e-02 -1.838984042406082153e-01 3.088183701038360596e-02 3.202871978282928467e-01 8.224504068493843079e-03 -1.602411121129989624e-01 -1.062047258019447327e-01 -2.717863917350769043e-01 1.406700722873210907e-02 2.153928764164447784e-02 3.915562331676483154e-01 -5.113158375024795532e-02 -9.325724840164184570e-02 1.864620149135589600e-01 2.723701531067490578e-03 1.585619300603866577e-01 -1.077173501253128052e-01 -6.146254017949104309e-02 1.195769906044006348e-01
7.190765440464019775e-02 -8.443262428045272827e-02 3.097307980060577393e-01 -7.770478725433349609e-02 -5.431578308343887329e-02 1.929476670920848846e-02 -4.590578004717826843e-02 -4.382985830307006836e-02 5.852552652359008789e-01 5.137179978191852570e-03 2.621536552906036377e-01 -1.547138541936874390e-01 1.176550015807151794e-01 3.558877110481262207e-02 6.101424340158700943e-03 -3.507265448570251465e-02 2.770786918699741364e-02 1.743389964103698730e-01 1.434875428676605225e-01 -2.091256156563758850e-02 2.691601635888218880e-03 -2.872855868190526962e-03 2.072309143841266632e-02 3.630142509937286377e-01 1.957851089537143707e-02 -6.862561404705047607e-02 -2.965219318866729736e-01 -1.005172356963157654e-01 -6.729659438133239746e-02 2.227172106504440308e-01 -2.830099165439605713e-01 -7.092624157667160034e-02
1.353391706943511963e-01 -7.541427016258239746e-02 -8.126112818717956543e-02 2.599856257438659668e-01 8.590512722730636597e-02 2.924158573150634766e-01 1.948238313198089600e-01 6.082541495561599731e-02 3.701249957084655762e-01 1.821538507938385010e-01 2.611791193485260010e-01 -4.802068229764699936e-03 -3.917030245065689087e-02 7.855297625064849854e-02 -3.246695101261138916e-01 1.593367755413055420e-01 2.442678809165954590e-01 -7.804345339536666870e-02 -1.203782111406326294e-02 -2.034179866313934326e-01 -1.023494973778724670e-01 5.431310459971427917e-02 -7.688303012400865555e-03 3.373380005359649658e-01 9.650639444589614868e-02 1.572922170162200928e-01 -1.603841334581375122e-01 -7.688754703849554062e-03 -2.948500812053680420e-01 7.396600395441055298e-02 8.086223970167338848e-04 -5.946807563304901123e-02
-4.081263020634651184e-02 6.272535026073455811e-02 3.093658089637756348e-01 2.497763335704803467e-01 2.069125473499298096e-01 1.607901901006698608e-01 -9.749769815243780613e-04 -6.519810110330581665e-02 2.047832906246185303e-01 3.596623241901397705e-01 2.793247066438198090e-02 -2.564990706741809845e-02 1.201954111456871033e-01 -2.389510124921798706e-01 -1.487073898315429688e-01 6.745570152997970581e-02 -3.891139477491378784e-02 -1.942433863878250122e-01 2.048758976161479950e-02 -9.153910912573337555e-03 3.003914356231689453e-01 -2.188412472605705261e-03 2.891546464525163174e-04 2.171285152435302734e-01 1.634770780801773071e-01 3.101918995380401611e-01 1.388235837221145630e-01 -3.211163282394409180e-01 -8.935876935720443726e-02 -3.958208486437797546e-02 1.938289403915405273e-01 1.511978507041931152e-01
1.050595287233591080e-02 1.897668391466140747e-01 1.096239611506462097e-01 2.625276744365692139e-01 2.975582890212535858e-02 1.880036294460296631e-01 3.584430739283561707e-02 3.783093392848968506e-02 3.052925169467926025e-01 -1.721490472555160522e-01 4.649171531200408936e-01 -1.670597866177558899e-02 2.747687399387359619e-01 1.685271505266427994e-03 1.721268296241760254e-01 -8.354506455361843109e-03 4.675685241818428040e-02 2.145398706197738647e-01 -1.446408629417419434e-01 1.646818779408931732e-02 3.487121462821960449e-01 6.103635579347610474e-02 1.564810872077941895e-01 5.362197384238243103e-02 -4.563406854867935181e-02 -9.850546717643737793e-02 8.420085161924362183e-02 -2.529333531856536865e-01 1.489015179686248302e-03 -1.250083744525909424e-01 -2.713392674922943115e-01 -7.301425933837890625e-02
-6.658922880887985229e-02 1.534614264965057373e-01 1.413573473691940308e-01 1.495093479752540588e-02 1.805438697338104248e-01 -3.502497076988220215e-02 2.180965691804885864e-01 -2.788842618465423584e-01 2.174993157386779785e-01 8.621890842914581299e-02 2.885593846440315247e-02 9.740065783262252808e-03 1.977607011795043945e-01 1.779086291790008545e-01 -3.973296284675598145e-02 -7.313749194145202637e-02 -1.036019250750541687e-01 4.204052686691284180e-02 -1.583430022001266479e-01 -4.187531769275665283e-02 1.908417418599128723e-02 -2.928197942674160004e-02 1.422001719474792480e-01 2.665440142154693604e-01 4.087954387068748474e-02 2.407288998365402222e-01 1.928181797266006470e-01 -2.247414290904998779e-01 -4.011176228523254395e-01 3.010813593864440918e-01 1.129125207662582397e-01 3.403970599174499512e-01
1.331512778997421265e-01 4.326756298542022705e-01 2.329930812120437622e-01 5.033852905035018921e-02 1.219043210148811340e-01 2.601221203804016113e-01 1.465842872858047485e-01 -9.381825476884841919e-02 3.816674947738647461e-01 4.935217648744583130e-02 2.816157341003417969e-01 -2.134519517421722412e-01 -2.242728322744369507e-01 5.892840027809143066e-02 -1.515015065670013428e-01 -9.347335994243621826e-02 7.898034900426864624e-02 -4.230239242315292358e-02 -2.193372994661331177e-01 -4.581652954220771790e-02 -1.319341063499450684e-01 5.753168836236000061e-02 -1.094478443264961243e-01 8.781206607818603516e-02 -3.815065696835517883e-02 5.720350891351699829e-02 3.179685771465301514e-02 -1.166617870330810547e-01 5.003913771361112595e-03 -3.393504917621612549e-01 4.513744637370109558e-02 1.782769262790679932e-01
-1.533727068454027176e-02 1.085766553878784180e-01 2.103498876094818115e-01 1.766150146722793579e-01 2.749135196208953857e-01 1.041756663471460342e-02 2.194307930767536163e-02 -1.376574933528900146e-01 2.445932924747467041e-01 3.756060302257537842e-01 1.460239640437066555e-03 2.716522105038166046e-02 7.538445293903350830e-02 -1.853500455617904663e-01 -9.239009767770767212e-02 1.916299909353256226e-01 -3.005363605916500092e-02 -6.861855089664459229e-02 -5.167449265718460083e-02 7.075571455061435699e-03 5.136366188526153564e-02 2.565630339086055756e-02 -2.336116135120391846e-02 3.212557733058929443e-01 -9.235947392880916595e-03 2.530802190303802490e-01 1.566178351640701294e-01 -4.251602888107299805e-01 -2.397600710391998291e-01 7.428134977817535400e-02 2.157199978828430176e-01 1.900923252105712891e-01
1.398965567350387573e-01 1.289656162261962891e-01 8.952856063842773438e-02 3.205811977386474609e-01 2.039372920989990234e-01 1.819217205047607422e-01 1.276105642318725586e-01 -7.479347288608551025e-02 2.113101631402969360e-01 3.138279020786285400e-01 9.584406018257141113e-02 -5.206907913088798523e-02 1.032702848315238953e-01 -1.223956495523452759e-01 -1.710796803236007690e-01 1.755565255880355835e-01 -1.075238585472106934e-01 -2.387199252843856812e-01 -1.654940247535705566e-01 6.708089262247085571e-02 2.212332636117935181e-01 -5.576402321457862854e-02 9.852703660726547241e-03 2.856985032558441162e-01 9.179145842790603638e-02 2.003525048494338989e-01 1.802994608879089355e-01 -3.597190976142883301e-01 -1.767360419034957886e-01 -2.376955188810825348e-02 1.317285001277923584e-01 1.477732956409454346e-01
7.460653036832809448e-02 -2.453885599970817566e-02 8.732828497886657715e-02 1.420076489448547363e-01 8.344313502311706543e-02 1.574809998273849487e-01 3.217996060848236084e-01 -1.562129706144332886e-01 2.304278016090393066e-01 1.072008982300758362e-01 4.469377994537353516e-01 -1.278891861438751221e-01 2.283305525779724121e-01 4.353599622845649719e-02 -3.799347206950187683e-02 2.191940322518348694e-02 1.735754013061523438e-01 7.385320961475372314e-02 3.334343060851097107e-02 4.291241988539695740e-03 3.185286372900009155e-02 1.718008518218994141e-01 -2.814662829041481018e-02 1.858975924551486969e-02 2.264330983161926270e-01 -9.864712134003639221e-03 3.198204636573791504e-01 -1.747845262289047241e-01 -3.753497004508972168e-01 2.295175045728683472e-01 -1.529309898614883423e-01 1.132316235452890396e-02
-2.929275333881378174e-01 2.440146207809448242e-01 8.454141765832901001e-02 1.331913322210311890e-01 -2.807859331369400024e-02 3.117647171020507812e-01 2.911741435527801514e-01 1.421486586332321167e-01 6.321354210376739502e-02 1.436730623245239258e-01 4.059272408485412598e-01 3.777631744742393494e-02 -8.260350674390792847e-02 -1.014101505279541016e-01 -3.353866934776306152e-01 1.217532083392143250e-01 1.283173859119415283e-01 1.220216415822505951e-02 4.905696213245391846e-02 1.457571089267730713e-01 7.701833546161651611e-02 -9.236791729927062988e-02 -6.246979534626007080e-02 1.082754060626029968e-01 8.128713816404342651e-03 1.294659823179244995e-01 2.214773297309875488e-01 -6.104634609073400497e-03 -1.796659529209136963e-01 3.184225857257843018e-01 -6.580755859613418579e-02 1.313604116439819336e-01
-2.036191374063491821e-01 1.604107171297073364e-01 -2.801084332168102264e-02 1.430890150368213654e-02 1.557081788778305054e-01 2.851562500000000000e-01 3.976825624704360962e-02 -1.069897189736366272e-01 2.387662231922149658e-01 3.485211431980133057e-01 1.356249004602432251e-01 -1.376781165599822998e-01 -1.993852108716964722e-01 -1.538916379213333130e-01 5.225490406155586243e-02 -6.717380881309509277e-02 8.721023797988891602e-02 8.553431928157806396e-02 -1.532123386859893799e-01 5.206971988081932068e-02 1.512678992003202438e-02 6.487739086151123047e-02 4.242284297943115234e-01 1.684179902076721191e-01 4.940497130155563354e-02 -2.235682010650634766e-01 1.082928478717803955e-01 -3.724539577960968018e-01 2.406588383018970490e-02 1.042117774486541748e-01 -2.389473468065261841e-01 3.791914507746696472e-02
3.645116463303565979e-02 7.920348644256591797e-02 2.587690353393554688e-01 2.980296909809112549e-01 2.266136258840560913e-01 5.379676446318626404e-02 1.440110802650451660e-01 8.854760788381099701e-03 2.178898006677627563e-01 1.998273730278015137e-01 2.922281250357627869e-02 -1.056595221161842346e-01 4.793381318449974060e-02 -2.232393771409988403e-01 -1.665712296962738037e-01 1.657492481172084808e-02 -7.013870775699615479e-02 -1.293227523565292358e-01 -1.398739516735076904e-01 2.157728932797908783e-02 1.473122537136077881e-01 -6.306724250316619873e-02 4.355163872241973877e-02 2.913587391376495361e-01 -1.242696400731801987e-02 1.670350581407546997e-01 2.015334069728851318e-01 -4.054840505123138428e-01 -1.198949515819549561e-01 8.393492549657821655e-02 2.805936932563781738e-01 3.075555860996246338e-01
-2.478903532028198242e-01 4.318738728761672974e-02 -6.536081433296203613e-02 9.435347467660903931e-02 2.606044709682464600e-01 4.444149881601333618e-02 4.191639646887779236e-02 -2.945618331432342529e-01 3.151931166648864746e-01 2.368401587009429932e-01 9.572942554950714111e-02 1.891172230243682861e-01 2.747961506247520447e-02 1.310720294713973999e-01 2.928737550973892212e-03 -2.012533321976661682e-02 2.380691170692443848e-01 -1.082923337817192078e-01 6.491414457559585571e-02 1.165798678994178772e-01 -3.709843009710311890e-02 -3.345401883125305176e-01 -2.673550546169281006e-01 7.492473721504211426e-02 3.459835648536682129e-01 1.075334623456001282e-01 3.184423968195915222e-02 -1.022703647613525391e-01 -9.923081845045089722e-02 4.286826401948928833e-02 -3.312327861785888672e-01 7.512440532445907593e-02
1.153895482420921326e-01 1.011206582188606262e-01 -1.966706849634647369e-02 -1.524187028408050537e-01 1.045142263174057007e-01 3.348266482353210449e-01 8.359027653932571411e-02 -7.851307839155197144e-02 5.065915584564208984e-01 1.846181787550449371e-02 2.015444189310073853e-01 -7.387688755989074707e-02 3.300380706787109375e-02 7.637531310319900513e-02 1.357256472110748291e-01 -2.970947185531258583e-03 1.566083543002605438e-02 -1.920384913682937622e-01 -3.101900219917297363e-01 1.806295067071914673e-01 -1.215016990900039673e-01 -7.695994526147842407e-02 -4.608783498406410217e-02 -3.814659267663955688e-02 3.686493337154388428e-01 2.001529335975646973e-01 1.943155229091644287e-01 -1.933385282754898071e-01 -5.151981487870216370e-02 -2.724828012287616730e-02 1.333672702312469482e-01 1.604129523038864136e-01
-4.418072849512100220e-02 -1.022015735507011414e-01 2.737649977207183838e-01 2.048055380582809448e-01 5.352429673075675964e-02 -1.646850705146789551e-01 1.262909322977066040e-01 -4.921672493219375610e-02 2.098580449819564819e-01 3.280945122241973877e-01 1.736349016427993774e-01 -7.909940928220748901e-02 8.731675334274768829e-03 -7.838286459445953369e-02 -2.308386266231536865e-01 1.459313035011291504e-01 -1.196077167987823486e-01 -1.979356706142425537e-01 -2.113447934389114380e-01 1.752153187990188599e-01 3.384074941277503967e-02 -7.079081982374191284e-02 7.793678436428308487e-03 1.132178157567977905e-01 8.621925860643386841e-02 4.848318547010421753e-02 2.010820806026458740e-01 -5.077767372131347656e-01 -1.685906201601028442e-01 -1.993065476417541504e-01 9.324589371681213379e-02 1.437861919403076172e-01
7.137136161327362061e-02 7.385296374559402466e-02 2.500334754586219788e-02 2.060455679893493652e-01 1.424368321895599365e-01 7.462418824434280396e-02 2.347754091024398804e-01 -6.414652615785598755e-02 4.228986501693725586e-01 2.452506721019744873e-01 5.723404511809349060e-02 1.616203635931015015e-01 1.983737647533416748e-01 -1.581731736660003662e-01 -1.957762837409973145e-01 1.669787466526031494e-01 7.465455681085586548e-02 -1.444303542375564575e-01 -2.150342017412185669e-01 1.086456477642059326e-01 2.256492823362350464e-01 -1.164586097002029419e-01 -8.492215722799301147e-02 1.664974987506866455e-01 8.565019071102142334e-02 -5.914861708879470825e-02 3.704315423965454102e-01 -2.541081607341766357e-01 -1.893473439849913120e-03 -1.344558149576187134e-01 1.715573966503143311e-01 1.352112442255020142e-01
1.738037317991256714e-01 3.506554663181304932e-02 7.947774976491928101e-02 2.093730866909027100e-01 2.009592205286026001e-01 2.123218923807144165e-01 -3.058526478707790375e-02 5.634698644280433655e-02 4.220960438251495361e-01 1.469976920634508133e-02 3.565790951251983643e-01 -1.471834927797317505e-01 -1.444234549999237061e-01 9.120276570320129395e-02 -7.523382455110549927e-02 1.455679237842559814e-01 6.338795274496078491e-02 6.202633306384086609e-02 1.446421146392822266e-01 1.455471366643905640e-01 1.232096552848815918e-01 1.720621436834335327e-01 -9.599611908197402954e-02 -8.823746442794799805e-02 -1.818695515394210815e-01 1.843097805976867676e-01 -2.184572368860244751e-01 -3.643698990345001221e-03 -1.707959920167922974e-01 -3.525551557540893555e-01 -1.039909273386001587e-01 2.340780347585678101e-01
3.551875939592719078e-03 8.765230327844619751e-02 3.048146367073059082e-01 2.044463008642196655e-01 -1.706119030714035034e-01 4.266431331634521484e-01 -4.226575791835784912e-02 2.220036648213863373e-02 4.262989759445190430e-01 -1.437710970640182495e-02 8.250695466995239258e-02 9.759042412042617798e-03 -5.773719027638435364e-02 1.081880852580070496e-01 -7.279498130083084106e-02 8.241002261638641357e-02 -8.571655303239822388e-02 -3.514851629734039307e-02 -2.711848355829715729e-02 -1.670298427343368530e-01 1.706137359142303467e-01 -9.598491340875625610e-02 -4.380448535084724426e-02 4.678389132022857666e-01 6.403448432683944702e-02 -7.521625608205795288e-02 1.941298395395278931e-01 3.093988820910453796e-02 -1.733069568872451782e-01 -2.720000781118869781e-02 2.224801182746887207e-01 -5.663774535059928894e-02
-1.497309058904647827e-01 3.212533295154571533e-01 1.898182481527328491e-01 -2.227752655744552612e-01 -1.784611791372299194e-01 1.195335313677787781e-01 8.329613506793975830e-02 1.248093694448471069e-01 4.626666903495788574e-01 -1.334591656923294067e-01 1.317535191774368286e-01 -3.384354710578918457e-02 5.321579519659280777e-03 -1.233538165688514709e-01 -7.985742390155792236e-02 2.951401099562644958e-02 3.740667924284934998e-02 3.174436986446380615e-01 -2.614974081516265869e-01 7.042755186557769775e-02 3.072586059570312500e-01 -1.175041571259498596e-01 -6.525953859090805054e-02 1.703536063432693481e-01 1.094225868582725525e-01 1.253466159105300903e-01 1.517813801765441895e-01 -2.019606083631515503e-01 -3.751663491129875183e-02 7.196318358182907104e-02 -1.386262476444244385e-01 1.134759113192558289e-01
-1.250446885824203491e-01 1.306215226650238037e-01 3.252212703227996826e-01 1.395426243543624878e-01 1.939190365374088287e-02 2.631972432136535645e-01 3.596816062927246094e-01 1.151160597801208496e-01 4.582018554210662842e-01 -1.374762039631605148e-02 -6.364327669143676758e-02 -5.273713171482086182e-02 -1.089626774191856384e-01 3.695431724190711975e-02 -4.162464141845703125e-01 -1.443105787038803101e-01 1.409045308828353882e-01 3.562288731336593628e-02 -2.307798713445663452e-01 8.608060330152511597e-02 2.495016530156135559e-02 -4.213393852114677429e-02 9.032277762889862061e-02 1.957280039787292480e-01 8.102834969758987427e-02 -2.010611146688461304e-01 -6.753144413232803345e-02 -1.082564815878868103e-01 -2.520694583654403687e-02 -8.827671408653259277e-02 3.669212386012077332e-02 -4.232157394289970398e-02
1.712913513183593750e-01 2.278000116348266602e-02 6.110372021794319153e-02 3.862954974174499512e-01 9.971588104963302612e-02 1.049511060118675232e-01 1.784753352403640747e-01 -8.009089529514312744e-02 3.106222450733184814e-01 1.783337593078613281e-01 1.941812932491302490e-01 -1.335265338420867920e-01 -4.869439639151096344e-03 7.731191068887710571e-02 -2.051266729831695557e-01 2.231986075639724731e-01 1.970436275005340576e-01 -1.337527483701705933e-01 -1.116123124957084656e-01 -2.049367725849151611e-01 -1.213828474283218384e-01 7.774244993925094604e-02 -1.533109247684478760e-01 3.980515003204345703e-01 5.388336628675460815e-02 1.830560415983200073e-01 -1.182079035788774490e-02 1.233167871832847595e-01 -2.957176566123962402e-01 -4.518027231097221375e-02 -1.447942703962326050e-01 1.103657018393278122e-02
1.124816834926605225e-01 2.052546590566635132e-01 -1.776985824108123779e-01 -9.036065079271793365e-03 1.454148888587951660e-01 2.430586665868759155e-01 3.277676701545715332e-01 -3.386440128087997437e-02 3.230919241905212402e-01 -5.078190565109252930e-02 3.113687336444854736e-01 1.335961818695068359e-01 -1.058210209012031555e-01 -1.335654109716415405e-01 -1.478397995233535767e-01 1.288609504699707031e-01 3.111692368984222412e-01 2.477605938911437988e-01 -1.079511716961860657e-01 -1.228697448968887329e-01 -1.839002817869186401e-01 4.392730817198753357e-02 2.465063929557800293e-01 2.213475257158279419e-01 5.548991262912750244e-02 -2.807966805994510651e-02 8.210846036672592163e-02 -2.172534465789794922e-01 -1.212821155786514282e-01 -2.265914110466837883e-03 -1.050892844796180725e-02 1.799693405628204346e-01
-1.513851284980773926e-01 5.861645191907882690e-02 1.034131199121475220e-01 -1.067119017243385315e-01 2.484741806983947754e-02 -1.110979765653610229e-01 1.381923854351043701e-01 2.047206908464431763e-01 3.711883425712585449e-01 -6.378526985645294189e-02 4.111533164978027344e-01 -9.163962304592132568e-02 3.270342200994491577e-02 -3.183866739273071289e-01 -5.022316053509712219e-02 -1.214486882090568542e-01 -1.988283395767211914e-01 -7.783751189708709717e-02 -4.784952476620674133e-02 1.934350728988647461e-01 1.546989679336547852e-01 -2.139280140399932861e-01 5.895606055855751038e-02 4.895012453198432922e-02 2.059258073568344116e-01 3.553543090820312500e-01 -4.780426248908042908e-02 -2.338233292102813721e-01 -2.064525783061981201e-01 7.828927040100097656e-02 -5.197616666555404663e-02 -2.510508522391319275e-02
9.653551876544952393e-02 3.674847781658172607e-01 1.433944255113601685e-01 1.267743110656738281e-01 2.990630269050598145e-01 7.123814523220062256e-02 1.348006427288055420e-01 -4.440907016396522522e-02 5.778844356536865234e-01 -6.863958388566970825e-02 2.081668376922607422e-01 -1.279701888561248779e-01 -1.779635697603225708e-01 -7.529899477958679199e-02 -4.252097010612487793e-02 -2.032634168863296509e-01 9.445329755544662476e-02 -7.122095674276351929e-02 -1.103436946868896484e-01 -9.955837577581405640e-02 -2.131293118000030518e-01 1.656445413827896118e-01 -1.155642233788967133e-02 1.975745558738708496e-01 -3.528333082795143127e-02 4.345513880252838135e-02 8.397289365530014038e-02 -1.266705095767974854e-01 1.216953471302986145e-01 -1.325356215238571167e-01 1.120679005980491638e-01 7.893631607294082642e-02
-1.447979062795639038e-01 3.059610426425933838e-01 3.139296770095825195e-01 1.622251570224761963e-01 1.715624183416366577e-01 8.141061663627624512e-02 3.722130358219146729e-01 -2.153806984424591064e-01 1.261624395847320557e-01 -1.481164991855621338e-02 4.268473982810974121e-01 -2.393885888159275055e-02 -1.450405418872833252e-01 -4.616577550768852234e-02 1.019100248813629150e-01 -3.048002719879150391e-02 1.116179078817367554e-01 -4.239827394485473633e-02 -3.581348573789000511e-04 1.227597296237945557e-01 1.203070282936096191e-01 -7.478570193052291870e-02 -2.144047021865844727e-01 3.891353681683540344e-02 1.173218563199043274e-01 1.892437040805816650e-02 2.279838025569915771e-01 5.617020651698112488e-03 -2.138900309801101685e-01 2.765910029411315918e-01 -5.354278907179832458e-02 1.343260705471038818e-01
2.937914570793509483e-03 1.017607226967811584e-01 -9.493133402429521084e-04 4.080516397953033447e-01 1.481671929359436035e-01 1.319249272346496582e-01 2.763278186321258545e-01 -7.905103266239166260e-02 3.398327529430389404e-01 -4.488868266344070435e-02 1.630972325801849365e-01 -2.294454574584960938e-01 -1.190923824906349182e-01 1.447593867778778076e-01 -1.411354988813400269e-01 -8.308577537536621094e-02 1.879311501979827881e-01 -2.526530027389526367e-01 -8.993237465620040894e-02 2.284557744860649109e-02 -2.798928618431091309e-01 -1.842744834721088409e-02 -4.543736577033996582e-02 1.200448200106620789e-01 -9.796039760112762451e-02 -1.053161323070526123e-01 -9.061123430728912354e-02 3.589627100154757500e-03 -3.976641893386840820e-01 2.295197546482086182e-02 -1.660908013582229614e-01 1.561416238546371460e-01
-1.352395713329315186e-01 -1.645544320344924927e-01 1.612572371959686279e-01 -1.617220789194107056e-02 4.535620287060737610e-02 2.210187017917633057e-01 8.885157853364944458e-02 -1.168323382735252380e-01 2.856753766536712646e-01 3.553787469863891602e-01 2.591780126094818115e-01 -1.593633592128753662e-01 2.049106732010841370e-02 -1.236735358834266663e-01 -2.438280582427978516e-01 3.085887990891933441e-02 7.825131714344024658e-02 2.692491114139556885e-01 -2.189710736274719238e-01 8.830099366605281830e-03 2.262383103370666504e-01 1.176726520061492920e-01 1.267882734537124634e-01 1.587571501731872559e-01 1.680012345314025879e-01 -2.484070360660552979e-01 2.596326470375061035e-01 -2.611369490623474121e-01 -8.366020396351814270e-03 4.095162078738212585e-02 -6.782003492116928101e-02 -1.203703209757804871e-01
-4.378953948616981506e-03 9.852220863103866577e-02 2.625267803668975830e-01 2.260849624872207642e-01 1.677219988778233528e-03 -1.173506826162338257e-01 6.839366257190704346e-02 2.295512333512306213e-02 2.769414186477661133e-01 4.428842663764953613e-01 2.111676633358001709e-01 -4.183034971356391907e-02 -5.283420532941818237e-02 -2.600453197956085205e-01 -2.616973221302032471e-01 1.263433992862701416e-01 2.896507643163204193e-02 -3.103260993957519531e-01 -4.600933939218521118e-02 6.697062868624925613e-03 2.902584709227085114e-02 6.575049459934234619e-02 5.237870663404464722e-02 -9.091049432754516602e-04 1.119603142142295837e-01 2.612651884555816650e-01 5.377433821558952332e-02 -2.899954020977020264e-01 5.772533640265464783e-02 4.813423007726669312e-02 1.169905439019203186e-01 2.878898382186889648e-01
-1.983685791492462158e-01 9.018343687057495117e-02 -8.506710641086101532e-03 -1.233774945139884949e-01 1.204775348305702209e-01 3.283012509346008301e-01 2.155207246541976929e-01 -2.298633456230163574e-01 1.213895678520202637e-01 -8.274441212415695190e-02 1.144547238945960999e-01 -2.391347475349903107e-02 -6.249564886093139648e-02 1.454374869354069233e-03 -1.451240032911300659e-01 5.574695393443107605e-02 9.878517687320709229e-02 -2.679440379142761230e-02 -9.196180105209350586e-02 9.650438092648983002e-03 3.207200467586517334e-01 1.385062187910079956e-01 -6.328521668910980225e-02 4.421149790287017822e-01 -2.095292508602142334e-02 1.413148939609527588e-01 -2.024160772562026978e-01 -3.740049004554748535e-01 -1.411857455968856812e-01 2.375620752573013306e-01 1.166670620441436768e-01 1.432676762342453003e-01
1.480860412120819092e-01 5.020979046821594238e-02 -1.687872707843780518e-01 3.290540277957916260e-01 2.687399275600910187e-02 2.638014853000640869e-01 2.466213703155517578e-02 -1.531631052494049072e-01 4.918921887874603271e-01 1.077169179916381836e-02 2.505066394805908203e-01 4.242257401347160339e-02 -2.118542641401290894e-01 2.981811761856079102e-01 -5.726074054837226868e-02 -1.256210952997207642e-01 3.036745637655258179e-02 6.485685706138610840e-02 -3.529883027076721191e-01 -3.206776827573776245e-02 -3.484493866562843323e-02 -3.849745541810989380e-02 -2.108595333993434906e-02 2.965504527091979980e-01 6.462793797254562378e-02 7.219154387712478638e-02 -7.547465711832046509e-02 -6.804482638835906982e-02 1.774318814277648926e-01 8.231418579816818237e-02 -5.823653191328048706e-02 -4.144262894988059998e-02
7.726278901100158691e-02 1.505830883979797363e-01 1.104851290583610535e-01 3.330990374088287354e-01 1.130014285445213318e-01 1.034535169601440430e-01 1.904792934656143188e-01 -1.222151145339012146e-01 3.050076961517333984e-01 1.573465764522552490e-01 1.303968578577041626e-01 -9.730952233076095581e-02 1.350823491811752319e-01 -1.754539161920547485e-01 -1.418442130088806152e-01 3.102141320705413818e-01 1.094008386135101318e-01 -5.013771727681159973e-02 -2.179968953132629395e-01 3.015576899051666260e-01 1.273427456617355347e-01 -1.682561486959457397e-01 7.182452827692031860e-02 9.212130308151245117e-02 2.787029743194580078e-02 5.116210877895355225e-02 2.273224592208862305e-01 -2.520059645175933838e-01 -7.766899466514587402e-02 -9.201890975236892700e-02 2.775939404964447021e-01 2.064211368560791016e-01
-1.982729649171233177e-03 2.747491598129272461e-01 1.052977591753005981e-01 2.890785038471221924e-01 -7.414617389440536499e-02 5.943441390991210938e-02 2.307325154542922974e-01 9.680468589067459106e-02 3.735080361366271973e-01 -2.141931559890508652e-03 1.237980499863624573e-01 -1.130122095346450806e-01 3.200124949216842651e-02 1.650450676679611206e-01 -1.311187744140625000e-01 -1.905405372381210327e-01 4.783270657062530518e-01 5.933118984103202820e-02 -8.076734095811843872e-02 1.668225601315498352e-02 -7.807263731956481934e-02 -1.467550247907638550e-01 1.769979149103164673e-01 2.768292129039764404e-01 -8.322957903146743774e-02 -4.336789995431900024e-02 1.003685593605041504e-01 -2.657366693019866943e-01 1.066289097070693970e-01 -1.375343650579452515e-01 1.174818053841590881e-01 2.334915474057197571e-02
1.551751643419265747e-01 3.987906500697135925e-02 -7.512941956520080566e-03 1.405332684516906738e-01 1.438813805580139160e-01 1.371927708387374878e-01 1.139299273490905762e-01 6.756456196308135986e-02 5.274024009704589844e-01 4.210724681615829468e-02 2.821443676948547363e-01 7.867721468210220337e-02 -2.915123999118804932e-01 -9.546194225549697876e-02 1.271294057369232178e-01 -4.579635709524154663e-02 2.375667691230773926e-01 7.882741838693618774e-02 -1.100826412439346313e-01 -2.038918435573577881e-01 -3.141466975212097168e-01 -6.403588503599166870e-02 2.616293728351593018e-01 2.758562564849853516e-01 -1.182567402720451355e-01 1.064769625663757324e-01 -5.636406317353248596e-02 -1.384874582290649414e-01 -1.713088527321815491e-02 -7.666370272636413574e-02 -4.289336130023002625e-02 4.081347025930881500e-03
1.770533472299575806e-01 -7.076700031757354736e-02 1.568176299333572388e-01 2.664088271558284760e-02 -6.985337287187576294e-02 3.980563282966613770e-01 2.082432657480239868e-01 -7.272025104612112045e-03 2.457547783851623535e-01 1.742371022701263428e-01 1.262968927621841431e-01 -4.794572014361619949e-03 -4.183407500386238098e-02 1.240134313702583313e-01 1.972358673810958862e-01 3.774148179218173027e-03 6.592307984828948975e-02 -8.158559352159500122e-02 -2.019659727811813354e-01 -6.486611813306808472e-02 6.452042609453201294e-02 -5.356414988636970520e-02 1.057604700326919556e-01 2.412278950214385986e-02 -3.793567046523094177e-02 1.164350882172584534e-01 -3.342576324939727783e-01 -4.205394089221954346e-01 -3.752285540103912354e-01 6.213913112878799438e-02 -2.074669897556304932e-01 5.239809677004814148e-02
2.526268362998962402e-01 3.813384100794792175e-02 -1.142132841050624847e-02 2.655803859233856201e-01 3.029562234878540039e-01 3.002948872745037079e-02 1.161695122718811035e-01 1.540242508053779602e-02 4.321127533912658691e-01 1.893034726381301880e-01 2.772013247013092041e-01 6.774145364761352539e-02 -1.591677963733673096e-01 7.122134417295455933e-02 -4.897029697895050049e-02 8.808764070272445679e-02 1.455158442258834839e-01 1.883567720651626587e-01 -3.356282114982604980e-01 -2.036952823400497437e-01 -9.497632086277008057e-02 7.026945054531097412e-02 1.563315391540527344e-01 3.495704829692840576e-01 -2.655287459492683411e-02 3.803750500082969666e-02 1.107013076543807983e-01 1.216505691409111023e-01 3.156912978738546371e-03 7.304428517818450928e-02 1.479132287204265594e-02 8.328270912170410156e-02
-1.584401875734329224e-01 1.033382788300514221e-01 9.693654626607894897e-02 -2.175492495298385620e-01 3.049562275409698486e-01 7.720920443534851074e-02 -5.852351710200309753e-02 -6.474000215530395508e-02 3.864863812923431396e-01 -3.023703582584857941e-03 1.825733929872512817e-01 6.687162443995475769e-03 1.022242307662963867e-01 1.519042551517486572e-01 -6.084457039833068848e-02 6.757188588380813599e-02 -7.855299860239028931e-02 6.595257669687271118e-02 -2.920860946178436279e-01 2.741377055644989014e-01 3.037820458412170410e-01 -5.950935184955596924e-02 -7.191365212202072144e-02 -6.935214251279830933e-02 4.539434239268302917e-02 2.887663803994655609e-02 1.650469750165939331e-01 -2.662623524665832520e-01 -3.193999528884887695e-01 5.362271144986152649e-02 8.922392129898071289e-02 2.927302420139312744e-01
-1.583318710327148438e-01 1.965080052614212036e-01 2.511192560195922852e-01 -8.502023294568061829e-03 2.409758046269416809e-02 -4.408566281199455261e-02 2.262913435697555542e-01 1.584286391735076904e-01 1.608092486858367920e-01 4.403024166822433472e-02 5.730325579643249512e-01 1.651259958744049072e-01 -3.401376539841294289e-03 3.055258467793464661e-02 -1.519210487604141235e-01 -7.594632357358932495e-02 -4.019593819975852966e-02 9.162103757262229919e-03 -6.272921711206436157e-02 2.066008746623992920e-01 1.306034624576568604e-01 3.852954879403114319e-02 4.725615680217742920e-02 8.226720988750457764e-02 2.288697808980941772e-01 8.681310713291168213e-02 2.216416299343109131e-01 -2.777769863605499268e-01 9.227427095174789429e-02 2.937597334384918213e-01 -7.321483455598354340e-03 1.555624753236770630e-01
-1.468357890844345093e-01 1.133726537227630615e-01 4.239021241664886475e-02 2.305539101362228394e-01 1.536303609609603882e-01 3.271247148513793945e-01 3.479973077774047852e-01 9.759925305843353271e-02 2.436615377664566040e-01 2.592661418020725250e-02 3.679931163787841797e-01 -1.371098309755325317e-01 1.831829920411109924e-02 -4.711978882551193237e-02 -2.396750003099441528e-01 6.485969573259353638e-02 4.299620911478996277e-02 2.621788978576660156e-01 1.486424822360277176e-02 4.648588970303535461e-02 1.893368512392044067e-01 -1.895947903394699097e-01 4.843054339289665222e-02 -3.321041539311408997e-02 -1.128174737095832825e-01 2.159583866596221924e-01 3.019467294216156006e-01 -1.219401042908430099e-02 -1.431483216583728790e-02 2.627878189086914062e-01 2.213898301124572754e-02 4.769961535930633545e-02
1.558576058596372604e-02 1.939496546983718872e-01 3.488543927669525146e-01 4.851369187235832214e-02 8.393085561692714691e-03 1.557615995407104492e-01 2.416497468948364258e-01 2.422078251838684082e-01 5.159494876861572266e-01 4.032327979803085327e-02 1.074915975332260132e-01 -2.283596098423004150e-01 7.971942424774169922e-03 1.419358551502227783e-01 -2.204905003309249878e-01 -4.581928998231887817e-02 1.363369673490524292e-01 1.459187120199203491e-01 -4.153233021497726440e-02 -1.729121506214141846e-01 -5.530021339654922485e-02 -1.707536280155181885e-01 2.425934374332427979e-01 -2.502775751054286957e-02 -3.367878869175910950e-02 1.620609611272811890e-01 -2.555881738662719727e-01 -1.058721169829368591e-01 4.692090302705764771e-02 -5.445668101310729980e-02 -1.214366406202316284e-01 8.483155816793441772e-02
-2.686629891395568848e-01 1.045056879520416260e-01 3.784027397632598877e-01 -3.099763952195644379e-02 1.736350730061531067e-02 1.629990935325622559e-01 -2.745532058179378510e-02 -6.388185080140829086e-03 3.319169580936431885e-01 -1.763252913951873779e-01 2.659004926681518555e-01 1.426826119422912598e-01 3.285622596740722656e-02 8.429542183876037598e-02 -2.723807394504547119e-01 7.678680866956710815e-02 -1.302928328514099121e-01 4.395642783492803574e-03 -1.064181551337242126e-01 -4.243429284542798996e-04 2.095932811498641968e-01 -3.032895922660827637e-01 -7.159911841154098511e-02 3.995023667812347412e-01 -5.205160006880760193e-02 -1.303300112485885620e-01 -6.513987481594085693e-02 -1.209003999829292297e-01 -1.319038271903991699e-01 -2.575889229774475098e-02 1.690655946731567383e-01 -1.016220450401306152e-01
-7.232145965099334717e-02 -1.068455800414085388e-01 1.561729460954666138e-01 -7.972203195095062256e-03 2.147956341505050659e-01 2.724459767341613770e-01 3.178122639656066895e-01 -1.837633103132247925e-01 2.988165915012359619e-01 -1.692774593830108643e-01 6.464567780494689941e-02 -2.468244731426239014e-01 -1.636219397187232971e-02 -1.779621243476867676e-01 -2.729907035827636719e-01 1.350505203008651733e-01 4.480421543121337891e-02 -3.848223015666007996e-02 -4.417414963245391846e-02 -4.668072983622550964e-02 3.699157834053039551e-01 9.493858553469181061e-03 -2.056146562099456787e-01 3.334895968437194824e-01 4.585285484790802002e-02 8.151955157518386841e-02 -8.368774503469467163e-02 -1.143908724188804626e-01 -1.128952205181121826e-01 2.226434201002120972e-01 -8.237671107053756714e-02 -6.056380458176136017e-03
-1.027845665812492371e-01 1.868918836116790771e-01 5.662860721349716187e-02 2.684327363967895508e-01 1.221746578812599182e-01 -5.755867343395948410e-03 1.992424726486206055e-01 -1.773163825273513794e-01 2.142775952816009521e-01 4.342572093009948730e-01 2.145815193653106689e-01 2.190354168415069580e-01 4.645866341888904572e-03 1.284264028072357178e-01 -1.351900398731231689e-01 1.751740574836730957e-01 2.409593202173709869e-02 -2.706677913665771484e-01 -2.059019207954406738e-01 1.252343058586120605e-01 8.187288045883178711e-02 -1.455597579479217529e-01 -1.464803218841552734e-01 1.045264527201652527e-01 2.133460193872451782e-01 -5.457733944058418274e-02 9.374752640724182129e-02 -2.606024742126464844e-01 -1.387400738894939423e-02 -4.850144032388925552e-03 1.799928247928619385e-01 2.216918319463729858e-01
3.195763006806373596e-02 2.756641246378421783e-02 1.014205627143383026e-03 -1.216804888099431992e-02 -2.256409078836441040e-01 7.244999706745147705e-02 1.787282824516296387e-01 9.285648167133331299e-02 5.384206175804138184e-01 4.438855499029159546e-02 3.354233503341674805e-01 -1.405045837163925171e-01 9.756124019622802734e-02 1.232720259577035904e-02 6.857972592115402222e-02 1.947796344757080078e-01 5.627515539526939392e-02 -2.962124766781926155e-03 1.531300246715545654e-01 -2.404751181602478027e-01 -2.677855491638183594e-01 1.199531182646751404e-02 3.762981295585632324e-02 3.154908120632171631e-01 5.530799389816820621e-04 2.586699649691581726e-02 8.594312518835067749e-02 -1.201950535178184509e-01 -3.357038497924804688e-01 -1.422298550605773926e-01 5.163466185331344604e-02 9.777346253395080566e-02
4.227867722511291504e-02 2.828853949904441833e-02 6.221995502710342407e-02 -8.500452339649200439e-02 -3.044859133660793304e-02 2.496859729290008545e-01 3.717874409630894661e-03 -2.155593633651733398e-01 3.811129331588745117e-01 1.578748524188995361e-01 2.287705987691879272e-01 5.685998126864433289e-02 -1.431876122951507568e-01 -2.784193158149719238e-01 -3.670254945755004883e-01 -3.406860232353210449e-01 1.530712693929672241e-01 -6.306535750627517700e-02 -6.735897809267044067e-02 3.533095121383666992e-02 7.725475728511810303e-02 -1.563150137662887573e-01 2.076266333460807800e-03 2.746747136116027832e-01 -2.849407494068145752e-02 7.259008288383483887e-02 -7.341550290584564209e-02 -2.827580571174621582e-01 2.311336994171142578e-01 8.437527716159820557e-02 9.435084462165832520e-02 4.600083827972412109e-02
4.003755003213882446e-02 -1.786051988601684570e-01 1.779184192419052124e-01 2.828444242477416992e-01 -4.284020513296127319e-02 3.304544687271118164e-01 -8.566314727067947388e-02 1.987477950751781464e-02 2.930692434310913086e-01 2.571650743484497070e-01 2.775879204273223877e-01 -7.537294179201126099e-02 7.234559208154678345e-02 1.406754702329635620e-01 -3.055673539638519287e-01 -1.357288360595703125e-01 1.052786409854888916e-01 -8.040751516819000244e-02 -5.765936151146888733e-02 -1.713741272687911987e-01 -2.165962457656860352e-01 -5.174982547760009766e-02 2.548071555793285370e-02 3.809416890144348145e-01 6.653441488742828369e-02 -3.136943653225898743e-02 1.845788359642028809e-01 -2.540251910686492920e-01 -7.216627150774002075e-02 -9.635651856660842896e-02 -1.975947432219982147e-02 -1.821856130845844746e-03
-4.897455126047134399e-02 -2.917845733463764191e-02 2.565281093120574951e-01 2.629389166831970215e-01 -8.783864229917526245e-02 4.406629502773284912e-01 9.175004437565803528e-03 -1.419256031513214111e-01 2.938041985034942627e-01 3.047107458114624023e-01 1.214515119791030884e-01 -5.442048236727714539e-02 1.611631661653518677e-01 4.587097838521003723e-02 -1.986331790685653687e-01 -1.628598384559154510e-02 1.177675947546958923e-01 -6.357853114604949951e-02 6.204719096422195435e-02 -1.744573563337326050e-01 -8.493152260780334473e-02 6.775983422994613647e-02 1.467706542462110519e-02 5.024742484092712402e-01 -3.230186412110924721e-03 -4.884601570665836334e-03 1.080369353294372559e-01 -7.579863071441650391e-02 -6.825981289148330688e-02 -1.386892497539520264e-01 1.301900148391723633e-01 -2.810174366459250450e-03
4.082099534571170807e-03 -1.627836972475051880e-01 2.429228872060775757e-01 8.443468809127807617e-02 -8.543197065591812134e-02 2.191749066114425659e-01 6.363512575626373291e-02 -3.428865596652030945e-02 2.645008862018585205e-01 -3.525084629654884338e-02 4.688212275505065918e-02 -4.126353189349174500e-02 8.310455083847045898e-02 -1.262055058032274246e-02 2.903820872306823730e-01 1.589090079069137573e-01 8.893463760614395142e-02 1.386619210243225098e-01 -2.651620805263519287e-01 9.475525468587875366e-02 -5.906029045581817627e-02 -1.524848937988281250e-01 -1.719900816679000854e-01 8.394628763198852539e-02 -7.065869867801666260e-02 3.000106513500213623e-01 1.361340936273336411e-02 -6.884306669235229492e-02 -4.283007383346557617e-01 2.924380302429199219e-01 -2.313223332166671753e-01 2.507001757621765137e-01
-2.150687128305435181e-01 3.073272109031677246e-01 3.249444663524627686e-01 1.731936335563659668e-01 1.140768527984619141e-01 2.175827771425247192e-01 2.927471399307250977e-01 -7.416360313072800636e-04 3.598311543464660645e-01 -2.602233588695526123e-01 1.135313063859939575e-01 -7.777256518602371216e-02 -2.593128681182861328e-01 1.278488337993621826e-01 1.974366232752799988e-02 -4.468762874603271484e-02 5.089966952800750732e-02 4.296434111893177032e-03 3.098382614552974701e-02 -4.012672975659370422e-02 8.317516744136810303e-02 -1.127755567431449890e-01 6.459113210439682007e-02 3.619758486747741699e-01 1.064414829015731812e-01 -2.043590322136878967e-02 -1.225845366716384888e-01 -1.927662193775177002e-01 -1.304067373275756836e-01 -1.740658879280090332e-01 1.605341094546020031e-03 6.550165265798568726e-02
-2.609644234180450439e-01 3.078673183917999268e-01 2.671930491924285889e-01 1.471362859010696411e-01 2.282551825046539307e-01 1.558367609977722168e-01 8.565397560596466064e-02 1.803596615791320801e-01 3.960055410861968994e-01 -1.530739665031433105e-01 7.346148043870925903e-02 -1.920172423124313354e-01 -2.503411173820495605e-01 1.810120791196823120e-01 -6.792061030864715576e-02 -1.203724443912506104e-01 4.837989807128906250e-02 6.538175046443939209e-02 2.211623126640915871e-03 9.861966222524642944e-02 1.950639039278030396e-01 -6.369975209236145020e-02 1.823672503232955933e-01 2.074295431375503540e-01 -3.171193972229957581e-02 1.425852328538894653e-01 -1.868810057640075684e-01 -2.540327310562133789e-01 -1.232272852212190628e-02 -1.371385604143142700e-01 1.241096295416355133e-02 -1.269625276327133179e-01
4.843770712614059448e-02 -4.921136423945426941e-02 3.902052938938140869e-01 2.798874378204345703e-01 -4.484943300485610962e-02 1.132410392165184021e-01 2.537119984626770020e-01 -1.039981544017791748e-01 4.185557365417480469e-02 2.059062756597995758e-02 3.012696802616119385e-01 -1.240337565541267395e-01 -4.022290930151939392e-02 8.131828159093856812e-02 2.127697616815567017e-01 -4.100178182125091553e-02 1.885546296834945679e-01 -2.398552931845188141e-02 -8.208651095628738403e-02 3.136748075485229492e-01 -4.458196088671684265e-02 -1.795411556959152222e-01 1.826299428939819336e-01 1.545498371124267578e-01 -1.869658753275871277e-02 2.655457556247711182e-01 8.550593256950378418e-02 -3.379660248756408691e-01 -1.628656499087810516e-02 -1.819836348295211792e-01 2.293352484703063965e-01 -3.705043112859129906e-03
9.309030324220657349e-02 2.819523587822914124e-02 3.753357231616973877e-01 2.758167982101440430e-01 2.341849207878112793e-01 4.904935508966445923e-02 1.789333820343017578e-01 -4.482154175639152527e-02 7.253695279359817505e-02 3.471475243568420410e-01 3.146716058254241943e-01 2.038826346397399902e-01 1.148958504199981689e-01 -8.859029412269592285e-02 -3.072478473186492920e-01 -3.987713530659675598e-02 -9.888134151697158813e-02 -1.325904205441474915e-02 3.058902546763420105e-02 2.464594691991806030e-02 2.472932785749435425e-01 7.581486552953720093e-02 2.800940163433551788e-02 1.797275245189666748e-01 4.252798855304718018e-02 3.426000475883483887e-02 -1.443412601947784424e-01 -2.167862057685852051e-01 7.378262281417846680e-02 2.785707414150238037e-01 6.293690204620361328e-02 1.720709651708602905e-01
1.643197983503341675e-01 -8.946603536605834961e-02 1.002436801791191101e-01 -4.841800779104232788e-02 1.613502055406570435e-01 -4.936419054865837097e-02 1.047193780541419983e-01 2.750992402434349060e-02 4.690572619438171387e-01 2.499692440032958984e-01 1.974079161882400513e-01 -1.162052229046821594e-01 6.103279069066047668e-02 -1.172324642539024353e-01 1.758209615945816040e-01 -4.363435134291648865e-02 7.799610495567321777e-02 1.556716561317443848e-01 -8.748015016317367554e-02 3.104065656661987305e-01 -1.488852649927139282e-01 -1.711088120937347412e-01 -1.185254845768213272e-02 5.860924348235130310e-02 -7.871880382299423218e-02 2.481752038002014160e-01 1.328377425670623779e-01 1.784380823373794556e-01 -2.100869715213775635e-01 6.107524409890174866e-02 -1.651545763015747070e-01 3.813013136386871338e-01
1.110554561018943787e-01 -1.054276339709758759e-02 1.939344257116317749e-01 1.852737553417682648e-02 -2.836883440613746643e-02 2.948996126651763916e-01 -5.055451393127441406e-02 9.845849126577377319e-02 3.067011833190917969e-01 2.939508557319641113e-01 9.010285139083862305e-02 -1.542486846446990967e-01 -1.581831835210323334e-02 9.877362102270126343e-02 2.175185084342956543e-01 -1.234178021550178528e-01 1.056834459304809570e-01 -7.582426816225051880e-02 -1.867250949144363403e-01 -2.612678706645965576e-01 4.358792677521705627e-02 -1.706738471984863281e-01 -4.803617671132087708e-02 3.041332960128784180e-01 -5.592068284749984741e-02 2.502156198024749756e-01 -4.138966202735900879e-01 -6.740332394838333130e-02 -1.798768788576126099e-01 -2.775155939161777496e-02 -8.814556896686553955e-02 1.904757320880889893e-01
-5.138472095131874084e-02 -1.422491818666458130e-01 1.118995621800422668e-02 7.095300592482089996e-03 1.067339107394218445e-01 1.595261245965957642e-01 4.391625821590423584e-01 -7.684051990509033203e-02 4.791324436664581299e-01 1.033881902694702148e-01 3.286158740520477295e-01 3.463922441005706787e-02 1.144583616405725479e-02 -8.947892114520072937e-03 1.211914792656898499e-02 1.726322025060653687e-01 7.792098075151443481e-02 1.408121138811111450e-01 6.400690972805023193e-02 1.257094740867614746e-01 1.437152177095413208e-01 1.076125651597976685e-01 2.684319019317626953e-01 -8.836096525192260742e-02 1.624094545841217041e-01 1.681966930627822876e-01 2.816133797168731689e-01 -1.920345276594161987e-01 -5.502316169440746307e-03 -9.851969033479690552e-02 -1.513795852661132812e-01 1.831424236297607422e-02
-9.203639626502990723e-02 1.970943361520767212e-01 4.141813516616821289e-01 1.549643129110336304e-01 1.836310029029846191e-01 9.476993978023529053e-02 1.959530115127563477e-01 -1.782436482608318329e-02 2.894316315650939941e-01 -2.875620126724243164e-01 2.902838587760925293e-01 -9.939705021679401398e-03 -5.421729013323783875e-02 6.241774559020996094e-02 -1.473342478275299072e-01 -1.810552328824996948e-01 -1.002350375056266785e-01 6.787569820880889893e-02 -4.863997548818588257e-02 2.812435384839773178e-03 1.364385783672332764e-01 -1.873670220375061035e-01 -5.358683690428733826e-02 3.102391660213470459e-01 -1.493525598198175430e-02 8.092053234577178955e-03 -1.461968570947647095e-01 9.012605994939804077e-02 -2.999902069568634033e-01 -2.611485123634338379e-01 -4.124683514237403870e-02 -6.330755352973937988e-02
-1.705524623394012451e-01 1.615828573703765869e-01 1.654936969280242920e-01 1.300408244132995605e-01 -1.392620503902435303e-01 2.232775390148162842e-01 3.931959569454193115e-01 -4.691297933459281921e-02 3.628362119197845459e-01 -2.789096720516681671e-02 -2.057151123881340027e-02 -1.634520441293716431e-01 -2.803006172180175781e-01 -1.505475491285324097e-01 -3.329227566719055176e-01 1.207112744450569153e-01 -6.673080474138259888e-02 2.239231318235397339e-01 4.841299355030059814e-02 1.862737536430358887e-01 1.449172664433717728e-02 -1.291619986295700073e-01 -1.172420233488082886e-01 8.144179731607437134e-02 4.156838729977607727e-02 1.618955843150615692e-02 -1.780791729688644409e-01 -1.828805953264236450e-01 -1.561302840709686279e-01 2.563900053501129150e-01 -9.907967410981655121e-03 4.447509720921516418e-02
-1.745757162570953369e-01 1.790315210819244385e-01 6.565455347299575806e-02 3.391406238079071045e-01 3.027691692113876343e-02 -7.380723953247070312e-02 -8.838044106960296631e-02 4.651997610926628113e-02 3.735326230525970459e-01 -2.158450894057750702e-02 2.162255942821502686e-01 -1.332920342683792114e-01 1.543976515531539917e-01 -2.007123976945877075e-01 2.393959909677505493e-01 1.049502193927764893e-02 2.135275155305862427e-01 -1.932384967803955078e-01 -7.538609206676483154e-02 1.424335241317749023e-01 -6.239080429077148438e-02 7.931773364543914795e-02 -1.251872777938842773e-01 3.236317634582519531e-01 -2.349629066884517670e-02 2.686380147933959961e-01 -1.762346774339675903e-01 -4.718457162380218506e-02 4.051104933023452759e-02 3.457883298397064209e-01 -8.305431902408599854e-02 4.621838033199310303e-02
-3.384879231452941895e-02 3.354099690914154053e-01 -1.166446134448051453e-01 -1.919375360012054443e-02 -1.152899041771888733e-01 -5.140709504485130310e-02 3.249510526657104492e-01 7.662700116634368896e-02 4.744957685470581055e-01 1.434773206710815430e-01 1.482564806938171387e-01 9.216699004173278809e-02 -4.094333574175834656e-02 -6.791795045137405396e-02 -9.769524913281202316e-04 -2.462737560272216797e-01 2.259528785943984985e-01 1.554941292852163315e-03 -2.153973653912544250e-02 1.066818013787269592e-01 2.244778722524642944e-01 -1.480654925107955933e-01 -1.020742952823638916e-01 6.480958312749862671e-02 1.635155268013477325e-02 2.196419239044189453e-01 1.544187869876623154e-02 -9.699184447526931763e-02 -1.970447599887847900e-01 3.228078484535217285e-01 1.636983156204223633e-01 -1.549627929925918579e-01
-2.995646595954895020e-01 -6.418874254450201988e-04 2.020932137966156006e-01 -2.090885192155838013e-01 1.528565883636474609e-01 2.024411037564277649e-02 1.991782486438751221e-01 -7.404720876365900040e-03 2.471944391727447510e-01 3.316519558429718018e-01 1.650440692901611328e-01 -8.222187310457229614e-02 1.466555744409561157e-01 8.921848237514495850e-02 -1.207226514816284180e-01 -6.057230383157730103e-02 -1.296456754207611084e-01 -1.343273669481277466e-01 -1.381456404924392700e-01 1.809116601943969727e-01 1.077564805746078491e-01 -1.689856052398681641e-01 -3.497438970953226089e-03 1.268993318080902100e-01 -5.161784589290618896e-02 1.569164097309112549e-01 1.253800839185714722e-02 -1.103328764438629150e-01 -3.547515571117401123e-01 2.309267371892929077e-01 -4.485296458005905151e-02 3.816236853599548340e-01
1.677245497703552246e-01 2.350758314132690430e-01 3.081798851490020752e-01 3.345132768154144287e-01 8.483407646417617798e-02 6.130701676011085510e-02 5.102237313985824585e-02 1.531908009201288223e-02 3.221272528171539307e-01 1.086805760860443115e-01 1.467634439468383789e-01 2.688219845294952393e-01 -3.054292313754558563e-02 -1.115148328244686127e-02 -1.787073314189910889e-01 1.649564206600189209e-01 -1.343284249305725098e-01 1.033040732145309448e-01 -8.833668380975723267e-02 1.310579944401979446e-02 2.013216018676757812e-01 4.316332563757896423e-02 6.819936633110046387e-02 -1.889832317829132080e-01 1.366562545299530029e-01 -6.795174628496170044e-02 2.602136507630348206e-02 -2.983547747135162354e-01 -1.026552617549896240e-01 2.632862627506256104e-01 -1.283539533615112305e-01 3.123883605003356934e-01
1.253460198640823364e-01 1.826628446578979492e-01 6.994926184415817261e-02 2.070311009883880615e-01 1.365040391683578491e-01 1.571332216262817383e-01 2.626304328441619873e-01 -3.035128116607666016e-01 2.704908549785614014e-01 2.259044349193572998e-01 5.489347502589225769e-02 -6.603886932134628296e-02 1.473370492458343506e-01 4.964485391974449158e-02 -1.109400838613510132e-01 2.223474979400634766e-01 3.147786110639572144e-02 7.092218846082687378e-03 -2.042226940393447876e-01 1.428838223218917847e-01 1.068649664521217346e-01 -1.074133962392807007e-01 -3.938449323177337646e-01 2.262914925813674927e-01 1.947116851806640625e-01 -8.473220467567443848e-02 2.937530279159545898e-01 -1.109736561775207520e-01 -7.713812589645385742e-02 2.344542182981967926e-02 1.089748069643974304e-01 1.635255515575408936e-01
8.890680223703384399e-02 9.143350273370742798e-02 1.790667176246643066e-01 2.429313808679580688e-01 1.497203409671783447e-01 1.477733403444290161e-01 1.587759256362915039e-01 -1.683510243892669678e-01 1.525479704141616821e-01 3.752230703830718994e-01 9.630104899406433105e-02 -1.396649330854415894e-01 1.239877864718437195e-01 -1.394488066434860229e-01 -9.700149297714233398e-02 1.554369628429412842e-01 -4.028407484292984009e-02 -2.182109504938125610e-01 -1.648691445589065552e-01 1.808897256851196289e-01 1.827263534069061279e-01 -3.124433197081089020e-02 -6.400318443775177002e-02 3.486852645874023438e-01 -4.394415300339460373e-03 2.753427326679229736e-01 6.332209706306457520e-02 -3.121129274368286133e-01 -9.419683367013931274e-02 4.050468653440475464e-02 1.491966843605041504e-01 2.332432121038436890e-01
1.827426254749298096e-01 2.498211525380611420e-02 4.456036165356636047e-02 2.657406032085418701e-01 3.550030663609504700e-02 4.058721959590911865e-01 -2.535315044224262238e-02 -1.635356247425079346e-01 5.765157938003540039e-01 2.717749588191509247e-02 2.451402693986892700e-01 -1.256609261035919189e-01 2.275933623313903809e-01 9.794155508279800415e-02 -2.011319994926452637e-02 2.042267285287380219e-02 5.582568794488906860e-02 -1.731639951467514038e-01 1.439002156257629395e-01 8.381284773349761963e-02 6.883291900157928467e-02 6.746240705251693726e-02 -6.173152849078178406e-02 -6.149698980152606964e-03 -1.435362696647644043e-01 1.205796189606189728e-02 -2.597446441650390625e-01 2.313698083162307739e-02 -1.095844954252243042e-01 6.357195321470499039e-03 -2.266935855150222778e-01 5.128175020217895508e-02
1.086764708161354065e-01 -2.858551591634750366e-02 2.280547469854354858e-01 3.163840174674987793e-01 1.855014078319072723e-02 1.820053905248641968e-01 1.027019172906875610e-01 -1.530214250087738037e-01 3.968340158462524414e-01 1.103845313191413879e-01 2.079439163208007812e-01 2.392171323299407959e-01 4.564948007464408875e-02 1.323921978473663330e-02 -1.015593111515045166e-01 4.482117667794227600e-02 2.325292378664016724e-01 -2.551977932453155518e-01 -7.012496236711740494e-03 -1.422789096832275391e-01 5.506585910916328430e-02 -3.692976012825965881e-02 -5.878084152936935425e-02 4.498719871044158936e-01 1.320660561323165894e-01 -3.947193548083305359e-02 1.270066350698471069e-01 7.657574117183685303e-02 -2.017942667007446289e-01 -6.157696712762117386e-03 -1.805194653570652008e-02 -2.265352904796600342e-01
-1.747345775365829468e-01 -4.530266299843788147e-02 3.513784408569335938e-01 -5.237821489572525024e-02 2.120557129383087158e-01 3.817856013774871826e-01 -5.895474553108215332e-02 1.140661630779504776e-02 1.933848261833190918e-01 -1.039259433746337891e-01 3.071326613426208496e-01 -6.164614111185073853e-02 -1.379800885915756226e-01 -1.777036637067794800e-01 -1.296674460172653198e-01 2.536422610282897949e-01 -4.672883823513984680e-02 -2.316643483936786652e-02 -2.800947614014148712e-02 -6.506984680891036987e-02 2.488442212343215942e-01 -9.948676824569702148e-02 -1.070835664868354797e-01 3.540315032005310059e-01 -6.869292259216308594e-02 1.163044199347496033e-01 -3.039766550064086914e-01 -1.540266126394271851e-01 -6.092970579629763961e-05 -4.963822290301322937e-02 -1.132153645157814026e-01 5.252786725759506226e-02
-2.290786430239677429e-02 7.646267116069793701e-02 -1.534234434366226196e-01 2.391835898160934448e-01 2.259038537740707397e-01 3.718147873878479004e-01 9.938319772481918335e-02 1.324727684259414673e-01 3.799493312835693359e-01 2.271345704793930054e-01 1.983558684587478638e-01 1.248988136649131775e-02 2.980581820011138916e-01 -2.088172733783721924e-02 -1.821636408567428589e-02 -1.000697165727615356e-01 -2.091156318783760071e-02 -6.459200382232666016e-02 -3.000680804252624512e-01 2.615930736064910889e-01 -1.753522455692291260e-01 -1.450000256299972534e-01 -2.050890028476715088e-02 1.997536867856979370e-01 -1.500447746366262436e-02 1.480675339698791504e-01 -1.800811290740966797e-01 7.443189620971679688e-02 2.943811751902103424e-02 -1.420399826020002365e-02 -3.650448843836784363e-02 2.083438485860824585e-01
2.329652905464172363e-01 -2.305100485682487488e-02 6.765823811292648315e-02 3.207716643810272217e-01 -9.284089505672454834e-02 2.284543812274932861e-01 1.104746758937835693e-01 7.856450229883193970e-02 3.970243036746978760e-01 1.218608766794204712e-01 2.836918532848358154e-01 -2.585544064640998840e-02 -1.127808690071105957e-01 4.670104011893272400e-02 -1.781105250120162964e-01 2.001407789066433907e-03 1.752175539731979370e-01 -1.687712036073207855e-02 -5.916821584105491638e-02 -1.270653605461120605e-01 -1.380198746919631958e-01 3.152023628354072571e-02 5.893781036138534546e-02 5.067360997200012207e-01 -9.675253182649612427e-03 4.160875454545021057e-02 -1.443667858839035034e-01 -4.363857954740524292e-02 -3.018535971641540527e-01 -8.141300827264785767e-02 -2.072459459304809570e-02 -6.786005198955535889e-02
1.790635660290718079e-02 -9.908961504697799683e-02 1.798717826604843140e-01 3.858226537704467773e-01 -1.773665994405746460e-01 2.025950700044631958e-01 -1.280771940946578979e-01 2.079008966684341431e-01 3.314882814884185791e-01 1.450994610786437988e-01 2.137246876955032349e-01 -1.171598136425018311e-01 -4.019255936145782471e-02 -2.850941941142082214e-02 -1.556318998336791992e-01 1.809269189834594727e-02 9.147457778453826904e-02 -5.467426404356956482e-02 1.154215410351753235e-01 2.144707553088665009e-02 -1.759843975305557251e-01 4.500210657715797424e-02 1.291449517011642456e-01 4.773237109184265137e-01 -2.758865617215633392e-02 -2.117809094488620758e-02 -7.898093201220035553e-03 -3.024794757366180420e-01 -1.154896989464759827e-01 -1.263546347618103027e-01 6.748911738395690918e-02 1.729812920093536377e-01
-6.451125442981719971e-02 -1.058968231081962585e-01 1.410289434716105461e-03 2.355584353208541870e-01 1.500973850488662720e-01 1.117407977581024170e-01 -8.834425359964370728e-02 -1.104962974786758423e-01 5.714249014854431152e-01 -4.489540588110685349e-03 1.403125561773777008e-02 -2.137948721647262573e-01 1.594404578208923340e-01 1.175788268446922302e-01 -1.237578317523002625e-01 1.139397267252206802e-02 1.748755127191543579e-01 -9.675965458154678345e-02 -2.297772765159606934e-01 -1.299099773168563843e-01 -3.261966863647103310e-03 -1.514444053173065186e-01 2.708384022116661072e-02 4.382702708244323730e-01 -5.716700572520494461e-03 1.724535971879959106e-01 -7.131659239530563354e-02 2.525947429239749908e-02 6.535222381353378296e-02 -2.426451593637466431e-01 -1.485610753297805786e-01 -2.945771068334579468e-02
-1.576331555843353271e-01 2.210283130407333374e-01 1.709669530391693115e-01 3.717562928795814514e-02 1.680618971586227417e-01 6.507480889558792114e-02 -8.000554144382476807e-02 -1.753061860799789429e-01 5.897134542465209961e-01 1.788054779171943665e-02 1.991463750600814819e-01 -8.918069303035736084e-02 -3.969623893499374390e-02 -1.580088138580322266e-01 8.850178867578506470e-02 7.124027609825134277e-02 2.611038461327552795e-02 3.407628391869366169e-04 -2.810489237308502197e-01 1.640147417783737183e-01 -1.310764402151107788e-01 3.814696148037910461e-02 -2.229899466037750244e-01 -5.143322050571441650e-02 1.175910979509353638e-01 -2.536194771528244019e-02 3.496693670749664307e-01 -1.664128154516220093e-01 -9.748765081167221069e-02 -6.259406358003616333e-02 1.769444942474365234e-01 6.471380591392517090e-02
1.986896544694900513e-01 1.638492345809936523e-01 8.276358991861343384e-02 2.325057238340377808e-01 1.630297750234603882e-01 8.347352594137191772e-02 -3.087176941335201263e-02 -2.642566859722137451e-01 3.922348916530609131e-01 2.012423276901245117e-01 2.353380471467971802e-01 4.502839222550392151e-02 -1.482762545347213745e-01 -7.487911731004714966e-02 -1.145321726799011230e-01 1.046979278326034546e-01 2.435509264469146729e-01 6.409349292516708374e-02 -2.969168424606323242e-01 -1.822909116744995117e-01 -2.554612457752227783e-01 4.106646031141281128e-02 8.856712281703948975e-02 2.874386906623840332e-01 -1.597795933485031128e-01 1.555140763521194458e-01 7.516430318355560303e-02 1.744990982115268707e-02 -1.739761233329772949e-01 1.102948188781738281e-01 1.565259099006652832e-01 1.332186069339513779e-02
-5.382927134633064270e-03 5.193210206925868988e-03 2.809779047966003418e-01 1.768319904804229736e-01 -1.829482167959213257e-01 -5.094230920076370239e-02 2.581234276294708252e-01 5.003803968429565430e-02 2.929290235042572021e-01 1.789207570254802704e-02 6.892038136720657349e-02 2.778243273496627808e-02 1.950426697731018066e-01 2.266057534143328667e-03 -6.314459443092346191e-02 -1.576882153749465942e-01 -1.256249006837606430e-02 4.303471148014068604e-01 -8.433817327022552490e-02 2.514767646789550781e-01 -7.661744952201843262e-02 -1.583222895860671997e-01 -2.802362442016601562e-01 2.806390523910522461e-01 -2.326201647520065308e-01 1.607182025909423828e-01 1.185413822531700134e-01 -1.392290890216827393e-01 -1.847079545259475708e-01 2.767387032508850098e-02 -1.070625036954879761e-01 -1.493953913450241089e-01
1.617242693901062012e-01 -9.438461624085903168e-03 6.461501121520996094e-02 3.427236676216125488e-01 -3.850030899047851562e-02 -3.342754021286964417e-02 1.677247583866119385e-01 -7.717046141624450684e-02 3.808144927024841309e-01 -3.578262031078338623e-02 2.689835429191589355e-01 1.199102848768234253e-01 3.127773404121398926e-01 1.635339409112930298e-01 -2.452765852212905884e-01 4.094362258911132812e-02 -2.563736774027347565e-02 1.994908750057220459e-01 2.014049142599105835e-01 2.476805001497268677e-01 -1.466969996690750122e-01 -1.774824559688568115e-01 1.400753259658813477e-01 4.829299449920654297e-02 -1.195076256990432739e-01 7.016174495220184326e-02 3.983145207166671753e-02 -2.283168584108352661e-02 1.231248397380113602e-02 -1.764630526304244995e-02 -3.923644125461578369e-01 5.414931848645210266e-02
5.367817729711532593e-02 6.061621755361557007e-02 2.307801842689514160e-01 2.230989336967468262e-01 1.933596879243850708e-01 1.637954562902450562e-01 7.619354128837585449e-02 -7.747506350278854370e-02 1.956007182598114014e-01 2.872853875160217285e-01 3.492176532745361328e-02 -7.218541949987411499e-02 5.709226429462432861e-02 -2.026844173669815063e-01 -1.758428812026977539e-01 1.055141165852546692e-01 -2.919509820640087128e-02 -9.166223555803298950e-02 -1.775747537612915039e-01 1.791128218173980713e-01 2.834104299545288086e-01 2.676658146083354950e-02 7.710435893386602402e-03 3.172712326049804688e-01 -3.520609065890312195e-02 2.401857525110244751e-01 2.383352071046829224e-01 -3.956665992736816406e-01 -2.319662645459175110e-02 9.187771007418632507e-03 2.127511352300643921e-01 1.672507077455520630e-01
-9.206087887287139893e-02 -3.191779181361198425e-02 2.138892710208892822e-01 6.675955653190612793e-02 6.187296658754348755e-02 -5.805077403783798218e-02 3.765599727630615234e-01 1.920765824615955353e-02 1.811624020338058472e-01 2.145798951387405396e-01 3.455803990364074707e-01 -5.030753836035728455e-02 -1.713515669107437134e-01 -1.486889123916625977e-01 1.608900427818298340e-01 2.015391588211059570e-01 -8.934223651885986328e-02 2.128438204526901245e-01 -1.173943355679512024e-01 7.617618888616561890e-02 -1.572467535734176636e-01 2.227287292480468750e-01 1.443630009889602661e-01 1.593798696994781494e-01 6.297045946121215820e-02 2.359168976545333862e-01 3.105610609054565430e-01 -3.186948299407958984e-01 -1.607974432408809662e-02 -1.279675513505935669e-01 -1.419632509350776672e-02 6.498713046312332153e-02
-3.360010311007499695e-02 -6.952731404453516006e-03 -5.557752214372158051e-03 -8.674590289592742920e-02 -1.100972741842269897e-01 3.282272517681121826e-01 4.330665469169616699e-01 5.908758938312530518e-02 3.481340110301971436e-01 1.197817623615264893e-01 3.379862904548645020e-01 2.499381452798843384e-02 6.132522970438003540e-02 -8.566879481077194214e-02 -2.614926733076572418e-02 2.593224495649337769e-02 1.074002608656883240e-01 9.238930046558380127e-02 9.512640535831451416e-03 1.798295825719833374e-01 2.187632322311401367e-01 -1.078825443983078003e-01 2.026576697826385498e-01 1.231474205851554871e-01 -7.880201190710067749e-02 4.991774260997772217e-02 1.652445197105407715e-01 -2.123464345932006836e-01 -1.419056951999664307e-01 2.854506075382232666e-01 -2.261515110731124878e-01 -1.241790130734443665e-01
-3.741443529725074768e-02 1.015870273113250732e-01 3.376301527023315430e-01 3.850652277469635010e-02 8.219048380851745605e-02 2.077441066503524780e-01 2.462517619132995605e-01 -1.544874608516693115e-01 3.910512477159500122e-02 9.349548816680908203e-02 5.405279994010925293e-01 8.814893662929534912e-02 4.034802317619323730e-02 1.211275011301040649e-01 -2.075858265161514282e-01 4.425333067774772644e-02 -1.418095314875245094e-03 -6.020471826195716858e-02 -2.181647159159183502e-02 1.913669407367706299e-01 -1.160896569490432739e-02 -1.216189637780189514e-01 1.738295704126358032e-01 9.279443323612213135e-02 -1.717436760663986206e-01 1.561182588338851929e-01 3.504049777984619141e-01 -2.474566176533699036e-02 -3.292782604694366455e-02 -7.290618121623992920e-02 -2.531255185604095459e-01 1.568715572357177734e-01
-8.366594463586807251e-02 1.314116865396499634e-01 2.816997170448303223e-01 8.329033106565475464e-02 1.942672431468963623e-01 1.650613993406295776e-01 2.063894718885421753e-01 -8.992876857519149780e-02 5.986716970801353455e-02 -1.013891026377677917e-02 6.140249967575073242e-01 1.033467948436737061e-01 1.168129444122314453e-01 -1.926797777414321899e-01 -7.223285734653472900e-02 2.391762100160121918e-02 1.966172605752944946e-01 -2.707911096513271332e-02 5.397624149918556213e-02 2.630818821489810944e-02 1.804475486278533936e-01 -2.427712827920913696e-02 -3.356884419918060303e-02 3.268263861536979675e-02 1.548357903957366943e-01 1.308763027191162109e-01 1.560111939907073975e-01 -3.028116822242736816e-01 -2.341306358575820923e-01 4.628274962306022644e-02 -1.309821754693984985e-01 1.273579299449920654e-01
3.154563531279563904e-02 2.638019919395446777e-01 2.206248939037322998e-01 4.233540892601013184e-01 -1.772496700286865234e-01 3.541301190853118896e-02 8.260661363601684570e-02 8.778351545333862305e-02 5.270043015480041504e-01 6.238348409533500671e-02 -8.553073741495609283e-03 -3.897975431755185127e-03 2.538205683231353760e-01 5.023024231195449829e-02 1.308553013950586319e-02 -1.247957870364189148e-01 -2.338709384202957153e-01 2.079546302556991577e-01 -1.534791439771652222e-01 1.668307036161422729e-01 9.563762694597244263e-02 -4.338339902460575104e-03 1.092462912201881409e-01 1.921907663345336914e-01 -1.775871962308883667e-02 6.224077567458152771e-02 -8.703841269016265869e-02 4.291385412216186523e-02 -1.217634007334709167e-01 -3.773139417171478271e-02 -2.203854471445083618e-01 -6.409769505262374878e-02
-6.844835728406906128e-02 3.325340449810028076e-01 3.396564722061157227e-01 3.588412329554557800e-02 3.174261152744293213e-01 7.420506328344345093e-02 1.371543407440185547e-01 -6.685496121644973755e-02 3.768582344055175781e-01 -6.869614869356155396e-02 1.580151170492172241e-01 -9.740717709064483643e-02 5.845428444445133209e-03 -5.497909151017665863e-03 -4.063622355461120605e-01 -6.429897993803024292e-02 1.446743458509445190e-01 1.307952255010604858e-01 -5.469701066613197327e-02 1.019732430577278137e-01 -1.676045209169387817e-01 2.200227379798889160e-01 -1.721557974815368652e-02 2.705420255661010742e-01 -6.248853355646133423e-02 6.297398358583450317e-02 -7.600885629653930664e-02 -8.790162205696105957e-02 -1.435828953981399536e-01 -1.983221620321273804e-01 -3.260090947151184082e-02 6.483492255210876465e-02
-1.008857190608978271e-01 1.287419348955154419e-02 2.109482437372207642e-01 -1.022370606660842896e-01 -8.386065252125263214e-03 2.271767407655715942e-01 5.733416080474853516e-01 -6.076961383223533630e-02 3.903311192989349365e-01 -1.831335015594959259e-03 2.926223576068878174e-01 -1.055749356746673584e-01 -2.740113623440265656e-02 -7.716310024261474609e-02 -9.025838226079940796e-02 5.807524546980857849e-02 1.706639379262924194e-01 1.737162172794342041e-01 -9.826847352087497711e-03 2.395607717335224152e-02 1.353721469640731812e-01 3.388706967234611511e-02 2.780435681343078613e-01 8.568774163722991943e-02 1.297486871480941772e-01 -6.381070613861083984e-02 1.886807829141616821e-01 -2.089953422546386719e-01 6.186785921454429626e-02 4.419986158609390259e-02 -1.133941486477851868e-01 -1.810329221189022064e-02
-9.729743748903274536e-02 -3.867682069540023804e-02 1.791650354862213135e-01 -2.078672498464584351e-02 7.231288403272628784e-02 3.648839518427848816e-02 1.820288039743900299e-02 -1.336361765861511230e-01 5.575582981109619141e-01 7.645677775144577026e-02 3.607434630393981934e-01 -1.363692432641983032e-01 5.482942238450050354e-02 1.086321100592613220e-01 1.125857010483741760e-01 2.890412509441375732e-02 -1.770148798823356628e-02 -1.836865544319152832e-01 1.332136392593383789e-01 4.996553435921669006e-02 1.170239374041557312e-01 2.188737243413925171e-01 2.354163080453872681e-01 1.535738408565521240e-01 -2.052997006103396416e-03 -1.182011514902114868e-01 -2.714673578739166260e-01 -4.135266691446304321e-02 -2.733844518661499023e-01 2.030199021100997925e-01 -2.131900750100612640e-02 -1.931152492761611938e-01
1.898150076158344746e-03 7.363118976354598999e-02 1.485807448625564575e-01 1.759093850851058960e-01 1.556596755981445312e-01 3.933832347393035889e-01 2.192617207765579224e-01 -1.105646416544914246e-01 2.308850176632404327e-02 6.663045287132263184e-02 4.046316742897033691e-01 1.131864115595817566e-01 1.887299567461013794e-01 -9.435179829597473145e-02 -5.760594829916954041e-02 6.871935725212097168e-02 2.548236250877380371e-01 1.217776089906692505e-01 3.890667483210563660e-02 1.086521744728088379e-01 3.123470768332481384e-02 -2.060352265834808350e-02 2.342349290847778320e-01 2.348768264055252075e-01 1.902969628572463989e-01 5.401476100087165833e-02 2.385384589433670044e-01 -1.745360344648361206e-01 -3.039932250976562500e-01 1.197871938347816467e-01 -1.699960678815841675e-01 3.912639617919921875e-02
-1.809149682521820068e-01 1.613886654376983643e-01 -2.206307277083396912e-02 1.731145828962326050e-01 2.340295910835266113e-01 3.588153719902038574e-01 2.998294532299041748e-01 5.676956102252006531e-02 2.381503880023956299e-01 -2.756287576630711555e-03 3.161683678627014160e-01 -1.109518185257911682e-01 -1.076894178986549377e-01 7.688989490270614624e-02 -2.725014686584472656e-01 4.234770685434341431e-02 -1.513011157512664795e-01 2.584496736526489258e-01 -9.706353396177291870e-02 1.372472345829010010e-01 2.831938266754150391e-01 -2.757718414068222046e-02 2.100086025893688202e-02 -6.790093332529067993e-02 -5.934277176856994629e-02 2.510998547077178955e-01 2.055596113204956055e-01 -1.115777716040611267e-01 1.534968498162925243e-03 2.118641138076782227e-01 -3.710657730698585510e-02 8.593414910137653351e-03
3.065582364797592163e-02 2.245443612337112427e-01 1.619021147489547729e-01 -3.970906510949134827e-02 1.411998178809881210e-03 2.971873283386230469e-01 5.388065427541732788e-02 -1.604426801204681396e-01 3.451103866100311279e-01 1.967054791748523712e-02 1.631869375705718994e-01 -3.044669032096862793e-01 -1.008622869849205017e-01 8.554882556200027466e-02 -2.034580856561660767e-01 -1.589563041925430298e-01 7.831358909606933594e-02 2.037186324596405029e-01 -1.862027943134307861e-01 4.385434985160827637e-01 2.093991190195083618e-01 -1.228376552462577820e-01 -1.648549139499664307e-01 1.772917434573173523e-02 8.984941989183425903e-02 -1.043410077691078186e-01 -5.584235861897468567e-02 -2.190534472465515137e-01 -5.265685170888900757e-02 7.801431417465209961e-02 8.345254510641098022e-02 1.843117773532867432e-01
-2.059514224529266357e-01 -1.216386854648590088e-01 2.409061044454574585e-01 -6.493750959634780884e-03 2.107210010290145874e-01 1.177831590175628662e-01 3.006172180175781250e-01 -4.332670196890830994e-02 2.951007485389709473e-01 1.503926813602447510e-01 9.944208711385726929e-02 1.129307821393013000e-01 1.582635641098022461e-01 -5.363318324089050293e-02 -9.932275116443634033e-02 1.015105023980140686e-01 1.663388162851333618e-01 -1.227051690220832825e-01 -2.006376683712005615e-01 2.287928760051727295e-01 -4.175383225083351135e-02 7.706537144258618355e-04 -1.636552363634109497e-01 -1.528493911027908325e-01 2.325436621904373169e-01 3.292567133903503418e-01 1.558191180229187012e-01 -1.906294226646423340e-01 -1.396570205688476562e-01 6.768732517957687378e-02 -8.238948881626129150e-02 3.354879021644592285e-01
2.587962150573730469e-01 2.708033025264739990e-01 7.955358922481536865e-02 2.626460194587707520e-01 -6.413613259792327881e-02 7.714546471834182739e-02 -2.875119075179100037e-02 -1.052991896867752075e-01 4.233410060405731201e-01 5.931463837623596191e-02 2.499196380376815796e-01 1.300184577703475952e-01 -5.514112487435340881e-02 1.336935311555862427e-01 -1.717147529125213623e-01 -1.377343833446502686e-01 1.108311712741851807e-01 -8.220582455396652222e-02 -7.693248987197875977e-02 -8.096035569906234741e-02 -2.243074476718902588e-01 1.292405873537063599e-01 -7.081861793994903564e-02 4.081085324287414551e-01 7.132560014724731445e-02 -1.255157496780157089e-02 -6.210939493030309677e-03 -2.572347223758697510e-01 1.369916945695877075e-01 2.265727147459983826e-02 4.311429709196090698e-02 2.612200081348419189e-01
-9.987819939851760864e-02 2.040548175573348999e-01 1.170302256941795349e-01 1.930924654006958008e-01 -1.001677066087722778e-01 3.273773193359375000e-02 3.365179896354675293e-02 4.926119744777679443e-02 3.413459062576293945e-01 -1.101760286837816238e-02 8.497054874897003174e-02 -7.228112965822219849e-02 1.918004453182220459e-01 1.088658869266510010e-01 -1.940330266952514648e-01 -1.370534896850585938e-01 2.531453669071197510e-01 2.959356307983398438e-01 -4.108557850122451782e-02 2.114696353673934937e-01 -4.687633737921714783e-02 -3.228790462017059326e-01 1.876614242792129517e-01 4.810817539691925049e-01 -1.903988569974899292e-01 -1.016289144754409790e-01 5.312194302678108215e-02 1.249235793948173523e-01 -5.011674389243125916e-02 -5.104285851120948792e-02 6.390957534313201904e-02 -5.660349130630493164e-02
-1.236971318721771240e-01 -1.067626401782035828e-01 2.929659187793731689e-01 3.047067523002624512e-01 2.799657918512821198e-02 9.661186486482620239e-03 -5.091066472232341766e-03 -1.212585642933845520e-01 3.558526337146759033e-01 -2.250333316624164581e-02 -6.299560889601707458e-03 1.998445391654968262e-01 4.295320212841033936e-01 5.284272879362106323e-02 7.076912373304367065e-02 -1.699617505073547363e-01 1.439657062292098999e-01 1.431357413530349731e-01 -1.684689819812774658e-01 2.399617582559585571e-01 2.984471619129180908e-01 8.710659109055995941e-03 1.737436503171920776e-01 3.013626933097839355e-01 4.426107928156852722e-02 -1.765407994389533997e-02 -7.075159251689910889e-02 -4.162966459989547729e-02 -8.999822288751602173e-02 1.039527952671051025e-01 1.431090384721755981e-01 -7.065674662590026855e-02
2.489718981087207794e-02 -1.367072314023971558e-01 3.018149435520172119e-01 2.197915315628051758e-01 -9.540897607803344727e-02 1.790714114904403687e-01 8.446745574474334717e-02 -2.818952780216932297e-03 2.108777165412902832e-01 1.412459462881088257e-01 1.156491264700889587e-01 3.762710839509963989e-02 3.536232933402061462e-02 1.263137161731719971e-01 -3.352479934692382812e-01 -2.516101002693176270e-01 1.161745563149452209e-01 -3.271238505840301514e-02 -1.040981523692607880e-02 -1.433137506246566772e-01 -1.307665854692459106e-01 -1.074893325567245483e-01 1.341557353734970093e-01 5.311781764030456543e-01 3.397783264517784119e-02 3.122257255017757416e-02 -8.503307402133941650e-02 -2.431085258722305298e-01 -2.468012869358062744e-01 2.444805391132831573e-02 1.586575657129287720e-01 4.129773750901222229e-02
1.306857913732528687e-01 2.254702597856521606e-01 2.128680050373077393e-01 1.191526129841804504e-01 2.455075681209564209e-01 -1.171513739973306656e-02 8.698601275682449341e-02 -1.111773401498794556e-01 1.721641570329666138e-01 2.524401247501373291e-01 4.355088621377944946e-02 -2.193060517311096191e-01 -2.076023370027542114e-01 -8.984173089265823364e-02 -2.015273272991180420e-02 7.838219404220581055e-02 1.392771005630493164e-01 -4.384087398648262024e-02 1.473997160792350769e-02 4.943928122520446777e-02 1.277843564748764038e-01 -1.019387394189834595e-01 -9.995630383491516113e-02 3.622716665267944336e-01 -1.310038566589355469e-01 2.682641744613647461e-01 1.316310316324234009e-01 -2.923183441162109375e-01 5.634783953428268433e-02 1.045664772391319275e-01 7.228131289593875408e-04 4.395560026168823242e-01
-7.357794325798749924e-03 1.214515045285224915e-01 1.392772644758224487e-01 9.039565920829772949e-02 -3.043287992477416992e-02 3.965072929859161377e-01 1.678312569856643677e-01 1.507409103214740753e-02 3.471709787845611572e-01 -1.121847033500671387e-01 3.395600616931915283e-01 2.302625775337219238e-01 -2.118629366159439087e-01 4.262367263436317444e-02 9.808035194873809814e-02 5.962981656193733215e-02 -7.395651191473007202e-02 1.609992235898971558e-01 -3.074856996536254883e-01 1.019845157861709595e-01 2.659498751163482666e-01 -2.603233456611633301e-01 1.536233630031347275e-02 1.517211645841598511e-01 -1.503656208515167236e-01 -2.284577116370201111e-02 -4.014346376061439514e-02 -9.441725164651870728e-02 -8.263316005468368530e-02 -1.130193239077925682e-03 1.370485126972198486e-01 -2.289387136697769165e-01
-3.431602194905281067e-02 4.431827366352081299e-01 2.006916254758834839e-01 2.003567516803741455e-01 1.183838024735450745e-01 1.874124705791473389e-01 2.699844837188720703e-01 -6.900481879711151123e-02 8.666577190160751343e-02 5.031426623463630676e-02 2.128228694200515747e-01 1.872990131378173828e-01 -2.049705758690834045e-02 -3.145364224910736084e-01 -2.195510715246200562e-01 1.983875036239624023e-01 1.284409910440444946e-01 2.330847829580307007e-01 1.220769584178924561e-01 -1.174781098961830139e-01 7.989140599966049194e-02 -1.340005993843078613e-01 8.067645877599716187e-02 1.641523092985153198e-01 -1.337958276271820068e-01 1.819860488176345825e-01 -3.614954650402069092e-02 -8.573447167873382568e-02 -2.730861008167266846e-01 2.644814737141132355e-02 -7.099501043558120728e-02 1.433639526367187500e-01
-2.037342041730880737e-01 -1.281443685293197632e-01 1.444625109434127808e-01 3.005043603479862213e-02 2.436576336622238159e-01 2.346955388784408569e-01 1.903227120637893677e-01 -1.300085037946701050e-01 2.728749811649322510e-01 -1.639079302549362183e-02 4.305685162544250488e-01 8.392393589019775391e-03 2.811992168426513672e-01 5.644840747117996216e-02 -5.177502706646919250e-02 -3.285336773842573166e-03 8.986187726259231567e-02 8.863921463489532471e-02 -5.090073496103286743e-02 -1.800028234720230103e-02 2.168821692466735840e-01 -2.488842234015464783e-02 -6.020586472004652023e-03 2.533885277807712555e-02 -2.623187005519866943e-02 7.800046354532241821e-02 2.316020727157592773e-01 -3.865204453468322754e-01 -2.518048584461212158e-01 -1.107139214873313904e-01 -6.910377740859985352e-02 -2.239460498094558716e-01
-6.807517260313034058e-02 1.807606779038906097e-02 -7.475905120372772217e-02 1.975484341382980347e-01 -4.437068849802017212e-02 -8.026824891567230225e-02 1.966960430145263672e-01 -1.556203365325927734e-01 4.958821535110473633e-01 5.001314729452133179e-02 3.419670760631561279e-01 -2.484435439109802246e-01 5.405171215534210205e-02 -2.066703140735626221e-02 -9.274197742342948914e-03 -4.807992279529571533e-02 1.319615691900253296e-01 1.651729643344879150e-01 6.139115616679191589e-02 1.091848090291023254e-01 1.598434895277023315e-01 3.188029229640960693e-01 -4.833948984742164612e-02 -5.202941596508026123e-02 2.165143750607967377e-02 3.204885497689247131e-02 -3.357513248920440674e-02 -1.545938700437545776e-01 -9.753488935530185699e-03 -4.249622821807861328e-01 3.259010612964630127e-02 2.130861729383468628e-01
1.909328401088714600e-01 1.211336851119995117e-01 2.111331745982170105e-02 1.643400341272354126e-01 1.006442680954933167e-01 5.659300088882446289e-02 9.228450246155261993e-03 -7.827875018119812012e-02 5.007060170173645020e-01 2.124740742146968842e-03 2.814168632030487061e-01 1.509145945310592651e-01 -1.049147248268127441e-01 -1.267210692167282104e-01 -1.001608595252037048e-01 9.967149794101715088e-02 2.375029325485229492e-01 5.156144872307777405e-02 -2.599993050098419189e-01 -3.468864858150482178e-01 -1.824048310518264771e-01 3.688984736800193787e-02 2.253022789955139160e-01 3.173511028289794922e-01 -8.836082369089126587e-02 -1.036822050809860229e-02 1.032713800668716431e-01 -4.238316044211387634e-02 -6.879238039255142212e-02 6.914459913969039917e-02 -9.923011064529418945e-03 1.976613402366638184e-01
-3.510098531842231750e-02 1.278199553489685059e-01 1.786566972732543945e-01 2.145696803927421570e-02 1.551179680973291397e-02 1.059966161847114563e-01 3.960196971893310547e-01 -1.201328486204147339e-01 2.832461893558502197e-01 1.254614144563674927e-01 4.522243142127990723e-01 -1.514836549758911133e-01 -1.660760492086410522e-01 -1.754247546195983887e-01 -6.022504717111587524e-02 2.604330182075500488e-01 7.595885545015335083e-02 5.668317899107933044e-02 1.763285547494888306e-01 5.207455158233642578e-02 2.274927496910095215e-02 -5.278467014431953430e-02 3.758461028337478638e-02 1.219639107584953308e-01 4.601103812456130981e-02 -1.692019402980804443e-01 1.403386890888214111e-01 -1.768511831760406494e-01 1.200400739908218384e-01 2.161721140146255493e-01 -3.279756009578704834e-01 3.574956208467483521e-02
1.150887981057167053e-01 1.859938353300094604e-01 1.668679714202880859e-01 3.081646561622619629e-01 -5.103854089975357056e-02 -5.632023513317108154e-02 2.948903739452362061e-01 1.002090200781822205e-01 2.663735151290893555e-01 1.608640104532241821e-01 2.217510044574737549e-01 1.791390590369701385e-02 6.707292050123214722e-02 1.652075052261352539e-01 1.670975834131240845e-01 6.275334209203720093e-02 4.465985670685768127e-02 -1.734203994274139404e-01 -7.965426146984100342e-02 2.014705091714859009e-01 -2.437236905097961426e-01 -9.056381881237030029e-02 -1.607441008090972900e-01 1.149554327130317688e-01 -3.594056665897369385e-01 2.131535261869430542e-01 -2.438296824693679810e-01 -1.718853265047073364e-01 -1.410633623600006104e-01 9.963022917509078979e-02 -2.128650061786174774e-02 1.924830526113510132e-01
-3.863966763019561768e-01 -1.393805816769599915e-02 2.383133620023727417e-01 -2.257962524890899658e-01 2.006386965513229370e-01 3.288526087999343872e-02 2.841272056102752686e-01 1.010038424283266068e-02 2.382166832685470581e-01 1.758045554161071777e-01 2.032165676355361938e-01 1.489936467260122299e-02 -3.195394948124885559e-02 7.678260654211044312e-02 -1.360771358013153076e-01 3.311642259359359741e-02 5.002083629369735718e-02 1.790227368474006653e-02 -1.525025069713592529e-01 2.894179224967956543e-01 9.453084319829940796e-02 -9.246176481246948242e-02 1.673669666051864624e-01 2.821307815611362457e-02 2.244191244244575500e-02 3.648168742656707764e-01 9.276679158210754395e-02 -7.633669674396514893e-02 -1.716230064630508423e-01 1.855663657188415527e-01 -2.446117438375949860e-02 3.101676106452941895e-01
-2.801118195056915283e-01 -8.775422722101211548e-02 1.889281421899795532e-01 3.033333420753479004e-01 -5.168977379798889160e-02 3.601353764533996582e-01 3.458779156208038330e-01 -1.579229533672332764e-02 4.758725464344024658e-01 -2.344416640698909760e-02 7.884798198938369751e-02 -5.749776959419250488e-02 4.127231659367680550e-04 -2.185199260711669922e-01 -6.353466957807540894e-02 7.172685116529464722e-02 -3.885446640197187662e-04 -1.595490872859954834e-01 2.486899122595787048e-02 -1.323236525058746338e-01 1.505689173936843872e-01 -1.604799628257751465e-01 -1.274847798049449921e-02 -2.583347819745540619e-02 -2.349150329828262329e-01 -1.536338329315185547e-01 -9.259670227766036987e-02 -1.123228147625923157e-01 -1.352718919515609741e-01 -7.418280094861984253e-02 1.433792859315872192e-01 5.696120485663414001e-02
-3.109170198440551758e-01 1.491390466690063477e-01 2.492703795433044434e-01 1.543088853359222412e-01 -2.891022153198719025e-02 3.874884247779846191e-01 2.416268140077590942e-01 8.649408817291259766e-02 2.502481639385223389e-01 -2.456834614276885986e-01 1.611173152923583984e-01 -1.231054887175559998e-01 -1.588552743196487427e-01 1.191224809736013412e-02 3.139896690845489502e-02 3.030857071280479431e-02 1.603803485631942749e-01 2.930179424583911896e-02 1.337869167327880859e-01 1.448112279176712036e-01 1.884643137454986572e-01 -3.775744140148162842e-02 -7.206752896308898926e-02 2.240620851516723633e-01 6.361297518014907837e-02 7.319435477256774902e-02 2.524579763412475586e-01 -3.366655111312866211e-01 -1.257867366075515747e-01 5.953198298811912537e-02 -3.708412870764732361e-02 1.479790061712265015e-01
-1.225890889763832092e-01 1.434628516435623169e-01 1.948364973068237305e-01 1.187503635883331299e-01 2.739775776863098145e-01 1.561759412288665771e-01 -1.011456549167633057e-01 -1.083300448954105377e-02 4.897789955139160156e-01 1.263638492673635483e-02 1.202692165970802307e-01 6.964240968227386475e-02 -9.824205189943313599e-02 1.451561748981475830e-01 -1.388595253229141235e-01 1.913738846778869629e-01 -2.085316479206085205e-01 1.625980883836746216e-01 -3.295031189918518066e-01 7.233135402202606201e-02 7.904043793678283691e-02 -7.961226254701614380e-02 2.051151692867279053e-01 -6.183214019984006882e-03 1.993287503719329834e-01 1.728771440684795380e-02 3.866606950759887695e-02 -1.011115908622741699e-01 1.008884310722351074e-01 3.454002439975738525e-01 -1.535615473985671997e-01 -1.153480932116508484e-01
-3.136632442474365234e-01 8.723260462284088135e-02 1.099344342947006226e-03 -5.695812776684761047e-02 -1.214554719626903534e-02 2.419749498367309570e-01 -1.591543667018413544e-02 -2.040268331766128540e-01 3.768023848533630371e-01 1.179160922765731812e-01 2.989442646503448486e-01 -1.561494022607803345e-01 1.946373730897903442e-01 -1.596268713474273682e-01 -1.448720991611480713e-01 2.091530561447143555e-01 -8.400493860244750977e-02 1.730415970087051392e-01 -7.057128101587295532e-02 1.526129245758056641e-01 1.603511422872543335e-01 -1.373891998082399368e-02 2.054040729999542236e-01 1.513555496931076050e-01 1.622180342674255371e-01 2.537830770015716553e-01 -6.307160109281539917e-02 1.576668322086334229e-01 1.615259200334548950e-01 -1.355354636907577515e-01 -2.548712193965911865e-01 -8.485134690999984741e-02
-1.474999240599572659e-03 1.098769605159759521e-01 2.224526554346084595e-01 3.971443772315979004e-01 -1.621669381856918335e-01 2.504811584949493408e-01 -5.347524210810661316e-02 9.529749304056167603e-02 4.512836337089538574e-01 1.856544986367225647e-02 2.294547259807586670e-01 2.239077091217041016e-01 4.720136523246765137e-03 1.136007383465766907e-01 -1.684615910053253174e-01 -4.037386551499366760e-02 -1.231586188077926636e-02 -1.357831507921218872e-01 -6.458358373492956161e-03 -1.872447729110717773e-01 -1.132212020456790924e-02 -1.163037493824958801e-01 1.294150948524475098e-02 4.123010635375976562e-01 1.020216792821884155e-01 2.467103861272335052e-02 1.459508240222930908e-01 2.715146541595458984e-02 -1.259755045175552368e-01 -1.206477731466293335e-02 5.575268715620040894e-02 -2.008187323808670044e-01
-3.767899051308631897e-02 -8.348999917507171631e-02 1.817372441291809082e-01 5.821729823946952820e-02 1.450898498296737671e-01 1.247519478201866150e-01 1.976915746927261353e-01 -1.751245558261871338e-01 3.129738569259643555e-01 -5.422891676425933838e-02 5.019528269767761230e-01 6.934986263513565063e-02 3.260984122753143311e-01 1.702179461717605591e-01 1.585921198129653931e-01 2.015703730285167694e-02 2.094791829586029053e-01 6.931629031896591187e-02 -1.191588491201400757e-01 -3.478592261672019958e-02 1.370976865291595459e-01 -1.282408535480499268e-01 1.515133082866668701e-01 -2.782277762889862061e-02 -6.477171927690505981e-02 4.676138237118721008e-02 1.875583827495574951e-01 -2.325664311647415161e-01 -1.116473600268363953e-01 -1.808963865041732788e-01 -2.486094385385513306e-01 6.772219389677047729e-02
-4.048327729105949402e-02 1.586906909942626953e-01 2.807680666446685791e-01 1.645316928625106812e-01 4.096381738781929016e-02 1.251093447208404541e-01 -7.217234373092651367e-02 6.507018208503723145e-02 3.730183541774749756e-01 1.453392803668975830e-01 1.578212380409240723e-01 -7.300058752298355103e-02 4.926333576440811157e-02 2.022064328193664551e-01 -2.811532914638519287e-01 -2.080273628234863281e-01 2.652885913848876953e-01 9.780977666378021240e-02 9.416385553777217865e-03 -2.116671949625015259e-02 -1.408043950796127319e-01 2.362114787101745605e-01 6.007822975516319275e-02 2.686109244823455811e-01 -6.991219520568847656e-02 -1.534424573183059692e-01 6.472726166248321533e-02 -3.494527637958526611e-01 -8.276521414518356323e-02 -1.226570159196853638e-01 2.742972373962402344e-01 -2.502753399312496185e-02
-8.177691698074340820e-02 6.491819769144058228e-02 4.967483133077621460e-02 1.532576046884059906e-02 -2.340941280126571655e-01 1.372268050909042358e-01 -3.954032436013221741e-02 -8.819047361612319946e-02 4.846796095371246338e-01 5.619431659579277039e-02 8.509158343076705933e-02 -1.516328155994415283e-01 2.021013498306274414e-01 -3.591795638203620911e-02 -3.672239137813448906e-03 3.082638792693614960e-02 -1.883531063795089722e-01 -2.701336890459060669e-02 -3.089594542980194092e-01 -1.172823458909988403e-01 7.057566940784454346e-02 -2.046298831701278687e-01 2.547031342983245850e-01 3.288064301013946533e-01 -9.288052469491958618e-02 1.296454519033432007e-01 -3.542388677597045898e-01 -1.103354319930076599e-01 -1.585508584976196289e-01 3.877922520041465759e-02 1.588537842035293579e-01 1.085792481899261475e-01
-3.174475729465484619e-01 -1.984142065048217773e-01 2.058220803737640381e-01 2.737370431423187256e-01 1.485438942909240723e-01 -4.660801962018013000e-02 1.720850914716720581e-01 1.242229267954826355e-01 2.519589364528656006e-01 3.570900484919548035e-02 3.630365133285522461e-01 2.152201831340789795e-01 -3.252586722373962402e-02 -7.288247346878051758e-02 -1.580065786838531494e-01 -1.288697421550750732e-01 -5.503934994339942932e-02 -5.618698894977569580e-02 1.665671169757843018e-01 -5.130442231893539429e-02 -8.313654363155364990e-02 -4.191897809505462646e-01 7.890444248914718628e-03 1.714558154344558716e-01 1.133427023887634277e-02 1.222856119275093079e-01 1.659214943647384644e-01 -7.744246721267700195e-02 -2.088226079940795898e-01 3.155314829200506210e-03 -1.647185534238815308e-01 1.202184632420539856e-01
1.159918680787086487e-01 -5.457774922251701355e-02 1.064580157399177551e-01 -9.385086596012115479e-02 2.144562266767024994e-02 2.003800272941589355e-01 1.583139151334762573e-01 8.547902107238769531e-02 6.085715293884277344e-01 8.709847927093505859e-02 2.406358271837234497e-01 -5.686536803841590881e-02 1.963319778442382812e-01 1.100633069872856140e-01 1.854347810149192810e-02 -6.872636824846267700e-02 2.071426212787628174e-01 1.703866720199584961e-01 -4.250035434961318970e-02 -4.992626234889030457e-02 -3.370672836899757385e-02 3.221205249428749084e-02 2.531068921089172363e-01 3.081838786602020264e-01 5.945500731468200684e-02 -1.084826514124870300e-01 -2.853994965553283691e-01 -8.022481948137283325e-02 1.397777535021305084e-02 4.886393621563911438e-02 -2.267609387636184692e-01 -3.135579451918601990e-02
-3.670781552791595459e-01 -8.855801075696945190e-02 7.982259988784790039e-02 1.986300498247146606e-01 2.636811137199401855e-01 -5.584067478775978088e-02 1.602907478809356689e-01 -1.248143538832664490e-01 2.929871082305908203e-01 9.675312042236328125e-02 1.410692036151885986e-01 1.584399044513702393e-01 6.155029311776161194e-02 -1.095563620328903198e-01 -2.202952504158020020e-01 1.093370914459228516e-01 1.948839128017425537e-01 -8.705720305442810059e-02 -3.247071504592895508e-01 2.282004952430725098e-01 -2.998329699039459229e-03 -2.237492054700851440e-01 -7.063896954059600830e-02 -1.199962645769119263e-01 8.590698987245559692e-02 -2.066789567470550537e-01 1.245584785938262939e-01 -2.264981716871261597e-01 -2.558495998382568359e-01 1.170111149549484253e-01 -6.824629008769989014e-02 8.907768875360488892e-02
-9.993273019790649414e-02 -2.059082873165607452e-02 2.129437178373336792e-01 2.274996489286422729e-01 -4.661139100790023804e-02 1.663872003555297852e-01 8.611894398927688599e-02 -1.286810040473937988e-01 3.120722174644470215e-01 -1.749377697706222534e-01 4.326383471488952637e-01 2.230285853147506714e-02 2.028945088386535645e-01 2.262011636048555374e-03 9.479736536741256714e-02 -1.231497228145599365e-01 2.065136581659317017e-01 2.967492938041687012e-01 -1.106498092412948608e-01 -9.339467436075210571e-02 3.180029988288879395e-01 -2.635490000247955322e-01 -2.737503871321678162e-02 1.578980498015880585e-02 -1.173157691955566406e-01 -1.196157839149236679e-02 1.831925511360168457e-01 -1.723458319902420044e-01 4.430496320128440857e-02 -2.276470363140106201e-01 -5.337908864021301270e-02 -2.460873499512672424e-02
-1.343597620725631714e-01 4.738138616085052490e-02 1.244616135954856873e-01 1.389402300119400024e-01 2.283793985843658447e-01 1.957829594612121582e-01 2.506794407963752747e-03 -3.767148256301879883e-01 4.834465980529785156e-01 9.663785248994827271e-02 1.543838679790496826e-01 2.040001899003982544e-01 -4.461200162768363953e-02 1.021950133144855499e-02 4.874754324555397034e-02 1.078220829367637634e-01 5.452485755085945129e-02 -1.843157559633255005e-01 -2.455746084451675415e-01 1.131277680397033691e-01 5.692293494939804077e-02 -6.385674327611923218e-02 -1.340164095163345337e-01 -8.947177231311798096e-02 1.673277020454406738e-01 -6.166844442486763000e-02 1.602435261011123657e-01 -1.970203220844268799e-01 -2.009830474853515625e-01 -1.152288019657135010e-01 3.012230992317199707e-01 6.208980083465576172e-02
-2.646616995334625244e-01 -1.276820003986358643e-01 1.275985240936279297e-01 2.151124924421310425e-01 1.880596280097961426e-01 -1.676135063171386719e-01 2.645836770534515381e-01 -3.192009776830673218e-02 5.662088394165039062e-01 4.365121573209762573e-02 1.256113797426223755e-01 1.544757932424545288e-01 8.263686299324035645e-02 2.112215608358383179e-01 5.056815221905708313e-02 2.358334604650735855e-03 1.827044226229190826e-02 -7.806512713432312012e-02 2.489926218986511230e-01 -1.925090700387954712e-01 1.032946035265922546e-01 -1.533072292804718018e-01 1.853227615356445312e-01 1.441345959901809692e-01 5.045017693191766739e-03 1.007220819592475891e-01 -3.591804206371307373e-02 -1.775074750185012817e-01 9.241252392530441284e-02 1.005910933017730713e-01 -1.994111835956573486e-01 6.555484235286712646e-02
1.170469895005226135e-01 1.141562312841415405e-01 2.681148946285247803e-01 2.721158564090728760e-01 3.196775615215301514e-01 1.967110037803649902e-01 4.341054707765579224e-02 -1.619569361209869385e-01 1.846212297677993774e-01 2.995473444461822510e-01 4.631554707884788513e-02 -9.226399660110473633e-02 1.378020197153091431e-01 -2.102603912353515625e-01 -1.136878579854965210e-01 9.404291212558746338e-02 5.308421328663825989e-02 -1.191314533352851868e-01 -1.325531303882598877e-01 1.307052522897720337e-01 2.688581943511962891e-01 -5.472202226519584656e-02 1.794144324958324432e-02 2.183285057544708252e-01 4.423701670020818710e-03 1.572235077619552612e-01 1.321376860141754150e-01 -3.419078588485717773e-01 -1.645624935626983643e-01 -1.999230310320854187e-02 1.994311213493347168e-01 1.939244866371154785e-01
-1.204994469881057739e-01 2.356463819742202759e-01 3.994989395141601562e-02 2.492424659430980682e-02 -1.281119436025619507e-01 6.241578608751296997e-02 1.402139812707901001e-01 7.842734456062316895e-02 3.097504675388336182e-01 -4.397098720073699951e-02 2.132635712623596191e-01 -1.262580752372741699e-01 -4.685462266206741333e-02 -2.717116475105285645e-01 -1.613723486661911011e-01 -1.466969102621078491e-01 8.436451852321624756e-02 4.995692055672407150e-03 -4.319483935832977295e-01 1.552189141511917114e-01 -3.105592429637908936e-01 -1.806203573942184448e-01 1.470360159873962402e-01 1.303562819957733154e-01 1.575817465782165527e-01 2.023299932479858398e-01 -9.989520162343978882e-02 -2.242438346147537231e-01 -3.363399952650070190e-02 -1.275757849216461182e-01 2.396427690982818604e-01 1.111860424280166626e-01
6.952486187219619751e-02 1.546797752380371094e-01 3.707608580589294434e-01 1.083029359579086304e-01 7.579107768833637238e-03 1.000819951295852661e-01 2.707986831665039062e-01 -3.216653317213058472e-02 1.334243416786193848e-01 4.385793581604957581e-02 5.776384472846984863e-01 4.512660577893257141e-02 2.804251387715339661e-02 -8.080311119556427002e-02 -1.951539069414138794e-01 -9.784545004367828369e-02 -2.010715007781982422e-01 -2.375465817749500275e-02 -3.578488156199455261e-02 5.148337688297033310e-03 6.777939945459365845e-02 1.758868098258972168e-01 7.064347714185714722e-02 1.203106134198606014e-03 1.980232894420623779e-01 2.060103714466094971e-01 1.306793391704559326e-01 -2.988300621509552002e-01 -3.122350201010704041e-02 1.864152550697326660e-01 -1.254937350749969482e-01 6.983439624309539795e-02
-2.061408311128616333e-01 7.293483614921569824e-02 2.797060906887054443e-01 6.284723430871963501e-02 1.378902513533830643e-02 4.160960316658020020e-01 3.893184661865234375e-01 4.242828860878944397e-02 1.810646504163742065e-01 2.132523991167545319e-02 4.304529130458831787e-01 -3.684931248426437378e-02 1.765551976859569550e-02 -5.929108336567878723e-02 -4.200899228453636169e-02 1.030034124851226807e-01 1.108156740665435791e-01 2.071662992238998413e-01 -8.545567840337753296e-02 1.317794173955917358e-01 2.212039083242416382e-01 -4.603894799947738647e-02 7.716652750968933105e-02 3.289979184046387672e-03 6.791337579488754272e-02 4.481340199708938599e-02 2.626326680183410645e-01 -1.943899989128112793e-01 -1.171483546495437622e-01 1.402790248394012451e-01 -9.818959981203079224e-02 1.179329827427864075e-01
8.154166489839553833e-02 -1.815684586763381958e-01 4.761407375335693359e-01 1.266891062259674072e-01 8.404089510440826416e-02 2.635830640792846680e-02 3.313483893871307373e-01 -1.742539554834365845e-01 3.242976665496826172e-01 1.865414232015609741e-01 8.643513917922973633e-02 -1.795213520526885986e-01 4.697802662849426270e-02 -1.993105113506317139e-01 1.276681572198867798e-01 -4.195123165845870972e-02 3.861625865101814270e-02 2.527928054332733154e-01 1.438248455524444580e-01 9.973128139972686768e-02 -1.891168504953384399e-01 1.609108746051788330e-01 -4.334511980414390564e-02 8.989673107862472534e-02 1.252889484167098999e-01 1.930728405714035034e-01 9.218601137399673462e-02 -1.808259934186935425e-01 -2.032952569425106049e-02 -1.970638334751129150e-01 -5.721734464168548584e-02 1.603637784719467163e-01
4.299167171120643616e-02 9.635742008686065674e-02 5.422608852386474609e-01 1.400072574615478516e-01 1.115804016590118408e-01 1.112195700407028198e-01 9.219428896903991699e-02 -1.490852683782577515e-01 2.209670692682266235e-01 9.428612887859344482e-02 1.841022670269012451e-01 -3.762574493885040283e-01 -2.213128507137298584e-01 1.333499997854232788e-01 1.692456603050231934e-01 4.913224838674068451e-03 1.167890354990959167e-01 9.241905063390731812e-02 -2.020315676927566528e-01 1.592165529727935791e-01 -4.885305091738700867e-02 1.205899044871330261e-01 1.102704852819442749e-01 5.844934284687042236e-02 2.230217307806015015e-01 6.010841950774192810e-02 -2.997753396630287170e-02 -2.430424094200134277e-01 -4.113563895225524902e-02 -2.044721841812133789e-01 6.569807231426239014e-02 -9.525298327207565308e-02
3.037386387586593628e-02 4.423562586307525635e-01 5.755054205656051636e-02 2.570514380931854248e-01 1.919967085123062134e-01 1.546922773122787476e-01 2.883447408676147461e-01 -2.289173305034637451e-01 3.135566413402557373e-01 9.415014088153839111e-02 1.307770907878875732e-01 2.685246430337429047e-02 -1.955094747245311737e-02 -9.810253232717514038e-02 -2.276659160852432251e-01 -2.118998318910598755e-01 1.244946271181106567e-01 1.830166131258010864e-01 -1.341472119092941284e-01 -1.489751189947128296e-01 -8.462287485599517822e-02 1.588598825037479401e-02 9.769474714994430542e-02 3.193256855010986328e-01 -7.833144813776016235e-02 3.848402947187423706e-02 -2.140317410230636597e-01 -9.082920104265213013e-02 -1.109095662832260132e-01 -8.715487271547317505e-02 -9.520734846591949463e-02 -8.473467081785202026e-02
-1.207582429051399231e-01 -2.913382947444915771e-01 2.725882530212402344e-01 1.057810336351394653e-01 3.455234318971633911e-02 1.194832324981689453e-01 1.179317310452461243e-01 -8.377248048782348633e-02 3.599314987659454346e-01 3.106615543365478516e-01 2.104526907205581665e-01 -1.082551553845405579e-01 -1.454058010131120682e-02 -2.476539760828018188e-01 -2.145004570484161377e-01 4.454349353909492493e-02 4.563765227794647217e-02 1.838085353374481201e-01 -1.706002205610275269e-01 -9.680039947852492332e-04 1.063782796263694763e-01 -5.666235461831092834e-02 2.241227030754089355e-02 -1.548193097114562988e-01 1.399624198675155640e-01 6.066956743597984314e-02 2.246682196855545044e-01 1.168663948774337769e-01 6.857394427061080933e-02 1.101766601204872131e-01 -5.859013646841049194e-02 4.187962412834167480e-01
-7.135186344385147095e-02 -1.352830529212951660e-01 1.743604987859725952e-01 4.069010913372039795e-01 -3.103796765208244324e-02 1.544991582632064819e-01 6.849736720323562622e-02 -1.565261930227279663e-01 9.415674209594726562e-02 2.218104451894760132e-01 2.238064259290695190e-01 1.169827729463577271e-01 -2.554989755153656006e-01 7.515504956245422363e-02 -1.408136188983917236e-01 2.108615636825561523e-01 2.970539219677448273e-02 1.838910877704620361e-01 -2.996344305574893951e-02 2.591603994369506836e-02 1.027812287211418152e-01 -1.697808951139450073e-01 1.191844567656517029e-01 8.903454244136810303e-02 1.558815836906433105e-01 7.344763725996017456e-02 3.265299201011657715e-01 -1.466267108917236328e-01 -2.529734373092651367e-01 2.296294718980789185e-01 1.203760728240013123e-01 2.876339256763458252e-01
-2.275787442922592163e-01 1.693013161420822144e-01 2.340283989906311035e-01 -1.472362503409385681e-02 2.505855858325958252e-01 -4.126501455903053284e-02 2.654362022876739502e-01 -1.358849704265594482e-01 1.103950664401054382e-01 4.352984949946403503e-02 3.342195451259613037e-01 -1.142548173666000366e-01 9.494343400001525879e-02 1.201653555035591125e-01 9.338234551250934601e-03 -6.697384268045425415e-02 2.264030426740646362e-01 4.696596041321754456e-02 2.591997385025024414e-02 7.156435400247573853e-02 1.405441164970397949e-01 1.728129982948303223e-01 -3.109925985336303711e-01 2.503705918788909912e-01 -4.176041856408119202e-02 5.463697388768196106e-02 1.831403523683547974e-01 -1.555882841348648071e-01 -2.484458982944488525e-01 2.964108288288116455e-01 1.291773933917284012e-02 2.525299489498138428e-01
-2.286911010742187500e-01 1.985090225934982300e-01 3.565320670604705811e-01 2.804784476757049561e-01 -1.132876053452491760e-01 2.604976892471313477e-01 4.413022696971893311e-01 1.900445669889450073e-02 3.816636800765991211e-01 -1.453457921743392944e-01 1.130776405334472656e-01 -5.563380941748619080e-02 -6.387554854154586792e-02 1.065056696534156799e-01 -7.349382340908050537e-02 -9.166656993329524994e-03 1.537877023220062256e-01 5.041662231087684631e-02 1.071975976228713989e-01 -7.356245070695877075e-02 1.747686229646205902e-02 -1.005457639694213867e-01 -3.038532659411430359e-02 2.607255578041076660e-01 3.549387305974960327e-02 1.163312699645757675e-02 -1.609198153018951416e-01 -1.036167293787002563e-01 1.764823049306869507e-01 -5.861238762736320496e-02 6.488263607025146484e-02 1.545864045619964600e-01
-7.585003226995468140e-02 -7.780665159225463867e-02 6.568907201290130615e-02 2.357066124677658081e-01 2.931953370571136475e-01 4.394143819808959961e-02 1.275790631771087646e-01 -9.903945773839950562e-02 1.019110530614852905e-01 3.787163794040679932e-01 2.829086184501647949e-01 -3.295344114303588867e-01 -8.723326027393341064e-03 -1.749023497104644775e-01 -7.359047234058380127e-02 -5.083467811346054077e-02 -2.603846415877342224e-02 3.731907308101654053e-01 -3.221418559551239014e-01 -2.633068710565567017e-02 1.291632801294326782e-01 1.067506074905395508e-01 -6.936091929674148560e-03 1.765893548727035522e-01 1.215236335992813110e-01 4.930173605680465698e-02 4.277726262807846069e-02 -1.316495388746261597e-01 1.473203599452972412e-01 2.231452614068984985e-01 -5.274309962987899780e-02 -1.373460143804550171e-01
7.721003890037536621e-02 1.923333555459976196e-01 -1.696325466036796570e-02 2.854402959346771240e-01 1.334061473608016968e-01 2.085604071617126465e-01 2.396942824125289917e-01 -2.613328397274017334e-01 3.754218816757202148e-01 1.195082738995552063e-01 3.236903995275497437e-02 -2.216821163892745972e-01 -1.373426765203475952e-01 2.769816815853118896e-01 -2.809379398822784424e-01 2.541844965890049934e-03 1.782941073179244995e-02 -7.518077641725540161e-02 -4.980603605508804321e-02 -1.783238500356674194e-01 -6.829836964607238770e-02 8.730503916740417480e-02 -2.175606340169906616e-01 1.158231645822525024e-01 -1.869599372148513794e-01 3.030044585466384888e-02 -1.097428891807794571e-02 3.638815833255648613e-03 -2.844922542572021484e-01 2.727826312184333801e-02 -1.861581504344940186e-01 2.066050171852111816e-01
-2.061688303947448730e-01 9.590002894401550293e-02 2.787694036960601807e-01 6.664179265499114990e-02 1.152616739273071289e-01 3.324894011020660400e-01 4.813471809029579163e-02 1.042767167091369629e-01 2.609419524669647217e-01 -9.142140299081802368e-02 7.766945660114288330e-02 1.215072572231292725e-01 -2.043001204729080200e-01 1.934438198804855347e-01 -1.749025308527052402e-03 3.320374712347984314e-02 -2.840707898139953613e-01 -3.620558232069015503e-02 -1.373550742864608765e-01 1.223616600036621094e-01 1.381277292966842651e-01 -6.840497255325317383e-02 -5.188596248626708984e-02 4.673308730125427246e-01 2.450600713491439819e-01 -1.983923278748989105e-02 -4.366701841354370117e-02 -1.631188690662384033e-01 -2.574521899223327637e-01 -3.757082670927047729e-02 -1.351699978113174438e-01 -1.264438033103942871e-01
-1.388133913278579712e-01 -9.105774760246276855e-02 3.817043304443359375e-01 3.212332129478454590e-01 3.310492634773254395e-02 2.398340553045272827e-01 -3.100737463682889938e-03 -1.339051723480224609e-01 2.453518360853195190e-01 1.837638914585113525e-01 8.974407799541950226e-03 -9.182772785425186157e-02 -1.673348098993301392e-01 2.102491818368434906e-02 -7.281819730997085571e-02 1.941887587308883667e-01 8.705197274684906006e-02 1.085637435317039490e-01 -3.336769938468933105e-01 2.650824785232543945e-01 9.438034892082214355e-02 -1.048261672258377075e-01 8.605137467384338379e-02 -2.041213661432266235e-01 2.286131978034973145e-01 -1.125124562531709671e-02 1.708583533763885498e-01 -2.315374314785003662e-01 6.252050399780273438e-02 -7.260012906044721603e-03 -1.879156827926635742e-01 1.692733317613601685e-01
1.862092465162277222e-01 -2.631292492151260376e-02 -7.164367288351058960e-02 1.765013039112091064e-01 2.093033492565155029e-01 3.822483820840716362e-03 1.754704117774963379e-01 4.980884119868278503e-02 5.688989758491516113e-01 1.581500023603439331e-01 1.428999155759811401e-01 7.070935517549514771e-02 1.249875575304031372e-01 2.518140338361263275e-02 -1.019693613052368164e-01 -2.862897515296936035e-02 7.745670154690742493e-05 -1.927289813756942749e-01 -2.066485136747360229e-01 -1.148195564746856689e-01 1.860243380069732666e-01 2.460152059793472290e-01 6.694119423627853394e-02 1.317898463457822800e-02 -2.454383820295333862e-01 -1.207538768649101257e-01 -9.811647981405258179e-02 -2.276051789522171021e-01 3.076785989105701447e-02 -2.839515358209609985e-02 -2.387088835239410400e-01 2.488004714250564575e-01
-1.252894103527069092e-01 7.832555472850799561e-02 6.196533441543579102e-01 2.536650598049163818e-01 1.053569689393043518e-01 1.392905414104461670e-01 -1.359033863991498947e-02 -7.617551088333129883e-02 3.077156245708465576e-01 -1.466795615851879120e-02 1.517207771539688110e-01 -2.948160171508789062e-01 -2.996338531374931335e-02 1.151848658919334412e-01 -8.252903074026107788e-02 1.036420557647943497e-02 1.437296122312545776e-01 2.033039927482604980e-02 -3.430146351456642151e-02 7.963075488805770874e-02 -1.072238683700561523e-01 -1.404822915792465210e-01 1.099773198366165161e-01 8.569225668907165527e-02 1.517542600631713867e-01 1.643947660923004150e-01 4.590967670083045959e-02 -2.237188071012496948e-02 4.669224470853805542e-02 -2.332131266593933105e-01 2.620339393615722656e-01 -1.014167070388793945e-01
1.259711384773254395e-01 2.134301513433456421e-02 2.401791065931320190e-01 5.902005732059478760e-02 -4.011756926774978638e-02 1.908941268920898438e-01 6.375931948423385620e-02 -9.135008603334426880e-02 7.112296223640441895e-01 4.980288818478584290e-02 2.760436236858367920e-01 -1.379886120557785034e-01 -6.464600563049316406e-02 -1.162948906421661377e-01 2.156265825033187866e-01 -3.684849292039871216e-02 5.552804097533226013e-02 -8.358248323202133179e-02 6.622288376092910767e-02 -1.354723889380693436e-02 6.461119651794433594e-02 -6.845868658274412155e-03 1.997306644916534424e-01 -6.991424743318930268e-05 9.955400228500366211e-02 7.070613652467727661e-02 -1.686912775039672852e-01 -2.446842752397060394e-02 -1.833572983741760254e-01 1.711651235818862915e-01 7.346589118242263794e-02 -1.785736978054046631e-01
-6.355460267513990402e-03 2.257642447948455811e-01 2.678015828132629395e-01 3.877452313899993896e-01 -2.619559466838836670e-01 1.108963340520858765e-01 -1.300574745982885361e-02 -4.854085296392440796e-02 4.266823232173919678e-01 4.559900984168052673e-02 4.643718525767326355e-02 4.747087135910987854e-02 3.019855618476867676e-01 6.771560758352279663e-02 1.335767954587936401e-01 -1.643915772438049316e-01 1.390958875417709351e-01 2.751200795173645020e-01 -3.284430131316184998e-02 2.608720064163208008e-01 3.879402950406074524e-02 -3.446451574563980103e-02 8.461075276136398315e-02 1.876627355813980103e-01 7.650568336248397827e-02 -2.012375742197036743e-02 -1.390048414468765259e-01 2.242408663732931018e-04 -2.435737252235412598e-01 -6.462809443473815918e-02 -1.024364456534385681e-01 -7.394315302371978760e-02
-2.698392607271671295e-02 8.572839200496673584e-02 2.158355414867401123e-01 3.175037503242492676e-01 1.485467702150344849e-01 1.389525234699249268e-01 7.907636463642120361e-02 -6.929973512887954712e-02 1.024035960435867310e-01 2.458034604787826538e-01 2.155038118362426758e-01 5.718601122498512268e-02 -1.682201176881790161e-01 1.195775270462036133e-01 -7.088422775268554688e-02 1.075397059321403503e-01 2.148469388484954834e-01 -5.928136035799980164e-02 4.308628290891647339e-02 -1.183753237128257751e-01 2.720822393894195557e-01 -2.701401710510253906e-01 5.320661887526512146e-02 1.845073252916336060e-01 1.493846029043197632e-01 2.147390246391296387e-01 2.132781744003295898e-01 -8.089153468608856201e-02 -7.033973932266235352e-02 2.550827562808990479e-01 3.014725446701049805e-01 2.855068743228912354e-01
-4.786011576652526855e-02 2.009588032960891724e-01 3.282777070999145508e-01 2.852040715515613556e-02 2.561157345771789551e-01 -2.194623090326786041e-02 1.816119104623794556e-01 -1.843172162771224976e-01 3.397420942783355713e-01 8.949826657772064209e-02 3.829084038734436035e-01 3.290611132979393005e-02 5.590632930397987366e-02 8.147748187184333801e-03 -1.532264947891235352e-01 -2.776348888874053955e-01 -1.214665919542312622e-01 3.977587819099426270e-01 -1.409104913473129272e-01 -1.631191670894622803e-01 -8.269286900758743286e-02 -6.959956884384155273e-02 8.927590399980545044e-02 -9.269693866372108459e-03 -2.022860944271087646e-01 6.504102796316146851e-02 -1.040693894028663635e-01 -3.060434944927692413e-02 -1.249635145068168640e-01 -1.604348719120025635e-01 1.150369993411004543e-03 -5.816534534096717834e-02
6.316379457712173462e-02 -1.206796392798423767e-01 1.604030281305313110e-01 2.329684793949127197e-01 2.552300691604614258e-01 2.022617012262344360e-01 7.279529422521591187e-02 7.386347651481628418e-02 5.064167380332946777e-01 1.543170027434825897e-02 3.679947555065155029e-02 -1.132244244217872620e-01 1.363770663738250732e-01 2.239299714565277100e-01 -4.526553303003311157e-02 1.677856892347335815e-01 2.036516517400741577e-01 -2.310551255941390991e-01 -2.556347250938415527e-01 -9.773358702659606934e-02 -1.160074472427368164e-01 2.875053510069847107e-02 8.625010028481483459e-03 1.925464868545532227e-01 5.232193693518638611e-02 2.103021889925003052e-01 -4.687130078673362732e-02 -8.224275894463062286e-03 -1.316703706979751587e-01 -3.075302839279174805e-01 -9.528344124555587769e-02 1.529947370290756226e-01
-3.520625457167625427e-02 2.955455482006072998e-01 3.167228400707244873e-01 1.386051476001739502e-01 2.877774834632873535e-01 1.378262192010879517e-01 2.525285482406616211e-01 -6.650253385305404663e-02 4.516157209873199463e-01 -1.304153539240360260e-02 1.039952561259269714e-01 -8.486431092023849487e-02 1.979918219149112701e-02 6.572786718606948853e-02 -2.983323037624359131e-01 -1.476430743932723999e-01 1.527167111635208130e-01 1.782269030809402466e-02 -8.998744934797286987e-02 3.465072065591812134e-02 -1.654019057750701904e-01 1.882494390010833740e-01 1.109771057963371277e-02 1.749007552862167358e-01 -1.531400382518768311e-01 -8.388555608689785004e-03 -2.326437383890151978e-01 -1.017403453588485718e-01 -4.503108188509941101e-02 -2.105887383222579956e-01 -1.045185700058937073e-01 1.117285937070846558e-01
-1.478565931320190430e-01 -4.060910344123840332e-01 7.267408818006515503e-02 2.483300864696502686e-01 4.921878129243850708e-02 8.214136213064193726e-02 -5.101897567510604858e-02 -6.465900689363479614e-02 5.374355912208557129e-01 3.731735050678253174e-02 3.468544781208038330e-01 1.302682310342788696e-01 1.613253504037857056e-01 6.094482261687517166e-03 -2.922084927558898926e-01 -9.736449271440505981e-02 3.011398911476135254e-01 5.610182881355285645e-02 -5.860562901943922043e-03 1.720500439405441284e-01 6.224006041884422302e-02 8.674459904432296753e-02 -7.769387215375900269e-03 -8.236104249954223633e-02 -1.216453686356544495e-01 2.826418541371822357e-02 -1.298057474195957184e-02 5.782140791416168213e-02 8.445490151643753052e-02 9.907554090023040771e-02 -5.888567771762609482e-03 6.393650919198989868e-02
-3.405830562114715576e-01 -1.760391443967819214e-01 1.184282079339027405e-01 1.242900416254997253e-01 4.622923582792282104e-02 3.350495547056198120e-02 2.877473235130310059e-01 1.518329083919525146e-01 3.588380813598632812e-01 1.555062532424926758e-01 2.996636331081390381e-01 1.292337477207183838e-01 -1.115001961588859558e-01 1.323914378881454468e-01 -1.588759422302246094e-01 -5.526409484446048737e-03 -5.417055916041135788e-03 3.267454728484153748e-02 2.078617215156555176e-01 -1.128979772329330444e-01 2.586278915405273438e-01 -1.345201674848794937e-02 2.293123453855514526e-01 1.977648735046386719e-01 -2.488929033279418945e-01 1.487325429916381836e-01 8.966396749019622803e-02 -1.898637264966964722e-01 -5.764317885041236877e-02 1.960942149162292480e-01 -1.182262673974037170e-01 -5.125192925333976746e-03
3.955781832337379456e-02 8.825530856847763062e-02 -5.851882696151733398e-02 3.669524490833282471e-01 1.522575765848159790e-01 2.164477854967117310e-01 1.397223025560379028e-01 1.323569864034652710e-01 4.637247323989868164e-01 3.061595559120178223e-01 1.742933541536331177e-01 1.841213181614875793e-02 5.591206625103950500e-02 5.187831446528434753e-02 1.295820027589797974e-01 5.296802893280982971e-02 -1.124559491872787476e-01 -1.817310899496078491e-01 -1.395376175642013550e-01 1.736737042665481567e-01 -8.725503087043762207e-02 -1.885098218917846680e-02 -9.612027555704116821e-02 1.352787613868713379e-01 -1.853169798851013184e-01 1.287416964769363403e-01 -2.009171992540359497e-01 2.049738168716430664e-01 -1.544325798749923706e-01 -4.002691432833671570e-02 -8.363770693540573120e-02 2.898776233196258545e-01
1.473519019782543182e-03 -1.026914790272712708e-01 -1.870856434106826782e-01 2.021513581275939941e-01 -2.590765058994293213e-02 2.021619975566864014e-01 1.881253570318222046e-01 -1.324901282787322998e-01 3.680428862571716309e-01 2.369269281625747681e-01 3.784713745117187500e-01 3.233774914406239986e-04 1.285881996154785156e-01 1.803281903266906738e-01 1.841648668050765991e-02 2.033000886440277100e-01 1.053794473409652710e-01 7.487669587135314941e-02 1.225779801607131958e-01 2.637685239315032959e-01 3.457866907119750977e-01 1.413794904947280884e-01 -1.136274933815002441e-01 8.788245916366577148e-02 -2.080556303262710571e-01 -7.955081760883331299e-02 -8.087786287069320679e-02 -1.053177490830421448e-01 -1.091817170381546021e-01 -1.847768425941467285e-01 3.731431066989898682e-02 1.316854506731033325e-01
1.973763406276702881e-01 2.184516489505767822e-01 1.579536944627761841e-01 2.648706138134002686e-01 -4.429039359092712402e-02 -8.512666821479797363e-02 2.027060091495513916e-01 -2.833333313465118408e-01 4.923062622547149658e-01 -8.646038174629211426e-02 7.113563269376754761e-02 -3.119727224111557007e-02 2.076755464076995850e-02 1.400922238826751709e-01 -3.002647757530212402e-01 1.109485477209091187e-01 2.041806578636169434e-01 3.250890225172042847e-02 -2.056560069322586060e-01 6.144818849861621857e-03 -1.012335568666458130e-01 1.116883605718612671e-01 2.284872382879257202e-01 1.891858726739883423e-01 2.561732195317745209e-02 -1.119312271475791931e-01 4.251883178949356079e-02 4.545663669705390930e-02 -1.572726815938949585e-01 -9.050967544317245483e-02 -2.362855076789855957e-01 8.731741458177566528e-02
6.525953114032745361e-02 1.698408424854278564e-01 9.054617583751678467e-02 8.467064797878265381e-02 1.198844239115715027e-01 1.759515702724456787e-01 1.205293089151382446e-01 1.786908805370330811e-01 5.033457875251770020e-01 3.441161289811134338e-02 1.718347817659378052e-01 -1.923781782388687134e-01 -3.958500549197196960e-02 -9.511409699916839600e-02 -3.606307506561279297e-01 4.494792781770229340e-03 -1.469334512948989868e-01 -2.016186714172363281e-01 4.830715805292129517e-02 1.833653748035430908e-01 -1.515460610389709473e-01 1.601092331111431122e-02 1.378353685140609741e-01 6.082121282815933228e-02 -1.272528618574142456e-01 -2.119222469627857208e-02 4.419302195310592651e-02 -5.719000846147537231e-02 -3.527166247367858887e-01 -2.894169688224792480e-01 1.541502624750137329e-01 -7.516954094171524048e-03
7.346821576356887817e-02 4.210063219070434570e-01 2.036270946264266968e-01 2.409767508506774902e-01 1.497187465429306030e-01 8.174273371696472168e-02 2.246490269899368286e-01 -2.361286580562591553e-01 3.862986564636230469e-01 3.589895740151405334e-02 3.239673003554344177e-02 -2.077181637287139893e-01 -4.668178409337997437e-02 7.375735044479370117e-02 -1.594468355178833008e-01 -4.293455928564071655e-02 9.063484519720077515e-02 5.401787534356117249e-02 -1.854947507381439209e-01 -1.780177280306816101e-02 -2.279053032398223877e-01 2.140205204486846924e-01 -2.007639259099960327e-01 2.817218303680419922e-01 -1.430843770503997803e-01 -9.325109422206878662e-02 -1.039394512772560120e-01 -9.285440295934677124e-02 -1.772370189428329468e-01 5.582767724990844727e-02 3.836707770824432373e-02 7.092484086751937866e-02
-9.427620470523834229e-02 1.204546727240085602e-02 1.857796013355255127e-01 1.602667570114135742e-01 2.036915868520736694e-01 3.046766817569732666e-01 1.264328062534332275e-01 -5.324339121580123901e-02 2.833119928836822510e-01 5.745135992765426636e-02 5.304802656173706055e-01 5.254447832703590393e-02 1.658950895071029663e-01 -1.403887271881103516e-01 1.408412307500839233e-01 -1.413354426622390747e-01 1.152162551879882812e-01 5.622268840670585632e-02 7.014039903879165649e-02 -3.746389970183372498e-02 1.982537806034088135e-01 9.587994962930679321e-02 6.064189970493316650e-02 -2.061479687690734863e-01 4.491070657968521118e-02 6.756670027971267700e-02 1.531895846128463745e-01 -3.102214634418487549e-01 -8.695051074028015137e-02 2.323057316243648529e-02 -1.692243814468383789e-01 2.059030085802078247e-01
-4.608697444200515747e-02 -9.132171981036663055e-03 1.268721371889114380e-01 -8.693433366715908051e-03 1.570565849542617798e-01 2.340402454137802124e-01 1.594463288784027100e-01 6.706657260656356812e-02 2.382803559303283691e-01 4.819117486476898193e-01 2.528435587882995605e-01 -1.307816952466964722e-01 -1.512761116027832031e-01 -5.790896341204643250e-02 -9.351626783609390259e-02 -3.565550968050956726e-02 1.852701455354690552e-01 2.174210399389266968e-01 -3.131076395511627197e-01 2.534825168550014496e-02 1.231766268610954285e-01 1.036272644996643066e-01 1.428339332342147827e-01 9.080500900745391846e-02 1.169505938887596130e-01 -1.938310861587524414e-01 1.525625884532928467e-01 -2.713325321674346924e-01 -1.300795227289199829e-01 1.656346470117568970e-01 -7.855740934610366821e-02 -1.801318973302841187e-01
-3.721305727958679199e-01 4.137329012155532837e-02 2.360226958990097046e-02 2.313651144504547119e-01 2.796842753887176514e-01 2.109942585229873657e-02 -5.843476951122283936e-02 -2.477648407220840454e-01 3.497588038444519043e-01 2.399111837148666382e-01 2.278784513473510742e-01 2.388909310102462769e-01 -5.412501469254493713e-02 -4.679400473833084106e-02 6.097565218806266785e-02 5.765165202319622040e-03 8.725278079509735107e-02 -8.779668807983398438e-02 -8.535020798444747925e-02 1.977022886276245117e-01 -8.446787483990192413e-03 -4.613575041294097900e-01 4.369708150625228882e-02 -3.047650307416915894e-02 1.181337013840675354e-01 -9.811771102249622345e-03 1.108538880944252014e-01 -8.291670680046081543e-02 -1.233574599027633667e-01 4.861628636717796326e-02 -9.037445485591888428e-02 1.675614118576049805e-01
-9.193260222673416138e-02 -1.300171762704849243e-02 9.436324238777160645e-02 -4.419456049799919128e-02 1.865557581186294556e-01 1.135670840740203857e-01 3.094073534011840820e-01 1.334142312407493591e-02 3.801602721214294434e-01 -4.619098082184791565e-02 4.447093009948730469e-01 -1.071019098162651062e-01 1.955426633358001709e-01 5.259944498538970947e-02 8.078588545322418213e-02 7.331527024507522583e-02 -1.865865662693977356e-02 2.087894976139068604e-01 -1.971461176872253418e-01 6.122897937893867493e-02 5.857284739613533020e-02 2.970429370179772377e-03 2.951516211032867432e-01 -6.880763685330748558e-04 -1.436184048652648926e-01 -5.357422679662704468e-02 9.266819059848785400e-02 -4.247288405895233154e-01 -7.450658082962036133e-02 -9.070067852735519409e-02 -4.569095326587557793e-04 -1.573045402765274048e-01
-4.681571200489997864e-02 2.075021564960479736e-01 8.019570261240005493e-02 1.283290982246398926e-01 3.134144842624664307e-02 1.582066416740417480e-01 -9.904935210943222046e-02 9.066119790077209473e-02 2.821698784828186035e-01 8.382538706064224243e-02 4.601987600326538086e-01 1.716263741254806519e-01 -8.399544656276702881e-02 -1.028140932321548462e-01 -2.680102586746215820e-01 6.625848263502120972e-02 -2.201606146991252899e-02 2.098150700330734253e-01 -2.182628668379038572e-04 3.394401967525482178e-01 -1.640037298202514648e-01 -1.839747466146945953e-02 -4.806001111865043640e-02 3.104410693049430847e-02 -1.798874000087380409e-03 8.954562246799468994e-02 2.185621708631515503e-01 -2.550731003284454346e-01 2.988789677619934082e-01 3.751479461789131165e-02 -2.395187318325042725e-01 8.297230303287506104e-02
-3.354622423648834229e-02 -1.549912057816982269e-02 6.522861868143081665e-02 2.008838206529617310e-01 -1.875407099723815918e-01 2.090962380170822144e-01 -1.079494804143905640e-01 -4.174189642071723938e-03 3.763728439807891846e-01 1.039166674017906189e-01 2.303869873285293579e-01 7.572949863970279694e-03 6.951433606445789337e-04 -5.585413798689842224e-02 -2.271849364042282104e-01 -2.682096660137176514e-01 1.495075225830078125e-01 -1.225806251168251038e-01 -5.418007448315620422e-02 -1.130145490169525146e-01 -2.998104551807045937e-03 9.921823628246784210e-03 -1.105879619717597961e-02 5.679192543029785156e-01 6.238013878464698792e-02 -1.152800694108009338e-01 6.225879490375518799e-02 -2.797962427139282227e-01 -2.115602642297744751e-01 -1.030043512582778931e-01 -1.740369014441967010e-02 1.844223961234092712e-02
1.010735556483268738e-01 2.665892243385314941e-01 2.569966912269592285e-01 -3.137055039405822754e-02 -8.724503964185714722e-02 1.628246456384658813e-01 1.387933641672134399e-01 7.541921455413103104e-03 8.518763631582260132e-02 5.331760039553046227e-04 4.576312899589538574e-01 5.908184498548507690e-02 4.814549908041954041e-02 -1.115397084504365921e-02 -9.583196043968200684e-02 2.039060145616531372e-01 -1.437802612781524658e-01 -6.959456950426101685e-02 1.045804098248481750e-01 1.942903101444244385e-01 5.067719891667366028e-02 -2.683845907449722290e-02 1.735781431198120117e-01 4.048757553100585938e-01 -6.380543112754821777e-03 1.883183121681213379e-01 1.912001818418502808e-01 -1.321890354156494141e-01 -2.557365894317626953e-01 1.896230727434158325e-01 -2.407665550708770752e-01 6.673869490623474121e-02
-2.502361834049224854e-01 2.173993270844221115e-03 1.484485119581222534e-01 2.738104760646820068e-01 2.127139121294021606e-01 -2.664565807208418846e-03 -6.171881034970283508e-02 -1.019305512309074402e-01 4.094868600368499756e-01 1.694665849208831787e-01 2.292427420616149902e-01 -2.031694948673248291e-01 2.748258113861083984e-01 6.429422646760940552e-02 -1.765986979007720947e-01 3.336514532566070557e-01 1.631368547677993774e-01 -1.500000357627868652e-01 -2.416682057082653046e-02 2.787098847329616547e-02 -1.464683711528778076e-01 -1.071375235915184021e-01 1.254102773964405060e-02 -1.498612463474273682e-01 -9.626405686140060425e-02 6.464207917451858521e-02 5.238910764455795288e-02 -7.260847091674804688e-02 1.073461472988128662e-01 2.751420438289642334e-01 -2.217186093330383301e-01 -6.814491003751754761e-02
2.354873716831207275e-02 1.608266830444335938e-01 -2.402009256184101105e-02 3.975473046302795410e-01 6.780198961496353149e-02 2.797920107841491699e-01 3.140571713447570801e-02 1.793937981128692627e-01 3.058731853961944580e-01 3.012362718582153320e-01 2.066688090562820435e-01 1.559416111558675766e-02 -2.827505581080913544e-02 1.158278062939643860e-01 1.254869699478149414e-01 9.815568476915359497e-02 -1.832404732704162598e-01 -1.319129616022109985e-01 -8.475050330162048340e-02 1.821177899837493896e-01 -3.596040606498718262e-02 -6.777764856815338135e-02 -1.081012710928916931e-01 2.181668877601623535e-01 -8.489738404750823975e-02 4.997901245951652527e-02 -3.152972757816314697e-01 2.335796318948268890e-02 -1.630908399820327759e-01 -1.895592361688613892e-02 -2.240500003099441528e-01 2.978914976119995117e-01
6.440175697207450867e-03 1.079739257693290710e-01 2.691445946693420410e-01 2.317254990339279175e-01 2.348776757717132568e-01 9.157683700323104858e-02 1.422922909259796143e-01 -6.020299345254898071e-02 1.990806758403778076e-01 3.153547644615173340e-01 6.616278737783432007e-02 -1.880491524934768677e-01 -3.782600833801552653e-05 -1.007272228598594666e-01 -1.169869676232337952e-01 7.278444617986679077e-02 -3.893756121397018433e-02 -1.903031170368194580e-01 -1.114686802029609680e-01 8.908618986606597900e-02 1.785414814949035645e-01 -2.512475848197937012e-02 5.233463644981384277e-02 3.171953260898590088e-01 4.345232155174016953e-03 2.024537622928619385e-01 1.236071512103080750e-01 -4.133922159671783447e-01 -4.000590741634368896e-02 2.174495160579681396e-02 2.739690840244293213e-01 2.617715895175933838e-01
-1.857354789972305298e-01 4.363867640495300293e-01 3.848679661750793457e-01 4.101327061653137207e-02 2.483298331499099731e-01 2.471380829811096191e-01 1.336603760719299316e-01 5.206828005611896515e-03 3.804935812950134277e-01 6.179720163345336914e-02 1.275146901607513428e-01 7.560977828688919544e-04 -8.821000903844833374e-02 7.442720700055360794e-03 -1.653915345668792725e-01 -2.584219677373766899e-03 -7.242112606763839722e-02 2.389558106660842896e-01 -1.484638452529907227e-01 -1.010350435972213745e-01 -5.156198516488075256e-02 1.382659673690795898e-01 -4.527967423200607300e-02 2.129494100809097290e-01 9.306735359132289886e-03 3.437622636556625366e-02 -2.022277265787124634e-01 -1.610582023859024048e-01 8.923871815204620361e-02 3.234241530299186707e-02 -5.764780938625335693e-02 -2.009206861257553101e-01
1.679004281759262085e-01 2.585442960262298584e-01 4.431183636188507080e-02 2.801947593688964844e-01 1.190310250967741013e-02 -5.168779194355010986e-02 5.963814258575439453e-02 -7.547800987958908081e-02 4.689153730869293213e-01 1.033700816333293915e-02 1.543169021606445312e-01 -2.372144460678100586e-01 -1.731255650520324707e-01 2.058339416980743408e-01 -1.137057542800903320e-01 -5.069192126393318176e-02 2.714063227176666260e-01 -1.137886047363281250e-01 -3.984440863132476807e-02 6.613882631063461304e-02 -4.364058747887611389e-02 2.033531367778778076e-01 4.894918575882911682e-02 4.211074411869049072e-01 -1.629343479871749878e-01 1.072250753641128540e-01 -3.093348629772663116e-02 -6.248414888978004456e-02 -1.877873092889785767e-01 -8.796888403594493866e-03 1.455219835042953491e-01 -9.763839095830917358e-02
-4.756306111812591553e-02 -4.357318975962698460e-04 1.956869810819625854e-01 -6.739730387926101685e-02 -1.246988922357559204e-01 2.871342003345489502e-01 7.925565540790557861e-02 -5.004203692078590393e-02 4.169021546840667725e-01 -8.901757001876831055e-02 5.143744945526123047e-01 -4.835189878940582275e-02 2.773767709732055664e-02 -1.910126805305480957e-01 -1.195468977093696594e-01 1.056346371769905090e-01 -1.302258819341659546e-01 4.522738978266716003e-02 -3.827355057001113892e-02 -4.633190855383872986e-02 6.173477694392204285e-02 -1.723786741495132446e-01 9.081205725669860840e-02 4.081644415855407715e-01 -8.275339007377624512e-02 -2.538714557886123657e-02 -2.216887027025222778e-01 -2.060811221599578857e-01 2.269975282251834869e-02 6.213592737913131714e-02 1.956569589674472809e-02 4.371593892574310303e-02
1.784802824258804321e-01 2.156932502985000610e-01 1.673093140125274658e-01 -7.291433215141296387e-02 -1.350187957286834717e-01 1.119785979390144348e-01 2.010119706392288208e-01 2.009183168411254883e-01 4.466546773910522461e-01 1.416846960783004761e-01 1.730417609214782715e-01 4.575963690876960754e-02 1.776613146066665649e-01 1.018446236848831177e-01 -6.114572659134864807e-02 -1.671679466962814331e-01 3.091991543769836426e-01 1.668140292167663574e-01 -6.433510035276412964e-02 1.531930826604366302e-02 8.341999351978302002e-02 -1.811891496181488037e-01 2.146847546100616455e-01 2.094634771347045898e-01 -1.126682087779045105e-01 -3.416328430175781250e-01 -5.538351833820343018e-02 -2.088547348976135254e-01 2.981926314532756805e-02 -9.906464070081710815e-02 -8.419618755578994751e-02 -9.616566821932792664e-03
-1.664166599512100220e-01 1.413871645927429199e-01 2.339558154344558716e-01 2.263297885656356812e-02 -2.256226241588592529e-01 2.863892354071140289e-03 7.585412263870239258e-02 1.660165637731552124e-01 5.016582012176513672e-01 1.456049382686614990e-01 3.393667936325073242e-01 5.191584676504135132e-02 3.416611552238464355e-01 -7.307396829128265381e-02 8.012902736663818359e-02 1.056897640228271484e-02 9.759894013404846191e-02 6.845966726541519165e-02 -6.840461492538452148e-02 2.816849052906036377e-01 1.553159672766923904e-02 4.244287684559822083e-02 -1.900807917118072510e-01 9.373091906309127808e-02 -5.810106545686721802e-02 -1.371462047100067139e-01 2.449768632650375366e-01 3.126736730337142944e-02 -4.030197858810424805e-02 9.909019619226455688e-02 -1.801072210073471069e-01 -1.457829475402832031e-01
-2.679875120520591736e-02 2.059582769870758057e-01 4.216710478067398071e-02 1.412186473608016968e-01 -9.025148302316665649e-02 1.978720724582672119e-01 8.717431128025054932e-02 1.839191652834415436e-02 3.550139963626861572e-01 -1.711399555206298828e-01 2.674472332000732422e-01 -2.627904117107391357e-01 2.541792392730712891e-01 5.422528460621833801e-02 -5.517925694584846497e-02 -1.529963463544845581e-01 -4.730046167969703674e-02 -3.232362121343612671e-02 -1.078617721796035767e-01 2.144609093666076660e-01 -1.638565808534622192e-01 -1.533515006303787231e-01 -3.063468337059020996e-01 3.589709997177124023e-01 -1.187081262469291687e-01 2.071333974599838257e-01 2.339428104460239410e-02 -8.687128871679306030e-02 -1.647474914789199829e-01 -2.371374666690826416e-01 -8.619144558906555176e-02 -1.079920027405023575e-02
2.135008759796619415e-02 -7.482527196407318115e-02 2.034443914890289307e-01 -2.190935425460338593e-02 9.807501733303070068e-02 6.829322129487991333e-02 8.487804234027862549e-02 -5.564398318529129028e-02 2.639584839344024658e-01 2.441632300615310669e-01 2.990075349807739258e-01 -4.214776307344436646e-02 6.961747258901596069e-02 -1.472822874784469604e-01 9.087974578142166138e-02 4.366206005215644836e-02 2.050412893295288086e-01 2.946410477161407471e-01 -2.917259633541107178e-01 -6.313443928956985474e-02 3.042373657226562500e-01 8.479711413383483887e-02 8.558662980794906616e-02 1.523883640766143799e-01 -1.094097346067428589e-01 -2.154518216848373413e-01 3.348011672496795654e-01 -2.078296542167663574e-01 -1.946300864219665527e-01 1.395525336265563965e-01 -2.222042679786682129e-01 -4.083724692463874817e-02
-1.492989510297775269e-01 1.753397881984710693e-01 3.809526264667510986e-01 6.415082514286041260e-02 1.938820183277130127e-01 -4.300190135836601257e-02 1.734304875135421753e-01 -2.668389678001403809e-01 3.087438084185123444e-02 1.619719564914703369e-01 1.630947589874267578e-01 1.059417799115180969e-01 2.060657925903797150e-02 3.084138408303260803e-02 1.124460343271493912e-02 -3.827100386843085289e-03 -1.762141287326812744e-01 5.266721919178962708e-02 -8.072026073932647705e-02 1.628133058547973633e-01 8.528713881969451904e-02 -8.235199749469757080e-02 1.953370869159698486e-01 4.717837274074554443e-01 1.684863120317459106e-01 -3.932792320847511292e-02 8.618213236331939697e-02 -2.122635394334793091e-01 -1.396431326866149902e-01 2.600278258323669434e-01 4.921130836009979248e-02 2.772742807865142822e-01
-2.243964225053787231e-01 2.057045400142669678e-01 7.262755930423736572e-02 3.427715599536895752e-02 1.661137118935585022e-02 -1.786071211099624634e-01 1.612896770238876343e-01 -9.658264368772506714e-02 4.815779030323028564e-01 8.491492271423339844e-02 3.690968826413154602e-02 -2.627947926521301270e-01 -6.461038137786090374e-04 -1.165128201246261597e-01 1.092769743991084397e-04 9.631130844354629517e-02 3.699896931648254395e-01 1.319346874952316284e-01 8.818966895341873169e-02 5.370391532778739929e-02 3.263712525367736816e-01 1.896554380655288696e-01 2.787932381033897400e-02 4.074661061167716980e-02 -1.292631626129150391e-01 1.703443080186843872e-01 3.424389287829399109e-02 -1.388368308544158936e-01 -2.548881806433200836e-02 -2.917534410953521729e-01 -1.725518405437469482e-01 9.672939777374267578e-02
-1.676751524209976196e-01 2.626398801803588867e-01 1.222704164683818817e-02 3.620699346065521240e-01 -3.026451468467712402e-01 1.080995723605155945e-01 -2.645891532301902771e-02 4.571553319692611694e-03 3.333977758884429932e-01 1.052741855382919312e-01 -5.533381830900907516e-03 -9.603648632764816284e-02 1.708962321281433105e-01 1.673955321311950684e-01 1.178962923586368561e-02 -1.741841286420822144e-01 -1.096767038106918335e-01 2.487816512584686279e-01 -1.162699833512306213e-01 1.057535558938980103e-01 2.999639511108398438e-02 -8.187395334243774414e-02 1.654585301876068115e-01 3.237022459506988525e-01 4.671502113342285156e-02 1.362665891647338867e-01 5.171478912234306335e-02 8.674146234989166260e-02 -3.682433068752288818e-01 1.690197288990020752e-01 -1.102806925773620605e-01 -5.287541076540946960e-02
-9.668689966201782227e-02 6.142384186387062073e-02 1.912438422441482544e-01 -6.294266879558563232e-02 -8.452504873275756836e-02 1.178069189190864563e-01 2.050211578607559204e-01 -9.519194066524505615e-02 4.028948843479156494e-01 4.746429920196533203e-01 6.912072002887725830e-02 -1.229806244373321533e-01 -7.348357141017913818e-02 -9.906432777643203735e-02 -5.970342084765434265e-03 -1.205247417092323303e-01 1.463638246059417725e-01 2.384600788354873657e-01 -1.468354314565658569e-01 -2.235500663518905640e-01 3.982203453779220581e-02 1.153499931097030640e-01 8.068297058343887329e-02 1.253473609685897827e-01 -1.410376578569412231e-01 -1.674331128597259521e-01 2.502875030040740967e-01 -2.516216635704040527e-01 -8.293116837739944458e-02 1.767325699329376221e-01 -1.457948386669158936e-01 -1.294301748275756836e-01
4.452143236994743347e-02 -7.547371089458465576e-02 7.093390077352523804e-02 -1.402809098362922668e-02 2.176347672939300537e-01 9.445551037788391113e-02 5.815516412258148193e-02 1.696350127458572388e-01 3.033109009265899658e-01 -1.641988009214401245e-01 2.651423811912536621e-01 -2.138745635747909546e-01 -1.084826737642288208e-01 4.470941424369812012e-02 -1.822047829627990723e-01 5.919142067432403564e-02 6.317209452390670776e-03 2.132645398378372192e-01 -7.336396723985671997e-02 3.332837820053100586e-01 7.206757087260484695e-03 -2.626487910747528076e-01 1.260982155799865723e-01 4.056985676288604736e-01 1.132667884230613708e-01 2.644416987895965576e-01 -2.108274698257446289e-01 8.231570571660995483e-02 -1.959612369537353516e-01 1.386992633342742920e-02 1.674125790596008301e-01 -3.261426091194152832e-02
1.591499894857406616e-01 1.686515957117080688e-01 5.065875127911567688e-02 5.562234669923782349e-02 2.093476951122283936e-01 2.901024222373962402e-01 6.866309791803359985e-02 3.891825675964355469e-02 5.379978418350219727e-01 -1.065464913845062256e-01 2.149889767169952393e-01 1.128489896655082703e-01 -2.220000773668289185e-01 -8.274750411510467529e-02 9.698969125747680664e-02 -1.317889802157878876e-02 2.749988138675689697e-01 2.265543490648269653e-01 -1.394389718770980835e-01 -1.134936586022377014e-01 -1.927949488162994385e-01 2.359029650688171387e-02 1.524083316326141357e-01 2.695273458957672119e-01 -1.119929086416959763e-02 2.319242991507053375e-02 -5.897716432809829712e-02 -2.084463089704513550e-01 -1.130641251802444458e-01 -1.609701514244079590e-01 -9.144419804215431213e-03 4.058431088924407959e-02
8.525502681732177734e-02 -1.351330578327178955e-01 2.314967811107635498e-01 2.093251794576644897e-01 4.018748179078102112e-02 1.688714921474456787e-01 -1.160924434661865234e-01 -4.468791931867599487e-02 4.173997640609741211e-01 1.392381638288497925e-01 2.423616945743560791e-01 -1.514868587255477905e-01 1.120042055845260620e-01 1.054831296205520630e-01 9.941335767507553101e-02 3.435751795768737793e-02 1.521520763635635376e-01 7.200809568166732788e-02 -8.217522501945495605e-02 3.377398550510406494e-01 3.671113550662994385e-01 2.531979382038116455e-01 -1.468704193830490112e-01 1.507423818111419678e-01 -1.047819256782531738e-01 9.752029180526733398e-02 -1.488162577152252197e-01 1.905417591333389282e-01 3.234367445111274719e-02 3.910601884126663208e-02 -1.037563681602478027e-01 1.918593645095825195e-01
-6.694847345352172852e-02 -4.187499731779098511e-02 1.468975245952606201e-01 3.389930129051208496e-01 -1.687277294695377350e-02 7.575036585330963135e-02 5.359735712409019470e-02 1.254319250583648682e-01 4.093754887580871582e-01 1.474968045949935913e-01 5.395490303635597229e-02 -1.781256347894668579e-01 -2.063706368207931519e-01 9.875447303056716919e-02 -3.676566481590270996e-01 2.546380273997783661e-02 3.498692214488983154e-01 -1.615143753588199615e-02 -1.008248515427112579e-02 -1.924422383308410645e-01 -9.621971845626831055e-02 -9.401339292526245117e-02 1.236355081200599670e-01 3.810012340545654297e-01 -1.191138327121734619e-01 1.283136904239654541e-01 2.748261019587516785e-02 4.794872924685478210e-02 -5.920841917395591736e-02 -6.833054870367050171e-02 1.608865559101104736e-01 1.199192777276039124e-01
-3.525088727474212646e-02 -3.345893928781151772e-03 4.337629973888397217e-01 -2.044986188411712646e-02 1.292561590671539307e-01 1.760485023260116577e-01 2.463212460279464722e-01 -1.863825768232345581e-01 3.304568231105804443e-01 1.183453947305679321e-01 -9.446278959512710571e-02 -1.353470385074615479e-01 -1.159985661506652832e-01 1.438750177621841431e-01 -2.147576212882995605e-01 -2.462603449821472168e-01 4.612715542316436768e-02 -2.946727722883224487e-02 -3.108465373516082764e-01 2.658474147319793701e-01 -2.265652120113372803e-01 6.952905654907226562e-02 2.774779312312602997e-02 1.260035634040832520e-01 2.379726804792881012e-02 6.534741073846817017e-02 -7.983738183975219727e-02 -2.581374943256378174e-01 -8.591784536838531494e-02 -2.117197066545486450e-01 4.758400097489356995e-02 1.638252288103103638e-02
-1.631083637475967407e-01 -3.071073442697525024e-02 1.067270338535308838e-01 -7.495755702257156372e-02 5.818091332912445068e-02 4.939909651875495911e-02 3.261336684226989746e-01 5.638583749532699585e-02 2.374754846096038818e-01 1.949692219495773315e-01 2.884072363376617432e-01 -6.375992204993963242e-03 -2.409301325678825378e-02 -6.572656333446502686e-02 5.188609473407268524e-03 7.316675037145614624e-02 2.460838258266448975e-01 2.195165604352951050e-01 -1.038241833448410034e-01 -1.399465799331665039e-01 1.988321542739868164e-01 6.373399496078491211e-02 8.263608813285827637e-02 1.438192874193191528e-01 1.684619784355163574e-01 -1.179476529359817505e-01 2.856570780277252197e-01 -4.590760171413421631e-01 -2.425540387630462646e-01 1.511870622634887695e-01 -1.131179854273796082e-01 -1.132342591881752014e-01
1.007028445601463318e-01 3.202448412775993347e-02 2.046351879835128784e-01 2.695063650608062744e-01 2.431968301534652710e-01 1.369066685438156128e-01 1.933739334344863892e-01 1.864370517432689667e-02 1.558365672826766968e-01 3.260138928890228271e-01 7.675847411155700684e-02 -1.046901270747184753e-01 2.635003998875617981e-02 -1.477086693048477173e-01 -1.337763965129852295e-01 2.895509637892246246e-02 -1.743146684020757675e-03 -8.609914034605026245e-02 -2.120681405067443848e-01 1.176212430000305176e-01 2.402510792016983032e-01 -3.532529994845390320e-02 8.249787986278533936e-02 3.225742876529693604e-01 1.018276959657669067e-01 2.536171674728393555e-01 2.495658248662948608e-01 -2.970196008682250977e-01 -5.271953716874122620e-02 -3.872185200452804565e-02 1.392684578895568848e-01 2.917282581329345703e-01
1.024055294692516327e-02 1.862056851387023926e-01 2.437406219542026520e-02 -4.439518786966800690e-03 2.611348330974578857e-01 2.962982058525085449e-01 3.623210787773132324e-01 -8.450069278478622437e-02 3.187780082225799561e-01 1.191031560301780701e-01 1.750753819942474365e-01 5.306168645620346069e-02 -1.273236572742462158e-01 -6.161265447735786438e-02 4.877603426575660706e-02 2.732230424880981445e-01 3.082124590873718262e-01 2.165041863918304443e-01 -4.320575669407844543e-02 -1.441378742456436157e-01 -1.001810058951377869e-01 9.866397827863693237e-02 8.347511291503906250e-02 2.670706510543823242e-01 -1.161312982439994812e-01 -2.120726406574249268e-01 1.047325134277343750e-01 -2.494496852159500122e-01 -1.062217205762863159e-01 2.895622327923774719e-02 -1.286017000675201416e-01 -3.172127529978752136e-02
3.772638365626335144e-02 6.726721674203872681e-02 5.519439280033111572e-02 8.968601375818252563e-02 -8.224610984325408936e-02 2.766531407833099365e-01 -8.629821240901947021e-02 -3.039349913597106934e-01 3.820198774337768555e-01 9.945040196180343628e-02 6.149904057383537292e-02 -2.842176705598831177e-02 -1.088698580861091614e-01 -3.227767720818519592e-02 -2.842397689819335938e-01 -1.532691866159439087e-01 1.053648367524147034e-01 3.363265469670295715e-02 2.554059773683547974e-02 -2.202062122523784637e-02 -2.565838210284709930e-02 -1.684710830450057983e-01 1.381599158048629761e-01 5.101392269134521484e-01 -4.626409709453582764e-02 -3.881765529513359070e-02 5.273199826478958130e-02 -2.557152211666107178e-01 9.787248075008392334e-02 2.580073773860931396e-01 1.241723299026489258e-01 1.926498264074325562e-01
-2.850305102765560150e-02 6.115328986197710037e-03 2.425090782344341278e-02 2.024610340595245361e-02 -9.697279334068298340e-02 8.109396696090698242e-02 -2.203223854303359985e-02 -1.569748483598232269e-02 5.755036473274230957e-01 -1.139788180589675903e-01 1.872860640287399292e-01 -1.419120579957962036e-01 6.303214281797409058e-02 -1.364552527666091919e-01 -1.376812160015106201e-01 -1.630418896675109863e-01 -9.729877114295959473e-02 -1.740484237670898438e-01 -2.713734805583953857e-01 -8.478099107742309570e-02 1.094447746872901917e-01 2.722687087953090668e-02 -1.429678872227668762e-02 5.180194377899169922e-01 7.318180054426193237e-02 1.312011480331420898e-02 -2.399690151214599609e-01 -2.137560844421386719e-01 2.259144373238086700e-02 -3.240257501602172852e-02 5.822720937430858612e-03 4.049301892518997192e-02
-1.330072879791259766e-01 -1.847812384366989136e-01 9.713078290224075317e-02 6.367982178926467896e-02 -1.397667825222015381e-01 6.901365239173173904e-03 -5.386917293071746826e-02 1.249272599816322327e-01 4.101397395133972168e-01 -1.651128083467483521e-01 1.885578930377960205e-01 -1.935641318559646606e-01 -6.278797239065170288e-02 -7.992503792047500610e-02 -2.287945598363876343e-01 -1.867223083972930908e-01 3.533954173326492310e-02 -6.269549578428268433e-02 -1.952662020921707153e-01 -1.660216040909290314e-02 9.731005877256393433e-02 -2.747105900198221207e-03 1.085247844457626343e-01 5.236390233039855957e-01 1.704424172639846802e-01 -3.124496154487133026e-02 2.541593089699745178e-02 -3.562255799770355225e-01 -9.078069031238555908e-02 -1.476072818040847778e-01 -5.924887955188751221e-02 1.996135339140892029e-02
-2.906026318669319153e-02 7.348056882619857788e-02 1.858492195606231689e-01 2.173932194709777832e-01 1.963098347187042236e-01 2.308711409568786621e-01 8.922858536243438721e-02 -1.209628582000732422e-01 1.257797777652740479e-01 3.206434249877929688e-01 4.291905090212821960e-02 -7.730082422494888306e-02 1.216177418828010559e-01 -1.320715397596359253e-01 -1.781978309154510498e-01 1.166227161884307861e-01 6.355333328247070312e-02 -7.653241604566574097e-02 -2.007434368133544922e-01 1.228537112474441528e-01 1.501462608575820923e-01 -9.566208720207214355e-02 1.153796911239624023e-01 3.342732489109039307e-01 8.437714725732803345e-02 3.370322883129119873e-01 1.043990328907966614e-01 -2.774920463562011719e-01 -3.346123173832893372e-02 -6.111016869544982910e-02 2.697995603084564209e-01 2.918796241283416748e-01
1.013311669230461121e-01 9.945584833621978760e-02 4.385359287261962891e-01 1.836455166339874268e-01 1.384259462356567383e-01 -1.047065630555152893e-01 1.181491836905479431e-01 -1.667351722717285156e-01 2.735342681407928467e-01 9.163893759250640869e-02 2.610718309879302979e-01 2.370468974113464355e-01 -3.057657554745674133e-02 1.785754039883613586e-02 -3.112315237522125244e-01 1.285873055458068848e-01 -9.937228262424468994e-02 6.843122839927673340e-02 -2.301886677742004395e-01 -8.217004686594009399e-02 4.241592437028884888e-02 -1.941577941179275513e-01 1.784330904483795166e-01 -9.731721878051757812e-02 -9.593611955642700195e-02 -1.626220345497131348e-02 1.938647925853729248e-01 -1.266882717609405518e-01 -1.758683845400810242e-02 2.992297708988189697e-01 -7.240690290927886963e-02 2.154067307710647583e-01
2.236559242010116577e-02 -1.951469480991363525e-02 1.385957598686218262e-01 9.874381870031356812e-02 -4.317386448383331299e-02 1.767668277025222778e-01 3.488706052303314209e-02 -4.981181398034095764e-02 4.692123532295227051e-01 -9.513352066278457642e-02 1.036624908447265625e-01 -2.048765867948532104e-01 2.174802571535110474e-01 -1.905227601528167725e-01 -1.475460827350616455e-01 -2.095399796962738037e-01 -1.294216513633728027e-01 5.932210013270378113e-02 -2.003084421157836914e-01 -1.379136294126510620e-01 4.244245961308479309e-02 -2.296651452779769897e-01 1.135703772306442261e-01 3.374011516571044922e-01 1.082874741405248642e-02 1.699497699737548828e-01 -3.595492839813232422e-01 -1.053658649325370789e-01 -6.004422530531883240e-02 7.671212404966354370e-02 3.024370037019252777e-02 2.483266144990921021e-01
6.525403261184692383e-02 1.944965124130249023e-01 1.930085867643356323e-01 9.037000127136707306e-03 -1.145660877227783203e-01 1.367887556552886963e-01 1.957165896892547607e-01 -1.087768226861953735e-01 2.124923914670944214e-01 -3.343344107270240784e-02 6.115950942039489746e-01 3.981510549783706665e-02 2.205169498920440674e-01 -7.772881537675857544e-02 -5.812843516469001770e-02 6.330444663763046265e-02 1.372595727443695068e-01 -2.793950214982032776e-02 1.615624576807022095e-01 2.582631073892116547e-02 -8.863558992743492126e-03 -2.085164487361907959e-01 1.032104715704917908e-01 1.725527495145797729e-01 3.476941585540771484e-02 1.010150387883186340e-01 2.018919140100479126e-01 -1.810253560543060303e-01 -1.493845283985137939e-01 2.531237900257110596e-01 -1.602998077869415283e-01 1.650544703006744385e-01
-9.551423043012619019e-02 1.424241811037063599e-01 2.644961476325988770e-01 -8.348637819290161133e-02 2.110416255891323090e-02 1.631698012351989746e-01 3.847044110298156738e-01 -1.569358259439468384e-01 3.692698180675506592e-01 -1.640040799975395203e-02 -4.176263883709907532e-02 1.348475739359855652e-02 -1.941354423761367798e-01 -1.188042387366294861e-01 -1.224273592233657837e-01 -5.522841215133666992e-02 -3.280061110854148865e-02 -6.030271202325820923e-02 8.434966951608657837e-02 -1.208616495132446289e-01 2.400731593370437622e-01 1.778048872947692871e-01 -3.106938600540161133e-01 1.858595311641693115e-01 1.257392019033432007e-01 2.421873211860656738e-01 -3.232737071812152863e-03 -1.567456424236297607e-01 -1.699455678462982178e-01 2.529263794422149658e-01 1.274902820587158203e-01 1.751023828983306885e-01
-6.595670431852340698e-02 7.759982347488403320e-02 -4.683690145611763000e-02 -2.719951048493385315e-02 1.959911435842514038e-01 1.412014514207839966e-01 -2.956928312778472900e-02 -1.145683154463768005e-01 3.249659836292266846e-01 3.379854559898376465e-01 4.381140768527984619e-01 -7.832658290863037109e-02 -5.775050818920135498e-02 2.601409852504730225e-01 -4.844458773732185364e-02 -1.052011325955390930e-01 -2.085017710924148560e-01 2.556436061859130859e-01 -2.911603152751922607e-01 -3.646285086870193481e-02 -2.193215489387512207e-01 -1.364481300115585327e-01 7.547499239444732666e-02 3.804835304617881775e-02 -5.990980193018913269e-02 -3.380423411726951599e-02 -2.041045203804969788e-02 -2.862711548805236816e-01 1.351564079523086548e-01 -7.695599645376205444e-02 8.669901639223098755e-02 1.562197953462600708e-01
-4.158972203731536865e-02 -1.254854607395827770e-03 6.322377920150756836e-02 3.525630384683609009e-02 2.277220040559768677e-01 1.293303966522216797e-01 9.509500116109848022e-02 -6.067987158894538879e-02 2.919094264507293701e-01 3.753456473350524902e-01 2.410339564085006714e-01 -2.089099586009979248e-01 -7.169443368911743164e-02 -7.852163910865783691e-02 -1.097196713089942932e-02 1.640535145998001099e-01 1.565234810113906860e-01 2.652309238910675049e-01 -3.323515355587005615e-01 -2.676396444439888000e-02 1.408281773328781128e-01 4.902232065796852112e-02 2.028865814208984375e-01 1.869309991598129272e-01 -1.112632825970649719e-01 -2.448729723691940308e-01 2.065048962831497192e-01 -1.848924607038497925e-01 -4.593989625573158264e-02 1.667695492506027222e-01 -1.957546621561050415e-01 -1.541649848222732544e-01
-2.472706139087677002e-01 2.964924573898315430e-01 1.064813658595085144e-01 3.288954496383666992e-02 -2.272809892892837524e-01 2.262513190507888794e-01 3.223387300968170166e-01 -3.033081628382205963e-02 3.689506351947784424e-01 -3.095308504998683929e-02 -1.530427578836679459e-02 -1.206423640251159668e-01 1.175067946314811707e-01 -2.082099914550781250e-01 -4.039582014083862305e-01 1.075250357389450073e-01 1.862045079469680786e-01 1.556187421083450317e-01 1.605950295925140381e-01 1.953662037849426270e-01 9.053466469049453735e-02 4.092603176832199097e-02 -4.627950862050056458e-02 1.207978948950767517e-01 1.086950674653053284e-01 2.266823351383209229e-01 -9.094399958848953247e-02 -1.127917319536209106e-01 -4.713981971144676208e-02 6.596115231513977051e-02 6.933375447988510132e-02 4.539284855127334595e-02
-1.854259073734283447e-01 -5.653930827975273132e-02 -4.537685960531234741e-02 -5.353219341486692429e-03 1.394042223691940308e-01 2.122879400849342346e-02 3.584436774253845215e-01 -2.674189582467079163e-02 5.661460757255554199e-01 4.299401119351387024e-02 1.049624681472778320e-01 1.503670662641525269e-01 1.793819069862365723e-01 4.796314239501953125e-02 -5.626037716865539551e-02 2.657745592296123505e-02 -1.212297901511192322e-01 -1.266074646264314651e-02 1.641311645507812500e-01 5.510024726390838623e-03 1.552941948175430298e-01 1.727947443723678589e-01 8.617942780256271362e-02 3.195396661758422852e-01 -1.542041301727294922e-01 -2.227163128554821014e-02 1.647091954946517944e-01 -3.057472109794616699e-01 2.091789841651916504e-01 1.082073524594306946e-01 3.893885016441345215e-02 9.851345419883728027e-02
-8.992805331945419312e-02 1.091585457324981689e-01 2.573339939117431641e-01 3.008898794651031494e-01 9.793524444103240967e-02 1.773853152990341187e-01 3.333453536033630371e-01 7.534341420978307724e-03 7.099007815122604370e-02 -1.808644458651542664e-02 5.836268663406372070e-01 8.718493580818176270e-02 -5.574061349034309387e-02 -7.372163981199264526e-02 1.416083890944719315e-02 3.372634202241897583e-02 9.807781875133514404e-02 1.192832663655281067e-01 5.818894878029823303e-02 8.222503960132598877e-02 2.105766348540782928e-02 3.423957154154777527e-03 -4.579040780663490295e-02 1.094777807593345642e-01 1.561269313097000122e-01 3.827150166034698486e-02 1.522933244705200195e-01 -2.776622176170349121e-01 -2.083544135093688965e-01 2.465304136276245117e-01 -1.093590334057807922e-01 1.293480396270751953e-01
-9.215784817934036255e-02 8.354710042476654053e-02 -3.020800091326236725e-02 -2.648017369210720062e-02 -1.146326437592506409e-01 2.011379748582839966e-01 8.120377361774444580e-02 -4.176670312881469727e-01 3.483764827251434326e-01 3.028126955032348633e-01 2.040714174509048462e-01 -1.541072577238082886e-01 7.123325765132904053e-02 -9.894013404846191406e-02 -2.328195571899414062e-01 1.253271400928497314e-01 2.801767550408840179e-02 1.947033107280731201e-01 -1.858788132667541504e-01 -2.718590665608644485e-03 2.732893824577331543e-01 -1.929340213537216187e-01 3.263602033257484436e-02 7.543892413377761841e-02 2.862856686115264893e-01 1.653614789247512817e-01 2.910787053406238556e-02 1.531876474618911743e-01 9.848294407129287720e-02 -5.284684523940086365e-02 -1.465141773223876953e-01 -1.598436236381530762e-01
-2.739289700984954834e-01 -2.265643030405044556e-01 -1.899718679487705231e-02 1.159804090857505798e-01 9.412071108818054199e-02 -5.932778492569923401e-02 2.580941915512084961e-01 -9.114848077297210693e-02 4.484081864356994629e-01 1.148244831711053848e-02 2.792122066020965576e-01 1.917221695184707642e-01 -7.620290666818618774e-02 7.700929790735244751e-02 4.560835193842649460e-03 -1.619474142789840698e-01 7.926917076110839844e-02 5.213267356157302856e-02 1.963715106248855591e-01 -5.271550267934799194e-02 2.387211620807647705e-01 -6.230839528143405914e-03 2.505604624748229980e-01 1.196343824267387390e-01 -1.041312515735626221e-01 2.787289917469024658e-01 9.401901811361312866e-02 -2.873510122299194336e-01 -6.408618390560150146e-02 1.528222858905792236e-01 -1.619375795125961304e-01 2.293124049901962280e-02
8.668499998748302460e-03 1.940228790044784546e-01 3.426047265529632568e-01 1.324908286333084106e-01 1.079581007361412048e-01 1.683770567178726196e-01 2.223312109708786011e-01 1.931980103254318237e-01 4.911497831344604492e-01 -9.532479941844940186e-02 -2.630721777677536011e-02 -6.798283755779266357e-02 2.516026794910430908e-02 -3.228073939681053162e-02 -2.627309560775756836e-01 1.541190315037965775e-03 3.136397302150726318e-01 3.377568209543824196e-03 -1.554512828588485718e-01 -2.061805874109268188e-01 -6.755473464727401733e-02 -6.873224675655364990e-02 1.379981935024261475e-01 1.270148158073425293e-01 -1.256067901849746704e-01 1.445202380418777466e-01 -1.646068543195724487e-01 -2.446682453155517578e-01 -7.370322197675704956e-02 -1.400305479764938354e-01 -1.232567578554153442e-01 2.961406670510768890e-02
6.036005541682243347e-02 1.332347393035888672e-01 -4.562849923968315125e-02 1.021340563893318176e-01 5.909091979265213013e-02 1.326760202646255493e-01 1.612499505281448364e-01 1.324311941862106323e-01 5.115366578102111816e-01 1.624557822942733765e-01 3.004464209079742432e-01 -1.954690366983413696e-01 -1.804960817098617554e-01 -8.703915774822235107e-02 -1.470360755920410156e-01 -1.068371459841728210e-01 2.850903198122978210e-02 -2.805898785591125488e-01 2.623753622174263000e-02 -1.858846470713615417e-02 -2.073610275983810425e-01 5.151192843914031982e-02 -1.924704462289810181e-01 1.038634330034255981e-01 -5.907263606786727905e-02 -3.550843894481658936e-02 1.658518426120281219e-02 -6.096625328063964844e-02 -3.514930903911590576e-01 -2.922879159450531006e-01 -3.496540710330009460e-02 1.368388831615447998e-01
7.172892987728118896e-02 1.458579301834106445e-01 2.849101722240447998e-01 2.158369868993759155e-01 4.721561074256896973e-02 2.887041866779327393e-02 1.464676409959793091e-01 -1.752557754516601562e-01 3.869704902172088623e-02 2.770910859107971191e-01 4.305064082145690918e-01 2.023385912179946899e-01 1.021643914282321930e-02 -1.875394582748413086e-01 -4.163565337657928467e-01 -1.231461018323898315e-01 -4.536116495728492737e-02 8.050629496574401855e-02 -7.844129949808120728e-02 2.965336292982101440e-02 1.389945000410079956e-01 1.248534098267555237e-01 1.832825597375631332e-03 4.940674826502799988e-02 1.336170453578233719e-02 1.777931153774261475e-01 -5.097094550728797913e-02 -2.820182442665100098e-01 -9.657789766788482666e-02 1.460282951593399048e-01 3.163718432188034058e-02 2.524815201759338379e-01
-4.263508319854736328e-01 -3.613709285855293274e-02 1.826078742742538452e-01 1.924188286066055298e-01 -6.914898753166198730e-02 2.318202704191207886e-01 4.063205122947692871e-01 -4.345837235450744629e-02 4.204897880554199219e-01 -1.147138625383377075e-01 2.416145652532577515e-01 -6.550499796867370605e-02 -8.252552896738052368e-02 1.189661305397748947e-02 1.311364024877548218e-01 1.315861046314239502e-01 -4.046477377414703369e-02 2.703749015927314758e-02 -6.231825426220893860e-02 -1.636745780706405640e-01 1.032482981681823730e-01 6.322297453880310059e-02 -6.513952463865280151e-02 2.246979922056198120e-01 2.401832938194274902e-01 -1.084714084863662720e-01 -1.187279373407363892e-01 -1.901766657829284668e-02 -1.469805687665939331e-01 -1.303962469100952148e-01 3.402594476938247681e-02 -2.882457152009010315e-02
-1.347145438194274902e-01 1.127662137150764465e-01 6.509492546319961548e-02 1.290450394153594971e-01 1.883237212896347046e-01 4.566135704517364502e-01 2.001587003469467163e-01 -1.160152349621057510e-02 3.318792581558227539e-01 -7.439717184752225876e-03 2.328940629959106445e-01 -1.048825308680534363e-02 -1.056071966886520386e-01 -8.964208886027336121e-03 -1.976490914821624756e-01 1.213439404964447021e-01 -5.198929086327552795e-02 3.111945390701293945e-01 -5.893659219145774841e-02 1.669135838747024536e-01 2.445996999740600586e-01 -1.416794955730438232e-01 1.698452234268188477e-02 -1.588911004364490509e-02 -4.294664412736892700e-02 2.865415811538696289e-01 2.415246367454528809e-01 -3.724521398544311523e-02 7.061418727971613407e-04 2.360852360725402832e-01 -1.470385193824768066e-01 4.651989787817001343e-02
-2.430718988180160522e-01 -1.838607490062713623e-01 5.271813133731484413e-04 2.828519940376281738e-01 2.090582624077796936e-02 1.007763966917991638e-01 3.127185106277465820e-01 -2.774895131587982178e-01 2.775113582611083984e-01 1.339038908481597900e-01 3.137144446372985840e-01 3.538856655359268188e-02 -1.331527084112167358e-01 -1.444774270057678223e-01 1.384192518889904022e-02 -1.004434600472450256e-01 1.769713163375854492e-01 -8.868216723203659058e-02 2.383428514003753662e-01 -8.583980053663253784e-02 2.438757717609405518e-01 -8.286910504102706909e-02 1.673839837312698364e-01 4.179037362337112427e-02 -8.486879616975784302e-02 3.058299124240875244e-01 -5.704841110855340958e-03 -9.108584374189376831e-02 1.497337371110916138e-01 1.509344875812530518e-01 -2.106967568397521973e-01 9.979190304875373840e-03
-2.129874974489212036e-01 2.928639948368072510e-01 2.988933324813842773e-01 -1.297926604747772217e-01 9.588846564292907715e-02 2.000075727701187134e-01 9.597745537757873535e-02 -2.827680408954620361e-01 1.164771392941474915e-01 2.457969039678573608e-01 2.686549127101898193e-01 2.945349514484405518e-01 2.818912267684936523e-01 -1.345225423574447632e-01 -1.810293793678283691e-01 -2.337020337581634521e-01 -4.988435655832290649e-02 6.973960995674133301e-02 -1.154199689626693726e-01 -5.384403839707374573e-02 9.124979376792907715e-02 -9.064462035894393921e-02 1.776961609721183777e-02 2.881467640399932861e-01 4.286554455757141113e-02 1.332900524139404297e-01 1.793126612901687622e-01 1.754407957196235657e-02 -1.070759296417236328e-01 -4.494793340563774109e-02 -1.131889820098876953e-01 -6.810177862644195557e-02
-1.573239713907241821e-01 3.169787526130676270e-01 2.540848255157470703e-01 1.889798492193222046e-01 -1.238676980137825012e-01 2.082078456878662109e-01 2.919262349605560303e-01 8.629125356674194336e-02 8.938480168581008911e-02 1.223831921815872192e-01 4.199226200580596924e-01 1.998851262032985687e-02 -1.031192392110824585e-01 -1.505898982286453247e-01 -2.426396906375885010e-01 7.098376750946044922e-02 1.175391077995300293e-01 1.129847541451454163e-01 -1.093074679374694824e-02 -6.195979937911033630e-02 2.091204524040222168e-01 -8.790490776300430298e-02 -1.207362394779920578e-02 1.073483824729919434e-01 3.866547718644142151e-02 2.778647243976593018e-01 2.609842419624328613e-01 4.804494231939315796e-02 -7.155746966600418091e-02 2.273042351007461548e-01 -1.508058011531829834e-01 6.238964200019836426e-02
1.879416964948177338e-02 2.601288259029388428e-01 1.646109372377395630e-01 1.526495516300201416e-01 1.755758821964263916e-01 1.274243444204330444e-01 5.726360902190208435e-02 -6.520521640777587891e-02 2.913025319576263428e-01 2.234140187501907349e-01 -3.001903183758258820e-02 -1.918026804924011230e-01 -9.094391018152236938e-02 -6.049047783017158508e-02 -1.721622347831726074e-01 4.514200240373611450e-02 -6.389974057674407959e-02 -2.641336619853973389e-02 -3.624596074223518372e-02 -8.029539883136749268e-02 2.111553996801376343e-01 3.920124098658561707e-02 -1.245081871747970581e-01 3.080209493637084961e-01 -6.982723623514175415e-02 3.050895035266876221e-01 2.561998367309570312e-01 -1.918128728866577148e-01 -7.151781022548675537e-02 1.558572202920913696e-01 1.657537966966629028e-01 4.296597838401794434e-01
-1.263391971588134766e-01 2.198794856667518616e-02 4.849345386028289795e-01 2.937596440315246582e-01 2.239831537008285522e-01 -6.039454787969589233e-02 -6.280057132244110107e-02 -2.419467829167842865e-02 2.647745013236999512e-01 9.044829010963439941e-02 2.899204790592193604e-01 -5.022183805704116821e-02 9.194423258304595947e-02 -2.729873359203338623e-01 2.560667991638183594e-01 -7.239416986703872681e-02 2.806474268436431885e-02 1.124743185937404633e-02 -3.014425933361053467e-01 1.728204935789108276e-01 -7.209111005067825317e-02 9.495411068201065063e-02 1.576610505580902100e-01 -8.791840635240077972e-03 1.025579944252967834e-01 8.477444946765899658e-02 6.538312137126922607e-02 -1.975878775119781494e-01 -1.165146678686141968e-01 -1.303749531507492065e-01 1.576651930809020996e-01 8.862963318824768066e-02
-1.379714757204055786e-01 1.644187420606613159e-02 3.506208658218383789e-01 3.260143697261810303e-01 2.201169431209564209e-01 -6.199418753385543823e-02 8.677749335765838623e-02 -3.105276264250278473e-02 1.708904504776000977e-01 3.593878149986267090e-01 1.528575718402862549e-01 -1.030938327312469482e-02 -1.160732582211494446e-01 -2.330623716115951538e-01 -1.316703557968139648e-01 4.544712603092193604e-02 -4.895767197012901306e-03 -1.007636561989784241e-01 -1.967483758926391602e-01 1.615699380636215210e-01 2.495325654745101929e-01 2.347026392817497253e-02 1.053427308797836304e-01 1.031090989708900452e-01 2.333983778953552246e-01 3.109450042247772217e-01 1.429092884063720703e-01 -2.246673703193664551e-01 -2.999821677803993225e-02 -6.155352294445037842e-02 1.492723226547241211e-01 1.143954843282699585e-01
1.208598017692565918e-01 1.963044106960296631e-01 4.062846302986145020e-01 2.546425163745880127e-01 1.817872226238250732e-01 1.084590852260589600e-01 2.524747513234615326e-02 -1.906139552593231201e-01 3.365821242332458496e-01 2.675271630287170410e-01 1.388613432645797729e-01 1.871678829193115234e-01 1.965535618364810944e-02 -2.553667314350605011e-02 -1.926171630620956421e-01 7.524978369474411011e-02 7.788029313087463379e-02 1.643430143594741821e-01 -6.897585839033126831e-02 -8.493763953447341919e-02 1.085665374994277954e-01 -1.017007529735565186e-01 8.918479830026626587e-02 -2.026142925024032593e-01 5.413730442523956299e-02 -3.791396971791982651e-03 5.603601410984992981e-02 -2.163922637701034546e-01 4.255371168255805969e-02 3.808110654354095459e-01 -1.461778581142425537e-01 1.220753192901611328e-01
-2.332063950598239899e-02 1.687255650758743286e-01 7.880727201700210571e-02 1.971634477376937866e-01 2.657579956576228142e-03 1.612260490655899048e-01 4.566829651594161987e-02 2.108697891235351562e-01 3.974879384040832520e-01 -7.113930583000183105e-02 1.052649542689323425e-01 9.728885442018508911e-02 1.372282803058624268e-01 1.511514633893966675e-01 -8.415905386209487915e-02 -2.113905102014541626e-01 7.770279794931411743e-02 2.125682532787322998e-01 -2.469435781240463257e-01 2.326501160860061646e-01 -7.461290061473846436e-02 -3.886263668537139893e-01 2.015010863542556763e-01 4.090856313705444336e-01 -5.565868341363966465e-04 -3.734386712312698364e-02 6.031841412186622620e-02 -1.518588364124298096e-01 2.307530678808689117e-02 -9.174126386642456055e-02 -8.638506382703781128e-02 -3.023094311356544495e-02
-3.211011365056037903e-02 4.160780459642410278e-02 3.829063773155212402e-01 2.835340499877929688e-01 2.233828455209732056e-01 8.671380579471588135e-02 8.178616315126419067e-02 -1.946120858192443848e-01 1.473167389631271362e-01 5.760533735156059265e-03 3.016247153282165527e-01 -3.427967429161071777e-01 3.787769936025142670e-03 -1.317190974950790405e-01 1.643597781658172607e-01 1.995697170495986938e-01 -7.623559795320034027e-03 6.180429831147193909e-02 -8.859730511903762817e-02 2.838518321514129639e-01 -1.171331331133842468e-01 6.290850229561328888e-03 1.321651041507720947e-01 2.176281660795211792e-01 3.678584098815917969e-02 1.937936544418334961e-01 5.333025380969047546e-02 -1.978537887334823608e-01 -2.129620462656021118e-01 -7.450995594263076782e-02 7.180140167474746704e-02 -2.144058346748352051e-01
-2.601348757743835449e-01 -2.043558843433856964e-02 -5.051222443580627441e-02 -4.866210278123617172e-03 -8.166266977787017822e-02 -1.406490616500377655e-02 4.848948866128921509e-02 -1.114930957555770874e-01 2.438462674617767334e-01 2.051929086446762085e-01 8.700808882713317871e-02 9.085973724722862244e-03 2.478449046611785889e-02 -3.902361914515495300e-02 1.944717168807983398e-01 -2.713244855403900146e-01 1.817879229784011841e-01 6.340178847312927246e-02 -2.509620487689971924e-01 7.022842764854431152e-02 5.919419601559638977e-02 -1.532894074916839600e-01 -1.267594248056411743e-01 1.018143221735954285e-01 -1.374177448451519012e-02 3.164578080177307129e-01 5.299436300992965698e-02 -2.434707432985305786e-01 -3.337939083576202393e-01 2.822575867176055908e-01 -5.669973790645599365e-02 4.120161831378936768e-01
-2.177262008190155029e-01 -2.675022184848785400e-01 1.366272568702697754e-01 -9.128788858652114868e-02 1.815447658300399780e-01 1.606291532516479492e-01 -3.806643933057785034e-02 -7.502303272485733032e-02 5.587410330772399902e-01 2.225706726312637329e-01 1.992196589708328247e-01 1.784344166517257690e-01 1.625759601593017578e-01 -6.957367062568664551e-02 2.117127925157546997e-02 -2.371701598167419434e-02 6.916321814060211182e-02 1.978849619626998901e-01 -1.516173034906387329e-01 3.503077328205108643e-01 -1.694091260433197021e-01 -1.637294329702854156e-02 7.513345032930374146e-02 7.040192931890487671e-02 7.494775112718343735e-03 -7.412338163703680038e-03 -4.566447436809539795e-02 8.518064022064208984e-02 5.168281495571136475e-03 1.034017652273178101e-01 -1.691678911447525024e-01 2.113244831562042236e-01
-1.027458310127258301e-01 -3.133090212941169739e-04 -9.800834953784942627e-02 4.495831429958343506e-01 -9.645280241966247559e-02 -1.482180226594209671e-02 1.086258217692375183e-01 6.685300916433334351e-02 2.755886316299438477e-01 6.933298707008361816e-02 3.008966445922851562e-01 -2.655095160007476807e-01 1.005889195948839188e-02 -1.246365085244178772e-01 -1.513857841491699219e-01 1.854716390371322632e-01 -5.987696349620819092e-03 4.085006937384605408e-02 -1.426759660243988037e-01 2.896830737590789795e-01 -2.029566168785095215e-01 -7.643682509660720825e-02 -8.371313661336898804e-02 9.037114679813385010e-02 -1.756972223520278931e-01 7.665206491947174072e-02 -3.610147237777709961e-01 -9.635067731142044067e-02 -2.640940546989440918e-01 -6.772562116384506226e-02 -4.446100816130638123e-02 1.277585178613662720e-01
6.831112504005432129e-02 -2.513271570205688477e-01 -6.311158090829849243e-02 1.587604284286499023e-01 9.599027782678604126e-02 3.579601347446441650e-01 3.724276721477508545e-01 -1.793146580457687378e-01 4.299067854881286621e-01 3.490518406033515930e-02 3.008615672588348389e-01 -9.068504720926284790e-02 1.689281165599822998e-01 1.163525283336639404e-01 -3.906237543560564518e-04 1.778275370597839355e-01 1.320987492799758911e-01 1.183550953865051270e-01 2.389497160911560059e-01 1.198340803384780884e-01 1.434430629014968872e-01 2.486210912466049194e-01 -6.367357820272445679e-02 6.062497198581695557e-02 -1.347476989030838013e-01 -9.464604780077934265e-03 4.582223296165466309e-02 -9.894217550754547119e-02 -5.567848682403564453e-02 -8.908274769783020020e-02 -2.550083212554454803e-02 3.797788545489311218e-02
-1.256430745124816895e-01 2.038768827915191650e-01 1.708746999502182007e-01 2.827925682067871094e-01 -7.845254987478256226e-02 -1.630251668393611908e-02 1.295043081045150757e-01 -3.738345578312873840e-02 3.528409302234649658e-01 3.616028428077697754e-01 2.016228437423706055e-01 1.484422683715820312e-01 2.235214412212371826e-01 2.929668426513671875e-01 1.622321456670761108e-01 1.885965913534164429e-01 -2.406895160675048828e-02 1.093076094985008240e-01 -4.300935938954353333e-02 1.701093465089797974e-01 -1.114577576518058777e-01 1.808476867154240608e-03 -7.500088214874267578e-02 5.606670677661895752e-02 -1.855581551790237427e-01 7.356071472167968750e-02 -3.154575824737548828e-01 -6.011757627129554749e-02 -1.820224821567535400e-01 -7.030010223388671875e-02 4.385866224765777588e-03 2.183939814567565918e-01
-1.050273478031158447e-01 2.731303572654724121e-01 -3.915087506175041199e-02 6.027870997786521912e-02 -2.060418128967285156e-01 2.761170500889420509e-03 3.164239525794982910e-01 -1.105265989899635315e-01 4.674950242042541504e-01 3.427426517009735107e-01 5.259198322892189026e-02 -7.705198973417282104e-02 -8.581091463565826416e-02 -5.757555365562438965e-02 -1.876035518944263458e-02 1.840240657329559326e-01 -3.524190559983253479e-02 8.937783539295196533e-02 -1.419693827629089355e-01 1.124081239104270935e-01 1.693232357501983643e-02 -2.492577880620956421e-01 2.905989438295364380e-02 3.059256449341773987e-02 1.434241514652967453e-02 3.159889876842498779e-01 -3.734619170427322388e-02 4.115656390786170959e-02 -1.362077295780181885e-01 2.499499768018722534e-01 4.478306695818901062e-02 -2.690446972846984863e-01
-5.031624063849449158e-02 6.743631511926651001e-02 -7.699285447597503662e-02 2.201318889856338501e-01 1.063957512378692627e-01 1.696140766143798828e-01 1.792828440666198730e-01 -4.723036289215087891e-02 3.848775327205657959e-01 2.037620246410369873e-01 1.526829749345779419e-01 -2.422591298818588257e-01 -2.209776043891906738e-01 1.361294686794281006e-01 -1.946031600236892700e-01 -8.976436406373977661e-02 2.636343706399202347e-03 -3.364804387092590332e-01 -9.219198673963546753e-02 -1.744982153177261353e-01 -2.158689498901367188e-01 1.010272279381752014e-01 -1.402349919080734253e-01 2.787895202636718750e-01 -6.814263761043548584e-02 5.046917125582695007e-02 3.166447207331657410e-02 -1.026019081473350525e-01 -3.667826056480407715e-01 -5.998545140027999878e-02 -8.585387468338012695e-02 9.242069721221923828e-02
-1.252870559692382812e-01 -5.885441787540912628e-04 3.185799717903137207e-01 1.494815386831760406e-02 1.181584969162940979e-02 1.367082744836807251e-01 -1.850681453943252563e-01 -2.022764235734939575e-01 2.282125800848007202e-01 4.171235561370849609e-01 1.425635367631912231e-01 8.666000515222549438e-02 -5.435826629400253296e-02 -7.298234105110168457e-02 -1.427748352289199829e-01 -2.105032652616500854e-02 2.911857962608337402e-01 7.189477980136871338e-02 -1.853660643100738525e-01 -7.537531107664108276e-02 2.090167105197906494e-01 -3.280626609921455383e-02 5.944040045142173767e-02 1.393515430390834808e-02 3.512192368507385254e-01 -1.571580953896045685e-02 1.381064057350158691e-01 -3.615216314792633057e-01 -1.946735719684511423e-04 3.022838756442070007e-02 1.005458757281303406e-01 2.066083252429962158e-01
-1.535968929529190063e-01 1.031436547636985779e-01 1.053909286856651306e-01 1.076062843203544617e-01 3.607317060232162476e-02 3.073170483112335205e-01 3.606569170951843262e-01 1.968956887722015381e-01 2.006134688854217529e-01 1.254034694284200668e-02 2.725119292736053467e-01 -2.650726214051246643e-02 -1.398013085126876831e-01 1.582117751240730286e-02 -2.398756593465805054e-01 1.228207573294639587e-01 2.794449217617511749e-02 2.252793312072753906e-01 -8.295588195323944092e-02 3.322698548436164856e-02 2.842133641242980957e-01 -1.423884332180023193e-01 1.244348213076591492e-01 2.717122249305248260e-02 -1.673331409692764282e-01 3.256856501102447510e-01 1.354284435510635376e-01 -4.942200705409049988e-02 -8.147249370813369751e-02 2.701155841350555420e-01 -2.141048312187194824e-01 1.167084276676177979e-01
7.750400155782699585e-02 -4.196361079812049866e-02 -1.483738888055086136e-02 3.722853064537048340e-01 1.291496902704238892e-01 2.638309001922607422e-01 1.208908781409263611e-01 3.306454047560691833e-02 3.389218151569366455e-01 1.851992011070251465e-01 2.827892005443572998e-01 -1.446519345045089722e-01 5.081871524453163147e-02 6.932472437620162964e-02 -2.526640295982360840e-01 1.667506545782089233e-01 1.872059851884841919e-01 5.202231463044881821e-03 -1.464376002550125122e-01 -2.439690232276916504e-01 -1.237778291106224060e-01 -3.136558807455003262e-04 -5.705875158309936523e-02 3.869305253028869629e-01 1.148355081677436829e-01 1.934299618005752563e-01 -4.540890827775001526e-02 -1.903128623962402344e-02 -1.944071352481842041e-01 -6.850667297840118408e-02 -3.003883548080921173e-02 -1.469061374664306641e-01
-3.162841871380805969e-02 -5.258551239967346191e-02 1.838503181934356689e-01 -1.443338990211486816e-01 -2.524261176586151123e-01 1.038518548011779785e-01 2.976324558258056641e-01 6.111951172351837158e-02 4.535012841224670410e-01 -7.173262536525726318e-02 2.908670604228973389e-01 9.797330945730209351e-02 -8.435708284378051758e-02 -2.157308626919984818e-03 -1.508727520704269409e-01 -7.516639679670333862e-02 2.628459036350250244e-01 -1.149509251117706299e-01 1.021451056003570557e-01 3.371455892920494080e-02 -1.641079932451248169e-01 -2.604058943688869476e-02 3.682152330875396729e-01 1.771141141653060913e-01 6.853231042623519897e-02 6.178900972008705139e-02 -1.207746416330337524e-01 -1.675225198268890381e-01 -2.139271944761276245e-01 1.673286855220794678e-01 -1.393286436796188354e-01 -3.817186877131462097e-02
1.362809836864471436e-01 1.735114157199859619e-01 1.956411451101303101e-01 7.563313096761703491e-02 7.906170189380645752e-02 -7.471228390932083130e-02 3.500313311815261841e-02 -6.241510808467864990e-02 4.543363451957702637e-01 1.232607662677764893e-02 7.389717549085617065e-02 8.277784287929534912e-02 -1.496791541576385498e-01 1.343050152063369751e-01 -2.081817388534545898e-01 1.370099037885665894e-01 2.381543964147567749e-01 9.351736307144165039e-02 -2.962574362754821777e-01 -2.253930568695068359e-01 -1.987574249505996704e-01 9.304006397724151611e-02 3.776261806488037109e-01 2.638004720211029053e-01 -1.283977627754211426e-01 9.716138988733291626e-02 -1.068064570426940918e-01 -9.223807603120803833e-02 -9.179391711950302124e-02 -3.839604323729872704e-03 -1.730945706367492676e-01 1.424832195043563843e-01
-1.119135990738868713e-01 9.006331861019134521e-02 -1.097501488402485847e-03 1.987335532903671265e-01 1.716443300247192383e-01 1.923670470714569092e-01 9.378957003355026245e-02 6.558463722467422485e-02 3.301371634006500244e-01 4.117330908775329590e-01 -6.817418336868286133e-02 1.037791594862937927e-01 3.497416973114013672e-01 9.782376140356063843e-02 6.115185469388961792e-02 -1.215422004461288452e-01 6.252551078796386719e-02 3.100490756332874298e-02 1.001707687973976135e-01 2.351377606391906738e-01 -1.397071685642004013e-02 1.628788188099861145e-02 -1.986123025417327881e-01 3.998858034610748291e-01 -6.302077323198318481e-02 3.241060376167297363e-01 1.265926510095596313e-01 1.584001258015632629e-02 -5.456469953060150146e-03 1.332265734672546387e-01 3.991780430078506470e-02 3.596721589565277100e-02
7.964428514242172241e-02 -6.393663585186004639e-02 -8.203893899917602539e-03 1.716397851705551147e-01 1.487278640270233154e-01 1.047060042619705200e-01 -7.591748237609863281e-02 1.938268393278121948e-01 3.440443873405456543e-01 3.954018056392669678e-01 3.473643958568572998e-01 8.625040203332901001e-02 2.726491689682006836e-01 3.493577614426612854e-02 1.966578364372253418e-01 -1.112582907080650330e-01 3.027059510350227356e-02 2.824063412845134735e-02 -2.835344970226287842e-01 2.543862760066986084e-01 -7.178839296102523804e-02 -5.398662388324737549e-02 -5.538878589868545532e-02 2.221365272998809814e-01 -3.636163845658302307e-02 7.046222686767578125e-02 1.522259116172790527e-01 -3.145829215645790100e-02 -1.421013027429580688e-01 2.001825422048568726e-01 1.499892771244049072e-02 2.365705370903015137e-01
-3.486639261245727539e-01 9.488322772085666656e-03 3.377507925033569336e-01 2.770332396030426025e-01 -4.075469821691513062e-02 2.360370457172393799e-01 2.974468469619750977e-01 1.834025606513023376e-02 4.237797856330871582e-01 -9.499195963144302368e-02 2.396353185176849365e-01 -7.825478166341781616e-02 8.195602893829345703e-02 -1.451485455036163330e-01 -6.214809790253639221e-02 2.106195390224456787e-01 -1.080315858125686646e-01 -9.813026338815689087e-02 -6.104274094104766846e-02 -1.723547875881195068e-01 1.722546815872192383e-01 -3.062790445983409882e-02 -6.774837523698806763e-02 2.298630475997924805e-01 -1.385652273893356323e-01 -1.558573842048645020e-01 -1.088566705584526062e-01 2.163198031485080719e-02 -9.514216333627700806e-02 -1.597150415182113647e-02 6.307836621999740601e-02 3.606395423412322998e-02
5.846489965915679932e-02 5.388200283050537109e-02 -6.359470635652542114e-02 -7.023688405752182007e-02 4.531908035278320312e-02 2.227073609828948975e-01 -1.191170047968626022e-02 -1.428653448820114136e-01 3.442619144916534424e-01 1.188197284936904907e-01 2.779842019081115723e-01 -4.058462753891944885e-02 -1.026076674461364746e-01 -1.116835847496986389e-01 -3.173157274723052979e-01 -7.026988267898559570e-02 2.180183827877044678e-01 -1.513428688049316406e-01 -2.521961629390716553e-01 -1.919527910649776459e-02 3.339586779475212097e-02 -9.610381722450256348e-02 -3.147444128990173340e-02 3.834931850433349609e-01 -1.628620475530624390e-01 -5.963058024644851685e-02 -1.104403808712959290e-01 -3.603646755218505859e-01 1.642520427703857422e-01 2.439700067043304443e-01 7.593075186014175415e-02 1.228360757231712341e-01
1.981535255908966064e-01 1.675528660416603088e-02 1.080171670764684677e-02 2.799901664257049561e-01 9.612643718719482422e-02 9.304055571556091309e-02 3.617091476917266846e-02 -3.578535467386245728e-02 4.039233326911926270e-01 -6.627870351076126099e-02 1.465493738651275635e-01 -1.494404971599578857e-01 -3.110298514366149902e-02 2.011204659938812256e-01 -3.177324533462524414e-01 8.365779370069503784e-02 5.428308248519897461e-01 2.375664375722408295e-02 -1.239123865962028503e-01 1.305611878633499146e-01 -2.020804397761821747e-02 -1.232118532061576843e-02 2.179671525955200195e-01 2.984460592269897461e-01 -7.704462856054306030e-02 2.650522254407405853e-02 3.697117045521736145e-02 -6.253612041473388672e-02 -1.448504924774169922e-01 1.419658493250608444e-02 4.975753277540206909e-02 1.966931670904159546e-02
4.448352754116058350e-02 1.162638794630765915e-02 -1.507793962955474854e-01 2.563305795192718506e-01 -1.784011721611022949e-01 2.784760892391204834e-01 1.274588555097579956e-01 1.325795352458953857e-01 4.128437936305999756e-01 2.764618098735809326e-01 1.082678362727165222e-01 -8.512958139181137085e-02 4.378117993474006653e-02 1.953627616167068481e-01 1.569239497184753418e-01 -1.154556497931480408e-01 -7.320972532033920288e-02 1.016228720545768738e-01 -2.513351440429687500e-01 2.072448469698429108e-02 1.120656952261924744e-01 -3.723029047250747681e-02 -1.075744479894638062e-01 8.608811348676681519e-02 -8.418522775173187256e-03 1.464414000511169434e-01 -2.583114802837371826e-01 -6.285149604082107544e-02 -2.741197943687438965e-01 -1.288461219519376755e-02 -2.315892651677131653e-02 3.769876062870025635e-01
-3.493793904781341553e-01 7.221839576959609985e-02 1.132423952221870422e-01 -1.628465354442596436e-01 1.954895704984664917e-01 -6.993804126977920532e-02 3.258913755416870117e-01 -7.444957643747329712e-02 2.561754882335662842e-01 2.228545695543289185e-01 1.767068058252334595e-01 -1.695945560932159424e-01 8.502388745546340942e-02 2.000994235277175903e-02 -1.748217456042766571e-02 -1.429317146539688110e-01 -9.258820116519927979e-02 1.278765965253114700e-02 -1.086605563759803772e-01 1.735826432704925537e-01 1.267026364803314209e-01 -1.319395303726196289e-01 6.356310099363327026e-02 9.561640024185180664e-02 5.386478826403617859e-02 2.813057899475097656e-01 1.022452861070632935e-01 -8.068007230758666992e-02 -3.143559098243713379e-01 2.628472149372100830e-01 -1.271511465311050415e-01 3.073858916759490967e-01
-2.028853893280029297e-01 -2.661202251911163330e-01 4.348904192447662354e-01 6.803841143846511841e-02 1.984596252441406250e-02 -7.672848552465438843e-02 -1.389984637498855591e-01 -6.313022971153259277e-02 4.167755544185638428e-01 2.387485206127166748e-01 2.879271805286407471e-01 1.690791547298431396e-01 -3.193378075957298279e-02 -4.609037935733795166e-02 -6.407243013381958008e-02 6.059963721781969070e-03 1.596714407205581665e-01 1.034251078963279724e-01 -1.519745886325836182e-01 1.718364804983139038e-01 2.253218442201614380e-01 -7.433204445987939835e-03 8.900304883718490601e-02 1.772110164165496826e-01 4.011042881757020950e-03 1.093362569808959961e-01 -1.194637194275856018e-01 1.443089991807937622e-01 2.049405723810195923e-01 8.762639015913009644e-02 -1.668425053358078003e-01 1.079091802239418030e-01
-1.712918281555175781e-02 2.565156221389770508e-01 2.638267576694488525e-01 9.834825992584228516e-02 2.166175246238708496e-01 3.307694196701049805e-01 1.211090362630784512e-03 -2.426701039075851440e-01 3.737431168556213379e-01 -2.312686741352081299e-01 2.547805607318878174e-01 4.938477650284767151e-02 -2.390401065349578857e-01 3.083143569529056549e-02 -1.520379334688186646e-01 -2.022095471620559692e-01 2.960829436779022217e-02 2.584442496299743652e-01 7.206123787909746170e-03 2.458681166172027588e-01 -2.368019148707389832e-02 9.510158747434616089e-02 -4.973560199141502380e-02 8.287446200847625732e-02 -1.307275705039501190e-02 5.558007210493087769e-02 4.041909426450729370e-02 -2.367098629474639893e-01 -7.671544700860977173e-02 1.076393947005271912e-01 -5.769020691514015198e-02 1.671723872423171997e-01
-7.304667681455612183e-02 1.693703085184097290e-01 3.117979168891906738e-01 3.239408507943153381e-02 3.326379060745239258e-01 5.152188614010810852e-02 1.629298925399780273e-01 -1.520151048898696899e-01 2.067985981702804565e-01 1.976005136966705322e-01 -2.618006197735667229e-03 -5.259275063872337341e-02 -1.137710884213447571e-01 -5.688139051198959351e-02 -1.110565736889839172e-01 5.319165438413619995e-02 5.577414855360984802e-02 -9.655927121639251709e-02 -1.257652193307876587e-01 -3.661927953362464905e-02 3.911842703819274902e-01 -5.091365426778793335e-03 -2.243563719093799591e-02 3.073506355285644531e-01 -5.078095570206642151e-02 2.044230848550796509e-01 3.262070417404174805e-01 -1.520024091005325317e-01 -1.357615292072296143e-01 1.054656654596328735e-01 3.877543658018112183e-02 3.259979188442230225e-01
1.144014671444892883e-01 2.489838190376758575e-02 3.114750087261199951e-01 3.896743357181549072e-01 1.173368468880653381e-01 4.969342052936553955e-02 3.129253089427947998e-01 1.580777578055858612e-02 1.175818070769309998e-01 -3.826688975095748901e-03 3.085375726222991943e-01 -5.500665679574012756e-02 1.172901988029479980e-01 -1.132213026285171509e-01 1.170158833265304565e-01 5.306089669466018677e-02 4.420263227075338364e-03 1.512987017631530762e-01 -4.565361142158508301e-02 2.429250478744506836e-01 2.240871787071228027e-01 -2.748302519321441650e-01 6.855466868728399277e-03 -4.127112403512001038e-02 2.364303171634674072e-01 2.274288833141326904e-01 1.593466699123382568e-01 -1.658766120672225952e-01 -1.651647984981536865e-01 -1.778166890144348145e-01 7.892354577779769897e-02 1.752517372369766235e-01
-9.904429316520690918e-03 -5.326532199978828430e-02 -1.372919045388698578e-02 -3.252816386520862579e-03 -2.178804948925971985e-02 4.587476253509521484e-01 2.896630205214023590e-02 -1.943943947553634644e-01 2.909408807754516602e-01 2.534717321395874023e-01 2.409815341234207153e-01 -5.383624136447906494e-02 -1.488778144121170044e-01 -1.335280239582061768e-01 -1.641639471054077148e-01 -2.571448385715484619e-01 8.584287762641906738e-02 2.478319779038429260e-02 -1.649604737758636475e-01 6.969554722309112549e-02 -1.761291623115539551e-01 -1.790501177310943604e-01 -3.776501119136810303e-02 3.858377635478973389e-01 -2.609327808022499084e-02 -1.545216981321573257e-02 -4.463331773877143860e-02 -2.568008601665496826e-01 1.349792033433914185e-01 2.047280967235565186e-01 2.747515216469764709e-02 1.456177532672882080e-01
-1.144222542643547058e-01 3.156914412975311279e-01 2.506403326988220215e-01 1.064577624201774597e-01 -1.125883404165506363e-02 2.981231212615966797e-01 1.987935751676559448e-01 9.590928256511688232e-02 4.829952120780944824e-01 2.980082668364048004e-02 -2.261957153677940369e-02 -2.024167031049728394e-01 -6.271363049745559692e-02 3.962405398488044739e-02 -1.115744188427925110e-01 8.426542580127716064e-02 1.615698933601379395e-01 -1.247457116842269897e-01 -2.908847332000732422e-01 -1.738448292016983032e-01 -4.861359018832445145e-03 -5.502808094024658203e-02 2.378720939159393311e-01 4.689159337431192398e-03 -2.088583558797836304e-01 1.663587242364883423e-01 -1.687823534011840820e-01 -1.904024183750152588e-01 5.182013288140296936e-02 -1.366908103227615356e-01 -1.642596535384654999e-02 2.873247489333152771e-02
1.480998247861862183e-01 1.395645737648010254e-01 1.353575885295867920e-01 1.057097241282463074e-01 9.953722357749938965e-02 1.910624951124191284e-01 -9.827352128922939301e-03 6.518922001123428345e-02 6.256829500198364258e-01 1.315834466367959976e-02 3.368933200836181641e-01 4.884108155965805054e-02 -1.188322622328996658e-02 -2.139295935630798340e-01 1.761948317289352417e-01 1.061041429638862610e-01 9.702899307012557983e-02 6.516856700181961060e-02 1.135959476232528687e-02 -9.449468925595283508e-03 -7.557299733161926270e-02 -7.969096302986145020e-03 1.636342853307723999e-01 9.481406956911087036e-02 3.667424246668815613e-02 -1.046392172574996948e-01 -2.238519638776779175e-01 -8.928902447223663330e-02 -2.994280457496643066e-01 1.922781169414520264e-01 -2.552050352096557617e-02 -1.717909276485443115e-01
-2.174820154905319214e-01 -3.457258939743041992e-01 1.644217222929000854e-01 1.379490364342927933e-02 4.297671094536781311e-02 -5.254996940493583679e-03 -1.430218387395143509e-02 -7.619453221559524536e-02 5.787740349769592285e-01 8.818654716014862061e-02 2.502676844596862793e-01 3.583614155650138855e-02 -1.122106164693832397e-01 -1.028394233435392380e-02 -2.692053020000457764e-01 -5.446717143058776855e-02 3.723348304629325867e-02 1.317908987402915955e-03 -2.560319006443023682e-01 2.650319337844848633e-01 1.205372586846351624e-01 3.081685118377208710e-02 1.894643157720565796e-01 -5.228989943861961365e-02 7.883562892675399780e-02 -2.714051306247711182e-02 -8.502338081598281860e-02 6.423730403184890747e-02 1.887396126985549927e-01 1.159189268946647644e-02 -1.746489107608795166e-01 1.655217707157135010e-01
-4.548031464219093323e-02 2.378871589899063110e-01 1.760538853704929352e-02 1.273057907819747925e-01 -1.793503761291503906e-01 3.101240396499633789e-01 -2.387398853898048401e-02 1.037035137414932251e-01 4.006937146186828613e-01 1.939276047050952911e-02 2.176605910062789917e-01 -1.710810065269470215e-01 -1.063281390815973282e-02 -1.295900046825408936e-01 -1.231617480516433716e-01 -2.860074937343597412e-01 2.049427926540374756e-01 1.192647963762283325e-01 -3.222843632102012634e-02 5.150752142071723938e-02 -5.141690745949745178e-02 -3.563515245914459229e-01 -2.903943322598934174e-02 4.805426299571990967e-02 1.030164435505867004e-01 2.661229968070983887e-01 6.460525840520858765e-02 -1.704271882772445679e-01 -1.920943111181259155e-01 2.103398144245147705e-01 -1.020839959383010864e-01 -1.865136772394180298e-01
1.428958326578140259e-01 8.387815952301025391e-02 1.077039912343025208e-01 1.458345800638198853e-01 -2.997785210609436035e-01 2.490710467100143433e-01 -9.472592920064926147e-02 5.743097886443138123e-02 5.491845607757568359e-01 3.954820707440376282e-02 2.200690209865570068e-01 -1.609054207801818848e-01 6.278179585933685303e-02 -1.140909269452095032e-01 -1.945947557687759399e-01 -9.808574616909027100e-02 2.392194792628288269e-02 -6.200626119971275330e-02 1.366473454982042313e-02 -3.132328763604164124e-02 4.572000727057456970e-02 -2.262753993272781372e-01 1.431930810213088989e-01 -2.508002519607543945e-02 1.975559145212173462e-01 3.196654319763183594e-01 -9.834302216768264771e-02 -1.982201337814331055e-01 -1.721409559249877930e-01 1.656279712915420532e-01 6.549938023090362549e-02 -4.501677677035331726e-02
-1.079591587185859680e-01 -1.663890928030014038e-01 -4.947702400386333466e-03 2.347913235425949097e-01 2.193270176649093628e-01 -1.635480821132659912e-01 5.396284628659486771e-03 1.187221854925155640e-01 3.227607309818267822e-01 1.262488514184951782e-01 3.105243146419525146e-01 -1.330465525388717651e-01 1.249423250555992126e-01 2.847876548767089844e-01 -7.180617749691009521e-02 -1.354714483022689819e-01 1.050169840455055237e-01 -1.256214529275894165e-01 -2.247866243124008179e-01 2.039110362529754639e-01 -3.740957006812095642e-02 1.752639412879943848e-01 -1.145468354225158691e-01 2.260215282440185547e-01 -2.692022323608398438e-01 -6.129503250122070312e-02 -2.827959656715393066e-01 -1.792879253625869751e-01 -1.380009502172470093e-01 -6.550337374210357666e-02 -1.808531135320663452e-01 4.938885569572448730e-02
-1.315784305334091187e-01 -2.505584061145782471e-01 1.902680546045303345e-01 3.182490468025207520e-01 -1.034389808773994446e-01 1.515713036060333252e-01 -8.314042538404464722e-02 -7.993724197149276733e-02 4.093664288520812988e-01 1.178300008177757263e-01 1.753726452589035034e-01 5.024427548050880432e-02 9.827120229601860046e-03 4.622533172369003296e-02 -1.071732863783836365e-01 -9.651567786931991577e-02 3.359245657920837402e-01 -3.900980204343795776e-02 -2.398788779973983765e-01 5.852719023823738098e-02 1.373976320028305054e-01 6.660662591457366943e-02 -8.566442877054214478e-02 1.892943531274795532e-01 2.079670131206512451e-01 1.906235665082931519e-01 -2.496537268161773682e-01 1.535701006650924683e-01 2.281550765037536621e-01 7.860260456800460815e-02 4.397448524832725525e-02 1.737324446439743042e-01
-1.685162037611007690e-01 1.043699979782104492e-01 -1.609335094690322876e-01 1.059270650148391724e-01 1.432752907276153564e-01 1.505554318428039551e-01 -1.026360690593719482e-01 -2.077010087668895721e-02 6.052736639976501465e-01 1.848056316375732422e-01 9.399767220020294189e-02 -7.497705519199371338e-02 -2.102377563714981079e-01 2.663733661174774170e-01 -6.759374588727951050e-02 3.376975283026695251e-02 9.728476405143737793e-02 1.686656326055526733e-01 -2.745574414730072021e-01 -1.208474636077880859e-01 -1.779555976390838623e-01 -1.159829273819923401e-01 9.979180246591567993e-02 2.511698752641677856e-02 -1.501343548297882080e-01 -1.903654932975769043e-01 -2.354381605982780457e-03 -7.155858725309371948e-02 1.002468615770339966e-01 1.170146390795707703e-01 -1.129050850868225098e-01 2.227006703615188599e-01
-1.559266634285449982e-02 -9.566998481750488281e-02 3.125366866588592529e-01 1.368710100650787354e-01 -6.653942167758941650e-02 1.009488478302955627e-01 3.098256513476371765e-02 7.200372964143753052e-02 2.829142212867736816e-01 1.198204681277275085e-01 9.013852477073669434e-02 -2.704366296529769897e-02 -8.543682098388671875e-02 -2.291231751441955566e-01 -2.062509506940841675e-01 -1.987288296222686768e-01 1.130833104252815247e-01 -1.291242688894271851e-01 7.211814820766448975e-02 6.525609642267227173e-02 -1.002047732472419739e-01 -1.513135135173797607e-01 1.232006922364234924e-01 5.853672623634338379e-01 8.527095615863800049e-02 -1.795442700386047363e-01 -1.304573714733123779e-01 -2.273209542036056519e-01 2.772822510451078415e-03 6.456795381382107735e-04 -8.923383802175521851e-02 2.499659955501556396e-01
-1.596001535654067993e-01 -1.168124750256538391e-01 2.495694607496261597e-01 3.384036719799041748e-01 4.201447963714599609e-02 4.001528918743133545e-01 9.734158217906951904e-02 5.651088058948516846e-02 3.724459409713745117e-01 4.047391191124916077e-02 1.624715626239776611e-01 1.527502536773681641e-01 -8.886361867189407349e-02 1.182989403605461121e-01 -3.524829447269439697e-02 -1.607414335012435913e-01 -9.006733447313308716e-02 -1.277298182249069214e-01 -4.667616635560989380e-02 -8.993122726678848267e-02 1.091626137495040894e-01 -5.500490963459014893e-02 -4.867921769618988037e-02 3.688437044620513916e-01 1.718580275774002075e-01 -1.413214504718780518e-01 2.113622128963470459e-01 -3.380561992526054382e-02 -1.311496943235397339e-01 -1.103060394525527954e-01 6.810054928064346313e-02 -2.304109781980514526e-01
2.571577578783035278e-02 1.679760068655014038e-01 -1.398682445287704468e-01 1.031564623117446899e-01 2.531554698944091797e-01 -5.377596989274024963e-02 1.052073910832405090e-01 -9.987898916006088257e-02 3.820305168628692627e-01 1.142903324216604233e-02 1.882611215114593506e-01 -5.973030999302864075e-02 -9.342392534017562866e-02 2.515425160527229309e-02 -1.726865470409393311e-01 1.793632209300994873e-01 2.644432485103607178e-01 2.435896098613739014e-01 -3.414976298809051514e-01 -2.524401545524597168e-01 -1.770871579647064209e-01 5.144277587532997131e-02 8.274177461862564087e-02 4.219988286495208740e-01 -1.870928145945072174e-02 1.644385755062103271e-01 -5.779032781720161438e-02 -4.718719422817230225e-02 -1.206127554178237915e-01 4.012451320886611938e-02 -8.425277471542358398e-02 1.081358939409255981e-01
-1.620570272207260132e-01 2.045133858919143677e-01 2.615731656551361084e-01 1.160069331526756287e-01 -4.748699255287647247e-03 2.215881049633026123e-01 3.252459764480590820e-01 1.368013769388198853e-01 8.629965037107467651e-02 1.641282141208648682e-01 3.699015974998474121e-01 8.211492747068405151e-02 -2.158168256282806396e-01 -4.221968352794647217e-02 -3.116778135299682617e-01 3.196417354047298431e-03 1.551661193370819092e-01 1.619669497013092041e-01 6.493005901575088501e-02 -3.007842414081096649e-02 2.190084308385848999e-01 -1.754779368638992310e-01 -5.138806253671646118e-02 1.532527655363082886e-01 9.254772216081619263e-03 2.442196011543273926e-01 1.245884224772453308e-01 -2.133177965879440308e-02 -1.854575872421264648e-01 2.471492737531661987e-01 -1.028576418757438660e-01 1.042300313711166382e-01
4.435709491372108459e-02 2.946739792823791504e-01 2.626735568046569824e-01 -1.403251886367797852e-01 -1.879621148109436035e-01 3.125230371952056885e-01 2.276053279638290405e-01 4.616884142160415649e-02 3.147255778312683105e-01 8.985986560583114624e-02 3.550122082233428955e-01 -1.993973925709724426e-02 1.099187061190605164e-01 -7.974950969219207764e-02 -2.723423996940255165e-03 -1.150204613804817200e-02 6.809930503368377686e-02 -9.084424376487731934e-02 1.109845489263534546e-01 6.650314200669527054e-03 1.597437411546707153e-01 -1.381267309188842773e-01 -9.745170921087265015e-02 -4.506559297442436218e-02 1.517165005207061768e-01 1.278446465730667114e-01 -9.218396991491317749e-02 -2.425472736358642578e-01 -3.301121294498443604e-01 1.862375885248184204e-01 -1.967651098966598511e-01 1.139907017350196838e-01
-1.249316055327653885e-02 -4.685443267226219177e-02 1.274951100349426270e-01 3.139386773109436035e-01 9.344788640737533569e-02 3.195136040449142456e-02 1.230958923697471619e-01 4.736096039414405823e-02 4.215331375598907471e-01 1.325264126062393188e-01 4.473178088665008545e-02 -2.657571732997894287e-01 5.056496337056159973e-02 1.100851073861122131e-01 -5.019687414169311523e-01 1.258174031972885132e-01 3.368172347545623779e-01 6.699540466070175171e-02 -4.438062757253646851e-02 -1.013182699680328369e-01 -9.447418153285980225e-02 2.880783751606941223e-02 3.373674675822257996e-02 2.950606942176818848e-01 3.121203975751996040e-03 -1.007973849773406982e-01 2.937495894730091095e-02 -8.309722691774368286e-02 -7.944478839635848999e-02 -4.023929685354232788e-02 1.599472910165786743e-01 1.604756116867065430e-01
2.280000224709510803e-02 4.274190589785575867e-02 -3.792676376178860664e-03 4.102776572108268738e-02 1.697063446044921875e-01 2.221300750970840454e-01 1.276276409626007080e-01 2.685378193855285645e-01 7.060868740081787109e-01 -1.240436825901269913e-02 7.755054533481597900e-02 -1.448731571435928345e-01 1.908339746296405792e-02 -1.039066724479198456e-02 3.118713013827800751e-02 4.338740836828947067e-03 1.109886243939399719e-01 -3.576087951660156250e-02 -2.069504857063293457e-01 -2.687804400920867920e-01 -1.808984950184822083e-02 1.161835938692092896e-01 2.334618620807304978e-04 2.067806124687194824e-01 -6.089484691619873047e-02 3.401264920830726624e-02 1.215217038989067078e-01 -8.356823027133941650e-02 3.929366171360015869e-02 -2.623739242553710938e-01 7.797675579786300659e-02 1.178989559412002563e-01
-3.101219050586223602e-02 3.073031306266784668e-01 -4.612091183662414551e-02 1.081762462854385376e-01 3.141977638006210327e-02 2.729072570800781250e-01 9.757317602634429932e-02 -6.814952194690704346e-02 4.236881732940673828e-01 -4.022765159606933594e-02 3.091109991073608398e-01 -1.210042387247085571e-01 -6.574501283466815948e-03 2.494180351495742798e-01 -1.924393177032470703e-01 -1.073550805449485779e-01 -1.784779429435729980e-01 2.214937470853328705e-02 -1.902511864900588989e-01 2.977545261383056641e-01 -1.226813271641731262e-01 -5.976425856351852417e-02 -1.336293965578079224e-01 1.890583932399749756e-01 -8.037053048610687256e-02 1.757267117500305176e-01 2.031680792570114136e-01 -1.138356775045394897e-01 -2.054014056921005249e-02 -2.309973239898681641e-01 -1.318312902003526688e-02 -1.551129519939422607e-01
-2.367476820945739746e-01 1.934455484151840210e-01 3.167003095149993896e-01 -2.342380210757255554e-02 7.742081582546234131e-02 -4.676942527294158936e-02 2.589657604694366455e-01 -2.519178390502929688e-01 1.556806415319442749e-01 1.434170603752136230e-01 1.814600974321365356e-01 -1.167970746755599976e-01 2.433655709028244019e-01 -6.238397909328341484e-04 2.512755431234836578e-02 -5.258630961179733276e-02 -9.018786251544952393e-02 -1.275393962860107422e-01 -1.124638840556144714e-01 7.137120701372623444e-03 2.125351130962371826e-01 -9.402739256620407104e-02 -5.009201914072036743e-02 2.140103280544281006e-01 -2.387811988592147827e-02 1.424566209316253662e-01 1.451558172702789307e-01 -9.666037559509277344e-02 -3.022901415824890137e-01 1.827361136674880981e-01 -2.059703320264816284e-01 3.938045501708984375e-01
-6.932751089334487915e-02 -1.656690835952758789e-01 1.806525290012359619e-01 6.157334521412849426e-02 1.410473287105560303e-01 2.070681005716323853e-01 4.123691916465759277e-01 1.663080789148807526e-02 4.528739750385284424e-01 3.046653270721435547e-01 3.598093092441558838e-01 1.524813473224639893e-01 -5.393062159419059753e-02 -1.543402373790740967e-01 9.611275047063827515e-02 9.761493653059005737e-02 3.068597614765167236e-02 9.270383417606353760e-02 -1.556285936385393143e-02 -9.876431897282600403e-03 -7.937829196453094482e-02 1.062627956271171570e-01 8.821995556354522705e-02 -2.049443572759628296e-01 1.261214613914489746e-01 2.296465933322906494e-01 1.676647067070007324e-01 -1.052244678139686584e-01 -6.088519841432571411e-02 -3.886681795120239258e-02 -3.435408324003219604e-02 1.030576378107070923e-01
1.697382926940917969e-01 1.733677983283996582e-01 8.131531625986099243e-02 2.286076098680496216e-01 6.883437931537628174e-02 1.249695569276809692e-01 1.025835350155830383e-01 -4.377276636660099030e-03 3.187285959720611572e-01 1.284375339746475220e-01 1.689656227827072144e-01 -2.044230997562408447e-01 -8.947320282459259033e-02 -1.722227083519101143e-03 -2.391123771667480469e-01 -2.679731547832489014e-01 3.803811967372894287e-01 -1.392687857151031494e-01 -3.306886926293373108e-02 4.549372941255569458e-02 -4.737749695777893066e-02 4.259672388434410095e-02 1.798305362462997437e-01 4.118997752666473389e-01 -6.658654659986495972e-02 -6.720194965600967407e-02 1.954524219036102295e-01 -1.580566465854644775e-01 -2.233394384384155273e-01 -4.195465147495269775e-02 5.943986773490905762e-02 -1.591541171073913574e-01
-2.547137811779975891e-02 1.522641535848379135e-02 2.323612868785858154e-01 2.114267349243164062e-01 1.212509498000144958e-01 2.353199422359466553e-01 2.723233401775360107e-01 -1.702071353793144226e-02 4.224841892719268799e-01 1.428856048732995987e-02 2.678618729114532471e-01 -1.491177380084991455e-01 3.705780953168869019e-02 -5.019564554095268250e-02 6.974049378186464310e-03 2.283812910318374634e-01 -1.170281097292900085e-01 -1.401434987783432007e-01 -7.802468258887529373e-03 1.541243027895689011e-02 1.999228447675704956e-01 4.448797181248664856e-02 -1.431617438793182373e-01 1.252519488334655762e-01 -3.422316908836364746e-01 -9.271589666604995728e-02 -2.993341088294982910e-01 -1.286893989890813828e-02 -1.154925450682640076e-01 -2.781918346881866455e-01 2.427932247519493103e-02 9.244973212480545044e-02
-6.777774542570114136e-02 2.844785451889038086e-01 -8.199588954448699951e-02 1.566349864006042480e-01 -6.766190379858016968e-02 2.104914486408233643e-01 1.694527827203273773e-02 -4.843664541840553284e-02 3.977819383144378662e-01 -7.237029075622558594e-02 3.184723258018493652e-01 -1.310617625713348389e-01 4.639129340648651123e-02 -1.792104565538465977e-03 -1.547951400279998779e-01 -1.795832365751266479e-01 -4.956810921430587769e-02 -6.393495947122573853e-02 -2.398929893970489502e-01 3.753866255283355713e-01 -1.526923179626464844e-01 -9.378755092620849609e-02 -8.941875398159027100e-02 2.656466364860534668e-01 1.013012882322072983e-02 1.699534505605697632e-01 -4.040966182947158813e-02 -1.798861771821975708e-01 -7.973086833953857422e-02 -2.994559109210968018e-01 -5.671374499797821045e-02 -1.155682206153869629e-01
-3.147992491722106934e-01 2.041693776845932007e-01 1.950128525495529175e-01 1.151074841618537903e-01 7.273334264755249023e-02 -1.039050072431564331e-01 -4.277706518769264221e-02 -4.674400761723518372e-02 2.467451244592666626e-01 4.489465355873107910e-01 5.722132977098226547e-03 1.392086744308471680e-01 -5.959267169237136841e-02 -1.375751346349716187e-01 -2.603791654109954834e-01 2.134389989078044891e-02 1.971192210912704468e-01 3.077518567442893982e-02 -2.380519509315490723e-01 6.232897751033306122e-03 1.427015662193298340e-01 4.266552627086639404e-02 1.017491072416305542e-01 6.753122899681329727e-03 1.911069452762603760e-01 1.595120131969451904e-01 6.918434053659439087e-02 -3.703877031803131104e-01 -1.501054763793945312e-01 7.064779847860336304e-02 2.273086458444595337e-01 5.505933985114097595e-02
1.533902809023857117e-02 -1.243056803941726685e-01 4.531380534172058105e-02 1.048158258199691772e-01 -1.372731328010559082e-01 2.153203040361404419e-01 -1.549608409404754639e-01 -2.579046487808227539e-01 3.977476656436920166e-01 -4.233331978321075439e-02 2.591172754764556885e-01 -9.123792499303817749e-02 -1.057894378900527954e-01 -1.575620621442794800e-01 -3.511658310890197754e-01 -1.460428088903427124e-01 4.510533809661865234e-02 9.073781780898571014e-03 -8.836890012025833130e-02 4.840599000453948975e-02 6.271767616271972656e-02 9.554287046194076538e-02 -7.184136193245649338e-03 4.811290800571441650e-01 -1.456866860389709473e-01 -7.945440709590911865e-02 -1.064716428518295288e-01 -2.609140574932098389e-01 2.981388941407203674e-02 7.613846659660339355e-02 -5.656909197568893433e-03 1.699362546205520630e-01
5.075832083821296692e-02 7.302165776491165161e-02 5.635337159037590027e-02 4.576073214411735535e-02 -1.202184408903121948e-01 3.210903704166412354e-01 2.237268090248107910e-01 1.418119817972183228e-01 4.165091216564178467e-01 2.042899876832962036e-01 1.419590115547180176e-01 1.028412356972694397e-01 1.069310903549194336e-01 -1.324712336063385010e-01 -2.561487555503845215e-01 -2.702411711215972900e-01 2.051587849855422974e-01 1.305889934301376343e-01 -2.126164920628070831e-02 -7.854691706597805023e-03 -2.636847458779811859e-02 -2.946172952651977539e-01 -7.018793374300003052e-02 -1.130813732743263245e-02 2.754817903041839600e-01 2.098809629678726196e-01 1.697504222393035889e-01 -2.759458869695663452e-02 -1.628547459840774536e-01 1.321026831865310669e-01 2.896154671907424927e-02 -1.974911242723464966e-01
-1.982160657644271851e-01 8.862929046154022217e-02 5.200662836432456970e-02 -1.219262629747390747e-01 1.010716035962104797e-01 1.944182366132736206e-01 3.058995306491851807e-02 5.315453931689262390e-02 3.362772762775421143e-01 6.339826434850692749e-02 1.219497546553611755e-01 -9.504265338182449341e-02 -1.134792789816856384e-01 -4.995902255177497864e-02 1.034013777971267700e-01 7.825651019811630249e-02 -7.084535807371139526e-02 6.744194775819778442e-02 -4.883028194308280945e-02 1.366592645645141602e-01 1.329050213098526001e-01 -1.511361747980117798e-01 -1.447169929742813110e-01 8.398155868053436279e-02 3.429970443248748779e-01 4.338857531547546387e-01 -1.168173477053642273e-01 -3.597832322120666504e-01 -8.334552496671676636e-02 1.625435203313827515e-01 -2.182402461767196655e-01 2.849459946155548096e-01
-6.195050477981567383e-02 1.565735042095184326e-01 -1.039395928382873535e-01 3.892193436622619629e-01 4.180486500263214111e-02 2.662358582019805908e-01 -5.245825275778770447e-02 -2.683783173561096191e-01 5.196465253829956055e-01 -4.721372202038764954e-02 1.356469839811325073e-01 -3.512812033295631409e-02 6.007169932126998901e-02 1.635604053735733032e-01 1.531122438609600067e-02 -9.848070144653320312e-02 1.544961333274841309e-01 -1.824304759502410889e-01 -3.935532271862030029e-01 4.119016230106353760e-02 -3.788720816373825073e-02 -1.740802228450775146e-01 -8.075707405805587769e-02 2.215816974639892578e-01 3.981196787208318710e-03 -9.263674169778823853e-02 -1.059017777442932129e-01 4.913348704576492310e-02 5.571578443050384521e-02 4.328057542443275452e-02 -1.820769906044006348e-02 3.359363973140716553e-02
-5.983230099081993103e-02 2.326388508081436157e-01 3.232596814632415771e-01 5.759909749031066895e-02 4.968551993370056152e-01 4.243563711643218994e-01 1.465442478656768799e-01 9.088423103094100952e-02 1.771693527698516846e-01 8.118724822998046875e-02 2.628870774060487747e-03 7.123318314552307129e-02 -1.173660606145858765e-01 -7.267618179321289062e-02 7.248190045356750488e-02 -4.494510963559150696e-02 1.105082631111145020e-01 2.267803996801376343e-01 -2.858611382544040680e-02 -5.265963450074195862e-02 1.376885920763015747e-01 -1.178704947233200073e-01 -1.092406511306762695e-01 2.320819795131683350e-01 -8.166799321770668030e-03 6.112403422594070435e-02 1.200017556548118591e-01 -2.749953866004943848e-01 -9.638335555791854858e-02 1.960679739713668823e-01 -1.228112448006868362e-02 2.875518426299095154e-02
-1.441873013973236084e-01 3.168560266494750977e-01 3.639160990715026855e-01 8.889650553464889526e-02 1.747252941131591797e-01 -3.190731257200241089e-02 3.016509711742401123e-01 -8.574360609054565430e-02 3.001708351075649261e-02 4.676217585802078247e-02 4.931344389915466309e-01 -5.054196715354919434e-02 -2.742272801697254181e-02 -8.075638860464096069e-02 1.765802204608917236e-01 -4.209448024630546570e-02 1.949646174907684326e-01 -6.931780278682708740e-02 -6.649502366781234741e-02 1.144121438264846802e-01 8.494504541158676147e-02 -3.500384464859962463e-02 -1.405659914016723633e-01 9.335765987634658813e-02 7.588482648134231567e-02 -1.694202236831188202e-02 2.009323239326477051e-01 -2.002383619546890259e-01 -2.068946808576583862e-01 2.169401943683624268e-01 -4.580359160900115967e-02 2.093040794134140015e-01
-4.673581942915916443e-02 4.778207093477249146e-02 -1.201042309403419495e-01 3.864890197291970253e-03 6.669856607913970947e-02 -2.146055996417999268e-01 -1.258537322282791138e-01 -8.076652139425277710e-02 4.170517623424530029e-01 1.707726269960403442e-01 2.411447316408157349e-01 1.101339235901832581e-01 -8.657933771610260010e-02 4.636656865477561951e-02 -1.921546757221221924e-01 1.282119005918502808e-01 2.262535244226455688e-01 -3.362402552738785744e-03 -2.049861550331115723e-01 1.174823045730590820e-01 -1.905963383615016937e-02 -2.689923346042633057e-01 -1.231099516153335571e-01 7.144576311111450195e-02 1.647885590791702271e-01 3.273251950740814209e-01 -8.746144175529479980e-02 -6.959230452775955200e-02 -2.491957992315292358e-01 -5.391978099942207336e-02 -2.286619842052459717e-01 3.282637894153594971e-01
-2.099931538105010986e-01 -6.769515573978424072e-02 2.217038124799728394e-01 1.388172060251235962e-01 -2.017598003149032593e-01 9.511467069387435913e-02 -2.218473851680755615e-01 -1.025220304727554321e-01 3.378997445106506348e-01 1.746819168329238892e-01 9.279866516590118408e-02 -3.004406765103340149e-02 -9.126652032136917114e-03 1.525079458951950073e-01 -1.260715723037719727e-01 2.706221640110015869e-01 3.950383961200714111e-01 -2.560726702213287354e-01 -2.859902679920196533e-01 2.118346747010946274e-04 1.222616359591484070e-01 2.020370401442050934e-02 5.105010792613029480e-02 -4.886069521307945251e-02 -8.284091949462890625e-02 3.241181969642639160e-01 -1.159955188632011414e-01 -9.911429136991500854e-02 -1.344897150993347168e-01 1.666138023138046265e-01 -2.217595465481281281e-02 3.792453184723854065e-02
-1.497074067592620850e-01 2.084601819515228271e-01 1.026093512773513794e-01 2.898582816123962402e-01 -8.949713408946990967e-02 5.157870054244995117e-02 9.020393341779708862e-02 -2.506426870822906494e-01 3.550944626331329346e-01 2.487778216600418091e-01 1.091654673218727112e-01 -2.252840846776962280e-01 2.577119879424571991e-02 1.070486754179000854e-01 -1.159161701798439026e-02 -7.820419222116470337e-02 6.909105461090803146e-03 -7.267692685127258301e-02 -1.091207638382911682e-01 2.899309694766998291e-01 2.145506814122200012e-02 -8.736436814069747925e-02 -2.038795053958892822e-01 1.452521234750747681e-01 -3.098287880420684814e-01 2.089887559413909912e-01 -1.733934581279754639e-01 1.357336342334747314e-01 -1.696030497550964355e-01 -1.673598587512969971e-01 -2.174009233713150024e-01 -1.570955961942672729e-01
-8.049815893173217773e-02 -4.617426171898841858e-02 4.818789660930633545e-02 4.810709506273269653e-02 7.721999287605285645e-02 2.277515977621078491e-01 1.005406752228736877e-01 -1.021832898259162903e-01 3.849326670169830322e-01 -5.879498645663261414e-02 6.023730635643005371e-01 -6.160546466708183289e-02 2.285465747117996216e-01 1.092138001695275307e-03 1.946624219417572021e-01 -6.587582081556320190e-02 4.428979381918907166e-02 2.555629909038543701e-01 -7.762737572193145752e-02 1.085384562611579895e-01 2.519412040710449219e-01 8.152100257575511932e-03 8.988472074270248413e-02 9.226999431848526001e-02 -5.719067528843879700e-02 -4.460745677351951599e-02 1.568078547716140747e-01 -4.129211232066154480e-02 -3.069518320262432098e-02 -1.966914832592010498e-01 -2.430583834648132324e-01 1.206869538873434067e-02
1.589854806661605835e-01 1.931832283735275269e-01 1.651658713817596436e-01 1.808460503816604614e-01 1.185568794608116150e-01 4.216141626238822937e-02 9.498925507068634033e-02 -1.148401200771331787e-01 1.742027699947357178e-01 1.815835833549499512e-01 4.748246818780899048e-02 -1.608559787273406982e-01 -3.057597279548645020e-01 6.918406113982200623e-03 -9.460709244012832642e-02 3.496533259749412537e-03 1.709105126792564988e-04 7.227882742881774902e-02 -3.069664910435676575e-02 3.469080477952957153e-02 2.869620025157928467e-01 -1.262539764866232872e-03 -7.881562411785125732e-02 4.192715585231781006e-01 1.511185523122549057e-02 2.781908512115478516e-01 1.482608169317245483e-01 -3.124464154243469238e-01 -1.092119961977005005e-01 8.999565988779067993e-02 1.117999404668807983e-01 3.794187307357788086e-01
-1.237608417868614197e-01 5.445919558405876160e-02 1.446305662393569946e-01 -1.063707992434501648e-01 -4.065224528312683105e-02 2.496757060289382935e-01 -2.986128255724906921e-02 -1.595823466777801514e-01 4.810136556625366211e-01 6.156280264258384705e-02 9.705518931150436401e-02 -2.010282725095748901e-01 -7.909061014652252197e-02 -1.068133562803268433e-01 -5.102307349443435669e-02 -6.769591569900512695e-02 -2.250362634658813477e-01 2.728789150714874268e-01 -2.580817639827728271e-01 2.383948564529418945e-01 3.622808754444122314e-01 -2.025759816169738770e-01 -1.528724730014801025e-01 5.046772956848144531e-02 -1.016921177506446838e-02 -1.475616358220577240e-02 6.802500784397125244e-02 -4.903096333146095276e-02 -1.663762181997299194e-01 -6.921053864061832428e-03 4.702798090875148773e-03 2.596952021121978760e-01
-1.938474327325820923e-01 1.222308203577995300e-01 2.142577320337295532e-01 1.135980524122714996e-02 3.751707496121525764e-03 9.747104346752166748e-02 -9.887333959341049194e-02 -1.110251992940902710e-02 5.656766295433044434e-01 2.213295698165893555e-01 3.393843472003936768e-01 -1.491991132497787476e-01 -1.267289519309997559e-01 2.897188961505889893e-01 1.770284920930862427e-01 1.284847706556320190e-01 3.041111677885055542e-02 -9.289057552814483643e-02 8.727987855672836304e-02 2.391417324542999268e-02 7.813270390033721924e-02 5.435749143362045288e-02 9.626970440149307251e-02 8.679657429456710815e-02 1.516430974006652832e-01 -8.109044283628463745e-02 -3.014058433473110199e-02 5.005421116948127747e-02 -1.890410780906677246e-01 -7.185518275946378708e-03 1.775792217813432217e-03 -3.396900892257690430e-01
-3.090786337852478027e-01 2.301841378211975098e-01 3.579691946506500244e-01 1.135693565011024475e-01 3.504949435591697693e-02 2.919424474239349365e-01 2.157032489776611328e-01 -3.148775175213813782e-02 3.233408629894256592e-01 -3.515009582042694092e-01 2.120058387517929077e-01 1.325045130215585232e-03 4.451352357864379883e-02 2.030979990959167480e-01 2.403399534523487091e-02 3.113144636154174805e-02 1.138457730412483215e-01 1.667279452085494995e-01 -3.093986772000789642e-02 -7.261750102043151855e-02 8.658362179994583130e-02 -2.052451819181442261e-01 4.783225432038307190e-02 1.819631755352020264e-01 -6.994638592004776001e-02 6.686715781688690186e-02 7.251669466495513916e-02 -2.952007353305816650e-01 -8.162029832601547241e-02 -1.179760769009590149e-01 1.301643159240484238e-02 6.414145976305007935e-02
2.743976116180419922e-01 8.432206511497497559e-02 1.761346906423568726e-01 -8.334671705961227417e-02 1.834396831691265106e-02 4.368809238076210022e-02 1.520213782787322998e-01 -6.937299668788909912e-02 5.142218470573425293e-01 -1.780687458813190460e-02 1.722500622272491455e-01 1.511288881301879883e-01 -4.684876278042793274e-02 2.340397387742996216e-01 -2.640586793422698975e-01 1.596463471651077271e-01 1.558451056480407715e-01 1.928817927837371826e-01 -2.280156612396240234e-01 -2.749143913388252258e-02 -2.286419570446014404e-01 1.801502257585525513e-01 2.336100637912750244e-01 1.057102754712104797e-01 -1.449445784091949463e-01 6.431863456964492798e-02 -6.965959072113037109e-02 -1.213253140449523926e-01 -5.171295627951622009e-02 1.050523295998573303e-01 -1.800022572278976440e-01 1.564487516880035400e-01
-4.364191740751266479e-02 4.168015345931053162e-02 2.580085396766662598e-01 1.855596750974655151e-01 -3.503547608852386475e-02 1.698656827211380005e-01 4.421780705451965332e-01 -4.051993414759635925e-02 2.240027040243148804e-01 2.440867125988006592e-01 4.814369082450866699e-01 2.491067647933959961e-01 -6.398820132017135620e-02 -3.198932111263275146e-02 -3.001332283020019531e-02 2.385601848363876343e-01 2.931065112352371216e-02 7.873703539371490479e-02 3.359735244885087013e-03 1.077319905161857605e-01 -9.758494794368743896e-02 1.294895261526107788e-01 1.264908760786056519e-01 -4.755512997508049011e-02 1.102138236165046692e-01 1.790633499622344971e-01 6.590072065591812134e-02 -7.674343883991241455e-02 5.348622426390647888e-02 1.883308887481689453e-01 -4.695632681250572205e-02 2.082938104867935181e-01
-3.405490219593048096e-01 -3.295969069004058838e-01 1.265351623296737671e-01 1.723715364933013916e-01 8.782844059169292450e-03 2.662405604496598244e-03 1.067102774977684021e-01 -6.796838343143463135e-02 2.371775507926940918e-01 1.249726954847574234e-02 2.962580323219299316e-01 3.428442776203155518e-01 -2.109042704105377197e-01 1.151721701025962830e-01 -5.898873135447502136e-02 1.448184847831726074e-01 1.920995563268661499e-01 -4.867869988083839417e-02 -1.134427413344383240e-01 -6.616429239511489868e-02 1.096496656537055969e-01 1.092878580093383789e-01 1.097214370965957642e-01 1.498875617980957031e-01 -1.418635100126266479e-01 -1.727984249591827393e-01 1.424640566110610962e-01 -3.284493088722229004e-01 -2.199285328388214111e-01 9.070347994565963745e-02 1.248640269041061401e-01 6.575269997119903564e-02
4.955609142780303955e-02 1.462355721741914749e-03 2.372181415557861328e-01 9.295637905597686768e-02 -1.975775361061096191e-01 4.176820814609527588e-01 -1.370151340961456299e-01 -1.506221890449523926e-01 5.199797749519348145e-01 7.629140466451644897e-02 3.572745919227600098e-01 4.295457620173692703e-03 -2.869635224342346191e-01 -1.158820763230323792e-01 3.640444204211235046e-02 -6.641857326030731201e-02 -3.726368397474288940e-02 -1.499466970562934875e-02 -9.516661614179611206e-02 7.960227131843566895e-02 -1.017831116914749146e-01 -2.352880127727985382e-02 -7.284978032112121582e-02 1.049873884767293930e-02 1.457458287477493286e-01 -1.481095701456069946e-01 -1.501900851726531982e-01 -1.916953921318054199e-01 -1.037460044026374817e-01 7.241354137659072876e-02 -3.779044374823570251e-02 1.379933804273605347e-01
1.762304902076721191e-01 -9.646852314472198486e-02 -1.041217707097530365e-02 3.023459613323211670e-01 1.368204951286315918e-01 1.880975365638732910e-01 1.097603142261505127e-01 8.760398253798484802e-03 4.123277366161346436e-01 1.942632794380187988e-01 4.550668597221374512e-01 6.968154571950435638e-03 1.029521226882934570e-01 1.798239499330520630e-01 -2.600920796394348145e-01 1.119997352361679077e-01 1.048511192202568054e-01 -2.117793262004852295e-02 -1.284145843237638474e-02 -2.072190791368484497e-01 -7.056996971368789673e-02 1.079723611474037170e-01 -4.363952949643135071e-02 3.153406679630279541e-01 1.024570316076278687e-01 3.826743736863136292e-02 8.665913715958595276e-03 8.069519698619842529e-02 -2.393631190061569214e-01 -3.179711848497390747e-02 4.922151938080787659e-02 -1.098629310727119446e-01
-2.436967641115188599e-01 -1.318179965019226074e-01 2.369449287652969360e-01 2.225368097424507141e-02 2.495425641536712646e-01 8.539322763681411743e-02 1.552257537841796875e-01 3.008169867098331451e-02 4.550352990627288818e-01 2.143376916646957397e-01 1.470561027526855469e-01 2.243027985095977783e-01 1.418857574462890625e-01 -1.263454258441925049e-01 2.111491858959197998e-01 -9.183886460959911346e-03 1.815178543329238892e-01 1.901393979787826538e-01 -1.710376143455505371e-02 3.565606772899627686e-01 -9.420711547136306763e-02 -1.119925677776336670e-01 1.604289412498474121e-01 -1.130750775337219238e-01 1.170252338051795959e-01 1.143404394388198853e-01 2.669398672878742218e-02 -9.594479203224182129e-02 -1.330373734235763550e-01 6.739339232444763184e-02 -5.402643699198961258e-03 2.256309986114501953e-01
5.431066080927848816e-02 -1.892275512218475342e-01 1.500038951635360718e-01 3.484134972095489502e-01 6.644452363252639771e-02 2.329324930906295776e-01 -1.234509944915771484e-01 1.969485729932785034e-01 3.173053264617919922e-01 1.595939248800277710e-01 2.001114785671234131e-01 -8.135008811950683594e-02 2.536046132445335388e-02 -6.532684713602066040e-02 -2.644465267658233643e-01 2.176890382543206215e-03 3.164471313357353210e-02 -6.505055725574493408e-02 1.431245803833007812e-01 -1.753788143396377563e-01 -2.172530144453048706e-01 -1.739324256777763367e-02 -2.289565466344356537e-02 3.775644302368164062e-01 5.958313494920730591e-02 1.123656239360570908e-02 9.036479145288467407e-02 -3.156759738922119141e-01 -2.834018766880035400e-01 -2.695585973560810089e-02 -3.190490975975990295e-02 1.279671937227249146e-01
8.367002755403518677e-02 1.062822043895721436e-01 2.724774479866027832e-01 4.274002835154533386e-02 -1.234077662229537964e-01 2.932573258876800537e-01 -2.004722319543361664e-02 -1.977166086435317993e-01 5.611331462860107422e-01 1.120534241199493408e-01 3.210106790065765381e-01 -9.443105012178421021e-02 -2.373766154050827026e-01 -2.322349511086940765e-02 2.612426877021789551e-01 -7.028593122959136963e-02 5.472845584154129028e-02 9.514418244361877441e-02 1.611243933439254761e-02 1.039427667856216431e-01 1.952521735802292824e-03 -5.185689032077789307e-02 1.111717149615287781e-01 -4.009286314249038696e-02 -2.172683924436569214e-02 5.192533880472183228e-02 -1.406054049730300903e-01 -9.682276844978332520e-02 -2.325988858938217163e-01 3.411070629954338074e-02 -5.403004959225654602e-02 -2.552931010723114014e-01
1.356575451791286469e-02 -1.547750383615493774e-01 3.265532851219177246e-01 3.467696905136108398e-01 2.711712718009948730e-01 1.308762580156326294e-01 -1.297076195478439331e-01 -7.859483361244201660e-02 2.064747214317321777e-01 7.167157530784606934e-02 2.860057950019836426e-01 -1.861623972654342651e-01 -3.488242253661155701e-02 -1.168996468186378479e-01 1.651977002620697021e-01 5.356262437999248505e-03 3.225624561309814453e-02 2.944508194923400879e-02 -2.833298444747924805e-01 1.998481005430221558e-01 -5.507187917828559875e-02 2.365505248308181763e-01 1.847017854452133179e-01 1.093367934226989746e-01 5.709630623459815979e-02 6.152395159006118774e-02 7.518484443426132202e-02 -3.588573336601257324e-01 -1.649412959814071655e-01 -1.233075484633445740e-01 1.309911757707595825e-01 -2.566306665539741516e-02
9.661732614040374756e-02 -3.036662191152572632e-02 5.426944792270660400e-02 1.270901858806610107e-01 4.062810838222503662e-01 3.165245056152343750e-02 -2.154885381460189819e-01 -1.269330270588397980e-02 5.125423669815063477e-01 -4.693908244371414185e-02 2.186592370271682739e-01 -2.160568237304687500e-01 2.633605897426605225e-01 -1.402724981307983398e-01 -8.195106685161590576e-02 -7.168287783861160278e-02 1.148178335279226303e-02 -2.000620514154434204e-01 -1.440873593091964722e-01 1.848493069410324097e-01 -3.371032699942588806e-02 1.534567028284072876e-01 -2.137502282857894897e-01 2.073629647493362427e-01 1.659465879201889038e-01 1.424362510442733765e-01 1.264385599642992020e-02 -1.390013396739959717e-01 -9.212414175271987915e-02 4.838544875383377075e-02 1.039523556828498840e-01 -1.719018630683422089e-02
-2.784054875373840332e-01 -2.405876293778419495e-02 1.187685802578926086e-01 1.700493991374969482e-01 3.015818595886230469e-01 -4.974735435098409653e-03 -1.143922843039035797e-02 -1.840785029344260693e-03 4.671784341335296631e-01 1.479458510875701904e-01 1.560986787080764771e-01 2.570792734622955322e-01 3.746576234698295593e-02 -1.540765464305877686e-01 1.397930085659027100e-01 1.100694984197616577e-01 1.908868402242660522e-01 1.109644025564193726e-01 -1.758070737123489380e-01 3.877992331981658936e-01 -1.097993105649948120e-01 -9.921582788228988647e-02 7.619028538465499878e-02 -3.844989463686943054e-02 1.419613659381866455e-01 -1.733302026987075806e-01 -8.752535283565521240e-02 -1.594640761613845825e-01 -1.160830706357955933e-01 1.079493761062622070e-01 -1.706170886754989624e-01 -6.018842384219169617e-02
-2.576370239257812500e-01 -5.775964632630348206e-02 2.246664315462112427e-01 -7.898724824190139771e-02 1.129030436277389526e-02 7.918917387723922729e-02 -2.662405185401439667e-02 8.737414330244064331e-02 3.325131237506866455e-01 -6.151998788118362427e-02 1.949302107095718384e-01 2.039052359759807587e-02 -2.198687195777893066e-01 -1.030376628041267395e-01 -3.158684968948364258e-01 -1.402088534086942673e-02 -2.554105520248413086e-01 1.292998194694519043e-01 -1.961099207401275635e-01 2.497169375419616699e-02 3.141754865646362305e-01 -1.025359332561492920e-01 -1.767888218164443970e-01 2.702727019786834717e-01 2.361635714769363403e-01 2.367087751626968384e-01 1.536890119314193726e-02 -2.920808196067810059e-01 -3.059284575283527374e-02 4.923347756266593933e-02 1.050355061888694763e-01 -2.896219119429588318e-02
-1.144842132925987244e-01 6.735873967409133911e-02 2.276141047477722168e-01 7.294698804616928101e-02 2.480393350124359131e-01 3.187229633331298828e-01 2.919155955314636230e-01 -1.546138525009155273e-01 -7.358764111995697021e-02 2.293599098920822144e-01 3.919669389724731445e-01 1.702636927366256714e-01 4.552038386464118958e-02 -9.214992076158523560e-02 4.256282001733779907e-02 1.517222970724105835e-01 6.761489063501358032e-02 -1.115205660462379456e-01 -1.690587699413299561e-01 9.390860795974731445e-02 1.469905078411102295e-01 -1.751483380794525146e-01 1.563701927661895752e-01 2.420355677604675293e-01 1.988528370857238770e-01 1.315032318234443665e-02 1.762057244777679443e-01 -1.000150442123413086e-01 -2.453673034906387329e-01 1.466842591762542725e-01 -1.447324007749557495e-01 -6.160245090723037720e-02
-1.317335478961467743e-02 -7.180079352110624313e-03 2.878294587135314941e-01 9.806380420923233032e-02 2.683954313397407532e-02 2.178702503442764282e-01 1.600591540336608887e-01 -8.069614879786968231e-03 1.568309962749481201e-01 -1.317200809717178345e-02 6.137108206748962402e-01 1.315803378820419312e-01 2.264617979526519775e-01 -1.372926384210586548e-01 -8.392387628555297852e-02 1.291695684194564819e-01 2.532302439212799072e-01 2.163572609424591064e-02 2.548805205151438713e-03 6.045699119567871094e-02 -3.051966428756713867e-02 -7.396730128675699234e-03 3.547789901494979858e-02 1.592915952205657959e-01 1.978141069412231445e-01 2.004960030317306519e-01 1.017693206667900085e-01 -1.892313957214355469e-01 -1.644918322563171387e-01 9.360563009977340698e-02 -2.512295842170715332e-01 -2.345988526940345764e-02
-3.397283852100372314e-01 5.324998637661337852e-04 1.692643612623214722e-01 7.368024438619613647e-02 -3.436702489852905273e-02 -1.740281097590923309e-02 2.699598371982574463e-01 2.044786661863327026e-01 3.427927494049072266e-01 -8.685956709086894989e-03 4.386715590953826904e-01 1.009456217288970947e-01 -6.765667349100112915e-02 -5.685937032103538513e-02 -4.169479757547378540e-02 1.056849658489227295e-01 -1.485412120819091797e-01 9.580454230308532715e-02 3.774892911314964294e-02 1.116124391555786133e-01 1.830636560916900635e-01 -3.885462880134582520e-01 1.226699799299240112e-01 6.514533609151840210e-02 8.415248990058898926e-02 2.689427733421325684e-01 1.200051680207252502e-01 -6.756009161472320557e-02 -1.194763034582138062e-01 1.276984065771102905e-01 -1.193489283323287964e-01 3.615725040435791016e-02
1.158763244748115540e-01 9.785678237676620483e-02 -6.420446187257766724e-02 3.388395905494689941e-01 -5.834192410111427307e-02 1.976231932640075684e-01 1.160723417997360229e-01 1.197792589664459229e-01 3.371596038341522217e-01 2.835171222686767578e-01 1.451238542795181274e-01 9.344599395990371704e-02 4.720747843384742737e-02 1.069375947117805481e-01 1.603393852710723877e-01 -1.462804246693849564e-02 -9.608387202024459839e-02 2.197065651416778564e-01 -1.005803719162940979e-01 1.101244017481803894e-01 2.597349137067794800e-02 5.866385996341705322e-03 -9.870509058237075806e-02 2.290731817483901978e-01 -1.048663537949323654e-02 3.114496469497680664e-01 -3.337451517581939697e-01 -6.789617985486984253e-02 -1.414580345153808594e-01 1.327880076132714748e-03 -1.260786205530166626e-01 3.642219007015228271e-01
-3.627616213634610176e-03 -2.684283852577209473e-01 -4.158663377165794373e-02 4.128630086779594421e-02 -4.823338240385055542e-02 1.788907200098037720e-01 1.476244162768125534e-02 -3.159180283546447754e-02 4.938191175460815430e-01 -9.699178487062454224e-02 1.382178813219070435e-01 -5.378050729632377625e-03 1.867204904556274414e-02 -1.527793556451797485e-01 -3.263256847858428955e-01 -1.340717673301696777e-01 1.185996159911155701e-01 3.391623497009277344e-02 -8.999747782945632935e-02 -8.143661171197891235e-02 1.675839573144912720e-01 -1.684901304543018341e-02 -8.979954570531845093e-02 3.586632907390594482e-01 2.057816684246063232e-01 -5.902003496885299683e-02 9.426466375589370728e-02 -2.975828349590301514e-01 -1.713492274284362793e-01 -2.219326049089431763e-01 7.933697849512100220e-02 2.126120477914810181e-01
-1.635612696409225464e-01 7.626339048147201538e-02 -2.547813393175601959e-02 3.455023095011711121e-02 1.194153502583503723e-01 1.453392803668975830e-01 1.861187964677810669e-01 3.221385553479194641e-02 3.948449194431304932e-01 4.399585723876953125e-01 5.171843990683555603e-02 -1.455689817667007446e-01 1.889439765363931656e-03 2.527537010610103607e-02 1.080395653843879700e-01 1.261931955814361572e-01 1.244183853268623352e-01 2.468697279691696167e-01 -1.000284999608993530e-01 -1.140314936637878418e-01 -1.315632760524749756e-01 2.120338380336761475e-01 1.396578922867774963e-02 7.523615658283233643e-02 1.441304385662078857e-01 -2.013581618666648865e-02 2.375891953706741333e-01 -3.779665529727935791e-01 -1.626560389995574951e-01 8.600509911775588989e-02 -3.124831989407539368e-02 -2.647325992584228516e-01
-2.198048867285251617e-02 2.591853141784667969e-01 2.961512804031372070e-01 3.163834810256958008e-01 -3.311748802661895752e-01 1.481987088918685913e-01 1.365692317485809326e-01 -8.958575874567031860e-02 2.937159240245819092e-01 2.091038972139358521e-01 3.411385416984558105e-02 7.196486741304397583e-02 1.798416525125503540e-01 -2.541739307343959808e-02 9.166984260082244873e-02 -2.885104715824127197e-01 4.482401162385940552e-02 1.534259915351867676e-01 -7.069380581378936768e-02 1.695947349071502686e-01 2.158172987401485443e-02 -2.703986167907714844e-01 7.876425236463546753e-02 3.398871421813964844e-01 -4.958276450634002686e-02 4.891666769981384277e-02 -4.107089713215827942e-02 1.405819505453109741e-01 -1.955197155475616455e-01 -2.989401668310165405e-02 6.405607610940933228e-02 3.330413997173309326e-02
7.008003443479537964e-02 2.626151144504547119e-01 -4.457324743270874023e-02 1.020605415105819702e-01 3.689056634902954102e-01 2.623703563585877419e-03 2.599363923072814941e-01 -1.017493233084678650e-01 1.983342170715332031e-01 7.614892721176147461e-02 1.949689090251922607e-01 6.790535151958465576e-02 1.005368605256080627e-01 -3.467790782451629639e-02 -1.157286465167999268e-01 -1.352383345365524292e-01 4.770564660429954529e-02 3.671776354312896729e-01 -8.980690687894821167e-02 -2.839997708797454834e-01 4.112905263900756836e-02 -1.284122318029403687e-01 -1.929769217967987061e-01 3.359779715538024902e-01 -1.152136847376823425e-01 2.145510762929916382e-01 -1.300122737884521484e-01 -2.246317714452743530e-01 -1.319599896669387817e-01 -1.532804667949676514e-01 -5.362476781010627747e-02 -6.615982204675674438e-02
2.957755625247955322e-01 -4.393546283245086670e-02 1.978014707565307617e-01 1.305241733789443970e-01 1.162024065852165222e-01 -1.026232615113258362e-01 1.268411725759506226e-01 9.850905090570449829e-02 4.148443043231964111e-01 -8.268966525793075562e-02 2.526840865612030029e-01 -2.758398950099945068e-01 2.550067938864231110e-02 4.478793218731880188e-02 -4.738543927669525146e-02 1.313137710094451904e-01 1.359664499759674072e-01 -4.998461902141571045e-02 7.863828539848327637e-02 6.352331954985857010e-03 9.141444414854049683e-02 -6.008917465806007385e-02 3.180275857448577881e-01 3.562749922275543213e-01 -5.414191167801618576e-03 5.590496584773063660e-02 -9.195853769779205322e-02 -1.979470700025558472e-01 -3.137153089046478271e-01 -1.417342871427536011e-01 5.484528094530105591e-02 -1.549954712390899658e-01
-3.859784901142120361e-01 -2.491443753242492676e-01 1.689303368330001831e-01 2.872368879616260529e-02 4.969973117113113403e-02 9.069032967090606689e-02 6.863131374120712280e-02 1.055633425712585449e-01 3.583560883998870850e-01 -2.565700188279151917e-02 1.970997899770736694e-01 5.367742851376533508e-02 1.423727869987487793e-01 2.494619190692901611e-01 -1.795953661203384399e-01 -5.800230056047439575e-02 9.459246695041656494e-02 -2.380512356758117676e-01 -4.958248510956764221e-02 -1.583758741617202759e-01 2.303695380687713623e-01 -1.517687886953353882e-01 2.985840439796447754e-01 2.243705689907073975e-01 -1.869749575853347778e-01 1.778779923915863037e-01 9.432840347290039062e-02 -8.032944798469543457e-02 3.701400011777877808e-02 9.648154675960540771e-02 1.423630118370056152e-01 1.498561352491378784e-01
1.404944062232971191e-01 2.262696251273155212e-02 -8.569181710481643677e-02 1.038568019866943359e-01 1.042050868272781372e-02 2.088369429111480713e-01 1.787719279527664185e-01 -1.680200695991516113e-01 4.968461394309997559e-01 1.433192491531372070e-01 2.498612552881240845e-01 2.927869744598865509e-02 6.743793934583663940e-02 2.089361995458602905e-01 1.327155083417892456e-01 -5.290590226650238037e-02 4.952798783779144287e-02 -9.340041130781173706e-02 1.483872532844543457e-01 1.051250007003545761e-02 3.506305813789367676e-01 2.146003097295761108e-01 -1.876152753829956055e-01 1.642825156450271606e-01 -2.281585782766342163e-01 2.429294586181640625e-02 3.961829468607902527e-03 -1.987138390541076660e-01 2.934168279170989990e-02 -2.732384800910949707e-01 -1.418463289737701416e-01 7.829444110393524170e-02
-2.602639198303222656e-01 2.638121545314788818e-01 4.285703003406524658e-01 2.755139768123626709e-01 1.754034310579299927e-01 7.062134891748428345e-02 1.924210041761398315e-01 -7.444594055414199829e-02 1.215951964259147644e-01 3.032836597412824631e-03 4.117132127285003662e-01 1.250493377447128296e-01 -1.662252694368362427e-01 -1.184859592467546463e-02 -5.567776784300804138e-02 6.930884718894958496e-02 -1.040961220860481262e-02 1.466618180274963379e-01 -1.650140061974525452e-02 1.402268558740615845e-01 1.184234321117401123e-01 -5.357830785214900970e-03 -1.291529238224029541e-01 8.767867833375930786e-02 1.332207322120666504e-01 -1.239193156361579895e-01 2.434948980808258057e-01 -1.202627494931221008e-01 -9.084606170654296875e-02 1.999957561492919922e-01 -1.545243859291076660e-01 1.737485975027084351e-01
5.044923722743988037e-02 -1.896726638078689575e-01 3.303070664405822754e-01 1.288305371999740601e-01 -2.232571877539157867e-02 1.943919360637664795e-01 1.119804456830024719e-01 -2.429027557373046875e-01 2.755475640296936035e-01 -3.829584643244743347e-02 5.170488357543945312e-02 -9.735435247421264648e-02 6.346276495605707169e-03 -2.539475560188293457e-01 1.382843106985092163e-01 5.514333397150039673e-02 4.533250629901885986e-02 -1.818531379103660583e-02 -2.428951412439346313e-01 5.870879068970680237e-02 -1.834888905286788940e-01 -8.936164900660514832e-03 3.179672658443450928e-01 2.150068432092666626e-01 1.003881320357322693e-01 3.941155672073364258e-01 -1.111950259655714035e-02 -2.228389680385589600e-01 -1.522078514099121094e-01 -2.385702282190322876e-01 -1.591063477098941803e-02 9.100861847400665283e-02
3.236154466867446899e-02 1.838967800140380859e-01 1.349057406187057495e-01 6.725157052278518677e-02 1.387894600629806519e-01 1.786691099405288696e-01 1.034878045320510864e-01 -1.300067305564880371e-01 1.711872667074203491e-01 3.189693689346313477e-01 6.732057780027389526e-02 -9.341457486152648926e-02 -1.125243380665779114e-01 -3.249188140034675598e-02 -7.907270640134811401e-02 6.344138085842132568e-02 -5.640633031725883484e-02 -6.911395490169525146e-02 1.070546801201999187e-03 -9.091020375490188599e-02 1.541703641414642334e-01 -1.047623828053474426e-01 -1.532077975571155548e-02 5.037987828254699707e-01 -2.025354467332363129e-02 2.897371649742126465e-01 3.517830371856689453e-01 -1.911029815673828125e-01 -3.506053611636161804e-02 -7.261417806148529053e-02 1.204094365239143372e-01 3.530867695808410645e-01
-1.042493879795074463e-01 1.631484180688858032e-01 3.532091975212097168e-01 1.995873600244522095e-01 4.075857624411582947e-02 3.148672282695770264e-01 2.158518731594085693e-01 2.063335329294204712e-01 2.233609855175018311e-01 -5.906267836689949036e-02 1.639536619186401367e-01 -2.453128248453140259e-01 -1.087284833192825317e-01 2.052970230579376221e-01 -9.533966891467571259e-03 2.708238177001476288e-02 1.994355320930480957e-01 -9.897474199533462524e-02 -2.430640757083892822e-01 1.484671533107757568e-01 9.223302453756332397e-02 -8.128838986158370972e-02 2.290818393230438232e-01 7.987993955612182617e-02 1.214323490858078003e-01 1.342254430055618286e-01 -1.112497672438621521e-01 -1.608994752168655396e-01 -1.858312785625457764e-01 -3.024693727493286133e-01 9.602323919534683228e-02 -4.228021577000617981e-02
2.508838474750518799e-01 4.681726545095443726e-02 7.836431264877319336e-02 2.092874050140380859e-01 1.165057420730590820e-01 2.239426597952842712e-02 1.970982253551483154e-01 1.262055635452270508e-01 3.637883663177490234e-01 1.797655373811721802e-01 3.508403897285461426e-01 1.544857677072286606e-02 -2.497398108243942261e-02 -1.144864857196807861e-01 -3.524931967258453369e-01 -9.151027351617813110e-02 3.159622550010681152e-01 2.489704079926013947e-02 -1.694942712783813477e-01 -5.430195480585098267e-02 -3.075484633445739746e-01 3.270138800144195557e-02 8.612062036991119385e-02 2.877551913261413574e-01 -1.247883066534996033e-01 -9.443103335797786713e-03 -5.073456466197967529e-02 -1.010613888502120972e-01 5.180413648486137390e-02 4.309127479791641235e-02 2.834512107074260712e-02 1.730139553546905518e-01
-4.999810829758644104e-02 2.114183455705642700e-01 3.179850578308105469e-01 -1.626089587807655334e-02 9.670384228229522705e-03 1.311032380908727646e-02 2.586628496646881104e-01 -1.481014043092727661e-01 2.775916755199432373e-01 1.224153712391853333e-01 3.649960458278656006e-01 -4.066901281476020813e-02 3.245020806789398193e-01 7.736762054264545441e-03 -1.297216303646564484e-02 -1.214568391442298889e-01 2.542072348296642303e-02 3.598458170890808105e-01 -3.251841664314270020e-02 4.915281385183334351e-02 8.058657869696617126e-03 2.538190037012100220e-02 -7.977212965488433838e-02 8.964543044567108154e-02 1.607201434671878815e-02 4.066642522811889648e-01 8.021107316017150879e-02 6.943382788449525833e-03 4.880266636610031128e-02 -2.160384133458137512e-02 -2.693405449390411377e-01 -1.374442428350448608e-01
-8.894281089305877686e-02 3.993412479758262634e-03 5.302810668945312500e-01 1.467310637235641479e-01 5.931554734706878662e-02 1.611682772636413574e-01 1.913162767887115479e-01 -2.222040146589279175e-01 2.352642565965652466e-01 6.615047901868820190e-02 -7.862446457147598267e-02 -1.717436313629150391e-01 -4.324413090944290161e-02 -3.464542627334594727e-01 -3.784370049834251404e-02 -3.966231271624565125e-02 5.080556124448776245e-02 -6.922136247158050537e-02 -1.721357107162475586e-01 3.349539637565612793e-01 1.322126574814319611e-02 -2.158637717366218567e-02 1.023398265242576599e-01 2.980036139488220215e-01 2.094704955816268921e-01 8.303955942392349243e-02 9.367161244153976440e-02 -5.025926232337951660e-02 4.826147481799125671e-02 -1.932356655597686768e-01 -5.023587495088577271e-02 1.347923558205366135e-02
-1.590193212032318115e-01 3.872475773096084595e-02 2.189408056437969208e-02 2.226814776659011841e-01 4.286191761493682861e-01 1.214930862188339233e-01 -1.636915802955627441e-01 -1.257134974002838135e-01 2.347354441881179810e-01 2.921687662601470947e-01 3.209653794765472412e-01 -3.338143602013587952e-02 -3.208914771676063538e-02 -1.399861369282007217e-02 -1.910673081874847412e-01 -9.456201642751693726e-02 2.248900756239891052e-02 2.924069575965404510e-02 -4.969242215156555176e-02 2.039971351623535156e-01 1.436007171869277954e-01 -1.925479173660278320e-01 -4.010771587491035461e-02 -1.964374929666519165e-01 3.784522041678428650e-02 1.843336224555969238e-01 1.830266863107681274e-01 -1.455249786376953125e-01 -3.312676250934600830e-01 2.130437493324279785e-01 4.707222059369087219e-02 6.008900701999664307e-03
1.960266083478927612e-01 9.002514183521270752e-02 -7.405705749988555908e-02 3.132400810718536377e-01 7.797214388847351074e-02 9.219010919332504272e-02 -2.751320973038673401e-02 1.005294173955917358e-01 4.642244279384613037e-01 7.145755738019943237e-02 2.423377037048339844e-01 2.485793270170688629e-02 4.574446647893637419e-04 1.935206539928913116e-02 1.063123717904090881e-01 1.369441598653793335e-01 1.303295046091079712e-01 -2.718427777290344238e-01 -1.083087101578712463e-01 -1.026215851306915283e-01 2.241937071084976196e-02 7.683926820755004883e-02 2.351840212941169739e-02 2.213961184024810791e-01 -3.036256730556488037e-01 -8.951342664659023285e-03 -9.118729084730148315e-02 -1.221809759736061096e-01 -2.049612998962402344e-01 -2.704384028911590576e-01 -2.271807640790939331e-01 2.502900362014770508e-01
1.796970702707767487e-02 1.538843065500259399e-01 -7.937655597925186157e-02 -1.066932734102010727e-02 5.661529302597045898e-02 4.949504882097244263e-02 2.698149085044860840e-01 -4.287782311439514160e-02 4.329460263252258301e-01 -5.120011419057846069e-02 3.085629940032958984e-01 -1.605855226516723633e-01 -3.205871954560279846e-02 -1.143776848912239075e-01 -4.073788225650787354e-02 -5.166786722838878632e-03 2.773905098438262939e-01 -1.336351335048675537e-01 -2.442649155855178833e-01 3.064106591045856476e-02 2.898267507553100586e-01 1.180004626512527466e-01 6.183055415749549866e-02 3.663434684276580811e-01 -1.088062897324562073e-01 3.073126450181007385e-02 -2.289428263902664185e-01 1.198253929615020752e-01 -5.711224302649497986e-02 -1.536150556057691574e-02 -2.851663231849670410e-01 -8.181476593017578125e-02
-8.602759800851345062e-03 3.757565021514892578e-01 3.873305395245552063e-02 -3.620124980807304382e-02 3.419987559318542480e-01 -5.692700669169425964e-02 1.447634100914001465e-01 -1.320796310901641846e-01 2.771154046058654785e-01 2.500857114791870117e-01 3.694371581077575684e-01 2.112412266433238983e-02 -1.426649279892444611e-02 1.241573784500360489e-02 -1.171535849571228027e-01 -2.203630357980728149e-01 -1.755376458168029785e-01 3.506280183792114258e-01 -1.951437443494796753e-01 -1.896902322769165039e-01 -1.114378756028600037e-04 3.284463658928871155e-02 8.820146322250366211e-02 1.544651240110397339e-01 -2.187863141298294067e-01 1.536146700382232666e-01 -6.143570691347122192e-02 -5.615062266588211060e-02 -7.204342633485794067e-02 -1.054601594805717468e-01 -5.203044414520263672e-02 -2.150392346084117889e-02
1.183045879006385803e-01 -8.678729087114334106e-02 1.717802435159683228e-01 1.845230311155319214e-01 -1.782807409763336182e-01 2.383486926555633545e-01 -1.097216233611106873e-01 8.998466283082962036e-02 5.155887007713317871e-01 1.200862973928451538e-01 1.882445961236953735e-01 7.469071540981531143e-03 4.614684730768203735e-03 1.569791585206985474e-01 -1.161015480756759644e-01 5.616200342774391174e-02 1.603912264108657837e-01 -1.635482460260391235e-01 -1.477376669645309448e-01 -8.645796030759811401e-02 9.917903691530227661e-02 -4.526118934154510498e-02 6.038225442171096802e-02 4.330939948558807373e-01 5.065146833658218384e-02 -6.698594987392425537e-02 -4.149943962693214417e-02 -1.578239500522613525e-01 -1.361024528741836548e-01 -1.877890229225158691e-01 2.285026907920837402e-01 -1.567838490009307861e-01
-1.523958444595336914e-01 -2.766770720481872559e-01 5.500926077365875244e-02 2.520320415496826172e-01 2.162673920392990112e-01 -2.042087465524673462e-01 2.062231302261352539e-01 -6.657320261001586914e-02 4.669793844223022461e-01 -6.299769133329391479e-02 2.791387140750885010e-01 -1.997021026909351349e-03 -3.720901906490325928e-01 1.639617532491683960e-01 -4.290548712015151978e-02 -1.654731780290603638e-01 1.566871255636215210e-02 -1.723693870007991791e-02 -1.649827696382999420e-02 -9.820354729890823364e-02 -1.974551528692245483e-01 7.536907680332660675e-03 -1.341914292424917221e-02 4.378000646829605103e-02 -1.207895204424858093e-01 2.407190054655075073e-01 6.839397549629211426e-02 -1.759812086820602417e-01 -1.828775741159915924e-02 3.839642181992530823e-02 -1.211280971765518188e-01 -1.657233089208602905e-01
1.792834997177124023e-01 6.839400529861450195e-02 1.714323014020919800e-01 8.214995265007019043e-02 1.413846909999847412e-01 1.813798993825912476e-01 1.835151165723800659e-01 1.886234283447265625e-01 2.815200388431549072e-01 1.019590720534324646e-01 1.840449720621109009e-01 1.331257671117782593e-01 -7.646397501230239868e-02 1.312220990657806396e-01 -1.169042214751243591e-01 -1.635057777166366577e-01 2.610372006893157959e-01 2.973282337188720703e-01 -1.951481997966766357e-01 2.823574841022491455e-02 6.181095167994499207e-02 -2.622730731964111328e-01 1.459544599056243896e-01 1.907876580953598022e-01 -2.485724538564682007e-01 -2.870473563671112061e-01 -2.251616492867469788e-02 -3.446044623851776123e-01 8.070077747106552124e-03 -9.889645129442214966e-02 1.298617850989103317e-02 -3.151680529117584229e-02
1.037042886018753052e-01 7.878029346466064453e-02 1.634020805358886719e-01 8.019329607486724854e-02 1.036821082234382629e-01 4.092063605785369873e-01 7.554636895656585693e-02 2.273997105658054352e-02 2.898164987564086914e-01 6.873303651809692383e-02 1.617909222841262817e-01 -1.054027751088142395e-01 -5.754407495260238647e-03 -7.622656971216201782e-02 2.272752076387405396e-01 1.484695076942443848e-02 6.548047065734863281e-02 -7.410530745983123779e-02 -1.240745410323143005e-01 -2.219830602407455444e-01 7.751738280057907104e-02 -2.104941606521606445e-01 -1.747413277626037598e-01 1.366956382989883423e-01 8.039931207895278931e-02 2.973722219467163086e-01 4.793784581124782562e-03 -1.054651662707328796e-01 -1.725417971611022949e-01 2.831167578697204590e-01 -3.687901496887207031e-01 2.362253814935684204e-01
-6.348718702793121338e-02 1.482161693274974823e-03 9.100471436977386475e-02 2.721856832504272461e-01 2.057760655879974365e-01 1.848090887069702148e-01 5.043569207191467285e-02 1.780756376683712006e-02 1.991990953683853149e-01 3.309701979160308838e-01 1.463181078433990479e-01 -1.469405740499496460e-01 1.758223399519920349e-02 -2.022563219070434570e-01 3.768102079629898071e-02 5.528016015887260437e-02 -7.419697195291519165e-02 2.723658084869384766e-01 -4.272918105125427246e-01 6.486992537975311279e-02 2.472804337739944458e-01 1.939737498760223389e-01 1.150165721774101257e-01 1.506756246089935303e-01 -9.827655553817749023e-02 -1.035756692290306091e-01 -1.558722462505102158e-03 -2.878515422344207764e-01 -5.498462170362472534e-02 2.223438173532485962e-01 -7.168932259082794189e-02 -1.852028369903564453e-01
1.878906413912773132e-02 1.452106386423110962e-01 2.855592072010040283e-01 3.385962843894958496e-01 1.226006448268890381e-01 5.028342828154563904e-02 1.637649685144424438e-01 -2.820822596549987793e-02 1.232202351093292236e-01 3.216899931430816650e-01 2.785546481609344482e-01 1.695158630609512329e-01 9.956941008567810059e-02 -1.036690846085548401e-01 -4.748795032501220703e-01 -2.132883295416831970e-02 -1.576293259859085083e-01 -5.573775619268417358e-02 -4.608934279531240463e-03 -7.911931723356246948e-02 8.048959076404571533e-02 3.929365053772926331e-02 2.094529941678047180e-02 5.461928993463516235e-02 1.841621249914169312e-01 1.834459453821182251e-01 1.638948172330856323e-01 -1.608985215425491333e-01 -1.388556659221649170e-01 1.909016370773315430e-01 -8.891504257917404175e-03 2.092169672250747681e-01
2.335388660430908203e-01 5.437595769762992859e-02 3.162180483341217041e-01 2.751905322074890137e-01 6.012975424528121948e-02 1.979417167603969574e-02 1.108105182647705078e-01 -5.361581686884164810e-03 3.763075172901153564e-01 -4.129600524902343750e-02 7.592880725860595703e-02 -7.535570859909057617e-02 -1.942590177059173584e-01 -8.295918256044387817e-02 -1.590025871992111206e-01 -1.637802571058273315e-01 -1.330099701881408691e-01 -8.915403485298156738e-02 -2.281557768583297729e-01 1.774987727403640747e-01 -4.840752109885215759e-02 1.855241805315017700e-01 1.311432719230651855e-01 2.033910714089870453e-02 2.300123721361160278e-01 1.335071921348571777e-01 -9.498318284749984741e-02 -2.617801427841186523e-01 -3.055685162544250488e-01 -2.734844684600830078e-01 -1.386251952499151230e-02 -1.369999945163726807e-01
9.469746053218841553e-02 -7.961855828762054443e-02 5.429263114929199219e-01 2.845553159713745117e-01 1.380504071712493896e-01 1.189712360501289368e-01 -5.702661722898483276e-02 -4.896941408514976501e-02 2.111503332853317261e-01 -3.846330568194389343e-02 1.188866570591926575e-01 -1.713757216930389404e-01 -1.781775355339050293e-01 5.211849138140678406e-02 4.500021785497665405e-02 -5.848505720496177673e-02 -1.289110779762268066e-01 -4.989952221512794495e-02 -1.722977459430694580e-01 2.662977576255798340e-01 1.189001947641372681e-01 4.679480567574501038e-02 1.571090519428253174e-01 1.788205802440643311e-01 1.510578393936157227e-01 2.571322619915008545e-01 -1.122649461030960083e-01 -2.628901600837707520e-01 -4.317115619778633118e-02 -2.191933989524841309e-01 -3.918753191828727722e-02 -1.606938093900680542e-01
2.446546452119946480e-03 -1.161064058542251587e-01 2.869311273097991943e-01 3.345977067947387695e-01 -7.053480297327041626e-02 -1.456928700208663940e-01 -3.202107250690460205e-01 -2.230645567178726196e-01 3.709955513477325439e-01 1.250265687704086304e-01 2.887334823608398438e-01 -4.872138798236846924e-02 1.454201191663742065e-01 1.425742208957672119e-01 -2.362318336963653564e-01 -2.257883735001087189e-02 3.043432347476482391e-02 1.485237777233123779e-01 -8.372571319341659546e-02 1.362429559230804443e-01 1.550647914409637451e-01 5.612171813845634460e-02 -1.823294609785079956e-01 2.856707870960235596e-01 3.306761151179671288e-03 1.406674087047576904e-01 7.408869266510009766e-02 2.863403223454952240e-02 -2.556536346673965454e-02 2.415926456451416016e-01 1.854852586984634399e-02 2.929082885384559631e-02
-2.112581580877304077e-02 7.158156950026750565e-03 7.717648893594741821e-02 2.464651912450790405e-01 7.325063645839691162e-02 2.562978267669677734e-01 2.686263322830200195e-01 -2.536419630050659180e-01 8.345624059438705444e-02 -5.262694135308265686e-02 5.015134811401367188e-01 3.483534604310989380e-02 1.511930525302886963e-01 2.293547801673412323e-02 -9.214172512292861938e-02 -1.428784877061843872e-01 1.443633586168289185e-01 4.464819654822349548e-02 -6.584381684660911560e-03 1.546733677387237549e-01 -1.662657223641872406e-02 1.543668061494827271e-01 -8.233921229839324951e-02 1.434837728738784790e-01 2.194742709398269653e-01 -2.859901636838912964e-02 1.940773427486419678e-01 -2.651754021644592285e-01 -2.417308688163757324e-01 1.406882107257843018e-01 -2.613002359867095947e-01 9.353707730770111084e-02
-3.515522480010986328e-01 2.112583965063095093e-01 2.561727166175842285e-01 1.895579695701599121e-01 1.819360852241516113e-01 9.505216032266616821e-02 -1.438585389405488968e-02 -2.849311754107475281e-02 3.548269569873809814e-01 5.249900743365287781e-02 1.316703706979751587e-01 2.005419507622718811e-02 7.379281520843505859e-02 -1.751030236482620239e-01 3.310766816139221191e-02 1.612103544175624847e-02 7.158224284648895264e-02 -1.145749539136886597e-02 -2.609802782535552979e-01 2.050781697034835815e-01 -9.843054413795471191e-02 -1.625973284244537354e-01 1.794762015342712402e-01 -1.766212880611419678e-01 1.591945737600326538e-01 -2.140756882727146149e-02 4.183927550911903381e-02 -2.884386479854583740e-01 -3.224548399448394775e-01 2.037755697965621948e-01 5.439120903611183167e-02 1.704255789518356323e-01
2.737300656735897064e-02 3.358696401119232178e-01 2.747149169445037842e-01 -8.591898530721664429e-02 8.870135247707366943e-02 3.081910312175750732e-01 -9.703936427831649780e-02 -1.123666986823081970e-01 4.974938929080963135e-01 2.650689333677291870e-02 7.660082727670669556e-02 -6.685511767864227295e-02 3.761199116706848145e-02 5.207535997033119202e-02 -2.050017714500427246e-01 -4.037060961127281189e-02 -5.350380018353462219e-02 7.781156338751316071e-03 -2.860555946826934814e-01 3.328718245029449463e-01 -1.357340067625045776e-01 1.011672094464302063e-01 -1.041596755385398865e-01 4.476759582757949829e-02 2.911109328269958496e-01 -4.429848492145538330e-02 4.116604477167129517e-02 -1.895851343870162964e-01 -1.727688312530517578e-02 -3.394485637545585632e-02 -8.976362645626068115e-02 3.817621618509292603e-02
-1.175276562571525574e-01 1.898528262972831726e-02 1.057413220405578613e-01 9.271776676177978516e-02 -1.464933622628450394e-02 1.246579214930534363e-01 3.055909276008605957e-01 1.374787744134664536e-02 3.498555421829223633e-01 -8.395925164222717285e-02 5.462884902954101562e-01 2.214147150516510010e-02 1.815269589424133301e-01 3.838159143924713135e-02 2.464775890111923218e-01 -5.134653300046920776e-03 -1.410790253430604935e-02 1.695927083492279053e-01 -1.187691465020179749e-01 -1.005816385149955750e-01 1.916785389184951782e-01 -1.279990971088409424e-01 1.232836544513702393e-01 -6.632555276155471802e-02 -3.829179704189300537e-02 1.849650405347347260e-02 1.852489411830902100e-01 -2.762057185173034668e-01 -1.820411831140518188e-01 -1.762214899063110352e-01 -1.750054955482482910e-01 2.611615927889943123e-03
-9.092783927917480469e-02 1.697619557380676270e-01 2.136832177639007568e-01 3.997404873371124268e-01 -3.676583170890808105e-01 2.135419696569442749e-01 -1.030858978629112244e-02 -3.779686242341995239e-02 3.893942236900329590e-01 8.151157945394515991e-02 9.223295003175735474e-02 -3.466536477208137512e-02 -1.986412331461906433e-02 1.538968831300735474e-01 4.777408391237258911e-02 -2.253523021936416626e-01 5.953869596123695374e-02 3.086351752281188965e-01 -1.066672429442405701e-01 6.460882723331451416e-02 -1.513664377853274345e-03 -2.215704470872879028e-01 3.830396384000778198e-02 5.117070674896240234e-02 -4.916519671678543091e-02 8.196406811475753784e-02 -6.808350235223770142e-02 1.658300752751529217e-03 -3.394418060779571533e-01 1.226838901638984680e-01 7.506082206964492798e-02 -1.131949201226234436e-01
-1.344179082661867142e-02 -6.260346621274948120e-02 4.557407647371292114e-02 2.154411077499389648e-01 -4.345074295997619629e-03 1.754293590784072876e-01 7.885540276765823364e-02 9.398250281810760498e-02 2.076410502195358276e-01 2.092998921871185303e-01 3.456601500511169434e-01 -1.938787698745727539e-01 1.234404221177101135e-01 1.233864426612854004e-01 -2.822377681732177734e-01 -3.366201817989349365e-01 1.995030045509338379e-01 5.355584993958473206e-02 5.305127240717411041e-03 -4.146711528301239014e-02 -1.241417601704597473e-01 -8.730203658342361450e-02 -4.978416487574577332e-02 4.642967581748962402e-01 -8.629852533340454102e-02 -8.498359471559524536e-02 7.684569060802459717e-02 -2.350976318120956421e-01 -6.706051528453826904e-02 -7.390982657670974731e-02 2.460883855819702148e-01 4.768354818224906921e-02
-3.235984221100807190e-02 2.602680921554565430e-01 2.160520851612091064e-01 1.203299313783645630e-01 1.961575597524642944e-01 8.529163151979446411e-02 6.588175147771835327e-02 -3.493100032210350037e-02 2.690546512603759766e-01 2.022810280323028564e-01 4.409389570355415344e-02 -8.762941509485244751e-02 -1.502588242292404175e-01 -1.717339754104614258e-01 -1.140176951885223389e-01 3.739991411566734314e-02 -8.038147538900375366e-02 2.980766585096716881e-03 -2.489466592669487000e-02 -9.104762971401214600e-02 3.242527544498443604e-01 7.563218940049409866e-03 -1.086050737649202347e-02 4.504013657569885254e-01 -6.536415219306945801e-02 2.309365719556808472e-01 2.381857484579086304e-01 -1.722919642925262451e-01 -4.676282033324241638e-02 4.597552120685577393e-02 2.024791389703750610e-01 3.412725627422332764e-01
-1.425978988409042358e-01 4.645820334553718567e-02 9.558431804180145264e-02 1.358842849731445312e-01 3.161900937557220459e-01 -3.279216215014457703e-02 2.269504219293594360e-01 -1.527632027864456177e-01 7.920262217521667480e-02 6.125301122665405273e-03 2.593957185745239258e-01 -1.213784888386726379e-01 2.187801338732242584e-02 3.106376621872186661e-03 7.711008936166763306e-02 5.963204801082611084e-02 4.997638240456581116e-02 6.924542039632797241e-02 -1.105436757206916809e-01 -8.635698817670345306e-03 2.426484078168869019e-01 2.030544579029083252e-01 -2.951698899269104004e-01 2.240819036960601807e-01 2.004321664571762085e-02 3.432393446564674377e-02 5.119379982352256775e-02 -1.505529284477233887e-01 -5.160689949989318848e-01 1.620175838470458984e-01 -2.261279076337814331e-01 2.192725986242294312e-01
1.829443275928497314e-01 6.067405268549919128e-02 1.247752681374549866e-01 4.549549520015716553e-02 -3.086891584098339081e-02 -3.934720158576965332e-02 2.134564816951751709e-01 -7.914555072784423828e-02 6.266384124755859375e-01 -8.271657675504684448e-02 3.005471527576446533e-01 -1.386478543281555176e-01 4.547588527202606201e-02 -7.287536561489105225e-02 8.753678202629089355e-02 -2.681188471615314484e-02 2.796485424041748047e-01 -1.145837232470512390e-01 -1.819509267807006836e-01 -6.730827689170837402e-02 2.264119833707809448e-01 2.785181440412998199e-02 -4.765016958117485046e-03 1.220158711075782776e-01 -4.344458505511283875e-02 6.910339742898941040e-02 -3.512588143348693848e-01 5.498825013637542725e-02 -4.415184259414672852e-02 -5.036750808358192444e-02 -1.792477071285247803e-01 2.120072208344936371e-02
-1.645651012659072876e-01 1.456032097339630127e-01 3.259461522102355957e-01 -2.684594690799713135e-01 1.865840554237365723e-01 3.117339909076690674e-01 5.159119889140129089e-02 -1.383474841713905334e-02 2.548784911632537842e-01 1.261624991893768311e-01 -5.648587644100189209e-02 -1.535100638866424561e-01 2.478513633832335472e-03 9.688561409711837769e-02 -2.481500953435897827e-01 -1.029441878199577332e-02 1.179603114724159241e-01 2.359443344175815582e-02 -3.808230161666870117e-01 1.717851310968399048e-01 -2.790178405120968819e-03 4.838022962212562561e-02 -7.839912921190261841e-02 2.860781550407409668e-01 1.921701133251190186e-01 3.729869797825813293e-02 -1.490937471389770508e-01 -2.712689042091369629e-01 -1.530869007110595703e-01 -1.170997917652130127e-01 9.588355571031570435e-02 5.227807443588972092e-03
-2.813610248267650604e-02 2.847270071506500244e-01 1.414309740066528320e-01 1.319091171026229858e-01 2.832531630992889404e-01 1.915683597326278687e-01 2.731019072234630585e-02 -1.080323308706283569e-01 1.337984949350357056e-01 1.649361401796340942e-01 8.091428875923156738e-02 -8.025188744068145752e-02 -1.186326444149017334e-01 -1.690237522125244141e-01 -2.175444960594177246e-01 3.091540560126304626e-02 1.150879487395286560e-01 -8.219333738088607788e-02 -1.212946847081184387e-01 -6.158056110143661499e-02 1.293697953224182129e-01 -1.344037353992462158e-01 6.633180379867553711e-02 3.438629209995269775e-01 -1.447517275810241699e-01 3.426225781440734863e-01 2.769571840763092041e-01 -1.756437718868255615e-01 3.630902618169784546e-03 -5.092660337686538696e-02 1.293029785156250000e-01 3.757627010345458984e-01
-1.041071638464927673e-01 3.300009071826934814e-01 2.221771925687789917e-01 -5.544159561395645142e-02 1.860035061836242676e-01 3.069314062595367432e-01 1.871185749769210815e-01 -1.980906426906585693e-01 1.426254361867904663e-01 6.871075928211212158e-02 2.566535472869873047e-01 2.598779648542404175e-02 2.149751782417297363e-01 -1.095085665583610535e-01 -8.025827258825302124e-02 -2.743093967437744141e-01 -1.127528026700019836e-01 -5.123244482092559338e-04 -1.151806116104125977e-01 3.649936243891716003e-02 1.498876065015792847e-01 -8.074789494276046753e-02 -7.520241290330886841e-02 2.034932672977447510e-01 -2.853444032371044159e-02 3.970571756362915039e-01 1.313281953334808350e-01 -2.030467689037322998e-01 1.430301219224929810e-01 1.467031091451644897e-01 -9.934534877538681030e-02 -1.452850550413131714e-01
-1.087539717555046082e-01 -3.235790878534317017e-02 1.317076832056045532e-01 2.900291383266448975e-01 1.191342994570732117e-01 2.503694593906402588e-01 -1.704793609678745270e-02 2.871876582503318787e-02 5.315607786178588867e-01 3.912651911377906799e-02 6.763349473476409912e-02 -2.868865132331848145e-01 -8.181562647223472595e-03 -7.743376493453979492e-02 5.314687266945838928e-02 2.057855278253555298e-01 2.599925994873046875e-01 -2.508228719234466553e-01 -2.542662024497985840e-01 -2.370318863540887833e-03 -2.239006012678146362e-01 2.132170088589191437e-02 -6.409831345081329346e-02 1.101825609803199768e-01 -2.584377303719520569e-02 9.662688523530960083e-02 1.591859757900238037e-02 -2.366040600463747978e-03 -1.642303764820098877e-01 -2.522265911102294922e-01 -1.577208563685417175e-02 1.495496332645416260e-01
-1.410695761442184448e-01 3.363424837589263916e-01 3.491763174533843994e-01 2.489012032747268677e-01 6.908804923295974731e-02 1.699290573596954346e-01 1.366054862737655640e-01 9.587359428405761719e-02 4.678314924240112305e-01 -1.497495174407958984e-01 -1.800732919946312904e-03 -2.344411462545394897e-01 -1.624893546104431152e-01 -3.416011109948158264e-02 -1.578242033720016479e-01 1.466946303844451904e-02 9.272978454828262329e-02 -1.114644929766654968e-01 -3.313853591680526733e-02 -5.690070614218711853e-02 -8.696076273918151855e-02 -2.481140643358230591e-01 2.111479341983795166e-01 -7.373442500829696655e-02 -2.058655321598052979e-01 1.425661444664001465e-01 4.762120917439460754e-02 -1.840681284666061401e-01 -1.197247430682182312e-01 -3.292875364422798157e-02 -1.161452010273933411e-01 1.950176432728767395e-02
-2.202644646167755127e-01 1.609496213495731354e-02 1.012154147028923035e-01 2.729426324367523193e-01 3.179938197135925293e-01 1.211048290133476257e-01 -4.700094461441040039e-02 8.866916596889495850e-02 3.978494107723236084e-01 1.826222054660320282e-02 6.894710659980773926e-02 -2.733112573623657227e-01 -2.697352692484855652e-02 6.765670329332351685e-02 -1.853296011686325073e-01 3.785348832607269287e-01 -6.543512642383575439e-02 1.762432307004928589e-01 -1.757065504789352417e-01 9.884501248598098755e-02 1.191911995410919189e-01 4.785254970192909241e-02 -6.645870208740234375e-02 -5.352307111024856567e-02 1.405775547027587891e-02 2.945871651172637939e-01 1.247926130890846252e-01 -4.283092543482780457e-02 -1.032308563590049744e-01 2.963775694370269775e-01 -9.063306264579296112e-03 -1.299370080232620239e-01
8.160507678985595703e-02 -2.009224705398082733e-02 2.398743033409118652e-01 3.011976182460784912e-01 8.642625994980335236e-03 8.825837820768356323e-02 2.293843775987625122e-02 -1.306073088198900223e-02 4.424744844436645508e-01 1.723472476005554199e-01 3.004955649375915527e-01 3.139080479741096497e-02 2.403447404503822327e-02 1.524379253387451172e-01 -2.325884997844696045e-01 1.070396155118942261e-01 8.804603666067123413e-02 -1.578700840473175049e-01 -1.291771698743104935e-02 -2.337498776614665985e-02 -1.372225731611251831e-01 1.170660331845283508e-01 1.047364696860313416e-01 4.525195956230163574e-01 1.481656432151794434e-01 4.277889151126146317e-03 1.294406205415725708e-01 5.959337204694747925e-02 -4.387022554874420166e-02 4.891788586974143982e-02 -2.054917998611927032e-02 -3.182643651962280273e-01
-1.313026100397109985e-01 2.103750109672546387e-01 -1.260212622582912445e-02 2.474668323993682861e-01 3.135801255702972412e-01 2.958084940910339355e-01 1.758731007575988770e-01 -1.997495628893375397e-02 3.107439279556274414e-01 9.025448933243751526e-03 2.601952850818634033e-01 -1.857291907072067261e-01 -1.425745040178298950e-01 8.185894787311553955e-02 -1.982712149620056152e-01 -4.205312952399253845e-02 -1.796069294214248657e-01 3.858158886432647705e-01 -1.622366011142730713e-01 1.736776530742645264e-01 1.198793053627014160e-01 5.469477921724319458e-02 3.068023547530174255e-02 -4.620919376611709595e-02 5.226080119609832764e-02 1.996292918920516968e-01 1.108713373541831970e-01 -1.012829691171646118e-01 5.167949199676513672e-02 2.397302091121673584e-01 -7.322435826063156128e-02 -6.569708883762359619e-02
-1.178322359919548035e-01 1.661420166492462158e-01 2.523784339427947998e-01 -5.727552250027656555e-02 -6.609220802783966064e-02 -5.585941672325134277e-02 1.643343120813369751e-01 9.677538275718688965e-02 3.950839638710021973e-01 1.319333817809820175e-02 2.617517411708831787e-01 2.763414941728115082e-02 -4.810126125812530518e-02 -3.612006455659866333e-02 2.014942020177841187e-01 -1.375720202922821045e-01 1.361657679080963135e-01 8.428979665040969849e-02 -8.380114287137985229e-02 -1.758064702153205872e-02 2.051457203924655914e-02 -4.389522969722747803e-01 -9.490220248699188232e-02 -3.104575537145137787e-02 -1.174757704138755798e-01 3.395331501960754395e-01 5.885592475533485413e-02 -2.532182633876800537e-01 -3.135609924793243408e-01 8.814889192581176758e-02 -4.208885878324508667e-02 -1.356944888830184937e-01
-2.168329656124114990e-01 1.970227360725402832e-01 1.562433596700429916e-02 2.263336032629013062e-01 7.294936105608940125e-03 3.248397111892700195e-01 3.100323379039764404e-01 -1.875443160533905029e-01 3.015779852867126465e-01 -1.382165402173995972e-01 2.774262428283691406e-02 -1.471018046140670776e-01 9.150222875177860260e-03 -8.823945373296737671e-02 -1.454035341739654541e-01 2.142730057239532471e-01 1.781921684741973877e-01 2.005652040243148804e-01 2.060131132602691650e-01 1.620067059993743896e-01 2.329644560813903809e-02 -7.941298931837081909e-02 -9.382933378219604492e-03 5.210954695940017700e-02 1.742207854986190796e-01 2.822014689445495605e-01 -2.033452093601226807e-01 -1.738042980432510376e-01 1.777525432407855988e-02 2.240622341632843018e-01 1.217177417129278183e-02 1.894894093275070190e-01
-2.024731948040425777e-04 1.717252731323242188e-01 1.167807206511497498e-01 1.984405145049095154e-02 2.610055208206176758e-01 8.564430475234985352e-02 -1.033525690436363220e-01 -3.382244706153869629e-01 5.300365686416625977e-01 5.064289644360542297e-02 1.740611046552658081e-01 4.812517017126083374e-02 1.555769518017768860e-02 4.308037459850311279e-02 1.405078768730163574e-01 -8.924279361963272095e-02 7.307754456996917725e-02 1.122282743453979492e-01 -2.831712067127227783e-01 1.640061438083648682e-01 -6.310822814702987671e-02 1.021277680993080139e-01 -1.808867752552032471e-01 -6.561986356973648071e-02 -3.010375611484050751e-02 8.113455958664417267e-03 3.115897476673126221e-01 -1.876373142004013062e-01 -1.153260543942451477e-01 8.573984960094094276e-04 2.893046736717224121e-01 5.741880461573600769e-02
-2.658823728561401367e-01 1.525987498462200165e-02 -2.990768849849700928e-02 1.723512858152389526e-01 1.616594940423965454e-01 5.401125177741050720e-02 1.671341508626937866e-01 3.378877416253089905e-02 6.106916666030883789e-01 9.355815500020980835e-02 2.579811811447143555e-01 -6.986869499087333679e-03 1.219231858849525452e-01 1.530460715293884277e-01 8.058487623929977417e-02 4.147610440850257874e-02 1.660954207181930542e-01 9.035058319568634033e-02 2.929247319698333740e-01 1.054819896817207336e-01 1.539790183305740356e-01 2.820760011672973633e-02 2.270577549934387207e-01 5.692175030708312988e-02 -2.445179671049118042e-01 -6.788962054997682571e-03 -1.146559864282608032e-01 -1.860137879848480225e-01 -2.645279467105865479e-02 -7.137400656938552856e-02 1.004614755511283875e-01 -1.004648432135581970e-01
-1.910371929407119751e-01 2.621281147003173828e-01 1.558745056390762329e-01 1.576630920171737671e-01 4.481611773371696472e-02 2.313476502895355225e-01 2.736922204494476318e-01 1.378952562808990479e-01 5.021296441555023193e-02 2.144998311996459961e-01 6.011568307876586914e-01 2.265690267086029053e-02 -8.332438766956329346e-02 -2.564642764627933502e-02 3.706366987898945808e-03 6.260779500007629395e-02 8.189050853252410889e-02 4.270186275243759155e-02 1.034481301903724670e-01 7.919022440910339355e-02 2.214217334985733032e-01 -3.691093251109123230e-02 -4.075992479920387268e-02 1.647413522005081177e-01 -1.655236780643463135e-01 2.065429240465164185e-01 2.390272617340087891e-01 6.430611014366149902e-02 2.366366423666477203e-02 1.294725686311721802e-01 9.404854476451873779e-02 1.096764281392097473e-01
6.284538656473159790e-02 -3.521662577986717224e-02 1.918431073427200317e-01 2.668870054185390472e-02 -6.244541332125663757e-02 1.281628459692001343e-01 -1.042802482843399048e-01 -1.858241260051727295e-01 3.976880013942718506e-01 1.118751689791679382e-01 6.796917319297790527e-02 -1.171490475535392761e-01 5.329466890543699265e-03 -1.848440766334533691e-01 -2.498714625835418701e-01 -1.765373647212982178e-01 -4.343882575631141663e-02 4.941899701952934265e-02 -4.683849401772022247e-03 9.489995241165161133e-02 4.812748730182647705e-02 -6.639991700649261475e-02 -1.005706936120986938e-02 6.194932460784912109e-01 3.687072545289993286e-02 -2.122021913528442383e-01 -1.773107200860977173e-01 -2.703473269939422607e-01 -9.001916646957397461e-02 -4.358905553817749023e-02 4.017260298132896423e-02 9.090225398540496826e-02
1.100521907210350037e-01 2.830799818038940430e-01 1.628946065902709961e-01 -3.105007298290729523e-02 2.168780565261840820e-01 7.749024033546447754e-02 2.572325170040130615e-01 -6.135868281126022339e-02 2.398778349161148071e-01 2.100400179624557495e-01 8.510632067918777466e-02 -1.942943632602691650e-01 -1.853970289230346680e-01 -1.410810500383377075e-01 -8.915520459413528442e-02 1.018176525831222534e-01 8.562458306550979614e-02 -2.616321202367544174e-03 -8.773479610681533813e-02 2.533913031220436096e-02 1.468758285045623779e-01 -5.902809649705886841e-02 -2.978522703051567078e-02 3.044245243072509766e-01 4.026675224304199219e-02 3.921149969100952148e-01 1.554537862539291382e-01 -1.816713213920593262e-01 -1.437414437532424927e-01 2.043730393052101135e-02 1.847805529832839966e-01 3.687450885772705078e-01
5.999777466058731079e-02 2.921820282936096191e-01 1.224166080355644226e-01 1.477454304695129395e-01 2.513868510723114014e-01 5.352033302187919617e-02 1.232890039682388306e-01 -1.355621963739395142e-01 2.816914021968841553e-01 2.457545846700668335e-01 1.818780750036239624e-01 1.414238512516021729e-01 1.892410069704055786e-01 -2.375088818371295929e-02 1.039457321166992188e-02 2.667041122913360596e-02 1.147015541791915894e-01 -8.967370539903640747e-02 -2.326321601867675781e-01 1.992675364017486572e-01 1.746341288089752197e-01 -2.087211757898330688e-01 -1.715782731771469116e-01 7.162015885114669800e-02 1.516090482473373413e-01 1.283284872770309448e-01 1.778213381767272949e-01 -3.937422335147857666e-01 -1.994081959128379822e-02 3.483738377690315247e-02 2.670544385910034180e-01 1.478766947984695435e-01
-3.601597547531127930e-01 -1.321926712989807129e-01 2.116935700178146362e-01 2.516344487667083740e-01 1.960197538137435913e-01 -1.280849128961563110e-01 9.603942930698394775e-02 -1.056184917688369751e-01 3.118518888950347900e-01 -1.870423369109630585e-02 -4.400816932320594788e-02 -2.253357917070388794e-01 1.185565218329429626e-01 4.478932544589042664e-02 -2.145325392484664917e-02 1.740165352821350098e-01 2.875503599643707275e-01 -1.602756418287754059e-02 -1.063027754426002502e-01 2.797870337963104248e-01 1.278913468122482300e-01 -8.130057901144027710e-02 -4.434791859239339828e-03 9.806139022111892700e-02 6.134945899248123169e-03 1.341375410556793213e-01 4.377892240881919861e-02 -3.495116829872131348e-01 2.695971131324768066e-01 3.994935005903244019e-02 -2.247677892446517944e-01 -1.789216697216033936e-02
-2.245924919843673706e-01 -1.274046003818511963e-01 5.554516240954399109e-02 -7.264652103185653687e-02 8.837439119815826416e-02 1.283196508884429932e-01 3.905129730701446533e-01 2.266902849078178406e-02 4.721950888633728027e-01 7.871957868337631226e-02 3.095848262310028076e-01 -1.093884650617837906e-02 -1.974988169968128204e-02 2.174309454858303070e-02 -8.588381111621856689e-02 6.097347661852836609e-02 5.236160010099411011e-02 2.506171464920043945e-01 3.103759326040744781e-02 1.603299379348754883e-01 1.988531500101089478e-01 6.629215180873870850e-02 3.828625082969665527e-01 6.636897474527359009e-02 4.429656267166137695e-02 6.437088549137115479e-02 2.289792150259017944e-01 -2.185901254415512085e-01 -2.242853166535496712e-03 -3.420255705714225769e-02 -1.200411319732666016e-01 3.924207389354705811e-02
-7.765442132949829102e-02 7.629212737083435059e-02 1.394273489713668823e-01 4.949529469013214111e-02 2.642620801925659180e-01 3.798559308052062988e-02 -2.674221992492675781e-03 -1.617436707019805908e-01 4.626204669475555420e-01 -3.744590654969215393e-02 1.927297115325927734e-01 -4.163534939289093018e-02 -1.130879297852516174e-01 -3.723980486392974854e-02 1.714493483304977417e-01 6.828272249549627304e-03 -7.823270745575428009e-03 1.691490560770034790e-01 -3.117362558841705322e-01 1.640388965606689453e-01 9.904511272907257080e-02 1.316444575786590576e-01 -1.805194616317749023e-01 -2.566068805754184723e-02 4.378632828593254089e-02 -3.706393763422966003e-02 3.340012431144714355e-01 -2.119034528732299805e-01 -3.164964318275451660e-01 -1.433305791579186916e-03 3.113287687301635742e-01 3.005283325910568237e-02
4.554469510912895203e-02 -6.718715280294418335e-02 7.106456439942121506e-03 -1.588235348463058472e-01 2.394425868988037109e-02 3.322902619838714600e-01 9.677314758300781250e-02 1.253188103437423706e-01 3.999412953853607178e-01 -8.451466262340545654e-02 3.346863687038421631e-01 -1.250542402267456055e-01 7.981014437973499298e-03 -1.697208434343338013e-01 -1.887540072202682495e-01 8.987531065940856934e-02 2.175290696322917938e-02 1.627144664525985718e-01 -3.966114670038223267e-02 -1.064490713179111481e-02 3.512489795684814453e-02 -1.923132985830307007e-01 -1.980195939540863037e-02 2.019421011209487915e-01 2.140952944755554199e-01 2.208583950996398926e-01 4.241534322500228882e-02 -2.099163085222244263e-01 -4.191133677959442139e-01 1.816708445549011230e-01 -3.632406145334243774e-02 -7.916499674320220947e-02
-3.063385374844074249e-02 2.319242246448993683e-02 6.627143174409866333e-02 3.068675696849822998e-01 6.277709454298019409e-02 1.492461711168289185e-01 2.712859809398651123e-01 -4.213573411107063293e-02 6.824095547199249268e-02 -1.174280196428298950e-01 5.513789057731628418e-01 4.306656122207641602e-02 7.809752225875854492e-02 -1.350196599960327148e-01 -9.667634032666683197e-03 -6.589786708354949951e-02 2.241346687078475952e-01 1.245771497488021851e-01 7.986740767955780029e-02 1.889484524726867676e-01 -2.588133560493588448e-03 1.799112260341644287e-01 -9.307475388050079346e-02 1.603171080350875854e-01 1.739396713674068451e-02 3.019452653825283051e-02 2.478444725275039673e-01 -2.679022252559661865e-01 -2.956367731094360352e-01 1.336105167865753174e-01 -5.169166252017021179e-02 1.684609055519104004e-01
-1.423422098159790039e-01 1.030889153480529785e-01 3.176867365837097168e-01 6.288368254899978638e-02 -9.400673210620880127e-02 6.574965268373489380e-02 2.060994058847427368e-01 -7.509083300828933716e-02 1.046968996524810791e-01 3.229662775993347168e-02 5.446496605873107910e-01 1.927835643291473389e-01 1.128706932067871094e-01 -1.817075908184051514e-01 -2.368834763765335083e-01 3.881131112575531006e-02 1.677118986845016479e-01 1.092912331223487854e-01 8.138681203126907349e-02 -8.469305932521820068e-02 6.790921837091445923e-02 -1.107467263936996460e-01 4.864373803138732910e-02 1.239341869950294495e-01 2.377368658781051636e-01 2.373645603656768799e-01 4.205725714564323425e-02 -2.082225978374481201e-01 -2.425791621208190918e-01 1.068526133894920349e-01 -1.793427020311355591e-01 6.987332552671432495e-02
-2.459112405776977539e-01 3.031456172466278076e-01 2.455105930566787720e-01 9.879963099956512451e-02 1.756036728620529175e-01 8.298864960670471191e-02 1.079007014632225037e-01 -3.558485805988311768e-01 9.418598562479019165e-02 2.082622796297073364e-01 1.132158711552619934e-01 -2.368736080825328827e-02 1.507450733333826065e-02 1.302915066480636597e-01 -1.487770080566406250e-01 1.060706079006195068e-01 -7.419962435960769653e-02 -1.676517724990844727e-01 -7.490954548120498657e-02 1.184432506561279297e-01 -4.748862981796264648e-02 -5.938533321022987366e-02 1.320006251335144043e-01 2.242236733436584473e-01 -4.756687954068183899e-02 8.226237446069717407e-02 1.352778226137161255e-01 -1.137267351150512695e-01 -4.129700660705566406e-01 3.100441694259643555e-01 -9.480681270360946655e-02 2.067092061042785645e-01
-1.995040327310562134e-01 1.797229945659637451e-01 2.561197578907012939e-01 3.207778185606002808e-02 -1.653112620115280151e-01 1.946242451667785645e-01 2.633055448532104492e-01 4.371034353971481323e-02 2.414869070053100586e-01 1.028745695948600769e-01 4.084980487823486328e-01 -8.424748480319976807e-02 3.277544304728507996e-02 8.491402491927146912e-03 -3.517230451107025146e-01 2.414778806269168854e-03 -9.982945024967193604e-02 6.647903472185134888e-02 1.088621020317077637e-01 1.899544596672058105e-01 2.350521087646484375e-01 7.574225217103958130e-02 -7.779784500598907471e-03 7.080490142107009888e-02 8.437661454081535339e-03 1.424832791090011597e-01 3.416649401187896729e-01 5.121105909347534180e-02 -5.743358284235000610e-02 1.626532971858978271e-01 -1.879364252090454102e-01 1.546344608068466187e-01
1.708390414714813232e-01 9.179461747407913208e-03 1.591173410415649414e-01 6.103417277336120605e-02 -1.964034289121627808e-01 1.837908476591110229e-01 1.621745177544653416e-03 -1.711068749427795410e-01 5.210118293762207031e-01 1.299997270107269287e-01 3.887500166893005371e-01 -9.983137995004653931e-02 1.351591199636459351e-01 -1.662513054907321930e-02 -1.373672951012849808e-02 -2.282401919364929199e-01 4.635071009397506714e-02 -1.689378917217254639e-01 -3.015693426132202148e-01 -1.856948733329772949e-01 3.822953626513481140e-02 -1.236932948231697083e-01 -1.382026225328445435e-01 1.205495148897171021e-01 3.882887214422225952e-02 -2.359712729230523109e-03 -2.845516800880432129e-01 -6.467214971780776978e-02 -7.487096358090639114e-03 -2.572670020163059235e-02 1.082296669483184814e-01 1.190561503171920776e-01
-3.102237284183502197e-01 3.200764209032058716e-02 -1.605292707681655884e-01 1.370594352483749390e-01 2.621224522590637207e-01 1.263117231428623199e-02 2.036980837583541870e-01 5.128813534975051880e-02 3.227819204330444336e-01 4.235009849071502686e-02 2.211680114269256592e-01 1.335805058479309082e-01 1.829905211925506592e-01 3.366604447364807129e-01 -2.195273637771606445e-01 -2.443925887346267700e-01 3.352479040622711182e-01 -2.661795020103454590e-01 -7.375785708427429199e-02 1.165538653731346130e-02 -5.176618229597806931e-03 3.256504237651824951e-02 1.721088588237762451e-01 8.121953159570693970e-02 5.572686716914176941e-02 1.861407309770584106e-01 1.147159710526466370e-01 -1.498068273067474365e-01 -3.589672036468982697e-03 -5.188508331775665283e-02 -8.097390085458755493e-02 -9.467080980539321899e-02
-1.065814867615699768e-01 -5.689558014273643494e-02 5.172066017985343933e-02 3.735288046300411224e-03 5.443276371806859970e-03 1.525529175996780396e-01 -2.527532167732715607e-02 1.771336495876312256e-01 4.233785271644592285e-01 2.151835113763809204e-01 3.244535923004150391e-01 -5.068017914891242981e-02 -7.454247027635574341e-02 -5.949405953288078308e-02 -1.499187201261520386e-01 2.099874056875705719e-02 -3.300401940941810608e-02 -1.531494259834289551e-01 6.629800796508789062e-02 -1.982619762420654297e-01 -1.615684032440185547e-01 -1.044362857937812805e-01 1.240231916308403015e-01 3.902933597564697266e-01 -2.352245524525642395e-02 1.148371398448944092e-01 -4.779769480228424072e-02 -4.851099476218223572e-02 -4.377710819244384766e-01 -2.647910714149475098e-01 9.401425719261169434e-02 -6.924465764313936234e-03
-2.011748403310775757e-01 1.951087266206741333e-01 3.333716988563537598e-01 -1.003902032971382141e-01 -8.063363283872604370e-02 3.286231756210327148e-01 -1.548097748309373856e-02 -3.585798665881156921e-02 3.720988929271697998e-01 8.266643434762954712e-02 2.656135559082031250e-01 -2.916749119758605957e-01 -1.372945904731750488e-01 4.013140499591827393e-02 1.241332292556762695e-01 -2.583734877407550812e-02 2.070769816637039185e-01 -2.129889652132987976e-02 1.701119095087051392e-01 6.205674260854721069e-02 1.928323060274124146e-01 -9.281657636165618896e-02 -1.096403226256370544e-01 1.979543454945087433e-02 1.282410323619842529e-01 1.476306170225143433e-01 -6.764286011457443237e-02 -9.711483120918273926e-02 -2.835320532321929932e-01 2.074743509292602539e-01 -9.981926530599594116e-02 -1.636761277914047241e-01
1.380805624648928642e-03 -8.920836448669433594e-02 8.181025832891464233e-02 -4.556367918848991394e-02 -1.018531918525695801e-01 1.996325254440307617e-01 1.315756817348301411e-03 -1.797251105308532715e-01 4.942810833454132080e-01 -8.749021217226982117e-03 1.264889240264892578e-01 -2.559942007064819336e-01 1.239990517497062683e-01 -3.947281837463378906e-02 -9.043792635202407837e-02 -1.709642559289932251e-01 -9.283459931612014771e-02 4.596972465515136719e-02 -3.910113275051116943e-01 -1.677259504795074463e-01 1.562780588865280151e-01 -1.282017976045608521e-01 1.326761394739151001e-01 4.195053875446319580e-01 6.229959800839424133e-02 5.682333931326866150e-02 -1.946160346269607544e-01 -7.621989399194717407e-02 -2.867801673710346222e-02 3.514199703931808472e-02 1.192813664674758911e-01 1.649135202169418335e-01
1.789174526929855347e-01 5.426852032542228699e-02 8.470383472740650177e-04 1.102662235498428345e-01 1.816121041774749756e-01 -2.303862720727920532e-01 1.365736722946166992e-01 -9.392488002777099609e-02 4.482254385948181152e-01 2.590389177203178406e-02 3.359846174716949463e-01 -6.800859235227108002e-03 3.258923441171646118e-02 5.584990233182907104e-02 -2.394942939281463623e-01 1.143015027046203613e-01 5.136597156524658203e-02 4.098802208900451660e-01 -1.290439367294311523e-01 -2.526308894157409668e-01 -1.782703399658203125e-01 1.741632819175720215e-01 6.475772708654403687e-02 1.794060468673706055e-01 -6.651743501424789429e-02 2.147529870271682739e-01 8.171327412128448486e-02 -1.113256206735968590e-03 -2.893807552754878998e-02 -1.339163780212402344e-01 9.530098736286163330e-02 1.247127726674079895e-01
9.498205780982971191e-02 2.047072164714336395e-02 1.886319741606712341e-02 3.626091778278350830e-01 1.722209900617599487e-01 2.322962135076522827e-01 1.870940029621124268e-01 -1.335745956748723984e-02 3.095286488533020020e-01 1.687823235988616943e-01 2.274032533168792725e-01 -1.931790411472320557e-01 5.590240657329559326e-02 2.861230075359344482e-02 -1.803672015666961670e-01 3.329600766301155090e-02 2.018562555313110352e-01 -5.995264276862144470e-03 -9.120653569698333740e-02 -2.447708100080490112e-01 -9.942529350519180298e-02 -7.807398587465286255e-02 -9.909609705209732056e-02 4.395319223403930664e-01 1.754094958305358887e-01 1.168796643614768982e-01 1.454608980566263199e-03 -1.615763455629348755e-02 -3.225528001785278320e-01 3.970637451857328415e-03 -1.727943308651447296e-02 -1.093334555625915527e-01
1.357456296682357788e-02 -1.722558736801147461e-01 1.943679451942443848e-01 2.314560860395431519e-01 -2.580066211521625519e-02 3.521037399768829346e-01 5.537895485758781433e-02 -3.379756212234497070e-02 3.528892397880554199e-01 7.722231745719909668e-02 1.973338127136230469e-01 -5.241126939654350281e-02 1.780695468187332153e-02 -1.066250074654817581e-02 -5.546085163950920105e-02 3.237280249595642090e-02 4.650387912988662720e-02 -1.868534088134765625e-01 -8.847539871931076050e-02 -1.161860004067420959e-01 -2.768801450729370117e-01 -1.324994713068008423e-01 -3.337769210338592529e-02 4.065523445606231689e-01 1.412503421306610107e-01 -6.841652840375900269e-02 -6.306041777133941650e-02 -2.069476693868637085e-01 -3.992234766483306885e-01 -1.364920884370803833e-01 6.589484959840774536e-02 -1.987597905099391937e-02
-2.716384828090667725e-01 -3.941900655627250671e-02 6.788174062967300415e-02 3.453892469406127930e-01 2.408474087715148926e-01 -1.051495783030986786e-02 -1.188948899507522583e-01 8.219899237155914307e-02 5.213886499404907227e-01 9.106113575398921967e-03 4.591257497668266296e-02 5.785968527197837830e-02 2.876863181591033936e-01 -9.124127030372619629e-02 1.170866861939430237e-01 2.280778288841247559e-01 7.610847055912017822e-02 1.793115139007568359e-01 -2.652444541454315186e-01 2.223424315452575684e-01 -1.266843918710947037e-02 -8.937948197126388550e-02 7.363887876272201538e-02 -1.425461322069168091e-01 1.764644694048911333e-04 -8.586760610342025757e-02 1.868844218552112579e-02 -2.076635360717773438e-01 -1.313190907239913940e-01 1.289441883563995361e-01 -7.188439369201660156e-02 7.766545563936233521e-02
3.257314115762710571e-02 -7.399582117795944214e-02 1.286696922034025192e-02 6.308482587337493896e-02 1.096988469362258911e-01 1.840866953134536743e-01 -1.315552145242691040e-01 -2.295439243316650391e-01 4.312208890914916992e-01 3.006642758846282959e-01 8.449866622686386108e-02 1.592870801687240601e-01 1.133915930986404419e-01 2.358748912811279297e-01 -2.705899178981781006e-01 -9.065897762775421143e-02 1.768263429403305054e-01 1.284899264574050903e-01 4.497813805937767029e-02 -2.794796600937843323e-02 2.980837821960449219e-01 2.380811125040054321e-01 1.085150837898254395e-01 1.788375675678253174e-01 3.701585112139582634e-03 2.922211959958076477e-02 9.083585441112518311e-02 -7.280108332633972168e-02 1.887058615684509277e-01 8.150326460599899292e-02 -3.008547723293304443e-01 1.659593731164932251e-01
-1.486007720232009888e-01 3.045990169048309326e-01 2.154234051704406738e-01 2.924554347991943359e-01 -2.636105120182037354e-01 1.609235554933547974e-01 -4.302094504237174988e-02 -1.559912264347076416e-01 4.225002527236938477e-01 8.530963957309722900e-02 4.200963675975799561e-02 -7.767374068498611450e-02 1.526078581809997559e-01 6.599571555852890015e-02 8.347855880856513977e-03 -2.383342534303665161e-01 -4.173866659402847290e-02 1.076204106211662292e-01 2.951402403414249420e-02 1.327587813138961792e-01 -2.329143136739730835e-02 -1.618637889623641968e-01 1.139428168535232544e-01 1.798458695411682129e-01 1.062970981001853943e-01 2.387177757918834686e-02 -6.526912003755569458e-02 1.157070025801658630e-01 -3.935648202896118164e-01 1.661256998777389526e-01 -1.846092194318771362e-01 -5.958638340234756470e-02
-8.485359698534011841e-02 1.108239814639091492e-01 3.093117177486419678e-01 7.558483630418777466e-02 2.474899590015411377e-01 5.763985961675643921e-02 2.077616155147552490e-01 -3.537688255310058594e-01 9.868019074201583862e-02 2.728050649166107178e-01 -1.878178678452968597e-02 -5.989095568656921387e-02 -2.996552735567092896e-02 -5.234882608056068420e-02 -1.396282166242599487e-01 -5.204269662499427795e-02 7.527661323547363281e-02 -1.872274279594421387e-02 -1.678008288145065308e-01 -7.147124968469142914e-03 2.788857817649841309e-01 -8.358738571405410767e-02 -4.102942720055580139e-02 3.689624667167663574e-01 9.960806369781494141e-02 1.294125318527221680e-01 1.657763868570327759e-01 -1.073909625411033630e-01 -1.070887669920921326e-01 1.691405773162841797e-01 -2.669966407120227814e-02 4.111177027225494385e-01
-1.010821089148521423e-01 -1.585093513131141663e-02 8.882907032966613770e-02 3.250618278980255127e-01 1.572484970092773438e-01 -2.253522910177707672e-02 2.195965200662612915e-01 -4.037012532353401184e-02 2.872909605503082275e-01 3.090075254440307617e-01 1.685764193534851074e-01 8.481015264987945557e-02 5.227632820606231689e-02 -2.420641295611858368e-02 -1.708369106054306030e-01 2.596111297607421875e-01 3.830700367689132690e-02 -2.275942564010620117e-01 -3.218047916889190674e-01 6.088746339082717896e-02 -2.846483886241912842e-02 -9.896564483642578125e-02 -2.032188326120376587e-02 1.741667091846466064e-01 5.310114845633506775e-02 -2.899748645722866058e-02 2.753922939300537109e-01 -1.039264798164367676e-01 -1.221395507454872131e-01 -1.692793816328048706e-01 3.335803151130676270e-01 2.007947266101837158e-01
-5.613120645284652710e-02 2.569941282272338867e-01 2.851442396640777588e-01 -9.317635558545589447e-03 2.908556163311004639e-01 1.224545687437057495e-01 2.926775813102722168e-01 -6.379379332065582275e-02 1.328880041837692261e-01 1.374961286783218384e-01 4.416315816342830658e-03 7.025361806154251099e-02 -1.115710586309432983e-01 -6.592982262372970581e-02 -6.193194165825843811e-02 -1.442599482834339142e-02 4.955853894352912903e-02 8.170030266046524048e-02 -1.648823320865631104e-01 2.828846126794815063e-02 2.003747224807739258e-01 -1.092266961932182312e-01 -1.135866250842809677e-02 3.890905380249023438e-01 2.646546810865402222e-02 3.274571895599365234e-01 3.097722828388214111e-01 -2.121086269617080688e-01 -6.673969328403472900e-02 -1.220882460474967957e-01 9.690339863300323486e-02 2.817510962486267090e-01
1.242077872157096863e-01 -1.008071377873420715e-01 -1.036134436726570129e-01 2.543902695178985596e-01 3.765927627682685852e-02 1.788261830806732178e-01 2.022239714860916138e-01 1.555016636848449707e-01 5.052971243858337402e-01 -2.354250056669116020e-03 2.050406783819198608e-01 -2.565799653530120850e-01 -1.248442232608795166e-01 1.208123043179512024e-01 -1.512576043605804443e-01 7.114875596016645432e-03 2.950581014156341553e-01 8.054008334875106812e-02 1.042992100119590759e-01 6.227171793580055237e-02 1.691056638956069946e-01 1.139450818300247192e-01 7.408262789249420166e-02 1.525246500968933105e-01 -1.598660796880722046e-01 -8.416313678026199341e-02 -2.518602013587951660e-01 -1.536959111690521240e-01 -1.797469705343246460e-01 -2.080104500055313110e-01 -7.906017452478408813e-02 6.334227323532104492e-02
-1.279544085264205933e-01 -2.725545875728130341e-02 3.492947518825531006e-01 2.337318286299705505e-02 2.634299099445343018e-01 3.070126175880432129e-01 2.378868907690048218e-01 7.154417037963867188e-02 1.460982412099838257e-01 2.940602600574493408e-01 3.837675154209136963e-01 2.742727696895599365e-01 7.501726597547531128e-02 -7.764980942010879517e-02 1.812839657068252563e-01 1.338907778263092041e-01 1.832669526338577271e-01 -1.627007871866226196e-01 1.750105060636997223e-02 1.448240503668785095e-02 -1.335974931716918945e-01 1.548551470041275024e-01 1.582616269588470459e-01 1.632802784442901611e-01 2.122339904308319092e-01 1.566956192255020142e-01 1.395754795521497726e-02 -9.345543384552001953e-02 -7.464265823364257812e-02 4.304207861423492432e-02 2.371849026530981064e-03 4.624644666910171509e-02
-6.412878632545471191e-02 2.739959955215454102e-01 2.509774565696716309e-01 6.864532828330993652e-02 3.007853776216506958e-02 -1.832311972975730896e-02 1.005395799875259399e-01 -1.982433199882507324e-01 3.811627924442291260e-01 1.518787443637847900e-01 3.615561425685882568e-01 8.878207206726074219e-02 7.337670028209686279e-02 7.409705221652984619e-02 -2.197901308536529541e-01 -1.553382426500320435e-01 -1.476368010044097900e-01 3.414214849472045898e-01 -2.386773526668548584e-01 -3.421938717365264893e-01 -9.343983978033065796e-02 1.612345688045024872e-02 -4.110221564769744873e-02 9.506484866142272949e-02 -1.333633810281753540e-01 1.920773983001708984e-01 3.089274279773235321e-02 3.333763219416141510e-03 2.183823101222515106e-02 -1.046368032693862915e-01 -6.340117752552032471e-02 -9.463728964328765869e-02
-7.579630613327026367e-02 2.971967756748199463e-01 1.199564486742019653e-01 1.148676574230194092e-01 -1.998438313603401184e-02 7.398105412721633911e-02 1.002145633101463318e-01 -2.459541112184524536e-01 4.314368367195129395e-01 -1.026342213153839111e-01 2.070377916097640991e-01 8.158911019563674927e-02 7.869119197130203247e-02 2.196017652750015259e-02 -7.920530438423156738e-02 -9.141435474157333374e-02 -2.044686824083328247e-01 6.149467080831527710e-02 -1.873064190149307251e-01 2.320785969495773315e-01 -3.748941421508789062e-02 -5.478789657354354858e-02 -1.287956237792968750e-01 -2.096877666190266609e-03 1.675526350736618042e-01 -6.391983479261398315e-03 3.632022738456726074e-01 -2.211167663335800171e-01 -1.345200985670089722e-01 -2.570450603961944580e-01 2.366375774145126343e-01 1.726756989955902100e-01
-4.596908111125230789e-03 2.905352413654327393e-01 -4.100507125258445740e-02 3.503476381301879883e-01 1.201267167925834656e-01 1.698754280805587769e-01 1.916239112615585327e-01 1.073137372732162476e-01 4.125579595565795898e-01 1.888464987277984619e-01 1.983299851417541504e-01 -2.866082787513732910e-01 -4.477287875488400459e-04 1.084493696689605713e-01 -1.652111560106277466e-01 2.035234309732913971e-02 -7.791083306074142456e-02 -1.438362151384353638e-01 -1.419363468885421753e-01 2.419653087854385376e-01 -1.251480132341384888e-01 1.113457977771759033e-01 -5.359523463994264603e-03 -6.850174069404602051e-02 -1.386934816837310791e-01 1.295942962169647217e-01 -2.347016483545303345e-01 -6.344659626483917236e-02 -1.552959084510803223e-01 -1.370473355054855347e-01 -5.973491817712783813e-02 2.301337420940399170e-01
-1.540933847427368164e-01 1.945775002241134644e-01 3.225380480289459229e-01 2.389639765024185181e-01 -1.043979823589324951e-01 2.097633183002471924e-01 2.989061176776885986e-01 1.485572904348373413e-01 1.301411092281341553e-01 1.437688171863555908e-01 3.755958974361419678e-01 -4.153677821159362793e-02 -1.321790218353271484e-01 -5.863075703382492065e-02 -2.243628650903701782e-01 1.178227588534355164e-01 6.596771627664566040e-02 1.440158188343048096e-01 5.160574242472648621e-02 4.121588170528411865e-02 1.508596539497375488e-01 -8.928546309471130371e-02 -1.603896766901016235e-01 3.822834417223930359e-02 -1.362822800874710083e-01 3.918914496898651123e-02 3.702553808689117432e-01 9.965229779481887817e-02 -1.227825209498405457e-01 1.639224290847778320e-01 -1.792547404766082764e-01 1.297515332698822021e-01
5.063893273472785950e-02 7.617420516908168793e-03 1.997461020946502686e-01 3.569781035184860229e-02 -2.545906007289886475e-01 -5.755765363574028015e-02 -7.719089835882186890e-02 1.364078670740127563e-01 4.146173596382141113e-01 1.111588701605796814e-01 1.408348828554153442e-01 2.563411295413970947e-01 7.520321011543273926e-02 1.509951353073120117e-01 2.305456809699535370e-02 6.205329671502113342e-02 8.929315954446792603e-02 4.945085570216178894e-02 -3.477824330329895020e-01 2.706329524517059326e-01 2.080281525850296021e-01 -8.332219719886779785e-02 1.070746928453445435e-01 2.500801682472229004e-01 -6.559061259031295776e-02 2.946700453758239746e-01 2.864522337913513184e-01 1.513111055828630924e-03 -2.208039611577987671e-01 4.207833111286163330e-02 9.095852822065353394e-02 -6.221522577106952667e-03
6.190834939479827881e-02 5.844654515385627747e-02 3.313357383012771606e-02 3.087509870529174805e-01 1.310639455914497375e-02 2.609459161758422852e-01 1.596820205450057983e-01 -2.507913112640380859e-02 3.322259783744812012e-01 6.821808218955993652e-02 1.899300962686538696e-01 -1.196002438664436340e-01 -5.074148252606391907e-02 1.592290401458740234e-01 -3.397976756095886230e-01 4.221144318580627441e-02 -1.386034339666366577e-01 -2.677946090698242188e-01 -9.389714151620864868e-02 -1.802926510572433472e-01 -2.877517044544219971e-01 4.576849937438964844e-02 -5.397514998912811279e-02 1.054469794034957886e-01 -8.053018152713775635e-02 1.219573095440864563e-01 9.358790516853332520e-02 -1.580969095230102539e-01 -3.728884160518646240e-01 -1.898646205663681030e-01 -1.704261898994445801e-01 3.048808500170707703e-02
-2.651692330837249756e-01 3.009606003761291504e-01 3.841937184333801270e-01 2.154325693845748901e-01 -1.533719897270202637e-02 1.549041271209716797e-01 2.742598652839660645e-01 -1.065729856491088867e-01 1.461657788604497910e-02 -9.659283608198165894e-02 5.131922960281372070e-01 1.122909933328628540e-01 -1.705886274576187134e-01 -5.485071334987878799e-03 6.244497746229171753e-02 5.950189661234617233e-03 -4.402148351073265076e-02 -4.971675947308540344e-02 1.251222286373376846e-02 1.666841208934783936e-01 -8.150978945195674896e-03 -3.727818652987480164e-02 6.279192399233579636e-03 1.853963881731033325e-01 -9.384638071060180664e-02 1.628038100898265839e-02 1.293732374906539917e-01 -1.709031164646148682e-01 -1.313590407371520996e-01 1.642456501722335815e-01 -1.980059742927551270e-01 9.501376003026962280e-02
3.952946141362190247e-02 1.337518393993377686e-01 2.661344408988952637e-01 8.363267034292221069e-02 1.097530052065849304e-01 -6.387460231781005859e-02 1.613993644714355469e-01 -1.544249951839447021e-01 1.289065927267074585e-01 -6.699487566947937012e-03 1.870271563529968262e-01 -1.165133640170097351e-01 3.878571325913071632e-03 -9.109870530664920807e-03 -2.981584146618843079e-02 -1.729041570797562599e-03 -7.428330928087234497e-02 -1.043611839413642883e-01 -7.027543336153030396e-02 1.128662228584289551e-01 2.079896926879882812e-01 -9.274328500032424927e-02 -4.373988136649131775e-02 2.970981299877166748e-01 2.585351169109344482e-01 1.380378603935241699e-01 2.370074391365051270e-01 -4.043722748756408691e-01 -3.621315658092498779e-01 1.909907013177871704e-01 -8.438910357654094696e-03 3.479894697666168213e-01
3.834969177842140198e-02 -5.160838738083839417e-02 -4.445973783731460571e-02 1.348945498466491699e-01 -9.911461174488067627e-02 -5.334783345460891724e-02 2.594436705112457275e-01 -1.751080155372619629e-01 5.897256731986999512e-01 -1.728554368019104004e-01 9.581148624420166016e-02 -1.061172131448984146e-02 2.076312750577926636e-01 1.943957358598709106e-01 6.719889491796493530e-02 -6.027131155133247375e-02 -8.551875501871109009e-02 -1.826189011335372925e-01 -6.887033581733703613e-02 1.483971774578094482e-01 1.222011223435401917e-01 1.575362086296081543e-01 -4.132007807493209839e-02 3.577814698219299316e-01 -1.742232143878936768e-01 1.719777137041091919e-01 -3.498303145170211792e-02 -1.876425296068191528e-01 1.099113821983337402e-01 -9.850289672613143921e-02 -1.298376470804214478e-01 1.309745311737060547e-01
-2.097759246826171875e-01 -3.323981538414955139e-02 6.969495862722396851e-02 9.556761942803859711e-03 6.339026987552642822e-02 2.293976247310638428e-01 4.545645415782928467e-01 -1.651685088872909546e-01 4.224923849105834961e-01 -4.637375101447105408e-02 1.820472180843353271e-01 4.757702723145484924e-02 -1.534793674945831299e-01 5.806781351566314697e-02 -1.226614192128181458e-01 3.670400679111480713e-01 1.960047632455825806e-01 -5.975950509309768677e-02 1.909781619906425476e-02 -1.657260656356811523e-01 1.580987125635147095e-01 3.828028589487075806e-02 -1.199300736188888550e-01 3.145774602890014648e-01 -2.236674353480339050e-02 -5.567041411995887756e-02 -1.694748997688293457e-01 1.264001429080963135e-01 -3.064463101327419281e-02 -3.993739839643239975e-03 2.722332626581192017e-02 8.382290601730346680e-02
-6.736633926630020142e-02 -2.738088369369506836e-02 -1.538161486387252808e-01 1.403088569641113281e-01 -6.277411431074142456e-02 2.220638692378997803e-01 1.474034935235977173e-01 -1.550382003188133240e-02 4.807415902614593506e-01 6.769404560327529907e-02 2.827802598476409912e-01 -1.614132225513458252e-01 8.563840389251708984e-02 -1.971986889839172363e-01 -2.004945874214172363e-01 1.606971584260463715e-02 -5.743788555264472961e-02 -6.193078123033046722e-03 1.649035960435867310e-01 -1.173626780509948730e-01 -2.698698639869689941e-01 -1.658107638359069824e-01 6.878677755594253540e-02 1.872069090604782104e-01 -7.636997848749160767e-02 3.946631401777267456e-02 1.252858042716979980e-01 -1.313452124595642090e-01 -3.866122663021087646e-01 -2.690348625183105469e-01 9.602440521121025085e-03 3.269414231181144714e-02
2.625657618045806885e-01 9.629409760236740112e-02 1.135367085225880146e-03 1.018761321902275085e-01 1.060539186000823975e-01 6.470903009176254272e-02 1.426107436418533325e-01 -1.397263444960117340e-02 5.494762063026428223e-01 6.727275997400283813e-02 1.300984025001525879e-01 1.420684903860092163e-01 7.259915024042129517e-02 -1.405295878648757935e-01 -4.754726588726043701e-02 1.301286518573760986e-01 7.143447548151016235e-02 -8.447474986314773560e-02 -2.729351222515106201e-01 -1.413844823837280273e-01 -2.568108141422271729e-01 6.049200147390365601e-02 1.331698894500732422e-01 2.823058962821960449e-01 -2.549600899219512939e-01 -2.657313272356987000e-02 -3.653025999665260315e-02 -1.493115276098251343e-01 -4.424605146050453186e-02 -2.893843352794647217e-01 -7.723232358694076538e-02 1.813776493072509766e-01
2.850993163883686066e-02 3.637963905930519104e-02 -1.018454693257808685e-02 1.327940225601196289e-01 -1.535550057888031006e-01 7.243665307760238647e-02 -9.509593993425369263e-02 -3.438748717308044434e-01 2.946089208126068115e-01 2.939969003200531006e-01 2.196564078330993652e-01 1.228593289852142334e-02 -1.266735512763261795e-02 -2.419030964374542236e-01 -2.130921632051467896e-01 1.267367601394653320e-01 3.407379090785980225e-01 1.005958616733551025e-01 -2.931513786315917969e-01 1.154862791299819946e-01 1.812738627195358276e-01 7.453378289937973022e-02 2.131046950817108154e-01 -4.310300201177597046e-02 1.589594334363937378e-01 3.853886853903532028e-03 -1.264830380678176880e-01 -2.415200173854827881e-01 -1.865219622850418091e-01 -5.819621682167053223e-02 -1.150939762592315674e-01 -1.414545029401779175e-01
-1.613934189081192017e-01 2.996421605348587036e-02 6.202720571309328079e-03 4.190288186073303223e-01 -3.900422714650630951e-03 -2.214666008949279785e-01 1.285101175308227539e-01 5.702467262744903564e-02 1.876071840524673462e-01 -1.323954388499259949e-02 3.639368414878845215e-01 5.955896526575088501e-02 1.964731365442276001e-01 -8.924872428178787231e-02 -2.339174002408981323e-01 -2.825170755386352539e-01 1.293802857398986816e-01 -1.936122924089431763e-01 -2.496035844087600708e-01 1.556398421525955200e-01 6.069675460457801819e-02 -2.138068228960037231e-01 -2.553686797618865967e-01 -8.537654764950275421e-03 7.466275244951248169e-02 -1.753396242856979370e-01 6.055007874965667725e-02 -9.642051160335540771e-02 -5.887490138411521912e-02 8.925832808017730713e-02 -1.590816378593444824e-01 1.862150132656097412e-01
-8.160442113876342773e-02 1.477242857217788696e-01 3.351123034954071045e-01 -3.597086295485496521e-02 -9.221138805150985718e-02 3.200618624687194824e-01 -5.049268156290054321e-02 -1.683023124933242798e-01 4.026988446712493896e-01 8.027582615613937378e-02 3.115134835243225098e-01 -2.084880173206329346e-01 4.018973186612129211e-02 1.085175946354866028e-02 1.361845582723617554e-01 -2.616200782358646393e-02 1.902789473533630371e-01 8.009957149624824524e-03 3.171662986278533936e-01 -3.078533569350838661e-03 5.882513150572776794e-02 1.389373838901519775e-01 9.925334155559539795e-02 9.742951393127441406e-02 5.490018054842948914e-02 1.238669380545616150e-01 6.714393943548202515e-02 3.724895790219306946e-02 -3.971315026283264160e-01 1.127491146326065063e-01 -7.142047584056854248e-02 -8.522222191095352173e-02
-4.809424281120300293e-02 -1.136948633939027786e-02 1.734705828130245209e-02 4.439033865928649902e-01 1.378822922706604004e-01 -3.432781621813774109e-02 2.562148571014404297e-01 8.645035326480865479e-02 3.885267674922943115e-01 1.228511184453964233e-01 2.030926197767257690e-01 -1.735405027866363525e-01 1.684739440679550171e-02 1.184350252151489258e-01 -1.147923246026039124e-01 1.602873355150222778e-01 -3.101697564125061035e-02 -3.796892985701560974e-02 -4.970408976078033447e-02 4.015716016292572021e-01 -5.145112797617912292e-02 8.519005030393600464e-02 -1.294717472046613693e-02 1.268394943326711655e-02 -5.536878108978271484e-02 -5.184564273804426193e-03 -3.401367962360382080e-01 -2.932071872055530548e-02 -2.156361341476440430e-01 -1.747444570064544678e-01 4.107480123639106750e-02 2.038979679346084595e-01
-3.214995563030242920e-01 3.082107938826084137e-02 1.952103972434997559e-01 -1.095132157206535339e-01 1.753710508346557617e-01 -2.409052848815917969e-02 3.006726801395416260e-01 5.825671553611755371e-02 2.273828834295272827e-01 7.760478556156158447e-02 2.503015398979187012e-01 -1.639512479305267334e-01 8.003228902816772461e-02 1.035309061408042908e-01 -1.832379847764968872e-01 -6.417354196310043335e-02 -4.617619886994361877e-02 5.847240984439849854e-02 -9.941040724515914917e-02 1.564947664737701416e-01 1.086014658212661743e-01 -1.148149818181991577e-01 9.725993871688842773e-02 -1.358260400593280792e-02 7.313413918018341064e-02 3.261165022850036621e-01 6.180665269494056702e-02 -1.529209017753601074e-01 -3.023790419101715088e-01 1.118215546011924744e-01 -1.480623781681060791e-01 4.231667816638946533e-01
1.398619264364242554e-02 -3.984879702329635620e-02 -1.902372390031814575e-02 -6.032441183924674988e-02 2.189461588859558105e-01 -2.816255763173103333e-02 1.132261902093887329e-01 1.420305669307708740e-01 5.548161268234252930e-01 2.644036710262298584e-01 2.658729851245880127e-01 -9.056147187948226929e-03 3.543693125247955322e-01 2.704738872125744820e-03 -3.476918488740921021e-02 -1.868818104267120361e-01 8.359735459089279175e-02 1.416427176445722580e-02 -1.321463286876678467e-02 2.549715638160705566e-01 -6.565051525831222534e-02 -2.577852271497249603e-02 3.461443260312080383e-02 -7.175172865390777588e-02 -1.721946746110916138e-01 2.389504462480545044e-01 1.626494079828262329e-01 1.668569445610046387e-01 -2.011267840862274170e-01 1.383663117885589600e-01 -4.138400033116340637e-02 1.273709088563919067e-01
-2.302513085305690765e-02 -1.277192980051040649e-01 1.808314770460128784e-01 2.746075987815856934e-01 2.839027941226959229e-01 8.438012003898620605e-02 5.098795145750045776e-02 4.898574575781822205e-02 2.745648920536041260e-01 2.697968482971191406e-01 9.496335685253143311e-02 -5.713169928640127182e-03 1.928240358829498291e-01 -1.992206126451492310e-01 2.447767704725265503e-01 -8.005562424659729004e-02 1.140518337488174438e-01 -5.867879092693328857e-02 -1.310009807348251343e-01 3.735435605049133301e-01 -1.524049695581197739e-02 -1.063010618090629578e-01 1.295623602345585823e-03 2.896309196949005127e-01 -1.594855636358261108e-01 -2.316528260707855225e-01 -1.266933083534240723e-01 -3.791752830147743225e-02 -1.360503137111663818e-01 2.997559010982513428e-01 -9.158934652805328369e-02 4.864972725044935942e-04
-2.255808264017105103e-01 2.947987020015716553e-01 5.249713659286499023e-01 1.046351119875907898e-01 4.990717023611068726e-02 1.826036572456359863e-01 5.454241484403610229e-02 -1.685368828475475311e-03 2.624599933624267578e-01 -1.510969400405883789e-01 1.560949087142944336e-01 7.503185421228408813e-02 -3.341797888278961182e-01 8.128610998392105103e-02 -1.861271709203720093e-01 4.313438758254051208e-02 1.419070661067962646e-01 1.758133322000503540e-01 -4.784762859344482422e-02 6.266864389181137085e-02 6.032626703381538391e-02 -1.636365354061126709e-01 2.388391941785812378e-01 1.753076910972595215e-01 -1.203157156705856323e-01 9.726493805646896362e-02 -7.561037689447402954e-02 -1.118301004171371460e-01 -6.250274181365966797e-02 -1.944333463907241821e-01 3.183743730187416077e-02 -3.334316657856106758e-03
5.905197188258171082e-02 3.522060811519622803e-01 -1.604198478162288666e-02 2.037449926137924194e-01 1.178024560213088989e-01 -5.091557651758193970e-02 2.286951690912246704e-01 -4.727058112621307373e-02 4.418669342994689941e-01 2.615282237529754639e-01 2.525210678577423096e-01 -1.191489212214946747e-02 1.943556009791791439e-03 2.010559588670730591e-01 6.563301384449005127e-02 -4.198581725358963013e-02 -8.575241267681121826e-02 -1.728906184434890747e-01 1.341612171381711960e-02 3.105780184268951416e-01 9.136414155364036560e-03 -3.816167637705802917e-02 -2.046930342912673950e-01 1.147137507796287537e-01 -4.312314093112945557e-02 -1.071585156023502350e-02 -3.813192844390869141e-01 1.456454023718833923e-02 -4.472510144114494324e-02 -7.155329920351505280e-03 -4.254099354147911072e-02 2.090569138526916504e-01
-9.016153216361999512e-02 6.205546855926513672e-02 1.056759506464004517e-01 6.531395018100738525e-03 1.729271113872528076e-01 2.336715012788772583e-01 4.028889238834381104e-01 9.422313421964645386e-03 3.890145123004913330e-01 3.809527680277824402e-02 1.557877361774444580e-01 2.789808511734008789e-01 -2.475006133317947388e-01 -1.078212186694145203e-01 -1.041068211197853088e-01 1.568609029054641724e-01 3.661297634243965149e-02 3.046827912330627441e-01 6.999540142714977264e-03 -7.435617968440055847e-03 2.348247617483139038e-01 -1.529408395290374756e-01 1.426535546779632568e-01 2.536105513572692871e-01 -1.134085431694984436e-01 -2.699991920962929726e-03 5.825438350439071655e-02 -1.246922761201858521e-01 -1.154636498540639877e-02 -1.186365820467472076e-02 -2.706745266914367676e-01 -6.211807951331138611e-02
-1.478860992938280106e-02 1.748358607292175293e-01 2.747557759284973145e-01 8.325333148241043091e-02 7.056757062673568726e-02 1.966333389282226562e-01 1.701428890228271484e-01 2.663956768810749054e-02 3.427418470382690430e-01 9.964565187692642212e-02 2.259780615568161011e-01 -1.264875978231430054e-01 -1.124114766716957092e-01 1.543592959642410278e-01 -3.963475525379180908e-01 -2.523498833179473877e-01 2.397751361131668091e-01 -3.511028364300727844e-02 -6.842925399541854858e-02 3.651804104447364807e-02 -3.182947635650634766e-02 3.439903259277343750e-01 -5.386960133910179138e-02 2.219502925872802734e-01 -6.237619742751121521e-02 2.934849262237548828e-02 1.000217348337173462e-01 -1.308095157146453857e-01 1.579060964286327362e-02 -2.613612115383148193e-01 6.559395790100097656e-02 1.442610919475555420e-01
-3.386031836271286011e-02 -7.451107352972030640e-02 -5.988074839115142822e-02 1.799205690622329712e-01 -1.208864301443099976e-01 3.075919151306152344e-01 9.103875607252120972e-02 -1.906941086053848267e-01 3.606189787387847900e-01 1.537444889545440674e-01 1.458441317081451416e-01 5.875525251030921936e-02 -1.087977960705757141e-01 1.464515030384063721e-01 7.358807139098644257e-03 -1.082458347082138062e-02 -8.560281246900558472e-02 -1.247401684522628784e-01 -2.577511072158813477e-01 2.315180450677871704e-01 3.324680626392364502e-01 -3.408235013484954834e-01 1.493176817893981934e-01 1.208650171756744385e-01 -1.781878620386123657e-01 4.833325743675231934e-02 -6.516475975513458252e-02 -7.758025079965591431e-02 -1.322545260190963745e-01 1.083898991346359253e-01 2.912217751145362854e-02 -3.326253890991210938e-01
-5.055937916040420532e-02 -2.742669582366943359e-01 6.521245092153549194e-02 -1.257736328989267349e-02 -1.600387990474700928e-01 -1.139063667505979538e-02 4.628632664680480957e-01 4.479772970080375671e-02 4.859605729579925537e-01 1.445601508021354675e-02 1.559326499700546265e-01 1.969597637653350830e-01 -1.889077760279178619e-02 2.639762759208679199e-01 1.678888872265815735e-02 1.173070538789033890e-02 5.460766330361366272e-02 -1.720423251390457153e-01 -1.168487668037414551e-01 9.858743287622928619e-03 1.641969829797744751e-01 5.187379568815231323e-02 2.912764623761177063e-02 3.125509023666381836e-01 -2.405017055571079254e-02 2.666754275560379028e-02 -2.865471690893173218e-02 -2.520833313465118408e-01 1.710942089557647705e-01 -1.269566863775253296e-01 2.765615284442901611e-02 1.398304253816604614e-01
1.141386628150939941e-01 8.983588218688964844e-02 -2.324897423386573792e-02 2.712668180465698242e-01 -2.178230695426464081e-02 1.172772794961929321e-01 1.868394166231155396e-01 2.124759256839752197e-01 2.416128069162368774e-01 2.819685041904449463e-01 2.667444348335266113e-01 1.390711665153503418e-01 6.880509108304977417e-02 4.934804514050483704e-03 1.721013933420181274e-01 -1.161631345748901367e-01 3.678936064243316650e-01 2.475241757929325104e-02 -7.588318735361099243e-02 2.986844778060913086e-01 -1.005936786532402039e-01 -2.031629085540771484e-01 -2.288698405027389526e-01 1.845041513442993164e-01 -2.080026417970657349e-01 3.186990022659301758e-01 -1.156466081738471985e-01 -4.605545476078987122e-02 1.185646932572126389e-02 5.201056227087974548e-02 3.953966125845909119e-02 -2.756143733859062195e-02
-1.947115659713745117e-01 8.734492957592010498e-02 7.507933676242828369e-02 2.552774548530578613e-01 -2.455677688121795654e-01 -1.358948051929473877e-01 2.476864159107208252e-01 2.244831621646881104e-01 3.503548502922058105e-01 3.249787166714668274e-02 1.910803914070129395e-01 1.335044205188751221e-01 1.454591602087020874e-01 1.477561891078948975e-01 -5.822844430804252625e-02 3.233316838741302490e-01 8.391933888196945190e-02 1.044112071394920349e-01 -6.830053031444549561e-02 1.514356136322021484e-01 3.718611598014831543e-02 -4.707506299018859863e-02 -2.227997481822967529e-01 2.404450774192810059e-01 1.017499268054962158e-01 1.433225870132446289e-01 -3.361915349960327148e-01 -2.008312344551086426e-01 -5.649881437420845032e-02 5.323324725031852722e-02 1.170833408832550049e-01 -5.914098024368286133e-02
-2.528946995735168457e-01 1.485273838043212891e-01 3.168567419052124023e-01 8.957505226135253906e-02 1.938210278749465942e-01 -2.190867811441421509e-01 1.571258902549743652e-01 -1.774105280637741089e-01 9.796738624572753906e-02 1.765802353620529175e-01 3.610867261886596680e-02 -8.801832795143127441e-02 -2.957236953079700470e-03 -7.058352697640657425e-03 1.906500197947025299e-02 1.606446206569671631e-01 -1.049294844269752502e-01 -2.801303006708621979e-02 -2.326637953519821167e-01 5.787746608257293701e-02 1.226794719696044922e-01 -2.913862466812133789e-01 1.322560012340545654e-01 3.141280710697174072e-01 4.201041534543037415e-02 -3.669207915663719177e-02 -3.964507952332496643e-02 -1.883972734212875366e-01 -3.709075152873992920e-01 2.601628601551055908e-01 -1.154602766036987305e-01 2.088283896446228027e-01
7.391547411680221558e-02 2.457407265901565552e-01 3.293874859809875488e-01 3.295159339904785156e-02 2.933560013771057129e-01 1.167857274413108826e-01 1.878550201654434204e-01 -1.832213997840881348e-01 2.022351324558258057e-01 1.236067488789558411e-01 4.507727921009063721e-02 -6.189927086234092712e-02 -1.257099509239196777e-01 -1.468156725168228149e-01 -8.368103206157684326e-02 -2.569844573736190796e-02 -4.399020597338676453e-02 -4.117720946669578552e-02 -8.915483206510543823e-02 1.693226024508476257e-02 3.274658918380737305e-01 -1.205841428600251675e-03 -4.122595116496086121e-02 3.563055992126464844e-01 1.864781975746154785e-02 2.528327405452728271e-01 2.160491347312927246e-01 -1.988909691572189331e-01 -1.896108686923980713e-01 9.557226672768592834e-03 6.427565217018127441e-02 3.324326574802398682e-01
-2.265283912420272827e-01 -2.077883183956146240e-01 -1.271859705448150635e-01 3.007158339023590088e-01 2.486525028944015503e-01 8.117973059415817261e-02 -1.320834755897521973e-01 -1.589878499507904053e-01 4.193844497203826904e-01 1.297902464866638184e-01 1.240504756569862366e-01 -1.251428574323654175e-02 8.386966772377490997e-03 1.451379656791687012e-01 -2.045498937368392944e-01 3.756791353225708008e-02 1.343223452568054199e-01 7.645672559738159180e-02 -1.102849990129470825e-01 6.091760843992233276e-02 2.581402659416198730e-01 6.081763282418251038e-02 -1.167324259877204895e-01 1.559084802865982056e-01 -3.456201553344726562e-01 -8.450735360383987427e-02 1.143654584884643555e-01 -3.265752643346786499e-02 -7.718679308891296387e-02 -2.070440202951431274e-01 -1.990634649991989136e-01 1.946201175451278687e-01
-1.266485452651977539e-01 1.337487548589706421e-01 1.529033333063125610e-01 2.028819024562835693e-01 -3.726160526275634766e-02 -2.186241745948791504e-01 1.860679090023040771e-01 7.687334436923265457e-03 4.541642069816589355e-01 7.246837019920349121e-02 1.253344714641571045e-01 -1.127470135688781738e-01 1.853777170181274414e-01 5.224049836397171021e-02 -1.757072284817695618e-02 -1.507859230041503906e-01 7.042377442121505737e-02 3.935086131095886230e-01 -1.391080766916275024e-01 3.307113349437713623e-01 -1.489964574575424194e-01 -1.399673819541931152e-01 -2.160943001508712769e-01 1.973419040441513062e-01 3.947355784475803375e-03 1.509425342082977295e-01 -1.108609363436698914e-01 -5.684526264667510986e-02 -3.949448466300964355e-02 -9.911613166332244873e-02 1.308444291353225708e-01 -1.865562349557876587e-01
-3.754306137561798096e-01 1.327009350061416626e-01 1.666023135185241699e-01 -5.287045612931251526e-02 -9.277846664190292358e-02 2.312107235193252563e-01 3.526464700698852539e-01 1.333518326282501221e-01 3.184983432292938232e-01 -5.452190712094306946e-02 1.688767969608306885e-01 -3.265124559402465820e-02 -9.419227950274944305e-03 5.909327417612075806e-03 -2.418459802865982056e-01 1.220026910305023193e-01 -8.823180943727493286e-02 1.756906956434249878e-01 1.391780655831098557e-02 2.776604890823364258e-01 3.745763301849365234e-01 -7.743962109088897705e-02 1.330186426639556885e-01 5.641875788569450378e-02 1.880119740962982178e-02 8.980856835842132568e-02 8.342686295509338379e-02 -2.125956416130065918e-01 -8.655323088169097900e-02 5.430780723690986633e-02 -1.314202994108200073e-01 1.666570007801055908e-01
-3.826871812343597412e-01 -1.073751226067543030e-02 2.963224053382873535e-01 9.257949888706207275e-02 -1.049729362130165100e-01 1.518076658248901367e-01 1.557546705007553101e-01 3.994666785001754761e-02 5.068625211715698242e-01 2.720958292484283447e-01 1.755102574825286865e-01 -7.497043162584304810e-02 2.337040752172470093e-02 -2.166806608438491821e-01 -3.409348428249359131e-02 2.805877849459648132e-02 1.212162747979164124e-01 -2.523538172245025635e-01 6.839300692081451416e-02 -2.426772266626358032e-01 2.443365007638931274e-02 4.828626662492752075e-02 -3.579641133546829224e-02 2.956494688987731934e-03 -2.343428581953048706e-01 -1.011652648448944092e-01 -2.383789122104644775e-01 -6.878054141998291016e-02 -8.597625046968460083e-02 -3.966021351516246796e-03 -5.986684933304786682e-03 -2.552687423303723335e-03
-9.044086188077926636e-02 -5.180073529481887817e-02 -8.879133313894271851e-02 -5.370542407035827637e-02 5.620402097702026367e-02 8.183847367763519287e-02 1.600312888622283936e-01 3.995777666568756104e-02 5.256963968276977539e-01 2.601681351661682129e-01 3.673130869865417480e-01 -1.102662757039070129e-01 -1.261665672063827515e-01 -1.824980378150939941e-01 -8.138161897659301758e-02 -4.018361121416091919e-02 1.338074803352355957e-01 -1.146631315350532532e-01 1.256222724914550781e-01 -9.598880261182785034e-02 -1.856087744235992432e-01 -1.534965336322784424e-01 1.525822281837463379e-01 2.433921992778778076e-01 8.816798031330108643e-02 -4.572063684463500977e-02 9.301783889532089233e-02 -4.126534238457679749e-02 -3.870914578437805176e-01 -1.562740951776504517e-01 -3.903483599424362183e-02 1.179576478898525238e-02
-3.666622340679168701e-01 -2.945597842335700989e-02 -1.917193979024887085e-01 3.294616639614105225e-01 1.614108532667160034e-01 1.412290781736373901e-01 6.410954892635345459e-02 -1.679641157388687134e-01 1.734077334403991699e-01 1.787167275324463844e-03 2.184915244579315186e-01 4.009076058864593506e-01 -1.599932163953781128e-01 5.848807841539382935e-02 -1.955879926681518555e-01 1.351242661476135254e-01 1.770845353603363037e-01 -1.845684647560119629e-01 3.241911530494689941e-02 1.155882403254508972e-01 1.338061317801475525e-02 8.974459022283554077e-02 1.748519092798233032e-01 1.112893372774124146e-01 2.289664186537265778e-02 3.386688604950904846e-02 8.380634337663650513e-02 -3.728209137916564941e-01 -1.507010757923126221e-01 5.598814785480499268e-02 -4.213167354464530945e-03 1.114303693175315857e-01
1.363895135000348091e-03 1.062638685107231140e-01 2.614023387432098389e-01 1.445615440607070923e-01 1.218710988759994507e-01 2.686267197132110596e-01 2.496358603239059448e-01 -3.013348951935768127e-02 1.684920340776443481e-01 7.514499127864837646e-02 4.031546711921691895e-01 1.739386841654777527e-02 2.201061099767684937e-01 1.008648425340652466e-01 -8.056740276515483856e-03 5.350871756672859192e-02 1.507076025009155273e-01 1.022895947098731995e-01 9.582288563251495361e-02 4.661035910248756409e-02 -5.691269785165786743e-02 1.120869964361190796e-01 2.553032711148262024e-02 4.908609390258789062e-02 1.220491826534271240e-01 2.033993005752563477e-01 2.135693877935409546e-01 -2.271815240383148193e-01 -4.002234041690826416e-01 2.523637413978576660e-01 -2.203298211097717285e-01 3.899243474006652832e-02
-5.370235536247491837e-03 2.115706503391265869e-01 -2.278567403554916382e-01 1.102102994918823242e-01 -1.433333605527877808e-01 -1.117622703313827515e-01 3.165963888168334961e-01 -2.078177779912948608e-01 4.019813835620880127e-01 2.386871874332427979e-01 1.445030272006988525e-01 -3.588154911994934082e-02 -1.583155989646911621e-02 -8.554042130708694458e-02 -1.463162153959274292e-01 6.386999785900115967e-02 1.267900913953781128e-01 1.844124495983123779e-01 -1.727152168750762939e-01 1.817518919706344604e-01 7.277689129114151001e-02 -2.813388705253601074e-01 7.511634845286607742e-03 -7.642951607704162598e-02 8.102457225322723389e-02 3.368771076202392578e-01 -1.186656802892684937e-01 -8.018932491540908813e-02 -2.033273428678512573e-01 1.901921033859252930e-01 8.350202441215515137e-02 -1.120616123080253601e-01
9.873019903898239136e-02 1.499999016523361206e-01 1.157636493444442749e-01 -9.809446334838867188e-02 -4.622809216380119324e-02 4.262748360633850098e-01 -1.735532097518444061e-02 -6.594732869416475296e-03 4.578280746936798096e-01 1.559774875640869141e-01 4.509890377521514893e-01 -4.237172380089759827e-02 -1.400531679391860962e-01 3.207915127277374268e-01 8.876961655914783478e-03 -3.492608293890953064e-02 -1.102260500192642212e-01 1.854839473962783813e-01 -1.559417843818664551e-01 3.193002566695213318e-02 -1.270007640123367310e-01 -2.239805832505226135e-02 1.037221401929855347e-02 1.683875918388366699e-02 -1.228696778416633606e-01 -3.977601602673530579e-02 -1.322335749864578247e-01 -2.558389902114868164e-01 7.157779484987258911e-02 2.443056181073188782e-02 3.681696951389312744e-02 -4.457060992717742920e-02
-5.470270290970802307e-02 2.894794642925262451e-01 1.810185760259628296e-01 2.564812302589416504e-01 8.293963968753814697e-02 -6.676239520311355591e-02 1.539030671119689941e-01 -1.646895706653594971e-01 3.615451157093048096e-01 1.346362829208374023e-01 1.031177192926406860e-01 2.149401605129241943e-01 -1.383221056312322617e-02 -1.005656048655509949e-01 -6.825728714466094971e-02 2.481006234884262085e-01 7.318547368049621582e-02 -2.231520973145961761e-02 -6.609946489334106445e-02 -1.066370904445648193e-01 1.818205267190933228e-01 3.037739917635917664e-02 -1.853056550025939941e-01 -1.176206278614699841e-03 2.578257918357849121e-01 -4.269079864025115967e-02 1.973738521337509155e-01 -2.707097530364990234e-01 -2.908483147621154785e-01 -7.343265414237976074e-02 2.367873340845108032e-01 2.319828569889068604e-01
5.424362793564796448e-02 -9.995847940444946289e-02 5.557453259825706482e-02 -2.145849354565143585e-02 -2.818842828273773193e-01 5.708101391792297363e-02 9.298826009035110474e-02 -1.970584318041801453e-02 5.650213360786437988e-01 -1.106131300330162048e-01 3.189401030540466309e-01 -1.156714484095573425e-01 -8.184626698493957520e-02 -3.277617394924163818e-01 -2.602225542068481445e-01 1.020497232675552368e-01 9.723642468452453613e-02 -1.043819077312946320e-02 9.495570510625839233e-02 1.321041733026504517e-01 -1.835843324661254883e-01 -5.921888351440429688e-02 -1.009901985526084900e-02 2.220524102449417114e-01 9.759705513715744019e-02 3.880443051457405090e-02 2.805938944220542908e-02 -1.192485988140106201e-01 -3.052283823490142822e-01 3.946662694215774536e-02 3.891175240278244019e-02 8.941858261823654175e-02
-2.042507678270339966e-01 2.420265525579452515e-01 1.729522645473480225e-01 2.065248042345046997e-02 1.352884918451309204e-01 1.331576704978942871e-01 9.427970275282859802e-03 -1.598215848207473755e-01 4.093174338340759277e-01 5.334235727787017822e-02 1.796178370714187622e-01 7.726502418518066406e-02 1.877696812152862549e-01 -2.322224378585815430e-01 1.187481805682182312e-01 -2.404224127531051636e-01 1.082551032304763794e-01 -7.949561625719070435e-02 -1.741268336772918701e-01 1.131910160183906555e-01 1.801343820989131927e-02 1.023985892534255981e-01 -2.367591112852096558e-01 -2.995047532021999359e-02 3.514266014099121094e-01 1.077148243784904480e-01 2.501938045024871826e-01 -1.641165763139724731e-01 -5.527549609541893005e-02 -6.892891600728034973e-03 1.835709959268569946e-01 2.182296365499496460e-01
-3.222699761390686035e-01 -1.095757111907005310e-01 1.062298417091369629e-01 -9.832908213138580322e-02 -6.508620828390121460e-02 2.152668833732604980e-01 4.754502177238464355e-01 1.354540791362524033e-02 2.595025599002838135e-01 1.121587455272674561e-01 1.824130117893218994e-01 -1.266894191503524780e-01 -1.498107146471738815e-02 -2.567565441131591797e-02 -1.483501493930816650e-01 1.013098983094096184e-03 9.371332824230194092e-02 1.997921019792556763e-01 -1.445363089442253113e-02 1.388112157583236694e-01 2.875609695911407471e-01 -1.026590839028358459e-01 1.875123530626296997e-01 1.134695783257484436e-01 2.019817084074020386e-01 4.480444360524415970e-03 1.593775451183319092e-01 -2.842353880405426025e-01 -4.053100198507308960e-02 1.810684502124786377e-01 -1.469883322715759277e-01 1.474667489528656006e-01
-3.597138524055480957e-01 -1.509435176849365234e-01 -7.292352616786956787e-02 2.256944775581359863e-01 3.340339660644531250e-02 1.102470532059669495e-01 4.968830570578575134e-02 -5.970133468508720398e-02 3.200057148933410645e-01 2.491803020238876343e-01 2.142458707094192505e-01 -1.893695443868637085e-01 -1.213526651263237000e-01 2.936305105686187744e-01 2.694858610630035400e-02 1.315695350058376789e-03 -2.770216017961502075e-02 8.029214292764663696e-02 -2.360723018646240234e-01 1.218241453170776367e-01 -6.754218041896820068e-02 1.596704870462417603e-01 -5.007445812225341797e-02 1.965535879135131836e-01 -2.057614475488662720e-01 5.353236943483352661e-02 -3.477489054203033447e-01 -2.267688065767288208e-01 -1.368288975208997726e-02 -1.088330075144767761e-01 -1.254311650991439819e-01 1.732868552207946777e-01
-1.041190922260284424e-01 3.153555467724800110e-02 4.548399895429611206e-02 1.985823661088943481e-01 6.515426561236381531e-03 -1.093206033110618591e-01 2.077479287981987000e-02 -3.029861152172088623e-01 2.818909287452697754e-01 3.923678696155548096e-01 7.421929389238357544e-02 1.678122878074645996e-01 -8.723619580268859863e-02 1.946735978126525879e-01 -6.478740274906158447e-02 1.806668043136596680e-01 1.328082382678985596e-01 3.199738636612892151e-02 6.428235769271850586e-02 -2.114379964768886566e-02 3.097339868545532227e-01 -2.926786802709102631e-02 -2.163997292518615723e-01 1.029869392514228821e-01 3.268862962722778320e-01 3.018761053681373596e-02 -5.547119304537773132e-02 -4.190364778041839600e-01 -9.196028858423233032e-02 -2.986415848135948181e-02 6.937531381845474243e-02 1.222326830029487610e-01
5.288380011916160583e-02 8.695847541093826294e-02 2.398477643728256226e-01 2.654732465744018555e-01 2.030193507671356201e-01 2.514434158802032471e-01 2.486541718244552612e-01 -2.203341946005821228e-02 7.490894943475723267e-02 3.877662867307662964e-02 5.264903903007507324e-01 2.745460160076618195e-02 2.023455500602722168e-01 -2.297568023204803467e-01 -6.483315676450729370e-02 -8.043225854635238647e-02 -2.799020893871784210e-02 2.219867147505283356e-02 1.668922789394855499e-02 8.020675182342529297e-02 -2.154663018882274628e-02 -1.566462814807891846e-01 4.876353219151496887e-02 1.079536750912666321e-01 1.236410662531852722e-01 5.740816518664360046e-02 1.228160187602043152e-01 -1.972439140081405640e-01 -2.603629529476165771e-01 2.477720379829406738e-01 -2.139787077903747559e-01 1.041980981826782227e-01
-4.958945140242576599e-02 -1.967490166425704956e-01 1.072890684008598328e-01 4.539462551474571228e-02 -7.724185287952423096e-02 2.788660228252410889e-01 2.837438285350799561e-01 -8.142869174480438232e-02 3.386522829532623291e-01 1.926754228770732880e-02 4.831592440605163574e-01 1.325859129428863525e-01 2.072900384664535522e-01 1.188814863562583923e-01 1.413657963275909424e-01 8.946705609560012817e-02 2.843096666038036346e-02 1.601812690496444702e-01 -1.073510721325874329e-01 -1.050978153944015503e-01 1.293228268623352051e-01 4.551658406853675842e-03 1.470088958740234375e-01 7.170274853706359863e-02 -6.333185732364654541e-02 2.468844950199127197e-01 2.980813086032867432e-01 -1.302334517240524292e-01 -1.599654108285903931e-01 -1.220478564500808716e-01 -1.306022107601165771e-01 -4.862748086452484131e-02
4.564392194151878357e-02 -1.409430503845214844e-01 -3.134066238999366760e-02 2.121804058551788330e-01 -1.235571429133415222e-01 1.377859264612197876e-01 -1.998472400009632111e-02 -1.876670867204666138e-01 4.752342998981475830e-01 2.863990515470504761e-02 9.688228368759155273e-02 1.022422388195991516e-01 1.016058027744293213e-01 2.565325424075126648e-02 -1.142591238021850586e-01 -1.450074911117553711e-01 1.067308858036994934e-01 -6.652885675430297852e-02 -4.065124690532684326e-01 -2.547550797462463379e-01 9.587961435317993164e-02 -1.730275452136993408e-01 8.820204436779022217e-02 1.224330961704254150e-01 1.252103447914123535e-01 2.580568194389343262e-01 -3.242704272270202637e-01 -9.333406388759613037e-02 -1.711087226867675781e-01 7.598779350519180298e-02 8.752000331878662109e-02 1.545670926570892334e-01
[truncated: 3,261,569 more chars]
