# Supplementary material for: The Language of Innovation
Source: PLoS One. 2020 Apr 30;15(4):e0230107. doi: 10.1371/journal.pone.0230107 (PMC7194493; doi:10.1371/journal.pone.0230107)
Supplement: S20 File — (GZ) [file pone.0230107.s020.tar.gz › 1998-2002/V2Run_28_VS_4500_embeddings1998-2002ED32.txt]

-2.661575675010681152e-01 3.580620586872100830e-01 1.460200250148773193e-01 1.374918222427368164e-02 -3.169013559818267822e-02 -1.385084986686706543e-01 2.179591059684753418e-01 -7.664316892623901367e-02 -2.959411442279815674e-01 1.941403448581695557e-01 2.079371660947799683e-01 2.460522353649139404e-01 -3.683433830738067627e-01 1.223391965031623840e-01 -1.218960955739021301e-01 -3.082536533474922180e-02 -1.999669708311557770e-02 1.255981922149658203e-01 -4.686373099684715271e-02 -2.756629884243011475e-02 2.874933481216430664e-01 -2.492808923125267029e-02 -4.197615385055541992e-02 5.994059890508651733e-02 -1.263862401247024536e-01 2.646892704069614410e-02 7.305344939231872559e-02 -1.606820076704025269e-01 -7.949523627758026123e-02 1.503521353006362915e-01 -1.051873639225959778e-01 3.388053774833679199e-01
-1.138908565044403076e-01 1.077664196491241455e-01 2.179727554321289062e-01 -3.111449480056762695e-01 1.582652330398559570e-01 -2.889310382306575775e-02 2.545665949583053589e-02 -1.867807805538177490e-01 -2.284130305051803589e-01 -2.236740589141845703e-01 2.291356399655342102e-02 2.088791877031326294e-01 -2.365670502185821533e-01 9.884621202945709229e-02 2.409440577030181885e-01 7.605697214603424072e-02 -4.090585745871067047e-03 -3.140312060713768005e-02 5.720133334398269653e-02 2.635810375213623047e-01 3.912631869316101074e-01 -2.814241945743560791e-01 2.971261180937290192e-02 2.110007777810096741e-02 6.856147199869155884e-02 1.291494518518447876e-01 -1.244656518101692200e-01 -6.845311075448989868e-02 -1.711444109678268433e-01 -2.271278947591781616e-01 -2.237954139709472656e-01 1.177239418029785156e-01
-1.459802091121673584e-01 8.353053778409957886e-02 -8.659385889768600464e-02 -3.678104877471923828e-01 9.244935959577560425e-02 1.489415615797042847e-01 1.905604898929595947e-01 -4.496718049049377441e-01 -5.710364878177642822e-02 2.325051575899124146e-01 7.765765488147735596e-02 1.577593982219696045e-01 -8.061859756708145142e-02 1.486145257949829102e-01 1.128043830394744873e-01 -2.158396095037460327e-01 -3.275087510701268911e-04 1.368699669837951660e-01 -1.743592023849487305e-01 -9.627373516559600830e-02 1.983345299959182739e-01 -4.310569912195205688e-02 1.224102303385734558e-01 1.903161853551864624e-01 -2.146098017692565918e-01 -4.665716737508773804e-02 -1.685574501752853394e-01 1.302784085273742676e-01 -9.819925576448440552e-02 -2.020173072814941406e-01 8.385699242353439331e-02 2.857244908809661865e-01
-3.630202710628509521e-01 1.851345449686050415e-01 1.177056878805160522e-01 -2.222862839698791504e-02 3.388420492410659790e-02 -5.644863471388816833e-02 2.592502832412719727e-01 -2.852614223957061768e-01 -3.454153835773468018e-01 -1.276592314243316650e-01 -7.697124034166336060e-02 3.844757750630378723e-02 -3.221497535705566406e-01 6.148906797170639038e-02 3.763366490602493286e-02 1.258297124877572060e-03 -6.124066933989524841e-02 -8.702305704355239868e-02 -3.014714419841766357e-01 1.631821990013122559e-01 -1.407689601182937622e-01 -2.275781631469726562e-01 9.709580242633819580e-02 2.080912739038467407e-01 -5.426738411188125610e-02 2.959905564785003662e-01 -1.490946561098098755e-01 6.108381226658821106e-02 1.686149686574935913e-01 -6.240566447377204895e-02 -2.249134937301278114e-03 1.125267297029495239e-01
9.230585396289825439e-02 2.366594374179840088e-01 -1.242612004280090332e-01 -8.495059609413146973e-02 -1.843876987695693970e-01 -3.630568459630012512e-02 1.081558912992477417e-01 -3.827548027038574219e-01 -1.458340287208557129e-01 3.242815285921096802e-02 6.790126115083694458e-02 6.516373902559280396e-02 -1.130084618926048279e-01 1.267976313829421997e-01 2.019137889146804810e-02 -6.039330363273620605e-02 -1.611461192369461060e-01 7.741384208202362061e-02 -4.514356851577758789e-01 1.641651093959808350e-01 -2.217782847583293915e-02 -1.681260019540786743e-01 -5.802179500460624695e-02 6.447145342826843262e-02 3.573177754878997803e-02 2.234704643487930298e-01 1.504882276058197021e-01 -1.652784645557403564e-01 -2.128964364528656006e-01 -3.230483531951904297e-01 3.011490702629089355e-01 1.211486235260963440e-01
6.284067034721374512e-02 2.456689924001693726e-01 -2.119764387607574463e-01 7.761464267969131470e-02 1.437547951936721802e-01 1.100592464208602905e-01 2.066376209259033203e-01 -2.576954662799835205e-01 -9.920264780521392822e-02 3.291449695825576782e-02 2.268324196338653564e-01 3.733950555324554443e-01 -3.836222589015960693e-01 2.500404119491577148e-01 1.034353598952293396e-01 5.812610685825347900e-02 4.995810240507125854e-02 2.098233401775360107e-01 -1.390609890222549438e-01 1.571226716041564941e-01 2.229271680116653442e-01 -1.892493367195129395e-01 3.658415377140045166e-02 1.517730057239532471e-01 -1.102040484547615051e-01 -5.198993254452943802e-03 6.988935172557830811e-02 -6.069479044526815414e-03 -1.598435491323471069e-01 -2.572524249553680420e-01 8.457347005605697632e-02 2.971880696713924408e-02
-1.124246045947074890e-01 4.623351395130157471e-01 -2.542071416974067688e-02 -1.583666950464248657e-01 -8.920748718082904816e-03 1.101347953081130981e-01 3.006644360721111298e-02 -3.557089567184448242e-01 -1.187763065099716187e-01 3.749644011259078979e-02 1.729457229375839233e-01 1.971887238323688507e-02 -2.783499062061309814e-01 1.544758230447769165e-01 1.217937916517257690e-01 1.779835224151611328e-01 -2.220791131258010864e-01 1.152260378003120422e-01 -1.131768077611923218e-01 1.243084762245416641e-02 3.183054029941558838e-01 -3.532806411385536194e-02 1.047482043504714966e-01 2.604009807109832764e-01 4.813062399625778198e-02 1.997008472681045532e-01 3.793613752350211143e-03 -1.088991016149520874e-01 -4.911313205957412720e-02 -9.742239862680435181e-02 2.797158658504486084e-01 1.159779503941535950e-01
-1.068518012762069702e-01 1.689425706863403320e-01 3.806336224079132080e-02 -1.059081107378005981e-01 -1.184222474694252014e-01 -4.554258659482002258e-02 1.169855967164039612e-01 -4.245137572288513184e-01 -1.896310895681381226e-01 1.724804043769836426e-01 2.175997942686080933e-01 2.949309647083282471e-01 5.625326186418533325e-02 6.465315353125333786e-03 3.568943962454795837e-02 -1.731809377670288086e-01 3.471166593953967094e-03 7.769362628459930420e-02 -3.875208199024200439e-01 1.181984841823577881e-01 3.266580700874328613e-01 -1.927102655172348022e-01 3.227815404534339905e-02 1.297583132982254028e-01 1.985334306955337524e-01 1.469473540782928467e-01 8.368308097124099731e-02 -5.038898810744285583e-02 9.475111961364746094e-02 -2.575112879276275635e-01 1.157832592725753784e-01 -1.081908866763114929e-01
-9.228645265102386475e-02 -2.411704976111650467e-03 -1.279152482748031616e-01 1.188436616212129593e-02 1.605684161186218262e-01 2.845762670040130615e-01 1.117093861103057861e-01 -3.701878488063812256e-01 -4.811672866344451904e-01 6.733004003763198853e-02 3.240995407104492188e-01 1.449989229440689087e-01 -7.335700094699859619e-02 1.584768444299697876e-01 1.791634410619735718e-01 -5.002628639340400696e-02 1.653332379646599293e-03 1.964778453111648560e-01 -1.352352648973464966e-01 3.825748339295387268e-02 2.179336100816726685e-01 1.196711063385009766e-01 -1.197978332638740540e-01 1.850144118070602417e-01 7.908284664154052734e-02 2.139580994844436646e-02 -6.726096570491790771e-02 -6.484740972518920898e-02 -1.898763701319694519e-02 -2.532975971698760986e-01 -5.960499495267868042e-02 1.979913413524627686e-01
-2.082814229652285576e-03 2.943591773509979248e-02 -2.259833365678787231e-02 -2.612669169902801514e-01 -1.072630379348993301e-02 1.040356159210205078e-01 3.656978607177734375e-01 -9.045126289129257202e-02 -4.593892395496368408e-01 5.303808674216270447e-02 1.432364434003829956e-01 -6.292556971311569214e-02 -2.581197917461395264e-01 5.499562621116638184e-02 3.143370896577835083e-02 -7.315588742494583130e-02 1.902367472648620605e-01 3.127150237560272217e-01 -7.737915217876434326e-02 5.664026737213134766e-02 2.442905455827713013e-01 -3.630940914154052734e-01 8.658081293106079102e-02 1.373284161090850830e-01 3.166619455441832542e-03 -7.683373987674713135e-02 -2.613469362258911133e-01 2.481433376669883728e-02 -9.071601554751396179e-03 -1.213766112923622131e-01 -5.831436812877655029e-02 -9.535150229930877686e-02
-2.788916528224945068e-01 3.875906169414520264e-01 5.806927382946014404e-02 -2.620951831340789795e-01 -1.990302205085754395e-01 -1.217328682541847229e-01 1.048797667026519775e-01 -1.528540104627609253e-01 -4.399994015693664551e-02 -1.272976845502853394e-01 -4.613624885678291321e-02 2.116672098636627197e-01 -1.486475318670272827e-01 2.430251836776733398e-01 -1.409635543823242188e-01 -1.252121031284332275e-01 5.480388645082712173e-03 1.258702576160430908e-01 -2.662510275840759277e-01 1.412606332451105118e-02 3.467703238129615784e-03 -1.922768503427505493e-01 -1.464926451444625854e-01 7.906437665224075317e-02 -2.465133070945739746e-01 6.693603098392486572e-02 -2.147843688726425171e-01 -3.821334242820739746e-02 1.493661701679229736e-01 -1.295883804559707642e-01 4.112399742007255554e-02 3.522217273712158203e-01
-4.462824016809463501e-02 3.607831299304962158e-01 -7.167439162731170654e-02 -1.778784394264221191e-01 -4.130877926945686340e-02 5.010294727981090546e-03 2.072237581014633179e-01 -3.496815860271453857e-01 -1.710921409539878368e-03 1.953878849744796753e-01 3.548004329204559326e-01 1.468324363231658936e-01 -3.556746244430541992e-01 4.294097796082496643e-02 -4.863665252923965454e-02 -1.006018966436386108e-01 -2.633706480264663696e-02 7.094381749629974365e-02 -1.825620681047439575e-01 -2.706593833863735199e-02 1.694987565279006958e-01 -3.878925740718841553e-02 -6.274031847715377808e-02 1.493398398160934448e-01 -3.907765820622444153e-02 4.032694548368453979e-02 -3.038363531231880188e-02 -2.366112172603607178e-01 -6.362105160951614380e-02 -3.738041520118713379e-01 1.844373792409896851e-01 -5.951131880283355713e-02
-1.147565394639968872e-01 1.986186802387237549e-01 -2.313109487295150757e-01 -1.168808117508888245e-01 6.660759449005126953e-02 1.232503429055213928e-01 1.924632042646408081e-01 -3.317482173442840576e-01 -2.079299837350845337e-01 1.589620262384414673e-01 4.559629857540130615e-01 4.826569929718971252e-02 -2.999023497104644775e-01 2.016578465700149536e-01 -5.315523967146873474e-02 -1.163327880203723907e-02 1.328552979975938797e-02 -9.197874926030635834e-03 -1.488052755594253540e-01 3.476005420088768005e-02 1.517069041728973389e-01 -1.807657182216644287e-01 4.920036718249320984e-02 8.556399261578917503e-04 -1.691132038831710815e-01 5.594306439161300659e-02 9.523881226778030396e-02 5.969583988189697266e-02 4.938009381294250488e-02 -6.992814689874649048e-02 1.732301414012908936e-01 3.711619079113006592e-01
1.739283651113510132e-01 2.600502967834472656e-01 -8.500712364912033081e-02 -2.265915423631668091e-01 1.081463992595672607e-01 -1.484588384628295898e-01 1.463451236486434937e-01 7.342985831201076508e-03 -7.999794185161590576e-02 1.359575688838958740e-01 2.045573443174362183e-01 1.082216724753379822e-01 -1.879294067621231079e-01 5.144611001014709473e-02 -9.790366515517234802e-03 6.176051124930381775e-02 1.248129531741142273e-01 6.763368844985961914e-02 -2.713320553302764893e-01 2.691222429275512695e-01 4.074494540691375732e-01 -2.194677144289016724e-01 1.368530560284852982e-02 6.053452938795089722e-02 -4.172223433852195740e-02 1.314004361629486084e-01 -3.046118319034576416e-01 1.356893479824066162e-01 -1.510006934404373169e-01 -3.357768952846527100e-01 -4.609337449073791504e-02 1.261752098798751831e-01
1.482910662889480591e-01 -4.447548463940620422e-02 6.164071336388587952e-02 -2.999629974365234375e-01 1.273619234561920166e-01 -1.676260828971862793e-01 8.016343414783477783e-02 -5.531388148665428162e-02 -2.118354141712188721e-01 -2.985509671270847321e-02 3.052081912755966187e-02 7.246329635381698608e-02 -2.016173005104064941e-01 -2.377248741686344147e-02 -1.858850419521331787e-01 -1.573425829410552979e-01 1.251014322042465210e-01 -8.569593727588653564e-02 -9.778465330600738525e-02 4.413406550884246826e-01 2.822777628898620605e-01 -1.969942152500152588e-01 -1.484644412994384766e-01 2.830071747303009033e-01 1.617835164070129395e-01 -1.219984963536262512e-01 -4.187130182981491089e-02 -2.083107680082321167e-01 -2.489800751209259033e-01 -1.221674084663391113e-01 1.372168362140655518e-01 2.146345376968383789e-01
-2.065688520669937134e-01 2.040755897760391235e-01 1.746130287647247314e-01 -1.081333309412002563e-01 -5.625499784946441650e-02 4.803537204861640930e-02 3.288981020450592041e-01 -2.234766185283660889e-01 3.942484036087989807e-02 -1.075063869357109070e-01 6.732379645109176636e-02 1.204696521162986755e-01 -1.462114155292510986e-01 2.243279814720153809e-01 4.134296625852584839e-02 -4.117844626307487488e-03 2.152026444673538208e-01 1.854159086942672729e-01 -4.465864896774291992e-01 2.185110449790954590e-01 1.164114773273468018e-01 -9.079644829034805298e-02 -3.522837162017822266e-01 -1.092815622687339783e-01 9.121593087911605835e-02 -7.872285204939544201e-04 -1.404748857021331787e-01 -1.403079628944396973e-01 1.416646242141723633e-01 -2.020122669637203217e-02 -1.091807428747415543e-02 2.242130041122436523e-01
1.783500313758850098e-01 5.594168901443481445e-01 4.598175361752510071e-02 -5.679565295577049255e-02 -1.460088193416595459e-01 1.800120919942855835e-01 1.389853507280349731e-01 -2.085863053798675537e-01 -2.688760757446289062e-01 1.758762300014495850e-01 1.759471744298934937e-01 3.515800833702087402e-02 -8.586479723453521729e-02 1.607029139995574951e-01 2.102680802345275879e-01 -7.970744371414184570e-02 2.866401709616184235e-02 1.695395410060882568e-01 -2.617688179016113281e-01 -4.183270037174224854e-02 3.286730498075485229e-02 -1.895939260721206665e-01 -2.043731138110160828e-02 5.131980776786804199e-02 2.208555303514003754e-02 1.811698675155639648e-01 -8.161151781678199768e-03 -1.508596986532211304e-01 -1.097509190440177917e-01 -2.772483825683593750e-01 1.628214418888092041e-01 5.193900689482688904e-02
-1.990753225982189178e-02 3.549281060695648193e-01 2.073780447244644165e-02 -1.141460165381431580e-01 -2.490825802087783813e-01 7.466949522495269775e-02 6.911142170429229736e-02 -4.659601151943206787e-01 -1.386979967355728149e-01 8.662775158882141113e-02 1.269538234919309616e-02 1.153698712587356567e-01 -7.505452632904052734e-02 -1.407430227845907211e-02 -1.397866755723953247e-02 -1.591490507125854492e-01 5.596249178051948547e-02 3.147304356098175049e-01 -3.060201108455657959e-01 -7.300312817096710205e-02 1.218262091279029846e-01 -1.892219930887222290e-01 2.355546131730079651e-02 7.791355997323989868e-02 -1.990042030811309814e-01 1.263043582439422607e-01 1.970440745353698730e-01 -6.089542806148529053e-02 -1.196638718247413635e-01 -3.232177793979644775e-01 1.042975038290023804e-01 1.135574653744697571e-01
4.939396306872367859e-02 6.953076273202896118e-02 5.556934326887130737e-02 -5.104829743504524231e-02 1.471447944641113281e-01 -8.120974898338317871e-02 -4.771604761481285095e-02 -3.808954954147338867e-01 -2.343022823333740234e-01 -2.352428883314132690e-01 7.323982566595077515e-02 2.271193563938140869e-01 -2.586471438407897949e-01 4.411689937114715576e-02 7.902573794126510620e-02 -6.598974764347076416e-02 6.585349887609481812e-02 2.996739149093627930e-01 1.555589735507965088e-01 -3.091527335345745087e-02 2.681679427623748779e-01 2.861236631870269775e-01 9.708891063928604126e-02 1.883483827114105225e-01 -1.519729495048522949e-01 2.790936827659606934e-01 1.839451864361763000e-02 -1.750236451625823975e-01 1.012363955378532410e-01 -2.219352172687649727e-04 1.832906156778335571e-01 2.664881646633148193e-01
-5.281621590256690979e-02 3.997707962989807129e-01 -3.728074370883405209e-04 -4.034644737839698792e-02 3.508485108613967896e-02 9.689526259899139404e-02 1.313688009977340698e-01 -4.336317181587219238e-01 -5.798168107867240906e-02 1.723801791667938232e-01 2.811318635940551758e-01 9.874938987195491791e-03 -1.546048372983932495e-01 6.368169933557510376e-02 -6.964766979217529297e-02 7.480584830045700073e-02 -9.675175696611404419e-02 1.516315937042236328e-01 -2.651875913143157959e-01 1.552367061376571655e-01 5.161858722567558289e-02 -2.141758650541305542e-01 -9.958891570568084717e-02 2.950263619422912598e-01 9.156280197203159332e-03 -5.481218546628952026e-02 -6.541126873344182968e-03 -2.365049719810485840e-01 -2.416253834962844849e-01 -6.016129255294799805e-02 2.750006616115570068e-01 1.656662672758102417e-02
-5.413486063480377197e-02 2.806597352027893066e-01 1.585633009672164917e-01 -7.107523083686828613e-02 1.086184456944465637e-01 2.000995725393295288e-01 1.820114105939865112e-01 -3.599559962749481201e-01 -1.671691089868545532e-01 2.761111855506896973e-01 2.809742391109466553e-01 1.183930039405822754e-01 -1.718097478151321411e-01 1.856875568628311157e-01 2.376250550150871277e-02 -8.052490651607513428e-02 -1.175327897071838379e-01 1.280495673418045044e-01 -1.648912280797958374e-01 2.525447905063629150e-01 1.537739783525466919e-01 -9.140271693468093872e-02 1.398113835602998734e-02 2.128352224826812744e-01 -1.490603536367416382e-01 1.149076521396636963e-01 6.534337252378463745e-02 -7.136287540197372437e-02 -4.092135280370712280e-02 -3.963304162025451660e-01 5.378339812159538269e-02 -1.653947681188583374e-02
-3.392674326896667480e-01 3.160797059535980225e-01 1.213485524058341980e-01 -8.610757440328598022e-02 -1.788061410188674927e-01 -1.068499758839607239e-01 1.376580744981765747e-01 -4.140327125787734985e-02 -2.665156424045562744e-01 -2.006555050611495972e-01 -8.520859479904174805e-02 2.030808776617050171e-01 -1.403801888227462769e-01 7.981671020388603210e-03 -1.110005751252174377e-01 1.726469025015830994e-02 1.178267896175384521e-01 7.008324563503265381e-02 -4.262247383594512939e-01 3.699705377221107483e-02 1.997522860765457153e-01 -1.358659714460372925e-01 -2.646871656179428101e-02 2.660369873046875000e-01 1.852863281965255737e-02 1.375565975904464722e-01 2.854711376130580902e-02 -1.322523653507232666e-01 2.415257841348648071e-01 -5.092868208885192871e-02 2.770689874887466431e-02 2.750978767871856689e-01
-4.688052237033843994e-01 2.457856833934783936e-01 8.599714189767837524e-02 -1.741921901702880859e-02 -6.464696954935789108e-03 -2.135913074016571045e-02 2.127238214015960693e-01 -1.626694351434707642e-01 -2.229805141687393188e-01 -2.017644606530666351e-02 -1.413203030824661255e-01 1.063333973288536072e-01 -1.578640341758728027e-01 2.055552303791046143e-01 -7.997693121433258057e-02 7.733817398548126221e-02 -2.826141566038131714e-02 -2.988680452108383179e-02 -4.703397154808044434e-01 9.526459872722625732e-02 -4.571052268147468567e-02 -2.324306592345237732e-02 -2.764320373535156250e-01 2.315104752779006958e-01 -2.124173641204833984e-01 1.403934210538864136e-01 -1.190705448389053345e-01 -1.048006638884544373e-01 6.398013979196548462e-02 -1.263518780469894409e-01 -3.646139055490493774e-02 5.418331548571586609e-02
-6.260623782873153687e-02 1.971045136451721191e-01 9.132121503353118896e-02 -2.290558069944381714e-01 9.685561060905456543e-02 -1.331181079149246216e-01 -6.198152154684066772e-02 5.749185010790824890e-02 -2.368607968091964722e-01 2.332931011915206909e-01 2.334391325712203979e-01 1.982456743717193604e-01 -5.432137101888656616e-02 -5.973784625530242920e-02 1.266522258520126343e-01 -2.340125618502497673e-03 2.798851132392883301e-01 7.714787870645523071e-02 -2.348871082067489624e-01 1.038675531744956970e-01 3.690588772296905518e-01 -8.826848119497299194e-02 -2.416731119155883789e-01 2.590777538716793060e-02 1.297574043273925781e-01 -1.230913028120994568e-01 -6.175162643194198608e-02 1.780652701854705811e-01 -9.481603652238845825e-02 -3.999635577201843262e-01 1.006003096699714661e-02 2.130590528249740601e-01
-2.004348486661911011e-01 4.797916114330291748e-02 -3.392637893557548523e-02 -1.928349882364273071e-01 -5.509352311491966248e-02 5.873956717550754547e-03 -2.321600681170821190e-03 -3.124735951423645020e-01 -2.815632224082946777e-01 3.835519552230834961e-01 1.731462776660919189e-01 1.694266945123672485e-01 -2.561479210853576660e-01 -1.854429095983505249e-01 6.407960783690214157e-03 1.504954695701599121e-01 -8.044141530990600586e-02 1.468150019645690918e-01 -3.336914256215095520e-02 -6.763827055692672729e-02 1.803787052631378174e-01 -1.142094284296035767e-01 1.626404374837875366e-01 3.068518042564392090e-01 -1.193710640072822571e-01 1.064294204115867615e-01 1.767255216836929321e-01 -6.288343667984008789e-02 -2.431128025054931641e-01 -2.332300394773483276e-01 1.819916963577270508e-01 5.847047269344329834e-02
8.655870705842971802e-02 1.614124923944473267e-01 -9.797475300729274750e-03 1.170680597424507141e-01 6.849065423011779785e-02 -1.822414249181747437e-02 -2.716821432113647461e-02 -4.449194297194480896e-02 -2.639647722244262695e-01 -9.293639659881591797e-02 3.262168467044830322e-01 2.750974595546722412e-01 -2.462897598743438721e-01 -1.010034084320068359e-01 1.233072355389595032e-01 -2.019916623830795288e-01 7.330707274377346039e-03 2.050098925828933716e-01 -9.698355197906494141e-02 -3.739585354924201965e-02 3.348111808300018311e-01 -2.096338756382465363e-02 -9.686978161334991455e-02 2.081531882286071777e-01 -1.475805044174194336e-02 2.056315541267395020e-01 -2.121722847223281860e-01 -9.998261928558349609e-02 -3.499300181865692139e-01 -7.330010831356048584e-02 -1.630359143018722534e-01 2.959369122982025146e-01
-9.164720028638839722e-02 4.533637762069702148e-01 3.788743168115615845e-02 -9.131935983896255493e-02 2.473583817481994629e-01 6.299862265586853027e-02 6.988420616835355759e-03 -1.905343234539031982e-01 -1.039688512682914734e-01 1.718169599771499634e-01 3.038802444934844971e-01 7.975993305444717407e-02 -1.444669514894485474e-01 7.466086535714566708e-04 5.176784843206405640e-02 -2.076055407524108887e-01 -1.054763570427894592e-01 8.250974118709564209e-02 -1.877497881650924683e-01 5.484898760914802551e-02 2.130636423826217651e-01 -2.056394964456558228e-01 1.376367919147014618e-02 1.932836920022964478e-01 -4.271423071622848511e-02 8.265367895364761353e-02 3.811699897050857544e-02 -2.975598275661468506e-01 -1.649646461009979248e-01 -3.556653857231140137e-01 -5.900962650775909424e-02 1.783989220857620239e-01
6.032716482877731323e-02 4.428613465279340744e-03 -1.790945418179035187e-02 -1.401449739933013916e-01 1.748696416616439819e-01 -2.034091502428054810e-01 1.963263303041458130e-01 -1.295983940362930298e-01 -2.400193214416503906e-01 -2.729473076760768890e-02 2.500979974865913391e-02 1.263732910156250000e-01 5.318224057555198669e-02 1.182108521461486816e-01 4.383741691708564758e-02 2.188410609960556030e-01 2.749896049499511719e-01 1.245757713913917542e-01 -1.252511739730834961e-01 3.295215964317321777e-01 3.722733259201049805e-01 -2.669126987457275391e-01 -1.218493729829788208e-01 1.064925864338874817e-01 -1.229381784796714783e-01 6.922201067209243774e-02 -2.589374966919422150e-02 -3.663879036903381348e-01 -2.509824335575103760e-01 -1.500560045242309570e-01 6.869424134492874146e-02 1.051067933440208435e-01
-3.191271424293518066e-02 9.310374408960342407e-02 -8.369302377104759216e-03 6.302842404693365097e-03 -2.107654958963394165e-01 -1.653540283441543579e-01 -2.026185020804405212e-02 -2.993444502353668213e-01 -1.518990099430084229e-01 1.383729726076126099e-01 -2.179100364446640015e-01 1.746094077825546265e-01 -2.975996732711791992e-01 3.669725060462951660e-01 -5.273852124810218811e-02 2.323906309902667999e-02 1.667182892560958862e-01 -3.048267215490341187e-02 -3.253272473812103271e-01 1.174072995781898499e-01 -2.150714583694934845e-02 -6.546649336814880371e-02 1.995903849601745605e-01 2.269413918256759644e-01 -5.570717528462409973e-02 2.366786003112792969e-01 -3.340983986854553223e-01 -4.502692446112632751e-02 6.001648958772420883e-03 -2.292110174894332886e-01 -9.429886192083358765e-02 5.480410158634185791e-02
-8.952657133340835571e-02 2.539184689521789551e-01 -9.581761807203292847e-02 -5.467534065246582031e-02 -1.999158114194869995e-01 3.413418829441070557e-01 8.523574098944664001e-03 -3.270832598209381104e-01 -1.158457994461059570e-01 3.191412389278411865e-01 1.781069040298461914e-01 6.450736522674560547e-02 -2.515493631362915039e-01 -6.398906465619802475e-03 -1.444145143032073975e-01 2.260896712541580200e-01 7.344509661197662354e-02 8.508107811212539673e-02 -2.922488451004028320e-01 1.554119884967803955e-01 2.121789306402206421e-01 -9.914465248584747314e-02 1.904127448797225952e-01 2.231611460447311401e-01 -1.431066542863845825e-01 1.038670018315315247e-01 -2.088830024003982544e-01 -5.299947038292884827e-02 -2.685490995645523071e-02 -5.941276624798774719e-02 1.094018518924713135e-01 9.125276654958724976e-02
1.852504462003707886e-01 3.041869588196277618e-02 8.117501437664031982e-02 -1.257339566946029663e-01 1.975782681256532669e-03 2.250119745731353760e-01 2.537767291069030762e-01 -4.505538344383239746e-01 -1.215982139110565186e-01 7.885609567165374756e-02 3.081090152263641357e-01 2.167732864618301392e-01 -2.535674273967742920e-01 1.717433929443359375e-01 -3.169387206435203552e-02 -9.755447506904602051e-02 1.266493499279022217e-01 5.875223875045776367e-02 -3.169648349285125732e-01 6.220272555947303772e-02 1.811072528362274170e-01 -1.197627484798431396e-01 -5.688730254769325256e-02 1.252803206443786621e-01 -1.021328009665012360e-02 2.762727439403533936e-01 -7.432022690773010254e-02 1.095687076449394226e-01 -1.672077178955078125e-01 7.527419365942478180e-03 1.189332380890846252e-01 1.762413680553436279e-01
-1.922321319580078125e-01 1.147584170103073120e-01 -2.186599820852279663e-01 -1.276058852672576904e-01 -8.744847774505615234e-02 1.428652852773666382e-01 -2.784196659922599792e-02 -1.566718965768814087e-01 -2.450351119041442871e-01 4.106658995151519775e-01 1.550101041793823242e-01 1.426017582416534424e-01 -1.607463210821151733e-01 2.440805733203887939e-01 -1.393598318099975586e-01 5.543828383088111877e-02 -1.969312429428100586e-01 -1.267204433679580688e-01 -2.350862771272659302e-01 2.609652280807495117e-01 3.072500824928283691e-01 5.496770143508911133e-02 8.893167972564697266e-02 1.698710471391677856e-01 7.292609661817550659e-02 8.527600020170211792e-02 -1.364789456129074097e-01 -1.293453872203826904e-01 -2.503056824207305908e-01 -6.924851983785629272e-02 6.977682560682296753e-02 1.370403021574020386e-01
1.582926362752914429e-01 1.986507326364517212e-01 6.947424262762069702e-02 -2.887957915663719177e-02 1.476193219423294067e-01 -6.885795295238494873e-02 1.187243834137916565e-01 -1.853014081716537476e-01 -3.516106605529785156e-01 1.936959326267242432e-01 7.195246871560811996e-03 2.070822753012180328e-02 -5.093800276517868042e-02 3.346387743949890137e-01 2.776090754196047783e-03 -1.728503257036209106e-01 1.348066926002502441e-01 1.357714980840682983e-01 1.030551344156265259e-01 2.057656943798065186e-01 2.282621711492538452e-01 -2.787073552608489990e-01 -2.360634654760360718e-01 2.017086446285247803e-01 -5.602133646607398987e-02 2.189248204231262207e-01 -2.360372096300125122e-01 4.831612855195999146e-02 -2.796813547611236572e-01 -1.088787838816642761e-01 -1.172724291682243347e-01 1.416338086128234863e-01
-3.457601368427276611e-01 2.034762650728225708e-01 4.023906588554382324e-02 -5.787030979990959167e-02 -9.462567418813705444e-02 -9.709322452545166016e-02 4.887839034199714661e-02 -1.538116931915283203e-01 -1.690045893192291260e-01 -9.979575872421264648e-02 2.220077514648437500e-01 2.049679160118103027e-01 -1.937227249145507812e-01 -7.151904515922069550e-03 -5.828670784831047058e-02 2.389713004231452942e-02 9.307961910963058472e-02 2.895247638225555420e-01 -3.129440844058990479e-01 5.513689666986465454e-02 -5.074791237711906433e-02 -2.335317879915237427e-01 -4.033132195472717285e-01 9.256216883659362793e-02 -1.193672195076942444e-01 1.616211086511611938e-01 -5.932278558611869812e-02 -9.442399442195892334e-02 1.975255757570266724e-01 -1.477865874767303467e-01 -1.945412904024124146e-02 2.871184349060058594e-01
-1.519489660859107971e-02 2.232605665922164917e-01 -7.110828999429941177e-03 -2.709094285964965820e-01 1.905646473169326782e-01 6.240904331207275391e-02 5.225921981036663055e-03 -2.372926622629165649e-01 -1.160761192440986633e-01 2.228441089391708374e-01 2.712897658348083496e-01 1.642635166645050049e-01 -2.586389780044555664e-01 -1.332489252090454102e-01 5.545064434409141541e-02 -8.141012489795684814e-02 -1.045726090669631958e-01 4.710706416517496109e-03 -4.136722981929779053e-01 2.260144799947738647e-02 4.015600383281707764e-01 6.630190461874008179e-02 3.424679487943649292e-02 2.096564471721649170e-01 -2.050525322556495667e-02 -1.346969306468963623e-01 1.702348440885543823e-01 -1.167822852730751038e-01 -7.688917964696884155e-02 -2.288763225078582764e-01 3.461366519331932068e-02 -8.846810460090637207e-02
-3.748962283134460449e-01 8.555989712476730347e-02 5.873812735080718994e-02 6.166008114814758301e-02 -1.334107816219329834e-01 -8.248266577720642090e-02 5.019206926226615906e-02 -2.040913105010986328e-01 -2.949261665344238281e-01 -4.172990843653678894e-02 -1.035035401582717896e-01 -1.910546571016311646e-01 -3.601867556571960449e-01 2.085340321063995361e-01 -3.898592293262481689e-02 -8.703512698411941528e-02 1.288433372974395752e-01 2.218216657638549805e-01 -2.898577451705932617e-01 5.465976893901824951e-02 1.416142284870147705e-01 1.667824760079383850e-02 -1.088152918964624405e-02 7.819124311208724976e-02 -3.542074933648109436e-02 9.610586613416671753e-02 -1.796191036701202393e-01 -1.563068628311157227e-01 1.740837544202804565e-01 -2.912062704563140869e-01 -2.451018691062927246e-01 1.900248527526855469e-01
1.645814627408981323e-02 4.000216126441955566e-01 1.075408235192298889e-01 -6.400972604751586914e-02 1.207295507192611694e-01 -2.313745394349098206e-02 2.447055839002132416e-02 -2.783735990524291992e-01 -6.273521482944488525e-02 1.551083773374557495e-01 3.433950245380401611e-01 1.749722212553024292e-01 -1.103184968233108521e-01 1.811546236276626587e-01 6.104956194758415222e-02 1.455635949969291687e-02 3.002930805087089539e-02 1.711673289537429810e-01 -1.476052552461624146e-01 9.100870043039321899e-02 1.008836403489112854e-01 -3.403138741850852966e-02 -8.608991652727127075e-02 2.337836325168609619e-01 6.986605376005172729e-02 1.654210314154624939e-02 1.719698607921600342e-01 -7.138937711715698242e-02 -1.039171367883682251e-01 -4.437519907951354980e-01 3.350890576839447021e-01 1.090684905648231506e-01
1.927373558282852173e-01 1.589469462633132935e-01 1.155744940042495728e-01 -1.647329032421112061e-01 4.912006109952926636e-02 -2.825509607791900635e-01 -1.213623955845832825e-02 -4.989857077598571777e-01 -2.892604470252990723e-01 5.262665078043937683e-02 -8.756257593631744385e-02 6.323454529047012329e-02 -1.410225778818130493e-01 -2.087131589651107788e-01 -7.394840475171804428e-03 2.808319926261901855e-01 -6.343728303909301758e-02 1.129467710852622986e-01 -1.978657990694046021e-01 1.638954728841781616e-01 -1.324307024478912354e-01 3.463730961084365845e-02 -2.507706880569458008e-01 -8.827624842524528503e-03 -2.343115629628300667e-03 9.954185783863067627e-02 -1.908230930566787720e-01 8.925978839397430420e-02 1.536792367696762085e-01 -1.392542012035846710e-02 9.703906625509262085e-02 2.705866694450378418e-01
-2.047922611236572266e-01 7.277473807334899902e-02 -1.893253326416015625e-01 -2.437638938426971436e-01 -7.391335070133209229e-02 -2.474610805511474609e-01 2.796518243849277496e-02 -1.337339431047439575e-01 -2.393511980772018433e-01 -5.777173489332199097e-02 1.873894333839416504e-01 2.521329186856746674e-02 -2.529209554195404053e-01 2.617292664945125580e-02 5.314737185835838318e-02 4.824448376893997192e-02 -8.451743982732295990e-03 1.605893075466156006e-01 3.693928942084312439e-02 -1.513105779886245728e-01 5.831374526023864746e-01 -1.729891896247863770e-01 -2.100595682859420776e-01 1.805643737316131592e-01 -2.642424544319510460e-03 9.002682566642761230e-02 -8.302516490221023560e-02 1.329344660043716431e-01 -8.751942217350006104e-02 -3.739726543426513672e-02 2.064646929502487183e-01 1.573637276887893677e-01
-1.486641019582748413e-01 9.409365803003311157e-02 2.241993322968482971e-02 -9.635400027036666870e-02 2.272008173167705536e-02 -3.884799182415008545e-01 8.057799190282821655e-02 -3.762856125831604004e-01 -2.374403625726699829e-01 8.454883843660354614e-02 5.296871997416019440e-03 5.778252705931663513e-02 -3.429375588893890381e-01 5.478876084089279175e-02 7.826940715312957764e-02 4.802197962999343872e-02 1.949474960565567017e-01 -1.073545962572097778e-01 -7.639416307210922241e-02 6.531307101249694824e-02 2.480972111225128174e-01 7.192143052816390991e-02 -1.196123361587524414e-01 4.202206134796142578e-01 1.647092252969741821e-01 2.378937788307666779e-02 -2.840444445610046387e-01 -6.176231056451797485e-02 -6.498196721076965332e-02 -3.751889616250991821e-02 5.848532915115356445e-02 -1.591158062219619751e-01
-2.901810705661773682e-01 2.856385409832000732e-01 2.084691077470779419e-01 1.066259816288948059e-01 -1.252893209457397461e-01 7.711468730121850967e-03 2.093793898820877075e-01 -2.729055285453796387e-01 -3.243783414363861084e-01 -3.820745041593909264e-03 1.196755655109882355e-02 -7.575067132711410522e-02 -2.064851522445678711e-01 1.190337538719177246e-01 -1.478687115013599396e-02 -9.627278149127960205e-02 -2.177785709500312805e-02 1.725974231958389282e-01 -4.489579200744628906e-01 1.798081696033477783e-01 1.113448292016983032e-03 -8.560647070407867432e-02 -5.360304564237594604e-02 3.201389312744140625e-01 -9.726519137620925903e-02 1.264727115631103516e-01 -1.355941742658615112e-01 7.604204863309860229e-02 1.665703058242797852e-01 -2.902672439813613892e-02 -7.863070070743560791e-02 8.153687417507171631e-02
-1.669790148735046387e-01 4.136524349451065063e-02 -6.578332185745239258e-02 -1.361327022314071655e-01 2.334248460829257965e-02 -3.120132088661193848e-01 8.206016384065151215e-03 -6.804518401622772217e-02 -2.850586771965026855e-01 -1.033195853233337402e-01 -1.175481602549552917e-01 1.116589363664388657e-02 -4.414799213409423828e-01 -1.464340239763259888e-01 1.760713011026382446e-01 -2.095791883766651154e-02 3.086172342300415039e-01 8.517137914896011353e-02 -2.762119174003601074e-01 -9.743169695138931274e-02 2.013702541589736938e-01 -2.922044368460774422e-03 -2.237450182437896729e-01 2.296668291091918945e-01 -1.234856247901916504e-01 -6.312300264835357666e-02 -8.499501645565032959e-02 -2.507819533348083496e-01 -1.898395866155624390e-01 -1.341729313135147095e-01 -4.104422032833099365e-02 -1.206753477454185486e-01
1.673419401049613953e-02 4.997177422046661377e-01 -1.975557804107666016e-01 -7.371827214956283569e-02 -5.796151608228683472e-02 4.717332869768142700e-02 2.359510511159896851e-01 -2.841086089611053467e-01 -1.972928196191787720e-01 2.757042050361633301e-01 1.828006356954574585e-01 1.792011857032775879e-01 -7.785441726446151733e-02 7.870196551084518433e-02 -9.929028898477554321e-02 8.005850762128829956e-02 -9.232176840305328369e-02 1.528050303459167480e-01 -3.269638717174530029e-01 3.677950799465179443e-02 1.051723435521125793e-01 1.054077148437500000e-01 1.478502452373504639e-01 2.033182531595230103e-01 -9.170103073120117188e-02 1.026800125837326050e-01 7.790580391883850098e-03 -3.260395303368568420e-02 -1.241368055343627930e-01 -2.113618515431880951e-02 2.930974066257476807e-01 8.505738526582717896e-02
-8.352936059236526489e-02 1.213953550904989243e-02 -1.471111923456192017e-01 -1.788409799337387085e-01 2.583113312721252441e-01 -1.772410124540328979e-01 3.029720485210418701e-01 -1.904457360506057739e-01 -3.334551453590393066e-01 1.054719388484954834e-01 1.635176390409469604e-01 -7.406862080097198486e-02 -2.987477481365203857e-01 -3.332591382786631584e-03 3.795093595981597900e-01 1.313876174390316010e-02 2.277821302413940430e-01 2.173844575881958008e-01 7.454309612512588501e-02 7.307919859886169434e-02 1.866390258073806763e-01 -2.115521579980850220e-01 -6.215732917189598083e-02 9.313334524631500244e-02 -2.997809462249279022e-02 1.298759132623672485e-02 -1.675072759389877319e-01 -6.887619942426681519e-02 -6.336903572082519531e-02 -1.233618147671222687e-02 9.961545467376708984e-02 2.737190723419189453e-01
-5.909328162670135498e-02 8.364783227443695068e-02 4.619251191616058350e-02 -1.744094677269458771e-02 -5.939034745097160339e-04 6.008164025843143463e-03 8.092939853668212891e-03 -5.038546919822692871e-01 -3.159560561180114746e-01 -9.094555675983428955e-02 1.430062800645828247e-01 2.649902403354644775e-01 -2.322117239236831665e-01 -1.615382432937622070e-01 -1.357145160436630249e-01 -2.343577593564987183e-01 -5.989490542560815811e-03 1.436416059732437134e-01 -5.117368698120117188e-02 3.429257869720458984e-02 3.173238933086395264e-01 2.931861281394958496e-01 8.191858977079391479e-02 1.321914196014404297e-01 -1.579613983631134033e-01 2.622663080692291260e-01 -4.828934371471405029e-02 -2.956550754606723785e-02 -9.334592521190643311e-02 -1.863076537847518921e-01 -5.737704038619995117e-02 -4.487749934196472168e-02
-8.657196164131164551e-02 5.838601663708686829e-02 1.008088216185569763e-01 -1.102805882692337036e-01 -1.085561886429786682e-01 -1.376242041587829590e-01 -8.174224197864532471e-02 -1.482104063034057617e-01 -4.951349496841430664e-01 -1.775448024272918701e-02 1.434925384819507599e-02 2.032364755868911743e-01 -2.451899796724319458e-01 4.055037796497344971e-01 1.397661715745925903e-01 -1.338959783315658569e-01 1.816110014915466309e-01 -1.447668969631195068e-01 -3.133551180362701416e-01 6.074397824704647064e-03 -4.652458056807518005e-02 -1.483798841945827007e-03 -1.115554594434797764e-03 -3.350757434964179993e-02 1.000514477491378784e-01 4.430314898490905762e-02 7.477713376283645630e-02 -1.305206567049026489e-01 3.846163749694824219e-01 -5.259448662400245667e-03 -2.599979564547538757e-02 1.403834968805313110e-01
-6.060848385095596313e-02 -7.610984146595001221e-02 -1.176464781165122986e-01 -1.705550700426101685e-01 9.781713038682937622e-02 -6.683401018381118774e-02 3.085850179195404053e-01 -1.826493628323078156e-02 -4.363243579864501953e-01 6.766418367624282837e-02 -6.615217425860464573e-04 1.366463452577590942e-01 -1.944480985403060913e-01 9.053372591733932495e-02 2.665913403034210205e-01 -6.486085057258605957e-02 7.598936557769775391e-03 1.588205695152282715e-01 -1.494078338146209717e-01 1.916981339454650879e-01 1.908670365810394287e-01 -1.991584748029708862e-01 7.217497378587722778e-02 2.677618563175201416e-01 6.157485023140907288e-02 -4.413791373372077942e-02 -1.093758195638656616e-01 1.041119769215583801e-01 -2.968953847885131836e-01 -2.857049405574798584e-01 2.591796517372131348e-01 1.592842303216457367e-02
-1.603118181228637695e-01 1.322189569473266602e-01 3.697360679507255554e-02 -3.878944739699363708e-02 -2.314602397382259369e-02 -3.849325478076934814e-01 1.252505630254745483e-01 -7.913379371166229248e-02 -3.183873593807220459e-01 1.119334325194358826e-01 -4.592344909906387329e-02 1.200928166508674622e-01 -3.495413362979888916e-01 1.137816682457923889e-01 3.279364109039306641e-02 -6.606744974851608276e-02 2.383767366409301758e-01 -6.370694935321807861e-02 7.317477464675903320e-02 -6.526816636323928833e-02 3.547859787940979004e-01 -4.341237619519233704e-02 -2.675055861473083496e-01 2.654029130935668945e-01 -7.497177273035049438e-02 1.265725344419479370e-01 -2.242112606763839722e-01 -2.893993258476257324e-01 -3.034524805843830109e-02 -1.057216823101043701e-01 -5.789602920413017273e-02 -3.041931428015232086e-02
-5.368025973439216614e-02 1.877657026052474976e-01 5.424673482775688171e-02 2.049836888909339905e-02 -1.735115610063076019e-02 -2.301695942878723145e-01 5.894294008612632751e-02 -1.998801976442337036e-01 -3.225938975811004639e-01 8.552213758230209351e-02 -3.034537658095359802e-02 1.049339920282363892e-01 -3.178155124187469482e-01 2.956835925579071045e-01 -7.256903499364852905e-02 6.609775871038436890e-02 2.830383181571960449e-01 -3.552813082933425903e-02 2.009519934654235840e-02 -8.640348911285400391e-02 3.519855737686157227e-01 3.996282443404197693e-02 -9.781254082918167114e-02 3.613038659095764160e-01 4.110408201813697815e-02 -9.180159121751785278e-02 -3.432527184486389160e-01 -1.837960481643676758e-01 -1.222204491496086121e-01 -2.286963909864425659e-02 -7.075428962707519531e-02 -5.815509334206581116e-02
-1.746900826692581177e-01 1.413765847682952881e-01 -4.016190767288208008e-02 -2.994413971900939941e-01 -3.192641958594322205e-02 -7.333540916442871094e-02 -6.242612749338150024e-02 -1.780238747596740723e-01 -2.765705063939094543e-02 -3.277669101953506470e-02 1.484105736017227173e-01 2.226394712924957275e-01 -2.236394137144088745e-01 -2.208351790904998779e-01 -2.509059607982635498e-01 1.579289883375167847e-01 1.549500524997711182e-01 2.669177949428558350e-01 -1.341321766376495361e-01 1.388901174068450928e-01 8.527386933565139771e-02 -2.143140137195587158e-02 1.173385530710220337e-01 1.250201165676116943e-01 -1.852610260248184204e-01 -5.545647442340850830e-02 -4.497200250625610352e-01 -3.201903104782104492e-01 2.807909622788429260e-02 -1.744873076677322388e-01 1.141623556613922119e-01 4.429914057254791260e-03
-9.186822921037673950e-02 -1.807371824979782104e-01 -1.193210482597351074e-02 -2.041494697332382202e-01 -4.186218231916427612e-02 -1.640382967889308929e-02 2.121142745018005371e-01 -2.208328992128372192e-01 -1.930359303951263428e-01 2.217484265565872192e-01 5.795165523886680603e-02 2.504154443740844727e-01 -1.266136467456817627e-01 2.150638401508331299e-01 -2.312426455318927765e-02 -1.639556735754013062e-01 -1.256421953439712524e-01 1.702264547348022461e-01 -2.082904577255249023e-01 8.981183171272277832e-02 3.190125226974487305e-01 -1.388439834117889404e-01 -3.814744949340820312e-01 -4.257918894290924072e-02 1.011056378483772278e-01 3.220967650413513184e-01 -1.375394016504287720e-01 -1.409605741500854492e-01 1.324460655450820923e-01 -6.831290572881698608e-02 -3.574129566550254822e-02 1.955875158309936523e-01
1.131014525890350342e-02 2.586433291435241699e-01 1.375854313373565674e-01 1.347080469131469727e-01 -3.843437507748603821e-02 -4.049859642982482910e-01 -7.097099721431732178e-02 -1.153308972716331482e-01 -1.628064066171646118e-01 3.111207298934459686e-02 -8.502189815044403076e-02 2.733899950981140137e-01 -4.126401543617248535e-01 -1.817884743213653564e-01 -2.725421488285064697e-01 1.481402665376663208e-01 9.906098991632461548e-02 -9.876082092523574829e-02 -1.339642703533172607e-01 1.385193765163421631e-01 1.328392028808593750e-01 -6.371223926544189453e-02 -3.073910772800445557e-01 -1.527080535888671875e-01 2.182366847991943359e-01 6.457872688770294189e-02 -3.470331430435180664e-02 6.817696243524551392e-02 -7.424608618021011353e-02 -2.048514038324356079e-01 -2.337613701820373535e-02 3.455437347292900085e-02
-1.079762727022171021e-01 3.169347643852233887e-01 2.793860733509063721e-01 -4.237389266490936279e-01 6.003144755959510803e-02 1.007091924548149109e-01 1.235223561525344849e-01 -1.783320307731628418e-01 3.245453163981437683e-02 3.600843846797943115e-01 2.439542710781097412e-01 1.981599926948547363e-01 -1.155471727252006531e-01 -2.105798199772834778e-02 -7.913746684789657593e-02 3.385244682431221008e-02 3.402912989258766174e-02 -4.641679301857948303e-02 -2.886264212429523468e-02 2.159875184297561646e-01 2.256443798542022705e-01 -2.452661283314228058e-02 -2.833313941955566406e-01 1.372836828231811523e-01 6.186777609400451183e-04 6.516404449939727783e-02 -1.137832477688789368e-01 -6.859449297189712524e-02 -2.414746880531311035e-01 -1.539464145898818970e-01 6.065425276756286621e-02 -9.876245260238647461e-02
-1.770981252193450928e-01 3.085584640502929688e-01 -3.639371693134307861e-02 -6.443680822849273682e-02 -3.969762939959764481e-03 2.991852536797523499e-02 9.179081022739410400e-02 -4.201240539550781250e-01 -1.673939377069473267e-01 2.104070186614990234e-01 1.909452527761459351e-01 1.223171651363372803e-01 -2.042701542377471924e-01 2.901498675346374512e-01 -6.786601990461349487e-02 2.712512612342834473e-01 2.612483315169811249e-02 2.646453976631164551e-01 -1.759989410638809204e-01 1.003767475485801697e-01 -7.067244499921798706e-03 -3.490861132740974426e-02 1.775133460760116577e-01 1.727333813905715942e-01 -1.243455111980438232e-01 1.420123279094696045e-01 -3.640562645159661770e-04 -2.109207659959793091e-01 -1.060972213745117188e-01 -6.892819702625274658e-02 2.444802522659301758e-01 -1.549790352582931519e-01
-2.750724852085113525e-01 4.145721495151519775e-01 1.052083000540733337e-01 4.166387021541595459e-02 -6.542497873306274414e-02 -8.647247403860092163e-02 1.939397603273391724e-01 -1.601245999336242676e-01 -2.744779288768768311e-01 -6.980732828378677368e-02 6.856474280357360840e-02 2.508938498795032501e-02 -2.022507190704345703e-01 1.969534307718276978e-01 -4.288591071963310242e-02 1.004312708973884583e-01 -4.317542165517807007e-02 1.419000327587127686e-01 -3.654138147830963135e-01 1.598861366510391235e-01 -5.036786198616027832e-02 -7.127201557159423828e-02 -1.323039643466472626e-02 3.304645419120788574e-01 -1.482365746051073074e-02 2.023256868124008179e-01 -1.501129120588302612e-01 -3.671848401427268982e-02 2.021668851375579834e-01 -2.205903083086013794e-01 -7.244974374771118164e-02 1.719865649938583374e-01
1.245259195566177368e-01 4.449516907334327698e-02 -1.515225786715745926e-02 -4.368041455745697021e-01 9.432543069124221802e-02 -6.670351326465606689e-02 -1.319664418697357178e-01 -2.185486853122711182e-01 -1.822820305824279785e-01 7.060221582651138306e-02 1.316377669572830200e-01 1.505573838949203491e-01 -1.959748268127441406e-01 1.689092516899108887e-01 -4.686901718378067017e-02 6.081408262252807617e-02 2.443202286958694458e-01 7.238882780075073242e-02 -1.352651566267013550e-01 2.247070223093032837e-01 3.566455543041229248e-01 -9.705894440412521362e-02 -5.520873889327049255e-02 2.945543229579925537e-01 -6.815214455127716064e-02 -1.377711296081542969e-01 -1.726369261741638184e-01 -1.594427078962326050e-01 -3.061944842338562012e-01 2.340192440897226334e-03 1.412532925605773926e-01 9.596100449562072754e-02
6.490478664636611938e-02 3.707453235983848572e-02 1.962692737579345703e-01 -2.388822101056575775e-02 -1.794545538723468781e-02 -1.434872597455978394e-01 2.032825797796249390e-01 -3.645606637001037598e-01 -1.504539549350738525e-01 7.886410504579544067e-02 -4.290164709091186523e-01 -1.282566338777542114e-01 -1.958654224872589111e-01 -1.320923715829849243e-01 1.460556834936141968e-01 7.254781574010848999e-02 3.240693733096122742e-02 -6.592866033315658569e-02 -5.386746302247047424e-02 3.148744627833366394e-02 2.143802493810653687e-01 -2.307353168725967407e-01 2.561235427856445312e-02 2.271728217601776123e-01 -1.372407525777816772e-01 7.953231036663055420e-02 9.265010058879852295e-02 -8.338633924722671509e-02 -1.214772686362266541e-01 -9.600467234849929810e-02 4.016421437263488770e-01 2.483442276716232300e-01
1.181180104613304138e-01 3.223561868071556091e-02 8.991721272468566895e-02 4.303637892007827759e-02 1.063395589590072632e-01 9.936587512493133545e-02 1.221547275781631470e-01 -2.985090613365173340e-01 -4.101679027080535889e-01 -2.201458811759948730e-02 3.945545554161071777e-01 5.487867444753646851e-02 -2.095918655395507812e-01 -2.059814780950546265e-01 1.164202094078063965e-01 -1.107676997780799866e-01 -6.125974468886852264e-03 2.953577935695648193e-01 -1.756037771701812744e-01 8.175250887870788574e-02 2.128864228725433350e-01 5.888681113719940186e-02 1.259232778102159500e-02 2.206713259220123291e-01 -7.934039831161499023e-02 1.849572509527206421e-01 5.172322317957878113e-02 -2.667997777462005615e-01 6.222151219844818115e-02 -1.910880953073501587e-01 1.720468252897262573e-01 5.906319990754127502e-02
-1.595521867275238037e-01 1.883230060338973999e-01 2.058423683047294617e-02 -1.159938424825668335e-01 3.209959268569946289e-01 1.218338534235954285e-01 -1.911502182483673096e-01 -3.570378422737121582e-01 -1.421256512403488159e-01 2.434458732604980469e-01 2.996942400932312012e-01 -1.491156220436096191e-02 -2.708109617233276367e-01 1.708486676216125488e-01 1.582388184033334255e-03 -1.866275221109390259e-01 1.712466776371002197e-01 -1.782225631177425385e-02 -2.520262897014617920e-01 1.095536276698112488e-01 8.127573132514953613e-02 -2.225595265626907349e-01 2.417196035385131836e-01 3.582463786005973816e-02 9.661822766065597534e-02 1.010930463671684265e-01 -1.337260603904724121e-01 -1.461069881916046143e-01 -1.037505045533180237e-01 -1.309812664985656738e-01 1.191197931766510010e-01 -1.205440014600753784e-01
-4.241153970360755920e-02 3.641903102397918701e-01 -8.013591915369033813e-02 -2.120594233274459839e-01 2.142580412328243256e-02 1.606308072805404663e-01 -3.980112820863723755e-02 -2.161795794963836670e-01 -8.065886795520782471e-02 2.511731386184692383e-01 2.198704183101654053e-01 2.829492986202239990e-01 -3.654891252517700195e-01 7.554738968610763550e-02 7.559622824192047119e-02 -2.059062719345092773e-01 5.208261311054229736e-02 6.574968993663787842e-02 -9.914537519216537476e-02 7.606518268585205078e-02 1.181944310665130615e-01 -2.227078527212142944e-01 -6.955200433731079102e-02 2.621242702007293701e-01 -6.608418771065771580e-04 1.111641004681587219e-01 1.251206696033477783e-01 -3.101980388164520264e-01 8.021058887243270874e-02 -1.717322021722793579e-01 1.170387566089630127e-01 1.434277147054672241e-01
-1.791285574436187744e-01 3.971009552478790283e-01 -3.913634642958641052e-02 -1.149860545992851257e-01 -1.784003674983978271e-01 -3.773561418056488037e-01 7.798794656991958618e-02 -2.444869577884674072e-01 -1.865221112966537476e-01 3.014732152223587036e-02 -1.475030034780502319e-01 1.740948706865310669e-01 -1.522172391414642334e-01 3.482719510793685913e-02 9.812034666538238525e-02 2.282247506082057953e-02 -1.463493108749389648e-01 6.578219681978225708e-02 -3.096700310707092285e-01 5.062559992074966431e-02 7.458227872848510742e-02 -2.011772990226745605e-01 -2.765967845916748047e-01 3.810470551252365112e-02 -1.087442934513092041e-01 3.272226313129067421e-03 8.097452111542224884e-03 -1.242018118500709534e-02 3.567520081996917725e-01 -1.638747453689575195e-01 1.699639484286308289e-02 1.357385665178298950e-01
-1.050530150532722473e-01 8.036030083894729614e-02 -2.373032271862030029e-01 -2.744953148066997528e-02 3.450416028499603271e-01 -2.527002245187759399e-03 1.931292936205863953e-02 -2.522183358669281006e-01 -1.357832998037338257e-01 -2.061583548784255981e-01 5.825378373265266418e-02 -1.448234915733337402e-01 -2.739895284175872803e-01 1.131201311945915222e-01 1.481837332248687744e-01 -3.400006890296936035e-01 2.246768213808536530e-02 9.545490890741348267e-02 -3.044797182083129883e-01 2.345873266458511353e-01 3.084330260753631592e-01 -2.058242559432983398e-01 -1.668603718280792236e-02 1.938783377408981323e-01 3.660026192665100098e-02 -4.313855990767478943e-02 -1.546320319175720215e-01 -1.278126239776611328e-01 -1.058610156178474426e-01 -2.258177846670150757e-02 2.838750556111335754e-02 2.073023915290832520e-01
-2.664511501789093018e-01 3.226117491722106934e-01 -2.354588061571121216e-01 -1.365563124418258667e-01 -1.986618638038635254e-01 2.375722527503967285e-01 -3.813439607620239258e-02 -2.443577349185943604e-01 -1.436126828193664551e-01 5.294420197606086731e-02 2.045449465513229370e-01 3.751338422298431396e-01 -1.682444959878921509e-01 7.668831851333379745e-03 1.731622517108917236e-01 6.633044779300689697e-02 1.482244431972503662e-01 -1.520600467920303345e-01 -7.529112696647644043e-02 -2.924006804823875427e-02 1.652807146310806274e-01 -1.752453744411468506e-01 -8.874934911727905273e-02 -1.663942337036132812e-01 -1.204757317900657654e-01 7.910588383674621582e-02 -3.321476653218269348e-02 -5.407893285155296326e-02 -2.027510255575180054e-01 -1.332367509603500366e-01 2.455652356147766113e-01 1.893469989299774170e-01
-1.800974160432815552e-01 2.129880189895629883e-01 1.332942098379135132e-01 -3.135265707969665527e-01 1.133009865880012512e-01 3.673039004206657410e-02 9.888768196105957031e-02 -5.118028447031974792e-02 -9.148171544075012207e-02 1.429420113563537598e-01 3.024331629276275635e-01 1.098937168717384338e-01 -1.592077314853668213e-01 3.403664380311965942e-02 -6.518541276454925537e-02 1.122398674488067627e-01 3.469727337360382080e-01 2.187068313360214233e-01 -1.905041486024856567e-01 -8.421457372605800629e-03 5.032489076256752014e-02 -9.446502663195133209e-03 -2.386254072189331055e-02 5.254509672522544861e-02 -5.194749310612678528e-02 4.741268754005432129e-01 2.107105851173400879e-01 -7.154156267642974854e-02 1.030378788709640503e-01 -5.070385709404945374e-02 -3.348340466618537903e-02 3.193671405315399170e-01
-3.955501317977905273e-01 2.221765816211700439e-01 -5.390935763716697693e-02 4.763096570968627930e-02 -1.965561136603355408e-02 -2.088553011417388916e-01 6.715058535337448120e-02 -2.609285712242126465e-01 -9.336719661951065063e-02 -7.529687136411666870e-02 -3.059259988367557526e-02 1.724133193492889404e-01 -7.103850692510604858e-02 2.092926800251007080e-01 -7.562302798032760620e-02 5.109176039695739746e-02 4.921360686421394348e-02 2.609826065599918365e-02 -3.325482606887817383e-01 5.102123692631721497e-02 2.415651082992553711e-01 -8.221708983182907104e-02 -1.563441157341003418e-01 1.452389359474182129e-01 -1.870994865894317627e-01 1.564886718988418579e-01 -3.131945431232452393e-02 -1.719801425933837891e-01 2.661201953887939453e-01 -1.630307734012603760e-01 3.918334469199180603e-02 3.927358388900756836e-01
-9.068149328231811523e-02 3.039968013763427734e-01 7.644131779670715332e-02 -3.397710993885993958e-02 2.578916214406490326e-02 1.511993408203125000e-01 5.692493170499801636e-02 -2.821171283721923828e-01 -3.448187839239835739e-03 2.016622945666313171e-02 2.473448216915130615e-01 -5.363622307777404785e-02 -2.210691124200820923e-01 9.181321598589420319e-03 -1.663088947534561157e-01 -1.534670740365982056e-01 -1.536773238331079483e-02 2.881023287773132324e-01 -2.193726003170013428e-01 1.518751978874206543e-01 3.468439877033233643e-01 -2.393835186958312988e-01 -4.147891327738761902e-02 2.314664572477340698e-01 5.505942925810813904e-02 1.383923925459384918e-02 -2.847826667129993439e-02 -2.060086131095886230e-01 -2.122875675559043884e-02 -3.349700272083282471e-01 2.464944869279861450e-01 1.189363747835159302e-01
-2.585643529891967773e-01 4.056566357612609863e-01 1.131444945931434631e-01 1.266937553882598877e-01 -5.884414911270141602e-02 -1.058683395385742188e-01 -7.147754542529582977e-03 -2.298976778984069824e-01 -2.407789230346679688e-01 -1.067809611558914185e-01 4.772861674427986145e-02 9.600271284580230713e-02 -2.919611930847167969e-01 2.316179573535919189e-01 -6.855066865682601929e-02 4.015026986598968506e-02 -7.125081121921539307e-02 8.223707228899002075e-02 -4.045665860176086426e-01 1.271647512912750244e-01 2.662459947168827057e-02 -7.709109783172607422e-02 -1.135452464222908020e-01 3.440659046173095703e-01 1.527958642691373825e-02 1.486175358295440674e-01 -1.377860456705093384e-01 1.378073394298553467e-01 1.580526828765869141e-01 -2.543220296502113342e-02 -1.125694811344146729e-01 1.337251514196395874e-01
1.591160595417022705e-01 1.167572960257530212e-01 -1.595481671392917633e-02 -2.991025447845458984e-01 4.249206930398941040e-02 2.162136286497116089e-01 4.931262880563735962e-02 2.850455604493618011e-02 -1.888244003057479858e-01 1.503285765647888184e-01 3.926698863506317139e-02 6.203175708651542664e-02 -1.524968594312667847e-01 7.100650668144226074e-02 -2.082767486572265625e-01 -6.287770718336105347e-02 4.852787777781486511e-02 -4.532147198915481567e-02 -2.376537919044494629e-01 1.819112151861190796e-01 2.899051606655120850e-01 -9.114125370979309082e-02 -7.761102169752120972e-02 3.517496287822723389e-01 -2.662607431411743164e-01 1.017214581370353699e-01 -2.644374370574951172e-01 -1.827960163354873657e-01 -1.896093785762786865e-01 -8.062354475259780884e-02 3.680757582187652588e-01 -4.078285023570060730e-02
-2.267940193414688110e-01 4.064492881298065186e-01 1.258248686790466309e-01 2.760324440896511078e-02 -3.508280590176582336e-02 -1.310078948736190796e-01 1.711062341928482056e-01 -1.858960390090942383e-01 -3.882279098033905029e-01 1.397357601672410965e-02 9.997605532407760620e-02 9.458409994840621948e-02 -2.753133475780487061e-01 2.176890671253204346e-01 3.690611943602561951e-02 6.207193713635206223e-03 -1.294349282979965210e-01 1.126653030514717102e-01 -3.564375340938568115e-01 1.803913563489913940e-01 -1.193580552935600281e-01 3.820924460887908936e-02 -6.694879382848739624e-02 2.554362118244171143e-01 7.146153599023818970e-02 1.787083297967910767e-01 -1.022479012608528137e-01 4.567179456353187561e-02 2.060811370611190796e-01 -1.058696657419204712e-01 -3.900694474577903748e-02 1.041248813271522522e-01
-7.858603447675704956e-02 4.209738597273826599e-02 1.334101259708404541e-01 -1.436224281787872314e-01 -7.963523268699645996e-02 -3.591625392436981201e-01 2.101932615041732788e-01 -1.942790895700454712e-01 -2.590363919734954834e-01 1.152299866080284119e-01 -1.043330226093530655e-02 1.121280863881111145e-01 -4.068786501884460449e-01 6.606435775756835938e-02 3.105466626584529877e-02 -1.014447491616010666e-02 2.915248274803161621e-01 -1.169568151235580444e-01 -8.947012573480606079e-02 -2.090778201818466187e-02 2.302411645650863647e-01 3.932509571313858032e-03 -2.663547098636627197e-01 3.264192342758178711e-01 3.567910939455032349e-02 9.787937253713607788e-02 -2.892339527606964111e-01 -1.701163947582244873e-01 -3.434593230485916138e-02 6.899574398994445801e-02 -7.047016173601150513e-02 1.833759807050228119e-02
-3.100982308387756348e-01 2.678809463977813721e-01 7.034225761890411377e-02 1.039045155048370361e-01 8.269940316677093506e-02 -1.220336109399795532e-01 1.890098005533218384e-01 -2.350812405347824097e-01 -3.573268055915832520e-01 -1.230193823575973511e-01 1.012242734432220459e-01 -1.168029289692640305e-02 -1.944755017757415771e-01 2.632870376110076904e-01 -8.512556552886962891e-02 -3.425628412514925003e-03 3.336838260293006897e-02 1.451552957296371460e-01 -4.078488945960998535e-01 1.177935525774955750e-01 -9.627991169691085815e-02 -5.893405526876449585e-02 -5.534564610570669174e-03 3.061702549457550049e-01 -8.381213247776031494e-02 1.232947558164596558e-01 -7.584568113088607788e-02 3.416534140706062317e-02 2.384573817253112793e-01 -7.767266035079956055e-02 3.368055075407028198e-02 1.841979175806045532e-01
-3.367209136486053467e-01 3.496626615524291992e-01 1.759563535451889038e-01 -8.188817650079727173e-03 -1.855866611003875732e-01 -1.169336289167404175e-01 2.292872369289398193e-01 -1.113765686750411987e-01 -9.280462563037872314e-02 -3.099927864968776703e-02 9.252391755580902100e-02 1.495072990655899048e-01 -2.684535682201385498e-01 1.014609187841415405e-01 -1.394080668687820435e-01 -1.402536057867109776e-03 -2.629181370139122009e-02 -2.290518581867218018e-02 -3.019907474517822266e-01 -1.331469230353832245e-02 1.646728217601776123e-01 -2.045226395130157471e-01 -2.597806751728057861e-01 2.269480973482131958e-01 -1.606565415859222412e-01 1.838094294071197510e-01 -1.220702901482582092e-01 5.809384398162364960e-03 2.384516447782516479e-01 -2.432504892349243164e-01 -1.143745612353086472e-02 8.202062547206878662e-02
-2.545830607414245605e-01 2.350123077630996704e-01 1.266044974327087402e-01 5.078451335430145264e-02 -4.587672650814056396e-02 -2.496240735054016113e-01 8.025290071964263916e-02 -1.328290253877639771e-01 -1.956010460853576660e-01 5.641024559736251831e-02 -1.925222426652908325e-01 4.048007726669311523e-02 -2.582343220710754395e-01 2.528829276561737061e-01 5.015798285603523254e-02 -8.660935796797275543e-03 1.963159441947937012e-01 1.891462951898574829e-01 -4.503102302551269531e-01 -7.220060564577579498e-03 -1.436787396669387817e-01 -4.954230040311813354e-02 -1.632751226425170898e-01 2.604432702064514160e-01 -5.026945471763610840e-02 3.265377879142761230e-01 -1.619174778461456299e-01 -6.719558686017990112e-02 1.076739206910133362e-01 -1.381843257695436478e-02 9.779969230294227600e-03 1.139090880751609802e-01
-2.886008620262145996e-01 3.342875540256500244e-01 2.573532052338123322e-02 -1.159967705607414246e-01 -8.101460337638854980e-02 -1.715683788061141968e-01 1.051648184657096863e-01 -1.128503978252410889e-01 -2.081270664930343628e-01 1.149861980229616165e-02 -7.387580722570419312e-02 2.843240499496459961e-01 -8.029567450284957886e-02 6.242619827389717102e-03 1.536915451288223267e-01 -5.943483859300613403e-02 -8.842575550079345703e-02 7.717962563037872314e-02 -3.149865865707397461e-01 -1.145820766687393188e-01 1.215940117835998535e-01 -1.583217531442642212e-01 -6.006718799471855164e-02 2.935375273227691650e-01 5.771121010184288025e-02 1.584690660238265991e-01 -1.899828314781188965e-01 -1.215415224432945251e-01 3.547923862934112549e-01 -1.397013366222381592e-01 -2.414292097091674805e-02 2.943343222141265869e-01
2.940552309155464172e-02 3.547715246677398682e-01 8.522505313158035278e-02 -2.037449330091476440e-01 -1.666148006916046143e-01 7.823802530765533447e-03 2.809460759162902832e-01 -2.004950940608978271e-01 -1.160178333520889282e-01 1.002140343189239502e-01 2.554478943347930908e-01 1.776165366172790527e-01 -5.677367001771926880e-02 2.773688435554504395e-01 -1.563014239072799683e-01 -1.615202873945236206e-01 -3.450810909271240234e-02 -5.270344205200672150e-03 -2.814737558364868164e-01 7.521557062864303589e-02 2.375288307666778564e-01 -1.642658561468124390e-01 -1.370315551757812500e-01 1.714248023927211761e-02 4.043201915919780731e-03 3.398687541484832764e-01 1.683669239282608032e-01 -1.627213060855865479e-01 -3.125262679532170296e-03 -2.379549294710159302e-01 2.122174715623259544e-03 1.048746779561042786e-01
-1.671364754438400269e-01 1.767296046018600464e-01 -1.464319378137588501e-01 -1.364036649465560913e-01 6.191445887088775635e-02 -1.382656097412109375e-01 2.139017730951309204e-01 2.112061902880668640e-02 -3.096778094768524170e-01 4.282482340931892395e-02 2.712594568729400635e-01 2.760566174983978271e-01 -1.585853546857833862e-01 1.659114360809326172e-01 2.005420476198196411e-01 -3.247118089348077774e-03 -7.309673726558685303e-02 2.133221030235290527e-01 -1.647000014781951904e-01 8.363708853721618652e-02 2.396537959575653076e-01 -5.706682056188583374e-02 9.716995060443878174e-02 2.236727811396121979e-02 4.894439131021499634e-02 -1.908634454011917114e-01 -1.684968173503875732e-01 8.312897384166717529e-02 -3.235148787498474121e-01 -3.453816175460815430e-01 1.291488707065582275e-01 1.443836092948913574e-01
-1.861188113689422607e-01 1.320378780364990234e-01 9.983301162719726562e-02 2.866928465664386749e-02 1.342550069093704224e-01 2.056052386760711670e-01 2.741659283638000488e-01 -3.147106990218162537e-02 -8.231145143508911133e-02 1.943501532077789307e-01 3.743990957736968994e-01 1.569961756467819214e-01 -2.486156076192855835e-01 1.129413768649101257e-01 2.942444980144500732e-01 -4.980433359742164612e-02 -4.663968924432992935e-03 2.120805382728576660e-01 -2.600505352020263672e-01 -3.743287548422813416e-02 1.196522265672683716e-01 -1.530653834342956543e-01 -5.858196318149566650e-02 1.571980267763137817e-01 -1.331636309623718262e-02 1.199246942996978760e-01 -1.170190274715423584e-01 -1.644699461758136749e-02 -1.725804954767227173e-01 -3.331319689750671387e-01 2.637731730937957764e-01 9.439143538475036621e-02
7.913097739219665527e-02 -3.068131580948829651e-02 -1.553224921226501465e-01 9.587896615266799927e-02 7.311934232711791992e-02 -2.276357263326644897e-01 -5.175414308905601501e-02 -2.964799404144287109e-01 -2.782837152481079102e-01 3.625963628292083740e-02 1.105859652161598206e-01 1.698246449232101440e-01 -3.000363707542419434e-01 -1.475687772035598755e-01 2.736082375049591064e-01 -7.656472269445657730e-03 4.414590895175933838e-01 2.505447268486022949e-01 -1.351893544197082520e-01 1.712898761034011841e-01 -7.011576741933822632e-02 -1.414562463760375977e-01 -1.297094114124774933e-02 1.989561468362808228e-01 -9.185976535081863403e-02 2.169018387794494629e-01 -1.680561751127243042e-01 -5.246098712086677551e-02 -6.447454541921615601e-02 -1.078225746750831604e-01 1.599751412868499756e-01 8.592791855335235596e-02
-1.655142307281494141e-01 -4.331794101744890213e-03 4.663438349962234497e-02 -2.927417457103729248e-01 4.741114005446434021e-02 -3.106124326586723328e-02 1.319801211357116699e-01 -3.994701504707336426e-01 -1.535440385341644287e-01 9.369834512472152710e-02 1.588013321161270142e-01 1.937334984540939331e-01 -2.038478106260299683e-01 -1.076631322503089905e-01 7.693349383771419525e-03 -2.455120533704757690e-01 -8.648630976676940918e-02 1.881748735904693604e-01 -2.398497015237808228e-01 1.416313797235488892e-01 1.978072524070739746e-01 -1.146546378731727600e-01 -2.793404459953308105e-01 -1.842867732048034668e-01 4.502749815583229065e-02 8.114241063594818115e-02 1.870649051852524281e-03 8.286958187818527222e-02 -3.613713085651397705e-01 6.541119515895843506e-02 1.423070728778839111e-01 2.014323174953460693e-01
1.109906062483787537e-01 1.226100176572799683e-01 1.111045926809310913e-01 -2.498751729726791382e-01 1.592130959033966064e-01 -1.043512765318155289e-02 2.762120366096496582e-01 -1.039840802550315857e-01 -4.331255555152893066e-01 1.635142117738723755e-01 1.041814535856246948e-01 6.728098541498184204e-02 -3.414579480886459351e-02 -2.471847087144851685e-01 2.001811563968658447e-01 -3.697985038161277771e-02 1.949790716171264648e-01 6.951216608285903931e-03 -1.057598739862442017e-01 2.299855798482894897e-01 3.680659830570220947e-01 -5.902920290827751160e-02 1.083735302090644836e-01 1.185219958424568176e-01 3.291636109352111816e-01 1.659700572490692139e-01 -1.126040816307067871e-01 1.013088300824165344e-01 2.574531920254230499e-02 -9.850821224972605705e-04 1.321443021297454834e-01 8.957936614751815796e-02
9.713166207075119019e-02 2.094371020793914795e-01 -1.128146722912788391e-01 -2.717403471469879150e-01 3.684945404529571533e-01 -2.061949819326400757e-01 -2.397438883781433105e-01 -2.642200887203216553e-01 -1.698887534439563751e-02 -9.881087392568588257e-02 1.130523532629013062e-01 -3.759178146719932556e-02 -2.356124371290206909e-01 1.525483429431915283e-01 1.089774668216705322e-01 -1.937175840139389038e-01 2.207950949668884277e-01 1.932436786592006683e-02 -1.466146856546401978e-01 3.498386144638061523e-01 1.959108561277389526e-01 -2.194349654018878937e-02 9.331687539815902710e-02 5.583164095878601074e-02 1.002529077231884003e-02 2.274026162922382355e-02 -1.105895936489105225e-01 -1.254946440458297729e-01 -5.259836465120315552e-02 8.104088157415390015e-02 1.086336076259613037e-01 3.296634256839752197e-01
-2.686598598957061768e-01 8.262412250041961670e-02 1.588846296072006226e-01 1.045889928936958313e-01 1.544732600450515747e-01 2.496245056390762329e-01 -9.417221881449222565e-03 -3.039087057113647461e-01 -2.736856341361999512e-01 1.591238975524902344e-01 -1.467886716127395630e-01 2.622069418430328369e-01 -2.695536315441131592e-01 3.933053836226463318e-02 -2.252456992864608765e-01 6.185094639658927917e-02 6.168291345238685608e-02 2.263485193252563477e-01 1.124753355979919434e-01 1.162882447242736816e-01 4.695477709174156189e-02 -1.865362375974655151e-01 -3.937965631484985352e-02 -2.530554831027984619e-01 5.469752475619316101e-02 6.151504814624786377e-02 -1.977219879627227783e-01 -2.507711760699748993e-02 9.441982023417949677e-03 -3.699662089347839355e-01 1.296290904283523560e-01 5.320279672741889954e-02
-2.282841354608535767e-01 2.937580049037933350e-01 9.449461847543716431e-02 -1.122592389583587646e-01 -3.061784990131855011e-02 -4.139637574553489685e-02 1.544439345598220825e-01 -6.548544019460678101e-02 -2.751076221466064453e-01 -1.297283321619033813e-01 -5.178363248705863953e-02 4.840729013085365295e-02 -2.473293393850326538e-01 2.190981209278106689e-01 -8.876111358404159546e-02 -2.924011833965778351e-02 -3.219513746444135904e-04 7.137116044759750366e-02 -5.381399393081665039e-01 7.388865202665328979e-02 1.139430701732635498e-02 -1.958998292684555054e-02 -1.307929009199142456e-01 2.914472520351409912e-01 -4.711196199059486389e-02 1.879183351993560791e-01 -1.919738203287124634e-01 -1.327199570368975401e-04 2.158760130405426025e-01 -6.928887218236923218e-02 -9.003066271543502808e-02 2.391977459192276001e-01
-3.858337998390197754e-01 2.830433845520019531e-01 1.553922444581985474e-01 -3.520052880048751831e-02 -1.096937805414199829e-01 2.753012231551110744e-04 8.766248077154159546e-02 -1.654746532440185547e-01 -1.687529385089874268e-01 -8.646216988563537598e-02 -1.318905949592590332e-01 2.443071603775024414e-01 -2.617383897304534912e-01 1.347360908985137939e-01 -4.078034835401922464e-04 6.955873966217041016e-02 1.170014590024948120e-01 9.928245097398757935e-02 -3.055593967437744141e-01 1.121792271733283997e-01 9.502170979976654053e-02 3.641669079661369324e-02 -1.341895908117294312e-01 1.931224018335342407e-01 -2.642498910427093506e-01 2.465053349733352661e-01 -6.007204204797744751e-02 2.960806153714656830e-02 3.287290632724761963e-01 -7.821556646376848221e-04 -2.439599484205245972e-02 2.347501069307327271e-01
-2.079760730266571045e-01 1.051899194717407227e-01 2.507619326934218407e-03 1.290652453899383545e-01 -6.416529417037963867e-03 -3.365247743204236031e-03 -2.764586824923753738e-03 -1.867168694734573364e-01 -2.343637049198150635e-01 1.429138928651809692e-01 -1.793743669986724854e-01 1.635540127754211426e-01 -3.127730786800384521e-01 2.136927396059036255e-01 2.062967605888843536e-02 -4.986128956079483032e-02 3.115154206752777100e-01 9.494582563638687134e-02 -3.853375315666198730e-01 2.736147493124008179e-02 -1.749413460493087769e-01 -2.685770690441131592e-01 2.834735438227653503e-02 2.335369288921356201e-01 1.964427232742309570e-01 3.598447889089584351e-02 -2.565932273864746094e-01 -1.642668992280960083e-01 1.002726331353187561e-01 -1.748185008764266968e-01 -1.469064503908157349e-01 7.167440652847290039e-02
-2.605396807193756104e-01 2.307002246379852295e-01 1.532865315675735474e-01 1.278101801872253418e-01 -8.552598953247070312e-02 4.041995108127593994e-02 2.230300754308700562e-01 -1.933226287364959717e-01 -3.477599024772644043e-01 6.160479411482810974e-02 -2.334345281124114990e-01 4.432019218802452087e-02 -2.133014351129531860e-01 1.882909536361694336e-01 1.390559598803520203e-02 -1.034267023205757141e-01 1.326206177473068237e-01 4.396957904100418091e-02 -3.768219351768493652e-01 1.659671589732170105e-02 -9.677333384752273560e-02 -3.452428383752703667e-03 2.967407461255788803e-03 2.997506558895111084e-01 -5.656592920422554016e-02 1.980052143335342407e-01 -2.084041982889175415e-01 9.062408655881881714e-02 1.919373422861099243e-01 -2.106458842754364014e-01 -1.136262267827987671e-01 1.441140472888946533e-01
-3.840751945972442627e-02 1.989755034446716309e-01 2.897477149963378906e-01 -2.175644487142562866e-01 5.844194069504737854e-02 -4.004389345645904541e-01 7.340793381445109844e-04 2.238141372799873352e-03 -3.776438832283020020e-01 2.136622555553913116e-03 3.389041125774383545e-02 1.461141258478164673e-01 -1.045250818133354187e-01 -2.493267878890037537e-02 -6.705196201801300049e-02 -1.645530015230178833e-01 3.006202578544616699e-01 1.640947461128234863e-01 -1.094667762517929077e-01 6.052494049072265625e-02 3.145623803138732910e-01 -1.842550784349441528e-01 -2.995188720524311066e-02 5.229780077934265137e-02 -1.737186163663864136e-01 8.874963968992233276e-02 9.403235465288162231e-02 2.995264232158660889e-01 1.737939380109310150e-02 -1.878533661365509033e-01 -1.181222647428512573e-01 1.028867089189589024e-03
5.678416788578033447e-02 1.919653415679931641e-01 -7.353568822145462036e-02 -2.126161456108093262e-01 -1.361722797155380249e-01 1.074684504419565201e-02 -1.128829643130302429e-01 -1.894451081752777100e-01 -6.795671582221984863e-02 3.261823356151580811e-01 1.792473196983337402e-01 8.200374990701675415e-02 -1.869058161973953247e-01 1.694876998662948608e-01 1.727341711521148682e-01 -1.460475474596023560e-01 2.851299941539764404e-01 1.068689450621604919e-01 -2.904858291149139404e-01 1.944422572851181030e-01 4.082871675491333008e-01 -3.087583929300308228e-02 1.927756890654563904e-02 1.802640557289123535e-01 -9.671507775783538818e-02 2.183752804994583130e-01 1.405116617679595947e-01 -2.479715198278427124e-01 -9.250677376985549927e-02 -5.706189572811126709e-02 1.032512038946151733e-01 3.390375524759292603e-02
-2.709999978542327881e-01 4.880077019333839417e-02 -6.785777211189270020e-02 -1.298682838678359985e-01 2.619441747665405273e-01 -9.536083787679672241e-02 -1.235045492649078369e-02 -3.021872937679290771e-01 -1.394273042678833008e-01 3.432496637105941772e-02 -2.068251743912696838e-02 -2.849380075931549072e-01 -2.523820996284484863e-01 1.211927160620689392e-01 -3.351411083713173866e-03 2.415254116058349609e-01 2.258930206298828125e-01 1.402757167816162109e-01 -3.009972870349884033e-01 1.413719505071640015e-01 4.667126387357711792e-02 1.220909040421247482e-02 9.466462768614292145e-03 -7.566473633050918579e-02 -2.403277009725570679e-01 3.784776329994201660e-01 -1.327339000999927521e-02 3.026463277637958527e-02 7.584018260240554810e-02 -1.528087407350540161e-01 1.608978062868118286e-01 2.191930562257766724e-01
-5.268869176506996155e-02 1.653324365615844727e-01 2.614052295684814453e-01 -1.320550590753555298e-01 -5.836307257413864136e-02 -1.855644732713699341e-01 -1.169633939862251282e-01 -1.774787604808807373e-01 -3.215307295322418213e-01 4.734701290726661682e-02 -1.475910097360610962e-02 1.244462206959724426e-01 6.832859665155410767e-02 -1.914527416229248047e-01 -5.743847042322158813e-02 2.843930125236511230e-01 2.246173471212387085e-01 2.277005016803741455e-01 -6.646282505244016647e-03 2.100871950387954712e-01 -3.168347105383872986e-02 6.221702322363853455e-02 3.888706862926483154e-02 1.222645193338394165e-01 -1.562456488609313965e-01 2.208973765373229980e-01 -3.277107179164886475e-01 -1.973916739225387573e-01 -7.286541908979415894e-02 -1.337753701955080032e-02 4.016602337360382080e-01 -8.126997388899326324e-03
1.152401939034461975e-01 3.873407244682312012e-01 -9.923151880502700806e-02 6.348100956529378891e-03 6.398791074752807617e-02 1.086302176117897034e-01 -6.470645964145660400e-02 -2.653913497924804688e-01 -2.823901176452636719e-02 4.539448320865631104e-01 1.776797622442245483e-01 1.220140680670738220e-01 -2.854687273502349854e-01 1.218075528740882874e-01 -7.081907242536544800e-03 -5.052069202065467834e-02 -6.759543903172016144e-04 2.068101465702056885e-01 -2.161675095558166504e-01 -3.626392036676406860e-02 1.343853026628494263e-01 -1.799693256616592407e-01 -1.397444903850555420e-01 2.215035557746887207e-01 6.945139169692993164e-02 1.667572259902954102e-01 8.527076244354248047e-02 -6.686694920063018799e-02 -3.197566792368888855e-02 -2.675053775310516357e-01 1.617138534784317017e-01 1.762692034244537354e-01
2.453965693712234497e-01 3.981124237179756165e-02 -3.222426166757941246e-03 -8.531303703784942627e-02 1.632608622312545776e-01 8.482038974761962891e-02 2.665228955447673798e-02 -6.996650993824005127e-02 -2.200967520475387573e-01 2.550673484802246094e-01 -5.400422587990760803e-02 3.178544044494628906e-01 -2.648937702178955078e-01 6.643567234277725220e-02 5.910973995923995972e-02 1.399978101253509521e-01 -8.406247943639755249e-02 4.957010969519615173e-03 2.409082837402820587e-02 3.566429391503334045e-02 5.031394958496093750e-01 -2.358368784189224243e-01 7.736923638731241226e-03 2.964333593845367432e-01 -1.940718106925487518e-02 -8.328755944967269897e-02 -1.346731036901473999e-01 -2.889795303344726562e-01 -7.133219391107559204e-02 -1.461667120456695557e-01 1.854854375123977661e-01 2.941562049090862274e-02
-1.259452104568481445e-01 3.491691648960113525e-01 -8.306047320365905762e-02 -4.894987866282463074e-02 -1.104640215635299683e-01 1.656076908111572266e-01 -4.338725656270980835e-02 -2.959546148777008057e-01 -2.040915787220001221e-01 2.555611729621887207e-01 3.419477641582489014e-01 7.182423770427703857e-02 -2.591500580310821533e-01 1.099187061190605164e-01 7.088308036327362061e-02 3.531481325626373291e-01 5.414322391152381897e-02 -4.994771629571914673e-02 -3.060433864593505859e-01 3.546167165040969849e-02 1.189251169562339783e-01 -2.073851600289344788e-02 8.606591075658798218e-02 1.415654122829437256e-01 -1.886430382728576660e-01 1.453336048871278763e-02 3.900806605815887451e-02 -1.600937694311141968e-01 -1.192682534456253052e-01 -1.076660826802253723e-01 2.312280833721160889e-01 3.453915938735008240e-02
-3.079426288604736328e-01 2.902850508689880371e-01 7.845861464738845825e-02 4.699165374040603638e-02 -3.247183188796043396e-02 1.641130447387695312e-02 2.460562288761138916e-01 -1.124228239059448242e-01 -3.993878066539764404e-01 -1.208113208413124084e-01 -1.637791655957698822e-02 1.416961080394685268e-03 -3.024904429912567139e-01 2.023882269859313965e-01 -3.375462442636489868e-02 6.091512739658355713e-02 4.135056212544441223e-02 1.553620547056198120e-01 -4.966850280761718750e-01 1.570311337709426880e-01 -8.024156838655471802e-02 3.635268658399581909e-02 5.177015066146850586e-02 1.726636737585067749e-01 -5.484977737069129944e-03 1.020237281918525696e-01 -1.560361087322235107e-01 7.800878584384918213e-02 2.058871686458587646e-01 -3.792147338390350342e-02 3.015740029513835907e-02 5.730762705206871033e-02
1.224259361624717712e-01 6.341594457626342773e-02 1.177486926317214966e-01 -1.187706217169761658e-01 3.602837026119232178e-01 -8.676542341709136963e-02 -2.273889258503913879e-02 -8.313266932964324951e-02 -3.944208920001983643e-01 2.272212952375411987e-01 1.090317368507385254e-01 -1.509276926517486572e-01 -2.955412566661834717e-01 1.030943691730499268e-01 -1.264459192752838135e-01 -2.483972907066345215e-01 3.321411013603210449e-01 -1.464052200317382812e-01 4.151455685496330261e-02 -9.682908654212951660e-02 1.891958415508270264e-01 1.643887348473072052e-02 -1.776809394359588623e-01 1.621370315551757812e-01 4.093719646334648132e-02 1.129962429404258728e-01 4.936166480183601379e-02 -1.796612143516540527e-01 -1.377727091312408447e-01 -2.051389962434768677e-01 2.075778692960739136e-01 2.538874372839927673e-02
-1.070145964622497559e-01 1.348675787448883057e-01 1.059006750583648682e-01 2.044408917427062988e-01 -4.300997778773307800e-02 -7.844622433185577393e-02 2.509924173355102539e-01 -3.160777390003204346e-01 -5.166954398155212402e-01 -5.891926959156990051e-02 6.511367112398147583e-02 2.352328300476074219e-01 -2.753369137644767761e-02 -1.576886475086212158e-01 -1.645939797163009644e-01 2.368477359414100647e-02 9.682532399892807007e-02 -1.118388697504997253e-01 -8.208151161670684814e-02 3.367556929588317871e-01 4.715476930141448975e-02 -1.490010917186737061e-01 5.581723526120185852e-03 2.230308055877685547e-01 -9.181744605302810669e-02 1.140998117625713348e-02 -1.465525031089782715e-01 8.438709378242492676e-02 1.464536488056182861e-01 -1.798907071352005005e-01 -1.065417155623435974e-01 2.111925184726715088e-01
-5.189304798841476440e-02 1.216337680816650391e-01 4.454826936125755310e-02 -1.276261657476425171e-01 5.302963033318519592e-02 8.769600093364715576e-02 2.443434000015258789e-01 -3.553535640239715576e-01 -2.103155255317687988e-01 2.173871845006942749e-01 2.500344812870025635e-01 2.572661936283111572e-01 -1.524924188852310181e-01 2.443576008081436157e-01 -7.593619823455810547e-02 -2.098642289638519287e-01 1.361579746007919312e-01 1.931095123291015625e-01 -1.846003234386444092e-01 2.013476490974426270e-01 -7.878728955984115601e-02 -9.141174703836441040e-02 -8.101724833250045776e-02 -1.098233759403228760e-01 2.757745608687400818e-02 2.583622634410858154e-01 3.200751915574073792e-02 1.704821176826953888e-02 -2.645956873893737793e-01 1.936641521751880646e-02 1.692433804273605347e-01 2.886124551296234131e-01
-1.937647461891174316e-01 2.213501036167144775e-01 5.238334089517593384e-02 1.322854496538639069e-02 -1.112181544303894043e-01 -1.507924497127532959e-01 1.558229923248291016e-01 -1.592990756034851074e-01 -4.494445621967315674e-01 -4.810206883121281862e-04 6.704644858837127686e-02 3.057023510336875916e-02 -2.954702377319335938e-01 3.082597851753234863e-01 1.782057248055934906e-02 1.772941462695598602e-02 -1.096574738621711731e-01 1.144892498850822449e-01 -3.924337327480316162e-01 7.711613923311233521e-02 -1.127963438630104065e-01 -4.189188033342361450e-02 -1.833884790539741516e-02 2.496300190687179565e-01 -4.281513020396232605e-02 1.693622320890426636e-01 -1.569769978523254395e-01 4.049574583768844604e-02 2.712926268577575684e-01 -1.578474342823028564e-01 1.030305027961730957e-02 1.332414150238037109e-01
-4.097386002540588379e-01 2.880906462669372559e-01 1.256282031536102295e-01 -5.830593779683113098e-02 -8.463997393846511841e-02 -1.401366740465164185e-01 5.845449864864349365e-02 -2.209515124559402466e-01 -2.334144413471221924e-01 -1.012612879276275635e-01 1.437071245163679123e-02 3.209567815065383911e-02 -2.890376746654510498e-01 1.190463081002235413e-01 -5.606494471430778503e-02 -1.108844182454049587e-03 -5.745671689510345459e-02 1.023705974221229553e-01 -5.057698488235473633e-01 1.551366150379180908e-01 -1.225811019539833069e-01 1.660105213522911072e-02 -5.823103338479995728e-02 2.066442221403121948e-01 9.273943305015563965e-02 8.783306181430816650e-02 -1.944687217473983765e-01 2.888781251385807991e-03 2.496424019336700439e-01 -9.806547313928604126e-02 5.230885371565818787e-02 1.426011882722377777e-02
-9.158459305763244629e-02 2.886059582233428955e-01 2.390737384557723999e-01 -7.970543205738067627e-02 1.322932839393615723e-01 -3.398896753787994385e-01 2.687815427780151367e-01 -1.737984716892242432e-01 -2.351969927549362183e-01 1.684446334838867188e-01 3.876027651131153107e-03 1.083379536867141724e-01 -3.035589754581451416e-01 4.779755324125289917e-02 -4.503878578543663025e-02 8.854839205741882324e-02 2.666006386280059814e-01 -1.363721340894699097e-01 1.990012265741825104e-02 -5.279406160116195679e-02 -1.000240724533796310e-02 2.918165177106857300e-02 -2.087400853633880615e-01 3.754442632198333740e-01 3.124870359897613525e-02 2.428968995809555054e-02 2.625482343137264252e-02 -2.921523451805114746e-01 -1.771666556596755981e-01 4.036093503236770630e-02 1.993557438254356384e-02 -1.011254861950874329e-01
-8.359210938215255737e-02 2.208262979984283447e-01 -6.648685038089752197e-02 -1.334706246852874756e-01 -1.542596984654664993e-02 -2.045694440603256226e-01 3.232345730066299438e-02 -2.663169801235198975e-01 -3.593062758445739746e-01 3.864365816116333008e-02 -8.315123617649078369e-02 9.231865406036376953e-02 -2.099685966968536377e-01 1.000371575355529785e-02 6.312840431928634644e-02 -1.056010834872722626e-02 5.379171371459960938e-01 2.003216594457626343e-01 -1.903218626976013184e-01 1.091511324048042297e-01 1.395537145435810089e-02 1.959142237901687622e-01 -1.695641689002513885e-02 1.861035823822021484e-01 -2.290073409676551819e-02 -2.042630165815353394e-01 -2.551242411136627197e-01 9.774883836507797241e-02 -1.950647830963134766e-01 1.752450875937938690e-02 1.027738954871892929e-02 8.467152714729309082e-02
1.348742842674255371e-01 -5.477869510650634766e-02 -6.272925995290279388e-03 -2.736349105834960938e-01 -7.470503915101289749e-04 -2.558340132236480713e-01 -1.380778551101684570e-01 -1.187772080302238464e-01 -1.660828292369842529e-01 3.228701055049896240e-01 -4.226690530776977539e-02 5.906483903527259827e-02 -6.246353387832641602e-01 1.224914565682411194e-01 7.938195765018463135e-02 -1.158276870846748352e-01 -8.466601371765136719e-03 1.462958157062530518e-01 -2.675133347511291504e-01 -1.652501672506332397e-01 6.452725082635879517e-02 3.745305584743618965e-03 -9.229571372270584106e-02 4.691292345523834229e-02 -1.224525049328804016e-01 -3.296258160844445229e-03 -1.036372855305671692e-01 -1.555742174386978149e-01 2.651508711278438568e-02 -1.877849251031875610e-01 -3.123317286372184753e-02 -1.453942358493804932e-01
-3.242409229278564453e-01 3.027275502681732178e-01 1.740173846483230591e-01 -4.476856905966997147e-03 -8.879282325506210327e-02 -8.404128998517990112e-02 2.326154261827468872e-01 -1.910178959369659424e-01 -3.362789154052734375e-01 -9.806300513446331024e-03 5.485264584422111511e-03 1.065507903695106506e-02 -2.286040335893630981e-01 2.661617398262023926e-01 -3.271291404962539673e-02 5.821263417601585388e-02 -1.050853915512561798e-02 6.453122198581695557e-02 -3.790614008903503418e-01 1.694006025791168213e-01 -3.114931285381317139e-02 -4.981113970279693604e-02 1.616953685879707336e-02 3.500792980194091797e-01 -2.863422408699989319e-02 1.423618644475936890e-01 -7.695186138153076172e-02 1.111811101436614990e-01 2.432636022567749023e-01 -1.036177575588226318e-01 -1.224197680130600929e-03 1.195020079612731934e-01
1.422590762376785278e-01 4.222879707813262939e-01 9.826964884996414185e-02 5.839315801858901978e-02 -3.002633154392242432e-01 -3.142447471618652344e-01 -1.912275911308825016e-03 -2.914691269397735596e-01 -2.418077737092971802e-01 -1.375186722725629807e-02 -9.283811599016189575e-02 2.616870999336242676e-01 7.886255532503128052e-02 9.204392880201339722e-02 3.198330849409103394e-02 2.247732132673263550e-01 4.773895069956779480e-02 -7.449848949909210205e-02 -1.862971335649490356e-01 -1.065081581473350525e-01 2.166634052991867065e-01 4.061557352542877197e-03 -6.006610020995140076e-02 -1.526996642351150513e-01 -1.471839249134063721e-01 1.399440318346023560e-01 -3.189194798469543457e-01 1.177354063838720322e-02 -2.772948145866394043e-02 -1.049119159579277039e-01 6.430716812610626221e-02 1.604229956865310669e-01
-6.090545281767845154e-02 1.723299622535705566e-01 1.582873463630676270e-01 -1.848317384719848633e-01 -1.548498775810003281e-02 -1.731386482715606689e-01 2.264725565910339355e-01 -1.147077232599258423e-01 -4.024385288357734680e-02 1.947679370641708374e-02 4.082844033837318420e-02 4.114881455898284912e-01 -1.361498832702636719e-01 8.598204702138900757e-02 -2.513546347618103027e-01 1.465880870819091797e-01 2.467079833149909973e-02 1.859093755483627319e-01 -1.712522506713867188e-01 1.668937653303146362e-01 3.016052544116973877e-01 -5.791538581252098083e-02 -3.539547324180603027e-01 8.310049772262573242e-02 1.582441478967666626e-01 3.463183939456939697e-01 -4.824889451265335083e-02 -7.529183477163314819e-02 -6.819063425064086914e-02 -3.660406544804573059e-02 -8.508038520812988281e-02 2.099072635173797607e-01
-3.526082634925842285e-01 1.617914736270904541e-01 7.126550376415252686e-02 -1.040048524737358093e-01 -9.352931380271911621e-02 -1.107463426887989044e-02 -5.263518542051315308e-02 -1.612613350152969360e-01 -2.727520167827606201e-01 8.853062242269515991e-02 -2.457402795553207397e-01 -1.343425810337066650e-01 -2.518728375434875488e-01 1.627018153667449951e-01 -1.412686146795749664e-02 9.439635276794433594e-02 1.431431062519550323e-02 1.413228809833526611e-01 -4.344794154167175293e-01 -4.145080596208572388e-02 3.100430220365524292e-02 -1.966468840837478638e-01 -2.299721986055374146e-01 1.986627578735351562e-01 -5.224705860018730164e-02 2.107288390398025513e-01 -1.575888991355895996e-01 2.781273797154426575e-02 3.287990987300872803e-01 2.937972731888294220e-02 6.572877615690231323e-02 8.700567483901977539e-02
-3.975871801376342773e-01 2.590987682342529297e-01 2.030012607574462891e-01 -1.908224672079086304e-01 -4.840821400284767151e-02 -5.463072657585144043e-02 4.575327783823013306e-02 -1.172202304005622864e-01 -2.031336724758148193e-01 -1.290532648563385010e-01 -8.740138262510299683e-03 2.810707092285156250e-01 -1.286303997039794922e-01 1.511915177106857300e-01 -1.824389211833477020e-02 5.518365185707807541e-03 3.825603052973747253e-02 1.015290468931198120e-01 -3.554045855998992920e-01 -6.537434458732604980e-02 2.965244650840759277e-02 -1.280875802040100098e-01 -2.235271185636520386e-01 2.719365954399108887e-01 -1.612327843904495239e-01 2.642317116260528564e-02 -1.412065625190734863e-01 -9.078785777091979980e-02 3.381427824497222900e-01 -1.298820823431015015e-01 5.988219380378723145e-02 1.612932533025741577e-01
-2.679792344570159912e-01 1.582793332636356354e-02 4.003359004855155945e-02 6.811680644750595093e-02 -2.571029216051101685e-02 3.244989216327667236e-01 1.760616302490234375e-01 -3.390232473611831665e-02 -2.593781054019927979e-01 1.323545426130294800e-01 9.936928004026412964e-02 2.772800922393798828e-01 -2.453352361917495728e-01 -2.275781929492950439e-01 2.492237277328968048e-02 -1.457743905484676361e-02 1.991205066442489624e-01 -1.015187203884124756e-01 -1.694206148386001587e-01 -1.176261529326438904e-01 2.901298999786376953e-01 -5.625703558325767517e-02 -7.866983860731124878e-02 -1.132843270897865295e-01 1.933302730321884155e-01 2.200016230344772339e-01 -1.167219653725624084e-01 -3.586625158786773682e-01 -1.939335018396377563e-01 4.836387559771537781e-02 9.519431740045547485e-02 1.526766419410705566e-01
-4.349454939365386963e-01 1.465799659490585327e-01 -1.263697147369384766e-01 -2.537565231323242188e-01 -2.635858580470085144e-02 1.416499465703964233e-01 2.050666958093643188e-01 -2.398171424865722656e-01 -2.850794792175292969e-01 2.097312808036804199e-01 7.743467390537261963e-02 -1.688316166400909424e-01 -1.997461915016174316e-01 -4.049751907587051392e-02 4.873783141374588013e-02 -7.346701622009277344e-02 -1.571613550186157227e-01 2.190230339765548706e-01 -6.607504189014434814e-02 2.223590761423110962e-01 3.659826517105102539e-01 2.605465240776538849e-02 -8.443695306777954102e-02 1.753852963447570801e-01 -1.056491136550903320e-01 -1.203351765871047974e-01 -5.426662415266036987e-02 1.195577383041381836e-01 -9.892205148935317993e-02 -4.608380608260631561e-03 1.158218532800674438e-01 1.203620359301567078e-01
-3.516960516571998596e-02 2.188251018524169922e-01 2.746489346027374268e-01 -7.367513328790664673e-02 1.716789305210113525e-01 -4.126521348953247070e-01 5.648976564407348633e-02 5.479560047388076782e-02 -2.839169502258300781e-01 1.085130497813224792e-02 2.239595651626586914e-01 6.153933703899383545e-02 -2.411345690488815308e-01 6.506822258234024048e-02 -8.666790276765823364e-02 -2.431369386613368988e-02 3.760805428028106689e-01 1.335186660289764404e-01 -2.792721427977085114e-02 1.519016325473785400e-01 2.443098127841949463e-01 -1.061332672834396362e-01 2.135795727372169495e-02 -5.364972725510597229e-02 -2.008609175682067871e-01 6.737090647220611572e-02 -9.552562981843948364e-02 3.082966208457946777e-01 -2.139812409877777100e-01 -8.163496106863021851e-02 8.045533904805779457e-04 -1.692464924417436123e-03
-1.152522042393684387e-01 1.263082921504974365e-01 -9.512016177177429199e-02 -1.298955231904983521e-01 1.796603798866271973e-01 5.097698047757148743e-02 6.505397707223892212e-02 -3.269695043563842773e-01 -2.144581675529479980e-01 1.334720402956008911e-01 2.103206217288970947e-01 2.262170016765594482e-01 -3.275575041770935059e-01 1.126264259219169617e-01 2.674607932567596436e-01 -2.028959542512893677e-01 -9.395098686218261719e-02 2.285117805004119873e-01 -1.466730982065200806e-01 -9.082778543233871460e-02 1.456914842128753662e-01 -2.582489252090454102e-01 1.060341820120811462e-01 -1.529500074684619904e-02 4.992337198927998543e-04 -5.031193047761917114e-02 -2.027925997972488403e-01 2.603134810924530029e-01 -3.981292620301246643e-02 -1.603031605482101440e-01 1.467482596635818481e-01 2.376737594604492188e-01
-1.705486178398132324e-01 4.270507395267486572e-01 -1.570513248443603516e-01 1.673663407564163208e-01 -1.438402384519577026e-01 1.576159298419952393e-01 1.585753411054611206e-01 -2.849331796169281006e-01 -2.180772721767425537e-01 2.568430304527282715e-01 1.700725853443145752e-01 2.386028505861759186e-02 -6.692875176668167114e-02 1.063541546463966370e-01 -4.272690042853355408e-03 2.289693802595138550e-01 -2.301332540810108185e-02 -1.128906104713678360e-02 -2.057570070028305054e-01 4.155830666422843933e-02 1.681556999683380127e-01 -1.600120961666107178e-01 5.501754209399223328e-02 9.882936626672744751e-02 -2.089848369359970093e-01 2.607116103172302246e-01 6.837193388491868973e-03 -2.322419881820678711e-01 -1.296624541282653809e-01 -1.106926575303077698e-01 2.425827533006668091e-01 8.836242556571960449e-02
-1.017028838396072388e-02 1.777460426092147827e-01 -2.261480689048767090e-01 -8.977431803941726685e-02 -2.921101748943328857e-01 -2.075492404401302338e-02 5.169185996055603027e-02 -3.230795636773109436e-02 -2.433706074953079224e-01 1.749913841485977173e-01 1.220094934105873108e-01 6.902137398719787598e-02 -3.064867258071899414e-01 1.451317518949508667e-01 5.575229972600936890e-02 -2.506782710552215576e-01 3.026732504367828369e-01 2.680579125881195068e-01 -1.897157579660415649e-01 1.056937947869300842e-01 2.094308435916900635e-01 -9.522389620542526245e-02 -3.012924455106258392e-02 1.590024530887603760e-01 -1.181537881493568420e-01 1.016025394201278687e-01 4.471874237060546875e-02 -3.325693905353546143e-01 -2.247694283723831177e-01 -1.514101177453994751e-01 -1.535196155309677124e-01 7.437022775411605835e-02
1.408748701214790344e-02 9.161169826984405518e-02 1.721218675374984741e-01 -3.784435987472534180e-02 1.739292405545711517e-02 -1.502258777618408203e-01 -3.540025278925895691e-02 -2.720986306667327881e-02 -3.748829364776611328e-01 1.008392199873924255e-01 -1.068385168910026550e-01 2.898694202303886414e-02 -1.258266344666481018e-02 1.606759577989578247e-01 -3.427956700325012207e-01 -7.770580053329467773e-02 4.190928637981414795e-01 4.710764437913894653e-02 -6.963281333446502686e-02 4.476454481482505798e-02 5.406761765480041504e-01 -6.769655644893646240e-02 7.877979427576065063e-02 6.305151432752609253e-02 -1.542330905795097351e-02 1.050381660461425781e-01 -2.361237853765487671e-01 5.992932990193367004e-02 -2.953944168984889984e-02 6.217138841748237610e-02 -2.403741888701915741e-02 2.350867837667465210e-01
-5.021429806947708130e-02 1.003553718328475952e-01 1.323687192052602768e-02 -1.831227988004684448e-01 -3.693569824099540710e-02 1.556081771850585938e-01 1.788520663976669312e-01 -2.574885785579681396e-01 -1.282728463411331177e-01 1.647144854068756104e-01 3.003420829772949219e-01 2.646227777004241943e-01 -2.818135917186737061e-01 2.158344537019729614e-01 -3.576702252030372620e-02 -1.395451277494430542e-01 -1.016439753584563732e-03 1.901460587978363037e-01 -2.499959468841552734e-01 1.166886761784553528e-01 6.270206719636917114e-02 -1.038634404540061951e-01 -1.375730484724044800e-01 1.258041560649871826e-01 6.292145699262619019e-03 3.355315327644348145e-01 7.242912799119949341e-02 -1.507745310664176941e-02 -3.278917372226715088e-01 -2.605597861111164093e-02 -2.249033562839031219e-02 3.012069463729858398e-01
-3.100948631763458252e-01 2.650934457778930664e-01 5.716741830110549927e-02 -6.997855007648468018e-02 -2.717982977628707886e-02 -2.350375056266784668e-01 9.960373491048812866e-02 -2.534988820552825928e-01 -3.601454496383666992e-01 -5.919593200087547302e-02 6.090532615780830383e-02 6.402487307786941528e-02 2.011371031403541565e-02 -3.330241888761520386e-02 1.516691148281097412e-01 -7.257419824600219727e-02 1.905439198017120361e-01 8.871155977249145508e-02 -7.586920261383056641e-02 -3.165279701352119446e-02 9.175260365009307861e-02 -1.071333438158035278e-01 -1.735847741365432739e-01 2.636077105998992920e-01 3.931753337383270264e-02 5.786256492137908936e-02 -4.386096596717834473e-01 -1.679930239915847778e-01 -3.123618960380554199e-01 -1.252295523881912231e-01 -1.016808226704597473e-01 6.999305635690689087e-02
-2.333786785602569580e-01 1.233365684747695923e-01 8.483041822910308838e-02 7.613918930292129517e-02 -1.979900896549224854e-01 2.191120535135269165e-01 2.065766155719757080e-01 -3.018988370895385742e-01 -3.352797776460647583e-02 7.342557609081268311e-02 1.474459767341613770e-01 3.272984325885772705e-01 -1.285931468009948730e-01 1.290983259677886963e-01 1.488425433635711670e-01 1.784778386354446411e-01 2.547760605812072754e-01 -2.380684576928615570e-02 -1.623332351446151733e-01 8.701386302709579468e-02 9.333674609661102295e-02 -1.769590377807617188e-01 1.101509630680084229e-01 4.308561980724334717e-02 -1.045218929648399353e-01 2.065535783767700195e-01 -7.586692273616790771e-02 -1.609942764043807983e-01 -1.430661678314208984e-01 -1.387706995010375977e-01 4.243449270725250244e-01 1.234346851706504822e-01
9.464839845895767212e-02 1.620985567569732666e-02 9.005954861640930176e-02 -2.888489365577697754e-01 3.825084120035171509e-02 -2.976926565170288086e-01 -1.543216258287429810e-01 -1.261218041181564331e-01 -4.768822193145751953e-01 8.568956702947616577e-02 -5.259616300463676453e-03 1.776394248008728027e-02 -4.610843360424041748e-01 2.682393230497837067e-02 1.767602264881134033e-01 8.461174368858337402e-02 1.247250735759735107e-01 6.373733282089233398e-02 -2.471084892749786377e-01 -4.206392541527748108e-02 -8.342637121677398682e-02 6.687983125448226929e-02 5.248935520648956299e-02 6.824795156717300415e-02 7.460470497608184814e-02 1.966602802276611328e-01 1.933478750288486481e-02 -3.387216031551361084e-01 1.311628222465515137e-01 -5.787252634763717651e-02 3.749949112534523010e-02 1.229315297678112984e-03
-3.199154436588287354e-01 1.910150200128555298e-01 1.529403124004602432e-02 9.825947880744934082e-02 -2.080691307783126831e-01 3.526363149285316467e-02 2.120336145162582397e-02 -8.007937669754028320e-02 -4.472356438636779785e-01 2.027909457683563232e-01 -1.874257624149322510e-01 3.501624241471290588e-02 -3.805502355098724365e-01 2.307541072368621826e-01 -1.085825413465499878e-01 -3.102223388850688934e-02 4.569264128804206848e-02 -4.478545114398002625e-02 -3.463941514492034912e-01 -1.459231041371822357e-02 6.467203050851821899e-02 -1.241796016693115234e-01 8.064886182546615601e-02 8.039578795433044434e-02 -7.488202303647994995e-02 1.683112829923629761e-01 -9.974768757820129395e-02 8.943842351436614990e-02 2.803696393966674805e-01 6.373465806245803833e-02 -1.132002174854278564e-01 8.560725301504135132e-02
6.943142972886562347e-03 9.955174475908279419e-02 1.823758184909820557e-01 -2.854465544223785400e-01 5.274796485900878906e-02 -2.437511980533599854e-01 1.591932475566864014e-01 1.326056271791458130e-01 -3.708296418190002441e-01 4.847497865557670593e-02 2.450204640626907349e-01 2.105168551206588745e-01 -1.914156824350357056e-01 -3.507054597139358521e-02 1.359584182500839233e-01 1.540906261652708054e-02 2.528550624847412109e-01 2.450440973043441772e-01 -1.974598765373229980e-01 9.173688292503356934e-02 7.739462703466415405e-02 -1.792695820331573486e-01 1.057142615318298340e-01 3.734670579433441162e-01 8.591270074248313904e-03 -5.993514880537986755e-02 -1.078169196844100952e-01 2.006476074457168579e-01 9.786637127399444580e-02 -1.897808164358139038e-01 5.148088559508323669e-02 7.351234555244445801e-02
-8.366150408983230591e-02 4.471551179885864258e-01 1.977358460426330566e-01 -2.798332273960113525e-01 1.201727613806724548e-01 1.112978830933570862e-01 1.361600011587142944e-01 -3.164766430854797363e-01 -1.478469371795654297e-01 3.453133255243301392e-02 1.907741129398345947e-01 7.791191339492797852e-02 8.152459748089313507e-03 -4.199415072798728943e-02 3.266942128539085388e-02 -1.605056822299957275e-01 1.428232528269290924e-02 9.952241927385330200e-02 -2.230595648288726807e-01 9.652075171470642090e-02 2.929264903068542480e-01 -1.064577102661132812e-01 -1.402152776718139648e-01 -2.852748632431030273e-01 -9.787925332784652710e-02 -1.006609424948692322e-01 1.532333940267562866e-01 -1.749160736799240112e-01 -9.488800168037414551e-02 -1.960434317588806152e-01 1.475611627101898193e-01 -1.599501222372055054e-01
-2.609166502952575684e-01 3.442575335502624512e-01 5.986601486802101135e-02 -6.762224435806274414e-02 -5.336089432239532471e-02 -4.328671470284461975e-02 1.128591820597648621e-01 -2.155331522226333618e-01 -1.840152442455291748e-01 -2.041057795286178589e-01 6.652541458606719971e-02 1.310598105192184448e-01 -2.370369732379913330e-01 1.686029583215713501e-01 -9.048040211200714111e-02 2.699283650144934654e-03 2.299578785896301270e-01 -3.600892797112464905e-02 -3.966427445411682129e-01 1.174213811755180359e-01 1.402378231287002563e-01 -1.143558230251073837e-02 -1.964784562587738037e-01 2.284726947546005249e-01 -1.397243291139602661e-01 1.893155276775360107e-01 -1.129740029573440552e-01 -5.457923561334609985e-02 3.637152612209320068e-01 -4.852317273616790771e-02 -2.437824755907058716e-02 9.578467160463333130e-02
-8.064014464616775513e-02 3.155784606933593750e-01 -1.700139194726943970e-01 -6.934654712677001953e-02 2.496728003025054932e-01 5.801343545317649841e-02 1.621135771274566650e-01 -1.712277978658676147e-01 -8.549606055021286011e-02 9.507080912590026855e-02 2.004801034927368164e-01 1.142172142863273621e-01 -3.163398504257202148e-01 2.820545136928558350e-01 -5.826891586184501648e-02 -3.140037357807159424e-01 1.687005013227462769e-01 6.112987920641899109e-02 -2.389136701822280884e-01 -9.733641520142555237e-03 3.409251943230628967e-02 -2.708361744880676270e-01 1.669195741415023804e-01 -9.401964023709297180e-03 1.661087274551391602e-01 8.345616608858108521e-02 -1.461162716150283813e-01 -2.228459119796752930e-01 -1.526191830635070801e-01 -1.380515992641448975e-01 2.183127105236053467e-01 1.648956723511219025e-02
1.271949261426925659e-01 2.240524888038635254e-01 -1.225905865430831909e-01 -1.400342136621475220e-01 -1.685952544212341309e-01 7.378797978162765503e-02 -1.032012179493904114e-01 -1.096471250057220459e-01 -2.430204451084136963e-01 1.734083443880081177e-01 9.022277593612670898e-02 1.331527680158615112e-01 -3.335328102111816406e-01 3.083610832691192627e-01 8.085630834102630615e-03 -1.652411967515945435e-01 2.099580764770507812e-01 2.594815194606781006e-01 -2.278130054473876953e-01 8.800076693296432495e-02 3.007748723030090332e-01 -1.008820626884698868e-02 6.877300888299942017e-02 4.366512224078178406e-02 4.746084660291671753e-02 1.757321208715438843e-01 2.591931521892547607e-01 -2.198166698217391968e-01 -9.617338329553604126e-02 -1.121085956692695618e-01 2.157581448554992676e-01 9.207859635353088379e-02
-1.079888790845870972e-01 1.044235154986381531e-01 2.451334744691848755e-01 -2.681601643562316895e-01 1.392357051372528076e-01 1.163565441966056824e-01 6.808730214834213257e-02 -3.293903311714529991e-03 -3.648266792297363281e-01 1.855152398347854614e-01 6.909637898206710815e-02 1.779985427856445312e-01 -1.280627399682998657e-01 -2.108978331089019775e-01 -1.381013095378875732e-01 2.385786175727844238e-01 1.050170138478279114e-01 2.321984320878982544e-01 -4.654940962791442871e-02 8.374949544668197632e-02 6.944565474987030029e-02 -4.056541994214057922e-02 8.603456616401672363e-02 1.934901028871536255e-01 -2.470029145479202271e-02 1.181185841560363770e-01 -1.832122653722763062e-01 -4.948383867740631104e-01 -1.569825708866119385e-01 1.540307551622390747e-01 1.409382093697786331e-02 4.900736734271049500e-03
1.004968509078025818e-01 3.076009154319763184e-01 -9.583318233489990234e-02 7.674202322959899902e-02 -1.817370653152465820e-01 -3.142352774739265442e-02 -3.831198811531066895e-02 -2.940639853477478027e-01 -2.741194963455200195e-01 2.613840401172637939e-01 1.150252819061279297e-01 3.320714086294174194e-02 -3.038835823535919189e-01 2.829592674970626831e-02 -2.187870629131793976e-02 -7.889061421155929565e-02 3.667759895324707031e-02 2.583711147308349609e-01 -2.443452477455139160e-01 -1.146561186760663986e-02 1.264449656009674072e-01 -2.048860788345336914e-01 -1.231613755226135254e-01 -8.381511084735393524e-03 -4.787502437829971313e-02 2.656171023845672607e-01 3.317545652389526367e-01 -2.181701809167861938e-01 6.925731897354125977e-02 -1.278409212827682495e-01 2.073850631713867188e-01 6.936842203140258789e-02
-2.902150154113769531e-02 2.443227320909500122e-01 1.055000722408294678e-01 -7.343510538339614868e-02 4.750588908791542053e-02 -3.463765084743499756e-01 2.283502966165542603e-01 -1.342808157205581665e-01 -3.612259328365325928e-01 -9.877608716487884521e-02 -1.922734454274177551e-02 2.864226996898651123e-01 -1.409318298101425171e-01 1.023342087864875793e-01 -1.415101885795593262e-01 8.754055202007293701e-02 1.232858821749687195e-01 2.252152264118194580e-01 -1.338733434677124023e-01 1.790045648813247681e-01 2.335447818040847778e-01 -1.861831247806549072e-01 -2.340835183858871460e-01 -2.387998253107070923e-01 -2.669338323175907135e-02 -1.526096183806657791e-02 -2.314809560775756836e-01 1.433674152940511703e-02 6.919605284929275513e-02 -1.110837683081626892e-01 -2.426993697881698608e-01 -4.671698808670043945e-02
-8.012116700410842896e-02 1.812464147806167603e-01 1.445240676403045654e-01 -1.946195513010025024e-01 4.281336069107055664e-02 -4.405672848224639893e-01 1.088598072528839111e-01 -1.923969388008117676e-01 -1.853191703557968140e-01 1.257734000682830811e-01 -2.732766866683959961e-01 7.489489018917083740e-02 -4.105043709278106689e-01 1.128755882382392883e-02 -5.879454314708709717e-02 -2.449292987585067749e-01 9.925204515457153320e-02 -1.615404710173606873e-02 -1.145482361316680908e-01 1.596524380147457123e-02 1.823263019323348999e-01 -1.294477842748165131e-02 -1.449823975563049316e-01 2.845594584941864014e-01 9.750607609748840332e-02 -1.509512215852737427e-01 -2.244979143142700195e-01 7.718470692634582520e-02 -2.889314107596874237e-02 -1.021011844277381897e-01 -1.880545765161514282e-01 2.144367247819900513e-02
6.454846262931823730e-02 2.537603974342346191e-01 1.512476950883865356e-01 -1.392219513654708862e-01 1.588529050350189209e-01 -1.204450353980064392e-01 6.825111340731382370e-03 -1.634987592697143555e-01 -4.224257171154022217e-01 -5.359564349055290222e-02 -1.310806274414062500e-01 3.236293047666549683e-02 -1.225796714425086975e-01 -6.686760485172271729e-02 1.258590966463088989e-01 -2.058305218815803528e-02 4.131939411163330078e-01 1.679037213325500488e-01 -3.003678023815155029e-01 6.829708069562911987e-02 5.071637779474258423e-02 1.948034316301345825e-01 -4.761754721403121948e-02 1.553503423929214478e-01 -1.747020184993743896e-01 -1.230250746011734009e-01 -2.324342727661132812e-01 6.074515357613563538e-02 -3.366566598415374756e-01 -5.914246197789907455e-03 -7.358856499195098877e-02 6.683437526226043701e-02
-2.288215979933738708e-02 -5.598846822977066040e-02 -1.080148518085479736e-01 -1.739063709974288940e-01 1.735221147537231445e-01 1.749595999717712402e-01 -3.024605661630630493e-02 -1.422231793403625488e-01 -4.046401977539062500e-01 3.214507102966308594e-01 1.962295770645141602e-01 2.783699035644531250e-01 -1.064369753003120422e-01 3.070503845810890198e-02 -5.207872390747070312e-02 -1.126304715871810913e-01 -1.717031598091125488e-01 -1.323867887258529663e-01 -1.415196508169174194e-01 -1.550296843051910400e-01 2.545855939388275146e-01 -1.933961957693099976e-01 4.386244341731071472e-02 3.138063475489616394e-02 -2.109175622463226318e-01 2.457589954137802124e-01 -2.880926132202148438e-01 -8.878117054700851440e-02 -1.049847379326820374e-01 -2.277069389820098877e-01 -3.148055449128150940e-02 7.757046073675155640e-02
-1.542089879512786865e-01 3.205623477697372437e-02 -6.421697884798049927e-02 -2.384312003850936890e-01 -1.900235004723072052e-02 -1.747715771198272705e-01 -1.064311042428016663e-01 -2.525371313095092773e-01 -2.647086977958679199e-01 2.866668403148651123e-01 1.903455555438995361e-01 9.371512569487094879e-03 -2.514179348945617676e-01 -1.472968608140945435e-01 7.300903648138046265e-02 -2.462473139166831970e-02 1.273411065340042114e-01 1.063745394349098206e-01 9.047679603099822998e-02 2.683502733707427979e-01 4.404592514038085938e-01 -2.069514542818069458e-01 -5.677407607436180115e-02 3.397822380065917969e-02 -9.464140236377716064e-02 1.986074596643447876e-01 -1.851648539304733276e-01 2.188975065946578979e-01 7.161750644445419312e-02 -9.525277465581893921e-02 1.849224120378494263e-01 2.924293279647827148e-02
-1.049041599035263062e-01 3.656089678406715393e-02 5.216732993721961975e-02 -3.512622416019439697e-01 -8.487259596586227417e-02 -2.699956856667995453e-02 9.356319904327392578e-02 6.195681169629096985e-03 -3.475840985774993896e-01 -1.007431223988533020e-01 2.465288341045379639e-01 3.708311170339584351e-02 -2.303254455327987671e-01 1.492633391171693802e-02 2.482102364301681519e-01 -1.774367876350879669e-02 2.577666342258453369e-01 1.949729323387145996e-01 -2.408441156148910522e-01 3.745166361331939697e-01 2.121568284928798676e-02 -2.026781206950545311e-03 -8.234489709138870239e-03 5.518276989459991455e-02 -1.051720157265663147e-01 -1.697907596826553345e-01 -2.506648302078247070e-01 6.415333598852157593e-02 -4.454155266284942627e-02 -2.904098331928253174e-01 1.801775395870208740e-01 -6.780707836151123047e-02
-1.938171982765197754e-01 3.213320374488830566e-01 -9.882096946239471436e-02 -6.839458644390106201e-02 -1.119630858302116394e-01 -1.978618949651718140e-01 1.902117282152175903e-01 -6.785754114389419556e-02 -3.023722767829895020e-01 -1.363944411277770996e-01 -5.569653213024139404e-02 1.559426635503768921e-01 -2.493249326944351196e-01 9.087170660495758057e-02 6.281534582376480103e-02 7.981194555759429932e-02 -1.112947165966033936e-01 -2.290579304099082947e-02 -2.654274106025695801e-01 -9.090760350227355957e-02 9.769246727228164673e-02 -1.713604778051376343e-01 -3.483221232891082764e-01 1.512802392244338989e-01 -9.981002658605575562e-02 -5.561620369553565979e-02 -1.261434853076934814e-01 -5.993503332138061523e-02 2.974172234535217285e-01 -1.699496060609817505e-01 1.278403680771589279e-03 3.307982683181762695e-01
-2.099437080323696136e-02 5.074352491647005081e-03 -1.062054038047790527e-01 -6.780225783586502075e-03 -1.605431139469146729e-01 1.392535716295242310e-01 -9.634236246347427368e-02 -1.038944199681282043e-01 -3.704773783683776855e-01 3.069497346878051758e-01 -6.580099463462829590e-02 3.601535572670400143e-04 2.484020218253135681e-02 1.647187620401382446e-01 -1.608929969370365143e-02 1.187780648469924927e-01 2.590957880020141602e-01 1.987137645483016968e-01 -3.126289844512939453e-01 1.240211352705955505e-01 3.172773420810699463e-01 1.323594432324171066e-02 1.980715692043304443e-01 1.331802159547805786e-01 -8.652091771364212036e-02 -1.072654593735933304e-02 -2.391629666090011597e-02 -1.662060171365737915e-01 -2.230910360813140869e-01 -3.204878792166709900e-02 3.462133407592773438e-01 2.470735460519790649e-01
-1.154710445553064346e-02 1.900970935821533203e-01 1.386085450649261475e-01 -4.799685627222061157e-02 9.256120771169662476e-02 -2.266394905745983124e-02 -2.208006381988525391e-01 -5.791241675615310669e-02 -5.442315340042114258e-02 2.106598913669586182e-01 1.665662527084350586e-01 1.175590381026268005e-01 -1.065303757786750793e-01 -1.103958562016487122e-01 1.590983569622039795e-01 -1.083081290125846863e-01 1.748203337192535400e-01 6.624390184879302979e-02 -3.486200273036956787e-01 4.210085570812225342e-01 2.411304116249084473e-01 -6.109698861837387085e-02 1.066971570253372192e-01 9.520292282104492188e-02 2.455158233642578125e-01 5.897538363933563232e-02 -1.687357276678085327e-01 -1.799531839787960052e-02 -2.506169117987155914e-02 -4.448706209659576416e-01 7.730512320995330811e-02 1.357131898403167725e-01
-2.286331504583358765e-01 5.184599757194519043e-01 -8.593795448541641235e-02 -1.137750744819641113e-01 -4.200993105769157410e-02 8.255747705698013306e-02 -1.420733779668807983e-01 -3.254949152469635010e-01 -1.306691616773605347e-01 3.658846318721771240e-01 1.896436065435409546e-01 3.326888382434844971e-02 -9.628984332084655762e-02 1.711117476224899292e-01 -4.195581749081611633e-02 -5.947796255350112915e-02 1.474485150538384914e-03 8.198896795511245728e-02 -4.818689823150634766e-02 1.480848193168640137e-01 1.825195103883743286e-01 -3.301203623414039612e-02 9.133418649435043335e-02 1.298671662807464600e-01 1.144715026021003723e-01 -2.043551392853260040e-02 -1.800061017274856567e-01 3.841217979788780212e-02 -9.718863666057586670e-02 -1.960776448249816895e-01 3.173761963844299316e-01 7.356965541839599609e-02
-2.649666965007781982e-01 3.529161810874938965e-01 -6.977673619985580444e-02 -1.227101013064384460e-01 -4.995676502585411072e-02 -1.915507949888706207e-02 -3.530951589345932007e-02 -3.827912509441375732e-01 -1.334045827388763428e-01 2.806717455387115479e-01 2.694362401962280273e-01 2.878200821578502655e-02 -1.840466260910034180e-01 3.647575154900550842e-02 -3.550085797905921936e-02 2.811837010085582733e-02 -2.215203642845153809e-01 2.390671968460083008e-01 -1.915342062711715698e-01 4.057843238115310669e-02 2.115916907787322998e-01 -1.407674700021743774e-01 1.855153962969779968e-02 1.907573193311691284e-01 2.097630798816680908e-01 -1.010867804288864136e-01 -2.627266943454742432e-01 -8.191397041082382202e-02 -7.434612512588500977e-02 -6.693130731582641602e-02 2.023491561412811279e-01 2.536666579544544220e-02
-1.634760200977325439e-01 1.541031002998352051e-01 1.164146289229393005e-01 -1.653520613908767700e-01 1.643803864717483521e-01 -2.945784926414489746e-01 1.503195315599441528e-01 -1.125942990183830261e-01 -2.367942184209823608e-01 -3.667056187987327576e-02 2.627322264015674591e-02 1.106111332774162292e-01 -3.216433823108673096e-01 -3.872857987880706787e-01 -2.807174324989318848e-01 1.364510208368301392e-01 1.048116013407707214e-01 2.179911136627197266e-01 -5.801962316036224365e-02 4.657575115561485291e-02 1.026545166969299316e-01 1.222775038331747055e-02 -9.466134756803512573e-02 -2.258369885385036469e-02 3.865031525492668152e-02 -1.640303730964660645e-01 -2.729092836380004883e-01 -2.718735933303833008e-01 5.291720479726791382e-02 -2.378467321395874023e-01 1.340975910425186157e-01 -2.935605589300394058e-03
-1.407557725906372070e-01 1.526597887277603149e-02 -1.523572504520416260e-01 -6.966914236545562744e-02 1.491604447364807129e-01 2.478206343948841095e-02 3.165373206138610840e-01 -2.166174501180648804e-01 -3.753466010093688965e-01 2.111763209104537964e-01 3.143182694911956787e-01 1.949466578662395477e-02 -1.178827658295631409e-01 -6.252342462539672852e-02 2.050287723541259766e-01 -5.780849233269691467e-02 1.698570996522903442e-01 1.060180217027664185e-01 -2.468587905168533325e-01 -4.577641189098358154e-02 2.564424872398376465e-01 -3.552712500095367432e-01 -1.654924154281616211e-01 9.968741983175277710e-02 -6.255313009023666382e-02 1.129187829792499542e-02 -8.582311123609542847e-02 2.234785854816436768e-01 -9.888945519924163818e-02 -5.618548765778541565e-02 1.456385403871536255e-01 7.835042476654052734e-02
-3.005164116621017456e-02 -5.961514543741941452e-03 -1.503774076700210571e-01 -2.985962033271789551e-01 3.604171574115753174e-01 1.946240104734897614e-02 7.871610671281814575e-02 -3.820359408855438232e-01 -4.551007449626922607e-01 1.194505468010902405e-01 2.045794278383255005e-01 1.137360185384750366e-01 -1.878332495689392090e-01 -1.900931298732757568e-01 -3.239334002137184143e-02 -1.826355904340744019e-01 5.912506580352783203e-02 5.366618558764457703e-02 -5.951992049813270569e-02 -6.278153974562883377e-03 1.040586978197097778e-01 -2.723410427570343018e-01 -6.358167156577110291e-03 -6.376055628061294556e-02 -4.025851935148239136e-02 1.292191296815872192e-01 -8.244676887989044189e-02 1.897287368774414062e-01 -1.270575374364852905e-01 4.398093000054359436e-02 1.567783504724502563e-01 1.415410339832305908e-01
-3.343466222286224365e-01 3.749598264694213867e-01 -4.867284372448921204e-02 -1.145665794610977173e-01 1.805955767631530762e-01 -7.987611740827560425e-02 1.993375569581985474e-01 -8.079933375120162964e-02 -2.572082281112670898e-01 -3.348037973046302795e-02 1.622991450130939484e-02 -1.949591636657714844e-01 -1.043839827179908752e-01 2.471269965171813965e-01 -1.105369161814451218e-02 1.358866505324840546e-02 3.314515054225921631e-01 -1.360867023468017578e-01 -3.063695132732391357e-01 6.647077389061450958e-03 2.373233139514923096e-01 3.744456171989440918e-02 -1.259957998991012573e-01 -1.859558820724487305e-01 -4.457589238882064819e-02 2.956345081329345703e-01 2.607086673378944397e-02 -2.680728910490870476e-03 8.411185815930366516e-03 -1.448446661233901978e-01 -1.456759423017501831e-01 7.892460376024246216e-02
-1.309600174427032471e-01 3.264387696981430054e-02 5.827021971344947815e-02 -1.105629503726959229e-01 -1.313389390707015991e-01 2.473257295787334442e-02 -8.429189026355743408e-02 -2.995662987232208252e-01 -3.118653297424316406e-01 6.719715893268585205e-02 -1.498912423849105835e-01 1.390851289033889771e-01 -2.020679265260696411e-01 -4.452344775199890137e-02 -1.046620607376098633e-01 -1.472866982221603394e-01 3.165295422077178955e-01 -5.030006542801856995e-02 -3.669886887073516846e-01 5.050544068217277527e-02 -2.653056383132934570e-01 -2.098007500171661377e-01 -1.575363427400588989e-02 3.015598952770233154e-01 9.294839203357696533e-02 1.608702093362808228e-01 -2.384938001632690430e-01 -7.748186588287353516e-02 1.366272196173667908e-02 -2.686151862144470215e-01 -6.137650832533836365e-02 1.155719161033630371e-01
-1.514165103435516357e-01 8.073127269744873047e-02 -7.991831749677658081e-03 2.719992101192474365e-01 9.505689889192581177e-02 -2.267775088548660278e-01 6.596207618713378906e-02 -2.094251960515975952e-01 -2.628898322582244873e-01 1.225207373499870300e-01 -3.184014260768890381e-01 2.549208998680114746e-01 -1.215475797653198242e-01 -1.301832944154739380e-01 -3.138116300106048584e-01 2.029853463172912598e-01 8.367232978343963623e-02 1.836500912904739380e-01 -4.444257169961929321e-02 1.701073348522186279e-01 8.552299439907073975e-02 -4.159349575638771057e-02 -2.091926038265228271e-01 -1.528921127319335938e-01 -1.558080613613128662e-01 -5.444348603487014771e-02 4.356253892183303833e-02 1.597224152646958828e-03 -1.840979903936386108e-01 -1.762614399194717407e-01 1.480823010206222534e-01 3.195222914218902588e-01
-5.062581971287727356e-02 1.843161880970001221e-01 1.316723227500915527e-01 -2.266332954168319702e-01 1.784900277853012085e-01 1.544615477323532104e-01 2.152196690440177917e-02 -1.193023007363080978e-02 -3.249056935310363770e-01 2.469485551118850708e-01 8.752336353063583374e-02 1.384143233299255371e-01 -2.010895125567913055e-02 -1.374252289533615112e-01 4.975001141428947449e-02 2.836272418498992920e-01 8.531528525054454803e-03 1.136301532387733459e-01 5.689461901783943176e-02 1.645518094301223755e-01 1.594520956277847290e-01 9.880852699279785156e-02 1.850410401821136475e-01 6.555002182722091675e-02 -4.956853017210960388e-02 1.127986386418342590e-01 -2.443001717329025269e-01 -3.143631815910339355e-01 8.134059607982635498e-02 -3.255927860736846924e-01 3.528718650341033936e-01 1.225116625428199768e-01
-4.509539157152175903e-02 7.780025154352188110e-02 1.481442302465438843e-01 7.106364239007234573e-03 -7.204984128475189209e-02 -2.613460719585418701e-01 3.654380887746810913e-02 -1.981351673603057861e-01 -2.566328346729278564e-01 1.846932023763656616e-01 -2.038943022489547729e-01 -1.359892338514328003e-01 -3.686532080173492432e-01 -1.595301777124404907e-01 6.715916097164154053e-02 -1.860293187201023102e-02 4.660515189170837402e-01 -1.529722358100116253e-03 -3.144572377204895020e-01 -1.049869656562805176e-01 2.785366177558898926e-01 -8.230286836624145508e-02 -4.566035792231559753e-02 7.858078181743621826e-02 2.016867510974407196e-02 2.523510344326496124e-02 3.356878831982612610e-02 -2.638694345951080322e-01 -1.112864688038825989e-01 1.249493286013603210e-01 7.585414499044418335e-02 6.560686975717544556e-02
-1.001460477709770203e-02 6.692358851432800293e-02 2.520484558772295713e-04 3.900263831019401550e-02 2.903572618961334229e-01 9.977147728204727173e-02 2.039577364921569824e-01 -3.002105355262756348e-01 -1.134327501058578491e-01 1.648785769939422607e-01 2.820401191711425781e-01 6.292682886123657227e-02 -2.510120570659637451e-01 -6.544409692287445068e-02 1.154121905565261841e-01 1.438855379819869995e-02 1.778744161128997803e-01 2.243146300315856934e-01 -1.897076666355133057e-01 6.056617945432662964e-02 3.763136565685272217e-01 -1.165356412529945374e-01 -1.865412443876266479e-01 1.331651955842971802e-01 -2.078651040792465210e-01 6.636586785316467285e-02 -2.451780289411544800e-01 2.705490291118621826e-01 -3.760641440749168396e-03 1.430650055408477783e-01 1.502164155244827271e-01 -1.011569201946258545e-01
1.944220513105392456e-01 2.883758544921875000e-01 1.602798998355865479e-01 -1.273848414421081543e-01 1.018743142485618591e-01 -1.458062976598739624e-01 1.020190343260765076e-01 -1.158018112182617188e-01 -2.225776314735412598e-01 -1.220844537019729614e-01 1.763886064291000366e-01 7.559067755937576294e-02 -1.373323202133178711e-01 3.538616001605987549e-01 2.806722223758697510e-01 3.280073637142777443e-03 2.159741818904876709e-01 2.952431142330169678e-01 -6.305434554815292358e-02 9.347628802061080933e-02 1.708628684282302856e-01 -2.242711782455444336e-01 3.878919035196304321e-02 -4.313059523701667786e-02 -7.825985550880432129e-02 -1.420814245939254761e-01 -3.254574537277221680e-01 9.189724922180175781e-02 -1.495365649461746216e-01 7.176944520324468613e-03 1.979079246520996094e-01 1.608903706073760986e-01
-8.311804383993148804e-02 3.347173631191253662e-01 3.272764980792999268e-01 -1.776893585920333862e-01 3.995407819747924805e-01 6.526758521795272827e-02 7.006187736988067627e-02 -1.514613777399063110e-01 -2.053434252738952637e-01 -9.451367706060409546e-02 -8.201415836811065674e-02 1.681797504425048828e-01 -3.282022476196289062e-01 -6.895330548286437988e-02 4.552326723933219910e-02 2.715626358985900879e-01 -4.331878945231437683e-02 3.391891419887542725e-01 -6.579924374818801880e-02 -1.713921725749969482e-01 -8.087628521025180817e-04 6.258632987737655640e-02 -1.550073362886905670e-02 2.288813516497612000e-02 1.169770658016204834e-01 -2.844970859587192535e-02 -7.712736725807189941e-02 2.026764452457427979e-01 -5.572948977351188660e-02 -1.504833102226257324e-01 1.688820570707321167e-01 7.160262763500213623e-02
-2.291633374989032745e-02 1.172951310873031616e-01 1.676741838455200195e-01 5.180097371339797974e-02 3.379304111003875732e-01 -1.642189770936965942e-01 1.746916472911834717e-01 -2.819187939167022705e-01 -2.039375156164169312e-01 -1.136984769254922867e-02 4.219663888216018677e-02 1.523804068565368652e-01 9.449851512908935547e-02 1.044364422559738159e-01 -1.027990207076072693e-01 1.085628792643547058e-01 1.050804480910301208e-01 -1.492988914251327515e-01 -2.478853017091751099e-01 2.695317864418029785e-01 2.150076627731323242e-01 -8.165372908115386963e-02 1.640952676534652710e-01 -5.303088948130607605e-02 -1.111227720975875854e-01 -8.566292375326156616e-02 -3.224098086357116699e-01 -7.721532136201858521e-02 -2.088825404644012451e-01 1.354464888572692871e-01 3.895990252494812012e-01 3.774122148752212524e-02
-1.608521938323974609e-01 2.120299935340881348e-01 2.035138756036758423e-01 1.286974996328353882e-01 -1.353847980499267578e-01 -2.655740380287170410e-01 6.994089484214782715e-02 -1.293771117925643921e-01 -3.558203577995300293e-01 2.433992475271224976e-01 -2.460141666233539581e-02 2.575423419475555420e-01 -2.091098427772521973e-01 -5.135674402117729187e-02 -6.137237325310707092e-02 1.416809856891632080e-01 3.180843293666839600e-01 8.535727858543395996e-02 9.269241243600845337e-02 3.379740118980407715e-01 -3.333267942070960999e-02 -1.963512003421783447e-01 -4.672808945178985596e-02 -7.744690775871276855e-02 -1.337196379899978638e-01 -1.293921172618865967e-01 -2.739628553390502930e-01 1.686427742242813110e-02 1.476157307624816895e-01 -1.620052009820938110e-01 -2.662618062458932400e-04 2.415191754698753357e-02
-2.942506037652492523e-02 2.307038009166717529e-01 -3.900667279958724976e-02 -9.087400510907173157e-03 2.297324314713478088e-02 -9.431255608797073364e-02 -1.795403286814689636e-02 -3.582039773464202881e-01 -2.509989142417907715e-01 7.530596107244491577e-02 -1.168639138340950012e-01 2.767972946166992188e-01 -7.084857672452926636e-02 1.212557181715965271e-01 -8.305837213993072510e-02 -3.467520233243703842e-03 1.744278371334075928e-01 -2.175348550081253052e-01 -4.743144512176513672e-01 1.183285936713218689e-01 -1.065504625439643860e-01 -2.020875215530395508e-01 -1.540584266185760498e-01 1.778490692377090454e-01 -6.930025666952133179e-02 -8.485723286867141724e-02 -1.643217802047729492e-01 7.916194200515747070e-02 -1.345129609107971191e-01 -6.570952944457530975e-03 -3.588433265686035156e-01 6.493174284696578979e-02
-2.876096069812774658e-01 3.931602537631988525e-01 4.591399431228637695e-02 -2.943039312958717346e-02 -7.189194113016128540e-02 -1.646700650453567505e-01 1.030350327491760254e-01 -5.413378402590751648e-02 -1.458793729543685913e-01 -9.081722795963287354e-02 -2.604326792061328888e-02 3.077043592929840088e-01 -1.287052333354949951e-01 1.054683774709701538e-01 9.333744645118713379e-02 -1.842094510793685913e-01 -1.574055254459381104e-01 1.608052998781204224e-01 -2.559041082859039307e-01 1.652302145957946777e-01 8.962211012840270996e-02 -1.158065274357795715e-01 -3.121061027050018311e-01 2.346302717924118042e-01 -3.351972997188568115e-02 1.305047720670700073e-01 -2.464777231216430664e-01 -2.084711045026779175e-01 1.734068989753723145e-01 2.412729151546955109e-02 1.541044469922780991e-02 2.193032801151275635e-01
-3.003365397453308105e-01 2.723026871681213379e-01 2.168389223515987396e-02 1.086660623550415039e-01 1.464692782610654831e-02 -9.281654655933380127e-02 7.089728116989135742e-02 -2.035817056894302368e-01 -3.789115846157073975e-01 -2.020093202590942383e-01 9.193364530801773071e-03 -2.773820236325263977e-02 -2.730506658554077148e-01 1.926573365926742554e-01 2.837815508246421814e-02 -3.004031442105770111e-02 3.863422945141792297e-02 1.145578697323799133e-01 -4.543877542018890381e-01 2.599463760852813721e-01 -6.930635869503021240e-02 -8.946178853511810303e-02 -1.355368830263614655e-02 1.741031557321548462e-01 -1.077755615115165710e-01 1.710643768310546875e-01 -1.408886015415191650e-01 3.265622630715370178e-02 2.179452180862426758e-01 -1.053420081734657288e-01 4.547328874468803406e-02 1.226125583052635193e-01
-1.530518829822540283e-01 1.559577882289886475e-01 -1.155257076025009155e-01 -8.665899187326431274e-02 4.405811056494712830e-02 2.368746846914291382e-01 1.317847222089767456e-01 -1.567902565002441406e-01 -2.933038473129272461e-01 8.204364776611328125e-02 -2.085532248020172119e-02 2.768070399761199951e-01 -4.205941408872604370e-02 -3.233456313610076904e-01 -2.021025419235229492e-01 -3.750225156545639038e-02 2.025512009859085083e-01 -3.973196074366569519e-02 -1.661970317363739014e-01 1.287608444690704346e-01 3.386848866939544678e-01 7.089215517044067383e-02 9.622494690120220184e-04 2.041657119989395142e-01 3.369579091668128967e-02 -1.283424627035856247e-02 -2.959809824824333191e-02 -1.236505806446075439e-01 -1.155474111437797546e-01 -2.740917801856994629e-01 3.871807754039764404e-01 -9.450070559978485107e-02
-2.991487085819244385e-01 3.643897473812103271e-01 -1.181945949792861938e-01 -1.061733663082122803e-01 -4.472416639328002930e-02 2.769703790545463562e-02 1.784631758928298950e-01 -1.480254679918289185e-01 -1.939977109432220459e-01 3.049394786357879639e-01 3.005701303482055664e-01 6.605680286884307861e-02 -3.697850406169891357e-01 5.538292601704597473e-02 -1.168161816895008087e-02 2.377639114856719971e-01 -1.125783175230026245e-01 1.045764088630676270e-01 -1.388158798217773438e-01 1.770965903997421265e-01 8.808951824903488159e-02 -1.612987369298934937e-02 -1.522501111030578613e-01 3.770520687103271484e-01 -2.347476035356521606e-02 8.357683569192886353e-02 8.790128678083419800e-02 -3.471648320555686951e-02 -8.079229295253753662e-02 -3.806569799780845642e-02 4.529003426432609558e-02 -6.840961053967475891e-03
1.151463165879249573e-01 -8.100181818008422852e-03 -7.288417965173721313e-02 -2.261864989995956421e-01 -1.008209511637687683e-01 -1.773094087839126587e-01 1.378935277462005615e-01 -4.826361313462257385e-02 -2.821734249591827393e-01 1.211946532130241394e-01 2.835415303707122803e-01 1.513869613409042358e-01 -2.961810529232025146e-01 -1.880305558443069458e-01 9.869679063558578491e-02 -7.899806648492813110e-02 1.475670337677001953e-01 8.786807954311370850e-02 -2.646234035491943359e-01 1.900911629199981689e-01 4.683985412120819092e-01 -1.479434370994567871e-01 -7.501710951328277588e-02 1.097049638628959656e-01 4.706666339188814163e-03 -1.247469931840896606e-01 -2.064820975065231323e-01 1.974130272865295410e-01 1.268327385187149048e-01 -1.844709552824497223e-02 1.344243884086608887e-01 6.541941314935684204e-02
-2.538045346736907959e-01 2.989501059055328369e-01 1.557177752256393433e-01 1.469824463129043579e-01 1.242485567927360535e-01 1.394071578979492188e-01 2.548827230930328369e-01 -1.208590045571327209e-01 -1.463558077812194824e-01 1.439646333456039429e-01 -1.347620636224746704e-01 2.701861858367919922e-01 -1.689296662807464600e-01 1.820535957813262939e-01 -3.438286483287811279e-02 2.027883566915988922e-02 1.563840508460998535e-01 2.872685492038726807e-01 7.901977002620697021e-02 5.791065469384193420e-02 1.140094846487045288e-01 -7.400518655776977539e-02 -1.216706633567810059e-01 -2.107844948768615723e-01 2.098104357719421387e-01 -2.705185115337371826e-02 -1.206122487783432007e-01 -9.270973503589630127e-02 -9.893220663070678711e-02 -3.730565607547760010e-01 2.505580484867095947e-01 1.241618916392326355e-01
-1.773069202899932861e-01 3.812462389469146729e-01 -1.150017976760864258e-01 -1.103028729557991028e-01 -1.411992460489273071e-01 1.749931722879409790e-01 4.199265316128730774e-02 -2.669590115547180176e-01 -2.278549224138259888e-01 3.036921620368957520e-01 3.577834367752075195e-01 9.389294683933258057e-02 -1.832641363143920898e-01 1.464084833860397339e-01 -5.591698735952377319e-02 1.243357583880424500e-01 4.369013383984565735e-02 2.201346307992935181e-02 -2.287528663873672485e-01 6.631916761398315430e-02 2.551394999027252197e-01 1.807043142616748810e-02 1.563559025526046753e-01 2.252897918224334717e-01 -5.541216582059860229e-02 2.324021607637405396e-02 3.232337534427642822e-02 -1.786367297172546387e-01 -1.616497635841369629e-01 -1.075048446655273438e-01 1.634086072444915771e-01 1.376603394746780396e-01
-9.540581703186035156e-02 2.055099755525588989e-01 -2.266864851117134094e-02 -1.986591964960098267e-01 -1.126235798001289368e-01 2.111022174358367920e-01 1.680380664765834808e-02 -3.895856142044067383e-01 -2.096806019544601440e-01 3.184464573860168457e-01 1.671628803014755249e-01 -1.523819565773010254e-01 -2.013549655675888062e-01 5.252141132950782776e-02 -4.739002138376235962e-02 6.333260983228683472e-02 -7.064656913280487061e-02 -1.036255285143852234e-01 -1.597668677568435669e-01 1.645920723676681519e-01 2.652339637279510498e-01 -1.245807204395532608e-02 1.470641344785690308e-01 5.611134320497512817e-02 2.849986553192138672e-01 -1.510919332504272461e-01 -2.640727162361145020e-01 -1.181524321436882019e-01 -9.316027909517288208e-02 -1.639261990785598755e-01 1.407412588596343994e-01 2.157488912343978882e-01
4.032348841428756714e-02 3.151161670684814453e-01 -1.505022346973419189e-01 -2.361574321985244751e-01 1.728430837392807007e-01 1.275428980588912964e-01 2.247299104928970337e-01 -1.879517734050750732e-01 -3.055647015571594238e-01 2.544204592704772949e-01 1.940689533948898315e-01 5.120693892240524292e-02 -1.502203047275543213e-01 -1.428644806146621704e-01 4.600398987531661987e-02 1.689215898513793945e-01 -8.413086831569671631e-02 2.502824664115905762e-01 -2.250789552927017212e-01 4.438241571187973022e-02 7.452945411205291748e-02 -9.169904515147209167e-03 -1.819725148379802704e-02 -9.064106643199920654e-02 1.143059507012367249e-01 -5.173128843307495117e-02 1.467959582805633545e-01 -8.190122991800308228e-02 -1.540326513350009918e-02 -2.545391023159027100e-01 3.864916861057281494e-01 1.474255919456481934e-01
-3.844268620014190674e-02 1.029950007796287537e-01 2.154396921396255493e-01 -3.435510993003845215e-01 7.541251182556152344e-02 -5.702697858214378357e-02 1.253695636987686157e-01 -2.661327123641967773e-01 -2.099456638097763062e-01 9.116955846548080444e-02 1.324300020933151245e-01 2.165687382221221924e-01 -1.481955945491790771e-01 1.245010718703269958e-01 -3.129440546035766602e-01 -4.855109378695487976e-02 -3.766045719385147095e-02 -4.058676771819591522e-03 -1.912797093391418457e-01 1.656590402126312256e-01 3.320951387286186218e-02 -3.620558977127075195e-02 -5.223394036293029785e-01 -1.612949818372726440e-01 4.389547929167747498e-02 2.020974755287170410e-01 -1.196882724761962891e-01 -9.872962720692157745e-03 6.479256600141525269e-02 -1.269499678164720535e-02 -1.514411568641662598e-01 1.489513665437698364e-01
1.162052750587463379e-01 4.628212153911590576e-01 -8.720884099602699280e-03 -8.430811017751693726e-02 -1.642621010541915894e-01 1.404684185981750488e-01 5.497086048126220703e-02 -3.185643255710601807e-01 -2.751344144344329834e-01 1.109491437673568726e-01 1.506844311952590942e-01 1.706628799438476562e-01 -5.569700151681900024e-02 1.542590111494064331e-01 -9.952661395072937012e-02 -1.135832518339157104e-01 1.794553250074386597e-01 1.431339979171752930e-01 -3.414422869682312012e-01 1.526702195405960083e-01 -5.133481323719024658e-02 -1.406944990158081055e-01 -1.206413954496383667e-01 9.775111079216003418e-02 -9.385098516941070557e-02 1.794864982366561890e-01 2.753212153911590576e-01 -1.483531147241592407e-01 -5.461867153644561768e-02 -1.442298889160156250e-01 1.490805298089981079e-01 1.946570724248886108e-02
-1.582539230585098267e-01 9.323620051145553589e-02 1.281324774026870728e-01 6.274415552616119385e-02 4.460257887840270996e-01 -1.774666458368301392e-01 -1.147440448403358459e-01 -1.054270192980766296e-01 -2.093448340892791748e-01 7.163007976487278938e-04 -1.859613060951232910e-01 1.226685196161270142e-01 -2.850054502487182617e-01 3.111817315220832825e-02 -2.167984656989574432e-02 -3.282829523086547852e-01 -8.748216181993484497e-02 2.408369034528732300e-01 -1.978490501642227173e-01 1.253723353147506714e-01 2.014487236738204956e-01 1.560785174369812012e-01 1.380063034594058990e-02 1.194763034582138062e-01 -1.668460220098495483e-01 -9.939321130514144897e-02 -1.848863959312438965e-01 -7.351482659578323364e-02 1.059648767113685608e-01 -2.442474663257598877e-02 3.437792658805847168e-01 7.999278604984283447e-03
-1.311735510826110840e-01 1.342990845441818237e-01 9.095953404903411865e-02 2.326169759035110474e-01 1.744115203619003296e-01 2.168430685997009277e-01 2.315872013568878174e-01 -4.310862720012664795e-01 -9.264335781335830688e-02 -2.203424833714962006e-02 -2.994486093521118164e-01 1.531554013490676880e-01 -3.363204300403594971e-01 1.716331206262111664e-02 2.077925018966197968e-02 -1.321019828319549561e-01 -3.586455062031745911e-02 1.017766743898391724e-01 -6.154043972492218018e-02 -9.164332598447799683e-02 4.591562151908874512e-01 -9.759520739316940308e-02 2.764820680022239685e-02 1.512790918350219727e-01 -6.185966730117797852e-02 -1.190819367766380310e-01 -4.276498407125473022e-02 -1.526290476322174072e-01 -3.666321188211441040e-02 1.052782535552978516e-01 7.896639406681060791e-02 4.855074360966682434e-02
-1.825863718986511230e-01 2.969097197055816650e-01 1.386969238519668579e-01 1.169579178094863892e-01 -6.463509052991867065e-02 -7.369509339332580566e-02 1.681202799081802368e-01 -1.431608498096466064e-01 -3.533306121826171875e-01 -1.901629865169525146e-01 -3.482991456985473633e-02 -2.610786817967891693e-02 -3.371165096759796143e-01 2.607671022415161133e-01 -1.153281191363930702e-03 -4.228407517075538635e-02 2.995050512254238129e-02 9.014384448528289795e-02 -3.781224489212036133e-01 3.007426857948303223e-01 -8.256948739290237427e-02 -2.422271296381950378e-02 -5.028739199042320251e-02 2.543683350086212158e-01 -4.913805425167083740e-02 2.388424873352050781e-01 -4.308327659964561462e-02 -1.386299543082714081e-02 1.925899237394332886e-01 -1.022950336337089539e-01 7.696298509836196899e-02 9.390456229448318481e-02
-1.376462876796722412e-01 2.812651991844177246e-01 -8.762837201356887817e-02 1.305839270353317261e-01 4.962069541215896606e-02 -1.502624005079269409e-01 1.820922791957855225e-01 -3.015758097171783447e-01 -1.253485083580017090e-01 5.415344610810279846e-02 -1.569042354822158813e-01 -1.926769912242889404e-01 -3.430251777172088623e-01 -1.126242280006408691e-01 1.525816321372985840e-02 2.971238456666469574e-02 2.742473185062408447e-01 5.880644917488098145e-02 -2.919999361038208008e-01 2.521324157714843750e-01 -6.844896823167800903e-02 -1.351715996861457825e-02 -1.326190680265426636e-01 -7.932540029287338257e-02 -2.608484029769897461e-01 2.334149479866027832e-01 6.737226992845535278e-02 -3.354204893112182617e-01 -8.832737803459167480e-02 2.813033200800418854e-02 -1.082063838839530945e-01 9.318263269960880280e-03
-4.040135815739631653e-02 7.196495682001113892e-02 8.269136399030685425e-02 -1.014445722103118896e-01 7.283170521259307861e-02 -3.033722043037414551e-01 -1.084070652723312378e-01 -2.092540264129638672e-02 -4.459701180458068848e-01 -4.418665543198585510e-02 -1.881617456674575806e-01 7.236518710851669312e-02 -3.220635056495666504e-01 -7.876556366682052612e-02 1.277951151132583618e-01 -3.633147850632667542e-02 2.997483313083648682e-01 1.214674785733222961e-01 -1.554328203201293945e-01 1.018995270133018494e-01 2.855354547500610352e-01 -3.289822116494178772e-02 4.795869067311286926e-02 3.015069961547851562e-01 -1.560897231101989746e-01 -2.050323337316513062e-01 -6.567505002021789551e-02 -2.655016481876373291e-01 -1.740509420633316040e-01 7.148408889770507812e-02 6.439398974180221558e-02 -4.176734387874603271e-02
-1.727196574211120605e-02 3.476627767086029053e-01 -6.559745222330093384e-02 -4.197022411972284317e-03 4.328038915991783142e-02 -1.559322029352188110e-01 3.148488402366638184e-01 -3.747649192810058594e-01 -3.678674697875976562e-01 3.827561438083648682e-02 -1.059940159320831299e-01 1.606455259025096893e-02 -9.368288516998291016e-02 -2.058990895748138428e-01 -5.728647112846374512e-02 -2.401440739631652832e-01 1.780541688203811646e-01 -1.127893328666687012e-01 -1.522790789604187012e-01 8.638219535350799561e-02 1.763194203376770020e-01 1.370412558317184448e-01 -1.602853275835514069e-02 2.934220433235168457e-01 3.125178441405296326e-02 4.659818857908248901e-02 -2.311476469039916992e-01 -1.077360957860946655e-01 -7.950982451438903809e-02 2.322460263967514038e-01 -9.221548587083816528e-02 9.651072323322296143e-03
-1.893993169069290161e-01 5.331584811210632324e-02 8.227204531431198120e-02 -5.374453216791152954e-02 1.200752705335617065e-01 -3.867549598217010498e-01 1.278006434440612793e-01 -3.690825700759887695e-01 -3.393859565258026123e-01 -4.397171735763549805e-02 -8.655770868062973022e-02 4.824201017618179321e-02 -2.621533274650573730e-01 1.274483352899551392e-01 -9.743501432240009308e-03 7.061856240034103394e-02 2.117997705936431885e-01 -9.195706248283386230e-02 -5.816343426704406738e-02 -1.888232678174972534e-01 1.529194712638854980e-01 9.496302157640457153e-02 -1.653319448232650757e-01 2.833916842937469482e-01 8.174812793731689453e-02 1.134537681937217712e-01 -3.600372672080993652e-01 -1.661554872989654541e-01 -5.662684142589569092e-02 -5.350624024868011475e-02 -1.124772615730762482e-02 5.201253667473793030e-02
-6.542210280895233154e-02 4.180359542369842529e-01 -1.051718443632125854e-01 5.763817951083183289e-02 4.535973072052001953e-01 1.222528442740440369e-01 5.380292236804962158e-02 -6.765612214803695679e-02 -2.872805297374725342e-01 3.546323478221893311e-01 -9.410019963979721069e-02 2.119822353124618530e-01 -2.463189959526062012e-01 -4.296614974737167358e-02 -1.023587733507156372e-01 -5.252034589648246765e-02 7.238442543894052505e-03 1.785963624715805054e-01 -9.566546976566314697e-02 -1.468808483332395554e-02 2.539672851562500000e-01 6.597234308719635010e-02 6.206003949046134949e-03 6.547718495130538940e-02 -2.512488067150115967e-01 1.017222851514816284e-01 -6.067639216780662537e-02 -7.479402422904968262e-02 1.937243528664112091e-02 1.046876460313796997e-01 1.697417497634887695e-01 5.642119795083999634e-02
6.350452452898025513e-02 -6.226226314902305603e-02 1.470359414815902710e-01 -3.093503415584564209e-02 3.050548769533634186e-02 3.220988437533378601e-02 2.272319346666336060e-01 -3.496341705322265625e-01 -7.786681503057479858e-02 2.624152004718780518e-01 4.331241846084594727e-01 2.970017790794372559e-01 -3.798549771308898926e-01 2.714678049087524414e-01 4.816757142543792725e-02 -5.478810518980026245e-02 1.187415942549705505e-01 1.985495388507843018e-01 -2.221955209970474243e-01 9.175290353596210480e-03 7.053142040967941284e-02 2.764905244112014771e-02 1.048981910571455956e-03 -7.558879442512989044e-03 -2.845384366810321808e-02 1.738221198320388794e-01 -1.186463981866836548e-01 7.642983645200729370e-02 -3.217040747404098511e-02 -1.018027812242507935e-01 6.269592046737670898e-02 2.111490219831466675e-01
-9.308467060327529907e-02 2.613753546029329300e-03 -1.168170478194952011e-02 -1.081533059477806091e-01 -2.161776646971702576e-02 -2.916965484619140625e-01 9.562091529369354248e-02 -3.429272398352622986e-02 -3.736332356929779053e-01 8.039952814579010010e-02 -9.958282113075256348e-02 -4.290753602981567383e-02 -4.459666907787322998e-01 1.185788493603467941e-02 2.446260899305343628e-01 4.577947035431861877e-02 2.717204689979553223e-01 1.465018093585968018e-01 -3.047488927841186523e-01 -1.351158767938613892e-01 3.439077436923980713e-01 -3.229250386357307434e-02 2.707060612738132477e-02 1.716192513704299927e-01 -3.791889920830726624e-02 2.083918452262878418e-02 -5.280420556664466858e-02 -8.024153113365173340e-02 -2.997438609600067139e-01 5.531150847673416138e-02 5.059846211224794388e-03 -6.984605640172958374e-02
-1.705669909715652466e-01 -5.419388413429260254e-02 5.234989523887634277e-02 -3.284595012664794922e-01 1.722620241343975067e-02 1.643177121877670288e-01 1.875758469104766846e-01 -8.301273919641971588e-03 -3.243512213230133057e-01 -1.158350612968206406e-02 -1.888267397880554199e-01 1.377779990434646606e-01 -3.951092958450317383e-01 -3.527595102787017822e-02 -9.140332788228988647e-02 2.591010630130767822e-01 6.621217727661132812e-02 4.597211256623268127e-02 -9.406869113445281982e-02 -8.627164363861083984e-02 3.402755856513977051e-01 -2.612314885482192039e-03 -8.105726540088653564e-02 3.081907629966735840e-01 -2.401401847600936890e-01 3.453575447201728821e-02 6.577230244874954224e-02 -1.007633507251739502e-01 -6.548693031072616577e-02 -7.701101899147033691e-02 2.599110305309295654e-01 -1.035645008087158203e-01
-3.193274140357971191e-02 1.575770974159240723e-01 -8.828835934400558472e-02 -9.947697818279266357e-02 1.664009243249893188e-01 -2.743773162364959717e-01 6.303554773330688477e-02 -1.723617762327194214e-01 -2.402920424938201904e-01 1.299654394388198853e-01 -6.634890101850032806e-03 2.684544771909713745e-02 -3.374989032745361328e-01 2.051054239273071289e-01 2.906863018870353699e-02 -6.813108921051025391e-02 3.443583846092224121e-01 -1.641552448272705078e-01 -8.943285793066024780e-02 9.673269465565681458e-03 1.285074949264526367e-01 2.548019029200077057e-02 -2.736090123653411865e-01 3.225401043891906738e-01 -9.995293617248535156e-02 3.844720125198364258e-02 -2.545702159404754639e-01 -3.800609111785888672e-01 7.214500010013580322e-02 5.714585259556770325e-02 5.630541965365409851e-02 3.012718819081783295e-02
3.306478634476661682e-02 2.019765824079513550e-01 2.070206552743911743e-01 -1.650894433259963989e-01 1.992825120687484741e-01 -1.855698823928833008e-01 1.177251245826482773e-02 -2.657382488250732422e-01 -3.175228238105773926e-01 -3.368691727519035339e-02 -1.785687208175659180e-01 4.309054091572761536e-02 -5.033676698803901672e-02 -1.183865591883659363e-01 1.440688371658325195e-01 -2.235589772462844849e-01 2.863825857639312744e-01 2.861187160015106201e-01 -1.365883499383926392e-01 7.747948169708251953e-02 6.449410691857337952e-03 1.771271079778671265e-01 -1.350607872009277344e-01 1.113492697477340698e-01 -3.739538490772247314e-01 -1.732132025063037872e-02 -9.860605001449584961e-02 2.205171994864940643e-02 -2.297864258289337158e-01 -1.960799247026443481e-01 -5.067293345928192139e-02 1.592189222574234009e-01
-7.698912918567657471e-02 2.239139229059219360e-01 1.544450819492340088e-01 -2.267362624406814575e-01 2.033298164606094360e-01 -1.765096634626388550e-01 -8.912684395909309387e-03 -9.965476393699645996e-02 -3.268862068653106689e-01 -3.057498484849929810e-03 4.339956864714622498e-02 1.647309660911560059e-01 6.614350713789463043e-03 1.979815065860748291e-01 1.422320902347564697e-01 -7.486753910779953003e-02 7.169238477945327759e-02 3.580253422260284424e-01 -3.008442521095275879e-01 2.044021040201187134e-01 1.901433169841766357e-01 -1.951887756586074829e-01 2.847431227564811707e-02 -1.828494817018508911e-01 2.644930481910705566e-01 2.350263595581054688e-01 -2.144750952720642090e-01 1.166014596819877625e-01 -1.089795604348182678e-01 9.401991218328475952e-02 1.400858070701360703e-02 7.345078885555267334e-02
-1.501140836626291275e-02 2.403619736433029175e-01 1.942955106496810913e-01 8.182007819414138794e-02 -2.473114430904388428e-01 -2.559386491775512695e-01 2.119514644145965576e-01 -1.002153605222702026e-01 -3.315167427062988281e-01 7.928258180618286133e-02 -1.022602841258049011e-01 1.903857439756393433e-01 -1.977834552526473999e-01 -3.796293959021568298e-02 -2.061883509159088135e-01 2.064670175313949585e-01 2.610555589199066162e-01 1.259576678276062012e-01 -1.359699666500091553e-01 1.645127683877944946e-02 2.264982908964157104e-01 -2.058424949645996094e-01 -1.670356541872024536e-01 -4.540681838989257812e-02 1.955485343933105469e-01 1.736707389354705811e-01 -2.169692516326904297e-01 -1.124146282672882080e-01 -1.057433430105447769e-02 1.074210777878761292e-01 -1.749037206172943115e-01 1.748191118240356445e-01
-1.287066042423248291e-01 4.312649369239807129e-01 1.024662330746650696e-01 -1.379522383213043213e-01 -6.056810170412063599e-02 1.566426455974578857e-01 5.084623023867607117e-02 -2.704516053199768066e-01 2.283986657857894897e-03 1.270179897546768188e-01 2.357808798551559448e-01 1.111500188708305359e-01 -4.067496061325073242e-01 1.517503112554550171e-01 -3.827501833438873291e-02 -1.564636528491973877e-01 -1.102116107940673828e-01 1.306847929954528809e-01 -8.469036221504211426e-02 2.022841721773147583e-01 6.336104124784469604e-02 -2.178607136011123657e-01 -1.185116395354270935e-01 7.875847816467285156e-02 1.264007389545440674e-01 4.494565352797508240e-02 1.119536906480789185e-01 -1.465876847505569458e-01 -2.200934141874313354e-01 -3.129670619964599609e-01 -3.149816393852233887e-02 1.305088847875595093e-01
-1.228367164731025696e-01 1.322093605995178223e-01 1.514526829123497009e-02 -3.883888572454452515e-02 4.715248048305511475e-01 -1.333276648074388504e-02 1.293922513723373413e-01 -1.277875900268554688e-01 -5.640488490462303162e-02 2.700303792953491211e-01 1.349627673625946045e-01 4.431772604584693909e-02 -3.023199141025543213e-01 7.802527397871017456e-02 -5.352189391851425171e-02 -3.306198120117187500e-01 1.653461754322052002e-01 -5.720853060483932495e-02 -1.464170664548873901e-01 2.279794216156005859e-02 2.291932851076126099e-01 -1.694107204675674438e-01 2.486447244882583618e-01 3.418887406587600708e-02 -4.437563195824623108e-02 1.708755493164062500e-01 1.120330542325973511e-01 -1.937725394964218140e-01 1.136273369193077087e-01 -6.441983580589294434e-02 3.082461953163146973e-01 1.184742301702499390e-01
2.355646938085556030e-01 3.727038800716400146e-01 1.577814519405364990e-01 3.248972445726394653e-02 4.183352291584014893e-01 6.645061075687408447e-02 4.148864746093750000e-02 -1.196168661117553711e-01 -3.106806278228759766e-01 2.390340715646743774e-01 -2.167474478483200073e-01 7.363692671060562134e-02 -8.265595883131027222e-02 2.274101227521896362e-01 -2.002496421337127686e-01 1.499889418482780457e-02 1.551630198955535889e-01 -1.277147382497787476e-01 -2.309990078210830688e-01 1.722127050161361694e-01 1.052204668521881104e-01 -7.979264110326766968e-02 3.226393600925803185e-03 5.362492799758911133e-02 -2.717866003513336182e-02 -1.676130741834640503e-01 9.569817781448364258e-02 -7.779975980520248413e-02 1.753999739885330200e-01 -6.799919903278350830e-02 2.314253896474838257e-01 -5.047833174467086792e-02
-2.003015875816345215e-01 3.659459054470062256e-01 6.142505630850791931e-02 -2.575160469859838486e-03 2.963605336844921112e-02 1.532579511404037476e-01 2.892940072342753410e-03 -2.402989566326141357e-01 -9.926692396402359009e-02 3.925824761390686035e-01 2.230385541915893555e-01 8.942301571369171143e-02 -3.212916553020477295e-01 2.283725440502166748e-01 1.128681600093841553e-01 3.933872655034065247e-02 -4.930104687809944153e-02 1.215833202004432678e-01 5.087972432374954224e-02 1.242701858282089233e-01 2.119030207395553589e-01 -7.243368774652481079e-02 7.627470046281814575e-02 2.348071783781051636e-01 2.003775089979171753e-01 -2.321736812591552734e-01 -2.189222723245620728e-01 -1.725596934556961060e-01 -4.413580894470214844e-02 -6.473724544048309326e-02 1.204442828893661499e-01 9.963116794824600220e-02
-1.816071718931198120e-01 1.192261129617691040e-01 2.151363939046859741e-01 9.081476926803588867e-02 1.786977518349885941e-03 -1.688117235898971558e-01 1.370569318532943726e-01 -1.209773570299148560e-01 -2.228127270936965942e-01 -6.509025115519762039e-03 1.181609258055686951e-01 -9.061252325773239136e-02 -4.003483653068542480e-01 1.234972774982452393e-01 1.481987256556749344e-02 -9.328856319189071655e-02 -7.887242734432220459e-02 -6.370032578706741333e-02 -2.726018428802490234e-01 3.135221600532531738e-01 -7.843130081892013550e-02 3.603929281234741211e-02 -2.047278359532356262e-02 4.078672528266906738e-01 -2.433475665748119354e-02 8.267075568437576294e-02 -2.271903455257415771e-01 7.517973426729440689e-04 2.001018226146697998e-01 -1.168842017650604248e-01 1.827405989170074463e-01 2.771062850952148438e-01
-1.747008711099624634e-01 -2.436679042875766754e-02 9.501711279153823853e-02 -7.531233876943588257e-02 1.171621680259704590e-01 -4.041616991162300110e-02 -1.824418008327484131e-01 -3.840581774711608887e-01 -2.864199280738830566e-01 1.931564509868621826e-02 4.563494771718978882e-02 -1.237278506159782410e-01 -6.151252612471580505e-02 -1.024341303855180740e-02 9.657603502273559570e-02 -7.856432348489761353e-02 6.889322400093078613e-02 3.830853998661041260e-01 -1.428387910127639771e-01 1.369985491037368774e-01 4.790489673614501953e-01 -1.749648749828338623e-01 -1.943733692169189453e-01 5.313857272267341614e-02 -2.377107441425323486e-01 -1.002994105219841003e-01 -5.845976248383522034e-02 7.703866064548492432e-02 -2.211347520351409912e-01 8.169960230588912964e-03 1.493240296840667725e-01 1.701706089079380035e-02
4.050992894917726517e-03 -9.696520119905471802e-02 -1.120208874344825745e-01 9.333814680576324463e-02 -4.908781498670578003e-02 -9.012775868177413940e-02 -8.639430254697799683e-02 -3.100907802581787109e-01 -3.049448728561401367e-01 -1.732992567121982574e-02 4.130798578262329102e-02 6.874592602252960205e-02 -3.721067309379577637e-01 -1.447109226137399673e-02 5.049739032983779907e-02 -1.851338595151901245e-01 3.319045901298522949e-01 2.638588845729827881e-01 -2.361978292465209961e-01 2.142683714628219604e-01 -5.786854401230812073e-02 2.465602755546569824e-02 -2.171112746000289917e-01 3.144957423210144043e-01 6.316214054822921753e-02 -5.407031625509262085e-02 -2.231023013591766357e-01 1.420234423130750656e-02 -1.916424632072448730e-01 4.351374134421348572e-02 9.192914515733718872e-02 2.109535783529281616e-01
-1.019492447376251221e-01 1.558377295732498169e-01 1.305685341358184814e-01 -7.697089761495590210e-02 2.408992201089859009e-01 -2.419490665197372437e-01 1.949920058250427246e-01 -1.943830251693725586e-01 -4.279230535030364990e-01 -2.163467928767204285e-02 3.576942533254623413e-02 -1.134340539574623108e-01 -1.719119697809219360e-01 2.569883875548839569e-02 9.147785604000091553e-02 5.371228978037834167e-02 2.809979915618896484e-01 -5.020840093493461609e-02 -2.708267420530319214e-02 -2.148577123880386353e-01 2.434472888708114624e-01 8.626578003168106079e-02 -3.151332736015319824e-01 1.003689542412757874e-01 -1.733741462230682373e-01 -3.960442915558815002e-02 -1.434733718633651733e-02 -3.865154087543487549e-01 -3.527885675430297852e-02 -2.073723636567592621e-02 1.442473381757736206e-01 5.090382322669029236e-02
-2.367303520441055298e-01 -1.226154714822769165e-02 -6.090651080012321472e-02 -1.233432739973068237e-01 6.615455448627471924e-02 1.835438460111618042e-01 -1.494753360748291016e-01 -4.635975696146488190e-03 -2.669832110404968262e-01 6.170259043574333191e-02 -5.925532802939414978e-02 -2.705758623778820038e-02 -4.930906295776367188e-01 -2.262529432773590088e-01 -2.293062806129455566e-01 -2.088946402072906494e-01 1.637525409460067749e-01 -5.054230615496635437e-02 -2.819284796714782715e-01 -7.608776539564132690e-02 5.937136709690093994e-02 -1.110797598958015442e-01 -1.295860856771469116e-02 5.268415808677673340e-02 1.913786679506301880e-02 1.277672648429870605e-01 1.897854357957839966e-01 -5.868076533079147339e-02 -1.286745667457580566e-01 -1.403792481869459152e-02 2.572467923164367676e-01 3.493507504463195801e-01
1.350289136171340942e-01 2.196174114942550659e-01 -1.898708404041826725e-03 -1.234577074646949768e-01 -2.280796319246292114e-01 2.923752665519714355e-01 -3.656504675745964050e-02 -1.904213428497314453e-01 -2.716960608959197998e-01 2.760795652866363525e-01 -8.467153646051883698e-03 1.248458847403526306e-01 -3.765080869197845459e-01 1.142981946468353271e-01 -3.120419802144169807e-03 -1.965005397796630859e-01 4.247817024588584900e-02 2.717798352241516113e-01 -3.032571077346801758e-01 4.852993041276931763e-02 1.172875612974166870e-01 -1.367574036121368408e-01 -1.895358413457870483e-01 1.535629332065582275e-01 -8.324329555034637451e-02 1.222838684916496277e-01 1.985150426626205444e-01 -1.682960391044616699e-01 -5.512171983718872070e-02 -1.451374590396881104e-01 8.348405361175537109e-02 -3.750901296734809875e-02
3.498123958706855774e-03 2.380346953868865967e-01 -2.464569546282291412e-02 -1.434114426374435425e-01 -1.072264686226844788e-01 -3.150855004787445068e-01 1.851173639297485352e-01 -4.358206689357757568e-02 -1.688088476657867432e-01 -9.504304267466068268e-03 -1.767685711383819580e-01 -2.070970647037029266e-02 -3.379948735237121582e-01 5.745961144566535950e-02 2.216599881649017334e-01 -6.147044524550437927e-02 1.588767468929290771e-01 2.344509214162826538e-01 -2.745629847049713135e-01 8.505271375179290771e-02 2.401193529367446899e-01 -2.367583656450733542e-04 -2.130757831037044525e-02 1.587305068969726562e-01 1.286123991012573242e-01 1.843458861112594604e-01 -1.512786597013473511e-01 -2.727306783199310303e-01 -3.774035274982452393e-01 2.653697039932012558e-03 5.395936220884323120e-02 -7.220508158206939697e-02
-4.135318845510482788e-02 4.085378646850585938e-01 -1.242379695177078247e-01 2.603930234909057617e-01 8.876032382249832153e-02 1.006120592355728149e-01 -1.165289878845214844e-01 -3.098817542195320129e-02 -3.002324700355529785e-01 5.706796422600746155e-02 -4.208016023039817810e-02 1.529656648635864258e-01 -2.227382808923721313e-01 -5.894484370946884155e-02 -2.077067643404006958e-02 7.204777002334594727e-02 -7.185349240899085999e-03 2.128606140613555908e-01 2.411160385236144066e-03 9.552296996116638184e-02 5.381222814321517944e-02 3.805575892329216003e-02 -1.126011982560157776e-01 -4.287234507501125336e-03 -1.090653091669082642e-01 2.099179923534393311e-01 -1.690893769264221191e-01 1.982951164245605469e-01 -9.869335591793060303e-02 -2.494513392448425293e-01 4.984444975852966309e-01 1.500420272350311279e-01
-1.491403728723526001e-01 4.329423606395721436e-02 1.589018106460571289e-01 5.638397112488746643e-02 -1.561138629913330078e-01 -2.438413500785827637e-01 9.969850629568099976e-02 9.179715812206268311e-02 -4.993067383766174316e-01 7.627529650926589966e-02 -1.699523180723190308e-01 1.914863139390945435e-01 -1.966205090284347534e-01 -1.662165969610214233e-01 -7.845671474933624268e-02 1.584529876708984375e-01 4.609082937240600586e-01 3.345096483826637268e-02 -1.118197515606880188e-01 1.225243061780929565e-01 1.127055808901786804e-01 -2.080834656953811646e-01 -2.004633545875549316e-01 -1.037480756640434265e-01 3.249450027942657471e-02 -9.678742289543151855e-02 -9.614706039428710938e-02 1.185232214629650116e-02 7.884889841079711914e-03 -1.342031061649322510e-01 -5.336714163422584534e-02 1.956531703472137451e-01
-7.000872492790222168e-02 6.552918255329132080e-02 -9.909478249028325081e-04 -3.458747565746307373e-01 -1.511667817831039429e-01 3.668756922706961632e-03 2.708991765975952148e-01 6.442414969205856323e-02 -4.786540865898132324e-01 1.076983138918876648e-01 8.876033127307891846e-02 3.040457963943481445e-01 -7.591100037097930908e-02 -8.546620607376098633e-03 1.249298304319381714e-01 -2.732635736465454102e-01 1.238655149936676025e-01 -1.530559659004211426e-01 -1.660097092390060425e-01 -2.029044181108474731e-02 2.490051388740539551e-01 -3.607177734375000000e-02 1.551081892102956772e-02 -5.611266195774078369e-02 -1.560418605804443359e-01 5.670575425028800964e-02 -1.632970869541168213e-01 -8.562951534986495972e-02 1.632648408412933350e-01 5.267309397459030151e-02 3.200383484363555908e-01 8.230936527252197266e-02
-6.612035632133483887e-02 1.162464246153831482e-01 -1.930384635925292969e-01 -1.781617552042007446e-01 2.447629421949386597e-01 -2.036360651254653931e-01 1.510336399078369141e-01 -2.029939740896224976e-01 -3.541405797004699707e-01 -6.014349684119224548e-02 1.121826022863388062e-01 -1.523737013339996338e-01 -2.668793797492980957e-01 -1.890956610441207886e-02 2.208821922540664673e-01 -4.283044114708900452e-02 3.391855955123901367e-01 2.157890424132347107e-02 -3.332343697547912598e-02 -7.189139723777770996e-03 2.077934145927429199e-01 -3.575025796890258789e-01 -8.609765768051147461e-02 8.247738331556320190e-02 -6.024472042918205261e-02 -6.306269764900207520e-02 -3.121300041675567627e-01 1.149524003267288208e-01 -1.281011998653411865e-01 -8.476602286100387573e-02 6.836237013339996338e-02 1.108313947916030884e-01
1.944411098957061768e-01 -9.129922837018966675e-03 1.514051705598831177e-01 -2.360102683305740356e-01 3.342563509941101074e-01 -2.372749894857406616e-01 -1.172899156808853149e-01 -2.747906446456909180e-01 -2.663636505603790283e-01 2.919247746467590332e-01 -1.462133228778839111e-01 1.148950010538101196e-01 -6.615979969501495361e-02 2.980174683034420013e-02 1.940418630838394165e-01 1.514468574896454811e-03 7.889226078987121582e-02 4.085266962647438049e-02 -3.883577585220336914e-01 4.246636107563972473e-02 4.864324629306793213e-02 -7.320026308298110962e-02 -2.505718171596527100e-01 -7.571616210043430328e-03 1.604699157178401947e-02 -5.144437402486801147e-02 4.962041974067687988e-02 1.827549189329147339e-01 -9.143428504467010498e-02 -2.091742753982543945e-01 -6.879215687513351440e-02 2.565633654594421387e-01
2.520661354064941406e-01 -9.446701034903526306e-03 1.427080780267715454e-01 -4.755184426903724670e-02 2.303490787744522095e-02 -2.445106804370880127e-01 2.844910025596618652e-01 -4.796778038144111633e-02 -2.468619793653488159e-01 -4.053492844104766846e-02 8.161079883575439453e-02 2.609383082017302513e-03 -4.311110079288482666e-01 -1.221187859773635864e-01 -2.975362539291381836e-01 -1.435885131359100342e-01 6.169341504573822021e-02 2.395493388175964355e-01 -3.198274075984954834e-01 2.963731810450553894e-02 3.676360249519348145e-01 1.825679540634155273e-01 3.554706647992134094e-02 -9.260203689336776733e-02 8.449938893318176270e-02 -1.180441398173570633e-02 -4.036282747983932495e-02 -3.540272265672683716e-02 -1.705269217491149902e-01 3.146149963140487671e-02 8.386696130037307739e-02 3.285734355449676514e-02
-3.434376716613769531e-01 3.599601686000823975e-01 -2.048501670360565186e-01 -4.721856117248535156e-02 1.051027551293373108e-01 2.121432870626449585e-01 1.419613659381866455e-01 -3.084279000759124756e-01 -2.239909917116165161e-01 2.375131398439407349e-01 1.441437453031539917e-01 -3.296879306435585022e-02 -3.097832202911376953e-01 -1.091290358453989029e-02 -1.512512471526861191e-02 7.486893236637115479e-02 -2.763846889138221741e-02 1.581452786922454834e-01 2.761932462453842163e-02 7.305444031953811646e-02 2.750476598739624023e-01 -8.060047030448913574e-02 -1.759402900934219360e-01 3.538981974124908447e-01 -8.011552691459655762e-02 -6.236041709780693054e-02 -8.162538707256317139e-02 6.340082734823226929e-02 -4.285752307623624802e-03 -6.438048928976058960e-02 9.700638800859451294e-02 -4.246024042367935181e-02
-1.285986509174108505e-02 2.350467443466186523e-01 1.194469779729843140e-01 -8.834146708250045776e-02 1.651817560195922852e-01 -2.543074786663055420e-01 1.736948341131210327e-01 -3.143360316753387451e-01 -4.027152955532073975e-01 5.964862555265426636e-02 1.286685168743133545e-01 -1.567929983139038086e-01 -2.719089090824127197e-01 -5.637687072157859802e-02 -2.480505593121051788e-02 -1.495950669050216675e-01 1.134768798947334290e-01 -3.776865303516387939e-01 -5.425304919481277466e-02 -1.706098914146423340e-01 2.604895830154418945e-01 1.495390683412551880e-01 -1.564085781574249268e-01 1.089841499924659729e-01 -1.824569404125213623e-01 2.925586141645908356e-02 -3.956462815403938293e-02 -1.588621139526367188e-01 -1.109575554728507996e-01 -1.808295026421546936e-02 6.875205785036087036e-02 -4.636725783348083496e-02
-8.794416487216949463e-02 3.650127351284027100e-01 7.128323614597320557e-02 -6.278820335865020752e-03 4.834564030170440674e-02 1.964379847049713135e-01 4.906967282295227051e-02 -3.843744099140167236e-01 -4.592546448111534119e-02 2.320732176303863525e-01 2.180893719196319580e-01 2.236314117908477783e-01 -3.003165721893310547e-01 1.422381550073623657e-01 -1.125922575592994690e-01 -2.321083098649978638e-01 3.879390284419059753e-02 3.297113999724388123e-02 -9.790821373462677002e-02 -1.806666105985641479e-01 1.346243172883987427e-01 -1.580493599176406860e-01 1.439951509237289429e-01 1.089406684041023254e-01 2.152566611766815186e-01 1.423681974411010742e-01 -2.563182413578033447e-01 5.694029852747917175e-02 -2.008257061243057251e-01 -5.547819659113883972e-02 -4.561246559023857117e-02 1.753873825073242188e-01
3.322044014930725098e-02 1.991844326257705688e-01 2.234840393066406250e-02 -3.403259515762329102e-01 1.633711904287338257e-01 1.043700128793716431e-01 1.567069441080093384e-01 -1.393658202141523361e-02 -2.943603396415710449e-01 1.790855377912521362e-01 4.793299734592437744e-02 2.923428714275360107e-01 -3.064196109771728516e-01 5.273261666297912598e-02 -1.930650472640991211e-01 3.465311974287033081e-02 -3.249764442443847656e-02 -4.801224544644355774e-02 -8.635261654853820801e-02 3.847483396530151367e-01 3.326228559017181396e-01 2.681674361228942871e-01 5.438089743256568909e-02 -2.049406468868255615e-01 2.124075219035148621e-02 1.477464567869901657e-02 -1.368849724531173706e-01 -1.338937729597091675e-01 7.410443574190139771e-02 -7.987502217292785645e-02 -3.031774424016475677e-02 4.951590299606323242e-02
4.243977367877960205e-03 2.505855858325958252e-01 1.723783761262893677e-01 -4.785572364926338196e-02 -3.475344181060791016e-01 -1.596263349056243896e-01 1.173340454697608948e-01 -2.334522604942321777e-01 -1.558881998062133789e-01 8.360913395881652832e-02 -2.920447885990142822e-01 -1.165082305669784546e-01 -1.940534561872482300e-01 1.301278173923492432e-01 -2.289714366197586060e-01 -1.152040064334869385e-01 1.728615760803222656e-01 -6.849874556064605713e-02 -2.541719973087310791e-01 3.467240557074546814e-02 1.765907555818557739e-01 1.105140596628189087e-01 -1.860885918140411377e-01 5.051724240183830261e-02 -1.196959838271141052e-01 -2.279248982667922974e-01 -2.781171500682830811e-01 1.152214407920837402e-01 -2.271914780139923096e-01 -1.842250972986221313e-01 1.255375295877456665e-01 3.219825401902198792e-02
2.083869129419326782e-01 3.172282502055168152e-02 -4.609701782464981079e-02 -1.289226263761520386e-01 2.255593687295913696e-01 2.768554538488388062e-02 8.475464582443237305e-02 -7.739090919494628906e-02 -1.855407804250717163e-01 2.236609607934951782e-01 1.297463625669479370e-01 3.082765340805053711e-01 -2.690262198448181152e-01 3.261033678427338600e-03 -6.289274990558624268e-02 5.823355168104171753e-02 2.434545941650867462e-02 -5.467718932777643204e-03 -2.774727940559387207e-01 -1.023207902908325195e-01 3.083230555057525635e-01 3.141435608267784119e-02 8.101781457662582397e-02 3.339914679527282715e-01 -7.217476516962051392e-02 -2.308148890733718872e-01 -6.213456764817237854e-02 -2.958792448043823242e-01 -2.747706174850463867e-01 -1.627853214740753174e-01 2.033222466707229614e-01 -2.191878482699394226e-02
5.610782280564308167e-02 3.274329006671905518e-01 6.200036406517028809e-02 3.997100144624710083e-02 -3.921245411038398743e-02 -9.512591361999511719e-02 -2.143740840256214142e-02 -2.154512107372283936e-01 -4.337629973888397217e-01 1.552696973085403442e-01 -2.010970935225486755e-02 -8.467786014080047607e-03 1.836202144622802734e-01 7.996676862239837646e-02 -3.943148255348205566e-02 1.868066787719726562e-01 -1.066655293107032776e-02 5.919635668396949768e-02 -1.997759342193603516e-01 -1.623251438140869141e-01 1.495101302862167358e-01 -1.333430260419845581e-01 -3.689399063587188721e-01 7.680910825729370117e-02 1.596815288066864014e-01 -7.430966198444366455e-02 -2.041609585285186768e-01 -1.902089715003967285e-01 1.873395144939422607e-01 -4.252192005515098572e-02 6.430273503065109253e-02 3.680852949619293213e-01
-4.068340733647346497e-02 1.460038572549819946e-01 2.077513933181762695e-01 -1.630420684814453125e-01 2.770229876041412354e-01 2.599112875759601593e-02 1.749553978443145752e-01 -3.223164677619934082e-01 -3.368792831897735596e-01 -1.359668225049972534e-01 1.661192774772644043e-01 -1.767891943454742432e-01 -2.492489814758300781e-01 8.904127031564712524e-02 -1.419588737189769745e-02 -2.508912086486816406e-01 2.616964578628540039e-01 -2.754449248313903809e-01 -4.981378093361854553e-02 -1.003000587224960327e-01 3.524491190910339355e-01 -4.008456319570541382e-02 -1.177874132990837097e-01 -6.798315793275833130e-02 -1.260552704334259033e-01 -7.996226847171783447e-02 -2.627910673618316650e-02 -1.393014788627624512e-01 -3.883724287152290344e-02 -1.446975469589233398e-01 -3.610662370920181274e-02 -6.321309506893157959e-02
-1.499885320663452148e-01 1.990666389465332031e-01 1.395331770181655884e-01 -3.011303544044494629e-01 2.712517045438289642e-02 -7.343326508998870850e-02 2.243338376283645630e-01 -2.289470136165618896e-01 -1.755963414907455444e-01 -2.256662771105766296e-02 -3.229495137929916382e-02 2.054953724145889282e-01 -1.147318333387374878e-01 -9.290476143360137939e-02 -4.241874068975448608e-02 -1.130827963352203369e-01 -2.843927033245563507e-02 5.598948150873184204e-02 -2.772666513919830322e-01 -8.117143809795379639e-02 1.800762563943862915e-01 -1.331623792648315430e-01 -4.118970036506652832e-01 -1.245335787534713745e-01 4.530202224850654602e-02 1.375466585159301758e-01 -1.500959843397140503e-01 -9.947265684604644775e-02 2.694024443626403809e-01 -2.104932218790054321e-01 -1.264792978763580322e-01 3.143981695175170898e-01
-2.271023206412792206e-02 3.693944588303565979e-02 2.893191576004028320e-01 -1.400897502899169922e-01 -1.583008021116256714e-01 -5.990093946456909180e-02 2.750568091869354248e-01 -2.493788450956344604e-01 -1.647886335849761963e-01 1.627052873373031616e-01 -2.722612917423248291e-01 -5.575726926326751709e-02 -1.097047179937362671e-01 -1.045928597450256348e-01 4.713267832994461060e-02 -1.690039336681365967e-01 9.415502659976482391e-03 -1.644759029150009155e-01 -4.423844218254089355e-01 -7.747259736061096191e-02 3.190070092678070068e-01 -1.369775086641311646e-01 -6.457747519016265869e-02 1.918575912714004517e-01 -1.335627883672714233e-01 -2.284013330936431885e-01 7.448984682559967041e-02 -1.515343189239501953e-01 -2.903463318943977356e-02 -9.188221395015716553e-02 2.031230628490447998e-01 6.524559855461120605e-02
-2.172947674989700317e-01 2.958680093288421631e-01 8.522740751504898071e-02 5.110978335142135620e-02 -9.671605378389358521e-02 -1.154817119240760803e-01 3.020275533199310303e-01 -1.998186111450195312e-01 -3.498980104923248291e-01 -1.325850635766983032e-01 7.348410785198211670e-02 -1.655457727611064911e-02 -2.370769977569580078e-01 2.573013901710510254e-01 2.832576446235179901e-02 7.865640521049499512e-02 5.111939739435911179e-03 1.350152939558029175e-01 -4.166349470615386963e-01 1.724410206079483032e-01 -2.591942250728607178e-02 -5.213144049048423767e-02 -4.890224337577819824e-02 2.485436201095581055e-01 -8.066637814044952393e-02 1.834284514188766479e-01 -1.753298640251159668e-01 1.475105434656143188e-02 2.260006815195083618e-01 -8.014635741710662842e-02 -1.198707427829504013e-02 9.255003184080123901e-02
-2.910608947277069092e-01 -2.977375127375125885e-02 1.676329076290130615e-01 -8.890791982412338257e-02 2.653404176235198975e-01 -4.285350441932678223e-02 2.171422243118286133e-01 -4.347869753837585449e-02 2.234622091054916382e-01 1.571474969387054443e-01 6.252281367778778076e-02 2.382420897483825684e-01 -1.597457677125930786e-01 3.386354073882102966e-02 -1.409258246421813965e-01 -9.937306493520736694e-02 2.073785513639450073e-01 6.808372586965560913e-02 -5.470924973487854004e-01 2.484111636877059937e-01 1.727168560028076172e-01 5.331273749470710754e-02 2.858463115990161896e-02 1.472396659664809704e-03 -3.762998431921005249e-02 1.748921871185302734e-01 -1.394737064838409424e-01 2.098444150760769844e-03 -1.949639022350311279e-01 -1.358119398355484009e-01 9.211779572069644928e-03 1.235131546854972839e-01
-1.661515235900878906e-01 1.603692211210727692e-02 7.303801178932189941e-02 -2.511196397244930267e-02 1.739595979452133179e-01 -1.406414955854415894e-01 2.561008930206298828e-01 -1.742367744445800781e-01 -3.422411680221557617e-01 2.400409281253814697e-01 -2.356225252151489258e-01 1.177068650722503662e-01 -2.036861628293991089e-01 7.059872150421142578e-02 -4.802378267049789429e-02 -4.825857002288103104e-03 2.567589581012725830e-01 -1.087013557553291321e-01 -2.311561554670333862e-01 -5.078154802322387695e-02 1.573273390531539917e-01 4.521866887807846069e-02 5.150267854332923889e-03 3.624905645847320557e-01 1.710091531276702881e-01 7.437688857316970825e-02 -3.484393656253814697e-01 -5.581443384289741516e-02 -9.291701018810272217e-02 -1.249773204326629639e-01 -1.570766568183898926e-01 -1.644902378320693970e-01
-1.361064761877059937e-01 1.754292249679565430e-01 5.975096300244331360e-02 -1.097989082336425781e-01 1.827187687158584595e-01 -3.920288980007171631e-01 2.345185540616512299e-02 -1.658252924680709839e-01 -4.208719432353973389e-01 5.558330193161964417e-02 -5.923649296164512634e-02 2.616010606288909912e-02 -3.799085021018981934e-01 -3.463108465075492859e-02 1.644771099090576172e-01 2.102636359632015228e-02 3.937928378582000732e-01 1.963929384946823120e-01 1.882783137261867523e-02 -3.337614983320236206e-02 2.182390540838241577e-01 8.900725841522216797e-02 -1.957759112119674683e-01 1.510502994060516357e-01 -2.087358944118022919e-02 3.181016072630882263e-02 -1.230744048953056335e-01 -5.146983638405799866e-02 -6.964015215635299683e-02 4.094650596380233765e-02 -1.577372103929519653e-01 7.371222600340843201e-03
-3.927779197692871094e-02 3.640004098415374756e-01 -1.013635378330945969e-02 1.522548049688339233e-01 -4.072243720293045044e-02 1.620351150631904602e-02 -3.972946107387542725e-02 -3.261749225202947855e-04 -2.068097740411758423e-01 -1.512459665536880493e-02 8.640920370817184448e-02 -3.156682550907135010e-01 -2.698102295398712158e-01 -2.102037519216537476e-02 1.256939470767974854e-01 5.531281232833862305e-02 2.122501134872436523e-01 -5.010263994336128235e-02 -2.799153923988342285e-01 -6.829689722508192062e-03 2.574841976165771484e-01 -8.025567978620529175e-02 -3.588837385177612305e-02 -7.788760960102081299e-02 6.643754243850708008e-02 4.297748804092407227e-01 -1.644391715526580811e-01 -3.173316717147827148e-01 -6.901236623525619507e-02 -4.054999444633722305e-03 -7.785151898860931396e-02 2.514241039752960205e-01
-1.945438235998153687e-01 7.927811145782470703e-02 1.036634370684623718e-01 -3.104920387268066406e-01 2.187896966934204102e-01 5.776193737983703613e-02 2.299912124872207642e-01 -3.088751137256622314e-01 -2.201531380414962769e-01 1.448252499103546143e-01 9.139986336231231689e-02 -1.677813231945037842e-01 -1.038841605186462402e-01 -1.447890885174274445e-03 1.060852967202663422e-02 -2.165188454091548920e-02 2.254014611244201660e-01 -2.518843859434127808e-02 -4.330022633075714111e-01 -1.784637272357940674e-01 9.175700694322586060e-02 3.097737766802310944e-02 3.611573204398155212e-02 -1.437893509864807129e-01 -1.640823483467102051e-01 4.049614369869232178e-01 -8.061646670103073120e-02 -6.850733608007431030e-02 1.181184127926826477e-02 -6.571486592292785645e-02 -9.096188843250274658e-02 1.221037507057189941e-01
2.526737935841083527e-02 8.403506129980087280e-02 1.588557846844196320e-02 4.353160411119461060e-02 1.398847699165344238e-01 8.429355919361114502e-03 -1.857550069689750671e-02 -2.642562687397003174e-01 -2.910499870777130127e-01 4.576619341969490051e-02 4.717662632465362549e-01 1.627134829759597778e-01 -2.747876346111297607e-01 1.462662965059280396e-01 1.597281396389007568e-01 -1.980670839548110962e-01 2.047147788107395172e-02 1.642748564481735229e-01 -2.841353416442871094e-01 4.115683957934379578e-02 2.628920413553714752e-02 1.389424651861190796e-01 -7.050341367721557617e-02 2.179612070322036743e-01 -1.798070967197418213e-01 5.627363547682762146e-02 1.203715130686759949e-01 -4.088917374610900879e-02 -1.560703068971633911e-01 -3.188202977180480957e-01 1.772273927927017212e-01 1.070937216281890869e-01
8.452483266592025757e-02 1.526080220937728882e-01 9.648852050304412842e-02 -1.887982636690139771e-01 -1.952887326478958130e-01 -2.838261425495147705e-01 9.115844219923019409e-02 2.379863709211349487e-02 -3.090946674346923828e-01 2.050295770168304443e-01 -4.123303592205047607e-01 1.707450002431869507e-01 -3.825606107711791992e-01 -9.756672382354736328e-02 4.109449684619903564e-02 1.403684318065643311e-01 1.950761675834655762e-01 1.644814503379166126e-03 -2.096343040466308594e-01 1.356563419103622437e-01 -1.625020205974578857e-01 -9.338476508855819702e-02 -1.429302394390106201e-01 -1.053001210093498230e-01 2.963794954121112823e-02 2.393987327814102173e-01 -6.375363469123840332e-02 6.714597344398498535e-03 9.747571498155593872e-02 -7.183767855167388916e-02 -3.431079909205436707e-02 1.945230513811111450e-01
-7.881242781877517700e-03 3.045927584171295166e-01 -5.174503196030855179e-03 -1.753012686967849731e-01 -1.504511088132858276e-01 -1.096030399203300476e-01 -9.450313448905944824e-02 -2.257044017314910889e-01 -1.746344417333602905e-01 -3.207715973258018494e-02 -1.808942556381225586e-01 2.380899637937545776e-01 -4.037010967731475830e-01 8.367641270160675049e-02 9.470141679048538208e-02 2.284216880798339844e-01 2.063137739896774292e-01 -1.314562559127807617e-01 -2.401234209537506104e-01 1.672614812850952148e-01 -1.570899188518524170e-01 -2.609773166477680206e-02 -1.387324482202529907e-01 2.508049309253692627e-01 -2.978808991611003876e-02 -2.419275976717472076e-02 -1.750155091285705566e-01 8.636393398046493530e-02 1.043780520558357239e-02 8.329510688781738281e-02 -1.402342021465301514e-01 3.325069844722747803e-01
-1.999127268791198730e-01 2.770754098892211914e-01 7.008842378854751587e-02 -9.036482870578765869e-02 -1.360827237367630005e-01 -3.045297265052795410e-01 8.381760865449905396e-02 -2.114742249250411987e-01 -4.379856884479522705e-01 -1.309448033571243286e-01 2.348095178604125977e-01 2.654359303414821625e-02 -6.988704204559326172e-02 7.825314253568649292e-02 -2.173574864864349365e-01 1.464703977108001709e-01 1.313262730836868286e-01 -1.695262640714645386e-01 -1.502189598977565765e-02 1.758404821157455444e-01 -4.726576805114746094e-02 -1.487617343664169312e-01 3.250135050620883703e-04 2.397884726524353027e-01 6.343846768140792847e-02 1.911408752202987671e-01 -1.475665271282196045e-01 -1.689845919609069824e-01 -3.267933428287506104e-01 -5.986801534891128540e-02 -2.561861462891101837e-02 4.170526191592216492e-02
-1.890001147985458374e-01 4.910442233085632324e-02 -1.591559201478958130e-01 -1.432440280914306641e-01 1.910428553819656372e-01 -1.229418162256479263e-02 2.276263982057571411e-01 2.355817938223481178e-03 -3.356857299804687500e-01 1.802354007959365845e-01 3.190025985240936279e-01 1.038326323032379150e-01 -2.281887233257293701e-01 2.179629206657409668e-01 1.722396165132522583e-01 -9.792590141296386719e-02 -8.467305451631546021e-02 5.912992358207702637e-02 -2.343407571315765381e-01 -2.341321855783462524e-01 2.470572739839553833e-01 -2.043936103582382202e-01 -1.273798495531082153e-01 8.650357276201248169e-02 -4.759066179394721985e-02 -8.703043311834335327e-02 -3.465790152549743652e-01 -8.691568858921527863e-03 -2.047430276870727539e-01 -3.375037387013435364e-02 6.965780258178710938e-02 7.834783941507339478e-02
1.313397437334060669e-01 4.732510820031166077e-02 2.360839098691940308e-01 1.008657217025756836e-01 8.351521939039230347e-02 3.414532542228698730e-02 -1.176951751112937927e-01 -6.667821854352951050e-02 -3.048256933689117432e-01 7.537922263145446777e-02 -8.227899670600891113e-03 9.194467216730117798e-02 -4.471598565578460693e-01 1.600037217140197754e-01 1.551834195852279663e-01 6.203773245215415955e-02 7.900084555149078369e-02 1.089744567871093750e-01 -3.633022904396057129e-01 8.897413313388824463e-02 -2.067424505949020386e-01 1.120943352580070496e-01 -1.925225406885147095e-01 5.985454842448234558e-02 1.095819380134344101e-02 1.105590611696243286e-01 -1.174083650112152100e-01 -1.877675801515579224e-01 -1.075596883893013000e-01 -4.011406898498535156e-01 -1.134333610534667969e-01 -1.638430356979370117e-01
-2.035065144300460815e-01 1.946257650852203369e-01 -1.873548887670040131e-02 2.094005495309829712e-01 -2.157157659530639648e-01 9.029055386781692505e-02 3.726434409618377686e-01 -3.105673491954803467e-01 -1.933827996253967285e-01 6.513362377882003784e-02 1.456289887428283691e-01 3.061347603797912598e-01 -2.027881443500518799e-01 -7.670518010854721069e-02 2.053394019603729248e-01 5.865209177136421204e-02 8.557247370481491089e-02 -7.972132298164069653e-04 -2.563142478466033936e-01 1.255116313695907593e-01 1.288978457450866699e-01 -2.322300374507904053e-01 1.253062784671783447e-01 -1.062130779027938843e-01 -2.092362940311431885e-02 9.333115071058273315e-02 6.899278610944747925e-02 -1.971206665039062500e-01 -2.829047441482543945e-01 -1.024169623851776123e-01 7.858377695083618164e-02 3.952307626605033875e-02
-1.875903606414794922e-01 1.883477419614791870e-01 3.459128737449645996e-02 -6.307117640972137451e-02 1.108884885907173157e-01 -2.117579057812690735e-02 3.170640021562576294e-02 -1.422243118286132812e-01 -1.921352744102478027e-01 2.441948503255844116e-01 2.080343812704086304e-01 -7.196132838726043701e-02 -2.580527663230895996e-01 -1.605314947664737701e-02 1.708570122718811035e-01 1.082180067896842957e-01 9.423700720071792603e-02 2.477853596210479736e-01 -8.405101299285888672e-02 1.245422735810279846e-01 3.889624476432800293e-01 -2.844288349151611328e-01 -2.498458772897720337e-01 1.106228530406951904e-01 8.800520747900009155e-02 -2.984889084473252296e-03 -2.120186984539031982e-01 2.519685328006744385e-01 -1.145405620336532593e-01 2.635264098644256592e-01 9.476836770772933960e-02 1.731493026018142700e-01
1.004908308386802673e-01 1.015756651759147644e-01 6.292736530303955078e-02 -2.812774479389190674e-01 3.948311880230903625e-02 -1.934517771005630493e-01 -4.566949605941772461e-02 -1.322064846754074097e-01 -2.081189751625061035e-01 1.459154635667800903e-01 -1.082611232995986938e-01 9.858418256044387817e-02 -3.643523156642913818e-01 6.290400028228759766e-02 1.732192039489746094e-01 3.100430369377136230e-01 1.970028579235076904e-01 7.964889518916606903e-03 -2.959330677986145020e-01 5.841090902686119080e-02 6.035887077450752258e-02 -7.501253485679626465e-02 -1.784689277410507202e-01 -8.371537923812866211e-02 2.110427245497703552e-02 2.757907509803771973e-01 -6.728261709213256836e-02 9.746140241622924805e-02 2.737302184104919434e-01 -1.021125465631484985e-01 -2.282192558050155640e-01 2.882937192916870117e-01
1.835573464632034302e-02 2.468835115432739258e-01 -3.057809546589851379e-02 -6.639174651354551315e-03 8.862019330263137817e-02 2.086626589298248291e-01 5.538123473525047302e-02 -5.726556852459907532e-02 -3.926315903663635254e-01 3.994510173797607422e-01 -1.224170327186584473e-01 1.419774144887924194e-01 -2.380071431398391724e-01 -5.861098412424325943e-03 -6.845046300441026688e-04 -3.335076943039894104e-02 6.032153964042663574e-02 -2.713086083531379700e-03 -1.184716597199440002e-01 -1.284084748476743698e-02 -4.152622818946838379e-02 1.465127617120742798e-01 -1.376197636127471924e-01 5.069465562701225281e-02 -2.530088722705841064e-01 -4.898035898804664612e-02 2.504000961780548096e-01 -3.248787820339202881e-01 -1.236943602561950684e-01 -4.867956042289733887e-02 3.329212665557861328e-01 2.182252556085586548e-01
-2.300609275698661804e-02 2.290608137845993042e-01 -3.310593217611312866e-02 -2.360615134239196777e-01 3.246078491210937500e-01 9.491810202598571777e-02 3.693525791168212891e-01 -2.075693309307098389e-01 -1.038440838456153870e-01 1.328676939010620117e-01 1.305713653564453125e-01 -9.782321006059646606e-02 -1.324031502008438110e-01 9.703025966882705688e-02 -1.304521970450878143e-02 1.726388633251190186e-01 2.057929635047912598e-01 5.741290748119354248e-02 -1.936830431222915649e-01 -1.249487474560737610e-01 2.294399030506610870e-02 -1.427805423736572266e-01 -6.671517342329025269e-02 -1.203321069478988647e-01 -5.903905630111694336e-02 4.198306798934936523e-01 -3.113522827625274658e-01 -3.768504783511161804e-02 -1.600104421377182007e-01 7.392955012619495392e-03 5.276491492986679077e-02 1.978832036256790161e-01
4.477989301085472107e-02 8.391838520765304565e-02 1.213374957442283630e-01 -2.540440261363983154e-01 8.518639206886291504e-02 -1.375231426209211349e-02 -1.139900460839271545e-02 1.477737277746200562e-01 -2.421962618827819824e-01 1.645108461380004883e-01 7.572885602712631226e-02 2.042947113513946533e-01 -1.938385218381881714e-01 9.211500734090805054e-02 -2.430388629436492920e-01 4.720651358366012573e-02 6.799326837062835693e-02 7.358097285032272339e-02 -2.031102031469345093e-01 -6.786786019802093506e-02 4.804091751575469971e-01 -5.627879127860069275e-02 -1.334514170885086060e-01 3.530489504337310791e-01 -1.729350686073303223e-01 1.160678192973136902e-01 -9.987463802099227905e-02 -1.050783023238182068e-01 -1.925195455551147461e-01 -1.590276695787906647e-02 3.281877040863037109e-01 1.011271611787378788e-03
8.431251160800457001e-03 2.788893878459930420e-01 -1.031581461429595947e-01 4.501260444521903992e-02 3.655076324939727783e-01 1.235141083598136902e-01 -8.233845978975296021e-02 -7.886172831058502197e-02 -2.424743622541427612e-01 2.847611606121063232e-01 -2.194110602140426636e-01 2.454730570316314697e-01 -1.158148050308227539e-01 1.815576851367950439e-01 -1.333883851766586304e-01 -3.195638582110404968e-02 1.581807285547256470e-01 7.792284339666366577e-02 -8.794541656970977783e-02 7.210250012576580048e-03 4.182277321815490723e-01 -2.120290137827396393e-02 7.136448472738265991e-02 -9.461389854550361633e-03 -2.833134233951568604e-01 6.484265625476837158e-02 -5.099819600582122803e-02 -1.585812419652938843e-01 1.214379295706748962e-01 5.161810293793678284e-02 2.880491018295288086e-01 4.616435244679450989e-02
-9.021987020969390869e-02 3.753623068332672119e-01 6.523431092500686646e-02 1.962617784738540649e-02 -1.020542830228805542e-01 -1.485339254140853882e-01 1.050458252429962158e-01 -1.162052005529403687e-01 -1.100721508264541626e-01 -3.855506703257560730e-02 -1.991085894405841827e-02 1.133270189166069031e-01 -3.616567850112915039e-01 8.901486173272132874e-03 1.479835063219070435e-01 2.178362458944320679e-01 6.900241225957870483e-02 2.645535580813884735e-02 -3.124808669090270996e-01 2.461239993572235107e-01 -1.945734620094299316e-01 -1.077358648180961609e-01 -1.666664332151412964e-02 4.111579954624176025e-01 2.320441789925098419e-02 -1.260738074779510498e-01 -2.127796858549118042e-01 7.346656173467636108e-02 5.156486481428146362e-02 -3.313895687460899353e-02 -1.784772053360939026e-02 3.295153081417083740e-01
2.588703334331512451e-01 1.452063322067260742e-01 7.443528622388839722e-02 8.122961968183517456e-02 5.573685467243194580e-02 -7.518289983272552490e-02 9.380247443914413452e-02 -3.413392305374145508e-01 -4.714117944240570068e-01 3.926198557019233704e-02 2.607591748237609863e-01 1.685516089200973511e-01 -1.630173027515411377e-01 -1.661316491663455963e-03 7.002071943134069443e-03 -2.312044352293014526e-01 -5.087854713201522827e-02 2.767521739006042480e-01 -6.307164579629898071e-02 -6.648623943328857422e-02 1.650044769048690796e-01 1.320378482341766357e-01 -2.708735466003417969e-01 4.287230968475341797e-02 -2.973595857620239258e-01 1.129750758409500122e-01 -5.621997267007827759e-02 -1.843057870864868164e-01 -9.349900484085083008e-02 -3.996951971203088760e-03 1.017217710614204407e-01 2.374903857707977295e-02
-3.722814843058586121e-02 2.285807877779006958e-01 -2.152108550071716309e-01 -1.001828387379646301e-01 -7.910674437880516052e-03 1.667918413877487183e-01 3.803606927394866943e-01 -3.314888477325439453e-01 -2.346368134021759033e-01 3.440318107604980469e-01 -1.024892181158065796e-02 1.517444103956222534e-01 -7.412253320217132568e-02 3.159502521157264709e-02 -5.963829904794692993e-02 2.286652475595474243e-01 9.652636013925075531e-03 1.754454374313354492e-01 -2.085722535848617554e-01 6.109139416366815567e-03 1.737050712108612061e-01 1.343595981597900391e-02 -7.135701924562454224e-02 -8.202510327100753784e-02 -3.981730714440345764e-02 1.828183680772781372e-01 7.366434484720230103e-02 -2.395538389682769775e-01 -1.560450196266174316e-01 -5.644064769148826599e-02 2.702601552009582520e-01 1.835924088954925537e-01
-3.483876353129744530e-03 5.236327275633811951e-02 2.683120965957641602e-02 -7.597580552101135254e-02 7.602125406265258789e-02 1.436320841312408447e-01 1.585247516632080078e-01 -3.976154029369354248e-01 -2.038691937923431396e-01 1.088413819670677185e-01 3.794688880443572998e-01 3.042095005512237549e-01 -2.731029093265533447e-01 1.717530339956283569e-01 1.188954114913940430e-01 -9.680376946926116943e-02 3.855673223733901978e-02 2.044939845800399780e-01 -3.959211409091949463e-01 -9.509273804724216461e-03 3.978181630373001099e-02 -3.620510175824165344e-02 8.817303180694580078e-02 -4.949654638767242432e-02 -1.066044718027114868e-01 1.489206701517105103e-01 -9.147869795560836792e-02 1.502313017845153809e-01 -2.164217382669448853e-01 -9.038097411394119263e-02 5.681682005524635315e-02 1.661162227392196655e-01
1.574255377054214478e-01 2.667677104473114014e-01 3.947339579463005066e-02 -5.839780718088150024e-02 8.118388801813125610e-02 -3.382778167724609375e-02 1.790437549352645874e-01 1.344908587634563446e-02 -1.620705276727676392e-01 1.575243026018142700e-01 -3.517419397830963135e-01 1.215664595365524292e-01 -5.090565085411071777e-01 9.161986410617828369e-03 -9.968185424804687500e-02 8.947707712650299072e-02 5.557068809866905212e-02 6.136120110750198364e-02 -2.176642268896102905e-01 -1.392553448677062988e-01 3.324525654315948486e-01 -2.900631427764892578e-01 -1.296273171901702881e-01 5.657696351408958435e-02 5.126342177391052246e-02 -1.431744396686553955e-01 2.091887295246124268e-01 9.711203724145889282e-02 5.538045614957809448e-02 -9.518940001726150513e-02 1.102045401930809021e-01 5.903425440192222595e-02
9.146784245967864990e-02 2.599769830703735352e-01 1.693324297666549683e-01 -3.881936520338058472e-02 -2.163257896900177002e-01 -1.250733435153961182e-01 2.640411853790283203e-01 -1.616931110620498657e-01 -4.350880086421966553e-01 -9.931107610464096069e-02 -3.609712719917297363e-01 -3.280713781714439392e-02 -1.660787463188171387e-01 -9.225436300039291382e-02 2.073290944099426270e-01 7.624577730894088745e-02 2.220657020807266235e-01 2.409693598747253418e-02 -1.830231994390487671e-01 1.628489419817924500e-02 2.335176467895507812e-01 -1.226776987314224243e-01 5.004231631755828857e-02 1.379940509796142578e-01 -1.782021671533584595e-01 -1.814265698194503784e-01 7.705519348382949829e-02 -3.445388004183769226e-02 -1.898788809776306152e-01 -3.458265960216522217e-02 1.074392274022102356e-01 1.573447585105895996e-01
-2.197928130626678467e-01 2.614610195159912109e-01 5.058920476585626602e-03 8.574747294187545776e-02 5.098677799105644226e-02 1.797142773866653442e-01 1.768099069595336914e-01 -2.319400459527969360e-01 -1.639516353607177734e-01 1.358690112829208374e-01 -1.553987115621566772e-01 3.010426759719848633e-01 -3.019047677516937256e-01 -2.858724296092987061e-01 -1.286564320325851440e-01 -4.068833217024803162e-02 -9.430049359798431396e-02 3.089923597872257233e-02 7.335122791118919849e-04 1.119531542062759399e-01 3.233742341399192810e-02 5.850869789719581604e-02 -1.419669389724731445e-01 -1.170065626502037048e-01 -2.188652567565441132e-02 9.449760615825653076e-02 -2.215102016925811768e-01 -6.364553421735763550e-02 -1.365046948194503784e-01 -3.381747603416442871e-01 3.026013970375061035e-01 2.387834638357162476e-01
-1.151017174124717712e-01 2.077132910490036011e-01 6.579152494668960571e-02 1.474304776638746262e-02 9.255753457546234131e-02 3.054038584232330322e-01 -3.527777269482612610e-02 -8.152491599321365356e-02 -3.335277438163757324e-01 -1.547179818153381348e-01 -1.442672312259674072e-01 1.205350607633590698e-01 -1.598497480154037476e-01 -2.420648932456970215e-01 -1.309553831815719604e-01 -2.098026722669601440e-01 2.420621067285537720e-01 -1.488774716854095459e-01 -2.779768109321594238e-01 4.107918962836265564e-02 8.519165217876434326e-03 7.464493811130523682e-02 -1.840195059776306152e-01 1.213966533541679382e-01 1.135071739554405212e-01 -1.914124786853790283e-01 -7.945623993873596191e-02 -3.017258942127227783e-01 -1.939320862293243408e-01 2.231818623840808868e-02 2.762542963027954102e-01 1.955429166555404663e-01
-2.872531712055206299e-01 1.170575842261314392e-01 6.083328276872634888e-02 2.745308168232440948e-02 1.178221870213747025e-02 1.849317699670791626e-01 9.661523997783660889e-02 -1.256812065839767456e-01 -2.631414234638214111e-01 1.500304639339447021e-01 1.969633400440216064e-01 2.205834984779357910e-01 -2.212140858173370361e-01 1.874376535415649414e-01 1.836170256137847900e-01 -4.773895069956779480e-02 1.123519707471132278e-02 2.401502430438995361e-01 -3.975821435451507568e-01 -2.142717987298965454e-01 1.744832843542098999e-01 -3.153618574142456055e-01 -3.523996099829673767e-02 1.615177094936370850e-02 7.469414174556732178e-02 2.309252694249153137e-02 2.545474171638488770e-01 -3.525681421160697937e-02 -7.593051344156265259e-02 -1.992982625961303711e-01 1.508675515651702881e-01 -8.375106006860733032e-02
-3.020308613777160645e-01 -6.498987972736358643e-02 -1.058032587170600891e-01 -1.461395770311355591e-01 -1.188881099224090576e-01 2.132523208856582642e-01 -4.472587257623672485e-02 -3.320549130439758301e-01 -2.850290238857269287e-01 6.563234329223632812e-02 1.404096186161041260e-01 1.315981745719909668e-01 -1.301868706941604614e-01 2.422077953815460205e-02 -6.606595125049352646e-03 8.058724552392959595e-02 3.149587213993072510e-01 -2.774764224886894226e-02 -2.307330369949340820e-01 1.426716446876525879e-01 3.497175872325897217e-01 6.434840708971023560e-02 1.141617372632026672e-01 -1.604235470294952393e-01 1.276908665895462036e-01 1.326815932989120483e-01 -4.519185051321983337e-02 5.675624683499336243e-02 -8.062066882848739624e-02 2.248980849981307983e-02 1.313745677471160889e-01 3.889269530773162842e-01
-9.052316844463348389e-02 5.515315756201744080e-02 4.859736561775207520e-02 -4.832198470830917358e-02 -1.262068599462509155e-01 -3.639283031225204468e-02 2.281408011913299561e-01 -3.204729259014129639e-01 -8.816760033369064331e-02 3.374669328331947327e-02 4.916050732135772705e-01 2.438779026269912720e-01 -1.898687332868576050e-01 2.046409994363784790e-01 9.610342979431152344e-02 -4.040085151791572571e-02 1.209679543972015381e-01 1.042613983154296875e-01 -3.295381963253021240e-01 8.980110287666320801e-02 7.985836267471313477e-02 -9.524231404066085815e-02 4.728159680962562561e-02 -7.751303724944591522e-03 -1.459098160266876221e-01 2.038542181253433228e-01 -6.628852337598800659e-02 -6.294147577136754990e-03 -2.083384543657302856e-01 -3.161072432994842529e-01 1.240303888916969299e-01 1.652361601591110229e-01
1.390748377889394760e-02 1.119585260748863220e-01 4.182189702987670898e-02 -3.630678728222846985e-02 -8.570254594087600708e-02 -2.531737685203552246e-01 5.153751745820045471e-02 -1.953188031911849976e-01 -4.274145662784576416e-01 1.162357926368713379e-01 -5.048558861017227173e-02 -1.876895725727081299e-01 -2.261540591716766357e-01 -9.212558716535568237e-02 -2.043210566043853760e-01 -5.035731568932533264e-02 2.813010215759277344e-01 -4.105502367019653320e-02 -2.948902174830436707e-02 -1.530002653598785400e-01 2.077791243791580200e-01 3.596152737736701965e-02 -2.228633314371109009e-01 2.810436487197875977e-01 -6.138378754258155823e-03 1.887719631195068359e-01 -2.646926939487457275e-01 -3.327975571155548096e-01 -3.113005869090557098e-02 -1.895010024309158325e-01 4.912346601486206055e-02 8.722583763301372528e-03
7.836753875017166138e-02 3.366247285157442093e-03 9.876277297735214233e-02 -2.611477971076965332e-01 5.259341374039649963e-02 -1.301990449428558350e-01 -1.170656755566596985e-01 -1.553348004817962646e-01 -2.966443896293640137e-01 1.621983498334884644e-01 3.200236335396766663e-02 8.523142337799072266e-02 -5.826249122619628906e-01 2.238305956125259399e-01 1.652874201536178589e-01 9.544754773378372192e-02 -2.638349309563636780e-02 5.938769504427909851e-02 -2.976873815059661865e-01 -7.931037247180938721e-02 -5.447879061102867126e-02 9.801779687404632568e-02 -3.001337125897407532e-02 4.792692884802818298e-02 -1.455125492066144943e-02 4.521340504288673401e-02 -4.537545889616012573e-02 -4.055585563182830811e-01 -8.072662353515625000e-02 -6.405016034841537476e-02 -1.179274842143058777e-01 3.929686546325683594e-02
7.100394368171691895e-02 2.209866642951965332e-01 4.641192406415939331e-02 -3.890240937471389771e-02 -1.469898372888565063e-01 -2.558931112289428711e-01 -2.584871090948581696e-02 -3.179695904254913330e-01 -2.221110165119171143e-01 -1.681313104927539825e-02 -1.114094071090221405e-02 1.185156553983688354e-01 -3.100138530135154724e-02 1.246720645576715469e-02 2.959152869880199432e-02 2.361621260643005371e-01 -1.674870215356349945e-02 -1.233184337615966797e-01 -2.281068265438079834e-01 -1.729913651943206787e-01 2.063468545675277710e-01 -1.358542442321777344e-01 -3.229970633983612061e-01 -1.689334064722061157e-01 3.856135532259941101e-02 -6.642827391624450684e-02 -2.997491061687469482e-01 -5.104723200201988220e-02 -5.383492261171340942e-02 -3.110104501247406006e-01 -4.517577216029167175e-02 3.750673532485961914e-01
-1.549508422613143921e-03 1.340004801750183105e-01 1.281234472990036011e-01 -1.680974662303924561e-01 2.273119539022445679e-01 -8.834955096244812012e-02 -1.324948519468307495e-01 -2.669707536697387695e-01 -3.513163328170776367e-01 -8.383952826261520386e-02 8.782616257667541504e-02 1.525134779512882233e-02 -3.236291408538818359e-01 -9.120261669158935547e-02 1.224473044276237488e-01 -9.683576412498950958e-03 2.867670357227325439e-01 5.744991358369588852e-04 -1.384808570146560669e-01 -2.183512449264526367e-01 3.311629891395568848e-01 6.672728806734085083e-02 -3.324102163314819336e-01 1.019798144698143005e-01 -1.788906380534172058e-02 1.973241940140724182e-02 2.325737774372100830e-01 -1.952098309993743896e-01 -2.102035731077194214e-01 7.243284024298191071e-03 -3.432234749197959900e-02 -9.731162339448928833e-03
-1.372434794902801514e-01 1.795240789651870728e-01 3.521586060523986816e-01 -1.709436625242233276e-01 2.053932249546051025e-01 -1.991301476955413818e-01 -1.354046761989593506e-01 -2.360428571701049805e-01 -1.537098735570907593e-01 3.316300511360168457e-01 -1.812633424997329712e-01 8.020674809813499451e-03 -1.559392064809799194e-01 -6.714186817407608032e-02 8.537622541189193726e-02 -3.153680264949798584e-01 1.163523346185684204e-01 -6.426225602626800537e-02 -1.620091050863265991e-01 1.799280643463134766e-01 2.736419141292572021e-01 2.154775708913803101e-02 -1.054055765271186829e-01 -1.305132266134023666e-02 3.536687493324279785e-01 1.752852201461791992e-01 3.925228118896484375e-02 -5.267843231558799744e-02 -3.668294847011566162e-02 -2.848660387098789215e-02 -4.570591822266578674e-02 1.021239310503005981e-01
-2.719517052173614502e-01 3.717577457427978516e-01 -9.636332839727401733e-02 -1.636531800031661987e-01 3.819785639643669128e-02 8.455682545900344849e-03 -1.455308403819799423e-02 -2.253004163503646851e-01 -1.727116554975509644e-01 3.329240977764129639e-01 2.445557266473770142e-01 -2.060520928353071213e-03 -1.939146369695663452e-01 1.570601761341094971e-01 -1.907197386026382446e-01 1.892502233386039734e-02 -7.898177206516265869e-02 5.655805766582489014e-02 -3.084479831159114838e-02 1.139240115880966187e-01 3.812323212623596191e-01 -1.470576133579015732e-02 1.014773324131965637e-01 1.243884190917015076e-01 2.627013325691223145e-01 -1.691091954708099365e-01 -3.629574552178382874e-02 -1.076779365539550781e-01 -3.990747407078742981e-02 -1.557730436325073242e-01 5.646282434463500977e-02 2.559801936149597168e-01
-7.667160034179687500e-02 3.679383173584938049e-02 -3.706723451614379883e-02 -2.874678671360015869e-01 -5.762269720435142517e-02 -1.055119633674621582e-01 9.231478720903396606e-02 -2.747601270675659180e-01 -4.738769531250000000e-01 1.076483130455017090e-01 -3.337855637073516846e-02 1.226505935192108154e-01 -7.331308722496032715e-02 1.013197600841522217e-01 1.067906990647315979e-01 6.681183725595474243e-02 2.691130340099334717e-01 -2.152214497327804565e-01 -8.216620236635208130e-02 3.031629920005798340e-01 2.503921687602996826e-01 2.195254899561405182e-02 -1.108523551374673843e-02 1.420253366231918335e-01 2.207750231027603149e-01 -2.947914227843284607e-02 -3.345440626144409180e-01 -2.126697301864624023e-01 -1.149785667657852173e-01 1.402718713507056236e-03 -4.910321906208992004e-02 -5.664823204278945923e-02
2.878710329532623291e-01 1.646203696727752686e-01 2.619176506996154785e-01 -1.832663267850875854e-01 1.155303344130516052e-01 -7.749009877443313599e-02 8.931905776262283325e-02 -7.614131271839141846e-02 -3.942362368106842041e-01 2.492295764386653900e-02 5.342469085007905960e-03 -1.864934526383876801e-02 -4.181335866451263428e-02 -4.890215769410133362e-02 -1.119834631681442261e-01 3.477239310741424561e-01 4.610342159867286682e-02 -6.045291945338249207e-02 -1.532245874404907227e-01 -3.535967171192169189e-01 6.154825910925865173e-02 -2.741937637329101562e-01 -2.714029513299465179e-02 1.503523141145706177e-01 -1.854264736175537109e-01 7.711496204137802124e-02 9.748154878616333008e-02 -5.337158590555191040e-02 -2.290812134742736816e-02 -2.788262069225311279e-01 3.573733940720558167e-02 2.680965960025787354e-01
-3.043896853923797607e-01 3.652303516864776611e-01 -5.738714709877967834e-02 9.292709827423095703e-02 7.882898353273048997e-05 1.062169671058654785e-01 4.915273934602737427e-02 -2.832897379994392395e-02 -1.752388179302215576e-01 -8.025041781365871429e-03 -1.299066096544265747e-01 3.030159473419189453e-01 -2.736257314682006836e-01 -2.764885425567626953e-01 -1.307979673147201538e-01 -4.237618669867515564e-02 -8.264973759651184082e-02 1.433738172054290771e-01 3.417359292507171631e-02 6.603628396987915039e-02 4.220395535230636597e-02 -3.364422917366027832e-02 -2.078840509057044983e-02 -5.085298046469688416e-02 -6.294890493154525757e-02 2.144610881805419922e-01 -2.922799587249755859e-01 -1.333716660737991333e-01 -1.298581361770629883e-01 -2.988967001438140869e-01 3.509022891521453857e-01 1.283849626779556274e-01
-3.100386559963226318e-01 2.619513571262359619e-01 4.837885126471519470e-02 8.103405684232711792e-02 4.697857424616813660e-02 -7.223172485828399658e-02 1.978287994861602783e-01 -2.063119709491729736e-01 -3.591295182704925537e-01 -8.175148069858551025e-02 -6.585183739662170410e-02 -4.362307116389274597e-02 -2.756010591983795166e-01 2.065949738025665283e-01 -7.156934589147567749e-02 4.663001745939254761e-02 -1.036740615963935852e-01 7.223012298345565796e-02 -4.244370162487030029e-01 2.759994864463806152e-01 1.452399301342666149e-03 -1.620373502373695374e-02 -3.110100701451301575e-02 2.749245762825012207e-01 3.040163405239582062e-02 1.362186819314956665e-01 -1.474783420562744141e-01 1.506671160459518433e-01 1.571052521467208862e-01 -3.687317296862602234e-02 6.238834187388420105e-02 1.625636816024780273e-01
2.950571477413177490e-02 -1.678849570453166962e-03 -8.528694510459899902e-03 -5.692443251609802246e-02 2.403853088617324829e-01 -1.106432080268859863e-01 1.982242316007614136e-01 -4.028455317020416260e-01 -3.998315930366516113e-01 1.663878858089447021e-01 3.526950180530548096e-01 3.285787403583526611e-01 -7.820476591587066650e-02 9.585676342248916626e-02 1.433497071266174316e-01 -2.085768580436706543e-01 -1.512410938739776611e-01 1.991390883922576904e-01 -1.788674481213092804e-02 1.200830638408660889e-01 9.185390919446945190e-02 -1.149842068552970886e-01 -8.092182874679565430e-02 7.241142541170120239e-02 -3.014322817325592041e-01 8.899167925119400024e-02 -8.823177218437194824e-02 -3.219047561287879944e-02 2.093451283872127533e-02 -4.391572624444961548e-02 6.457900255918502808e-02 -9.134293533861637115e-03
-2.288172394037246704e-01 2.794074714183807373e-01 9.994111955165863037e-03 -1.126961931586265564e-01 9.454231709241867065e-03 1.701976209878921509e-01 2.338078618049621582e-01 -1.918717920780181885e-01 -2.429211586713790894e-01 1.086317077279090881e-01 2.217848300933837891e-01 2.259448319673538208e-01 -3.295970559120178223e-01 5.217718333005905151e-02 -4.259022325277328491e-02 5.461774021387100220e-02 2.383331535384058952e-03 -1.436714679002761841e-01 -1.811601817607879639e-01 1.376692950725555420e-02 2.098223194479942322e-02 -7.214999757707118988e-03 2.657500505447387695e-01 8.521160483360290527e-02 8.327433466911315918e-02 3.002780377864837646e-01 1.978215128183364868e-01 -8.339829742908477783e-02 -2.781938016414642334e-01 -2.341170161962509155e-01 -6.653816904872655869e-03 2.038687914609909058e-01
1.985401511192321777e-01 1.215213686227798462e-01 -3.110503777861595154e-02 -2.859441041946411133e-01 3.606243059039115906e-03 -6.045715510845184326e-02 2.364127896726131439e-02 -1.568607091903686523e-01 -2.482322901487350464e-01 2.523011565208435059e-01 -4.548342153429985046e-02 1.844029575586318970e-01 -1.161135584115982056e-01 4.368459805846214294e-02 1.064262390136718750e-01 -6.344909965991973877e-02 1.369727551937103271e-01 -1.204153373837471008e-01 -9.783422201871871948e-02 2.795653939247131348e-01 6.184517145156860352e-01 -1.061078161001205444e-01 4.460430517792701721e-02 9.801171720027923584e-02 -6.098490580916404724e-02 -2.459800243377685547e-02 -1.574185043573379517e-01 -1.850571110844612122e-02 -7.822680473327636719e-02 -2.257373929023742676e-01 1.520371735095977783e-01 7.869576662778854370e-02
-2.035633027553558350e-01 -1.290281563997268677e-01 -1.214031502604484558e-01 -1.572783589363098145e-01 3.071974813938140869e-01 -2.432321757078170776e-02 -1.929775625467300415e-02 -5.615433678030967712e-02 -1.674243658781051636e-01 2.338119149208068848e-01 -3.240535780787467957e-02 1.461823433637619019e-01 -4.332137107849121094e-01 1.600754261016845703e-01 9.479937702417373657e-02 -2.302649617195129395e-01 2.249564277008175850e-03 -6.828075740486383438e-03 -1.484403312206268311e-01 1.178102120757102966e-01 2.140334695577621460e-01 -1.105645596981048584e-01 2.239789664745330811e-01 9.651634842157363892e-02 -7.022663950920104980e-03 1.030079573392868042e-01 2.616230631247162819e-03 -4.202764928340911865e-01 -7.182700186967849731e-02 -1.699556857347488403e-01 2.125397026538848877e-01 5.938804522156715393e-02
7.643830776214599609e-02 1.845190972089767456e-01 3.004482090473175049e-01 8.138504624366760254e-02 3.836483955383300781e-01 3.938462585210800171e-02 -9.586847573518753052e-02 -1.807717978954315186e-01 -3.277714252471923828e-01 -1.853618212044239044e-02 -2.390618920326232910e-01 1.709018498659133911e-01 -2.353373318910598755e-01 1.341834664344787598e-01 -2.919727703556418419e-03 -1.366152148693799973e-02 1.899466365575790405e-01 -2.988517843186855316e-02 -1.024325340986251831e-01 2.105079405009746552e-02 1.489078998565673828e-01 1.234229579567909241e-01 -1.701266169548034668e-01 2.857146263122558594e-01 1.816639304161071777e-01 -9.320488572120666504e-02 -8.463742583990097046e-02 -1.862719841301441193e-02 1.334462966769933701e-02 -4.999644123017787933e-03 3.667155504226684570e-01 -1.584839671850204468e-01
-1.226155981421470642e-01 1.083258390426635742e-01 9.885222464799880981e-02 -1.119361221790313721e-01 2.422952055931091309e-01 1.908244788646697998e-01 -9.842170774936676025e-02 -1.175415739417076111e-01 -6.683110259473323822e-04 3.630721941590309143e-02 5.389740690588951111e-02 1.598102003335952759e-01 -2.947581708431243896e-01 1.512155681848526001e-01 1.067331358790397644e-01 -5.932326614856719971e-02 1.473127156496047974e-01 1.240493915975093842e-02 -1.150219887495040894e-01 1.700332164764404297e-01 4.090816974639892578e-01 -1.032853033393621445e-02 -1.939741522073745728e-01 -8.393060415983200073e-03 1.675347983837127686e-01 2.976122796535491943e-01 -1.565513908863067627e-01 5.888773128390312195e-02 -1.283015459775924683e-01 -5.267053842544555664e-02 4.655413925647735596e-01 1.677933782339096069e-01
1.316611319780349731e-01 1.817699372768402100e-01 1.946529299020767212e-01 -2.740568518638610840e-01 7.955445349216461182e-02 -2.184413075447082520e-01 -7.683700323104858398e-02 -8.061734260991215706e-04 -4.546016454696655273e-01 -2.902077697217464447e-02 1.604146510362625122e-01 -6.434787064790725708e-02 -4.850476980209350586e-01 9.312500059604644775e-02 5.811965465545654297e-02 -6.538291275501251221e-02 1.617553681135177612e-01 -6.008497625589370728e-02 -1.674629896879196167e-01 -1.101103052496910095e-02 -1.681435704231262207e-01 4.056142643094062805e-02 -7.951577007770538330e-02 3.421172872185707092e-02 4.843361675739288330e-02 6.295630335807800293e-02 -2.015538960695266724e-01 -3.316562175750732422e-01 -1.063208952546119690e-01 -5.058281123638153076e-02 3.386558964848518372e-02 -1.428762227296829224e-01
-2.331417500972747803e-01 1.574900150299072266e-01 -1.127455756068229675e-01 5.304572731256484985e-02 1.551392395049333572e-02 -2.024428248405456543e-01 3.139827847480773926e-01 -2.355903536081314087e-01 -4.579146504402160645e-01 1.669000238180160522e-01 6.589547544717788696e-02 1.366060376167297363e-01 -4.023672267794609070e-02 1.742243021726608276e-01 -5.942010879516601562e-02 -1.962541639804840088e-01 1.545761823654174805e-01 -9.341623634099960327e-02 -1.421725600957870483e-01 2.561532855033874512e-01 -2.865692041814327240e-02 2.849062345921993256e-02 -1.956238597631454468e-02 -9.050785563886165619e-03 -3.757531940937042236e-02 -9.277981519699096680e-02 -3.736920356750488281e-01 -4.994864575564861298e-03 5.861330404877662659e-02 -6.778925657272338867e-03 -1.648626029491424561e-01 2.730252444744110107e-01
-1.370263397693634033e-01 7.384088635444641113e-02 2.984186075627803802e-02 -6.827560067176818848e-02 -5.111335590481758118e-02 9.780460596084594727e-02 1.254972629249095917e-02 6.813814491033554077e-02 -2.175137251615524292e-01 2.037663906812667847e-01 -4.470789432525634766e-02 -1.438255012035369873e-01 -4.940584599971771240e-01 -2.957893610000610352e-01 -2.599451839923858643e-01 -1.590138673782348633e-01 2.395295053720474243e-01 2.223944477736949921e-02 -3.147487044334411621e-01 -2.936468124389648438e-01 1.591910719871520996e-01 -9.230814874172210693e-02 2.922541461884975433e-02 1.994542330503463745e-01 5.343786627054214478e-02 1.559568047523498535e-01 -4.425956308841705322e-02 2.064779028296470642e-02 7.746605575084686279e-02 -1.141765564680099487e-01 2.256940901279449463e-01 -8.919581770896911621e-03
-1.412345916032791138e-01 3.974841833114624023e-01 9.023700840771198273e-03 -2.751373946666717529e-01 3.862912654876708984e-01 -1.697234250605106354e-02 -1.790837347507476807e-01 -1.644071638584136963e-01 -5.788411572575569153e-02 2.901724874973297119e-01 -1.275719255208969116e-01 1.551841795444488525e-01 -1.056591421365737915e-01 -2.384247817099094391e-02 3.798282938078045845e-03 -8.735276758670806885e-02 9.167844802141189575e-02 -8.272755146026611328e-02 -1.086500287055969238e-01 6.856956519186496735e-03 1.849419325590133667e-01 1.907789334654808044e-02 5.678454414010047913e-02 -6.245258823037147522e-02 -3.960495591163635254e-01 9.980831295251846313e-02 -2.125754505395889282e-01 -3.775449469685554504e-02 5.052280426025390625e-02 1.334965527057647705e-01 2.732374966144561768e-01 1.145713031291961670e-01
1.778929382562637329e-01 1.412344872951507568e-01 1.058322563767433167e-01 -2.173622995615005493e-01 -9.543488733470439911e-03 -1.142449900507926941e-01 -1.177467331290245056e-01 -4.905517026782035828e-02 -4.236910641193389893e-01 1.826980412006378174e-01 7.070386409759521484e-02 2.984049788210541010e-04 -5.345296263694763184e-01 9.515071287751197815e-03 7.371918857097625732e-02 -8.488185703754425049e-02 4.667121917009353638e-02 1.356311738491058350e-01 -2.634978890419006348e-01 5.166375637054443359e-02 -7.172539085149765015e-02 -1.115026473999023438e-01 4.041543230414390564e-02 1.217295527458190918e-01 -2.229472696781158447e-01 -1.944547705352306366e-02 6.278508808463811874e-03 -3.220228254795074463e-01 -6.909095495939254761e-02 -7.650393992662429810e-02 -2.041802406311035156e-01 -1.065927222371101379e-01
-1.432836353778839111e-01 -3.538211807608604431e-02 -3.792637214064598083e-02 -8.145904541015625000e-02 2.697345912456512451e-01 -1.634320318698883057e-01 -9.654472768306732178e-02 -3.722998201847076416e-01 -1.010408252477645874e-01 8.046283572912216187e-02 3.197447583079338074e-02 1.999388039112091064e-01 -3.233782351016998291e-01 5.952320247888565063e-02 -8.810427039861679077e-02 1.658953875303268433e-01 2.796760797500610352e-01 2.458217293024063110e-01 6.083531305193901062e-02 9.566883742809295654e-02 4.129771292209625244e-01 1.244488358497619629e-01 -1.064562890678644180e-02 -1.216589808464050293e-01 4.148392938077449799e-03 -1.337113082408905029e-01 9.299026429653167725e-02 1.841143071651458740e-01 -1.711749285459518433e-01 -1.357061564922332764e-01 4.184408485889434814e-02 2.435283511877059937e-01
8.263723924756050110e-03 1.771467626094818115e-01 -2.091803997755050659e-01 -1.677395105361938477e-01 -1.002783179283142090e-01 6.404130905866622925e-02 -5.107221007347106934e-02 -5.099844187498092651e-02 -2.422210127115249634e-01 1.298529058694839478e-01 1.703777611255645752e-01 8.734411746263504028e-02 -2.210151404142379761e-01 2.784344255924224854e-01 -7.594893872737884521e-02 -2.006041556596755981e-01 2.032230496406555176e-01 2.986180484294891357e-01 -1.132531762123107910e-01 6.264478713274002075e-02 4.028099775314331055e-01 -6.133251637220382690e-02 4.237641394138336182e-02 4.691721871495246887e-02 -1.305472254753112793e-01 2.561941444873809814e-01 1.591028422117233276e-01 -2.328778207302093506e-01 -1.619821041822433472e-01 -1.233058348298072815e-01 6.475325673818588257e-02 2.600391209125518799e-01
7.748423516750335693e-02 3.313782513141632080e-01 -1.545045077800750732e-01 -1.292061209678649902e-01 2.500143647193908691e-01 4.265446215867996216e-03 2.702909708023071289e-01 7.910493761301040649e-02 -3.803871572017669678e-01 -9.960624156519770622e-04 -8.082880824804306030e-02 1.414671093225479126e-01 -4.029751121997833252e-01 2.314640395343303680e-02 -3.094058632850646973e-01 9.622699767351150513e-02 3.533204272389411926e-02 -1.221483275294303894e-01 -9.517548233270645142e-02 -1.009774580597877502e-01 1.679261475801467896e-01 -2.706185542047023773e-02 4.548146203160285950e-02 -1.847718358039855957e-01 2.461539655923843384e-01 -5.221259593963623047e-02 -9.246350079774856567e-02 -8.875919878482818604e-02 -1.161788403987884521e-01 -4.228943213820457458e-02 2.570574283599853516e-01 3.076740354299545288e-02
-1.000600084662437439e-01 2.743509411811828613e-01 -1.116264536976814270e-01 -1.560168117284774780e-01 2.202448435127735138e-02 2.818991243839263916e-01 7.982357591390609741e-02 -4.846939444541931152e-01 -2.510454654693603516e-01 2.232751101255416870e-01 8.101678639650344849e-02 6.879682093858718872e-02 -1.589417159557342529e-01 2.718167006969451904e-01 -1.226710993796586990e-02 9.078976698219776154e-03 2.434749528765678406e-02 -5.155937746167182922e-02 -1.991882920265197754e-01 2.009064517915248871e-02 6.909471750259399414e-02 -3.538675010204315186e-01 2.465414851903915405e-01 -3.749432042241096497e-02 6.216020137071609497e-02 -3.332911431789398193e-02 -5.905824527144432068e-02 -9.634236991405487061e-02 -5.437278002500534058e-02 2.377096749842166901e-02 2.699643671512603760e-01 5.874747037887573242e-02
-9.668251872062683105e-02 2.757435142993927002e-01 5.582022666931152344e-02 -1.685667484998703003e-01 1.983596384525299072e-01 9.999811649322509766e-02 6.560271233320236206e-02 -1.638744175434112549e-01 -1.412081867456436157e-01 1.586319655179977417e-01 3.754819929599761963e-01 1.352843791246414185e-01 -1.344274580478668213e-01 1.029627397656440735e-01 2.175764143466949463e-01 -2.617816440761089325e-02 7.321202754974365234e-02 4.594178125262260437e-02 -4.130712449550628662e-01 6.146536022424697876e-02 1.267065703868865967e-01 8.300142735242843628e-02 -4.317260161042213440e-02 -1.402731090784072876e-01 1.202060282230377197e-02 4.168598353862762451e-01 -1.552871316671371460e-01 2.299077212810516357e-01 -5.516623705625534058e-02 -6.293239444494247437e-02 -5.948306992650032043e-02 1.835820227861404419e-01
-5.048182606697082520e-02 8.951636403799057007e-02 -6.790300458669662476e-02 -1.353209763765335083e-01 5.518583580851554871e-02 -3.892134428024291992e-01 3.788657113909721375e-02 -1.155585423111915588e-01 -4.168578982353210449e-01 9.581355005502700806e-02 4.713169485330581665e-02 -4.656992852687835693e-02 -4.702965021133422852e-01 4.123203083872795105e-02 2.438495010137557983e-01 1.687612384557723999e-01 2.348508536815643311e-01 8.184605091810226440e-02 -1.751660853624343872e-01 -3.443375462666153908e-03 1.490013673901557922e-02 4.250507801771163940e-02 3.138463944196701050e-02 1.258446574211120605e-01 -4.308138787746429443e-02 -4.618655890226364136e-02 -7.787307351827621460e-02 -4.048127532005310059e-01 3.709119930863380432e-02 -4.493504390120506287e-02 -9.872951358556747437e-02 -2.372388914227485657e-02
-3.149194121360778809e-01 3.104824423789978027e-01 1.786914616823196411e-01 8.619233220815658569e-02 4.588284343481063843e-02 -9.564660489559173584e-02 1.273115128278732300e-01 -2.074453830718994141e-01 -2.754441201686859131e-01 -1.171974614262580872e-01 -1.252157054841518402e-02 -7.125188410282135010e-02 -2.076222449541091919e-01 2.598528861999511719e-01 8.908795565366744995e-02 6.208876520395278931e-02 5.199471861124038696e-02 8.161696791648864746e-02 -4.872756302356719971e-01 2.817836105823516846e-01 -6.997608393430709839e-02 -1.039792150259017944e-01 -7.735025603324174881e-03 1.980399638414382935e-01 -5.971502140164375305e-02 1.132776737213134766e-01 -9.784922748804092407e-02 5.346802994608879089e-03 1.378450244665145874e-01 -8.667813986539840698e-02 -4.540668055415153503e-02 2.038176059722900391e-01
9.540606290102005005e-02 1.775768548250198364e-01 -2.114034593105316162e-01 -1.038441509008407593e-01 -1.333284676074981689e-01 -7.012868672609329224e-02 1.374408602714538574e-02 -1.660795658826828003e-01 -2.531378865242004395e-01 9.628035873174667358e-02 1.142085269093513489e-01 -5.873798206448554993e-02 -5.425223708152770996e-01 -6.115644797682762146e-02 2.760262191295623779e-01 -1.579007357358932495e-01 1.756118983030319214e-01 7.312908023595809937e-02 -2.412674874067306519e-01 9.775312244892120361e-02 1.264365613460540771e-01 -7.600087672472000122e-02 -1.107205525040626526e-01 1.424305140972137451e-01 -7.969096302986145020e-02 1.482387445867061615e-02 4.079186543822288513e-02 -2.293501645326614380e-01 -3.108457922935485840e-01 -1.913220584392547607e-01 5.497893691062927246e-02 -9.507019072771072388e-02
-1.304720789194107056e-01 3.639390170574188232e-01 -4.210475832223892212e-03 -2.686337232589721680e-01 1.994245499372482300e-01 3.095183894038200378e-02 -1.329350471496582031e-01 -5.693187192082405090e-02 -9.111476689577102661e-02 1.825936287641525269e-01 1.719024628400802612e-01 1.980716921389102936e-02 -2.577702999114990234e-01 5.876262485980987549e-02 1.133173629641532898e-01 -1.175218150019645691e-01 1.015457510948181152e-01 2.772977389395236969e-02 -2.941574156284332275e-01 2.046899348497390747e-01 2.937839627265930176e-01 -1.980901807546615601e-01 -2.113892696797847748e-02 1.877759099006652832e-01 1.599185913801193237e-01 -1.387624591588973999e-01 1.192717812955379486e-02 -3.333400934934616089e-02 2.705764025449752808e-02 -4.375968575477600098e-01 3.723916364833712578e-03 9.738972783088684082e-02
-6.484591215848922729e-02 1.410146355628967285e-01 4.512235522270202637e-02 -2.676525712013244629e-01 6.402538716793060303e-02 5.271100997924804688e-02 1.547385752201080322e-01 -8.296836167573928833e-03 -2.070561349391937256e-01 3.348339796066284180e-01 1.981085240840911865e-01 1.594898998737335205e-01 -4.383154809474945068e-01 -1.951240934431552887e-02 -3.735734522342681885e-02 3.291454166173934937e-03 -1.282831281423568726e-02 1.010728403925895691e-01 5.591637641191482544e-02 2.179165482521057129e-01 3.657459914684295654e-01 8.927918970584869385e-02 -5.009327083826065063e-03 -4.770916700363159180e-02 9.615467488765716553e-02 -8.622846752405166626e-02 5.670187994837760925e-02 5.316782742738723755e-02 -1.132428348064422607e-01 -4.188925325870513916e-01 1.530432552099227905e-01 1.352439224720001221e-01
-1.848372370004653931e-01 1.727985441684722900e-01 1.402925550937652588e-01 -2.013900876045227051e-01 -4.561032727360725403e-02 1.912277378141880035e-02 8.454357832670211792e-02 3.423136472702026367e-02 -2.412184774875640869e-01 4.241362214088439941e-01 1.422261148691177368e-01 8.758227922953665257e-04 -2.316820323467254639e-01 7.695987820625305176e-02 -4.996778815984725952e-02 7.566614449024200439e-02 1.772850453853607178e-01 1.541471201926469803e-02 -1.051953509449958801e-01 1.604536771774291992e-01 3.215285539627075195e-01 -7.935000956058502197e-02 2.805204987525939941e-01 1.722454465925693512e-02 3.544177412986755371e-01 3.093681111931800842e-02 -1.889784485101699829e-01 1.009205579757690430e-01 -1.318643391132354736e-01 -2.682291269302368164e-01 9.950093924999237061e-02 9.997658431529998779e-02
-2.644232213497161865e-01 2.933141589164733887e-01 1.984994113445281982e-01 8.123392611742019653e-02 4.589420929551124573e-02 -1.310493201017379761e-01 2.868688702583312988e-01 -1.600284427404403687e-01 -3.175648450851440430e-01 -1.367603838443756104e-01 1.368577405810356140e-02 3.978434018790721893e-03 -2.514562010765075684e-01 3.219172358512878418e-01 1.403143256902694702e-02 1.060952246189117432e-02 4.826442152261734009e-02 1.823399960994720459e-01 -4.446007609367370605e-01 1.504648327827453613e-01 -9.821734577417373657e-02 -1.909594982862472534e-03 -2.537211589515209198e-02 2.147876024246215820e-01 1.017711008898913860e-03 1.161400005221366882e-01 -6.068808212876319885e-02 -1.423631981015205383e-02 1.995382755994796753e-01 -4.871135577559471130e-02 4.524281993508338928e-02 1.000679358839988708e-01
-1.094625219702720642e-01 2.367183715105056763e-01 -4.880380630493164062e-02 -4.941791296005249023e-02 1.222261860966682434e-01 -2.078065872192382812e-01 -7.964236289262771606e-02 -2.589108049869537354e-01 -3.660720884799957275e-01 3.038627803325653076e-01 -2.029209583997726440e-01 2.673743367195129395e-01 -4.712137207388877869e-02 -6.294485181570053101e-03 -3.567537665367126465e-02 -6.092642992734909058e-02 3.366409614682197571e-02 -4.702178016304969788e-02 -2.651701867580413818e-01 1.111034899950027466e-01 -1.131922677159309387e-01 -6.192348897457122803e-02 6.519086658954620361e-02 3.313721716403961182e-01 6.383711099624633789e-02 8.786135911941528320e-02 -6.074626371264457703e-02 3.443572670221328735e-02 -1.019056662917137146e-01 -1.485719084739685059e-01 -3.560510873794555664e-01 2.383201122283935547e-01
9.558343887329101562e-02 1.529661566019058228e-01 8.235899358987808228e-02 -2.609242200851440430e-01 2.934716939926147461e-01 5.641544610261917114e-02 1.396602094173431396e-01 -4.823219776153564453e-02 -1.148211807012557983e-01 3.099401295185089111e-01 1.260475367307662964e-01 1.486953496932983398e-01 -3.781889677047729492e-01 -2.693607285618782043e-02 2.491253428161144257e-02 1.250790953636169434e-01 2.613432891666889191e-02 1.257005929946899414e-01 -4.504396766424179077e-02 2.573890686035156250e-01 3.083713054656982422e-01 3.239586055278778076e-01 -2.798360772430896759e-02 1.533721387386322021e-02 -5.761639401316642761e-02 -3.997600078582763672e-02 -1.930447369813919067e-01 -7.428275048732757568e-02 -7.012339681386947632e-02 -3.206075131893157959e-01 4.345944896340370178e-02 1.762923747301101685e-01
3.993236646056175232e-02 1.956911236047744751e-01 1.316080056130886078e-02 -1.303177773952484131e-01 -4.217768087983131409e-02 -1.920516341924667358e-01 1.967136114835739136e-01 -3.092960119247436523e-01 -1.865408420562744141e-01 7.420539855957031250e-02 -1.964933611452579498e-02 1.199976056814193726e-01 -6.569897383451461792e-02 1.031369194388389587e-01 1.317923516035079956e-01 4.178239032626152039e-02 3.769124746322631836e-01 -1.791668236255645752e-01 -9.411364793777465820e-02 1.936510801315307617e-01 3.496590852737426758e-01 4.567423462867736816e-02 -5.614943429827690125e-02 3.393968045711517334e-01 -4.422099329531192780e-03 -2.289026975631713867e-02 -3.512841165065765381e-01 -2.203876674175262451e-01 -1.454694867134094238e-01 -1.465310007333755493e-01 -3.576315194368362427e-02 -3.368367999792098999e-02
9.917551279067993164e-02 2.094499021768569946e-01 8.066424727439880371e-02 -1.282893270254135132e-01 -3.016259521245956421e-02 -1.421433091163635254e-01 2.696639299392700195e-01 -9.033239446580410004e-03 -2.591164410114288330e-01 -1.998330354690551758e-01 2.034467160701751709e-01 2.173339575529098511e-01 -7.586696743965148926e-02 1.218496859073638916e-01 3.073451519012451172e-01 6.062240898609161377e-02 2.365151047706604004e-01 9.278717450797557831e-03 -1.142751276493072510e-01 1.948466598987579346e-01 1.246770098805427551e-01 -8.533191680908203125e-02 -6.009944155812263489e-02 2.267727851867675781e-01 -4.057327285408973694e-02 1.151068955659866333e-01 -3.415479660034179688e-01 2.390854954719543457e-01 -6.138958409428596497e-02 -1.517240703105926514e-01 1.682551056146621704e-01 2.936874926090240479e-01
-3.305456414818763733e-02 -4.997628554701805115e-02 1.892893463373184204e-01 -2.622448205947875977e-01 -1.286082714796066284e-01 8.873190730810165405e-03 6.050327792763710022e-02 -1.319527029991149902e-01 -3.181707859039306641e-01 4.335318505764007568e-02 -6.532724201679229736e-02 5.040846765041351318e-03 -2.151872068643569946e-01 3.493087589740753174e-01 -8.781979233026504517e-02 -1.606879234313964844e-01 -1.460727602243423462e-01 2.920619547367095947e-01 -2.448855638504028320e-01 -5.534927919507026672e-02 2.229822874069213867e-01 9.237947314977645874e-02 -1.269975155591964722e-01 -2.423934936523437500e-01 -3.914803564548492432e-01 1.290638148784637451e-01 -2.523286081850528717e-02 -1.436659991741180420e-01 -1.828434467315673828e-01 -1.163804531097412109e-01 1.045333221554756165e-02 6.141262874007225037e-02
2.269764095544815063e-01 4.974766448140144348e-02 9.106903523206710815e-02 -2.186148464679718018e-01 6.991053372621536255e-02 -1.643222570419311523e-01 -1.509331464767456055e-01 -2.477470971643924713e-02 -3.878774642944335938e-01 1.510174125432968140e-01 -5.172340024728327990e-05 4.446861147880554199e-02 -5.684769153594970703e-01 1.668284535408020020e-01 1.142564490437507629e-01 8.648897521197795868e-03 5.737386271357536316e-02 1.239249929785728455e-01 -2.651312053203582764e-01 -3.677608072757720947e-02 -1.303903311491012573e-01 6.006143242120742798e-02 -1.809300668537616730e-02 4.157979041337966919e-02 -9.717415086925029755e-03 1.126143559813499451e-01 -6.553250551223754883e-02 -3.240413963794708252e-01 -2.063706964254379272e-01 -1.100099533796310425e-01 7.431337237358093262e-02 5.327248480170965195e-03
3.735308535397052765e-03 3.139082342386245728e-02 9.729522466659545898e-02 -2.328193038702011108e-01 7.580152153968811035e-02 -1.328519731760025024e-01 3.025777637958526611e-02 7.246889919042587280e-02 -1.778037399053573608e-01 -1.136821657419204712e-01 1.590462625026702881e-01 -1.032232269644737244e-01 -3.062846362590789795e-01 3.593337535858154297e-01 4.957543686032295227e-02 -3.091970458626747131e-02 1.319022625684738159e-01 1.304981112480163574e-01 -2.383081167936325073e-01 -4.681907594203948975e-02 1.365608274936676025e-01 -2.070608176290988922e-02 2.005178481340408325e-01 8.355926722288131714e-03 -3.752261027693748474e-02 -3.189901262521743774e-02 -4.232915937900543213e-01 7.225818186998367310e-02 -3.843421936035156250e-01 -7.673905789852142334e-02 2.528450489044189453e-01 2.044672816991806030e-01
1.351201832294464111e-01 1.882414072751998901e-01 1.876951903104782104e-01 -7.873435318470001221e-02 1.211393401026725769e-01 -7.934214174747467041e-02 3.412649333477020264e-01 -4.960840567946434021e-02 -2.439969331026077271e-01 1.333205103874206543e-01 -3.312901854515075684e-01 2.367430180311203003e-01 -7.929143309593200684e-02 -2.690484561026096344e-02 1.467072814702987671e-01 -1.260454505681991577e-01 1.765231937170028687e-01 -6.281241774559020996e-03 -1.993173360824584961e-01 -1.324922293424606323e-01 2.732075564563274384e-02 -2.406370788812637329e-01 -4.338767006993293762e-02 9.838650375604629517e-02 -2.284447550773620605e-01 -1.320836246013641357e-01 9.688828140497207642e-02 -2.720037102699279785e-01 -2.295018136501312256e-01 -2.382376417517662048e-02 2.610154151916503906e-01 2.106775939464569092e-01
-1.637390106916427612e-01 6.092086806893348694e-02 4.769252985715866089e-02 -2.007565498352050781e-01 5.994716286659240723e-02 -2.929369807243347168e-01 1.489978879690170288e-01 -3.189609050750732422e-01 -2.559213638305664062e-01 1.456668078899383545e-01 -8.217238634824752808e-02 -7.744607329368591309e-02 -2.821295261383056641e-01 1.619896292686462402e-01 1.133968494832515717e-02 -3.616118803620338440e-02 2.773734331130981445e-01 -7.564233243465423584e-02 -1.306798607110977173e-01 -2.105514705181121826e-02 -1.634392887353897095e-02 -4.236540570855140686e-02 -2.646521329879760742e-01 3.396056592464447021e-01 1.361650377511978149e-01 8.597092330455780029e-02 -2.944280803203582764e-01 -1.252273619174957275e-01 -2.789968550205230713e-01 -2.422600053250789642e-02 9.010329097509384155e-02 6.602960824966430664e-02
1.321889162063598633e-01 -6.725560873746871948e-02 2.253176271915435791e-01 -1.425092667341232300e-01 -2.610993571579456329e-02 -3.026775717735290527e-01 2.023438364267349243e-01 -2.846816778182983398e-01 -1.793304830789566040e-01 -1.071718186140060425e-01 1.212871149182319641e-01 2.060689032077789307e-01 -4.062285125255584717e-01 -8.687507361173629761e-02 -1.196769028902053833e-01 9.661952964961528778e-03 -2.087081521749496460e-01 3.382775001227855682e-03 -3.282368481159210205e-01 2.089420557022094727e-01 3.399121761322021484e-01 2.548495531082153320e-01 7.949361950159072876e-02 -8.479606360197067261e-02 2.909892797470092773e-02 -1.021829545497894287e-01 -1.409630849957466125e-02 -7.666953839361667633e-03 -6.013327836990356445e-02 5.049227271229028702e-03 -1.938129402697086334e-02 -1.764066517353057861e-02
1.192976832389831543e-01 1.074230372905731201e-01 2.627221047878265381e-01 1.510617434978485107e-01 -1.995977312326431274e-01 -2.546567618846893311e-01 3.008986115455627441e-01 -1.966337263584136963e-01 -3.647380769252777100e-01 -6.824557483196258545e-02 -2.512107193470001221e-01 -1.341510266065597534e-01 -2.736074626445770264e-01 -7.003336399793624878e-02 6.799095869064331055e-02 -1.409297809004783630e-02 1.310950815677642822e-01 6.145031005144119263e-02 -1.658388078212738037e-01 -1.201076507568359375e-01 2.539153695106506348e-01 -1.759201288223266602e-01 -2.048941329121589661e-02 1.435596495866775513e-01 -1.429204791784286499e-01 -1.668626219034194946e-01 2.966996654868125916e-02 -8.962158858776092529e-02 -2.143118083477020264e-01 -2.225881256163120270e-02 2.273648232221603394e-01 1.023121699690818787e-01
-3.687264397740364075e-02 6.102808937430381775e-02 -9.652803838253021240e-02 -1.489311307668685913e-01 2.716786265373229980e-01 2.864775359630584717e-01 6.230648234486579895e-02 -3.110246062278747559e-01 -3.304068744182586670e-01 2.227981239557266235e-01 3.540416061878204346e-01 3.031198680400848389e-01 -1.521663516759872437e-01 3.905810043215751648e-02 -6.954194512218236923e-03 -6.189612671732902527e-02 4.016490280628204346e-02 -1.162981018424034119e-01 -1.453002095222473145e-01 1.949794776737689972e-02 1.461852490901947021e-01 -1.247152462601661682e-01 1.086984798312187195e-01 1.278222501277923584e-01 -1.928125023841857910e-01 1.693356335163116455e-01 -2.231270372867584229e-01 -9.069815278053283691e-03 -1.411680132150650024e-01 -1.858533173799514771e-01 7.605999242514371872e-03 1.742724031209945679e-01
-2.486137002706527710e-01 -7.502368837594985962e-02 -1.242440119385719299e-01 -4.402539879083633423e-02 -2.339171618223190308e-01 2.768419086933135986e-01 -7.306510955095291138e-02 -1.923658698797225952e-01 -7.372871786355972290e-02 2.261757254600524902e-01 -2.917206101119518280e-02 2.828178107738494873e-01 -1.980497539043426514e-01 2.228003367781639099e-02 -2.190657332539558411e-02 1.101152747869491577e-01 1.514109969139099121e-01 1.649166196584701538e-01 -3.316093683242797852e-01 1.777291893959045410e-01 1.786397993564605713e-01 -9.582830965518951416e-02 -1.719382219016551971e-02 -9.929698705673217773e-02 -1.680346727371215820e-01 5.636547505855560303e-02 -9.462883323431015015e-02 2.812039293348789215e-02 -2.346190959215164185e-01 -3.502630814909934998e-02 1.775251328945159912e-01 4.240992367267608643e-01
-1.296427100896835327e-01 -4.340188950300216675e-02 1.348591297864913940e-01 -3.572821617126464844e-02 -1.532891839742660522e-01 -2.424228750169277191e-02 1.121338158845901489e-01 -3.580236136913299561e-01 -2.842357754707336426e-01 2.198711782693862915e-01 -1.850414127111434937e-01 1.856388002634048462e-01 -3.339754641056060791e-01 1.361511796712875366e-01 -5.464370548725128174e-02 -1.842592060565948486e-01 3.372923433780670166e-01 6.149244308471679688e-02 -3.365501165390014648e-01 4.413605201989412308e-03 -1.338211297988891602e-01 -2.970493771135807037e-02 6.409554928541183472e-02 2.357657253742218018e-01 8.845199644565582275e-02 9.880113601684570312e-02 -2.688274383544921875e-01 2.704374305903911591e-02 4.432459175586700439e-02 -1.151160523295402527e-01 -1.297300010919570923e-01 1.440166588872671127e-02
-7.013061642646789551e-02 1.600567847490310669e-01 -1.746613830327987671e-01 -2.844177186489105225e-01 6.668873131275177002e-02 1.910666906042024493e-04 2.489573210477828979e-01 9.929694235324859619e-02 -3.649671375751495361e-01 1.073215231299400330e-01 8.627156913280487061e-02 2.296654880046844482e-02 -2.903141975402832031e-01 4.137608781456947327e-02 3.983011543750762939e-01 -4.419580847024917603e-02 -5.435112863779067993e-03 -6.174217537045478821e-02 -8.625484257936477661e-02 -1.362882647663354874e-02 2.175468504428863525e-01 -1.522498130798339844e-01 -2.417489439249038696e-01 1.309345364570617676e-01 -2.952761352062225342e-01 -6.359474360942840576e-02 -2.369006127119064331e-01 9.446403943002223969e-03 -1.071580220013856888e-02 6.227553263306617737e-02 2.391346096992492676e-01 1.277250051498413086e-01
8.270664513111114502e-02 2.528130412101745605e-01 1.934082359075546265e-01 -2.054670751094818115e-01 2.591289281845092773e-01 -1.804467141628265381e-01 7.019790355116128922e-03 -1.659677028656005859e-01 -3.188076913356781006e-01 -2.653952129185199738e-02 -1.605479717254638672e-01 1.449333280324935913e-01 -3.877208754420280457e-02 -1.186521500349044800e-01 2.216221094131469727e-01 -9.730743616819381714e-02 3.642606139183044434e-01 2.277478873729705811e-01 -2.702369689941406250e-01 1.778701692819595337e-02 1.101022660732269287e-01 1.174949184060096741e-01 -1.550790369510650635e-01 2.123991400003433228e-02 -2.797563672065734863e-01 1.477383915334939957e-02 -1.656882613897323608e-01 4.961401596665382385e-02 -1.760679781436920166e-01 -7.272073626518249512e-02 -1.788676083087921143e-01 1.184155493974685669e-01
1.647394448518753052e-01 1.475222259759902954e-01 8.704901486635208130e-02 8.921962976455688477e-02 -1.422843039035797119e-01 -2.038808912038803101e-01 3.786201775074005127e-01 -1.787079870700836182e-01 -1.730863451957702637e-01 -1.415200084447860718e-01 -1.279821246862411499e-01 -1.999642997980117798e-01 -3.700386881828308105e-01 -1.832286715507507324e-01 9.074094891548156738e-02 7.030223961919546127e-03 1.965216845273971558e-01 8.642626926302909851e-03 -3.652990460395812988e-01 -1.214602263644337654e-03 2.261121571063995361e-01 8.201880380511283875e-03 5.891596525907516479e-02 1.836944669485092163e-01 -1.249242946505546570e-01 -4.390058293938636780e-02 3.782774135470390320e-02 -9.902174025774002075e-02 -1.480299681425094604e-01 4.820582270622253418e-02 2.563186585903167725e-01 1.845733374357223511e-01
1.047947555780410767e-01 2.643969142809510231e-03 4.400730133056640625e-02 2.495246231555938721e-01 5.787920951843261719e-02 -1.725679337978363037e-01 1.150603592395782471e-01 -3.234971761703491211e-01 -4.485161304473876953e-01 -1.987416744232177734e-01 -6.312925368547439575e-02 1.762902885675430298e-01 -1.434229910373687744e-01 1.012061461806297302e-01 2.323879115283489227e-02 -2.502637356519699097e-02 -2.929637394845485687e-02 1.181054338812828064e-01 -1.118138954043388367e-01 1.936569511890411377e-01 1.835657507181167603e-01 1.606900691986083984e-01 -7.426757365465164185e-02 2.505046725273132324e-01 2.484957687556743622e-02 3.376569151878356934e-01 -3.091468513011932373e-01 1.034582965075969696e-02 -1.928607672452926636e-01 -1.234740838408470154e-01 7.482288777828216553e-02 7.168396562337875366e-02
-4.136988520622253418e-02 1.586572825908660889e-01 1.544275507330894470e-02 -1.477684378623962402e-01 9.832572191953659058e-02 -2.727439403533935547e-01 1.711091697216033936e-01 -1.953065693378448486e-01 -3.397586345672607422e-01 2.278857491910457611e-02 -1.747473478317260742e-01 1.554098576307296753e-01 -2.974931895732879639e-01 1.006043329834938049e-02 8.189218491315841675e-02 4.510552622377872467e-03 3.670125603675842285e-01 1.914203763008117676e-01 -1.936333775520324707e-01 5.050589144229888916e-02 -8.361023850739002228e-03 2.482389509677886963e-01 7.096418738365173340e-02 2.364754825830459595e-01 -3.591952100396156311e-02 -1.292166709899902344e-01 -2.756786942481994629e-01 8.051098883152008057e-02 -1.737381219863891602e-01 7.810826599597930908e-02 -2.601332217454910278e-02 2.492468208074569702e-01
-1.552739590406417847e-01 2.413813918828964233e-01 1.555613130331039429e-01 -5.344607867300510406e-03 -3.552579507231712341e-02 -1.747943647205829620e-02 3.194660246372222900e-01 -3.178131883032619953e-04 -2.808249592781066895e-01 7.119011133909225464e-02 3.221133351325988770e-02 -9.247504919767379761e-02 -3.316912949085235596e-01 8.025293797254562378e-02 -4.331205412745475769e-02 -3.655714541673660278e-02 1.014108732342720032e-01 3.358113020658493042e-02 -2.716058790683746338e-01 3.472836315631866455e-01 -1.172485575079917908e-01 -1.454658508300781250e-01 -1.955434493720531464e-02 4.623968899250030518e-01 7.939636707305908203e-03 1.376141700893640518e-02 -1.665779501199722290e-01 -2.003625780344009399e-02 1.145652681589126587e-01 -1.006623879075050354e-01 1.196251437067985535e-01 2.360514104366302490e-01
-1.082193255424499512e-01 1.900437772274017334e-01 6.605224311351776123e-02 -7.846055179834365845e-02 2.580774724483489990e-01 2.581825666129589081e-02 -3.107114229351282120e-03 -3.643594384193420410e-01 -1.017210558056831360e-01 1.993200778961181641e-01 -2.451252937316894531e-02 -2.192501127719879150e-01 -2.543757259845733643e-01 6.065671518445014954e-02 -2.745838761329650879e-01 8.301720768213272095e-02 1.827468872070312500e-01 -2.111669443547725677e-02 -2.507140934467315674e-01 3.371228231117129326e-04 9.230555593967437744e-02 2.914115320891141891e-03 -2.664848268032073975e-01 -4.806945100426673889e-02 -8.147697371896356344e-06 4.106134176254272461e-01 -9.201976656913757324e-02 -1.072900667786598206e-01 2.780088782310485840e-01 -1.031438857316970825e-01 -6.685716658830642700e-02 1.807211488485336304e-01
-3.766502439975738525e-01 1.638872176408767700e-01 1.944254785776138306e-01 6.116586551070213318e-02 -1.432813853025436401e-01 -1.150489747524261475e-01 1.205901056528091431e-02 -2.758842706680297852e-01 -2.380194962024688721e-01 1.488761454820632935e-01 -1.380143612623214722e-01 -8.334870636463165283e-02 -2.993146777153015137e-01 2.740779817104339600e-01 -8.302584290504455566e-02 9.925763309001922607e-02 2.392234057188034058e-01 1.577933430671691895e-01 -3.422668576240539551e-01 8.044742792844772339e-02 -1.571818441152572632e-01 -1.532398350536823273e-02 -9.910643100738525391e-03 -5.517047364264726639e-03 -5.230303108692169189e-02 2.147379666566848755e-01 -1.843800395727157593e-01 -1.039832644164562225e-02 1.221864670515060425e-01 3.114483552053570747e-03 -8.198914676904678345e-02 2.408644258975982666e-01
-9.639609605073928833e-02 1.799760907888412476e-01 3.878460079431533813e-02 -1.059462204575538635e-01 1.769584119319915771e-01 -2.336912751197814941e-01 -2.331705689430236816e-01 -3.046051859855651855e-01 -1.768348217010498047e-01 1.805965751409530640e-01 -2.529944479465484619e-01 2.499616891145706177e-01 -1.950322836637496948e-01 5.723082274198532104e-02 1.670311689376831055e-01 -6.757843494415283203e-02 1.348826140165328979e-01 -1.130041852593421936e-01 -4.093344211578369141e-01 -3.416045382618904114e-02 -1.019934043288230896e-01 -1.591327041387557983e-01 -5.824108049273490906e-02 2.081923037767410278e-01 -6.470421701669692993e-02 1.418577134609222412e-02 -7.535274326801300049e-02 4.693985357880592346e-02 -7.003011554479598999e-02 -2.318255901336669922e-01 -2.622558474540710449e-01 1.628358364105224609e-01
-2.101007252931594849e-01 7.343992590904235840e-02 -3.847708180546760559e-02 1.520742848515510559e-02 3.643070459365844727e-01 -3.963200747966766357e-02 6.358028203248977661e-02 -3.224256634712219238e-01 -1.771365851163864136e-02 7.417025417089462280e-02 -2.897591330111026764e-02 2.181087136268615723e-01 -2.947211563587188721e-01 -2.808140590786933899e-02 -1.634914129972457886e-01 -3.560526072978973389e-01 2.391525059938430786e-01 1.092092841863632202e-01 -1.563442349433898926e-01 1.677449196577072144e-01 3.002090156078338623e-01 -2.451955974102020264e-01 1.808035522699356079e-01 -1.137777864933013916e-01 -4.709516093134880066e-02 5.695734545588493347e-02 -4.196935892105102539e-02 -2.477539628744125366e-01 -4.366140067577362061e-02 -5.393315106630325317e-02 1.415785253047943115e-01 -5.844041705131530762e-03
-1.113486737012863159e-01 2.253321707248687744e-01 1.758795417845249176e-02 -1.789374053478240967e-01 2.399409860372543335e-01 6.522188335657119751e-02 4.555770009756088257e-02 -3.097036480903625488e-01 -2.076063603162765503e-01 -3.239060053601861000e-03 4.996609315276145935e-02 -2.855786383152008057e-01 -1.311452537775039673e-01 1.585818082094192505e-01 -1.513310223817825317e-01 5.524929985404014587e-02 3.419302403926849365e-01 4.474219679832458496e-02 -2.701158523559570312e-01 2.544083446264266968e-02 6.813634186983108521e-02 2.141041457653045654e-01 -6.107737869024276733e-02 1.536829210817813873e-02 -1.017857119441032410e-01 4.495641291141510010e-01 1.018807385116815567e-02 -7.787086069583892822e-02 6.290835142135620117e-02 1.767878304235637188e-03 9.481011331081390381e-02 2.658097445964813232e-01
4.575529694557189941e-02 2.708658576011657715e-01 1.096327304840087891e-01 1.107043623924255371e-01 1.171781718730926514e-01 -3.709525465965270996e-01 -1.030455529689788818e-01 1.360170636326074600e-02 -4.298714101314544678e-01 1.048919335007667542e-01 -2.226339653134346008e-02 3.751505315303802490e-01 -4.190659150481224060e-02 -1.814987510442733765e-01 -3.149656951427459717e-01 1.278442740440368652e-01 9.297084063291549683e-02 4.490983858704566956e-02 -1.883946955204010010e-01 1.156386286020278931e-01 -3.226193413138389587e-02 -9.072657674551010132e-02 -9.612584114074707031e-02 -6.386240571737289429e-02 5.343816429376602173e-02 1.433307975530624390e-01 -3.145538568496704102e-01 -1.449617594480514526e-01 -3.426225110888481140e-02 -5.443231016397476196e-02 1.445952206850051880e-01 1.829125359654426575e-02
8.941728621721267700e-02 6.309346109628677368e-02 1.400738656520843506e-01 3.841592371463775635e-02 9.350641071796417236e-02 -1.620958149433135986e-01 3.176558762788772583e-02 -2.933022677898406982e-01 -2.461742758750915527e-01 1.759977638721466064e-01 -3.483233749866485596e-01 1.854409426450729370e-01 -4.175250232219696045e-01 -1.765227317810058594e-01 -2.904812395572662354e-01 4.188046976923942566e-02 2.152635157108306885e-01 -2.055762708187103271e-02 -1.009669750928878784e-01 1.208413578569889069e-02 1.463191956281661987e-01 -7.365479320287704468e-02 -2.505148053169250488e-01 -2.917747199535369873e-01 5.813702940940856934e-02 -3.618927299976348877e-02 7.590178400278091431e-02 6.272680591791868210e-03 3.458744287490844727e-02 -2.290018647909164429e-01 9.063390642404556274e-02 4.230839014053344727e-02
-2.151821702718734741e-01 3.438807725906372070e-01 -1.154388580471277237e-02 -2.186938188970088959e-02 6.932914257049560547e-02 2.494105547666549683e-01 -1.528636813163757324e-01 -6.124495342373847961e-02 -2.066390812397003174e-01 -2.076303809881210327e-01 5.170120275579392910e-04 5.002794861793518066e-01 -2.351861447095870972e-01 3.714414685964584351e-02 -1.666846424341201782e-01 8.715579658746719360e-02 1.921655535697937012e-01 -8.634178340435028076e-02 -1.072078049182891846e-01 1.421000808477401733e-01 1.877167075872421265e-01 3.300191462039947510e-02 4.067854210734367371e-02 -4.558524489402770996e-02 5.862601473927497864e-02 2.413683980703353882e-01 -1.315688788890838623e-01 3.796766325831413269e-02 1.770398579537868500e-02 -1.255048811435699463e-01 3.151032626628875732e-01 -2.466139197349548340e-02
-1.007350906729698181e-01 8.470421284437179565e-02 -1.078361272811889648e-01 3.974355757236480713e-02 1.688562706112861633e-02 2.430410683155059814e-02 1.079626157879829407e-01 -2.212975174188613892e-01 -4.543658196926116943e-01 -3.471084684133529663e-02 -1.512055546045303345e-01 -1.402011513710021973e-02 -2.098001986742019653e-01 -1.142603158950805664e-01 -9.803750365972518921e-02 -1.099031567573547363e-01 3.569250702857971191e-01 -7.507762312889099121e-02 -8.095775544643402100e-02 -1.764034628868103027e-01 5.568676069378852844e-02 -3.561090305447578430e-02 9.735786169767379761e-02 -3.833036869764328003e-03 -9.934449940919876099e-02 -1.968774944543838501e-02 6.518921349197626114e-03 -3.385324776172637939e-01 -3.508690297603607178e-01 2.827689051628112793e-02 4.045320451259613037e-01 3.827997297048568726e-02
-1.792955249547958374e-01 4.867229163646697998e-01 5.650890991091728210e-02 2.726917862892150879e-01 1.351620405912399292e-01 2.008927017450332642e-01 -1.573128625750541687e-02 4.386613517999649048e-02 -3.491625785827636719e-01 -1.059068441390991211e-01 -1.487326472997665405e-01 3.315696865320205688e-02 -2.160345911979675293e-01 -1.462744623422622681e-01 4.639548063278198242e-02 5.566919967532157898e-02 -7.090748101472854614e-02 5.251725763082504272e-02 1.255293656140565872e-02 1.670828759670257568e-01 1.752702146768569946e-01 6.772702932357788086e-02 -2.660413831472396851e-02 4.001908376812934875e-02 -7.875397056341171265e-02 1.712946891784667969e-01 -2.298332899808883667e-01 -1.307439655065536499e-01 3.682709485292434692e-02 -1.386761963367462158e-01 3.554307520389556885e-01 1.925493180751800537e-01
-9.080520272254943848e-02 1.353892683982849121e-01 3.497501611709594727e-01 7.179614156484603882e-02 1.555094569921493530e-01 -2.381109632551670074e-02 5.217068269848823547e-02 -1.882581561803817749e-01 -3.367928862571716309e-01 -8.705507963895797729e-02 2.034448646008968353e-02 3.635746538639068604e-01 -5.458308011293411255e-02 1.051772683858871460e-01 -7.190950680524110794e-03 6.065597385168075562e-02 3.711227327585220337e-03 -1.309425681829452515e-01 -1.849988251924514771e-01 2.221524119377136230e-01 2.126875519752502441e-01 -6.931514292955398560e-02 1.803155988454818726e-01 -1.843162029981613159e-01 -2.600384354591369629e-01 -5.973922088742256165e-02 -2.907636761665344238e-01 -1.572345048189163208e-01 -2.164170145988464355e-01 2.247138619422912598e-01 1.268784403800964355e-01 2.240161411464214325e-02
-1.137329936027526855e-01 2.525180578231811523e-01 -5.262511223554611206e-02 4.264587908983230591e-02 -2.685775160789489746e-01 2.974133491516113281e-01 7.177919149398803711e-02 -3.594652116298675537e-01 -1.290915608406066895e-01 1.884918957948684692e-01 2.276415377855300903e-01 2.388056963682174683e-01 -1.018190607428550720e-01 -5.511457100510597229e-02 2.687658369541168213e-02 1.885371655225753784e-01 7.695830613374710083e-02 -6.856019049882888794e-02 -3.749665915966033936e-01 1.965446323156356812e-01 1.806505471467971802e-01 -1.024911329150199890e-01 5.797035992145538330e-02 -1.209361404180526733e-01 -2.377548255026340485e-02 4.832460731267929077e-02 -1.211991980671882629e-01 -2.994273975491523743e-02 -2.638845145702362061e-01 -5.457889288663864136e-02 2.078451216220855713e-01 1.666176021099090576e-01
-2.730352617800235748e-02 1.238901391625404358e-01 7.377856969833374023e-02 -2.401403784751892090e-01 -1.268531382083892822e-02 -2.301559150218963623e-01 3.108304180204868317e-02 -2.248261719942092896e-01 -3.408230245113372803e-01 -2.636910974979400635e-02 -7.594045996665954590e-02 2.872353792190551758e-01 -4.317630827426910400e-01 1.527772098779678345e-01 1.663129329681396484e-01 2.759584188461303711e-01 -5.417985841631889343e-02 -9.585481137037277222e-02 -2.800989747047424316e-01 6.283861398696899414e-02 -4.909187182784080505e-02 -3.005091845989227295e-02 5.581872537732124329e-02 -1.032063663005828857e-01 -6.856501102447509766e-02 -2.600746974349021912e-02 -1.319107413291931152e-01 -6.409620493650436401e-02 3.560974299907684326e-01 7.284063845872879028e-02 -1.399929076433181763e-01 8.512406796216964722e-02
1.131287682801485062e-02 1.468813419342041016e-01 2.550857663154602051e-01 -1.057226657867431641e-01 9.959812462329864502e-02 -1.582337170839309692e-01 1.020634397864341736e-01 -4.444132372736930847e-02 -4.129265844821929932e-01 -9.040961158461868763e-04 -1.016459316015243530e-01 5.177341401576995850e-02 -2.244649231433868408e-01 -2.031206935644149780e-01 1.176279410719871521e-01 -1.368270218372344971e-01 4.031725823879241943e-01 3.393540382385253906e-01 -1.634147912263870239e-01 5.433517694473266602e-02 1.501477062702178955e-01 2.270498126745223999e-01 -1.445716246962547302e-02 9.664634615182876587e-02 -1.737416684627532959e-01 -1.797351390123367310e-01 -1.793682873249053955e-01 -5.539446324110031128e-02 -1.573431193828582764e-01 -3.486419795081019402e-03 -1.071724295616149902e-01 1.482606232166290283e-01
-1.191679537296295166e-01 3.618669211864471436e-01 -7.953860796988010406e-03 2.960665617138147354e-03 -1.360620558261871338e-01 2.377959340810775757e-01 2.995003759860992432e-02 -3.530695140361785889e-01 -2.719656527042388916e-01 3.431100249290466309e-01 2.071793079376220703e-01 -3.276167064905166626e-02 -1.587371230125427246e-01 -1.815245859324932098e-02 6.114257499575614929e-02 1.986686289310455322e-01 -1.417846381664276123e-01 1.372735481709241867e-02 -3.624261319637298584e-01 -1.720342785120010376e-02 1.874802112579345703e-01 9.354048408567905426e-03 5.696009472012519836e-02 1.069889366626739502e-01 -1.618842333555221558e-01 4.029169678688049316e-02 -3.561260178685188293e-02 -2.015083879232406616e-01 -9.391723573207855225e-02 -2.856191247701644897e-02 2.490147948265075684e-01 -8.079373091459274292e-02
-3.791153803467750549e-02 -6.195512041449546814e-02 4.091991484165191650e-02 -2.612675428390502930e-01 4.974226653575897217e-02 -1.516371071338653564e-01 1.599302887916564941e-01 -1.112857460975646973e-01 -1.513819396495819092e-01 8.803313970565795898e-02 1.452925801277160645e-02 1.137402430176734924e-01 -1.479870080947875977e-01 9.134418517351150513e-02 4.540745913982391357e-02 4.870207235217094421e-02 1.723960489034652710e-01 1.537832021713256836e-01 -2.901899814605712891e-01 -9.184896945953369141e-02 5.223041176795959473e-01 7.240897417068481445e-02 2.157455086708068848e-01 3.131538927555084229e-01 2.570903627201914787e-03 -1.659418493509292603e-01 -4.497866332530975342e-02 -2.586318552494049072e-01 -1.477189958095550537e-01 1.575269848108291626e-01 1.450005620718002319e-01 2.237788885831832886e-01
1.925530880689620972e-01 1.935317367315292358e-01 -4.482918977737426758e-02 -1.131664067506790161e-01 -6.119467690587043762e-02 1.436337679624557495e-01 -3.411716222763061523e-02 -2.108476310968399048e-01 -1.945070475339889526e-01 2.645844221115112305e-01 2.254544645547866821e-01 2.621746361255645752e-01 -2.861128747463226318e-01 1.382956802845001221e-01 6.852972507476806641e-02 -6.264190375804901123e-02 3.771533444523811340e-02 1.806495487689971924e-01 -3.283923268318176270e-01 -1.758113056421279907e-01 -1.160354688763618469e-01 -3.382891714572906494e-01 -1.331155449151992798e-01 8.242153562605381012e-03 -2.366913557052612305e-01 -1.266543101519346237e-02 1.443709135055541992e-01 -1.220699772238731384e-01 -4.680674523115158081e-02 -2.122199237346649170e-01 1.843686550855636597e-01 1.095450669527053833e-01
-2.461780160665512085e-01 3.593806028366088867e-01 3.000683784484863281e-01 2.865916192531585693e-01 3.695851266384124756e-01 -7.299335207790136337e-03 9.491130709648132324e-02 -1.647918075323104858e-01 -1.697995066642761230e-01 2.171061486005783081e-01 3.433190658688545227e-02 2.451344132423400879e-01 -2.992993593215942383e-01 1.075191423296928406e-01 -9.406686574220657349e-02 7.440362870693206787e-02 -2.746462123468518257e-03 -1.212771460413932800e-01 1.822002530097961426e-01 -3.125465661287307739e-02 -1.033470872789621353e-02 -1.193260550498962402e-01 -1.297632753849029541e-01 6.233606860041618347e-02 -1.355079710483551025e-01 -5.377800762653350830e-02 2.802540175616741180e-02 -6.093779206275939941e-02 -1.167438626289367676e-01 -2.055795341730117798e-01 -3.958584368228912354e-02 2.128900140523910522e-01
-9.108649939298629761e-02 1.107380986213684082e-01 -4.149168357253074646e-02 2.260872721672058105e-01 2.768992781639099121e-01 -1.124328747391700745e-01 -2.894040197134017944e-02 -6.744014471769332886e-02 -3.030047118663787842e-01 1.052184924483299255e-01 -1.771600395441055298e-01 3.104774057865142822e-01 -3.160999715328216553e-01 5.102508887648582458e-02 -2.175211906433105469e-01 4.149765893816947937e-02 -4.825235810130834579e-03 2.335236668586730957e-01 2.005458436906337738e-02 -1.059877648949623108e-01 -9.883944876492023468e-04 -2.315177470445632935e-01 -2.394983023405075073e-01 7.396572618745267391e-04 1.406343728303909302e-01 -1.622105240821838379e-01 -1.526820566505193710e-02 -1.121388375759124756e-01 -2.594553120434284210e-02 -3.451253771781921387e-01 2.078331559896469116e-01 2.250485718250274658e-01
-1.996765583753585815e-01 -3.408699110150337219e-02 7.913891226053237915e-02 -2.878912091255187988e-01 -1.519107352942228317e-02 -7.400863617658615112e-02 2.547373771667480469e-01 5.030705779790878296e-02 -3.801662325859069824e-01 2.400725185871124268e-01 1.126705184578895569e-01 2.856110930442810059e-01 -2.663700878620147705e-01 8.733690716326236725e-03 3.384220302104949951e-01 -2.667754143476486206e-02 1.334156095981597900e-01 -1.151838600635528564e-01 5.540879792533814907e-04 -1.177942962385714054e-03 2.064399272203445435e-01 -1.139417216181755066e-01 3.071160521358251572e-03 1.193332299590110779e-02 -1.949385106563568115e-01 1.421879231929779053e-01 -1.884369850158691406e-01 3.697959706187248230e-02 6.552324444055557251e-02 4.642245173454284668e-02 3.511945307254791260e-01 4.787499085068702698e-02
1.276384200900793076e-02 2.479864954948425293e-01 1.388930529356002808e-01 -8.157902956008911133e-02 1.322572976350784302e-01 9.806286543607711792e-02 2.007621107622981071e-03 -7.216884940862655640e-02 -1.606421619653701782e-01 2.112232297658920288e-01 4.738052561879158020e-02 4.724629968404769897e-02 -2.965852916240692139e-01 -8.766921609640121460e-02 3.312839940190315247e-02 -1.512924730777740479e-01 2.114574462175369263e-01 5.230638384819030762e-02 -1.923460811376571655e-01 3.010394573211669922e-01 3.230174183845520020e-01 -6.464558094739913940e-02 3.608101233839988708e-02 2.507404685020446777e-01 2.189191877841949463e-01 1.457066088914871216e-01 2.663786895573139191e-02 1.175014078617095947e-01 -1.491464581340551376e-02 -5.011463761329650879e-01 4.858826845884323120e-02 -1.928258314728736877e-02
-1.536621600389480591e-01 2.893750667572021484e-01 -1.717975884675979614e-01 -8.965291827917098999e-02 1.119844317436218262e-01 1.139980107545852661e-01 1.499826312065124512e-01 -3.151945769786834717e-01 -2.134338468313217163e-01 2.260085195302963257e-01 5.387208983302116394e-02 2.290112376213073730e-01 -2.223476916551589966e-01 1.327165961265563965e-01 6.428778916597366333e-02 6.605767644941806793e-03 1.165467649698257446e-01 -1.046607792377471924e-01 -2.625181674957275391e-01 -1.436201632022857666e-01 1.365700811147689819e-01 -2.987931668758392334e-01 2.492849975824356079e-01 1.350746899843215942e-01 1.316458433866500854e-01 5.412285029888153076e-02 1.649121195077896118e-01 -1.682759821414947510e-01 -1.198410540819168091e-01 -2.881236076354980469e-01 3.474290296435356140e-02 8.806319534778594971e-02
-4.492614045739173889e-02 3.320126831531524658e-01 1.279760003089904785e-01 -3.880278766155242920e-02 1.355930417776107788e-01 6.551922857761383057e-02 9.735779464244842529e-02 -2.525217086076736450e-02 -1.753958314657211304e-01 1.203227564692497253e-01 -1.114912852644920349e-01 2.436597496271133423e-01 -2.005350738763809204e-01 -2.514032721519470215e-01 -3.008904755115509033e-01 1.575548946857452393e-01 1.053569540381431580e-01 1.506460160017013550e-01 9.625145792961120605e-02 1.821518093347549438e-01 5.014611035585403442e-02 6.524910777807235718e-02 1.581933796405792236e-01 3.431539982557296753e-02 -2.323995083570480347e-01 1.447419077157974243e-01 -2.451506555080413818e-01 -1.648211777210235596e-01 1.255389675498008728e-02 -2.261940985918045044e-01 3.919905126094818115e-01 1.576004177331924438e-01
-2.714754343032836914e-01 1.586968451738357544e-01 9.882158041000366211e-02 1.166227608919143677e-01 -1.440376043319702148e-01 -3.427115380764007568e-01 3.222396969795227051e-02 -7.245665788650512695e-02 -5.024614334106445312e-01 7.909339666366577148e-02 -7.493448257446289062e-02 2.736499011516571045e-01 -9.527167677879333496e-02 -2.006058692932128906e-01 -1.128673627972602844e-01 4.943997785449028015e-02 3.209901750087738037e-01 8.972567319869995117e-02 -1.454639062285423279e-02 2.804996669292449951e-01 1.140316650271415710e-01 -8.629011362791061401e-02 -3.304026275873184204e-02 -9.318222850561141968e-02 3.695301711559295654e-02 -8.671010285615921021e-02 -1.163304671645164490e-01 -7.002101838588714600e-02 1.068770959973335266e-01 -2.099386006593704224e-01 5.702452268451452255e-03 1.627513468265533447e-01
2.499098330736160278e-01 1.721675992012023926e-01 -1.069086566567420959e-01 -1.550311893224716187e-01 1.824696063995361328e-01 -1.722998470067977905e-01 9.644112735986709595e-02 -5.830300599336624146e-02 -3.670505583286285400e-01 2.072380483150482178e-01 -3.882123529911041260e-01 1.220221146941184998e-01 -3.193503916263580322e-01 -1.099931746721267700e-01 -6.327262520790100098e-02 1.990407556295394897e-01 -9.810657054185867310e-02 -1.316586285829544067e-01 -3.125807940959930420e-01 1.205959245562553406e-01 1.902678608894348145e-01 -4.229684546589851379e-02 -9.030175395309925079e-03 -1.406824290752410889e-01 1.183006018400192261e-01 -2.550882101058959961e-02 -3.639360517263412476e-02 3.190097957849502563e-02 4.596889764070510864e-02 2.143206633627414703e-02 1.722058504819869995e-01 2.224696427583694458e-01
5.012413859367370605e-02 1.736529916524887085e-01 2.928307354450225830e-01 -2.019977420568466187e-01 1.226243823766708374e-01 -4.130393639206886292e-02 2.166857868432998657e-01 -3.204635679721832275e-01 -3.165855407714843750e-01 1.051775813102722168e-01 1.738434880971908569e-01 1.354754716157913208e-01 -4.339929437264800072e-04 -1.724129426293075085e-03 1.637140363454818726e-01 -1.997324228286743164e-01 1.295327246189117432e-01 1.070784330368041992e-01 -2.030372321605682373e-01 1.647774279117584229e-01 1.767282336950302124e-01 -3.631756603717803955e-01 -1.518592834472656250e-01 -1.051842141896486282e-02 -3.781048581004142761e-02 1.361176073551177979e-01 -2.558987587690353394e-02 8.584505319595336914e-02 -3.194248676300048828e-01 -2.107556909322738647e-03 -1.638420373201370239e-01 8.966627717018127441e-02
-2.851145267486572266e-01 2.190327644348144531e-01 9.141956269741058350e-02 5.591670423746109009e-02 -7.623552531003952026e-02 -2.705810964107513428e-01 1.609881222248077393e-01 -8.303876966238021851e-02 -3.026811182498931885e-01 1.736807227134704590e-01 1.235177814960479736e-01 2.623881027102470398e-02 -2.608771622180938721e-01 5.587022006511688232e-02 4.610498622059822083e-02 -9.735750406980514526e-02 1.079616546630859375e-01 -3.944230079650878906e-02 -2.082845419645309448e-01 4.058822989463806152e-01 -6.481427699327468872e-02 -6.767839193344116211e-02 -9.240552037954330444e-02 3.248471915721893311e-01 -1.120749339461326599e-01 7.804667949676513672e-02 -2.114550024271011353e-01 1.962316632270812988e-01 9.910281747579574585e-02 -2.423140592873096466e-02 1.010927110910415649e-01 2.454028129577636719e-01
-3.178558051586151123e-01 3.995546102523803711e-01 1.928036659955978394e-01 -1.582704931497573853e-01 4.316194355487823486e-02 -9.382323920726776123e-02 1.032039150595664978e-01 -3.087572455406188965e-01 -1.559524238109588623e-01 -1.149914562702178955e-01 -5.167429521679878235e-02 -1.533701121807098389e-01 -5.641816556453704834e-02 1.130912825465202332e-01 1.256687045097351074e-01 -2.531334292143583298e-03 5.621831417083740234e-01 3.444522246718406677e-02 -1.550033986568450928e-01 5.043921619653701782e-02 7.895964384078979492e-02 -1.756517216563224792e-02 -8.153936266899108887e-02 -8.911387622356414795e-02 -1.112986654043197632e-01 1.336203068494796753e-01 -1.373669952154159546e-01 -8.133405447006225586e-02 1.818521916866302490e-01 -3.472565487027168274e-02 -6.270832568407058716e-02 7.790916413068771362e-02
-4.456588998436927795e-02 3.652248978614807129e-01 1.203822642564773560e-01 -3.006933331489562988e-01 1.723527014255523682e-01 7.376928627490997314e-02 -1.978916227817535400e-01 -1.463148444890975952e-01 -6.642854958772659302e-02 4.850659146904945374e-02 3.890725597739219666e-02 9.717556834220886230e-02 -7.491558790206909180e-02 7.985378056764602661e-02 -8.723963797092437744e-02 -2.182476669549942017e-01 8.416169136762619019e-02 4.479051008820533752e-02 -2.290028333663940430e-01 2.078982144594192505e-01 3.249270915985107422e-01 -5.062933266162872314e-02 -1.836063573136925697e-03 1.774068772792816162e-01 1.805879026651382446e-01 6.833418458700180054e-02 -2.092169225215911865e-01 -1.082374602556228638e-01 6.379736214876174927e-02 -4.792740345001220703e-01 6.872381269931793213e-02 5.838916078209877014e-02
4.870789870619773865e-02 -5.003190413117408752e-02 -1.137321963906288147e-01 -3.343595564365386963e-01 2.060484141111373901e-01 2.174655050039291382e-01 8.209490776062011719e-02 -2.439039796590805054e-01 -3.720522820949554443e-01 2.964352071285247803e-01 2.568576633930206299e-01 3.448320031166076660e-01 -1.931825578212738037e-01 8.637113124132156372e-02 -1.661903224885463715e-02 -6.313595920801162720e-02 -3.816656768321990967e-02 -3.512502298690378666e-04 -1.563292890787124634e-01 -7.308226078748703003e-02 4.651579633355140686e-02 -6.031306460499763489e-02 -1.207006126642227173e-01 -2.688078768551349640e-02 -1.213196292519569397e-01 1.374401897192001343e-01 -2.866865992546081543e-01 -2.637581340968608856e-02 -1.586454808712005615e-01 6.997503805905580521e-03 1.431225389242172241e-01 1.991727650165557861e-01
-6.738150119781494141e-02 4.553517699241638184e-02 -2.813052199780941010e-02 -1.305225044488906860e-01 6.310846656560897827e-02 -1.021151896566152573e-02 -6.429999321699142456e-02 6.065444648265838623e-02 -1.828365772962570190e-01 1.929544359445571899e-01 6.252767145633697510e-02 2.661452591419219971e-01 -3.050797879695892334e-01 1.967138946056365967e-01 -2.075131833553314209e-01 -5.645414814352989197e-02 1.076651066541671753e-01 7.857598364353179932e-02 -2.098864018917083740e-01 2.415961772203445435e-01 3.532141447067260742e-01 -1.656336337327957153e-02 -1.462481468915939331e-01 3.896537125110626221e-01 -1.757137477397918701e-01 8.861289918422698975e-02 6.080847606062889099e-02 -1.171534359455108643e-01 -2.343875765800476074e-01 -5.269424524158239365e-03 3.125490844249725342e-01 -1.139888092875480652e-01
2.256887257099151611e-01 1.005594581365585327e-01 1.444787532091140747e-02 -7.522425800561904907e-02 -1.759734004735946655e-02 -9.188419580459594727e-02 2.378194481134414673e-01 -9.008642286062240601e-02 -2.911711931228637695e-01 3.334512412548065186e-01 -3.347372114658355713e-01 1.859980076551437378e-01 -4.536361694335937500e-01 -1.562083512544631958e-01 -2.695073001086711884e-02 1.192564368247985840e-01 -1.368748843669891357e-01 6.256758421659469604e-02 -2.669762670993804932e-01 -4.761533066630363464e-02 3.373776078224182129e-01 -2.798435091972351074e-02 -1.384158283472061157e-01 -6.597220897674560547e-02 5.453512445092201233e-02 -8.797564357519149780e-02 5.473887175321578979e-02 1.360107064247131348e-01 -4.132085014134645462e-03 1.974438084289431572e-03 2.908061956986784935e-03 7.320854067802429199e-02
-1.364362537860870361e-01 7.806354016065597534e-02 2.736317813396453857e-01 -1.935882121324539185e-01 2.379820048809051514e-01 -1.134923323988914490e-01 -1.278749555349349976e-01 8.959288895130157471e-02 -5.421812087297439575e-02 8.291353285312652588e-02 -1.131987082771956921e-03 9.159234166145324707e-02 -8.956695348024368286e-02 2.218171656131744385e-01 -3.550631925463676453e-02 -1.606454700231552124e-02 3.543302118778228760e-01 -6.901765591464936733e-04 -2.927415966987609863e-01 7.436960190534591675e-02 4.068280756473541260e-01 7.978424429893493652e-02 1.627473831176757812e-01 -7.155849132686853409e-03 -1.048322692513465881e-01 2.010256946086883545e-01 -2.759090065956115723e-01 -1.801131367683410645e-01 -2.297817319631576538e-01 -2.975563146173954010e-02 8.386274427175521851e-02 2.371075749397277832e-01
-1.121388599276542664e-01 5.823172256350517273e-02 1.150859594345092773e-01 -1.515165120363235474e-01 2.039944231510162354e-01 -6.876147538423538208e-02 -1.555625000037252903e-03 -2.082921117544174194e-01 -9.767202660441398621e-03 1.981835067272186279e-01 -8.482872694730758667e-02 1.059070080518722534e-01 -1.371298730373382568e-01 1.433406919240951538e-01 -1.104504838585853577e-01 1.852419674396514893e-01 1.974269598722457886e-01 5.947825685143470764e-02 -2.071268558502197266e-01 2.825353443622589111e-01 4.724654853343963623e-01 2.612323462963104248e-01 1.302725970745086670e-01 2.293243259191513062e-01 -2.367935031652450562e-01 5.952600762248039246e-02 -2.135831415653228760e-01 3.025981225073337555e-02 -1.468035578727722168e-01 -7.974414527416229248e-02 1.812962442636489868e-01 1.457966119050979614e-01
-1.822497099637985229e-01 2.781783044338226318e-01 7.441797852516174316e-02 1.765848249197006226e-01 1.433294545859098434e-02 2.708793580532073975e-01 2.111720740795135498e-01 -1.596158556640148163e-02 -4.164295196533203125e-01 6.594840437173843384e-03 1.157302223145961761e-02 3.383713960647583008e-02 -2.036636620759963989e-01 7.963278144598007202e-02 -1.698861569166183472e-01 7.779538631439208984e-02 -2.995551377534866333e-02 -4.057037457823753357e-02 -2.030652165412902832e-01 -9.230975992977619171e-03 1.346741169691085815e-01 1.032353043556213379e-01 -1.559341847896575928e-01 -1.278240233659744263e-01 7.976111769676208496e-02 -2.023208588361740112e-01 2.220235615968704224e-01 1.074826344847679138e-01 -8.201208710670471191e-02 -2.352632433176040649e-01 4.017560780048370361e-01 1.784492284059524536e-01
2.267481535673141479e-01 2.924219667911529541e-01 -9.113384783267974854e-02 -2.209495157003402710e-01 7.262675464153289795e-02 5.354842543601989746e-02 3.646034598350524902e-01 -1.745229512453079224e-01 -1.085117310285568237e-01 1.423967480659484863e-01 -2.346749901771545410e-01 1.313846111297607422e-01 -4.075637459754943848e-01 8.503065258264541626e-02 -1.647915095090866089e-01 2.313696891069412231e-01 -6.860373914241790771e-02 7.889319211244583130e-02 -6.018780544400215149e-02 2.639793790876865387e-02 2.974225282669067383e-01 -1.748207807540893555e-01 3.640263155102729797e-02 -1.748543828725814819e-01 4.967096075415611267e-02 9.546752274036407471e-02 5.946621671319007874e-02 -7.833761721849441528e-02 1.062140762805938721e-01 -2.370627522468566895e-01 1.123948022723197937e-01 9.199564158916473389e-02
2.077284008264541626e-01 6.034386157989501953e-02 1.278626769781112671e-01 -3.226240575313568115e-01 -1.530720293521881104e-01 1.651748120784759521e-01 1.311985999345779419e-01 -2.019428759813308716e-01 -1.986656635999679565e-01 1.190263181924819946e-01 -6.849075853824615479e-02 -3.251910582184791565e-02 -2.226030975580215454e-01 3.318683803081512451e-02 5.773587897419929504e-02 -9.246768802404403687e-02 1.689960062503814697e-02 8.926481008529663086e-02 -3.272231221199035645e-01 1.169999614357948303e-01 1.027479320764541626e-01 -1.032811924815177917e-01 3.002796554937958717e-03 -2.975482642650604248e-01 -3.666349351406097412e-01 9.247650206089019775e-02 3.764989599585533142e-02 -2.302487343549728394e-01 -2.834280580282211304e-02 -3.561844229698181152e-01 1.742542386054992676e-01 -8.897949755191802979e-02
8.372389711439609528e-03 2.928782999515533447e-01 -6.858195364475250244e-02 -7.399280369281768799e-02 -6.966674327850341797e-02 1.663575880229473114e-02 1.175580359995365143e-02 -1.145917326211929321e-01 -2.067509666085243225e-02 1.610606759786605835e-01 2.017828524112701416e-01 1.144995093345642090e-01 -4.127851128578186035e-01 2.376365810632705688e-01 -7.576133310794830322e-02 -7.299108803272247314e-02 -1.265687048435211182e-01 1.680747419595718384e-01 -6.964883953332901001e-02 1.549394726753234863e-01 2.541831135749816895e-01 -1.178523153066635132e-01 1.989494711160659790e-01 6.856364011764526367e-02 9.089554846286773682e-02 -2.479967474937438965e-01 -3.732196986675262451e-01 -1.782176494598388672e-01 -1.653820872306823730e-01 -2.122363299131393433e-01 -3.024003654718399048e-02 2.396136075258255005e-01
-3.215472102165222168e-01 3.139228224754333496e-01 -1.394729167222976685e-01 -2.244266420602798462e-01 -3.896346688270568848e-02 1.918972432613372803e-01 1.611115410923957825e-02 -2.191118150949478149e-01 -2.678258419036865234e-01 2.093099653720855713e-01 1.657998412847518921e-01 3.616356104612350464e-02 -1.806105971336364746e-01 1.285831630229949951e-01 2.748503163456916809e-02 9.349165111780166626e-02 3.781398758292198181e-03 2.749871015548706055e-01 6.751302629709243774e-02 1.135525628924369812e-01 3.102434575557708740e-01 -1.671624034643173218e-01 -2.546613514423370361e-01 1.972323358058929443e-01 -3.866756334900856018e-02 -1.250245273113250732e-01 -2.631473839282989502e-01 4.043897613883018494e-02 4.184033349156379700e-02 1.445723325014114380e-01 6.473279744386672974e-02 5.250682309269905090e-02
9.200322628021240234e-02 2.768146693706512451e-01 -1.197753697633743286e-01 -8.974698185920715332e-02 -1.626751422882080078e-01 1.768230944871902466e-01 -2.014518156647682190e-02 -2.680168151855468750e-01 -2.122953236103057861e-01 8.864887803792953491e-02 2.230780571699142456e-01 2.234327644109725952e-01 -3.336730301380157471e-01 1.042609438300132751e-01 7.575777173042297363e-02 -7.596627622842788696e-02 1.667296886444091797e-01 7.267490029335021973e-02 -3.302422463893890381e-01 9.392104297876358032e-02 1.128822639584541321e-01 -4.060789942741394043e-02 -3.657048195600509644e-02 2.717569656670093536e-02 -3.291814327239990234e-01 1.167966201901435852e-01 2.602699100971221924e-01 -2.279354929924011230e-01 6.536276638507843018e-02 -1.991666704416275024e-01 1.440195441246032715e-01 4.899787530303001404e-02
-5.633446574211120605e-02 5.959272012114524841e-02 1.591338217258453369e-02 -1.740627288818359375e-01 -3.422119468450546265e-02 -2.066911160945892334e-01 7.564949244260787964e-02 -1.820979714393615723e-01 -3.548689186573028564e-01 -7.254126481711864471e-03 -7.427947968244552612e-02 1.558323651552200317e-01 -2.952520251274108887e-01 -1.125205457210540771e-01 6.917466968297958374e-02 -5.160330235958099365e-02 4.820505976676940918e-01 1.643491089344024658e-01 -1.835803240537643433e-01 9.091404080390930176e-02 -2.897251769900321960e-02 2.153708785772323608e-01 -2.122463658452033997e-02 2.314598113298416138e-01 4.197611659765243530e-02 -1.242920085787773132e-01 -3.286634087562561035e-01 9.517969191074371338e-02 -1.934190690517425537e-01 8.850228041410446167e-02 1.076265703886747360e-02 1.861005723476409912e-01
-7.500096410512924194e-02 3.288546577095985413e-02 2.458112686872482300e-01 -2.003630548715591431e-01 1.114710350520908833e-03 -3.018390536308288574e-01 1.827287822961807251e-01 2.169691585004329681e-02 -2.657329440116882324e-01 2.217629365622997284e-02 -1.348588168621063232e-01 1.145066320896148682e-01 -2.116216868162155151e-01 5.905678495764732361e-02 -7.240657508373260498e-02 8.914393931627273560e-02 1.809009909629821777e-01 2.961958050727844238e-01 6.125848367810249329e-02 1.507076621055603027e-01 2.658295631408691406e-01 -2.054044418036937714e-02 -3.593319654464721680e-02 3.191484212875366211e-01 -6.949584465473890305e-03 1.299287676811218262e-01 -4.143416285514831543e-01 -2.126057446002960205e-01 -1.470975428819656372e-01 -6.065384298563003540e-02 1.526685655117034912e-01 1.731846667826175690e-02
-9.612266719341278076e-02 2.548668980598449707e-01 -4.673055373132228851e-03 -1.253736913204193115e-01 5.634798482060432434e-02 4.467171058058738708e-02 2.110142409801483154e-01 -4.411207735538482666e-01 -1.018335819244384766e-01 3.505536317825317383e-01 1.379056423902511597e-01 1.304186694324016571e-02 -1.632833480834960938e-01 2.722432017326354980e-01 -3.430257365107536316e-02 -5.140513926744461060e-02 -1.207674518227577209e-01 -1.111590191721916199e-01 -2.707895040512084961e-01 -1.295870095491409302e-01 1.425281614065170288e-01 -3.754423856735229492e-01 1.890139132738113403e-01 2.259058132767677307e-02 -2.413781359791755676e-02 9.453018195927143097e-03 -3.491311520338058472e-02 -1.741739809513092041e-01 -7.697230577468872070e-02 -1.124904677271842957e-02 2.163494974374771118e-01 9.529053419828414917e-02
3.966146335005760193e-02 1.176302060484886169e-01 -2.797911874949932098e-02 -3.333659470081329346e-01 5.758516117930412292e-02 2.105468362569808960e-01 2.145645022392272949e-01 -2.272198498249053955e-01 -2.478400468826293945e-01 5.045870542526245117e-01 4.896377772092819214e-02 1.707090139389038086e-01 -1.605550497770309448e-01 -2.809123694896697998e-02 1.209653466939926147e-01 2.772025391459465027e-02 1.360552310943603516e-01 6.813055276870727539e-02 -2.112996429204940796e-01 5.270561948418617249e-02 1.111259832978248596e-01 1.179233714938163757e-01 -9.104248881340026855e-02 -6.541192531585693359e-02 -1.645947434008121490e-02 2.069741487503051758e-01 1.044554710388183594e-01 -1.845284402370452881e-01 -2.879291772842407227e-01 8.291555196046829224e-02 1.514634490013122559e-01 1.662261635065078735e-01
-7.573129236698150635e-02 9.254702180624008179e-02 9.849830716848373413e-02 -6.901314109563827515e-02 1.215271130204200745e-01 4.267897456884384155e-03 3.636484965682029724e-02 -3.077397346496582031e-01 -7.307574898004531860e-02 -8.476876467466354370e-02 3.426083922386169434e-02 1.943173855543136597e-01 -2.381256967782974243e-01 9.650774300098419189e-02 4.187740385532379150e-02 -2.357749491930007935e-01 4.481059964746236801e-03 6.713015586137771606e-02 -2.651439607143402100e-01 2.073516547679901123e-01 3.183993697166442871e-01 -1.904964894056320190e-01 -3.183319866657257080e-01 -1.249507963657379150e-01 1.200377121567726135e-01 3.003149330615997314e-01 3.315370902419090271e-02 7.096019387245178223e-02 -2.566283941268920898e-01 3.421700000762939453e-02 3.615246415138244629e-01 6.857794523239135742e-02
-2.062639445066452026e-01 2.644104659557342529e-01 5.293900147080421448e-02 1.275641322135925293e-01 -3.287981823086738586e-02 -3.558660149574279785e-01 2.376753091812133789e-01 -2.668242454528808594e-01 -3.459678888320922852e-01 1.233347579836845398e-01 6.624511629343032837e-02 2.243766933679580688e-01 2.967724390327930450e-02 -1.162309125065803528e-01 -5.682854354381561279e-02 8.054352551698684692e-02 2.183238565921783447e-01 -6.351333111524581909e-02 -5.537413805723190308e-02 4.289555251598358154e-01 -5.326226353645324707e-02 -1.856635361909866333e-01 -5.595637857913970947e-02 1.669898331165313721e-01 -4.798790812492370605e-02 -8.475879207253456116e-03 -2.251823395490646362e-01 -1.100656688213348389e-01 5.797733739018440247e-02 -1.390678435564041138e-01 5.371548980474472046e-02 3.793758526444435120e-02
-9.903848916292190552e-02 -8.057516068220138550e-03 3.763285279273986816e-02 1.572176516056060791e-01 -1.154391095042228699e-01 -2.518039643764495850e-01 -1.192929372191429138e-01 -3.140441775321960449e-01 -1.499489396810531616e-01 2.367883771657943726e-01 -2.639640569686889648e-01 -1.419012248516082764e-01 -4.121052622795104980e-01 -1.686081439256668091e-01 -6.150301545858383179e-02 5.632636323571205139e-02 2.657113075256347656e-01 -3.930602967739105225e-02 -1.688514798879623413e-01 -7.179548591375350952e-02 3.009284436702728271e-01 -1.315743774175643921e-01 -5.499758571386337280e-02 5.853851512074470520e-02 -1.135009527206420898e-01 1.041208878159523010e-01 -8.899308741092681885e-02 -2.743260860443115234e-01 -2.350100874900817871e-01 -7.111079245805740356e-02 1.995204761624336243e-02 1.144945472478866577e-01
-1.550946533679962158e-01 2.817132174968719482e-01 -1.390042155981063843e-01 -6.237893179059028625e-02 1.185396537184715271e-01 1.051322445273399353e-01 -1.618453860282897949e-02 -4.052754044532775879e-01 -1.818401664495468140e-01 2.094285488128662109e-01 2.220337539911270142e-01 7.998742908239364624e-02 -4.003981351852416992e-01 1.577853262424468994e-01 -1.450851112604141235e-01 -1.049928888678550720e-01 5.733100324869155884e-02 1.578756980597972870e-02 -1.360515803098678589e-01 1.449596509337425232e-02 -5.751802399754524231e-02 -5.273935571312904358e-02 3.012918531894683838e-01 1.852573901414871216e-01 1.244476735591888428e-01 7.862921804189682007e-02 -3.143959864974021912e-02 -8.712200820446014404e-02 -1.562328636646270752e-01 -2.829074859619140625e-01 6.051884591579437256e-02 2.050487846136093140e-01
-1.695771515369415283e-01 1.235038563609123230e-01 -4.853073135018348694e-02 -1.532750129699707031e-01 -5.132748559117317200e-02 2.439207136631011963e-01 2.023443430662155151e-01 -4.210958257317543030e-02 -3.409678041934967041e-01 1.192151457071304321e-01 8.674608170986175537e-02 3.734962046146392822e-01 -1.316847205162048340e-01 -1.004253625869750977e-01 2.624798119068145752e-01 -1.633680760860443115e-01 1.321754604578018188e-01 -2.140515148639678955e-01 -5.341996997594833374e-02 -1.400631200522184372e-02 2.458915114402770996e-01 4.567968193441629410e-03 6.511686742305755615e-02 -1.358786076307296753e-01 -7.149232923984527588e-02 -3.358339145779609680e-02 -2.890541851520538330e-01 -1.094623059034347534e-01 -1.618358045816421509e-01 -3.452211618423461914e-02 3.519069552421569824e-01 1.492237746715545654e-01
-1.843220591545104980e-01 1.270341277122497559e-01 1.724749952554702759e-01 -6.524475663900375366e-02 2.019827216863632202e-01 4.078162461519241333e-02 -3.176236152648925781e-02 -3.479367867112159729e-02 2.041621878743171692e-02 6.874397397041320801e-02 1.085961833596229553e-01 2.394298017024993896e-01 -3.023963570594787598e-01 9.074632823467254639e-02 -2.403092570602893829e-02 -1.101400852203369141e-01 7.696122676134109497e-02 2.020595520734786987e-01 -2.901076674461364746e-01 1.979511231184005737e-01 3.039967715740203857e-01 1.280159410089254379e-02 -3.641933202743530273e-01 3.393744409549981356e-04 1.299006193876266479e-01 2.758997082710266113e-01 1.361046545207500458e-02 5.542991682887077332e-02 -2.018819749355316162e-01 -2.639602497220039368e-02 3.346973359584808350e-01 1.987801790237426758e-01
-1.413085758686065674e-01 1.142876967787742615e-01 2.334320545196533203e-02 4.074045270681381226e-02 -8.609774708747863770e-02 -1.842893809080123901e-01 -7.644527405500411987e-02 -2.388875782489776611e-01 -3.821856081485748291e-01 1.814323812723159790e-01 4.541621357202529907e-02 -2.674820646643638611e-02 -3.886239230632781982e-01 2.234645634889602661e-01 -1.207784637808799744e-01 3.383648768067359924e-02 -8.628980815410614014e-02 -1.330564618110656738e-01 -4.124611914157867432e-01 -7.052727788686752319e-02 -1.728612780570983887e-01 -1.990080326795578003e-01 -1.197163537144660950e-01 5.130964331328868866e-03 1.257527768611907959e-01 2.147700637578964233e-02 -1.853839904069900513e-01 -1.164558678865432739e-01 3.328138589859008789e-01 -3.561297431588172913e-02 -1.253928756341338158e-03 4.109748825430870056e-02
-2.425522916018962860e-02 3.475842475891113281e-01 2.573301792144775391e-01 -2.086926698684692383e-01 4.333547875285148621e-02 1.368488669395446777e-01 5.411591008305549622e-02 -8.421246707439422607e-02 -1.743989735841751099e-01 2.520987093448638916e-01 2.223411351442337036e-01 3.735146019607782364e-03 -2.705203294754028320e-01 6.148954853415489197e-02 -8.754096925258636475e-02 -9.057132899761199951e-02 3.655046597123146057e-02 2.181422710418701172e-01 -1.767012178897857666e-01 2.745888531208038330e-01 2.843085825443267822e-01 6.587596982717514038e-02 9.706849604845046997e-02 1.279920935630798340e-01 2.234337180852890015e-01 -1.011384278535842896e-01 -3.501562634482979774e-03 4.383601993322372437e-02 -1.561954319477081299e-01 -3.686197400093078613e-01 -1.542925275862216949e-02 1.132784858345985413e-01
-1.011870354413986206e-01 -1.292017400264739990e-01 1.858668476343154907e-01 9.579629451036453247e-02 2.580908834934234619e-01 -2.670338749885559082e-01 5.713691562414169312e-02 -1.529249250888824463e-01 1.249352693557739258e-01 3.166294842958450317e-02 2.261514216661453247e-02 1.591298878192901611e-01 -2.862268984317779541e-01 2.138691842555999756e-01 -8.395200222730636597e-02 1.466752588748931885e-01 2.575271725654602051e-01 1.189077794551849365e-01 -2.858872711658477783e-01 2.316418886184692383e-01 2.271593213081359863e-01 6.550847738981246948e-02 1.234020963311195374e-01 4.817194771021604538e-03 -1.956756711006164551e-01 3.783933818340301514e-02 -3.675498366355895996e-01 -1.136318221688270569e-01 -2.299349606037139893e-01 1.655378937721252441e-02 1.779361814260482788e-01 8.111339062452316284e-02
-1.299352794885635376e-01 1.584046036005020142e-01 4.118632078170776367e-01 -6.965881586074829102e-02 -1.988532245159149170e-01 -3.093954622745513916e-01 -3.175743296742439270e-02 4.853253066539764404e-02 -4.129962325096130371e-01 7.342404872179031372e-02 -1.775481551885604858e-02 -5.391182750463485718e-02 -2.208224385976791382e-01 -1.731171458959579468e-01 -1.305702030658721924e-01 -3.738630795851349831e-03 -7.044057548046112061e-02 2.753192484378814697e-01 6.412058323621749878e-02 3.152173012495040894e-02 2.531549930572509766e-01 6.114200875163078308e-02 -7.562336325645446777e-02 1.481280475854873657e-02 9.217522107064723969e-03 2.283943444490432739e-02 -3.581032454967498779e-01 -1.797991618514060974e-02 -5.569856241345405579e-02 -2.034082412719726562e-01 -7.921724766492843628e-02 1.743083894252777100e-01
-4.305381700396537781e-02 3.563426136970520020e-01 9.090223908424377441e-02 -2.786765992641448975e-01 1.721644103527069092e-01 8.785857819020748138e-03 2.691317200660705566e-01 -3.449456691741943359e-01 -1.737276315689086914e-01 8.658128976821899414e-02 1.463340818881988525e-01 1.831422746181488037e-01 9.271790832281112671e-02 -1.024395897984504700e-01 -7.211247831583023071e-02 -1.684266515076160431e-02 -7.469822466373443604e-02 7.970815896987915039e-02 -1.626690924167633057e-01 3.151669725775718689e-02 1.543939709663391113e-01 -1.549144508317112923e-03 -8.389915525913238525e-02 -1.303289085626602173e-01 6.195050477981567383e-02 -6.820232141762971878e-03 1.863993108272552490e-01 -6.640138477087020874e-02 -8.881863951683044434e-02 -4.018841683864593506e-01 3.782939314842224121e-01 6.404675543308258057e-02
1.364519447088241577e-01 6.442587077617645264e-02 2.053728550672531128e-01 9.664752334356307983e-02 1.705724895000457764e-01 -1.125949919223785400e-01 1.088098287582397461e-01 -2.554214298725128174e-01 -2.194172739982604980e-01 4.158945754170417786e-02 2.414062321186065674e-01 -1.001471467316150665e-02 -2.828707993030548096e-01 1.012998446822166443e-01 3.229102492332458496e-01 -1.767335683107376099e-01 2.014613449573516846e-01 4.767553880810737610e-02 -1.303267627954483032e-01 2.875209040939807892e-02 1.283518970012664795e-02 -1.724592596292495728e-01 -5.082124844193458557e-02 1.801307946443557739e-01 -3.376129865646362305e-01 3.477836772799491882e-02 -3.958235383033752441e-01 -4.787098243832588196e-02 4.970779269933700562e-02 -1.845216453075408936e-01 -1.782623678445816040e-01 6.899462640285491943e-02
-3.051084578037261963e-01 2.253980934619903564e-01 9.305874258279800415e-02 -1.284240037202835083e-01 -4.904571548104286194e-02 -3.691934049129486084e-01 3.841749206185340881e-02 -3.357751369476318359e-01 -4.149088263511657715e-01 9.634526073932647705e-02 7.607194781303405762e-02 2.115546166896820068e-02 -4.720366001129150391e-02 6.460676342248916626e-02 1.843024976551532745e-02 -1.248543965630233288e-03 1.482193171977996826e-01 5.814911052584648132e-02 -1.888792030513286591e-02 3.664964064955711365e-02 -5.425976216793060303e-02 -2.248587086796760559e-02 -1.168577373027801514e-01 2.904074490070343018e-01 2.347102165222167969e-01 1.009603664278984070e-01 -2.405416816473007202e-01 -2.618175745010375977e-01 -1.536336541175842285e-01 -3.856696188449859619e-02 1.171598117798566818e-02 1.954521983861923218e-01
1.855341345071792603e-01 4.432633221149444580e-01 2.193092852830886841e-01 1.433167457580566406e-01 -1.428213119506835938e-01 -2.651258707046508789e-01 7.121650129556655884e-02 -1.493920236825942993e-01 -2.095559239387512207e-01 1.669330000877380371e-01 1.016575917601585388e-01 2.545327544212341309e-01 -1.668824851512908936e-01 -4.350933060050010681e-02 -1.030374094843864441e-01 -8.167494833469390869e-02 4.611543193459510803e-02 1.116939634084701538e-01 -1.465693563222885132e-01 -1.785639226436614990e-01 1.965876668691635132e-01 8.444982767105102539e-02 2.665282227098941803e-02 -2.711159586906433105e-01 -2.082598209381103516e-02 -5.018229410052299500e-02 -2.079379409551620483e-01 1.191169396042823792e-01 3.644363954663276672e-02 -5.562099069356918335e-02 -3.477236628532409668e-02 3.667078614234924316e-01
4.339936971664428711e-01 3.350568711757659912e-01 4.343309253454208374e-02 -2.827064134180545807e-03 1.110999286174774170e-01 -1.070404797792434692e-01 2.519908547401428223e-01 -6.154492124915122986e-02 -1.302546411752700806e-01 1.022514104843139648e-01 1.257826834917068481e-01 9.611073881387710571e-02 -2.394212931394577026e-01 -4.577399045228958130e-02 -3.482856154441833496e-01 2.938038706779479980e-01 1.534803211688995361e-02 1.132354661822319031e-01 -2.271331250667572021e-01 -4.777536168694496155e-02 1.789809316396713257e-01 -1.534031629562377930e-01 1.223757043480873108e-01 9.308538399636745453e-03 -6.025882065296173096e-02 7.457888871431350708e-02 -6.501586735248565674e-02 -1.499343961477279663e-01 7.542884349822998047e-02 7.011342048645019531e-02 5.468206852674484253e-02 3.159547150135040283e-01
-2.209239900112152100e-01 3.413352370262145996e-01 8.747576922178268433e-02 -6.459490209817886353e-02 1.911931484937667847e-01 3.228442072868347168e-01 -1.606773817911744118e-03 -2.718709781765937805e-02 -4.018127024173736572e-01 -4.109404236078262329e-02 -2.050699442625045776e-01 1.419721841812133789e-01 -1.873096674680709839e-01 -7.741229236125946045e-02 -1.498047858476638794e-01 -8.908361196517944336e-02 -3.889609500765800476e-02 1.433419138193130493e-01 -3.982303291559219360e-02 2.608196437358856201e-01 8.110250532627105713e-02 -1.058067902922630310e-01 -1.268269568681716919e-01 3.509830217808485031e-03 -5.327901989221572876e-02 3.204974234104156494e-01 3.949364647269248962e-02 -8.575283735990524292e-02 -8.374274522066116333e-02 1.846817731857299805e-01 3.209780752658843994e-01 -1.913543604314327240e-02
1.911458908580243587e-03 1.773811876773834229e-01 -4.065650328993797302e-02 -1.277059763669967651e-01 2.299161553382873535e-01 -1.205331832170486450e-01 4.463927075266838074e-02 -1.776509732007980347e-01 -4.146760106086730957e-01 5.610733479261398315e-02 4.595977067947387695e-02 -9.515167772769927979e-02 -2.071390599012374878e-01 1.326230913400650024e-02 -1.857752352952957153e-01 -2.485718429088592529e-01 2.514647841453552246e-01 -2.393176704645156860e-01 -1.636242717504501343e-01 -2.122015655040740967e-01 3.711912333965301514e-01 1.397081017494201660e-01 -1.628207713365554810e-01 4.248668625950813293e-02 -8.040343970060348511e-02 -8.630654774606227875e-03 4.818395525217056274e-02 -2.186293452978134155e-01 -2.376192808151245117e-01 -1.318314373493194580e-01 7.178587466478347778e-02 -1.019452884793281555e-01
-1.998786777257919312e-01 1.561882793903350830e-01 1.373554021120071411e-01 -3.628056496381759644e-02 5.548631772398948669e-02 -1.417786180973052979e-01 1.860830485820770264e-01 -5.154789611697196960e-02 -2.792672514915466309e-01 9.156372398138046265e-02 1.260502040386199951e-01 -1.506990790367126465e-01 -4.070165157318115234e-01 7.966838777065277100e-02 1.186335384845733643e-01 -1.219797506928443909e-01 -3.736088797450065613e-02 3.626557299867272377e-03 -2.189965993165969849e-01 3.113383650779724121e-01 -1.922223865985870361e-01 -1.094056218862533569e-01 -1.446374058723449707e-01 3.608958423137664795e-01 1.658803038299083710e-02 -4.346941038966178894e-02 -1.317076385021209717e-01 3.191411867737770081e-02 1.665792763233184814e-01 -1.350148469209671021e-01 1.511344611644744873e-01 3.055113255977630615e-01
1.271480023860931396e-01 1.972535401582717896e-01 2.437285780906677246e-01 -8.900612592697143555e-02 9.041304141283035278e-02 -1.769727319478988647e-01 -1.849201768636703491e-01 -3.936498984694480896e-02 -4.897271692752838135e-01 7.884562015533447266e-02 1.702214218676090240e-02 1.415734440088272095e-01 -1.420026719570159912e-01 4.662558063864707947e-02 -3.505123034119606018e-02 -2.436680160462856293e-02 1.961194444447755814e-03 2.605033516883850098e-01 -9.667363762855529785e-02 3.371122479438781738e-01 2.749792933464050293e-01 -5.546844750642776489e-02 -1.832442134618759155e-01 -1.358505338430404663e-01 4.411742091178894043e-02 7.566339522600173950e-02 -2.329257577657699585e-01 3.254431784152984619e-01 6.866248790174722672e-03 -5.347174033522605896e-02 -7.072919979691505432e-03 1.394295841455459595e-01
-2.981524914503097534e-02 -2.272517606616020203e-02 6.655047833919525146e-02 -2.885805070400238037e-01 6.835623830556869507e-02 6.746913492679595947e-02 1.790932565927505493e-01 -1.510367691516876221e-01 -2.498594522476196289e-01 -4.343542829155921936e-02 1.039200350642204285e-01 -8.785727620124816895e-02 -2.291860282421112061e-01 1.167824193835258484e-01 -1.836053580045700073e-01 2.101650536060333252e-01 1.979634761810302734e-01 -1.461281925439834595e-01 -9.727697819471359253e-02 1.458491981029510498e-01 2.910731732845306396e-01 1.380870025604963303e-02 -1.586285829544067383e-01 1.803922206163406372e-01 -3.567025661468505859e-01 1.566886007785797119e-01 1.738869212567806244e-02 9.151514619588851929e-02 5.950212478637695312e-02 -4.484335705637931824e-02 4.480258226394653320e-01 -1.387665122747421265e-01
-9.816493839025497437e-02 -2.510938607156276703e-02 -7.140363007783889771e-02 -1.541527211666107178e-01 2.242314070463180542e-01 -1.524970382452011108e-01 2.150712460279464722e-01 -2.964970767498016357e-01 -4.131079912185668945e-01 -1.783144101500511169e-02 2.544749379158020020e-01 -7.398935407400131226e-02 -2.568239569664001465e-01 3.506799787282943726e-02 2.433657050132751465e-01 -2.498260438442230225e-01 1.289784759283065796e-01 -3.665140643715858459e-02 8.294817060232162476e-03 -7.390588521957397461e-02 3.553313314914703369e-01 -2.248210310935974121e-01 -5.342557281255722046e-02 -2.927451208233833313e-02 -9.880626946687698364e-02 4.414099082350730896e-02 -1.500289589166641235e-01 1.491743326187133789e-01 -1.131189838051795959e-01 -1.109693720936775208e-01 6.800825893878936768e-02 1.813841164112091064e-01
6.284253299236297607e-02 9.917457401752471924e-02 1.296099871397018433e-01 -1.837929338216781616e-01 1.205169185996055603e-01 4.490803927183151245e-02 1.323829740285873413e-01 -1.724536269903182983e-01 -2.468699514865875244e-01 2.923870086669921875e-01 1.803624480962753296e-01 2.558443844318389893e-01 -2.467020452022552490e-01 1.842391639947891235e-01 6.193541362881660461e-02 -5.258345603942871094e-02 1.829447001218795776e-01 1.439945250749588013e-01 -2.873874306678771973e-01 -1.005331948399543762e-01 9.709768742322921753e-02 -3.417413830757141113e-01 -6.155465170741081238e-02 6.983134895563125610e-02 -1.894528567790985107e-01 7.663499563932418823e-02 3.859160840511322021e-01 -1.286344975233078003e-01 -4.143636673688888550e-02 -6.159821059554815292e-03 1.240145042538642883e-01 -1.408587545156478882e-01
-1.839174479246139526e-01 1.380808204412460327e-01 -3.336986154317855835e-02 -2.291520684957504272e-02 -5.310123041272163391e-02 -2.200296372175216675e-01 -7.044091075658798218e-02 -3.130966126918792725e-01 -2.649307437241077423e-02 1.858279407024383545e-01 -2.639911472797393799e-01 1.621541194617748260e-02 -4.115203619003295898e-01 -1.732061952352523804e-01 -4.088675975799560547e-02 2.124998718500137329e-02 2.379376143217086792e-01 -1.664259880781173706e-01 -2.319127321243286133e-01 5.592132732272148132e-02 6.530113518238067627e-02 -2.141885608434677124e-01 -1.376232355833053589e-01 2.206217348575592041e-01 -1.330494880676269531e-01 4.639927297830581665e-02 -3.224276006221771240e-01 -5.213850736618041992e-02 -2.754940688610076904e-01 1.098186746239662170e-01 -5.688039213418960571e-02 8.877623081207275391e-02
1.394130885601043701e-01 1.946742534637451172e-01 1.090455502271652222e-01 -1.477438360452651978e-01 -2.814590930938720703e-01 -1.794835776090621948e-01 1.457489747554063797e-02 -6.913033872842788696e-02 -3.960416018962860107e-01 2.816811203956604004e-03 -9.281388670206069946e-02 -2.197470283135771751e-03 -2.486766427755355835e-01 -8.242504298686981201e-02 2.116499841213226318e-01 2.217674255371093750e-01 1.339559108018875122e-01 -1.243880093097686768e-01 2.292090281844139099e-02 6.065377965569496155e-02 2.826608717441558838e-02 -1.091720983386039734e-01 -1.705553233623504639e-01 2.919644713401794434e-01 1.043547466397285461e-01 1.384632289409637451e-01 1.688989847898483276e-01 -2.732896208763122559e-01 1.199164539575576782e-01 -1.571703106164932251e-01 2.562112808227539062e-01 2.485189288854598999e-01
-4.551161453127861023e-02 1.471815556287765503e-01 1.242651268839836121e-01 -3.901077806949615479e-01 6.659273803234100342e-02 -4.536662716418504715e-03 -1.137511208653450012e-01 2.606831118464469910e-02 -2.372703999280929565e-01 1.593432575464248657e-01 -1.780503895133733749e-03 2.483460754156112671e-01 -4.135649278759956360e-02 1.095183268189430237e-01 -1.555439084768295288e-01 2.667673304677009583e-02 -1.126717552542686462e-01 1.160948574542999268e-01 -2.539197504520416260e-01 1.828841418027877808e-01 3.419263064861297607e-01 -1.628170013427734375e-01 -2.254435420036315918e-01 1.998314261436462402e-01 1.447304040193557739e-01 2.197344154119491577e-01 -1.854750514030456543e-01 4.885207861661911011e-03 -1.732003837823867798e-01 -2.184196263551712036e-01 2.323394417762756348e-01 -1.223621442914009094e-01
-2.583968043327331543e-01 4.557971358299255371e-01 -9.142607450485229492e-02 6.912831962108612061e-02 -5.744677782058715820e-02 1.379403471946716309e-01 -4.235420376062393188e-02 -3.168200254440307617e-01 -2.276909649372100830e-01 2.538711130619049072e-01 9.530115872621536255e-02 6.966388225555419922e-02 -2.644483745098114014e-01 -3.167976066470146179e-02 1.037427634000778198e-01 2.598451972007751465e-01 -1.260909140110015869e-01 1.037258431315422058e-01 -3.260382711887359619e-01 1.282216310501098633e-01 1.112313494086265564e-01 1.768722757697105408e-02 3.221670165657997131e-02 1.977833658456802368e-01 -8.267829567193984985e-02 6.983969360589981079e-02 1.240519136190414429e-01 -1.637262254953384399e-01 -9.638628363609313965e-02 -8.081712573766708374e-02 1.904999762773513794e-01 1.170233357697725296e-02
1.316155027598142624e-02 5.764198675751686096e-02 2.147463411092758179e-01 6.169823929667472839e-02 -3.262777999043464661e-02 -2.062629163265228271e-01 -1.015372946858406067e-01 -2.983642220497131348e-01 -2.640919089317321777e-01 1.140427514910697937e-01 -2.697503566741943359e-01 -3.784393146634101868e-02 -3.389911055564880371e-01 -1.740292012691497803e-01 -2.584360837936401367e-01 1.042667701840400696e-01 2.830688059329986572e-01 -3.648025169968605042e-02 -1.001322716474533081e-01 4.749069735407829285e-02 1.445829868316650391e-01 -1.439703553915023804e-01 -3.739768266677856445e-01 -2.541179955005645752e-01 -1.053891959600150585e-03 -3.774153534322977066e-03 -6.744752824306488037e-02 -1.786773949861526489e-01 -2.636453323066234589e-02 -2.619076054543256760e-03 -3.054090589284896851e-02 2.142433375120162964e-01
-2.898510992527008057e-01 2.701592743396759033e-01 3.697796165943145752e-02 5.566520988941192627e-02 -1.758640408515930176e-01 2.148849070072174072e-01 -1.352352648973464966e-01 -4.037101864814758301e-01 -2.321215271949768066e-01 3.712560534477233887e-01 1.748288720846176147e-01 -3.873563557863235474e-02 -2.791256010532379150e-01 1.058316752314567566e-01 -1.976945623755455017e-02 9.210357069969177246e-02 -8.404466509819030762e-02 1.881632022559642792e-02 -7.436132431030273438e-02 1.309218164533376694e-02 3.190004229545593262e-01 -7.344357669353485107e-02 1.192578822374343872e-01 7.837199419736862183e-02 9.517078846693038940e-02 -1.479891836643218994e-01 -1.161058843135833740e-01 -5.536401271820068359e-02 -1.673762202262878418e-01 -2.709830179810523987e-02 1.401011794805526733e-01 1.479116678237915039e-01
-1.321599781513214111e-01 -2.849071659147739410e-02 3.202210366725921631e-02 -3.121351897716522217e-01 1.414813846349716187e-01 -3.851294517517089844e-02 -3.968536853790283203e-02 8.491738140583038330e-02 -3.382062613964080811e-01 -8.127710223197937012e-02 2.084971591830253601e-02 1.435340642929077148e-01 -6.306782364845275879e-02 2.540952265262603760e-01 -1.911933720111846924e-01 -2.569220960140228271e-03 1.739266365766525269e-01 4.860979318618774414e-02 -2.188119143247604370e-01 5.364103987812995911e-02 4.509188234806060791e-01 -1.339904684573411942e-02 -2.092065513134002686e-01 1.323079168796539307e-01 -2.248786687850952148e-01 1.199663132429122925e-01 -3.652685508131980896e-02 -1.724801361560821533e-01 -1.259753257036209106e-01 -1.797154396772384644e-01 3.091080784797668457e-01 -1.339474022388458252e-01
-7.461442053318023682e-02 2.110451310873031616e-01 5.686660856008529663e-02 -2.795533239841461182e-01 1.990890949964523315e-01 9.047034382820129395e-02 9.849993512034416199e-03 -2.417491376399993896e-01 -1.971233785152435303e-01 -3.820474818348884583e-02 -4.292142391204833984e-02 -1.153663098812103271e-01 -2.637935280799865723e-01 1.564307957887649536e-01 -1.907580643892288208e-01 7.202327251434326172e-02 2.944679856300354004e-01 6.908393651247024536e-02 -2.053327411413192749e-01 -1.118964925408363342e-01 2.389230951666831970e-02 1.588867790997028351e-02 -1.731592565774917603e-01 -2.115226723253726959e-02 2.777597680687904358e-02 5.388690233230590820e-01 1.748892292380332947e-02 -1.439383924007415771e-01 9.751266241073608398e-02 -2.252204567193984985e-01 -3.179256990551948547e-02 1.421443372964859009e-01
-1.070623844861984253e-01 1.015638262033462524e-01 -3.510893089696764946e-03 -1.124206855893135071e-01 7.942371815443038940e-02 1.090371906757354736e-01 -5.812969431281089783e-02 -2.943772971630096436e-01 -9.061101824045181274e-02 -8.148837834596633911e-03 3.453421592712402344e-02 1.886307597160339355e-01 -1.347783654928207397e-01 3.136925026774406433e-02 -7.408209890127182007e-02 3.635241687297821045e-01 1.920014619827270508e-01 3.413897454738616943e-01 -3.313410878181457520e-01 -3.421007841825485229e-02 1.569587886333465576e-01 -6.474248319864273071e-02 -3.151666522026062012e-01 9.149669669568538666e-03 2.992233037948608398e-01 1.453289687633514404e-01 -1.418793946504592896e-01 -5.569324269890785217e-02 -1.174422502517700195e-01 -1.969331204891204834e-01 2.544528543949127197e-01 1.080783605575561523e-01
1.378654837608337402e-01 5.335229262709617615e-02 2.091638445854187012e-01 1.319629997014999390e-01 6.151149794459342957e-02 -8.677256852388381958e-02 -7.681064307689666748e-02 -3.859864175319671631e-01 -4.631016254425048828e-01 7.407237589359283447e-02 -5.685121938586235046e-02 -7.922873646020889282e-02 -2.971982955932617188e-01 6.510669738054275513e-02 -6.861011683940887451e-02 1.764061003923416138e-01 -6.205400452017784119e-02 3.528832644224166870e-02 -1.096363365650177002e-01 -1.826401948928833008e-01 1.084991469979286194e-01 -1.259827762842178345e-01 -4.395762979984283447e-01 -1.853855699300765991e-01 6.567884236574172974e-02 2.337023848667740822e-03 -7.528143376111984253e-02 2.339695021510124207e-02 3.917055577039718628e-02 1.848376169800758362e-02 7.216962426900863647e-02 2.638228535652160645e-01
-1.725085377693176270e-01 2.042623460292816162e-01 1.154687926173210144e-01 -1.950267106294631958e-01 2.413717657327651978e-02 -3.464539647102355957e-01 -5.039695650339126587e-02 -4.536995664238929749e-02 -3.207914829254150391e-01 5.134770274162292480e-02 1.930073797702789307e-01 7.639517635107040405e-02 -8.526074141263961792e-02 -2.369812130928039551e-01 -1.511496901512145996e-01 -1.294978410005569458e-01 7.221479713916778564e-02 -9.356389194726943970e-02 -1.493806689977645874e-01 1.554875671863555908e-01 3.295440375804901123e-01 -1.504902243614196777e-01 -3.895769640803337097e-02 5.978352949023246765e-02 1.809853464365005493e-01 8.941852301359176636e-02 -1.748674362897872925e-01 3.538923263549804688e-01 -2.602297961711883545e-01 -7.656710594892501831e-02 9.359849989414215088e-02 1.566834747791290283e-01
-1.459699422121047974e-01 6.861935555934906006e-02 -1.620677858591079712e-01 -1.732107847929000854e-01 -6.338246632367372513e-03 -3.987829685211181641e-01 1.009862944483757019e-01 -2.879397273063659668e-01 -2.844919562339782715e-01 1.710739731788635254e-01 -1.551770325750112534e-02 1.039326842874288559e-02 -2.373718917369842529e-01 1.478925198316574097e-01 6.805831938982009888e-02 -2.362177520990371704e-02 1.788035482168197632e-01 -1.154384613037109375e-01 -2.718564867973327637e-02 9.949544072151184082e-02 1.632997989654541016e-01 1.433791816234588623e-01 -9.103321284055709839e-02 1.483258008956909180e-01 -3.067692816257476807e-01 1.332000792026519775e-01 -3.990057110786437988e-01 -1.801597177982330322e-01 1.600841283798217773e-01 9.073841571807861328e-02 -1.779964379966259003e-02 2.110373042523860931e-02
-7.566643506288528442e-02 4.032669588923454285e-02 2.918114140629768372e-02 -1.372813247144222260e-02 1.199267730116844177e-01 -2.499471902847290039e-01 8.052485436201095581e-02 -2.745625972747802734e-01 -1.816390305757522583e-01 1.282597482204437256e-01 -3.858985379338264465e-02 7.294718921184539795e-02 -4.183485507965087891e-01 1.200493946671485901e-01 -1.864746212959289551e-02 6.992914527654647827e-02 3.688629865646362305e-01 -1.120552420616149902e-01 -4.336676560342311859e-03 1.347460970282554626e-02 3.299352824687957764e-01 4.888511449098587036e-02 -1.823389977216720581e-01 3.394298255443572998e-01 8.212976902723312378e-02 -2.818576060235500336e-02 -3.382657766342163086e-01 -1.854497194290161133e-01 -1.542547810822725296e-02 5.765735171735286713e-03 9.460280090570449829e-02 -8.868440985679626465e-02
-1.696634478867053986e-02 1.722719818353652954e-01 3.725288510322570801e-01 -5.749317631125450134e-02 -1.071670278906822205e-01 -2.503387033939361572e-01 -8.906270563602447510e-02 -5.581358075141906738e-02 -3.955708444118499756e-01 -7.636415958404541016e-02 -2.135620713233947754e-01 6.013487931340932846e-03 -1.670976132154464722e-01 5.515271052718162537e-02 -1.833958923816680908e-02 -1.075835824012756348e-01 4.854200482368469238e-01 7.158490270376205444e-02 -1.438037008047103882e-01 1.448085159063339233e-01 3.686954081058502197e-01 -1.788127422332763672e-02 -3.912189230322837830e-02 7.593168318271636963e-02 4.158606752753257751e-02 -1.327229589223861694e-01 -8.208889514207839966e-02 9.698889404535293579e-02 -3.735522553324699402e-02 -5.627290159463882446e-02 3.942149132490158081e-02 1.560719311237335205e-01
-2.053662985563278198e-01 4.612244069576263428e-01 1.154415085911750793e-01 9.211735427379608154e-02 1.883329898118972778e-01 1.427892297506332397e-01 3.757428377866744995e-02 -1.274492498487234116e-02 -1.829248219728469849e-01 1.073052287101745605e-01 -1.291499137878417969e-01 1.715538799762725830e-01 -3.307635784149169922e-01 -2.900272607803344727e-01 -1.090459153056144714e-01 4.728660732507705688e-02 1.541718691587448120e-01 1.870125085115432739e-01 8.536428958177566528e-02 1.179863065481185913e-01 9.853329509496688843e-02 -2.624121680855751038e-02 -1.220771297812461853e-02 2.666995301842689514e-02 -2.083453983068466187e-01 3.024223819375038147e-02 -2.196768820285797119e-01 -7.356879115104675293e-02 -3.791636973619461060e-02 -3.214092850685119629e-01 2.649789750576019287e-01 5.442386865615844727e-02
-1.657071262598037720e-01 3.015798926353454590e-01 -8.475017733871936798e-03 -3.288910984992980957e-01 2.070404589176177979e-02 8.790466934442520142e-02 8.319053798913955688e-02 -8.571826666593551636e-02 -3.310949802398681641e-01 4.345054924488067627e-01 5.744876712560653687e-02 7.123031467199325562e-02 -2.021901160478591919e-01 4.080722481012344360e-02 -1.375089287757873535e-01 7.443035393953323364e-02 6.410884112119674683e-02 -5.561619251966476440e-02 -6.608901917934417725e-02 1.630058437585830688e-01 2.599860727787017822e-01 -7.902310043573379517e-02 1.609284430742263794e-01 -6.351625174283981323e-02 1.362752616405487061e-01 -2.421538978815078735e-01 1.087719574570655823e-04 1.922463327646255493e-01 -1.114797592163085938e-01 -2.742474377155303955e-01 -2.826573699712753296e-02 1.806092709302902222e-01
1.189315766096115112e-01 2.857834696769714355e-01 1.364964097738265991e-01 -1.758841872215270996e-01 -5.796044692397117615e-02 -2.174504548311233521e-01 -1.716544032096862793e-01 -1.384254842996597290e-01 -3.676356673240661621e-01 1.468804031610488892e-01 1.709029227495193481e-01 -9.630047529935836792e-02 -4.011857807636260986e-01 3.074152953922748566e-02 1.851038932800292969e-01 1.586415171623229980e-01 -1.582963168621063232e-01 -1.823875121772289276e-03 -2.596236169338226318e-01 -6.683852523565292358e-02 4.147906973958015442e-02 1.694630831480026245e-01 -2.024849131703376770e-02 1.928512901067733765e-01 -1.663082391023635864e-01 -4.879499599337577820e-02 9.675171226263046265e-02 -2.457386255264282227e-01 -1.902605965733528137e-02 -1.082017868757247925e-01 -2.419637143611907959e-01 5.858359113335609436e-02
-2.127088159322738647e-01 3.647192716598510742e-01 -1.678521744906902313e-02 -2.172930538654327393e-02 4.146111905574798584e-01 7.418064866214990616e-03 1.013398543000221252e-01 -2.464657574892044067e-01 -1.080724596977233887e-01 3.011673986911773682e-01 -1.736002862453460693e-01 1.670878678560256958e-01 -1.212469488382339478e-01 5.362369120121002197e-02 3.302405029535293579e-02 -8.910904824733734131e-02 6.537219136953353882e-02 2.131879776716232300e-01 -5.614591017365455627e-02 5.869645625352859497e-02 3.595856130123138428e-01 -4.956230148673057556e-02 5.776570737361907959e-02 -5.330487340688705444e-02 -2.339235544204711914e-01 4.314779490232467651e-02 -1.348528563976287842e-01 -1.488685011863708496e-01 2.307018041610717773e-01 1.390480399131774902e-01 1.643641740083694458e-01 -1.431929599493741989e-02
1.785021126270294189e-01 7.597544044256210327e-02 -3.456372767686843872e-02 2.305488288402557373e-01 -2.835961617529392242e-02 5.261721462011337280e-02 -1.081071645021438599e-01 -2.920683920383453369e-01 -3.800151050090789795e-01 -1.483952254056930542e-01 4.257043004035949707e-01 1.849888712167739868e-01 -3.780890107154846191e-01 -7.688441872596740723e-02 1.669814437627792358e-01 -1.594204157590866089e-01 1.761179864406585693e-01 1.235545426607131958e-01 -1.537010371685028076e-01 1.264417767524719238e-01 1.752912551164627075e-01 -5.294141173362731934e-02 -1.977068185806274414e-01 -6.627391278743743896e-02 -1.441768705844879150e-01 -7.377396523952484131e-02 -3.535000607371330261e-02 -1.031430661678314209e-01 -2.528358250856399536e-02 -1.052990108728408813e-01 7.565083354711532593e-02 7.030499726533889771e-02
-1.699465811252593994e-01 1.157682463526725769e-01 -2.305959314107894897e-01 -1.306261867284774780e-01 1.732348948717117310e-01 4.703323356807231903e-03 2.527423761785030365e-02 -1.526104286313056946e-02 -3.323259949684143066e-01 2.515598237514495850e-01 5.545039474964141846e-02 2.605609893798828125e-01 -4.105269536375999451e-02 -7.685301452875137329e-02 -6.906616687774658203e-02 1.785638332366943359e-01 2.114094346761703491e-01 -3.789715468883514404e-02 -3.766857385635375977e-01 -2.381971627473831177e-01 3.104325234889984131e-01 -7.483562827110290527e-02 2.994819283485412598e-01 1.376910805702209473e-01 6.653083115816116333e-02 1.201390922069549561e-01 2.572884038090705872e-02 -5.410436540842056274e-02 -1.907845437526702881e-01 -1.174450293183326721e-01 6.624802947044372559e-02 1.876973509788513184e-01
2.144016921520233154e-01 2.523251771926879883e-01 2.857936322689056396e-01 -3.286834359169006348e-01 -2.159735709428787231e-01 4.408395662903785706e-02 4.794119670987129211e-02 -1.885252594947814941e-01 -2.341708987951278687e-01 -1.103007718920707703e-01 -1.486999541521072388e-01 -5.869062617421150208e-02 -2.189041078090667725e-01 -2.946027815341949463e-01 1.951632052659988403e-01 8.096186071634292603e-02 -7.710954546928405762e-02 -9.685080498456954956e-02 -1.514706462621688843e-01 4.750707000494003296e-02 4.490343928337097168e-01 -1.126281842589378357e-01 -9.607305377721786499e-02 1.273215413093566895e-01 -5.226153135299682617e-02 3.509423509240150452e-02 -4.814569279551506042e-02 2.854344202205538750e-03 -9.832136332988739014e-03 -1.934638991951942444e-02 8.224599063396453857e-02 2.202373445034027100e-01
2.637771144509315491e-02 1.441401541233062744e-01 6.537143141031265259e-02 -3.704651072621345520e-02 1.957105994224548340e-01 2.718739211559295654e-01 6.067804992198944092e-02 3.653645142912864685e-02 -2.625459730625152588e-01 1.312737166881561279e-01 -1.157126352190971375e-01 2.646539807319641113e-01 -2.030453681945800781e-01 -7.709984481334686279e-02 -1.892018876969814301e-02 -6.803300976753234863e-02 2.486313283443450928e-01 -1.680140197277069092e-01 -2.674859166145324707e-01 -1.347187533974647522e-02 8.547987043857574463e-02 1.439244449138641357e-01 -1.456769853830337524e-01 7.001872360706329346e-02 -4.232228919863700867e-02 -1.856659948825836182e-01 -2.064528409391641617e-03 -3.110233843326568604e-01 -4.070011973381042480e-01 -2.866107411682605743e-02 2.832260131835937500e-01 1.956565380096435547e-01
-2.498238533735275269e-01 1.771613210439682007e-01 1.154780238866806030e-01 -2.215814441442489624e-01 6.195760332047939301e-03 -3.189245164394378662e-01 1.439475268125534058e-01 -3.586195409297943115e-01 -3.134549558162689209e-01 2.107243984937667847e-01 -7.979470491409301758e-02 -1.256369203329086304e-01 -5.721289664506912231e-02 6.068805605173110962e-02 4.666325077414512634e-02 -1.526346653699874878e-01 9.110638499259948730e-02 1.252580732107162476e-01 -6.356178969144821167e-02 -1.569792255759239197e-02 -5.052384920418262482e-03 -7.377476245164871216e-02 -1.507075428962707520e-01 2.517928183078765869e-01 1.812060475349426270e-01 9.121628105640411377e-02 -2.932644188404083252e-01 -6.640647538006305695e-03 -2.626049518585205078e-01 -6.415477022528648376e-03 -9.472887217998504639e-02 2.653471827507019043e-01
-3.407946825027465820e-01 1.490872353315353394e-01 8.299900591373443604e-02 -2.135077565908432007e-01 -6.883788853883743286e-02 -2.898779511451721191e-02 1.119630038738250732e-01 -4.001541435718536377e-02 -4.036511853337287903e-02 2.869919836521148682e-01 -5.309868231415748596e-02 -2.213785201311111450e-01 -1.342876404523849487e-01 4.214552789926528931e-02 -2.012683749198913574e-01 1.403811126947402954e-01 2.385759651660919189e-01 9.935715049505233765e-02 -3.939587771892547607e-01 8.233591169118881226e-02 1.792819201946258545e-01 -8.496695011854171753e-02 -1.194755360484123230e-02 1.491306573152542114e-01 3.393445536494255066e-02 4.398691952228546143e-01 -5.634389817714691162e-02 -1.044816374778747559e-01 -8.411084115505218506e-02 -2.380853742361068726e-01 -5.705578997731208801e-02 8.564813435077667236e-02
-1.670147180557250977e-01 1.824935376644134521e-01 1.549399346113204956e-01 -7.849217206239700317e-02 3.464614599943161011e-02 -1.125783100724220276e-01 2.087977081537246704e-01 -1.102247312664985657e-01 -2.532250881195068359e-01 1.342023760080337524e-01 8.071821928024291992e-02 -1.479383371770381927e-02 -2.976132929325103760e-01 1.433941125869750977e-01 -1.951827667653560638e-02 -1.532962024211883545e-01 3.444841876626014709e-02 -7.298731058835983276e-02 -2.098652273416519165e-01 3.922420144081115723e-01 -1.883206218481063843e-01 -5.476495623588562012e-02 -2.882397919893264771e-02 4.569536745548248291e-01 -1.627115160226821899e-01 -4.905549809336662292e-03 -8.425635844469070435e-02 2.748003415763378143e-02 1.595632582902908325e-01 1.033840514719486237e-02 1.838272809982299805e-01 2.662804424762725830e-01
-2.934821844100952148e-01 -1.443861573934555054e-01 -1.547179371118545532e-01 -2.653103470802307129e-01 2.555623054504394531e-01 -4.399341065436601639e-03 2.268098890781402588e-01 -3.866457641124725342e-01 -2.710029184818267822e-01 1.653958708047866821e-01 1.191662847995758057e-01 5.279670655727386475e-02 -2.286906093358993530e-01 -4.699710011482238770e-02 7.160826027393341064e-02 3.889002650976181030e-02 -1.175284907221794128e-01 -9.080491214990615845e-02 -1.989290863275527954e-01 -1.350553184747695923e-01 2.497467994689941406e-01 -5.034992098808288574e-02 -3.898840397596359253e-02 -1.409371197223663330e-02 7.550099492073059082e-02 3.274530768394470215e-01 -2.041579335927963257e-01 1.314399391412734985e-01 -2.514960989356040955e-02 -6.923358887434005737e-04 1.724226027727127075e-01 6.889170408248901367e-02
5.409190431237220764e-02 3.769857883453369141e-01 5.770237743854522705e-02 2.245143428444862366e-02 -1.677562668919563293e-02 2.542509138584136963e-01 4.123883694410324097e-02 -3.300732970237731934e-01 -1.595765054225921631e-01 3.062542676925659180e-01 2.228064835071563721e-01 4.495201632380485535e-02 -3.636443912982940674e-01 1.688095629215240479e-01 9.281092137098312378e-02 -2.221546024084091187e-01 4.253447428345680237e-02 6.990638375282287598e-02 -1.787922829389572144e-01 8.036066591739654541e-02 1.476002633571624756e-01 -1.465989053249359131e-01 -9.874806553125381470e-02 1.657776832580566406e-01 1.104585602879524231e-01 4.533927887678146362e-03 2.251493036746978760e-01 -1.124649643898010254e-01 -2.152565494179725647e-02 -9.017083048820495605e-02 1.951541751623153687e-01 1.950781345367431641e-01
1.277453750371932983e-01 2.475326880812644958e-02 1.529882252216339111e-01 1.101429909467697144e-01 2.440408468246459961e-01 -3.282447531819343567e-02 7.739393413066864014e-02 -4.438242316246032715e-01 -4.409295320510864258e-01 -1.219490692019462585e-01 -1.308543831110000610e-01 1.085542365908622742e-01 -1.782659441232681274e-01 4.228724539279937744e-02 -5.592174082994461060e-02 -1.822809278964996338e-01 2.451406791806221008e-02 1.170627325773239136e-01 -1.450040787458419800e-01 8.375053852796554565e-02 2.072707712650299072e-01 1.298835128545761108e-01 1.211564093828201294e-01 8.792900294065475464e-02 5.488771572709083557e-02 2.280353605747222900e-01 -1.842693537473678589e-01 -2.505182027816772461e-01 -4.628792032599449158e-02 1.972158551216125488e-01 1.778930574655532837e-01 -1.637512296438217163e-01
-2.128266394138336182e-01 1.842153072357177734e-01 9.950886666774749756e-02 -1.207488253712654114e-01 4.844345152378082275e-02 -1.644650399684906006e-01 1.935309320688247681e-01 1.085283011198043823e-01 -1.763695925474166870e-01 2.313198596239089966e-01 2.587688863277435303e-01 -2.911729514598846436e-01 -1.984050124883651733e-01 3.079891018569469452e-02 4.192541539669036865e-02 -6.496147252619266510e-03 1.743228286504745483e-01 9.803392738103866577e-02 -2.977276444435119629e-01 -5.846068263053894043e-02 1.037809550762176514e-01 4.656427726149559021e-02 -7.993680983781814575e-02 -1.626935154199600220e-01 -5.119816586375236511e-02 3.780432045459747314e-01 -1.768565028905868530e-01 7.882442325353622437e-02 2.374994568526744843e-02 -1.909461915493011475e-01 -9.077948331832885742e-02 3.647418022155761719e-01
1.514844149351119995e-01 1.302468180656433105e-01 1.013528183102607727e-01 5.728969350457191467e-02 8.907435089349746704e-02 -1.568638235330581665e-01 -1.066198721528053284e-01 -2.586777508258819580e-01 -3.428257107734680176e-01 -6.226566061377525330e-02 -2.079345434904098511e-01 6.284916400909423828e-02 -1.521387416869401932e-02 2.481334060430526733e-01 -7.962657511234283447e-02 1.436171233654022217e-01 1.569432951509952545e-02 1.790547370910644531e-01 -3.302501142024993896e-01 3.837496042251586914e-02 5.203405395150184631e-03 -1.207213178277015686e-01 -1.573335081338882446e-01 -3.931314218789339066e-03 1.748854815959930420e-01 9.812915325164794922e-02 -3.479261100292205811e-01 -2.580153048038482666e-01 1.324203144758939743e-02 -3.431888222694396973e-01 1.365689933300018311e-02 2.239558696746826172e-01
-1.200167238712310791e-01 2.961483001708984375e-01 -1.380111277103424072e-01 2.788569033145904541e-02 6.026107072830200195e-02 3.616677224636077881e-01 1.142197251319885254e-01 -9.314938634634017944e-02 -2.520984411239624023e-01 3.357810676097869873e-01 2.249178662896156311e-02 2.496213912963867188e-01 -2.142396867275238037e-01 -8.340872079133987427e-02 6.476733088493347168e-02 4.239382594823837280e-02 1.286450475454330444e-01 -1.079427376389503479e-01 -1.116302013397216797e-01 1.589185744524002075e-01 1.572915166616439819e-01 1.125204563140869141e-01 -1.416424512863159180e-01 1.494450774043798447e-02 2.877176366746425629e-02 2.574191801249980927e-02 2.270959913730621338e-01 -2.103793919086456299e-01 -1.224342584609985352e-01 -3.974103182554244995e-02 2.443375438451766968e-01 3.560122251510620117e-01
-1.960937529802322388e-01 1.446495652198791504e-01 2.813757210969924927e-02 -2.253308594226837158e-01 4.594586789608001709e-02 2.359979599714279175e-01 9.276055544614791870e-02 4.512624815106391907e-02 -3.366061151027679443e-01 -6.308122724294662476e-02 2.763173282146453857e-01 1.480226516723632812e-01 -2.487942576408386230e-01 -8.654762059450149536e-02 -2.016103565692901611e-01 -1.928169876337051392e-01 7.159144431352615356e-02 1.799628734588623047e-01 -1.487005650997161865e-01 -9.836853295564651489e-02 1.658752858638763428e-01 -1.640278287231922150e-02 6.742638349533081055e-02 2.077715098857879639e-01 -2.862042188644409180e-01 -1.336187571287155151e-01 4.408198222517967224e-02 -1.154561489820480347e-01 -3.567258715629577637e-01 -1.703338772058486938e-01 1.373320817947387695e-01 1.512802392244338989e-01
1.384319961071014404e-01 3.291967511177062988e-02 1.247697472572326660e-01 1.185376569628715515e-01 -1.055801063776016235e-01 -2.277320623397827148e-02 1.025918051600456238e-01 -3.187402784824371338e-01 -5.301849842071533203e-01 -1.179669424891471863e-02 2.690496444702148438e-01 3.910444304347038269e-02 -2.160016596317291260e-01 1.035668998956680298e-01 -3.130253031849861145e-02 -1.589482426643371582e-01 -1.003878191113471985e-01 3.104788064956665039e-01 -1.785135716199874878e-01 1.203728988766670227e-01 6.251750886440277100e-02 6.360868364572525024e-02 -1.447630971670150757e-01 -7.583177182823419571e-03 -3.180197775363922119e-01 1.015616431832313538e-01 -8.764768391847610474e-02 -2.535123527050018311e-01 -8.761799335479736328e-02 -6.388899683952331543e-02 1.027256697416305542e-01 -7.449092343449592590e-03
-1.750591844320297241e-01 3.402657806873321533e-01 -2.039369642734527588e-01 -2.205934375524520874e-01 5.070825666189193726e-02 4.410750791430473328e-02 2.491080909967422485e-01 -3.185728788375854492e-01 -2.338789999485015869e-01 3.477475941181182861e-01 1.104123517870903015e-01 1.286649256944656372e-01 -1.615939438343048096e-01 1.694740802049636841e-01 -2.663047313690185547e-01 1.189550459384918213e-01 1.087042037397623062e-02 -1.499707438051700592e-02 -1.914295181632041931e-02 1.714421808719635010e-01 2.906563580036163330e-01 2.118679881095886230e-02 2.027238309383392334e-01 1.677870452404022217e-01 1.123220622539520264e-01 1.148512586951255798e-01 -4.856624826788902283e-02 -1.036446914076805115e-02 -1.140745803713798523e-01 -1.015046909451484680e-01 1.140362173318862915e-01 4.594019427895545959e-02
-8.444236591458320618e-03 2.236197888851165771e-01 3.371708691120147705e-01 -4.419190064072608948e-02 -2.444082200527191162e-01 1.611697822809219360e-01 3.321433067321777344e-01 -3.593752384185791016e-01 -2.654597461223602295e-01 4.019290208816528320e-02 -1.557608395814895630e-01 -1.286577284336090088e-01 -1.742288768291473389e-01 1.723364591598510742e-01 1.413008868694305420e-01 -6.865593045949935913e-02 1.487209051847457886e-01 2.660190686583518982e-02 -1.810354143381118774e-01 -1.662890613079071045e-01 3.004622459411621094e-01 1.221201941370964050e-02 1.230889838188886642e-02 -1.362631749361753464e-02 -9.132724255323410034e-02 -5.722810328006744385e-02 2.276855260133743286e-01 1.182713434100151062e-01 -2.590118907392024994e-02 -2.023101747035980225e-01 1.287170797586441040e-01 4.292935132980346680e-02
-1.168050318956375122e-01 -1.116026472300291061e-02 -2.592361867427825928e-01 -2.010031938552856445e-01 2.635087072849273682e-01 -6.774333864450454712e-02 -1.881223022937774658e-01 -2.308257669210433960e-01 -2.567857205867767334e-01 6.333363801240921021e-02 5.588257685303688049e-02 5.319326743483543396e-02 -3.715383410453796387e-01 -1.786767132580280304e-02 3.729125484824180603e-02 -3.163420855998992920e-01 -2.133651403710246086e-03 1.030852496623992920e-01 -2.075977623462677002e-01 2.543032765388488770e-01 3.522096946835517883e-02 -2.053224146366119385e-01 1.567161828279495239e-01 3.441059589385986328e-02 -8.697306364774703979e-02 8.447814732789993286e-02 4.650695249438285828e-02 -3.991225659847259521e-01 -7.012114673852920532e-02 -1.689736694097518921e-01 2.970381639897823334e-02 4.637330025434494019e-02
-2.126338332891464233e-01 5.629186052829027176e-03 2.221667319536209106e-01 -3.716149330139160156e-01 3.398809209465980530e-02 -1.849438846111297607e-01 -1.586558856070041656e-02 -1.568642854690551758e-01 -2.890991568565368652e-01 2.165811955928802490e-01 1.555952131748199463e-01 7.768930494785308838e-02 -1.310958415269851685e-01 -2.025362700223922729e-01 -2.653214633464813232e-01 7.664153724908828735e-02 4.696197062730789185e-02 1.242389827966690063e-01 -1.298063341528177261e-02 5.579822883009910583e-02 3.508192300796508789e-02 1.281691640615463257e-01 2.632442489266395569e-02 2.213388383388519287e-01 -1.370714008808135986e-01 9.260144829750061035e-02 -4.131574630737304688e-01 -2.598476707935333252e-01 1.521603018045425415e-02 -2.308300882577896118e-01 6.658516824245452881e-02 8.860455825924873352e-03
9.684176743030548096e-02 1.177614182233810425e-01 2.395595312118530273e-01 -1.047401577234268188e-01 2.027999460697174072e-01 -9.960643947124481201e-02 -2.085507065057754517e-01 4.784382414072751999e-03 -2.421036958694458008e-01 -1.154825314879417419e-01 1.773458160459995270e-02 1.030585914850234985e-01 -5.934996008872985840e-01 2.914645373821258545e-01 -6.693127006292343140e-02 -1.885589025914669037e-02 -7.110321521759033203e-02 -6.380008906126022339e-02 -1.305238753557205200e-01 -6.628048419952392578e-02 -1.877148598432540894e-01 4.891747236251831055e-02 -5.848236382007598877e-02 1.320291161537170410e-01 -5.867361649870872498e-02 1.407585591077804565e-01 -1.025962680578231812e-01 -1.647972464561462402e-01 -1.833847612142562866e-01 -3.118107318878173828e-01 -6.542510539293289185e-02 6.165140494704246521e-02
-9.031116962432861328e-02 2.111219316720962524e-01 9.723679721355438232e-02 4.521461948752403259e-02 -1.128596216440200806e-01 -3.014083206653594971e-02 4.379198327660560608e-02 -3.663134872913360596e-01 -3.725981712341308594e-01 2.201175540685653687e-01 -2.344908714294433594e-01 1.164451763033866882e-01 -2.824905514717102051e-01 1.453744024038314819e-01 -8.679568767547607422e-02 -8.218143880367279053e-02 3.253851830959320068e-01 1.748454198241233826e-02 -2.378356456756591797e-01 6.508408486843109131e-02 -2.006449103355407715e-01 -1.303923726081848145e-01 2.531372383236885071e-02 2.492894679307937622e-01 -2.468431182205677032e-02 2.947478555142879486e-02 -2.463306933641433716e-01 5.682092159986495972e-02 1.401497125625610352e-01 -1.180578842759132385e-01 -1.655736118555068970e-01 3.956290706992149353e-02
-4.262552261352539062e-01 -6.004416942596435547e-02 8.521641790866851807e-02 -1.008036807179450989e-01 2.520687878131866455e-01 4.755761474370956421e-02 4.641335085034370422e-02 -2.469776421785354614e-01 -4.618354141712188721e-02 2.520386576652526855e-01 1.403284519910812378e-01 1.284238547086715698e-01 1.394848432391881943e-02 8.721768856048583984e-03 5.017294362187385559e-02 1.829854995012283325e-01 2.272662818431854248e-01 -3.485403256490826607e-03 -4.314523339271545410e-01 -3.596264868974685669e-02 8.780270069837570190e-02 4.314044862985610962e-02 -8.768713474273681641e-02 -6.117770820856094360e-02 3.620498999953269958e-02 2.656343877315521240e-01 1.165402680635452271e-02 3.078247793018817902e-02 -1.304871439933776855e-01 -1.829719543457031250e-01 -4.118554294109344482e-02 3.807179927825927734e-01
-2.733542025089263916e-01 2.695432603359222412e-01 1.753121428191661835e-02 -1.029605939984321594e-01 1.270996630191802979e-01 -1.144326385110616684e-02 2.355490624904632568e-01 -2.286657392978668213e-01 -1.406665146350860596e-01 2.618701159954071045e-01 2.078811638057231903e-02 -2.135882079601287842e-01 -1.954375654458999634e-01 -8.327009156346321106e-03 -3.005359321832656860e-02 1.126271262764930725e-01 1.828630268573760986e-01 1.834319531917572021e-02 -1.231810078024864197e-01 1.515939133241772652e-03 3.455119132995605469e-01 -5.987839028239250183e-02 -3.516311198472976685e-02 -1.994778066873550415e-01 -6.606072187423706055e-02 4.113307595252990723e-01 -1.194663122296333313e-01 1.624372452497482300e-01 4.314746707677841187e-02 -1.232877001166343689e-01 -1.732892692089080811e-01 2.390442490577697754e-01
8.863239735364913940e-02 4.892401993274688721e-01 -5.070374533534049988e-02 -3.449448049068450928e-01 1.437914371490478516e-01 -2.762876152992248535e-01 1.475006490945816040e-01 -9.737934917211532593e-02 -1.975768953561782837e-01 5.414533894509077072e-03 -1.570499837398529053e-01 3.760163113474845886e-02 -4.266829788684844971e-01 1.028643175959587097e-01 -2.737749516963958740e-01 -3.062893450260162354e-02 -1.770856529474258423e-01 2.924731187522411346e-02 -1.095726154744625092e-02 -3.580031171441078186e-02 2.634209394454956055e-02 -1.557550132274627686e-01 4.614482447504997253e-02 -1.407827995717525482e-02 5.191987846046686172e-03 -1.759420335292816162e-01 5.278738588094711304e-02 -1.120238825678825378e-01 6.075584515929222107e-02 -5.848673731088638306e-02 1.385301351547241211e-01 1.891749352216720581e-01
-9.336736053228378296e-02 8.134946227073669434e-02 1.099581941962242126e-01 -1.335873007774353027e-01 4.529962316155433655e-02 -2.985410094261169434e-01 1.667700558900833130e-01 -2.882428467273712158e-01 -1.844049245119094849e-01 2.223347127437591553e-01 1.303355693817138672e-01 4.512876272201538086e-02 -1.968546509742736816e-01 2.148816734552383423e-01 2.724489755928516388e-02 8.619776926934719086e-03 3.173592090606689453e-01 -7.334201782941818237e-02 -7.058219611644744873e-02 -2.165615260601043701e-01 3.384984284639358521e-02 -3.385128080844879150e-02 -2.308848053216934204e-01 3.372660279273986816e-01 1.333092302083969116e-01 7.473931461572647095e-02 -2.883395552635192871e-01 -2.865178883075714111e-01 -1.758439540863037109e-01 -1.484718918800354004e-02 1.181969717144966125e-01 -5.850657820701599121e-02
-6.106246635317802429e-02 1.457688808441162109e-01 9.930524975061416626e-02 -4.536550841294229031e-04 9.230468422174453735e-02 -1.294158995151519775e-01 -1.460383981466293335e-01 -3.702769875526428223e-01 -3.925409615039825439e-01 2.041761726140975952e-01 6.852859258651733398e-02 -2.935555204749107361e-02 -5.867058038711547852e-02 -3.298748657107353210e-02 -1.552591472864151001e-01 2.240265607833862305e-01 1.975809782743453979e-02 1.717493832111358643e-01 -1.802719235420227051e-01 -2.095438539981842041e-02 1.974051147699356079e-01 -2.478409856557846069e-01 -3.466946482658386230e-01 8.728270977735519409e-02 3.965419530868530273e-02 2.734446339309215546e-02 -2.675419449806213379e-01 -5.420678853988647461e-02 2.779062390327453613e-01 3.194895014166831970e-02 -1.599152833223342896e-01 1.720598042011260986e-01
-2.621052227914333344e-02 9.965220838785171509e-02 3.815627992153167725e-01 -1.486405879259109497e-01 1.386894285678863525e-01 -7.383298128843307495e-02 2.047823965549468994e-01 4.693181253969669342e-03 -1.760280430316925049e-01 2.206895500421524048e-01 2.546349465847015381e-01 1.676884591579437256e-01 1.902174949645996094e-02 2.834878265857696533e-01 -3.720523044466972351e-02 -1.724753528833389282e-02 -1.459404081106185913e-01 2.091123014688491821e-01 -2.820338308811187744e-01 1.450825482606887817e-01 2.119841277599334717e-01 -1.043945923447608948e-01 -1.544591337442398071e-01 -3.778472170233726501e-02 2.743143215775489807e-02 2.623178958892822266e-01 -8.663969486951828003e-02 6.451194733381271362e-02 -1.651211380958557129e-01 -3.116104193031787872e-02 -9.894655644893646240e-02 3.660602867603302002e-01
-1.202944666147232056e-01 -3.598344326019287109e-02 2.045253068208694458e-01 -4.823370277881622314e-02 1.383274644613265991e-01 -2.294623404741287231e-01 8.064266294240951538e-03 -1.952897757291793823e-01 -3.496352434158325195e-01 6.662020087242126465e-02 8.223616331815719604e-02 -2.588905990123748779e-01 -2.831539809703826904e-01 2.410135604441165924e-02 -2.117946185171604156e-02 -1.635024845600128174e-01 3.135256469249725342e-01 -1.688016951084136963e-01 -1.735986173152923584e-01 -2.004205137491226196e-01 3.686420321464538574e-01 1.008896529674530029e-01 -1.652709990739822388e-01 7.953315228223800659e-02 -1.962658315896987915e-01 -2.916837297379970551e-02 -9.770836681127548218e-02 -2.181266397237777710e-01 -1.756368577480316162e-01 -9.769107401371002197e-02 8.890061825513839722e-02 -8.532902225852012634e-03
-1.392826437950134277e-01 3.248359858989715576e-01 1.666845530271530151e-01 -1.623419374227523804e-01 4.789623618125915527e-01 -7.920593768358230591e-02 1.352799218147993088e-02 -7.599852234125137329e-02 -7.800306379795074463e-02 1.649311333894729614e-01 -1.398360878229141235e-01 2.051872462034225464e-01 -5.217427015304565430e-02 7.248293608427047729e-02 -2.525859326124191284e-02 2.199248177930712700e-03 6.503242999315261841e-02 4.599027708172798157e-02 -1.717792898416519165e-01 -1.652607321739196777e-02 4.259822368621826172e-01 -2.121250843629240990e-03 -3.612834960222244263e-03 6.865969859063625336e-03 -3.215356469154357910e-01 1.824874281883239746e-01 -1.648401618003845215e-01 -2.289928346872329712e-01 -5.716197565197944641e-02 1.052270680665969849e-01 1.325522959232330322e-01 9.942987561225891113e-02
-1.299103200435638428e-01 2.784581482410430908e-01 -8.786276727914810181e-02 -1.414454635232686996e-02 1.680753082036972046e-01 -5.270020663738250732e-02 -6.289530545473098755e-02 -4.273548424243927002e-01 3.877823799848556519e-02 3.853584229946136475e-01 1.942575871944427490e-01 8.334268629550933838e-02 -2.189404070377349854e-01 7.581095397472381592e-02 -1.335493475198745728e-01 -1.597858965396881104e-01 -1.999681815505027771e-03 -2.694335877895355225e-01 3.291635960340499878e-02 7.449294626712799072e-02 2.792124748229980469e-01 -7.939366251230239868e-02 -3.169152140617370605e-02 2.228204756975173950e-01 1.696021556854248047e-01 6.550410389900207520e-02 -1.199586242437362671e-01 -6.728824228048324585e-02 -1.466200649738311768e-01 -1.178796812891960144e-01 2.455280572175979614e-01 1.628370583057403564e-01
-2.813010811805725098e-01 1.775400340557098389e-01 1.549747288227081299e-01 7.596453279256820679e-02 -8.877783268690109253e-02 -1.216088235378265381e-01 3.607659041881561279e-01 -1.377296447753906250e-02 -3.117940723896026611e-01 7.080021500587463379e-02 1.915579438209533691e-01 -1.713475584983825684e-01 -3.224934637546539307e-01 1.122594475746154785e-01 1.029214709997177124e-01 -3.136513009667396545e-02 6.603595614433288574e-02 -4.877126961946487427e-02 -2.635650038719177246e-01 2.425738424062728882e-01 -1.016877666115760803e-01 -7.405807264149188995e-03 2.285366132855415344e-02 2.971628308296203613e-01 -1.000055298209190369e-01 -3.539104014635086060e-02 -1.966163367033004761e-01 6.518682092428207397e-02 7.563696056604385376e-02 -1.565036624670028687e-01 7.486110180616378784e-02 2.929765284061431885e-01
-2.822459638118743896e-01 1.480547487735748291e-01 8.885513246059417725e-02 -1.200551539659500122e-01 4.138679057359695435e-02 -4.308893978595733643e-01 1.681881099939346313e-01 -2.043109983205795288e-01 -4.276963770389556885e-01 -7.677546143531799316e-02 1.465068757534027100e-01 -6.789199076592922211e-03 -7.952357083559036255e-02 2.895809523761272430e-02 -2.119377404451370239e-01 1.562490761280059814e-01 1.703225523233413696e-01 -7.002100348472595215e-02 2.307625301182270050e-02 4.728878289461135864e-02 -1.705002933740615845e-01 -3.083163797855377197e-01 6.250903010368347168e-02 1.522421240806579590e-01 -8.178512006998062134e-02 1.169706359505653381e-01 -7.413346320390701294e-02 -1.781596541404724121e-01 -1.668371707201004028e-01 -2.203246057033538818e-01 4.678434506058692932e-02 8.835805207490921021e-02
6.165954470634460449e-02 2.371279150247573853e-01 2.966900542378425598e-02 -1.747040897607803345e-01 7.592560350894927979e-02 1.469131559133529663e-01 1.054925471544265747e-01 1.279205977916717529e-01 -5.246044397354125977e-01 6.855822354555130005e-02 2.307423502206802368e-01 2.281620800495147705e-01 -2.631296217441558838e-01 4.468729346990585327e-02 -1.286908686161041260e-01 6.555578112602233887e-02 -1.856750436127185822e-02 1.899580843746662140e-02 9.198606014251708984e-02 5.101235955953598022e-02 2.586395442485809326e-01 -6.381881982088088989e-02 6.758640706539154053e-02 1.337687671184539795e-01 -1.893863230943679810e-01 -7.506098598241806030e-02 1.018231883645057678e-01 -7.865964621305465698e-02 -2.563885748386383057e-01 -3.238441050052642822e-01 1.961555182933807373e-01 6.388133764266967773e-02
-7.348001003265380859e-02 -5.200370401144027710e-02 3.028844594955444336e-01 -2.167413234710693359e-01 3.075570426881313324e-02 -1.147037595510482788e-01 1.126515399664640427e-02 -1.735889613628387451e-01 -1.053296774625778198e-01 1.668839603662490845e-01 4.057748913764953613e-01 4.382753744721412659e-02 -1.789965629577636719e-01 6.129508465528488159e-02 2.015884071588516235e-01 1.167176961898803711e-01 -1.788951754570007324e-01 1.742309927940368652e-01 -3.080869019031524658e-01 1.699777990579605103e-01 9.386671334505081177e-02 -9.159383922815322876e-02 -4.500373266637325287e-03 6.562339514493942261e-02 5.289870128035545349e-02 2.403427064418792725e-01 -2.195165902376174927e-01 2.026231586933135986e-01 2.663711272180080414e-02 -1.363926231861114502e-01 1.018236204981803894e-01 3.550452291965484619e-01
-1.130296513438224792e-01 2.639362812042236328e-01 2.199074625968933105e-01 2.662916667759418488e-02 6.864425539970397949e-02 -1.899126619100570679e-01 3.351549506187438965e-01 -6.419243663549423218e-02 -1.719300895929336548e-01 6.752920895814895630e-02 1.135773584246635437e-01 -7.088381052017211914e-02 -3.816348612308502197e-01 2.067617624998092651e-01 1.003185100853443146e-02 -1.496967673301696777e-02 -5.558457598090171814e-02 -1.573732867836952209e-02 -3.003791272640228271e-01 2.845356464385986328e-01 -1.022575050592422485e-01 -1.575956344604492188e-01 -3.421830013394355774e-02 3.789231181144714355e-01 -3.202717751264572144e-02 -3.147863596677780151e-02 -2.037660628557205200e-01 1.036469265818595886e-01 7.515946775674819946e-02 -8.544314652681350708e-02 5.577516928315162659e-02 2.135134935379028320e-01
9.399805963039398193e-02 5.924724414944648743e-02 1.322012245655059814e-01 1.080340296030044556e-01 2.476548254489898682e-01 -2.340101152658462524e-01 1.441435664892196655e-01 -1.817759573459625244e-01 -3.580010533332824707e-01 -1.183866187930107117e-01 9.910579770803451538e-02 8.546877652406692505e-02 -1.802079081535339355e-01 7.529497146606445312e-02 2.232989817857742310e-01 -5.660652741789817810e-02 -5.488908290863037109e-02 1.842101663351058960e-01 -1.788147687911987305e-01 3.619273602962493896e-01 2.938051223754882812e-01 2.257392108440399170e-01 -5.102806258946657181e-03 1.609427332878112793e-01 7.394126802682876587e-02 2.040723860263824463e-01 -3.296180963516235352e-01 -9.927272051572799683e-02 7.742599397897720337e-02 -2.642241492867469788e-02 -1.192998979240655899e-02 5.002372339367866516e-02
-1.357329040765762329e-01 9.128636866807937622e-02 -1.137994006276130676e-01 -2.557345926761627197e-01 -5.436567589640617371e-02 3.224136829376220703e-01 2.961582243442535400e-01 -1.510857492685317993e-01 -1.384000629186630249e-01 2.574625313282012939e-01 1.150526627898216248e-01 9.171228855848312378e-02 -1.438257694244384766e-01 -1.425762772560119629e-01 -1.570388674736022949e-01 1.700386404991149902e-01 1.677884608507156372e-01 1.667346954345703125e-01 -3.720802962779998779e-01 -2.391968853771686554e-02 1.614565588533878326e-02 2.317097969353199005e-02 -1.997632682323455811e-01 -1.375948190689086914e-01 1.470702420920133591e-02 1.845973730087280273e-01 -6.185706704854965210e-02 -2.845304310321807861e-01 -8.888167142868041992e-02 -7.139166444540023804e-02 2.012325823307037354e-01 2.204536050558090210e-01
-5.180619657039642334e-02 -1.120318099856376648e-01 -1.798268407583236694e-01 -2.508120238780975342e-01 2.937018275260925293e-01 7.413224130868911743e-02 -3.975865244865417480e-02 -3.385533094406127930e-01 -2.401793003082275391e-01 1.163332015275955200e-01 3.046804964542388916e-01 2.284289002418518066e-01 -1.538714319467544556e-01 9.181488305330276489e-02 -8.276087790727615356e-02 2.190098725259304047e-02 6.348235905170440674e-02 -1.810661703348159790e-01 -9.505644440650939941e-02 -1.685730530880391598e-03 1.729758679866790771e-01 -1.600776910781860352e-01 -1.830804944038391113e-01 -5.803910270333290100e-02 -1.969833076000213623e-01 1.422622799873352051e-02 -2.779283225536346436e-01 6.864773109555244446e-03 -1.743229627609252930e-01 -1.225656718015670776e-01 1.573183834552764893e-01 3.180539309978485107e-01
3.706671893596649170e-01 1.400063782930374146e-01 2.224531024694442749e-01 3.678340092301368713e-02 3.730270266532897949e-01 -4.232018813490867615e-02 1.064729969948530197e-02 -1.615659892559051514e-01 -2.583076059818267822e-01 1.154336929321289062e-01 -1.626770943403244019e-01 3.961930051445960999e-02 -1.588188856840133667e-01 -3.336032480001449585e-02 -9.264313429594039917e-02 8.491225540637969971e-02 2.773700058460235596e-01 3.025211393833160400e-01 -3.022360503673553467e-01 2.035138430073857307e-03 -1.177535578608512878e-01 -3.968102112412452698e-02 -1.440119147300720215e-01 7.185684144496917725e-02 -1.550594568252563477e-01 -2.326052263379096985e-02 -1.110094711184501648e-01 -2.103889733552932739e-02 -1.137239560484886169e-01 -3.289477527141571045e-01 3.115210309624671936e-02 1.191231831908226013e-01
-3.731287121772766113e-01 3.923297226428985596e-01 -8.966539800167083740e-02 -1.606888771057128906e-01 2.314384281635284424e-02 2.163654193282127380e-02 -3.955114167183637619e-03 -3.209026455879211426e-01 -2.823382318019866943e-01 2.150889039039611816e-01 2.669011354446411133e-01 1.269500702619552612e-01 -2.347974032163619995e-01 1.536381337791681290e-02 -6.325570493936538696e-02 2.455365806818008423e-01 -6.078077480196952820e-02 9.765349328517913818e-02 -1.549280285835266113e-01 2.273364365100860596e-02 1.190898343920707703e-01 -3.957932442426681519e-02 1.476337015628814697e-02 3.599622249603271484e-01 -6.682300567626953125e-02 7.047308981418609619e-02 1.188520491123199463e-01 4.317883774638175964e-02 -1.162994932383298874e-02 -1.282909214496612549e-01 1.029236521571874619e-02 -1.029380187392234802e-01
1.364634633064270020e-01 1.836951673030853271e-01 3.408973813056945801e-01 -1.542911529541015625e-01 2.735662758350372314e-01 -1.330263316631317139e-01 8.218032121658325195e-02 -2.470219433307647705e-01 -2.919000983238220215e-01 1.095527037978172302e-01 -1.058733537793159485e-01 8.046746999025344849e-02 -7.087801396846771240e-02 1.122600957751274109e-02 2.157761156558990479e-01 -1.249813586473464966e-01 1.559330672025680542e-01 4.738578796386718750e-01 -2.259262204170227051e-01 1.426553167402744293e-02 4.711814597249031067e-02 3.138829022645950317e-02 -8.966942876577377319e-02 7.811783812940120697e-03 -2.172295600175857544e-01 2.297903783619403839e-02 -1.709103882312774658e-01 -6.231301650404930115e-02 -1.931016743183135986e-01 -1.097930520772933960e-01 -1.277755200862884521e-01 8.484788239002227783e-02
-1.331509649753570557e-01 1.349451206624507904e-02 3.304399549961090088e-01 -7.210086286067962646e-02 2.420129626989364624e-01 -4.262175858020782471e-01 -1.813201978802680969e-02 -4.161273315548896790e-02 -2.254666835069656372e-01 5.501756072044372559e-02 6.806644797325134277e-02 -2.916640415787696838e-02 -3.461474925279617310e-02 1.426385492086410522e-01 -3.049828708171844482e-01 -7.040005922317504883e-02 2.380652576684951782e-01 -4.224747046828269958e-02 -9.589143842458724976e-02 3.620504960417747498e-02 3.004984855651855469e-01 -7.927092909812927246e-02 -8.305807597935199738e-03 -5.535941943526268005e-02 -2.754797339439392090e-01 2.311775274574756622e-02 -2.027876526117324829e-01 -2.069129496812820435e-01 -2.942935377359390259e-02 7.097487151622772217e-02 2.470298409461975098e-01 2.248950749635696411e-01
1.158292219042778015e-01 1.020540893077850342e-01 2.023342996835708618e-01 -3.671685159206390381e-01 1.603531539440155029e-01 -3.979692608118057251e-02 1.205337569117546082e-01 4.395627230405807495e-02 -3.044372498989105225e-01 -9.309002012014389038e-02 6.478945910930633545e-02 -9.768494404852390289e-03 -1.315044611692428589e-01 1.513411104679107666e-01 1.600536108016967773e-01 -4.568197950720787048e-02 2.492563575506210327e-01 2.151357233524322510e-01 -2.631397545337677002e-01 -1.362196207046508789e-01 -2.251166477799415588e-02 -2.384021431207656860e-01 3.684771806001663208e-02 1.468466669321060181e-01 6.458085030317306519e-02 1.724003627896308899e-02 -3.378580510616302490e-01 3.050256753340363503e-03 -2.823565900325775146e-01 -4.061806946992874146e-02 2.555204629898071289e-01 2.033500522375106812e-01
-4.088453575968742371e-02 6.742280721664428711e-02 2.508141696453094482e-01 -2.194400280714035034e-01 1.166454479098320007e-01 9.845293313264846802e-02 9.900957345962524414e-02 -2.563766241073608398e-01 -2.097397595643997192e-01 -1.008412837982177734e-01 3.332825005054473877e-02 2.228782773017883301e-01 -6.895784288644790649e-02 -2.078587375581264496e-02 -1.665964871644973755e-01 -3.437569737434387207e-02 -5.174200609326362610e-02 3.010798096656799316e-01 -3.554901480674743652e-01 1.251910813152790070e-02 1.365684121847152710e-01 -2.287479639053344727e-01 -3.242793381214141846e-01 -9.085861593484878540e-02 -8.821991831064224243e-02 2.768270969390869141e-01 -1.273050904273986816e-01 -2.904246151447296143e-01 1.059233620762825012e-01 -7.577732205390930176e-02 -1.527134329080581665e-01 1.237898245453834534e-01
1.608994090929627419e-03 -2.036331035196781158e-02 2.079484909772872925e-01 -8.496478945016860962e-02 9.774240106344223022e-02 1.827791333198547363e-01 1.139934957027435303e-01 -1.324016302824020386e-01 -4.197725355625152588e-01 -6.850834935903549194e-02 -1.184562742710113525e-01 2.274785637855529785e-01 -1.947797387838363647e-01 -1.682579964399337769e-01 1.148445680737495422e-01 7.063599675893783569e-02 1.275968700647354126e-01 -2.028087973594665527e-01 -3.366414904594421387e-01 -1.641951203346252441e-01 2.177922874689102173e-01 3.034993447363376617e-02 1.228101179003715515e-01 2.774323523044586182e-01 -1.460033804178237915e-01 -7.920546084642410278e-02 6.101825088262557983e-02 -1.423921585083007812e-01 -1.578567177057266235e-01 3.802038729190826416e-02 3.550031781196594238e-01 4.938423261046409607e-02
7.505077868700027466e-03 3.716714680194854736e-01 -1.327728331089019775e-01 -2.503089308738708496e-01 1.060111098922789097e-03 -1.323843002319335938e-01 -3.291161358356475830e-02 -2.182112932205200195e-01 -3.824926614761352539e-01 -4.485357552766799927e-02 -8.769291639328002930e-02 -5.240524560213088989e-02 -2.486020028591156006e-01 -5.933268368244171143e-02 -8.302991092205047607e-02 -1.060311347246170044e-01 3.497318029403686523e-01 8.994613587856292725e-02 -1.270920485258102417e-01 6.208238191902637482e-03 -2.588718570768833160e-02 1.893685013055801392e-01 8.709456026554107666e-02 1.569820642471313477e-01 -7.581939548254013062e-02 -2.027020230889320374e-02 -3.883794248104095459e-01 7.437293231487274170e-02 -2.936511933803558350e-01 6.060245633125305176e-02 -2.124355360865592957e-02 6.963256001472473145e-02
-8.311755955219268799e-02 2.587412893772125244e-01 1.599672883749008179e-01 -1.875197291374206543e-01 6.542082875967025757e-02 4.082921892404556274e-02 -1.548183802515268326e-02 -9.790362417697906494e-02 -2.966407500207424164e-02 2.952595055103302002e-01 2.564619481563568115e-01 1.122208535671234131e-01 -3.348726630210876465e-01 1.382502168416976929e-01 -1.054749637842178345e-02 -7.277256995439529419e-02 -7.744289934635162354e-02 1.985799670219421387e-01 -1.051165387034416199e-01 3.021772503852844238e-01 2.297741025686264038e-01 2.943842671811580658e-02 1.566424369812011719e-01 7.398544996976852417e-02 2.662087976932525635e-01 -1.751594245433807373e-01 -2.267255038022994995e-01 -1.711829602718353271e-01 -4.641454666852951050e-02 -2.502214610576629639e-01 1.857148483395576477e-02 2.601994574069976807e-01
-1.581693142652511597e-01 1.368284970521926880e-01 2.430180907249450684e-01 1.476788371801376343e-01 1.419425103813409805e-02 -1.517011523246765137e-01 3.233786821365356445e-01 5.836396291851997375e-02 -2.675938606262207031e-01 -2.885114401578903198e-02 2.381689697504043579e-01 -8.831177651882171631e-02 -3.368458449840545654e-01 6.527318805456161499e-02 -2.464540302753448486e-02 -1.153885051608085632e-01 7.419181615114212036e-02 5.940482392907142639e-02 -3.300537168979644775e-01 3.086675703525543213e-01 -3.195473924279212952e-03 -7.146005332469940186e-02 -4.616693034768104553e-02 3.242731392383575439e-01 -6.692300550639629364e-03 8.151111751794815063e-02 -1.042553931474685669e-01 6.608952581882476807e-02 6.788360327482223511e-02 -1.219759061932563782e-01 -3.893668949604034424e-02 3.271311819553375244e-01
-3.061721324920654297e-01 2.328348755836486816e-01 1.864337921142578125e-01 2.440643683075904846e-02 -1.792874485254287720e-01 -2.038834691047668457e-01 2.341996431350708008e-01 -1.312850862741470337e-01 -2.211330533027648926e-01 -1.054652854800224304e-01 -4.973598197102546692e-02 2.716077864170074463e-01 -1.428728401660919189e-01 1.382079571485519409e-01 -1.442399341613054276e-02 1.084500923752784729e-01 4.071577265858650208e-02 8.081917464733123779e-02 -2.968885600566864014e-01 6.557021290063858032e-02 1.498870644718408585e-02 -9.292704612016677856e-02 -3.276701271533966064e-01 7.187223434448242188e-02 -1.984111219644546509e-01 2.789153456687927246e-01 -3.197823762893676758e-01 3.390975296497344971e-03 1.112512424588203430e-01 -1.323003172874450684e-01 7.740551605820655823e-03 1.083814054727554321e-01
1.548980921506881714e-01 8.782721310853958130e-02 2.632188498973846436e-01 -1.452180445194244385e-01 1.418695598840713501e-01 3.559305518865585327e-02 1.221357062458992004e-01 -6.485523283481597900e-02 -2.691168785095214844e-01 2.078481614589691162e-01 -5.214496329426765442e-02 -2.687618136405944824e-01 -2.228196859359741211e-01 -2.129103690385818481e-01 -1.302655935287475586e-01 1.426969617605209351e-01 6.920448690652847290e-02 1.517526656389236450e-01 -4.394564926624298096e-01 -2.770295441150665283e-01 1.184765398502349854e-01 -7.546416670083999634e-02 -5.838084220886230469e-02 2.004872635006904602e-02 -8.413165062665939331e-02 -1.061630994081497192e-01 9.389478713274002075e-02 -4.942819476127624512e-02 -3.980721160769462585e-02 -1.070945486426353455e-01 -2.423353679478168488e-02 3.873485326766967773e-01
-2.785653620958328247e-02 -6.531425565481185913e-02 1.926804543472826481e-03 -5.950717255473136902e-02 4.288883879780769348e-03 -2.380899190902709961e-01 4.306002520024776459e-03 -1.689758598804473877e-01 -2.814302146434783936e-01 4.168058186769485474e-02 -1.483631581068038940e-01 -1.328326910734176636e-01 -4.836342632770538330e-01 -4.980339854955673218e-02 1.848332583904266357e-01 -4.450635612010955811e-02 3.282386660575866699e-01 7.582172751426696777e-02 -3.150398135185241699e-01 -1.306086778640747070e-01 3.736688196659088135e-01 -1.408286541700363159e-01 6.362947635352611542e-03 -1.949196308851242065e-02 -4.279706627130508423e-02 -9.021875262260437012e-02 1.551660429686307907e-02 -2.287956774234771729e-01 -2.007191181182861328e-01 5.079723149538040161e-02 1.312912106513977051e-01 2.585834451019763947e-02
-8.043197542428970337e-02 -2.248667366802692413e-02 1.401285976171493530e-01 -2.439131438732147217e-01 1.737459301948547363e-01 1.083961278200149536e-01 9.915189817547798157e-03 -2.732240557670593262e-01 -3.034893572330474854e-01 -1.376191526651382446e-01 -1.117902547121047974e-01 1.180545538663864136e-01 -5.108717828989028931e-02 -2.063561230897903442e-02 -1.842418909072875977e-01 -1.023404747247695923e-01 -9.372818283736705780e-03 1.408863961696624756e-01 -2.606431543827056885e-01 1.492393612861633301e-01 1.425775736570358276e-01 -1.551162600517272949e-01 -3.979823887348175049e-01 -9.956464916467666626e-02 -3.251110389828681946e-02 2.639177441596984863e-01 -2.241329699754714966e-01 -2.832719981670379639e-01 1.925978511571884155e-01 -1.391113996505737305e-01 -8.438584208488464355e-02 1.571101546287536621e-01
2.989566139876842499e-02 -5.063964985311031342e-03 3.061116933822631836e-01 -2.561653852462768555e-01 1.020246744155883789e-01 -1.909409761428833008e-01 -4.601162299513816833e-02 -5.495825037360191345e-02 -1.562128216028213501e-01 9.612634032964706421e-02 -2.473613061010837555e-02 -1.294185221195220947e-02 -1.994255036115646362e-01 2.391673773527145386e-01 -1.109498366713523865e-01 1.676666438579559326e-01 3.515393137931823730e-01 2.035977691411972046e-01 1.271283254027366638e-02 3.058058321475982666e-01 3.426047861576080322e-01 5.386184528470039368e-02 3.236501291394233704e-02 2.854166030883789062e-01 -4.728376865386962891e-02 -1.142820715904235840e-02 -7.527170330286026001e-02 -1.178763955831527710e-01 -1.187135353684425354e-01 -3.455018624663352966e-02 6.285572052001953125e-02 3.365566730499267578e-01
-9.957356750965118408e-02 1.961621046066284180e-01 -5.080029368400573730e-02 -1.441133171319961548e-01 8.510876446962356567e-02 -3.116303682327270508e-01 1.078446283936500549e-01 -2.662829458713531494e-01 -2.015707455575466156e-02 7.901972532272338867e-02 1.352508366107940674e-01 1.620676368474960327e-02 -2.398233711719512939e-01 2.041373252868652344e-01 -5.001803860068321228e-02 2.535901963710784912e-02 3.534218966960906982e-01 -2.060174196958541870e-01 -7.547953724861145020e-02 -2.387581393122673035e-02 -2.431245893239974976e-02 -1.165579631924629211e-02 -2.199588119983673096e-01 2.744858562946319580e-01 8.872191421687602997e-03 7.388089597225189209e-02 -3.245860636234283447e-01 -2.906966209411621094e-01 -2.947151362895965576e-01 -7.912798225879669189e-02 1.393812894821166992e-01 8.838628977537155151e-02
-6.901846081018447876e-02 -4.961852915585041046e-03 8.040125668048858643e-02 1.394007448107004166e-02 -4.085694998502731323e-02 -3.546116650104522705e-01 3.833830729126930237e-02 -2.760530710220336914e-01 -2.428570538759231567e-01 5.583710223436355591e-02 -4.548947513103485107e-02 1.190859675407409668e-01 -4.396154284477233887e-01 1.449124217033386230e-01 -4.720275476574897766e-02 4.429893940687179565e-02 3.247088789939880371e-01 1.442955341190099716e-02 3.444347158074378967e-02 -4.536009952425956726e-02 2.980296015739440918e-01 3.484228998422622681e-02 -7.417379319667816162e-02 3.751344978809356689e-01 1.504199802875518799e-01 -2.923281863331794739e-02 -3.201975524425506592e-01 -5.926309898495674133e-02 -1.590425521135330200e-02 -5.760360136628150940e-02 5.300839617848396301e-02 7.488631457090377808e-02
-2.773656249046325684e-01 5.736701935529708862e-02 -6.932184100151062012e-02 5.592763051390647888e-02 8.777374029159545898e-02 -2.038436979055404663e-01 -2.209597639739513397e-02 -3.137292861938476562e-01 -5.157332420349121094e-01 3.631201386451721191e-02 -3.527694940567016602e-02 1.359375566244125366e-01 -9.134951978921890259e-02 1.163863390684127808e-02 -2.112151682376861572e-02 6.298839300870895386e-02 5.061519891023635864e-02 -8.806149661540985107e-02 -1.497287452220916748e-01 3.261234760284423828e-01 -6.844414770603179932e-02 -6.194231286644935608e-02 -1.332124471664428711e-01 1.213978826999664307e-01 -1.841608583927154541e-01 -2.062193900346755981e-01 -3.457969427108764648e-01 -4.429451376199722290e-02 9.376063942909240723e-02 -2.651451528072357178e-01 -3.116186335682868958e-02 7.494691014289855957e-02
-3.672139346599578857e-02 2.612980604171752930e-01 -1.052896212786436081e-02 -1.860793232917785645e-01 7.008814066648483276e-02 -1.963368058204650879e-01 1.573632359504699707e-01 -1.770060360431671143e-01 -3.810647130012512207e-01 8.534817397594451904e-02 -1.966215521097183228e-01 1.922668516635894775e-01 -2.257394045591354370e-01 -8.670083247125148773e-03 -1.164854969829320908e-02 -1.110930442810058594e-01 4.951833188533782959e-01 -6.867608521133661270e-03 -1.674638837575912476e-01 1.370381563901901245e-01 -2.884561382234096527e-02 8.289093524217605591e-02 2.134013222530484200e-03 1.309444755315780640e-01 1.226718872785568237e-01 -1.020904704928398132e-01 -2.577096521854400635e-01 1.652770787477493286e-01 -2.439258247613906860e-01 7.296578586101531982e-02 -1.567136868834495544e-02 -5.700531974434852600e-02
-8.432166278362274170e-02 2.915868163108825684e-01 2.433653473854064941e-01 -3.094520866870880127e-01 1.704821176826953888e-02 1.544734388589859009e-01 1.099397391080856323e-01 -1.577235758304595947e-01 -1.861696094274520874e-01 1.148313730955123901e-01 1.460344791412353516e-01 2.783607542514801025e-01 -3.180049955844879150e-01 9.790299087762832642e-02 -1.704856455326080322e-01 1.598817706108093262e-01 -1.214092075824737549e-01 5.352050065994262695e-02 8.537512272596359253e-02 3.135238885879516602e-01 2.915669977664947510e-01 1.287339329719543457e-01 -9.486800432205200195e-02 1.088443100452423096e-01 -5.273051210679113865e-04 -2.895839139819145203e-02 4.734320938587188721e-02 -7.421509176492691040e-02 -2.449932880699634552e-02 -3.085428178310394287e-01 1.063176840543746948e-01 -1.358523517847061157e-01
2.111403942108154297e-01 1.696344763040542603e-01 2.486254125833511353e-01 -2.138187289237976074e-01 -2.089347839355468750e-01 -5.197555758059024811e-03 3.827835246920585632e-02 -2.251750081777572632e-01 -3.996595442295074463e-01 1.140909641981124878e-01 -9.311683475971221924e-02 6.575370579957962036e-02 -1.953058093786239624e-01 1.866851747035980225e-01 1.611288078129291534e-02 7.358486950397491455e-02 2.291818149387836456e-02 -2.404850721359252930e-01 -9.835863858461380005e-02 -6.096168234944343567e-02 1.047368496656417847e-01 -8.961273729801177979e-02 -3.229094445705413818e-01 2.210353761911392212e-01 8.474347740411758423e-02 -1.166432648897171021e-01 2.818144559860229492e-01 1.279377639293670654e-01 1.561110652983188629e-02 -2.757914923131465912e-02 2.645052671432495117e-01 1.656312048435211182e-01
-1.931037306785583496e-01 5.761504173278808594e-02 -1.382313668727874756e-01 3.993581980466842651e-02 -3.508944511413574219e-01 5.193292163312435150e-03 -1.069090291857719421e-01 -1.429630219936370850e-01 -3.297626376152038574e-01 2.882824242115020752e-01 1.872899979352951050e-01 1.148740425705909729e-01 -1.696422100067138672e-01 1.611059457063674927e-01 -7.145876437425613403e-02 2.409165352582931519e-01 2.123250067234039307e-02 2.618474699556827545e-02 -7.003063708543777466e-02 4.660629108548164368e-02 4.599100351333618164e-01 8.384639024734497070e-02 1.391047537326812744e-01 -5.440009012818336487e-02 -1.412450820207595825e-01 3.857956081628799438e-02 -8.453732728958129883e-02 1.005072705447673798e-02 -1.712458729743957520e-01 -9.669349342584609985e-02 8.314529061317443848e-02 3.198724985122680664e-01
-6.709422916173934937e-02 1.033236384391784668e-01 4.700374230742454529e-02 -3.882170021533966064e-01 2.323990315198898315e-01 -3.354018330574035645e-01 1.711679063737392426e-02 5.657925829291343689e-02 -3.097980320453643799e-01 -7.655716687440872192e-02 3.385780006647109985e-02 9.827920049428939819e-02 -5.484432354569435120e-02 -9.328707307577133179e-02 -1.238238215446472168e-01 1.508509367704391479e-01 2.962989807128906250e-01 4.332757368683815002e-02 -5.954783409833908081e-03 1.027376875281333923e-01 2.546095848083496094e-01 4.348299000412225723e-03 -1.814954727888107300e-01 2.970861494541168213e-01 -1.590615510940551758e-01 1.389738470315933228e-01 -6.423100829124450684e-02 2.797218272462487221e-03 -8.159834891557693481e-02 -3.517520800232887268e-02 3.732243478298187256e-01 1.312132775783538818e-01
-2.105161733925342560e-02 1.904693841934204102e-01 1.864811033010482788e-01 -2.844097912311553955e-01 1.214548498392105103e-01 -3.744817525148391724e-02 3.160517513751983643e-01 5.803550127893686295e-03 -1.270105987787246704e-01 2.821385264396667480e-01 1.908416450023651123e-01 1.777544170618057251e-01 -4.317184984683990479e-01 -3.282700479030609131e-02 -1.090190932154655457e-01 4.841991513967514038e-02 -3.485495969653129578e-02 1.817958652973175049e-01 -2.912900969386100769e-02 2.115407437086105347e-01 2.768131792545318604e-01 2.627603411674499512e-01 1.079543158411979675e-01 -5.561838299036026001e-02 3.067647479474544525e-02 8.594924584031105042e-03 -7.900821417570114136e-02 -6.500421464443206787e-02 -3.615318611264228821e-02 -3.252095580101013184e-01 -5.602243822067975998e-03 8.507408946752548218e-02
9.228793531656265259e-02 2.996910810470581055e-01 5.918225739151239395e-03 -8.949004858732223511e-02 -1.257980018854141235e-01 1.950945705175399780e-01 -8.413022011518478394e-02 -9.184500575065612793e-02 -2.736612260341644287e-01 6.344831548631191254e-03 1.819414943456649780e-01 1.289102137088775635e-01 -3.197569847106933594e-01 -6.768203806132078171e-03 1.399123966693878174e-01 -2.215427309274673462e-01 -7.278103381395339966e-02 3.593086898326873779e-01 -3.500177562236785889e-01 3.354412037879228592e-03 1.881571672856807709e-02 -1.628594100475311279e-01 -2.892974615097045898e-01 4.293607920408248901e-02 -2.967783510684967041e-01 1.193728521466255188e-01 1.002740785479545593e-01 -1.116657704114913940e-01 6.966742128133773804e-02 2.047737687826156616e-02 1.625530570745468140e-01 -5.235389620065689087e-02
-2.833148539066314697e-01 3.415701687335968018e-01 -1.160506531596183777e-01 2.631434239447116852e-02 -6.935413181781768799e-02 1.592333763837814331e-01 -6.176569685339927673e-02 -2.395788431167602539e-01 -1.301492750644683838e-01 2.496598809957504272e-01 2.310227453708648682e-01 -7.461557630449533463e-03 -3.520238399505615234e-01 8.113455027341842651e-02 1.508134137839078903e-02 1.567970514297485352e-01 -1.079566702246665955e-01 1.410467624664306641e-01 -3.030938506126403809e-01 1.208517178893089294e-01 7.616706937551498413e-02 3.808509930968284607e-02 4.044951498508453369e-02 1.266222447156906128e-01 -1.354949176311492920e-01 1.611146479845046997e-01 -5.951496586203575134e-02 -2.329448908567428589e-01 -2.080194801092147827e-01 -4.427694901823997498e-02 3.141843974590301514e-01 2.244912274181842804e-02
-3.722170293331146240e-01 2.085097283124923706e-01 -2.012044750154018402e-02 -8.704954385757446289e-02 -2.041980028152465820e-01 1.689545363187789917e-01 4.876939207315444946e-02 -1.818930804729461670e-01 -1.427048444747924805e-01 3.713784217834472656e-01 1.708291620016098022e-01 8.500637859106063843e-02 -9.750592708587646484e-02 9.375935047864913940e-02 -7.466450333595275879e-02 2.019862681627273560e-01 -3.224463015794754028e-02 1.507453918457031250e-01 -1.424867361783981323e-01 4.590119421482086182e-02 4.624703824520111084e-01 -1.066752225160598755e-01 -2.737729810178279877e-02 1.708756983280181885e-01 1.013024300336837769e-01 -3.300094977021217346e-02 -1.300617307424545288e-01 -1.031147502362728119e-02 -7.229549437761306763e-02 -1.285597234964370728e-01 2.581067085266113281e-01 1.636954247951507568e-01
1.389867216348648071e-01 9.167483076453208923e-03 1.791329830884933472e-01 1.111853718757629395e-01 8.004652708768844604e-02 1.153108756989240646e-02 -2.876947820186614990e-02 -2.999165356159210205e-01 -2.807271778583526611e-01 1.560653597116470337e-01 -3.682690486311912537e-02 -5.078996717929840088e-02 -3.159560263156890869e-01 -4.825362004339694977e-03 -2.484672665596008301e-01 2.522149384021759033e-01 -5.747155100107192993e-02 1.629892885684967041e-01 -2.248952835798263550e-01 -2.040515094995498657e-01 8.599272370338439941e-02 -1.977374851703643799e-01 -4.924887418746948242e-01 -7.658451795578002930e-02 -5.747400596737861633e-02 -1.377934813499450684e-01 -1.756235063076019287e-01 -5.713641270995140076e-02 2.074893750250339508e-02 -8.323919028043746948e-02 1.267777383327484131e-01 9.854449331760406494e-02
1.758125126361846924e-01 2.967633605003356934e-01 8.778977394104003906e-02 -2.139150202274322510e-01 3.956828266382217407e-02 -4.468699917197227478e-02 8.859264850616455078e-02 -3.246866762638092041e-01 -1.773439049720764160e-01 3.573542460799217224e-02 -1.110265403985977173e-01 3.683612644672393799e-01 -3.277100622653961182e-01 -1.249775961041450500e-01 2.669074386358261108e-02 5.559136718511581421e-02 8.657681941986083984e-02 -1.402956098318099976e-01 -2.896298468112945557e-01 -1.085421591997146606e-01 5.346239730715751648e-02 -8.954586088657379150e-02 -3.061895025894045830e-03 -2.980033867061138153e-02 1.061212420463562012e-01 -1.585784703493118286e-01 1.559717506170272827e-01 -3.867817223072052002e-01 1.049600169062614441e-01 1.152907311916351318e-01 1.545312851667404175e-01 -1.000871211290359497e-01
-1.563558280467987061e-01 4.425107836723327637e-01 5.946626886725425720e-02 -2.642832994461059570e-01 3.773655593395233154e-01 1.938326517120003700e-03 7.358763366937637329e-02 3.015918424353003502e-03 -1.084766983985900879e-01 1.865527778863906860e-01 -1.738238036632537842e-01 7.412975281476974487e-02 -4.403258487582206726e-02 -9.371415711939334869e-03 -6.721711158752441406e-02 -2.993476390838623047e-02 8.796814829111099243e-02 -7.874001562595367432e-02 -7.537472993135452271e-02 3.709964081645011902e-02 3.993319272994995117e-01 -6.132768094539642334e-02 4.682381451129913330e-02 1.293543875217437744e-01 -2.611698508262634277e-01 1.956508457660675049e-01 -1.724909245967864990e-01 -2.448676228523254395e-01 2.670136652886867523e-02 1.052949875593185425e-01 1.641574352979660034e-01 1.752266436815261841e-01
-1.530275642871856689e-01 1.147996485233306885e-01 6.014566868543624878e-03 1.003585606813430786e-01 -7.119549065828323364e-02 -2.216656059026718140e-01 2.796354889869689941e-01 -1.317720562219619751e-01 -4.519940912723541260e-01 8.793643862009048462e-02 1.562467776238918304e-02 3.586198762059211731e-02 -2.333166301250457764e-01 1.034729108214378357e-01 -9.140529483556747437e-02 5.116635560989379883e-02 6.002534925937652588e-02 2.102220896631479263e-03 -2.655288577079772949e-01 3.254094719886779785e-01 -4.395678639411926270e-02 -5.373090878129005432e-02 -1.313302963972091675e-01 3.065407276153564453e-01 -1.770329773426055908e-01 -9.410274028778076172e-02 -2.963634431362152100e-01 9.088116139173507690e-02 1.966708153486251831e-01 -1.050286442041397095e-01 2.738416567444801331e-02 1.762606501579284668e-01
-2.228279113769531250e-01 4.003793299198150635e-01 5.943313613533973694e-02 -1.602734178304672241e-01 -1.489515751600265503e-01 -7.732905447483062744e-02 1.621289104223251343e-01 -2.141802459955215454e-01 -1.098196208477020264e-01 1.061012074351310730e-01 -1.336542218923568726e-01 1.591095775365829468e-01 -2.816655337810516357e-01 5.858390405774116516e-02 6.869783997535705566e-02 8.845167607069015503e-02 -1.527559608221054077e-01 1.224526464939117432e-01 -2.552666366100311279e-01 5.628846213221549988e-02 8.148104697465896606e-02 -1.328606717288494110e-02 -3.270571231842041016e-01 1.433197408914566040e-01 -1.443805694580078125e-01 1.810365915298461914e-01 6.973557174205780029e-02 -1.071912199258804321e-01 3.459343612194061279e-01 -1.313833743333816528e-01 -9.177730232477188110e-02 2.058690190315246582e-01
-2.650792300701141357e-01 -9.967962279915809631e-03 1.826585829257965088e-01 7.066190987825393677e-02 3.267493471503257751e-02 -1.746586859226226807e-01 1.261790543794631958e-01 6.220733374357223511e-02 -2.363923192024230957e-01 4.998571425676345825e-02 1.879580616950988770e-01 -2.429165504872798920e-02 -4.025413990020751953e-01 6.585904210805892944e-02 3.189082443714141846e-02 -1.340800523757934570e-01 8.008915185928344727e-02 2.938929945230484009e-02 -3.174113035202026367e-01 2.475214600563049316e-01 8.649541437625885010e-02 -3.528020158410072327e-02 -7.795118540525436401e-02 3.955391645431518555e-01 -1.882821917533874512e-01 1.985066086053848267e-01 -2.903055548667907715e-01 2.857297845184803009e-02 1.310398876667022705e-01 -1.026810184121131897e-01 -3.397063165903091431e-02 1.757165342569351196e-01
-1.878569871187210083e-01 7.472095638513565063e-02 -2.438615113496780396e-01 -6.213694065809249878e-02 8.190932124853134155e-02 3.413456976413726807e-01 1.124298945069313049e-01 -4.776998609304428101e-02 -3.339423537254333496e-01 1.866693347692489624e-01 5.007743835449218750e-02 1.995217949151992798e-01 -2.529907822608947754e-01 -1.241540312767028809e-01 -1.474417001008987427e-02 -1.577440276741981506e-02 1.682414859533309937e-01 -5.481195822358131409e-02 -3.782637119293212891e-01 -1.401840597391128540e-01 2.155952751636505127e-01 -2.572387456893920898e-02 2.215819060802459717e-01 8.402605354785919189e-02 3.628930309787392616e-03 -1.193573102355003357e-01 -7.204719632863998413e-02 -1.678826510906219482e-01 -2.811244726181030273e-01 -7.475613802671432495e-02 2.043239623308181763e-01 1.331741511821746826e-01
-9.879650175571441650e-02 1.937213391065597534e-01 4.130456596612930298e-02 -3.815855830907821655e-02 -2.277712151408195496e-02 -7.061149179935455322e-02 -7.944843918085098267e-02 -2.196494042873382568e-01 -6.279860436916351318e-02 1.748225092887878418e-02 -1.065429970622062683e-01 -7.203617691993713379e-02 -4.287268817424774170e-01 -6.487786769866943359e-02 -2.642202749848365784e-02 2.308180779218673706e-01 1.056590154767036438e-01 -1.412416547536849976e-01 6.656976789236068726e-02 -1.440731342881917953e-02 1.570158600807189941e-01 -2.176364362239837646e-01 -1.973237693309783936e-01 1.224319487810134888e-01 -2.126427292823791504e-01 3.051917850971221924e-01 -4.633795619010925293e-01 -2.664628624916076660e-01 -7.545044273138046265e-02 2.683695778250694275e-02 -1.436127349734306335e-02 1.852202415466308594e-01
1.243463456630706787e-01 2.174865156412124634e-01 4.452961310744285583e-02 3.466288745403289795e-02 2.500042784959077835e-03 3.621651604771614075e-02 6.390178203582763672e-02 -3.096747696399688721e-01 -3.351600170135498047e-01 -1.729844659566879272e-01 3.018717467784881592e-01 5.434366688132286072e-02 -2.766834199428558350e-01 1.036827787756919861e-01 2.705531194806098938e-02 -3.289174437522888184e-01 -1.516343839466571808e-02 2.687419652938842773e-01 -1.784430742263793945e-01 9.039101004600524902e-02 8.985315263271331787e-02 2.102223932743072510e-01 -1.516002267599105835e-01 -7.287135720252990723e-02 -2.669247388839721680e-01 1.082613766193389893e-01 -1.832426935434341431e-01 -2.395863384008407593e-01 -1.121406629681587219e-01 -5.936729162931442261e-02 1.230325177311897278e-01 -4.455342143774032593e-02
-1.415520012378692627e-01 1.694591492414474487e-01 6.145394593477249146e-02 -7.744123041629791260e-02 1.992912888526916504e-01 -1.382087320089340210e-01 1.412196010351181030e-01 -1.430760174989700317e-01 -1.298936009407043457e-01 -1.607018709182739258e-01 -1.499141752719879150e-02 1.921328902244567871e-01 -1.616807430982589722e-01 7.289596647024154663e-02 -1.799399591982364655e-02 -2.092503607273101807e-01 2.528553595766425133e-03 2.000908702611923218e-01 -1.463854014873504639e-01 2.596049904823303223e-01 1.901803016662597656e-01 -3.497751653194427490e-01 -4.962358474731445312e-01 6.232356280088424683e-02 6.711847335100173950e-02 2.466611117124557495e-01 -6.969811767339706421e-02 -1.461440026760101318e-01 1.657329946756362915e-01 -9.881217032670974731e-02 4.200082644820213318e-02 1.370030194520950317e-01
-2.483735531568527222e-01 1.398731023073196411e-01 -1.105290651321411133e-01 1.281503587961196899e-01 -9.918348491191864014e-02 2.844392955303192139e-01 2.545481622219085693e-01 -3.467726409435272217e-01 -1.608312577009201050e-01 2.554969675838947296e-02 1.371933426707983017e-02 3.767887353897094727e-01 -2.920830249786376953e-01 -1.846128553152084351e-01 4.319209605455398560e-02 1.071684360504150391e-01 1.145991012454032898e-01 1.662991754710674286e-02 7.938986271619796753e-02 9.368852525949478149e-02 1.510184109210968018e-01 3.651155903935432434e-02 -1.867187917232513428e-01 -1.668315380811691284e-01 -1.203945130109786987e-01 1.411419212818145752e-01 -6.042904779314994812e-02 9.934009611606597900e-02 -1.070030927658081055e-01 -9.748198091983795166e-02 2.722959220409393311e-01 2.335288524627685547e-01
-1.302733719348907471e-01 2.878963649272918701e-01 3.874503821134567261e-02 -2.853917181491851807e-01 9.500828571617603302e-03 -1.912269890308380127e-01 1.203815788030624390e-01 -2.153765410184860229e-01 -1.964973658323287964e-01 -1.817589742131531239e-03 -8.141259849071502686e-02 1.028873324394226074e-01 -2.623643875122070312e-01 -8.908913284540176392e-02 -1.202123425900936127e-02 -9.462495148181915283e-02 3.958143293857574463e-01 3.595425188541412354e-02 -1.552976220846176147e-01 8.898573927581310272e-03 -1.666948199272155762e-01 1.170675382018089294e-01 -7.592482864856719971e-02 1.468567550182342529e-01 -7.134207338094711304e-02 -1.672150790691375732e-01 -3.539158999919891357e-01 -1.927572861313819885e-02 -3.732872605323791504e-01 -6.949718296527862549e-02 -1.896836608648300171e-02 1.541626006364822388e-01
-1.324278265237808228e-01 4.274829328060150146e-01 2.419635951519012451e-01 -3.648559749126434326e-02 2.894446849822998047e-01 -2.780296504497528076e-01 -3.982435911893844604e-02 -1.460558474063873291e-01 -2.156235873699188232e-01 1.550176292657852173e-01 4.359084367752075195e-02 1.993710398674011230e-01 -1.945454180240631104e-01 -1.357942819595336914e-01 -1.071964651346206665e-01 1.261126846075057983e-01 1.097785383462905884e-01 -1.004848554730415344e-01 -1.244939491152763367e-01 1.268030852079391479e-01 1.371002793312072754e-01 -1.638258695602416992e-01 9.753112494945526123e-02 -8.254458755254745483e-02 6.577236577868461609e-03 -3.246845006942749023e-01 1.360647827386856079e-01 1.972922533750534058e-01 1.582254469394683838e-01 -4.572857171297073364e-02 2.282540053129196167e-01 -4.663841053843498230e-02
-2.962069213390350342e-01 1.845138370990753174e-01 -4.158886149525642395e-02 4.919878765940666199e-02 -1.779957413673400879e-01 1.174966841936111450e-01 1.928991638123989105e-02 -3.576352000236511230e-01 -5.517011508345603943e-02 1.882476508617401123e-01 2.158684283494949341e-01 2.169924974441528320e-01 -1.311507225036621094e-01 -5.214679054915904999e-03 1.744115501642227173e-01 2.494981288909912109e-01 9.505145996809005737e-02 2.338782325387001038e-02 -3.413174748420715332e-01 2.162616252899169922e-01 2.540978193283081055e-01 -1.047677844762802124e-01 7.547581195831298828e-02 -1.854428350925445557e-01 -1.098263859748840332e-01 9.511707723140716553e-02 -1.465535908937454224e-02 -7.232917845249176025e-02 -1.595326811075210571e-01 2.872524596750736237e-02 2.893899381160736084e-01 1.821724027395248413e-01
-2.404166609048843384e-01 2.175440490245819092e-01 -9.129112213850021362e-02 -2.695750594139099121e-01 -6.418140139430761337e-03 -2.047919631004333496e-01 3.229071944952011108e-02 -3.710139989852905273e-01 -3.681230545043945312e-01 3.400549665093421936e-02 -4.910688474774360657e-02 -5.632164701819419861e-02 -9.207046777009963989e-02 3.566988185048103333e-02 -1.702652126550674438e-02 -2.029326558113098145e-01 1.420589536428451538e-01 1.428469549864530563e-02 -1.149813011288642883e-01 1.394442617893218994e-01 3.170806914567947388e-02 -1.030765399336814880e-01 -1.312528401613235474e-01 2.843745052814483643e-01 3.609347715973854065e-02 4.061076045036315918e-02 -3.888567686080932617e-01 -8.291085064411163330e-02 -3.144726157188415527e-01 -7.253649085760116577e-02 -6.077808514237403870e-02 8.976780623197555542e-02
-2.305406481027603149e-01 1.841737031936645508e-01 2.331559360027313232e-01 -7.409472484141588211e-03 -8.406403660774230957e-02 -2.952452301979064941e-01 1.918358653783798218e-01 -3.165208548307418823e-02 -2.797097265720367432e-01 -2.093594893813133240e-02 3.720207512378692627e-02 8.464218676090240479e-02 -1.550208330154418945e-01 1.257549226284027100e-01 -1.198682636022567749e-01 -5.691173672676086426e-02 1.668566167354583740e-01 -9.605475515127182007e-02 -8.809535205364227295e-02 2.462208271026611328e-01 4.839846119284629822e-02 -1.156957149505615234e-01 -7.594720274209976196e-02 4.342963695526123047e-01 -9.331306815147399902e-02 1.072714850306510925e-01 -2.746024727821350098e-01 -1.530790627002716064e-01 1.578378379344940186e-01 -1.597305089235305786e-01 -8.953788876533508301e-02 2.978887856006622314e-01
-1.740560978651046753e-01 2.395240962505340576e-01 5.540330335497856140e-02 -7.575386762619018555e-02 1.707709729671478271e-01 -1.563874445855617523e-02 2.228730767965316772e-01 5.295756086707115173e-02 -1.993257254362106323e-01 1.582326442003250122e-01 -1.819398254156112671e-01 2.079619169235229492e-01 -1.476724892854690552e-01 -1.608132421970367432e-01 1.105991825461387634e-01 -3.492719680070877075e-02 1.850844174623489380e-01 1.520321965217590332e-01 -1.805333793163299561e-01 1.228326112031936646e-01 2.294587790966033936e-01 7.745132595300674438e-02 -3.618026152253150940e-02 -1.281422823667526245e-01 -1.223682314157485962e-01 -1.059977859258651733e-01 3.570764660835266113e-01 -2.481361925601959229e-01 -9.622137248516082764e-02 -1.061758249998092651e-01 3.968420922756195068e-01 2.113568037748336792e-01
-1.158650517463684082e-01 1.603845059871673584e-01 -1.583326756954193115e-01 -3.504109084606170654e-01 -8.455430716276168823e-02 7.696530967950820923e-02 1.560989916324615479e-01 4.106027539819478989e-03 -4.319106042385101318e-01 -5.597539618611335754e-02 4.537811875343322754e-02 1.633133292198181152e-01 -1.860973089933395386e-01 -1.163984835147857666e-01 4.008078277111053467e-01 -1.636998653411865234e-01 1.863083541393280029e-01 8.783359825611114502e-02 -1.733339726924896240e-01 7.342138886451721191e-02 6.162904202938079834e-02 -1.170521751046180725e-01 1.177370324730873108e-01 2.003459781408309937e-01 -1.115734949707984924e-01 -7.991352677345275879e-02 -7.607466727495193481e-02 -1.567143388092517853e-02 -8.838270604610443115e-02 -5.461565777659416199e-02 3.694293200969696045e-01 1.273783855140209198e-03
-2.116869091987609863e-01 -3.646967932581901550e-03 -4.710101336240768433e-02 -3.908413276076316833e-02 -2.798291742801666260e-01 3.348864614963531494e-02 -2.482218891382217407e-01 -1.559846103191375732e-01 -3.168110847473144531e-01 2.554666399955749512e-01 1.488564759492874146e-01 1.512999981641769409e-01 -8.093730360269546509e-02 1.988846212625503540e-01 -3.625535219907760620e-02 2.605796158313751221e-01 1.812872141599655151e-01 9.153471142053604126e-02 -1.841206997632980347e-01 2.170134633779525757e-01 2.795723676681518555e-01 5.083476752042770386e-02 3.044732846319675446e-02 1.124215200543403625e-01 -7.925947010517120361e-02 -5.424260720610618591e-02 5.634286254644393921e-02 -1.613618135452270508e-01 -9.385892748832702637e-02 -3.277293965220451355e-02 1.965257674455642700e-01 3.956787586212158203e-01
7.698910683393478394e-02 2.570502460002899170e-01 -1.770570501685142517e-02 3.441170230507850647e-02 -2.598644047975540161e-02 3.396343290805816650e-01 7.558294385671615601e-02 -1.196394562721252441e-01 -2.520063519477844238e-01 4.519664645195007324e-01 7.944566756486892700e-02 1.471133530139923096e-01 -1.427556425333023071e-01 1.475764513015747070e-01 -1.157484203577041626e-02 -3.097463212907314301e-02 1.316890269517898560e-01 8.867029845714569092e-02 -2.756239771842956543e-01 8.667037636041641235e-02 1.399210691452026367e-01 -1.226521283388137817e-02 -1.966140270233154297e-01 -4.666231572628021240e-02 -4.147943574935197830e-03 7.824209332466125488e-02 2.668859362602233887e-01 -2.335593402385711670e-01 -2.148997336626052856e-01 -9.213270992040634155e-02 1.087235510349273682e-01 2.894910573959350586e-01
4.493771865963935852e-02 -1.079946905374526978e-01 1.033646538853645325e-01 -8.495613932609558105e-02 -2.503000572323799133e-02 -1.667249500751495361e-01 3.852609544992446899e-02 -2.590273916721343994e-01 -2.975836992263793945e-01 -1.270302534103393555e-01 1.116827651858329773e-01 1.322149485349655151e-01 -5.478032231330871582e-01 2.416998520493507385e-02 -1.790343970060348511e-01 2.406262457370758057e-01 9.179089218378067017e-03 1.998651027679443359e-01 -2.613705098628997803e-01 3.470638021826744080e-02 3.862647339701652527e-02 5.359670892357826233e-02 2.308927327394485474e-01 -1.710994392633438110e-01 -1.541585177183151245e-01 -1.038742363452911377e-01 -8.879184722900390625e-03 -2.553450465202331543e-01 2.094250619411468506e-01 1.070992648601531982e-02 7.537183165550231934e-02 1.224112231284379959e-02
4.087375849485397339e-02 3.895586133003234863e-01 -1.078121084719896317e-02 -1.048999875783920288e-01 4.491741955280303955e-02 -1.043265163898468018e-01 -1.107678934931755066e-01 -1.827127635478973389e-01 -3.235932886600494385e-01 2.677430212497711182e-01 5.090655013918876648e-02 1.045032069087028503e-01 3.968868032097816467e-02 2.710975110530853271e-01 -2.407499700784683228e-01 1.791913360357284546e-01 1.738251149654388428e-01 1.176931932568550110e-01 -1.309309005737304688e-01 -2.933146804571151733e-02 -1.510778665542602539e-01 1.761570721864700317e-01 -3.337150812149047852e-01 -2.038315683603286743e-02 -2.620677351951599121e-01 -1.748596876859664917e-01 -1.210338249802589417e-01 2.164372205734252930e-01 5.504211410880088806e-02 -6.211904808878898621e-02 1.544954925775527954e-01 5.131783708930015564e-02
-1.052341908216476440e-01 5.996620655059814453e-02 5.372446775436401367e-02 -3.473297059535980225e-01 7.985545694828033447e-02 -5.922194942831993103e-02 1.543498039245605469e-01 -1.405189651995897293e-02 -2.000952959060668945e-01 -5.229862406849861145e-02 3.891030326485633850e-02 7.230923324823379517e-02 -2.134655117988586426e-01 -1.085015200078487396e-02 -2.212125435471534729e-02 2.692018747329711914e-01 2.404778450727462769e-01 -1.732145249843597412e-01 1.747276820242404938e-02 4.908844083547592163e-02 3.724938333034515381e-01 4.591377079486846924e-02 -1.486952304840087891e-01 3.090295493602752686e-01 -8.872339129447937012e-02 2.541216611862182617e-01 -2.180949747562408447e-01 -1.512164026498794556e-01 -2.089064270257949829e-01 -2.588021941483020782e-02 3.350871801376342773e-01 1.060480847954750061e-01
-2.705777287483215332e-01 2.511254549026489258e-01 -4.752951674163341522e-03 5.064013972878456116e-02 -8.853671699762344360e-02 3.536608517169952393e-01 1.268942654132843018e-01 -3.614476323127746582e-02 -1.693601459264755249e-01 1.015660725533962250e-02 -1.426797211170196533e-01 4.164504408836364746e-01 -4.429812133312225342e-01 -6.844131276011466980e-03 2.451744675636291504e-02 -7.080846279859542847e-02 1.296431869268417358e-01 -9.371896088123321533e-02 -1.382165402173995972e-01 1.175858899950981140e-01 4.678945243358612061e-02 8.180281519889831543e-02 2.513275854289531708e-02 -1.159426569938659668e-01 4.361220449209213257e-02 1.465996727347373962e-02 -2.836762964725494385e-01 1.065861061215400696e-01 -1.467223912477493286e-01 -7.870014011859893799e-02 2.797402441501617432e-01 7.030677050352096558e-02
-1.827347427606582642e-01 5.157079547643661499e-02 1.670687049627304077e-01 4.102936387062072754e-02 -1.398297846317291260e-01 -4.446987509727478027e-01 7.394560426473617554e-02 -5.613774806261062622e-02 -4.780845642089843750e-01 1.784570962190628052e-01 -6.664505600929260254e-02 2.197867482900619507e-01 -2.341925650835037231e-01 -1.070400699973106384e-01 -1.313867233693599701e-02 8.767325431108474731e-02 4.250426888465881348e-01 1.140881888568401337e-02 -1.245914492756128311e-02 1.614478677511215210e-01 9.183265268802642822e-02 -6.809336692094802856e-02 -7.437162846326828003e-02 -1.463076472282409668e-01 5.496671888977289200e-03 -6.292141228914260864e-02 -1.613214164972305298e-01 3.662788867950439453e-02 1.240243464708328247e-01 -1.048021838068962097e-01 3.467171639204025269e-02 1.231239661574363708e-01
-2.965922057628631592e-01 1.170767694711685181e-01 1.247951835393905640e-01 2.717415988445281982e-01 9.053662419319152832e-02 -1.576650738716125488e-01 5.226116254925727844e-02 -1.507928967475891113e-01 -2.096568346023559570e-01 1.320323497056961060e-01 -2.317046076059341431e-01 2.891744673252105713e-01 -2.484081238508224487e-01 -2.447894029319286346e-02 -2.390276640653610229e-01 2.682368159294128418e-01 1.333530396223068237e-01 -1.906273961067199707e-01 -9.957130998373031616e-02 -8.646903559565544128e-03 3.057805895805358887e-01 -7.727551460266113281e-02 -1.963310688734054565e-01 -1.507746726274490356e-01 -1.273565888404846191e-01 -2.228824198246002197e-01 8.226373791694641113e-02 -5.859271436929702759e-02 -3.539977967739105225e-02 -2.131717503070831299e-01 1.120642796158790588e-01 -9.036906063556671143e-03
-5.474627390503883362e-02 2.375118434429168701e-01 5.705062672495841980e-02 5.665120482444763184e-02 2.989968061447143555e-01 9.938718378543853760e-02 -1.901430636644363403e-01 -2.773350179195404053e-01 -2.547108530998229980e-01 8.819983899593353271e-02 5.270711332559585571e-02 -1.927961222827434540e-02 -3.453068137168884277e-01 1.111629977822303772e-01 -3.063717484474182129e-01 8.065521717071533203e-02 2.045286297798156738e-01 9.608825296163558960e-02 -5.944598838686943054e-02 -2.051181644201278687e-01 -1.037978157401084900e-01 1.653223112225532532e-02 -2.918145060539245605e-01 -1.017299517989158630e-01 1.089327186346054077e-01 -2.534473538398742676e-01 -1.795878559350967407e-01 2.410664036870002747e-02 -1.215123310685157776e-01 -1.121117696166038513e-01 2.495729476213455200e-01 1.105956286191940308e-01
-8.176016062498092651e-02 -5.791301652789115906e-02 -1.679952293634414673e-01 -1.170283406972885132e-01 1.453465074300765991e-01 -1.608065664768218994e-01 8.259400725364685059e-02 -3.588653802871704102e-01 -4.047859311103820801e-01 1.878185719251632690e-01 3.014946281909942627e-01 8.431854844093322754e-02 -1.464812457561492920e-01 -2.924995496869087219e-02 -7.438720017671585083e-02 -2.533094882965087891e-01 1.499413698911666870e-01 1.337503045797348022e-01 1.903570629656314850e-02 -7.944306731224060059e-02 1.516435295343399048e-01 -2.654543220996856689e-01 -1.368090361356735229e-01 -9.296716004610061646e-02 -1.183265224099159241e-01 1.527711004018783569e-01 -3.252021670341491699e-01 9.753045439720153809e-02 -1.011787429451942444e-01 -7.204019278287887573e-02 1.205294504761695862e-01 1.608595401048660278e-01
-1.883140057325363159e-01 3.017417192459106445e-01 -2.730473689734935760e-02 2.534525394439697266e-01 5.055449157953262329e-02 1.746231615543365479e-01 1.681123375892639160e-01 9.519051760435104370e-03 -2.589756548404693604e-01 1.109623461961746216e-01 1.203962564468383789e-01 2.401471436023712158e-01 -3.122031986713409424e-01 -2.431388646364212036e-01 5.641086772084236145e-02 3.461594134569168091e-02 -8.736936002969741821e-02 -3.928332030773162842e-02 -4.954861849546432495e-02 9.754478000104427338e-03 1.372212767601013184e-01 -1.693842709064483643e-01 -3.061324357986450195e-01 2.324783243238925934e-02 -7.080391049385070801e-02 9.971413016319274902e-02 -2.105477005243301392e-01 1.017362102866172791e-01 -1.357351541519165039e-01 -2.864840924739837646e-01 3.263869881629943848e-01 6.650235503911972046e-02
7.923769205808639526e-02 -4.400399699807167053e-02 1.568718403577804565e-01 -7.188797742128372192e-02 -7.893745601177215576e-02 -1.178329959511756897e-01 7.826577126979827881e-02 -1.471572071313858032e-01 -3.226820230484008789e-01 -1.391661465167999268e-01 8.886340074241161346e-03 1.164060086011886597e-02 -3.397230803966522217e-01 -7.381820678710937500e-02 2.810889780521392822e-01 -3.502896130084991455e-01 4.036387801170349121e-01 -2.299341931939125061e-02 -3.078232109546661377e-01 1.211315393447875977e-01 1.849947720766067505e-01 -1.937668919563293457e-01 -7.031873613595962524e-02 3.962051868438720703e-02 -2.011017352342605591e-01 2.674680389463901520e-02 1.611510105431079865e-02 -5.756144970655441284e-02 -2.515493333339691162e-01 -7.421786338090896606e-02 5.427319556474685669e-02 1.437053550034761429e-02
-2.623158879578113556e-02 1.721002310514450073e-01 7.896308600902557373e-02 -4.545359313488006592e-02 5.681631714105606079e-02 7.140848040580749512e-02 1.612910181283950806e-01 -6.247106194496154785e-01 -5.977059155702590942e-02 1.613718867301940918e-01 3.066927492618560791e-01 1.482357531785964966e-01 -3.355004787445068359e-01 1.126421764492988586e-01 1.491481214761734009e-01 -5.243496596813201904e-02 3.927249088883399963e-02 3.544608131051063538e-02 -5.942982435226440430e-02 -8.645851910114288330e-02 -3.563419729471206665e-02 -9.214754402637481689e-02 3.006322123110294342e-02 1.492569502443075180e-02 2.176145911216735840e-01 8.236077427864074707e-02 -1.661757081747055054e-01 5.360461398959159851e-02 -1.292080581188201904e-01 -2.737845852971076965e-02 1.272696554660797119e-01 3.129428923130035400e-01
-7.773664593696594238e-02 2.201967984437942505e-01 2.200192362070083618e-01 -1.908281259238719940e-02 4.187010601162910461e-02 -1.441756077110767365e-02 -3.175721168518066406e-01 -1.946832239627838135e-01 -1.679130494594573975e-01 -9.543522447347640991e-02 5.458863824605941772e-02 9.642186760902404785e-02 -8.445523679256439209e-02 3.033979237079620361e-02 6.922207772731781006e-02 2.771315872669219971e-01 -1.236351728439331055e-01 -4.818646982312202454e-02 -1.360643357038497925e-01 3.369972109794616699e-01 4.980190396308898926e-01 -6.992027908563613892e-02 -2.153823673725128174e-01 -8.603867888450622559e-02 -1.931541413068771362e-01 -9.974993765354156494e-02 -1.030540615320205688e-01 -9.575212746858596802e-02 -1.756913810968399048e-01 -6.445800513029098511e-02 2.369502037763595581e-01 4.636069387197494507e-02
-9.541964158415794373e-03 1.677817106246948242e-01 1.263578087091445923e-01 -4.140519350767135620e-02 7.343765348196029663e-02 -3.380401432514190674e-02 4.412294626235961914e-01 -1.203146800398826599e-01 -6.548286974430084229e-02 3.472520709037780762e-01 -1.381686627864837646e-01 1.382633745670318604e-01 -3.196785748004913330e-01 -2.345539629459381104e-01 1.922171711921691895e-01 -6.603659689426422119e-02 1.060401275753974915e-01 1.191156581044197083e-01 -1.668567210435867310e-01 -8.665504306554794312e-02 2.537484467029571533e-01 -3.982065990567207336e-02 -1.979372948408126831e-01 -3.164648264646530151e-02 -2.599198818206787109e-01 -2.448487579822540283e-01 1.110739037394523621e-01 -1.060353517532348633e-01 -1.647164821624755859e-01 8.586740121245384216e-03 1.342850774526596069e-01 1.162722781300544739e-01
-3.751597106456756592e-01 2.296591401100158691e-01 2.281837016344070435e-01 1.546110510826110840e-01 4.974129498004913330e-01 -1.359117627143859863e-01 -1.333755701780319214e-01 3.986896574497222900e-02 -2.935117781162261963e-01 1.084489226341247559e-01 -4.292055591940879822e-02 1.318244338035583496e-01 -1.036406233906745911e-01 -8.405556529760360718e-02 4.194941371679306030e-02 7.758659124374389648e-02 -6.563786417245864868e-02 -9.734021732583642006e-04 -4.054973274469375610e-02 2.186925336718559265e-02 1.298102457076311111e-02 -1.319022625684738159e-01 -1.999676227569580078e-01 4.016407951712608337e-02 -6.748125702142715454e-02 5.090562999248504639e-02 5.551916733384132385e-02 -2.902010828256607056e-02 -1.561672985553741455e-01 -2.358011305332183838e-01 2.774884998798370361e-01 2.624775469303131104e-01
-4.923396185040473938e-02 3.753371536731719971e-01 2.887069620192050934e-02 1.629925072193145752e-01 9.450733661651611328e-02 -1.174113620072603226e-02 -1.401148140430450439e-01 1.821671575307846069e-01 -1.455672383308410645e-01 -6.111216172575950623e-02 2.136451750993728638e-02 4.489190578460693359e-01 -4.719179868698120117e-01 1.096144616603851318e-01 -2.476684376597404480e-02 -2.126510627567768097e-02 1.993697732686996460e-01 -8.401318639516830444e-02 -1.333084553480148315e-01 3.374878689646720886e-02 2.348044812679290771e-01 -8.904452435672283173e-03 -8.155542425811290741e-03 3.308279439806938171e-02 -2.575975656509399414e-01 3.317351266741752625e-02 -1.625588238239288330e-01 1.085931435227394104e-01 7.471221685409545898e-02 9.193886816501617432e-02 2.122578471899032593e-01 -1.336467713117599487e-01
-1.398757249116897583e-01 6.636513769626617432e-02 -1.270829141139984131e-01 2.100083827972412109e-01 7.802670355886220932e-03 -2.514484226703643799e-01 1.188283413648605347e-01 -3.181912600994110107e-01 -3.895390629768371582e-01 2.241864614188671112e-02 1.426544189453125000e-01 2.266474813222885132e-01 -2.033601552248001099e-01 4.444463551044464111e-02 -1.009096428751945496e-01 -8.810541033744812012e-02 4.055362194776535034e-03 -6.199141964316368103e-02 -7.534655928611755371e-02 3.718769550323486328e-01 1.070834919810295105e-01 -1.571729220449924469e-02 -1.349661052227020264e-01 -7.620451599359512329e-02 -2.092011719942092896e-01 -1.670068800449371338e-01 -2.928034365177154541e-01 4.824153333902359009e-02 2.128191292285919189e-01 -8.723487704992294312e-02 -1.081818640232086182e-01 2.097539901733398438e-01
-2.401757389307022095e-01 1.864721029996871948e-01 1.245531663298606873e-01 9.544981643557548523e-03 4.176057502627372742e-02 -2.023429125547409058e-01 2.247868478298187256e-01 -8.402539789676666260e-02 -3.473392724990844727e-01 4.923005774617195129e-02 6.026430800557136536e-02 -7.493413984775543213e-02 -2.370838820934295654e-01 7.097850739955902100e-02 -2.555637247860431671e-02 -1.451980620622634888e-01 1.610392145812511444e-02 1.203863546252250671e-01 -2.233750522136688232e-01 3.060292005538940430e-01 -4.212953895330429077e-02 -7.044564932584762573e-02 -4.536540806293487549e-02 3.600339889526367188e-01 -8.578793704509735107e-02 1.553139239549636841e-01 -2.998903393745422363e-01 9.794791042804718018e-02 8.585344254970550537e-02 -2.395028769969940186e-01 6.540902704000473022e-02 2.821747362613677979e-01
8.909726887941360474e-02 3.356119990348815918e-01 2.245053499937057495e-01 -7.797180861234664917e-02 -1.337295770645141602e-01 3.364136815071105957e-01 3.903904184699058533e-02 -1.144977211952209473e-01 -3.672675192356109619e-01 -1.512057799845933914e-02 -1.270451694726943970e-01 4.318942781537771225e-03 -2.156437635421752930e-01 4.478429909795522690e-04 5.801754072308540344e-03 -6.833583116531372070e-02 1.508339047431945801e-01 -1.164321005344390869e-01 -3.603731989860534668e-01 -9.052770584821701050e-02 3.481071814894676208e-02 1.178209781646728516e-01 7.292260229587554932e-02 -1.982229053974151611e-01 2.634040415287017822e-01 -9.938501566648483276e-02 -6.112285330891609192e-02 -2.325448095798492432e-01 2.941575646400451660e-02 -1.303665488958358765e-01 2.582060098648071289e-01 1.381854861974716187e-01
-1.436697542667388916e-01 1.049854382872581482e-01 7.773125171661376953e-02 1.052716821432113647e-01 2.827966213226318359e-01 3.849191125482320786e-05 -1.433765441179275513e-01 -2.182908803224563599e-01 -3.280470371246337891e-01 7.821398973464965820e-02 -1.654230654239654541e-01 1.552000045776367188e-01 -2.598080635070800781e-01 1.193800047039985657e-01 -1.574487835168838501e-01 -9.743787348270416260e-02 8.018556237220764160e-02 2.076651751995086670e-01 -1.511611342430114746e-01 1.758273541927337646e-01 1.934563815593719482e-01 1.287286579608917236e-01 1.918081343173980713e-01 -1.754810847342014313e-02 -1.679887878708541393e-03 2.193694263696670532e-01 -4.534529894590377808e-02 1.930761039257049561e-01 1.032227203249931335e-01 1.492644846439361572e-01 4.544571042060852051e-01 -2.168341726064682007e-02
-1.092688762582838535e-03 1.206035092473030090e-01 -1.310040708631277084e-02 -1.669061034917831421e-01 8.099142462015151978e-02 -2.624324858188629150e-01 1.479485929012298584e-01 -4.318904131650924683e-02 -3.729157447814941406e-01 -8.900193125009536743e-02 -1.438743770122528076e-01 1.715364605188369751e-01 -3.445345461368560791e-01 -1.785927801392972469e-03 1.724424511194229126e-01 -1.391067504882812500e-01 4.803353846073150635e-01 1.255827546119689941e-01 -4.957114532589912415e-02 6.298870593309402466e-02 1.450103819370269775e-01 -1.719700992107391357e-01 -8.853115141391754150e-02 -9.545391798019409180e-02 -6.780806183815002441e-02 -1.953509896993637085e-01 -1.674158275127410889e-01 2.008651793003082275e-01 -1.735823601484298706e-01 -3.282147645950317383e-02 5.771702900528907776e-02 1.648959666490554810e-01
3.047409234568476677e-03 5.708485096693038940e-02 -5.787937343120574951e-02 -2.105921804904937744e-01 -1.274224370718002319e-01 -1.338720470666885376e-01 2.110399007797241211e-01 5.816515907645225525e-02 -3.140677809715270996e-01 2.875873446464538574e-01 -5.044997483491897583e-02 2.709380984306335449e-01 -1.907535493373870850e-01 9.569719433784484863e-02 1.496908515691757202e-01 -3.431160375475883484e-02 -8.374400436878204346e-02 -2.179190665483474731e-01 -2.580285072326660156e-01 -2.864889614284038544e-02 2.880953848361968994e-01 -8.327978849411010742e-02 7.481366395950317383e-02 8.041729778051376343e-02 -1.385122537612915039e-01 2.015912979841232300e-01 -1.739600449800491333e-01 -3.533740527927875519e-03 1.196515187621116638e-01 3.515577316284179688e-02 4.572734832763671875e-01 -4.331251978874206543e-02
2.613431587815284729e-02 1.006542816758155823e-01 1.113703623414039612e-01 7.120113074779510498e-02 -2.795464992523193359e-01 2.012855373322963715e-02 -1.395412534475326538e-01 -5.076568573713302612e-02 -2.972621023654937744e-01 2.886580824851989746e-01 2.364033311605453491e-01 8.280090987682342529e-02 -1.464233398437500000e-01 1.322180777788162231e-01 -1.599335521459579468e-01 2.053253948688507080e-01 2.256399095058441162e-01 -6.663576513528823853e-02 -1.688494682312011719e-01 1.660000681877136230e-01 2.466063797473907471e-01 5.939643830060958862e-02 1.696088612079620361e-01 2.283114641904830933e-01 -2.422826588153839111e-01 2.976625226438045502e-02 1.197578459978103638e-01 -5.743543058633804321e-02 -2.258086204528808594e-01 -6.915181130170822144e-02 1.381168961524963379e-01 3.482695221900939941e-01
2.591194584965705872e-02 2.774558067321777344e-01 4.849122464656829834e-02 -6.064330786466598511e-02 -3.577212095260620117e-01 -7.689253985881805420e-02 -6.441880017518997192e-02 -2.239432781934738159e-01 -2.790735661983489990e-01 -9.777645766735076904e-02 -1.216043010354042053e-01 8.150120824575424194e-02 -2.135863602161407471e-01 -7.307477295398712158e-02 2.268853038549423218e-02 3.415532037615776062e-02 2.274725586175918579e-01 -2.296439260244369507e-01 -1.064333319664001465e-01 -6.279520690441131592e-02 6.972276419401168823e-02 -1.177275832742452621e-02 -2.055161297321319580e-01 1.907629966735839844e-01 6.493562459945678711e-02 9.223914891481399536e-02 1.389326155185699463e-01 -1.592970937490463257e-01 2.094513177871704102e-01 -3.130989670753479004e-01 1.053342521190643311e-01 3.909609019756317139e-01
-9.942926466464996338e-02 1.651124507188796997e-01 7.247452437877655029e-02 -1.192124634981155396e-01 1.337070614099502563e-01 -3.200132250785827637e-01 3.055929541587829590e-01 -2.663597464561462402e-01 -1.859651654958724976e-01 1.070309877395629883e-01 -3.219560906291007996e-02 1.815720945596694946e-01 -2.501705288887023926e-01 1.001041904091835022e-01 -1.195962131023406982e-01 4.426757618784904480e-02 4.118729233741760254e-01 -2.526105940341949463e-02 9.752262383699417114e-03 -2.997692674398422241e-02 4.536168649792671204e-02 1.453562229871749878e-01 -2.951432466506958008e-01 2.754406332969665527e-01 -5.072122905403375626e-03 1.847274787724018097e-02 -2.046766132116317749e-01 -2.852057516574859619e-01 -6.892707198858261108e-02 1.215544249862432480e-02 6.181656196713447571e-02 -9.899716824293136597e-03
9.819795191287994385e-02 4.795130342245101929e-02 3.534402251243591309e-01 1.625587791204452515e-01 1.636434048414230347e-01 -1.309452950954437256e-01 1.254016011953353882e-01 -2.993906736373901367e-01 -2.515466809272766113e-01 -4.128954559564590454e-02 7.391457911580801010e-03 3.098999261856079102e-01 -2.465521246194839478e-01 6.048212572932243347e-02 -8.195798099040985107e-02 -4.702274128794670105e-02 -6.460749357938766479e-02 -3.723981976509094238e-02 -8.287922292947769165e-02 2.505683004856109619e-01 2.920843660831451416e-01 -9.919026494026184082e-02 1.213180646300315857e-01 -1.898038387298583984e-01 -2.710081040859222412e-01 -1.529547125101089478e-01 -2.134730815887451172e-01 -5.663518235087394714e-02 -1.008831188082695007e-01 1.920472234487533569e-01 1.722658872604370117e-01 9.754593670368194580e-02
-3.412735089659690857e-02 -2.120002210140228271e-01 1.984061598777770996e-01 -3.931327760219573975e-01 1.057925224304199219e-01 -8.032066375017166138e-02 7.920945435762405396e-02 -2.290847450494766235e-01 -2.178841978311538696e-01 7.068213075399398804e-02 -3.206685557961463928e-02 1.406430900096893311e-01 -2.495344579219818115e-01 2.170106619596481323e-01 4.116454347968101501e-02 6.461338698863983154e-02 -5.966205894947052002e-02 3.269335925579071045e-01 -1.268919706344604492e-01 2.098915278911590576e-01 2.540826797485351562e-01 -1.235258206725120544e-01 -5.564881116151809692e-02 -2.894651331007480621e-02 -3.151447176933288574e-01 1.581401526927947998e-01 1.653302311897277832e-01 -1.373734176158905029e-01 -1.932635307312011719e-01 -1.324050575494766235e-01 7.704103738069534302e-02 -9.678358584642410278e-02
-1.494805812835693359e-01 3.041167855262756348e-01 7.979515194892883301e-02 -1.575475931167602539e-01 -1.422479748725891113e-01 -7.954993844032287598e-02 1.047493517398834229e-01 -1.085426807403564453e-01 -2.872753143310546875e-01 1.928233727812767029e-02 1.142868213355541229e-02 2.389858067035675049e-01 -5.040033720433712006e-03 1.257390081882476807e-01 -1.008896678686141968e-01 3.169840201735496521e-02 -3.327121213078498840e-02 -1.860201507806777954e-01 -3.726080954074859619e-01 4.578033834695816040e-02 4.766307398676872253e-02 -2.943118810653686523e-01 -1.869258880615234375e-01 1.316931694746017456e-01 -1.854805350303649902e-01 1.435019671916961670e-01 -2.207685112953186035e-01 -2.896480858325958252e-01 2.171316593885421753e-01 8.993522077798843384e-02 -1.900728344917297363e-01 2.017149031162261963e-01
-1.846432536840438843e-01 -5.985679477453231812e-02 1.761965155601501465e-01 -1.260726004838943481e-01 -7.373245805501937866e-02 4.558120295405387878e-02 4.150198027491569519e-02 -2.896494045853614807e-02 -2.611571848392486572e-01 3.169868290424346924e-01 1.028532385826110840e-01 4.382173530757427216e-03 -1.267499029636383057e-01 1.217503771185874939e-01 -2.377310097217559814e-01 1.355112046003341675e-01 1.263845115900039673e-01 -6.375419348478317261e-02 -1.302924603223800659e-01 2.221229374408721924e-01 4.959289133548736572e-01 -1.491417884826660156e-01 2.370277047157287598e-01 4.923633858561515808e-02 -9.661888331174850464e-02 -1.608327776193618774e-01 -5.011310055851936340e-02 -4.327638074755668640e-02 -2.397614270448684692e-01 -1.749083399772644043e-01 6.771261245012283325e-02 2.736087441444396973e-01
-1.893456280231475830e-01 1.130255311727523804e-01 3.442189693450927734e-01 -1.578614264726638794e-01 -1.274274289608001709e-01 -7.037393748760223389e-02 1.520549654960632324e-01 -5.938180163502693176e-02 -2.491553723812103271e-01 5.818333849310874939e-02 -5.342037230730056763e-02 1.259920150041580200e-01 -1.007046252489089966e-01 -4.529098421335220337e-02 -1.347614526748657227e-01 -1.516559533774852753e-02 -2.340374514460563660e-02 3.403333723545074463e-01 -2.041716426610946655e-01 1.812396198511123657e-01 1.825437694787979126e-02 -6.998278945684432983e-02 -4.897913932800292969e-01 -6.166765093803405762e-02 8.140016347169876099e-02 1.795452535152435303e-01 -2.761271297931671143e-01 -1.041711717844009399e-01 3.548642620444297791e-02 6.106920912861824036e-02 -3.874923288822174072e-02 2.703078091144561768e-01
-1.339663118124008179e-01 7.957257330417633057e-02 -6.878089159727096558e-02 -1.402448713779449463e-01 7.115851156413555145e-03 -4.241154193878173828e-01 5.840622261166572571e-02 7.446673512458801270e-02 -3.998922705650329590e-01 -8.292404562234878540e-02 -8.342750370502471924e-02 1.884330622851848602e-02 -4.447691440582275391e-01 -2.677299082279205322e-02 2.367559373378753662e-01 7.018890976905822754e-02 3.779778480529785156e-01 1.149686202406883240e-01 -2.364058196544647217e-01 6.690604984760284424e-02 2.363837957382202148e-01 -4.045054689049720764e-02 -6.164678558707237244e-02 -6.459952145814895630e-02 -6.938992440700531006e-02 -1.284114867448806763e-01 -6.036004796624183655e-02 4.864101856946945190e-02 -1.068124324083328247e-01 -4.405123740434646606e-02 -4.848985001444816589e-02 -6.219750270247459412e-02
-1.249904260039329529e-01 2.032143473625183105e-01 1.752303093671798706e-01 2.506520599126815796e-02 -2.368623614311218262e-01 2.277448922395706177e-01 -5.550603568553924561e-02 8.836229890584945679e-02 -3.217170238494873047e-01 -3.556557372212409973e-02 -2.069119513034820557e-01 1.076053306460380554e-01 -4.043591916561126709e-01 1.239662617444992065e-01 -1.341470330953598022e-01 -8.762434124946594238e-03 -1.695549637079238892e-01 7.545150816440582275e-02 -1.852420419454574585e-01 7.560703158378601074e-02 1.877954602241516113e-01 1.712321937084197998e-01 3.120498917996883392e-02 -2.174648046493530273e-01 -8.379372954368591309e-02 4.897122085094451904e-02 1.869347877800464630e-02 -4.846559837460517883e-02 -7.444787025451660156e-02 -3.318816423416137695e-01 3.427403569221496582e-01 6.465905904769897461e-02
-1.757379919290542603e-01 3.752171993255615234e-02 -2.307773975189775229e-04 -9.756281971931457520e-02 -2.257045358419418335e-01 -1.727438345551490784e-02 -1.827921904623508453e-02 -2.734102308750152588e-01 -3.965629935264587402e-01 -1.510978639125823975e-01 6.615228485316038132e-03 1.563123017549514771e-01 -2.662347257137298584e-01 6.292015779763460159e-03 3.083308599889278412e-02 3.149217665195465088e-01 -1.020859330892562866e-01 -2.105059102177619934e-02 -3.139585554599761963e-01 -7.015994936227798462e-02 4.844947159290313721e-02 5.358961410820484161e-03 5.699792504310607910e-02 3.796839341521263123e-02 -2.673408985137939453e-01 -1.667781621217727661e-01 -2.154056131839752197e-01 -1.113829612731933594e-01 3.087746202945709229e-01 1.132245361804962158e-02 -9.442306309938430786e-02 2.689673304557800293e-01
-1.429070234298706055e-01 1.403277963399887085e-01 8.256878703832626343e-02 -2.463105916976928711e-01 4.164210334420204163e-02 -1.880335956811904907e-01 1.025356501340866089e-01 -3.413724899291992188e-01 -2.365570068359375000e-01 1.100541874766349792e-01 -1.219783797860145569e-01 1.069336757063865662e-01 -2.354220449924468994e-01 2.692427933216094971e-01 -6.004185602068901062e-02 -6.400538235902786255e-02 3.096991181373596191e-01 -3.201296925544738770e-02 3.801663406193256378e-03 1.769123524427413940e-01 8.199038356542587280e-02 8.804424852132797241e-02 -1.313942819833755493e-01 3.672077059745788574e-01 1.293269731104373932e-02 2.902741171419620514e-02 -3.331451416015625000e-01 -2.817505002021789551e-01 -3.319048509001731873e-02 -9.515616297721862793e-02 3.678422048687934875e-02 -2.321487478911876678e-02
-2.033782154321670532e-01 1.061462089419364929e-01 2.199127376079559326e-01 -1.101357787847518921e-01 1.564505398273468018e-01 -1.326048225164413452e-01 5.072731897234916687e-02 -3.230640888214111328e-01 -2.904344201087951660e-01 6.389664858579635620e-02 7.978475652635097504e-03 -2.061707675457000732e-01 -3.121080994606018066e-01 -3.971576690673828125e-02 -1.156184524297714233e-01 -7.202807813882827759e-02 3.430705368518829346e-01 -1.279226094484329224e-01 -8.008560538291931152e-02 -2.524077296257019043e-01 3.397444784641265869e-01 1.992566883563995361e-02 -2.747807465493679047e-02 2.421649731695652008e-02 -2.113704383373260498e-01 -1.113328486680984497e-01 7.913136482238769531e-02 -2.610156536102294922e-01 -1.604297757148742676e-01 4.125136137008666992e-02 6.273686140775680542e-02 7.166934013366699219e-02
[truncated: 3,274,522 more chars]
