# Supplementary material for: The Language of Innovation
Source: PLoS One. 2020 Apr 30;15(4):e0230107. doi: 10.1371/journal.pone.0230107 (PMC7194493; doi:10.1371/journal.pone.0230107)
Supplement: S20 File — (GZ) [file pone.0230107.s020.tar.gz › 1998-2002/V2Run_14_VS_4500_embeddings1998-2002ED32.txt]

2.237057089805603027e-01 -4.615381360054016113e-01 -2.742179669439792633e-02 8.973294869065284729e-03 1.977915875613689423e-02 7.796282321214675903e-02 1.017430871725082397e-01 2.841712441295385361e-03 1.299543529748916626e-01 2.988083958625793457e-01 -1.450435221195220947e-01 -1.672449409961700439e-01 -1.363495141267776489e-01 9.795606881380081177e-02 -2.591788172721862793e-01 -2.872141897678375244e-01 -1.938513964414596558e-01 8.220724761486053467e-02 1.131085753440856934e-01 -7.949430495500564575e-02 2.381532825529575348e-02 5.833543837070465088e-03 1.757719218730926514e-01 -7.473431061953306198e-03 8.937987685203552246e-02 1.204910129308700562e-01 2.176040112972259521e-01 -9.272852540016174316e-02 1.419030278921127319e-01 5.857105553150177002e-02 4.135156422853469849e-02 -4.330189526081085205e-01
1.770678758621215820e-01 -2.491936087608337402e-01 -3.948917984962463379e-02 -2.420177161693572998e-01 2.055390775203704834e-01 -5.286271125078201294e-02 1.223013326525688171e-01 -1.627208665013313293e-02 2.794236540794372559e-01 2.839930951595306396e-01 8.730401843786239624e-02 1.235935613512992859e-01 -1.514739692211151123e-01 1.220889016985893250e-01 -8.132980763912200928e-02 -1.789885610342025757e-01 -2.143819928169250488e-01 -2.593448013067245483e-02 1.392079889774322510e-01 2.564030289649963379e-01 -1.175183802843093872e-01 -1.097288727760314941e-01 -1.033783555030822754e-01 -1.896093189716339111e-01 -1.255504637956619263e-01 3.060927689075469971e-01 2.644509673118591309e-01 -8.688528090715408325e-02 1.593712270259857178e-01 3.523446246981620789e-02 1.553552150726318359e-01 -2.933727204799652100e-01
3.612254858016967773e-01 -2.304962724447250366e-01 2.606993019580841064e-01 -7.886712253093719482e-02 3.448954522609710693e-01 1.196875870227813721e-01 1.238545998930931091e-01 -9.379471838474273682e-02 2.408058010041713715e-02 2.901040315628051758e-01 4.370191320776939392e-02 -1.050409525632858276e-01 2.220479398965835571e-01 -1.605797857046127319e-01 6.983342766761779785e-02 -1.063602864742279053e-01 -3.085092902183532715e-01 1.644390672445297241e-01 1.589273214340209961e-01 2.501066587865352631e-02 -6.561274081468582153e-02 8.243050426244735718e-02 1.901959441602230072e-02 1.392454952001571655e-01 -7.234152406454086304e-02 9.310830384492874146e-02 1.317673474550247192e-01 -2.955966889858245850e-01 2.581028044223785400e-01 2.264949865639209747e-02 1.671447902917861938e-01 -5.622835084795951843e-02
3.349190205335617065e-02 -2.348856255412101746e-02 -2.455354260746389627e-04 -2.278106361627578735e-01 1.631559431552886963e-01 2.065137028694152832e-02 1.201457306742668152e-01 5.540865287184715271e-02 8.330211788415908813e-02 -1.400877237319946289e-01 -2.252352535724639893e-01 6.077617779374122620e-02 -1.113974452018737793e-01 -8.149902522563934326e-02 -2.582133710384368896e-01 -2.540075182914733887e-01 -2.706041932106018066e-02 -8.773556351661682129e-02 1.493074148893356323e-01 -1.289328634738922119e-01 1.000690758228302002e-01 3.056619465351104736e-01 -1.550543308258056641e-01 2.559816241264343262e-01 3.034514486789703369e-01 2.348538115620613098e-02 4.316641092300415039e-01 -1.489007323980331421e-01 -2.054725773632526398e-03 1.126009896397590637e-01 2.973659634590148926e-01 -1.674406081438064575e-01
3.503613471984863281e-01 -3.822898864746093750e-01 -4.729371517896652222e-03 -1.443286091089248657e-01 3.331692144274711609e-02 1.934062093496322632e-01 3.307247534394264221e-03 -2.095157504081726074e-01 1.020736247301101685e-01 -1.066115405410528183e-02 -2.530766651034355164e-02 -1.548390835523605347e-01 -3.881603851914405823e-02 3.482359647750854492e-02 -3.359923958778381348e-01 -2.535318136215209961e-01 -1.306150257587432861e-01 1.122306138277053833e-01 -1.972016394138336182e-01 1.513639390468597412e-01 -2.445118874311447144e-01 -9.222594648599624634e-02 -1.799478083848953247e-01 1.544412374496459961e-01 1.737820953130722046e-01 -9.582864004187285900e-04 2.561191618442535400e-01 -1.802171468734741211e-01 -2.254098188132047653e-03 2.515454888343811035e-01 5.994854867458343506e-02 4.070051014423370361e-02
3.323808014392852783e-01 -2.548753917217254639e-01 9.887846559286117554e-02 -8.945757895708084106e-02 2.970232367515563965e-01 2.791339457035064697e-01 4.773919656872749329e-02 -1.655056178569793701e-01 1.394490748643875122e-01 6.750450283288955688e-02 -9.479453414678573608e-02 -2.347700148820877075e-01 2.931139990687370300e-02 -4.718400165438652039e-02 1.394353508949279785e-01 -2.515420615673065186e-01 -1.224363073706626892e-01 5.006930604577064514e-02 -3.149029612541198730e-01 -2.329414337873458862e-02 -1.624730974435806274e-01 -1.000510752201080322e-01 1.414163112640380859e-01 1.014246232807636261e-02 3.068647347390651703e-02 1.107507497072219849e-01 4.099451303482055664e-01 -2.235686630010604858e-01 5.754918605089187622e-02 -2.977356687188148499e-02 7.220248132944107056e-02 -1.506491154432296753e-01
3.631365597248077393e-01 -1.211415380239486694e-01 1.254519224166870117e-01 -2.194245010614395142e-01 3.002435527741909027e-02 3.150666058063507080e-01 -7.775169610977172852e-02 -5.364757031202316284e-02 -1.323200613260269165e-01 9.888728708028793335e-02 5.905207246541976929e-02 2.829002216458320618e-02 -2.411770448088645935e-02 1.198989748954772949e-01 -1.204555034637451172e-01 -2.774041891098022461e-01 7.341393828392028809e-02 -1.404413580894470215e-02 -9.757608175277709961e-02 -6.183225288987159729e-02 -3.094304502010345459e-01 6.888621300458908081e-02 -5.360189452767372131e-02 -6.030914187431335449e-02 8.637719787657260895e-03 2.087296396493911743e-01 2.816940248012542725e-01 -3.276980817317962646e-01 2.392407804727554321e-01 2.494551390409469604e-01 1.998187303543090820e-01 -1.636424064636230469e-01
3.636921644210815430e-01 -3.972907662391662598e-01 -7.124453783035278320e-02 -2.806996405124664307e-01 2.890194058418273926e-01 4.578839540481567383e-01 1.956387013196945190e-01 -8.541302382946014404e-02 -7.193955779075622559e-02 2.717021107673645020e-02 -1.914656609296798706e-01 -7.790557295083999634e-02 1.205461472272872925e-01 1.443782355636358261e-02 -1.728162616491317749e-01 -8.874833583831787109e-02 -1.273367553949356079e-01 -2.442688494920730591e-02 7.916664704680442810e-03 -6.513425707817077637e-02 -1.372654438018798828e-01 -8.887612074613571167e-02 -2.017480880022048950e-02 1.501196324825286865e-01 7.495806366205215454e-02 4.083091020584106445e-02 2.092012017965316772e-01 -1.343092918395996094e-01 -1.655218750238418579e-01 2.768008969724178314e-02 1.257094293832778931e-01 4.774942249059677124e-02
2.787227928638458252e-01 -9.872180223464965820e-02 2.920711971819400787e-02 1.131907664239406586e-02 4.250473380088806152e-01 8.000435680150985718e-02 -1.266905814409255981e-01 3.781734732910990715e-03 -1.698485016822814941e-02 5.590992793440818787e-02 -6.517364084720611572e-02 -1.921332180500030518e-01 9.172075986862182617e-02 -4.458993673324584961e-02 -1.354631688445806503e-02 -2.105684578418731689e-01 -2.510003447532653809e-01 2.269344031810760498e-01 2.388335764408111572e-02 9.223871864378452301e-03 -3.461545705795288086e-01 -1.365090347826480865e-02 2.346431463956832886e-01 1.424158066511154175e-01 -4.587320610880851746e-02 8.999731391668319702e-02 4.037512838840484619e-01 -6.586717814207077026e-02 4.920674022287130356e-03 1.560797989368438721e-01 2.851423919200897217e-01 -1.232934221625328064e-01
7.057351619005203247e-02 -8.591521531343460083e-02 -1.560510396957397461e-01 -3.093885630369186401e-02 3.269675672054290771e-01 2.970913350582122803e-01 7.406481355428695679e-02 8.469966799020767212e-02 1.270231455564498901e-01 -1.808648742735385895e-02 2.295074760913848877e-01 -8.053272962570190430e-02 1.513629220426082611e-02 3.363691270351409912e-01 1.675144396722316742e-02 -1.461892295628786087e-02 -1.729576289653778076e-01 1.643760204315185547e-01 2.605196237564086914e-01 -9.423800557851791382e-02 -8.130154758691787720e-02 4.158086702227592468e-02 -1.388572305440902710e-01 1.084229573607444763e-01 -1.525856703519821167e-01 3.242718577384948730e-01 3.318544626235961914e-01 -2.663515806198120117e-01 1.580812036991119385e-01 4.075787216424942017e-02 1.317804008722305298e-01 -1.960266381502151489e-01
2.790751755237579346e-01 -5.377071350812911987e-02 -1.824268698692321777e-01 -9.728684276342391968e-02 1.453072577714920044e-01 1.108671352267265320e-01 2.138586342334747314e-01 1.977590173482894897e-01 1.127836927771568298e-01 -7.127279788255691528e-02 -3.889717161655426025e-01 4.996749386191368103e-02 -1.956624984741210938e-01 1.266842633485794067e-01 -3.075818717479705811e-01 -3.058827668428421021e-02 1.199208498001098633e-01 4.361371695995330811e-02 8.174743503332138062e-02 -1.242322921752929688e-01 -1.100204661488533020e-01 3.479574024677276611e-01 9.407489746809005737e-02 -5.429971590638160706e-02 4.965311661362648010e-02 3.876547142863273621e-02 3.878097832202911377e-01 -1.775630265474319458e-01 1.222763806581497192e-01 -1.306761354207992554e-01 1.450779587030410767e-01 -1.200646981596946716e-01
2.888745963573455811e-01 -2.975605130195617676e-01 2.486934661865234375e-01 -4.006435722112655640e-02 9.470009803771972656e-02 3.709354996681213379e-01 1.950276345014572144e-01 -1.153148859739303589e-01 3.730028867721557617e-02 -7.913382351398468018e-02 6.440808624029159546e-02 -7.955687493085861206e-02 -2.465934865176677704e-02 4.949226975440979004e-02 -2.512756921350955963e-02 -1.683086454868316650e-01 -1.561508774757385254e-01 6.672963500022888184e-02 1.094021201133728027e-01 -6.474246829748153687e-02 -2.679925858974456787e-01 -1.590815633535385132e-01 4.539146274328231812e-02 7.010797411203384399e-02 2.043412923812866211e-01 3.245128989219665527e-01 3.101055920124053955e-01 -2.889350056648254395e-01 -7.733879610896110535e-03 1.818781644105911255e-01 7.223989814519882202e-02 -4.840804636478424072e-02
2.575059235095977783e-01 -7.513827830553054810e-02 3.500282168388366699e-01 -1.996702551841735840e-01 2.564413547515869141e-01 3.670880794525146484e-01 5.837116762995719910e-02 5.531794577836990356e-02 8.110830094665288925e-04 3.955256252083927393e-04 1.712632551789283752e-02 -2.087471038103103638e-01 -1.096159219741821289e-01 -2.473946847021579742e-02 1.185845211148262024e-01 -4.117621481418609619e-02 -1.260069906711578369e-01 1.432009786367416382e-01 4.625474661588668823e-02 2.001572102308273315e-01 -1.600462794303894043e-01 1.255636811256408691e-01 -6.439063698053359985e-02 1.587892770767211914e-01 8.393646031618118286e-02 -2.573479153215885162e-02 4.192753136157989502e-01 -1.615254133939743042e-01 2.806715667247772217e-01 4.864828661084175110e-02 2.151700705289840698e-01 7.745439652353525162e-03
2.804085314273834229e-01 -2.465682290494441986e-02 2.004097774624824524e-02 -6.829987466335296631e-02 4.438207745552062988e-01 2.893408238887786865e-01 3.577102124691009521e-01 1.714359968900680542e-01 1.327689141035079956e-01 1.423636376857757568e-01 8.306574076414108276e-02 8.759286254644393921e-02 -3.445592820644378662e-01 8.605912327766418457e-03 -5.993741005659103394e-02 -9.234394133090972900e-02 -1.879948079586029053e-01 1.168670803308486938e-01 2.238768152892589569e-02 -2.078344300389289856e-02 -1.540519995614886284e-03 -1.202107314020395279e-02 -2.564796507358551025e-01 1.082748472690582275e-01 -6.627244502305984497e-02 9.717882424592971802e-02 2.899933755397796631e-01 -1.627645827829837799e-02 1.947575062513351440e-01 -1.145514771342277527e-01 1.297647058963775635e-01 2.446782775223255157e-02
1.366554647684097290e-01 -2.656388878822326660e-01 6.643532961606979370e-02 8.140473067760467529e-02 2.709536552429199219e-01 1.032409816980361938e-01 6.360074877738952637e-02 -5.267525464296340942e-02 1.395450979471206665e-01 2.161319702863693237e-01 3.451209366321563721e-01 3.572831302881240845e-02 -1.913026273250579834e-01 6.050894781947135925e-02 -1.064785420894622803e-01 5.198148638010025024e-02 -2.181010544300079346e-01 -2.015952467918395996e-01 2.169547230005264282e-01 2.388688549399375916e-02 -1.363359242677688599e-01 1.009565666317939758e-01 -1.911186277866363525e-01 6.003889068961143494e-02 6.353858858346939087e-02 4.169373214244842529e-01 2.317423373460769653e-01 4.412772133946418762e-02 -7.525771111249923706e-02 -2.543787062168121338e-01 2.296967506408691406e-01 8.087126165628433228e-02
2.671448886394500732e-01 -1.715823858976364136e-01 -1.478944122791290283e-01 -2.810395956039428711e-01 -1.131557859480381012e-02 9.001453220844268799e-02 9.075995534658432007e-02 -8.810437470674514771e-02 1.338315904140472412e-01 -9.807537496089935303e-02 -4.113903343677520752e-01 3.424528613686561584e-02 2.461585216224193573e-02 3.004504740238189697e-01 -9.588761627674102783e-02 -7.412221282720565796e-02 -1.770507991313934326e-01 1.348210871219635010e-01 -3.468586504459381104e-02 -1.146451383829116821e-01 -1.726513355970382690e-01 2.443690001964569092e-01 7.093414664268493652e-02 3.418298903852701187e-03 -3.560856729745864868e-02 4.992226883769035339e-02 5.021914839744567871e-01 1.587145589292049408e-02 -5.440519377589225769e-02 4.450085014104843140e-02 3.229610994458198547e-02 -2.235332578420639038e-01
2.667525112628936768e-01 -3.063703477382659912e-01 1.837009489536285400e-01 -4.558785259723663330e-02 -4.354764521121978760e-02 2.229885756969451904e-01 1.240387745201587677e-02 -1.510763615369796753e-01 1.024979427456855774e-01 1.609007567167282104e-01 -2.043611705303192139e-01 -1.796579211950302124e-01 5.159546434879302979e-02 1.700954511761665344e-02 -2.207859307527542114e-01 -1.576735228300094604e-01 -1.166129484772682190e-01 1.278089731931686401e-01 -1.051304861903190613e-01 -1.799852550029754639e-01 -2.676639258861541748e-01 -1.612679064273834229e-01 -8.145913481712341309e-02 -2.812549471855163574e-02 1.328500807285308838e-01 1.114559397101402283e-01 3.069001436233520508e-01 -2.512008249759674072e-01 2.667458169162273407e-02 3.587416186928749084e-02 3.703138232231140137e-01 1.805908977985382080e-01
4.126402735710144043e-01 -3.358113765716552734e-01 1.618619114160537720e-01 -1.820125132799148560e-01 7.600413262844085693e-02 9.765367209911346436e-02 1.639794707298278809e-01 -1.522979289293289185e-01 3.114058449864387512e-02 -4.739726707339286804e-02 -3.310439363121986389e-02 -1.678214669227600098e-01 2.117405384778976440e-01 -1.000264659523963928e-01 -2.682247459888458252e-01 -1.036606580018997192e-01 -1.432081311941146851e-01 1.676357984542846680e-01 -2.432851344347000122e-01 -1.080661639571189880e-01 -9.747150540351867676e-02 1.142568662762641907e-01 -1.091155409812927246e-01 4.286144301295280457e-02 1.482158601284027100e-01 2.406467199325561523e-01 2.450967282056808472e-01 -2.718537747859954834e-01 -9.086944907903671265e-02 6.372546404600143433e-02 1.934363991022109985e-01 5.349965021014213562e-02
2.932727038860321045e-01 -3.310959935188293457e-01 1.938678137958049774e-02 6.311818212270736694e-02 2.045275717973709106e-01 -4.941217228770256042e-02 2.728151381015777588e-01 8.088794350624084473e-02 8.113741874694824219e-02 -8.518248796463012695e-02 1.932056248188018799e-01 8.415446616709232330e-03 9.357910603284835815e-02 3.174448013305664062e-02 -9.391313046216964722e-02 -8.618604391813278198e-02 -9.711019694805145264e-02 -1.516807973384857178e-01 1.642301678657531738e-02 3.624144569039344788e-02 -1.034402847290039062e-01 -4.413099586963653564e-02 5.288668870925903320e-01 -6.344547122716903687e-02 -1.580474339425563812e-02 2.082007080316543579e-01 3.261733055114746094e-01 1.087456420063972473e-01 2.546666860580444336e-01 1.943484991788864136e-01 3.160486742854118347e-02 -4.099956899881362915e-02
5.216570496559143066e-01 -6.829821318387985229e-02 1.503376662731170654e-01 -8.566381782293319702e-02 1.009100526571273804e-01 3.651491403579711914e-01 -7.583974301815032959e-02 -1.767774373292922974e-01 1.166981160640716553e-01 -7.674117386341094971e-02 7.167039811611175537e-02 -1.954280138015747070e-01 -2.097045183181762695e-01 -1.715403236448764801e-02 -2.378841042518615723e-01 -3.015027642250061035e-01 -2.839597314596176147e-02 1.830993592739105225e-02 2.757251635193824768e-02 -3.995591029524803162e-02 -1.895655244588851929e-01 4.994092136621475220e-02 -6.825783103704452515e-02 5.450392886996269226e-02 1.187077015638351440e-01 2.096267491579055786e-01 2.058630734682083130e-01 -2.893965542316436768e-01 1.379411667585372925e-01 2.056779526174068451e-02 -1.043060515075922012e-02 -6.978436559438705444e-02
3.888286352157592773e-01 -2.132376730442047119e-01 6.281504034996032715e-02 -1.526068001985549927e-01 1.621189713478088379e-01 2.559346258640289307e-01 5.613105744123458862e-02 5.830205511301755905e-03 2.118451744318008423e-01 -7.690211059525609016e-04 -6.659363955259323120e-02 -1.825827062129974365e-01 -3.061976656317710876e-02 -2.639617398381233215e-02 3.022037819027900696e-02 -1.925907582044601440e-01 -1.548323035240173340e-01 -7.867863774299621582e-02 -4.227450862526893616e-02 -3.906973078846931458e-02 -3.780061304569244385e-01 2.616505138576030731e-02 2.823445014655590057e-02 1.122535988688468933e-01 1.612449884414672852e-01 2.541219294071197510e-01 2.133119553327560425e-01 -2.819232642650604248e-01 -7.225667685270309448e-02 1.472332775592803955e-01 3.287092149257659912e-01 -1.337591409683227539e-01
1.158081442117691040e-01 -8.487018942832946777e-02 -9.759256243705749512e-02 -1.906205415725708008e-01 1.458268016576766968e-01 7.990729063749313354e-02 4.142211973667144775e-01 7.478051632642745972e-02 1.523881107568740845e-01 -6.289682537317276001e-02 -3.687437772750854492e-01 -1.262469291687011719e-01 -3.047638759016990662e-02 1.928510069847106934e-01 -1.822862327098846436e-01 -3.657464087009429932e-01 -8.676540106534957886e-02 1.053683180361986160e-02 2.205121964216232300e-01 -5.923708528280258179e-02 -2.121455472661182284e-04 2.915885448455810547e-01 4.487716779112815857e-02 7.818865776062011719e-02 1.286395192146301270e-01 -2.339491993188858032e-02 2.309170514345169067e-01 -1.938557624816894531e-02 2.621833384037017822e-01 -9.025412797927856445e-02 2.014174014329910278e-01 -5.763315781950950623e-02
2.550388686358928680e-02 -5.826098844408988953e-02 -5.135102197527885437e-02 9.370623156428337097e-03 -8.380229771137237549e-02 9.538143873214721680e-02 3.246952593326568604e-01 1.362508833408355713e-01 1.148966550827026367e-01 -9.053070098161697388e-03 -3.165719211101531982e-01 -2.116011083126068115e-01 3.602362796664237976e-02 1.810734868049621582e-01 -4.096688926219940186e-01 -1.087180227041244507e-01 -7.798140496015548706e-02 -1.068860813975334167e-01 1.432844102382659912e-01 -5.039434134960174561e-02 -3.775622323155403137e-02 2.757514417171478271e-01 -1.237347200512886047e-01 5.418414250016212463e-02 2.952314615249633789e-01 2.073349952697753906e-01 4.006140232086181641e-01 -6.332490127533674240e-03 5.307942628860473633e-02 -5.139799416065216064e-02 2.143900245428085327e-01 -5.214884132146835327e-02
3.503038883209228516e-01 -7.936949282884597778e-02 -5.243010818958282471e-02 -5.037976801395416260e-02 4.498116075992584229e-01 1.182694658637046814e-01 2.413194030523300171e-01 -4.611090943217277527e-02 1.383532732725143433e-01 2.851166427135467529e-01 -1.023485735058784485e-01 8.866357803344726562e-02 -4.816256090998649597e-02 4.133930802345275879e-02 -6.479466706514358521e-02 -8.934227377176284790e-02 -6.984934210777282715e-02 1.201975643634796143e-01 -1.203965917229652405e-01 -3.451062738895416260e-02 -3.308696672320365906e-02 1.046172156929969788e-01 -2.597837448120117188e-01 8.805441856384277344e-02 1.924082636833190918e-01 3.212343454360961914e-01 2.654925584793090820e-01 -1.969124376773834229e-02 1.783768087625503540e-01 -2.638728916645050049e-01 -1.384528279304504395e-01 6.805940996855497360e-03
5.065277218818664551e-01 -8.493604511022567749e-02 1.291198730468750000e-01 -1.402486767619848251e-02 7.153004407882690430e-02 1.841032952070236206e-01 -9.271988272666931152e-02 -6.568320840597152710e-02 -1.414312869310379028e-01 5.548242107033729553e-02 1.764900833368301392e-01 -2.152412086725234985e-01 2.214400172233581543e-01 1.484684497117996216e-01 6.978902220726013184e-02 -2.428918033838272095e-01 -8.687826246023178101e-02 -7.131002843379974365e-02 -4.637165740132331848e-02 -1.285580992698669434e-01 1.644223630428314209e-01 1.070708557963371277e-01 1.653983816504478455e-02 7.779972255229949951e-02 7.443448156118392944e-02 2.606074213981628418e-01 3.793219327926635742e-01 -3.443428575992584229e-01 9.041899442672729492e-02 3.093970194458961487e-02 5.136468261480331421e-02 -9.000156819820404053e-02
1.581983864307403564e-01 -5.206670984625816345e-02 -2.407487928867340088e-01 1.231509726494550705e-02 3.377777934074401855e-01 2.897447533905506134e-02 6.302745640277862549e-02 -4.659533500671386719e-02 1.032704338431358337e-01 1.078008338809013367e-01 -1.723559349775314331e-01 -1.203981041908264160e-01 -9.537839889526367188e-02 9.006479382514953613e-02 -1.346736997365951538e-01 -3.495218455791473389e-01 -8.061679452657699585e-02 -2.046606242656707764e-01 5.957753397524356842e-03 1.575635969638824463e-01 -1.857575178146362305e-01 -5.712146684527397156e-02 2.004435956478118896e-01 3.378893733024597168e-01 -9.860083460807800293e-02 1.611483693122863770e-01 2.818007469177246094e-01 -1.315798014402389526e-01 2.946268916130065918e-01 2.060233503580093384e-01 1.411320567131042480e-01 1.487528681755065918e-01
2.511959075927734375e-01 9.919223521137610078e-05 1.461320817470550537e-01 -1.914099454879760742e-01 1.959591656923294067e-01 2.273268699645996094e-01 1.492122113704681396e-01 -7.660075277090072632e-02 1.284988820552825928e-01 2.224448472261428833e-01 9.232660382986068726e-02 -1.649091988801956177e-01 -8.599151670932769775e-02 -1.431149542331695557e-01 -1.761321872472763062e-01 -3.306326270103454590e-01 -1.639699786901473999e-01 -8.007134497165679932e-02 7.872217893600463867e-02 -1.144673302769660950e-01 -2.995993494987487793e-01 7.408312708139419556e-02 -5.705264955759048462e-02 3.057049587368965149e-02 5.979174003005027771e-02 3.248472511768341064e-01 3.468489348888397217e-01 -2.027857303619384766e-01 -4.402851685881614685e-02 9.795273840427398682e-02 2.308366149663925171e-01 5.820694565773010254e-02
3.063074499368667603e-02 -7.768633961677551270e-02 -1.598936617374420166e-01 1.578233204782009125e-02 1.717453896999359131e-01 -1.236755326390266418e-01 1.437728703022003174e-01 -2.872647643089294434e-01 1.509467046707868576e-02 2.235862016677856445e-01 3.627236485481262207e-01 1.093871966004371643e-01 -2.913071215152740479e-01 9.797269850969314575e-02 -1.429122537374496460e-01 -3.307499364018440247e-02 -1.845360249280929565e-01 -7.934516668319702148e-02 -1.073861196637153625e-01 -3.032430075109004974e-02 -8.767113834619522095e-02 2.669307170435786247e-03 -1.734079606831073761e-02 1.923984289169311523e-01 -1.297324001789093018e-01 2.684166133403778076e-01 4.539456665515899658e-01 -1.813220828771591187e-01 1.558978706598281860e-01 -1.401528865098953247e-01 1.357230842113494873e-01 -1.466177403926849365e-01
1.725067794322967529e-01 -2.361560165882110596e-01 1.574277728796005249e-01 -4.269742965698242188e-02 1.825480610132217407e-01 1.354993581771850586e-01 -5.094792321324348450e-02 1.890994012355804443e-01 2.250834554433822632e-01 2.965912595391273499e-02 -1.177414581179618835e-01 -3.150344640016555786e-02 -7.568920962512493134e-03 1.046083047986030579e-01 -2.950632572174072266e-01 -1.524845957756042480e-01 -4.693202674388885498e-02 -2.616747617721557617e-01 3.482001423835754395e-01 -2.593524158000946045e-01 1.599187701940536499e-01 2.085854262113571167e-01 -1.937993019819259644e-01 -3.647645562887191772e-02 7.104288786649703979e-02 -5.056843161582946777e-02 4.357326924800872803e-01 1.000795140862464905e-01 1.333725154399871826e-01 7.459235936403274536e-02 9.220819920301437378e-03 1.097309067845344543e-01
4.188866913318634033e-01 -2.280274629592895508e-01 1.782897710800170898e-01 4.947200044989585876e-02 1.964315026998519897e-01 4.325805306434631348e-01 -9.107236564159393311e-02 -1.639898680150508881e-02 6.750020384788513184e-02 8.298612385988235474e-02 5.082367733120918274e-02 8.622727543115615845e-02 -3.995167091488838196e-02 6.884171813726425171e-02 1.172280386090278625e-01 -1.772682815790176392e-01 -7.183389365673065186e-02 4.969620332121849060e-02 1.193972229957580566e-01 -1.456764787435531616e-01 -1.143959388136863708e-01 2.150226235389709473e-01 -6.654879450798034668e-02 -1.097897440195083618e-01 3.769535720348358154e-01 -2.303289808332920074e-02 2.983528673648834229e-01 -2.125871181488037109e-01 1.120948791503906250e-01 9.236083179712295532e-02 1.192595735192298889e-01 -1.934348139911890030e-03
3.172189593315124512e-01 -1.505218744277954102e-01 -2.938864752650260925e-02 -1.697472631931304932e-01 1.298099160194396973e-01 2.218230664730072021e-01 3.026859164237976074e-01 -5.788624286651611328e-02 8.468533307313919067e-02 1.812677383422851562e-01 -4.532963037490844727e-02 -1.326061189174652100e-01 -2.177986316382884979e-02 7.492952048778533936e-02 1.910994015634059906e-02 -5.035973619669675827e-03 -3.459641933441162109e-01 1.399030238389968872e-01 -1.349709033966064453e-01 -1.009703427553176880e-01 -3.733147084712982178e-01 9.490273147821426392e-02 6.975694745779037476e-02 1.110792756080627441e-01 -9.612088650465011597e-02 -1.113349795341491699e-01 3.659648001194000244e-01 -1.480359584093093872e-01 2.384725958108901978e-01 2.208918482065200806e-01 3.422337025403976440e-02 -4.795040935277938843e-02
3.716669380664825439e-01 -1.607444435358047485e-01 2.258004844188690186e-01 -2.166184829548001289e-03 3.606086969375610352e-01 1.831185370683670044e-01 -1.052610948681831360e-02 -5.215199291706085205e-02 -6.224334239959716797e-02 2.332576662302017212e-01 2.493837028741836548e-01 -6.748160347342491150e-03 -1.365613490343093872e-01 4.385992139577865601e-02 -1.659476906061172485e-01 -1.614253222942352295e-01 1.110481172800064087e-01 7.033250294625759125e-03 1.088159605860710144e-01 6.899513769894838333e-03 -7.801079750061035156e-02 1.681262403726577759e-01 -3.287094458937644958e-02 3.328199684619903564e-02 2.191496640443801880e-01 -5.941299721598625183e-02 3.439463973045349121e-01 -4.100902080535888672e-01 -1.120566651225090027e-01 9.265164285898208618e-02 4.987617954611778259e-02 -3.838973864912986755e-02
-1.119509339332580566e-01 -2.427511066198348999e-01 2.561203576624393463e-02 -5.885212868452072144e-02 3.045588731765747070e-01 3.772910311818122864e-02 3.977388143539428711e-01 1.032086536288261414e-01 1.822066307067871094e-01 2.111039757728576660e-01 2.462911903858184814e-01 3.677669167518615723e-02 3.663755953311920166e-02 3.226927295327186584e-02 -2.270897030830383301e-01 4.551121033728122711e-03 -1.602652817964553833e-01 4.813743010163307190e-02 2.359564602375030518e-01 1.608330942690372467e-02 -1.562587171792984009e-01 1.612396091222763062e-01 -1.097792107611894608e-02 1.933359354734420776e-01 -1.755421608686447144e-01 1.555571109056472778e-01 4.676004350185394287e-01 -4.888992384076118469e-02 1.286442130804061890e-01 7.372715044766664505e-03 -5.431687459349632263e-02 1.354470383375883102e-02
2.578344345092773438e-01 -2.407622337341308594e-01 -6.368744373321533203e-02 -1.980579346418380737e-01 2.462199777364730835e-01 -2.834763377904891968e-02 3.073501288890838623e-01 3.332027420401573181e-02 1.118731796741485596e-01 -2.634874582290649414e-01 -4.426633119583129883e-01 4.565201699733734131e-02 -2.682712487876415253e-02 -2.517009712755680084e-02 -1.678345501422882080e-01 -1.681784167885780334e-02 -1.018217131495475769e-01 9.611671417951583862e-02 3.827120363712310791e-02 3.384607285261154175e-02 -1.209492385387420654e-01 2.271711379289627075e-01 1.772352843545377254e-03 -1.244929730892181396e-01 1.339503228664398193e-01 3.451000526547431946e-02 4.305857717990875244e-01 1.126121059060096741e-01 1.577085703611373901e-01 -5.587884411215782166e-02 1.130444705486297607e-01 -5.952302739024162292e-02
3.301999866962432861e-01 -1.301768571138381958e-01 -2.718492969870567322e-02 -8.948962204158306122e-03 3.889886438846588135e-01 1.117208003997802734e-01 1.761204898357391357e-01 -1.242251321673393250e-01 -1.812325119972229004e-01 1.365278065204620361e-01 4.852417390793561935e-03 -2.709205448627471924e-01 -5.764093995094299316e-02 -1.244588568806648254e-01 -4.408427514135837555e-03 -2.540562748908996582e-01 -3.095288015902042389e-02 9.492687880992889404e-03 -3.925064578652381897e-03 -7.558979094028472900e-02 -5.293886363506317139e-02 -3.642909228801727295e-02 -2.073978930711746216e-01 2.963858470320701599e-02 1.227295175194740295e-01 3.644995689392089844e-01 1.910389810800552368e-01 -3.918636441230773926e-01 -6.465861108154058456e-03 2.380904406309127808e-01 7.190091907978057861e-02 1.613654429093003273e-03
2.581995166838169098e-02 -1.113547757267951965e-01 2.411763370037078857e-02 -2.167848497629165649e-01 -7.265716046094894409e-02 1.056809537112712860e-02 -7.419731467962265015e-02 1.462688446044921875e-01 3.232712745666503906e-01 -6.815965473651885986e-02 -2.969441711902618408e-01 -1.528848409652709961e-01 -6.569411605596542358e-02 1.253758817911148071e-01 -3.667924404144287109e-01 -2.616858482360839844e-01 -2.209445387125015259e-01 -5.074395984411239624e-02 2.789869606494903564e-01 -1.443429738283157349e-01 -6.429377477616071701e-03 1.616815626621246338e-01 -1.732558012008666992e-01 -2.848242036998271942e-02 -3.914134576916694641e-02 1.809649914503097534e-01 3.306207060813903809e-01 -1.755084842443466187e-01 1.430842131376266479e-01 7.855892181396484375e-02 1.691979467868804932e-01 -1.630266010761260986e-01
4.626375138759613037e-01 -2.625843584537506104e-01 5.897171795368194580e-02 -2.350737303495407104e-01 4.875635355710983276e-02 2.803329527378082275e-01 7.989579439163208008e-02 7.834798842668533325e-02 3.224419429898262024e-02 1.947205960750579834e-01 3.023581393063068390e-02 -2.822901010513305664e-01 -3.843333572149276733e-02 -3.608187288045883179e-02 -1.916161626577377319e-01 -9.831058979034423828e-02 -7.229276932775974274e-03 4.446555674076080322e-02 -8.217874914407730103e-02 -1.805954426527023315e-01 -2.925036549568176270e-01 -2.043820768594741821e-01 -2.976878359913825989e-02 3.696663305163383484e-02 1.201241984963417053e-01 2.759544849395751953e-01 2.684408128261566162e-01 -1.579319983720779419e-01 -8.713669329881668091e-02 2.584620006382465363e-02 1.120119392871856689e-01 -1.292396336793899536e-01
1.417051255702972412e-01 -2.836100459098815918e-01 5.167159810662269592e-02 -6.866694986820220947e-02 3.894701004028320312e-01 -8.602207154035568237e-02 1.310283690690994263e-01 -3.054743707180023193e-01 9.669987857341766357e-02 8.516098558902740479e-02 -2.327765524387359619e-01 2.677807584404945374e-02 -1.535956263542175293e-01 5.816542357206344604e-02 -3.677058219909667969e-01 -6.106968596577644348e-02 2.879247367382049561e-01 -1.732024699449539185e-01 3.078304231166839600e-02 -2.122077494859695435e-01 -2.644620537757873535e-01 2.821964025497436523e-01 -1.330512613058090210e-01 -2.076220232993364334e-03 -3.545918734744191170e-03 4.458976536989212036e-02 1.793489158153533936e-01 3.749876469373703003e-02 9.025894850492477417e-02 1.045943275094032288e-01 -6.023341417312622070e-02 -2.576597034931182861e-02
2.034094780683517456e-01 -1.480035483837127686e-01 -4.597178101539611816e-02 -2.117271423339843750e-01 2.970264256000518799e-01 -5.076045542955398560e-02 9.583414345979690552e-02 8.133660256862640381e-02 -1.864010281860828400e-02 4.915246739983558655e-02 1.224819570779800415e-02 2.803457677364349365e-01 1.306597441434860229e-01 2.996064126491546631e-01 5.321332439780235291e-02 -6.125666573643684387e-02 -4.262109845876693726e-02 -1.010673418641090393e-01 -8.237057924270629883e-02 1.365293562412261963e-01 -1.079133599996566772e-01 2.983336150646209717e-01 2.220490016043186188e-03 1.290183067321777344e-01 -1.534851640462875366e-01 2.363063544034957886e-01 2.596405148506164551e-01 -4.671190381050109863e-01 2.007202357053756714e-01 8.978547900915145874e-02 5.806462466716766357e-02 -1.294636726379394531e-01
6.397742778062820435e-02 -3.748914003372192383e-01 -2.542499899864196777e-01 -6.299835443496704102e-02 1.746326684951782227e-01 1.659277454018592834e-02 1.045782789587974548e-01 1.167934015393257141e-01 1.120072454214096069e-01 -4.106583073735237122e-02 -1.288656741380691528e-01 -5.608854070305824280e-02 -1.285247057676315308e-01 -1.893513053655624390e-01 1.345129907131195068e-01 -1.285736113786697388e-01 -1.117885559797286987e-01 -1.601607352495193481e-01 1.896188408136367798e-01 -2.499443739652633667e-01 1.255979686975479126e-01 1.712625026702880859e-01 6.015785969793796539e-03 2.149545997381210327e-01 8.559627830982208252e-02 3.073105812072753906e-01 3.530378341674804688e-01 -2.244549691677093506e-01 3.212338089942932129e-01 -3.434483334422111511e-02 -3.654809668660163879e-02 2.993259346112608910e-03
2.135300338268280029e-01 -1.716377399861812592e-02 3.754116594791412354e-03 -2.081674486398696899e-01 -4.555629566311836243e-02 1.016290299594402313e-02 1.809723973274230957e-01 5.139588564634323120e-02 1.167595386505126953e-01 -1.037491336464881897e-01 -1.211675480008125305e-01 2.568813785910606384e-02 -2.234901301562786102e-02 1.507218927145004272e-02 -4.674825966358184814e-01 -2.617833018302917480e-01 -1.259173303842544556e-01 -8.312394469976425171e-02 1.557328850030899048e-01 -4.387176036834716797e-02 1.851851344108581543e-01 3.280971348285675049e-01 -4.523085802793502808e-02 1.494486331939697266e-01 7.214367389678955078e-02 1.901306658983230591e-01 4.472577869892120361e-01 -6.331571936607360840e-02 6.974247843027114868e-02 -1.374518871307373047e-02 2.267960458993911743e-01 -1.688187867403030396e-01
1.499032080173492432e-01 -3.438704013824462891e-01 -9.950986504554748535e-02 -1.869840361177921295e-02 2.291222065687179565e-01 -1.872151792049407959e-01 -1.871469430625438690e-02 1.183007210493087769e-01 2.193115651607513428e-01 1.260296106338500977e-01 -1.097837463021278381e-01 -1.192390453070402145e-02 -2.566632032394409180e-01 1.813898384571075439e-01 6.748743355274200439e-02 7.909481227397918701e-02 -1.837099343538284302e-01 3.672141581773757935e-02 -7.324571162462234497e-02 -2.095700055360794067e-01 2.966727018356323242e-01 -5.304159596562385559e-02 2.261125296354293823e-02 1.885672062635421753e-01 1.455457955598831177e-01 1.383511275053024292e-01 3.825293481349945068e-01 -2.180369049310684204e-01 3.302682042121887207e-01 7.713862508535385132e-02 -2.893097884953022003e-02 6.073734257370233536e-03
4.772462844848632812e-01 -2.163843661546707153e-01 3.678718209266662598e-01 -2.067969739437103271e-02 1.466408222913742065e-01 3.466059863567352295e-01 5.086824670433998108e-02 -2.156576700508594513e-02 5.827153101563453674e-03 2.437097020447254181e-02 -7.492752745747566223e-03 -7.157143950462341309e-02 9.623581916093826294e-02 9.931431710720062256e-02 -2.252251356840133667e-01 -8.347026258707046509e-02 -3.109971992671489716e-02 -2.441405951976776123e-01 -1.097855120897293091e-01 1.578208245337009430e-02 -2.295805513858795166e-01 -5.189162120223045349e-02 -4.863711446523666382e-02 1.572161540389060974e-02 2.448803335428237915e-01 -6.534570455551147461e-02 2.390756756067276001e-01 -2.277624756097793579e-01 1.794477254152297974e-01 7.613944262266159058e-02 1.374411880970001221e-01 -3.598877787590026855e-02
1.365721374750137329e-01 -2.563959062099456787e-01 3.614160791039466858e-02 6.848528236150741577e-02 1.535746306180953979e-01 2.465188950300216675e-01 -1.066318377852439880e-01 2.933921664953231812e-02 5.456449091434478760e-02 7.756937295198440552e-02 4.242994263768196106e-02 9.898842871189117432e-02 -4.521347582340240479e-02 2.449128329753875732e-01 -1.897387579083442688e-02 2.291491813957691193e-02 -2.313676327466964722e-01 8.018440008163452148e-02 2.404663525521755219e-02 4.776264727115631104e-02 -4.681228473782539368e-02 1.795813292264938354e-01 -2.924048900604248047e-02 9.860480576753616333e-02 -3.603536784648895264e-01 2.907845377922058105e-01 5.040891766548156738e-01 -1.201189085841178894e-01 3.338785469532012939e-01 -1.449510902166366577e-01 1.414680108428001404e-02 7.778570055961608887e-02
2.532542347908020020e-01 -2.192205339670181274e-01 1.439063996076583862e-02 1.465616226196289062e-01 7.952642440795898438e-02 1.172417700290679932e-01 1.886092871427536011e-01 6.023446843028068542e-02 -1.705234497785568237e-02 -1.168094128370285034e-01 -9.125100076198577881e-02 -1.350368745625019073e-02 -6.623927503824234009e-02 3.678223490715026855e-02 5.606000311672687531e-03 -8.404123038053512573e-02 -3.853076398372650146e-01 -1.654345691204071045e-01 1.119212210178375244e-01 -1.121640428900718689e-01 -3.418449163436889648e-01 -1.450296193361282349e-01 3.763177394866943359e-01 7.811143994331359863e-02 -1.015977747738361359e-02 2.181084752082824707e-01 2.082958072423934937e-01 -3.654779493808746338e-02 2.657476663589477539e-01 2.642899155616760254e-01 2.282468974590301514e-01 7.468606345355510712e-03
-1.496780104935169220e-02 -1.684136539697647095e-01 -3.490402922034263611e-02 -1.678519546985626221e-01 1.897161155939102173e-01 2.229747027158737183e-01 -1.876687631011009216e-02 1.123969703912734985e-01 1.990324705839157104e-01 -3.213078081607818604e-01 6.783232092857360840e-02 -2.222984582185745239e-01 5.740825459361076355e-02 1.682248413562774658e-01 -4.224703013896942139e-01 1.332928147166967392e-02 3.632830455899238586e-02 2.076134532690048218e-01 2.450475394725799561e-01 -2.576408982276916504e-01 8.931213617324829102e-02 5.674102529883384705e-02 1.374482959508895874e-01 -4.987902194261550903e-02 1.483879834413528442e-01 3.186736255884170532e-02 3.908011019229888916e-01 -9.516126592643558979e-04 1.985274106264114380e-01 4.409534484148025513e-02 6.372661888599395752e-02 -1.076789796352386475e-01
1.109373643994331360e-01 -3.103462457656860352e-01 -8.591971546411514282e-02 1.749177724123001099e-01 3.252750635147094727e-01 4.233317077159881592e-01 -1.588437408208847046e-01 1.451300978660583496e-01 -2.955182688310742378e-03 1.734633296728134155e-01 6.186651438474655151e-02 -8.984046871773898602e-04 -5.497680604457855225e-02 1.585614085197448730e-01 -1.206999942660331726e-01 -1.162440106272697449e-01 -4.536961615085601807e-01 2.371280081570148468e-02 8.561206609010696411e-02 1.393151730298995972e-01 -6.995955854654312134e-02 7.994948327541351318e-02 -3.699116781353950500e-02 1.141377165913581848e-01 1.362186949700117111e-02 1.861597001552581787e-01 2.159738093614578247e-01 -2.002058774232864380e-01 5.441680923104286194e-02 8.517717570066452026e-02 -1.011922359466552734e-01 -1.762764453887939453e-01
-3.175540361553430557e-03 -3.871386945247650146e-01 -2.406286001205444336e-01 1.315886229276657104e-01 1.662419736385345459e-01 -1.553871184587478638e-01 -7.460539788007736206e-02 2.598517946898937225e-02 1.065167635679244995e-01 1.588105410337448120e-01 3.223770856857299805e-02 2.885022759437561035e-02 -7.175730913877487183e-02 5.080177634954452515e-02 1.475007832050323486e-02 -8.989570289850234985e-02 -2.328301668167114258e-01 1.593272201716899872e-02 8.977323025465011597e-02 -3.943970799446105957e-01 9.842152893543243408e-02 2.895963191986083984e-01 3.730255179107189178e-03 2.014275044202804565e-01 9.253009408712387085e-02 2.659724950790405273e-01 2.549784779548645020e-01 -2.683392465114593506e-01 2.893064916133880615e-01 -9.474508464336395264e-02 2.949795499444007874e-02 1.806136779487133026e-02
9.625780582427978516e-02 -5.337713360786437988e-01 -2.714266180992126465e-01 1.603734679520130157e-03 1.953974068164825439e-01 -1.234984546899795532e-01 9.655383974313735962e-02 1.102837398648262024e-01 2.009952515363693237e-01 -6.259773671627044678e-02 7.515960186719894409e-02 9.003908187150955200e-02 -1.044872254133224487e-01 -4.698735661804676056e-03 1.653075814247131348e-01 -1.945213675498962402e-01 -4.931960999965667725e-02 -1.333757340908050537e-01 8.356435596942901611e-02 -2.606183290481567383e-01 9.647531062364578247e-02 2.188239246606826782e-01 1.500495709478855133e-03 8.150276541709899902e-02 -2.772348001599311829e-02 2.576898038387298584e-01 2.959465980529785156e-01 -1.479883939027786255e-01 2.322289645671844482e-01 8.189634233713150024e-02 4.255732521414756775e-02 -1.580618321895599365e-01
2.032664716243743896e-01 -2.393572032451629639e-02 -4.076939076185226440e-02 2.969254851341247559e-01 3.204120323061943054e-02 4.341646283864974976e-02 -1.449830830097198486e-02 -3.986864537000656128e-02 2.400983683764934540e-02 1.042070090770721436e-01 5.388480611145496368e-03 -1.408650279045104980e-01 -1.615958958864212036e-01 3.554844558238983154e-01 1.396927684545516968e-01 -3.155274987220764160e-01 -6.390267610549926758e-02 -1.147453859448432922e-01 1.417119652032852173e-01 -2.707417607307434082e-01 -1.147817354649305344e-02 5.288938432931900024e-02 -1.201612055301666260e-01 -2.398922294378280640e-01 1.408652029931545258e-02 3.402272164821624756e-01 3.577297627925872803e-01 1.868587359786033630e-02 3.059310652315616608e-02 -1.230871453881263733e-01 2.640738487243652344e-01 -2.122881263494491577e-01
1.821111738681793213e-01 -1.517911702394485474e-01 -1.846063286066055298e-01 3.153428435325622559e-02 3.738646507263183594e-01 1.173932999372482300e-01 3.087382018566131592e-01 -2.637895643711090088e-01 3.788290172815322876e-02 -1.194246187806129456e-01 -3.391303420066833496e-01 7.817645370960235596e-02 -1.083861142396926880e-01 8.227391541004180908e-02 -1.860895603895187378e-01 -5.026382580399513245e-02 -2.149633765220642090e-01 3.597340732812881470e-02 1.266891509294509888e-01 7.667668163776397705e-02 -2.439932227134704590e-01 2.633175067603588104e-02 3.089166805148124695e-02 1.806195080280303955e-01 -1.398841589689254761e-01 -1.603728234767913818e-01 3.170624077320098877e-01 -2.801882922649383545e-01 3.700640052556991577e-02 -4.140990599989891052e-02 -6.422466784715652466e-02 -5.480469390749931335e-02
6.950121372938156128e-02 -3.759558200836181641e-01 5.548732355237007141e-02 1.735170483589172363e-01 8.212283253669738770e-02 -4.840846173465251923e-03 4.674001783132553101e-02 -2.094196677207946777e-01 5.826298613101243973e-03 1.362087130546569824e-01 -3.400070369243621826e-01 8.997744321823120117e-02 -3.406558036804199219e-01 1.409772783517837524e-01 -2.366799563169479370e-01 1.651204749941825867e-02 -9.311279654502868652e-02 5.730446055531501770e-02 2.305412441492080688e-01 -1.752134263515472412e-01 -3.010617196559906006e-01 -4.370512813329696655e-02 -8.705600164830684662e-03 8.579026162624359131e-02 3.406101167201995850e-01 2.493569701910018921e-01 4.740178957581520081e-02 1.043821275234222412e-01 1.234184801578521729e-01 3.817021846771240234e-02 1.614625900983810425e-01 5.873244628310203552e-02
3.306384980678558350e-01 -1.528406143188476562e-01 1.038187090307474136e-02 -2.828750386834144592e-02 3.442751765251159668e-01 1.071979478001594543e-02 2.694050073623657227e-01 1.044034492224454880e-02 8.250638842582702637e-02 2.757263183593750000e-02 8.680666983127593994e-02 9.838100522756576538e-02 3.972225263714790344e-02 -1.610109508037567139e-01 8.039742708206176758e-02 -6.336773931980133057e-02 -2.191347181797027588e-01 8.373153954744338989e-02 9.074702113866806030e-02 -2.383673489093780518e-01 -2.112207263708114624e-01 1.119062379002571106e-01 -9.069134481251239777e-03 -1.720553785562515259e-01 1.312694549560546875e-01 3.047512471675872803e-01 2.745442986488342285e-01 -2.809883356094360352e-01 -1.946197897195816040e-01 -1.879634708166122437e-01 -8.562807925045490265e-03 -2.601848244667053223e-01
4.899019598960876465e-01 -3.352062106132507324e-01 1.584697365760803223e-01 6.658073049038648605e-03 2.028803974390029907e-01 3.861428499221801758e-01 -7.151016592979431152e-02 -1.858943253755569458e-01 2.402807399630546570e-02 -1.971120536327362061e-01 2.608195133507251740e-02 -9.692629426717758179e-02 1.026440691202878952e-02 1.506004482507705688e-01 -8.123566210269927979e-02 -1.151963248848915100e-01 3.298731148242950439e-02 -9.371885657310485840e-02 -1.039964146912097931e-02 -1.503691375255584717e-01 -1.398749053478240967e-01 2.133483625948429108e-02 5.130270123481750488e-02 -7.793886959552764893e-02 1.116588339209556580e-01 2.131355367600917816e-02 3.301413655281066895e-01 -1.166115403175354004e-01 9.748474694788455963e-03 1.379187405109405518e-01 1.336289942264556885e-01 -2.580196857452392578e-01
1.908659338951110840e-01 -8.508770167827606201e-02 8.447862230241298676e-03 -1.142541319131851196e-01 -3.252195892855525017e-03 6.348726898431777954e-02 2.169558554887771606e-01 2.826170437037944794e-02 9.408140182495117188e-02 -7.287126034498214722e-02 -3.378168046474456787e-01 -1.259945780038833618e-01 -6.115512922406196594e-02 -1.340617835521697998e-01 -3.279755413532257080e-01 -2.951722145080566406e-01 -9.060517698526382446e-02 -8.193593472242355347e-02 1.440538913011550903e-01 -1.211489439010620117e-01 1.016228869557380676e-01 2.286284416913986206e-01 -1.014835461974143982e-01 1.116068661212921143e-01 9.762346162460744381e-04 -3.225100925192236900e-03 5.398575663566589355e-01 -5.008653178811073303e-02 1.151276305317878723e-01 -1.232501193881034851e-01 2.300865352153778076e-01 -1.402717679738998413e-01
2.769103050231933594e-01 -3.466979563236236572e-01 -1.389348506927490234e-01 1.727813631296157837e-01 3.262405693531036377e-01 2.735280245542526245e-02 1.263295859098434448e-01 -9.183052927255630493e-02 9.709399193525314331e-02 1.812302619218826294e-01 1.120156720280647278e-01 -5.102294310927391052e-02 -8.412624895572662354e-02 -1.326940022408962250e-03 6.837425753474235535e-03 -1.383249461650848389e-01 -1.251655966043472290e-01 -2.977544665336608887e-01 -7.298858463764190674e-02 -1.282234583050012589e-02 -4.847123473882675171e-02 -1.146126464009284973e-01 -3.206685483455657959e-01 3.264509513974189758e-02 -6.528416182845830917e-03 2.572929561138153076e-01 3.396805524826049805e-01 -2.272733747959136963e-01 9.317222237586975098e-02 -2.067845761775970459e-01 1.255212873220443726e-01 9.507543593645095825e-02
1.167455092072486877e-01 -4.063617885112762451e-01 1.907693147659301758e-01 -1.441422700881958008e-01 -2.591955475509166718e-02 5.790226534008979797e-02 -3.748076735064387321e-03 -1.819895952939987183e-01 2.135569006204605103e-01 -1.684110015630722046e-01 1.412279903888702393e-01 -7.484511286020278931e-02 -4.191617965698242188e-01 1.530793160200119019e-01 -6.734602618962526321e-03 -1.614863984286785126e-02 2.674419246613979340e-02 -1.908586919307708740e-01 -2.446613311767578125e-01 1.282797008752822876e-01 2.893532812595367432e-02 6.753346323966979980e-02 -1.123293414711952209e-01 9.700036048889160156e-02 -5.064154043793678284e-02 9.843142330646514893e-02 1.047139614820480347e-01 -9.548307210206985474e-02 3.630070984363555908e-01 -4.836751520633697510e-02 3.103626072406768799e-01 -1.558975279331207275e-01
3.089998960494995117e-01 -9.513274766504764557e-03 -1.040587648749351501e-01 -1.240868642926216125e-01 2.727566063404083252e-01 9.217735379934310913e-02 1.858021169900894165e-01 1.680531799793243408e-01 -1.003144010901451111e-01 -5.624477565288543701e-02 6.854940205812454224e-02 -2.964767515659332275e-01 6.068072840571403503e-02 3.113091923296451569e-02 -3.216954320669174194e-02 -1.382527500391006470e-01 -2.111100852489471436e-01 -9.272427856922149658e-02 -1.941639333963394165e-01 -1.366699188947677612e-01 -1.468096077442169189e-01 -4.732080921530723572e-02 1.881284415721893311e-01 1.821310222148895264e-01 8.069461584091186523e-02 2.400030344724655151e-01 3.818481266498565674e-01 -4.736127331852912903e-02 1.331377178430557251e-01 2.652618288993835449e-01 3.154039978981018066e-01 -1.698682643473148346e-02
3.786170780658721924e-01 -2.526044845581054688e-01 2.468487769365310669e-01 -1.699349731206893921e-01 2.852459847927093506e-01 1.419165730476379395e-01 3.246198594570159912e-02 1.093327626585960388e-01 7.435011118650436401e-02 4.425413534045219421e-02 6.176241859793663025e-02 -1.456486284732818604e-01 -1.339900940656661987e-01 1.358783841133117676e-01 -4.951453208923339844e-02 -3.513736426830291748e-01 -9.646804630756378174e-02 1.483747512102127075e-01 2.534782886505126953e-01 -2.172138243913650513e-01 -2.630687654018402100e-01 9.427321702241897583e-02 -8.817830681800842285e-02 -2.104611322283744812e-02 -1.284525990486145020e-01 5.452619865536689758e-02 1.703081727027893066e-01 -1.296897083520889282e-01 -9.490288048982620239e-02 1.974818259477615356e-01 1.204202882945537567e-02 2.261756956577301025e-01
2.373689711093902588e-01 -2.706062495708465576e-01 2.282460778951644897e-01 -3.195236325263977051e-01 5.930509790778160095e-02 4.234341084957122803e-01 7.705719023942947388e-02 -5.313410609960556030e-02 -7.109906058758497238e-03 7.447560876607894897e-02 9.274598956108093262e-02 -2.201160229742527008e-02 -1.707344800233840942e-01 -9.319879114627838135e-02 -1.257353723049163818e-01 -1.390734314918518066e-01 -2.396454513072967529e-01 4.492244496941566467e-02 -1.167578920722007751e-01 -2.223832160234451294e-01 -1.523749679327011108e-01 2.105737663805484772e-02 7.938327640295028687e-02 2.021566033363342285e-01 -3.264654427766799927e-02 1.282860487699508667e-01 3.264147937297821045e-01 -2.298563569784164429e-01 -1.217984706163406372e-01 1.522403061389923096e-01 1.623862683773040771e-01 -4.838807135820388794e-02
5.475664976984262466e-03 -2.779625654220581055e-01 6.567855924367904663e-02 -6.734619289636611938e-02 1.451037824153900146e-01 1.847577095031738281e-01 1.270101219415664673e-01 6.107895448803901672e-02 8.367242664098739624e-02 2.817482501268386841e-02 -3.561983704566955566e-01 7.952760905027389526e-03 -1.003203541040420532e-01 2.081151604652404785e-01 -4.499524831771850586e-01 -1.730123311281204224e-01 8.361887931823730469e-02 2.490866482257843018e-01 -3.373561194166541100e-03 1.199257653206586838e-02 4.558262415230274200e-03 2.775057256221771240e-01 -1.056877896189689636e-01 -2.907749451696872711e-02 1.194449588656425476e-01 -2.277452647686004639e-01 3.338830769062042236e-01 8.270683139562606812e-02 1.965661793947219849e-01 -1.167237386107444763e-01 1.116035431623458862e-01 -1.043767705559730530e-01
-9.697233326733112335e-03 -1.608336269855499268e-01 2.506584823131561279e-01 -2.871333956718444824e-01 2.468641251325607300e-01 -7.188461720943450928e-02 1.757976785302162170e-02 1.586420112289488316e-03 2.420528382062911987e-01 5.242576822638511658e-02 -9.603586792945861816e-02 -8.052090182900428772e-03 -1.520100533962249756e-01 1.312704235315322876e-01 1.816019117832183838e-01 -2.666720449924468994e-01 -1.694553941488265991e-01 6.545619666576385498e-02 1.674535423517227173e-01 1.008533909916877747e-01 -4.839706793427467346e-02 4.723658412694931030e-02 9.730856120586395264e-02 1.874999701976776123e-01 -1.489263623952865601e-01 3.870326876640319824e-01 3.613018989562988281e-01 -3.092664480209350586e-01 -3.622703626751899719e-02 -7.734170183539390564e-03 1.184598505496978760e-01 1.153723895549774170e-01
1.012952476739883423e-01 -2.318584769964218140e-01 1.595110297203063965e-01 -2.621685862541198730e-01 2.799228951334953308e-02 2.762571275234222412e-01 4.748388659209012985e-03 -1.874334663152694702e-01 -8.583241142332553864e-04 1.998171210289001465e-01 9.099028073251247406e-03 -8.933113515377044678e-02 4.915519803762435913e-02 2.486421912908554077e-01 -4.810654371976852417e-02 -1.500273793935775757e-01 -2.184278964996337891e-01 2.790145874023437500e-01 -8.001049607992172241e-02 2.183252274990081787e-01 -2.022907324135303497e-02 1.576721370220184326e-01 2.874648869037628174e-01 -5.525906383991241455e-02 2.585607171058654785e-01 1.041465848684310913e-01 2.946549952030181885e-01 -2.292382419109344482e-01 6.794472783803939819e-02 -1.046210005879402161e-01 2.628750503063201904e-01 -1.316128671169281006e-02
5.216197967529296875e-01 1.427764445543289185e-02 8.199259638786315918e-02 -9.337195008993148804e-02 6.686014682054519653e-02 -8.308031246997416019e-04 2.492861747741699219e-01 -2.091930359601974487e-01 1.708701848983764648e-01 -2.229944467544555664e-01 -8.491215854883193970e-02 -1.711124032735824585e-01 -6.968112289905548096e-02 2.432093620300292969e-01 -1.106267645955085754e-01 1.841803789138793945e-01 -2.809831500053405762e-01 3.218720480799674988e-02 2.418287247419357300e-01 5.313775688409805298e-02 -2.515412867069244385e-02 6.181199848651885986e-02 -1.068615764379501343e-01 -4.616501554846763611e-02 4.558889940381050110e-02 5.386679619550704956e-02 3.420467674732208252e-01 -1.546178758144378662e-01 1.155673414468765259e-01 -8.859052322804927826e-03 2.306879460811614990e-01 -6.694658100605010986e-02
5.710028484463691711e-02 -2.109050750732421875e-03 3.472546115517616272e-02 -8.456458151340484619e-02 1.092993766069412231e-01 8.069837838411331177e-02 4.255821406841278076e-01 1.884193867444992065e-01 1.521876156330108643e-01 -2.250106334686279297e-01 -3.106164634227752686e-01 -8.693648129701614380e-02 -1.231675222516059875e-01 2.637069225311279297e-01 -3.039232790470123291e-01 -8.033072948455810547e-02 -2.143513783812522888e-02 4.833074286580085754e-02 -3.058143518865108490e-02 -1.734074503183364868e-01 -1.424208730459213257e-01 1.682418733835220337e-01 -8.762295544147491455e-02 -8.758630603551864624e-02 1.226516664028167725e-01 -2.462412230670452118e-02 4.230936467647552490e-01 7.962366566061973572e-03 2.796884477138519287e-01 8.254521526396274567e-03 1.349150240421295166e-01 -5.455341935157775879e-02
4.118855893611907959e-01 -1.747879087924957275e-01 8.705700188875198364e-02 -1.828289031982421875e-01 4.843637719750404358e-02 4.178709089756011963e-01 4.095051437616348267e-02 -5.156102776527404785e-02 -1.107817664742469788e-01 6.379102915525436401e-02 -1.607826054096221924e-01 -1.055746246129274368e-02 -1.962758153676986694e-01 -1.859308630228042603e-01 -3.958905488252639771e-02 -3.110309541225433350e-01 -3.084753453731536865e-01 -5.901544168591499329e-02 7.751381397247314453e-02 -8.906555175781250000e-02 -2.395889759063720703e-01 -6.480070948600769043e-02 -9.871605038642883301e-02 -3.378717601299285889e-02 1.740192621946334839e-02 2.044535875320434570e-01 2.485666573047637939e-01 -2.366033047437667847e-01 -1.186129916459321976e-02 -1.901792921125888824e-02 3.673783317208290100e-02 -1.303767859935760498e-01
2.623320817947387695e-01 -6.406082212924957275e-02 -5.356479436159133911e-02 -2.144251018762588501e-01 -2.600980363786220551e-02 2.079785801470279694e-02 2.361788898706436157e-01 7.623350620269775391e-02 9.265050292015075684e-02 -3.161649778485298157e-02 -1.890123337507247925e-01 -8.447309583425521851e-02 -8.831299841403961182e-02 -8.230755478143692017e-02 -3.803959190845489502e-01 -3.469084799289703369e-01 1.136330217123031616e-01 -4.588664695620536804e-02 7.801951467990875244e-02 -1.134838536381721497e-01 1.662465482950210571e-01 1.422013789415359497e-01 -6.324366480112075806e-02 6.698546558618545532e-02 1.022550016641616821e-01 1.038014069199562073e-01 5.018420219421386719e-01 2.047017030417919159e-02 2.660918831825256348e-01 3.582874312996864319e-02 1.845441758632659912e-01 -1.161653622984886169e-01
1.265978664159774780e-01 -8.807640522718429565e-02 -1.205372735857963562e-01 1.495577543973922729e-01 2.726195156574249268e-01 7.035506516695022583e-02 3.064139187335968018e-02 -1.309653222560882568e-01 -1.049401015043258667e-01 -1.572016924619674683e-01 2.357131242752075195e-01 -3.293418139219284058e-02 -2.037076056003570557e-01 4.282592609524726868e-02 6.840751506388187408e-03 -2.382747977972030640e-01 -2.861813306808471680e-01 -2.802715599536895752e-01 -1.122248917818069458e-01 -9.449683129787445068e-02 -1.887328177690505981e-01 1.972656399011611938e-01 -2.313623875379562378e-01 -3.145020455121994019e-02 1.343128364533185959e-02 7.402202486991882324e-02 4.265433549880981445e-01 -2.768346369266510010e-01 -1.078265607357025146e-01 -1.586536616086959839e-01 1.861976832151412964e-01 5.199256911873817444e-02
2.588899135589599609e-01 1.564182713627815247e-02 -3.271211311221122742e-02 -1.230026185512542725e-01 -2.744496241211891174e-02 9.309677034616470337e-02 1.104640364646911621e-01 -1.484624110162258148e-02 -1.581248454749584198e-02 -3.041311539709568024e-02 -2.494296431541442871e-01 -1.067237555980682373e-01 -6.406594812870025635e-02 -1.208146736025810242e-01 -4.009438455104827881e-01 -2.318124175071716309e-01 -1.788597702980041504e-01 -6.434519588947296143e-02 1.407964825630187988e-01 -1.935997754335403442e-01 1.502989381551742554e-01 9.785148501396179199e-02 -3.252107650041580200e-02 9.285324811935424805e-02 1.125448495149612427e-01 5.526709929108619690e-02 5.544564127922058105e-01 1.655916124582290649e-02 1.164758354425430298e-01 -5.418160185217857361e-02 2.510974705219268799e-01 -2.201507240533828735e-01
1.381304711103439331e-01 -4.011225998401641846e-01 -3.051975071430206299e-01 -3.068943880498409271e-02 8.125513046979904175e-02 5.162136629223823547e-02 -1.269430504180490971e-03 3.408365324139595032e-02 1.317987591028213501e-01 -5.830812826752662659e-02 -2.243843488395214081e-02 5.676939710974693298e-02 -1.265724748373031616e-01 2.555653639137744904e-02 -3.862899541854858398e-02 -1.132822409272193909e-01 -1.612878590822219849e-01 -8.506067097187042236e-02 1.411925852298736572e-01 -3.574353456497192383e-01 1.761563569307327271e-01 1.385194063186645508e-01 -1.256685256958007812e-01 1.706040799617767334e-01 -6.651003658771514893e-02 1.610674113035202026e-01 3.369877040386199951e-01 -1.452521532773971558e-01 4.620933830738067627e-01 -2.647654339671134949e-02 -6.468364596366882324e-02 2.247749827802181244e-02
1.016315892338752747e-01 -1.446947455406188965e-02 6.223940872587263584e-04 -2.111322730779647827e-01 -5.386291816830635071e-02 -2.003906480967998505e-02 1.080992072820663452e-01 2.085041999816894531e-02 1.284769736230373383e-02 -9.560333192348480225e-02 -8.773648738861083984e-02 -5.312426760792732239e-02 3.287336789071559906e-03 -6.568996608257293701e-02 -3.479484319686889648e-01 -2.900427281856536865e-01 -8.939307928085327148e-02 4.012450203299522400e-02 2.311672866344451904e-01 -1.761904358863830566e-01 1.248523220419883728e-01 2.189806550741195679e-01 -1.382204294204711914e-01 4.670104384422302246e-02 1.346900761127471924e-01 5.570749193429946899e-02 6.088882684707641602e-01 -3.249585628509521484e-02 7.995735108852386475e-02 -1.085529401898384094e-01 3.271748721599578857e-01 -5.424745380878448486e-02
8.071023970842361450e-02 -3.662146255373954773e-02 3.559320233762264252e-03 -2.392791807651519775e-01 1.218404024839401245e-01 -1.045447215437889099e-01 3.692428469657897949e-01 2.188630253076553345e-01 -5.802185088396072388e-02 -4.983387887477874756e-02 -3.741874694824218750e-01 -1.350801289081573486e-01 -3.566156327724456787e-02 1.155112832784652710e-01 -3.587627410888671875e-01 -2.534180283546447754e-01 -3.312433511018753052e-02 1.160599067807197571e-01 1.577965468168258667e-01 -2.714304067194461823e-02 -4.714681208133697510e-02 2.327754944562911987e-01 3.144489973783493042e-02 1.276867371052503586e-02 1.543204635381698608e-01 4.993994906544685364e-02 4.223392307758331299e-01 -1.736311018466949463e-01 1.294276416301727295e-01 -3.793470561504364014e-02 4.225243255496025085e-02 -2.524296194314956665e-02
7.107742875814437866e-02 -2.250280529260635376e-01 -6.997335702180862427e-02 -1.298796087503433228e-01 -4.870863631367683411e-02 2.889467403292655945e-02 1.687266081571578979e-01 7.483589649200439453e-02 2.073616385459899902e-01 -7.271673530340194702e-02 -1.944079250097274780e-01 -1.743746995925903320e-01 -1.330459266901016235e-01 7.406149804592132568e-02 -3.697079718112945557e-01 -4.778686538338661194e-02 -5.701325368136167526e-03 -1.758838817477226257e-02 2.056802064180374146e-01 -2.960214391350746155e-03 1.214860007166862488e-01 2.007052153348922729e-01 -7.042325288057327271e-02 1.885355859994888306e-01 5.459314584732055664e-02 4.351965710520744324e-02 4.725234210491180420e-01 6.384681910276412964e-02 2.411587685346603394e-01 -1.706968434154987335e-02 4.197961091995239258e-01 3.897558897733688354e-02
-3.206335380673408508e-02 -1.521375328302383423e-01 -1.575088202953338623e-01 -6.856776773929595947e-02 2.645347118377685547e-01 2.173369973897933960e-01 2.619425654411315918e-01 9.750509262084960938e-02 6.349780131131410599e-03 -1.361140906810760498e-01 -2.746655344963073730e-01 1.843501813709735870e-02 -4.351719841361045837e-02 9.876155853271484375e-02 -3.648908138275146484e-01 -2.981568872928619385e-01 -7.454817742109298706e-02 1.013116762042045593e-01 -1.465873513370752335e-02 -1.403755247592926025e-01 1.407548189163208008e-01 3.213768601417541504e-01 -9.621836245059967041e-02 -1.216227412223815918e-01 -1.455767173320055008e-02 -7.134496420621871948e-02 3.811404407024383545e-01 -9.442228078842163086e-02 2.688864767551422119e-01 -2.808054909110069275e-02 8.482749760150909424e-02 -1.688685268163681030e-02
2.184621840715408325e-01 -1.433957368135452271e-01 -3.530641645193099976e-02 -1.868731081485748291e-01 1.572288689203560352e-03 2.456879764795303345e-01 3.550281822681427002e-01 -1.971512883901596069e-01 1.344185471534729004e-01 -5.767116323113441467e-02 -1.866317838430404663e-01 -1.233908310532569885e-01 3.493939712643623352e-02 1.601192653179168701e-01 -2.165440618991851807e-01 -1.081587448716163635e-01 -1.123192906379699707e-01 1.124608218669891357e-01 -4.198219999670982361e-02 -9.792471677064895630e-02 -2.961828410625457764e-01 -5.809988453984260559e-02 -1.935930848121643066e-01 1.245628297328948975e-01 2.039083093404769897e-01 3.397833183407783508e-02 4.125773310661315918e-01 -2.526334822177886963e-01 -1.741247177124023438e-01 4.348438605666160583e-02 1.448409259319305420e-01 5.187264829874038696e-02
2.247857749462127686e-01 -1.861121058464050293e-01 -5.290989205241203308e-02 1.171081215143203735e-01 3.395902812480926514e-01 5.197554230690002441e-01 5.515985190868377686e-03 4.731680452823638916e-02 -1.290038824081420898e-01 3.735972642898559570e-01 8.663658052682876587e-02 -3.773175179958343506e-02 6.786165386438369751e-02 5.080694705247879028e-02 -2.626308202743530273e-01 -1.682880371809005737e-01 -2.223550230264663696e-01 1.258692741394042969e-01 1.791424117982387543e-02 4.711081087589263916e-02 1.587960682809352875e-02 1.604723744094371796e-02 -8.943964727222919464e-03 5.468602851033210754e-02 -3.085912019014358521e-02 7.568043470382690430e-02 3.240569233894348145e-01 1.449046935886144638e-02 1.988115906715393066e-01 -3.652568534016609192e-02 1.031069783493876457e-03 -1.295571625232696533e-01
2.357019335031509399e-01 -1.793375611305236816e-01 -1.830129325389862061e-02 -3.076973371207714081e-02 9.154808521270751953e-02 4.450277388095855713e-01 1.050623357295989990e-01 1.382620185613632202e-01 8.897181600332260132e-02 2.765005230903625488e-01 -1.091434583067893982e-01 -2.635072469711303711e-01 7.667364925146102905e-02 5.743715167045593262e-02 -1.356844007968902588e-01 -2.139629125595092773e-01 -2.833247780799865723e-01 8.311457186937332153e-02 4.058286920189857483e-02 2.404363825917243958e-02 -1.705694198608398438e-01 -8.915513008832931519e-02 2.452704869210720062e-02 1.094611287117004395e-01 7.906267419457435608e-03 -1.540971640497446060e-02 3.450398445129394531e-01 -3.700829744338989258e-01 -4.017300531268119812e-02 2.278252691030502319e-02 7.371685653924942017e-02 -1.800490915775299072e-01
4.114149510860443115e-02 -3.774508237838745117e-01 -7.152943313121795654e-02 3.329947590827941895e-02 1.000935137271881104e-01 8.284127712249755859e-02 -1.686049401760101318e-01 2.361893057823181152e-01 -3.398344665765762329e-02 9.929424524307250977e-02 -1.927170157432556152e-01 -2.231682185083627701e-03 -7.847171276807785034e-02 4.285795986652374268e-02 -7.344324886798858643e-02 -1.784409284591674805e-01 -2.469769865274429321e-01 4.530490189790725708e-02 -2.269425988197326660e-01 -1.049444153904914856e-01 2.339564962312579155e-03 -8.102382533252239227e-03 -3.125374764204025269e-02 1.296977698802947998e-01 -2.241763621568679810e-01 1.596052497625350952e-01 5.846219658851623535e-01 1.104870587587356567e-01 1.440038830041885376e-01 2.248304635286331177e-01 6.853752583265304565e-02 7.740428298711776733e-02
3.213775157928466797e-01 -3.423397541046142578e-01 -2.198475897312164307e-01 -1.508587449789047241e-01 1.768213212490081787e-01 1.884434968233108521e-01 2.565942704677581787e-01 -3.895109146833419800e-02 -1.327872574329376221e-01 -1.149914111010730267e-03 4.911951348185539246e-02 -1.811785064637660980e-02 7.914252579212188721e-02 8.461116254329681396e-02 -3.457168117165565491e-02 1.347049474716186523e-01 -2.701308727264404297e-01 1.889081671833992004e-02 7.558792084455490112e-02 5.524830147624015808e-02 -3.521519005298614502e-01 4.955509677529335022e-02 8.039905130863189697e-02 1.518806368112564087e-01 -2.016598582267761230e-01 -1.302360892295837402e-01 3.192046582698822021e-01 -9.505053609609603882e-02 1.204754337668418884e-01 -2.413211613893508911e-01 2.035133093595504761e-01 1.849373802542686462e-02
2.656795382499694824e-01 -1.336152702569961548e-01 -4.904322326183319092e-03 1.409421265125274658e-01 3.185240030288696289e-01 2.275958955287933350e-01 7.174915075302124023e-02 -1.635970175266265869e-01 1.842860728502273560e-01 2.829154580831527710e-02 1.136676892638206482e-01 1.581988930702209473e-01 -2.872837483882904053e-01 1.961300373077392578e-01 4.589151591062545776e-02 -1.631747931241989136e-01 -3.593584895133972168e-01 1.425210088491439819e-01 -9.474759548902511597e-02 2.337564341723918915e-02 -2.207095623016357422e-01 2.528782486915588379e-01 -2.553550004959106445e-01 1.768556684255599976e-01 -4.326519742608070374e-02 1.765116900205612183e-01 1.955029964447021484e-01 6.694710254669189453e-02 1.337328702211380005e-01 5.392237380146980286e-02 -6.859051436185836792e-02 -1.213113516569137573e-01
2.555694580078125000e-01 -7.251522690057754517e-02 3.119502663612365723e-01 -3.358838558197021484e-01 1.693773418664932251e-01 -4.331943392753601074e-02 -8.451519161462783813e-02 4.764002282172441483e-03 1.860324889421463013e-01 5.633172392845153809e-02 2.183420769870281219e-02 -6.849464029073715210e-02 -2.420851141214370728e-01 6.577990204095840454e-02 9.009174257516860962e-02 -1.071495264768600464e-01 -3.221008777618408203e-01 -1.269081085920333862e-01 2.156643718481063843e-01 -8.380118757486343384e-02 -6.889146286994218826e-03 -2.229258269071578979e-01 -4.884799476712942123e-03 2.034355849027633667e-01 -1.376866996288299561e-01 3.340113162994384766e-01 3.475247323513031006e-01 -5.981775373220443726e-02 6.534288823604583740e-02 -1.053658053278923035e-01 7.775302231311798096e-02 1.235036477446556091e-01
3.858368098735809326e-01 -1.448410153388977051e-01 -6.107372045516967773e-02 -1.119785830378532410e-01 1.563577651977539062e-01 -1.106835231184959412e-01 -1.967728734016418457e-01 -1.388016194105148315e-01 -2.898856401443481445e-01 2.935909330844879150e-01 -2.780721187591552734e-01 -5.433039739727973938e-02 -1.888148188591003418e-01 -6.905457377433776855e-02 -7.637180387973785400e-02 -1.020828932523727417e-01 -1.514090001583099365e-01 1.633049100637435913e-01 -8.816427737474441528e-02 -9.409245103597640991e-02 -1.089458316564559937e-01 1.468355655670166016e-01 1.631693691015243530e-01 5.732635781168937683e-02 3.501006960868835449e-01 2.836819589138031006e-01 1.617585867643356323e-01 1.118715945631265640e-02 6.904506683349609375e-02 -1.761132180690765381e-01 8.445807546377182007e-02 -1.010271608829498291e-01
8.953708410263061523e-02 5.283352802507579327e-04 -1.362907588481903076e-01 -1.858430504798889160e-01 -1.750245131552219391e-02 1.247229948639869690e-01 1.762551963329315186e-01 -5.146547034382820129e-02 1.047348007559776306e-01 1.467902772128582001e-02 -2.342655509710311890e-01 -7.858690619468688965e-02 -2.212294749915599823e-02 1.179173886775970459e-01 -3.074824213981628418e-01 -2.318570762872695923e-01 -9.947073459625244141e-02 -1.139216795563697815e-01 2.303583770990371704e-01 -4.404189810156822205e-02 1.109305173158645630e-01 2.196247577667236328e-01 -5.796717107295989990e-02 -1.717266254127025604e-02 1.157653927803039551e-01 -2.146522281691431999e-03 5.338763594627380371e-01 -1.149309575557708740e-01 2.263640016317367554e-01 -5.236567929387092590e-02 3.186064064502716064e-01 -2.124855071306228638e-01
3.402003273367881775e-02 -1.493891328573226929e-01 -1.919709742069244385e-01 -2.178529091179370880e-02 -1.225088443607091904e-02 3.819869086146354675e-02 2.087141573429107666e-01 8.003617078065872192e-02 5.330015718936920166e-02 -1.646374166011810303e-01 -3.239639103412628174e-01 -1.276025474071502686e-01 -4.092496261000633240e-02 6.826288253068923950e-02 -3.670892715454101562e-01 -2.703220546245574951e-01 -8.022241294384002686e-02 -1.361617702059447765e-03 1.199436113238334656e-01 -7.826220989227294922e-02 -1.808284968137741089e-01 3.274659514427185059e-01 5.907658860087394714e-02 8.808247745037078857e-02 2.572828233242034912e-01 -6.972484290599822998e-02 4.210750758647918701e-01 2.100202441215515137e-02 2.654449045658111572e-01 2.477455325424671173e-02 1.555460691452026367e-01 8.693720214068889618e-03
7.322461158037185669e-02 -3.803235292434692383e-01 9.669640660285949707e-02 -9.390721470117568970e-02 1.416615992784500122e-01 2.839283347129821777e-01 6.476607173681259155e-02 2.822472751140594482e-01 1.073310300707817078e-01 -5.791427195072174072e-02 -1.737294048070907593e-01 -2.780303955078125000e-01 6.870464980602264404e-02 -3.431583568453788757e-02 -2.838927507400512695e-01 -5.731616541743278503e-02 -6.534359604120254517e-02 -2.379268556833267212e-01 2.260066866874694824e-01 -2.444645762443542480e-01 2.042233347892761230e-01 1.672621220350265503e-01 -1.254450082778930664e-01 2.516167610883712769e-02 2.229777351021766663e-02 7.636421918869018555e-02 2.344151288270950317e-01 2.069021016359329224e-02 1.188605353236198425e-01 6.128110364079475403e-02 1.680250465869903564e-01 -2.637232244014739990e-01
5.109935253858566284e-02 -1.080300509929656982e-01 4.959068819880485535e-02 -1.426299288868904114e-02 8.857889473438262939e-02 1.495610922574996948e-01 1.850061714649200439e-01 1.627474464476108551e-02 1.122226864099502563e-01 -1.230503246188163757e-01 -8.485759049654006958e-02 -1.080634072422981262e-01 -5.547666177153587341e-02 -5.765745788812637329e-02 -5.490993261337280273e-01 -2.338852882385253906e-01 -9.824829548597335815e-02 -2.105007320642471313e-01 2.374488711357116699e-01 -9.175441414117813110e-02 1.384648829698562622e-01 2.600297033786773682e-01 -1.001029983162879944e-01 1.261392235755920410e-01 6.948786787688732147e-03 1.588033698499202728e-02 3.610743880271911621e-01 -7.614148408174514771e-02 2.252088040113449097e-01 1.359668076038360596e-01 2.030003964900970459e-01 -1.753534674644470215e-01
6.264226138591766357e-02 -3.174710869789123535e-01 -1.032644808292388916e-01 -1.166860461235046387e-01 4.387326538562774658e-01 -1.026488840579986572e-01 1.684538424015045166e-01 2.806350886821746826e-01 5.029200762510299683e-02 1.287359595298767090e-01 -3.632026165723800659e-02 2.500781118869781494e-01 -1.218333095312118530e-02 3.757631778717041016e-01 -8.220928162336349487e-02 -1.199199184775352478e-01 -1.568659096956253052e-01 1.175709292292594910e-01 1.874408125877380371e-01 -1.529799252748489380e-01 -1.762045919895172119e-01 -1.725072786211967468e-02 -1.803097082301974297e-03 1.523843705654144287e-01 7.760718464851379395e-02 3.139054179191589355e-01 4.432840645313262939e-02 5.388086289167404175e-02 1.983363777399063110e-01 -5.240052565932273865e-02 1.473078597337007523e-02 -1.101936995983123779e-01
3.378843367099761963e-01 -2.712059915065765381e-01 -4.262821376323699951e-02 -6.195136532187461853e-02 2.987206876277923584e-01 8.309733122587203979e-02 -2.853867970407009125e-02 -7.861431688070297241e-02 5.986184999346733093e-02 1.117278560996055603e-01 -8.884543180465698242e-02 4.905382171273231506e-02 -1.815148144960403442e-01 -7.243009656667709351e-02 8.434353768825531006e-02 -1.135882288217544556e-01 -2.917439937591552734e-01 9.323905408382415771e-02 -1.292011439800262451e-01 -5.912377685308456421e-02 8.199573494493961334e-03 -4.378869384527206421e-02 -1.215589269995689392e-01 8.609170466661453247e-02 1.643020659685134888e-01 1.115716695785522461e-01 3.529655039310455322e-01 -3.804929256439208984e-01 -1.778227537870407104e-01 2.117415964603424072e-01 2.612332105636596680e-01 1.650617718696594238e-01
3.463943004608154297e-01 8.587544783949851990e-03 1.355053111910820007e-02 -5.973589420318603516e-02 -3.345430642366409302e-02 -4.033384844660758972e-02 -4.931921139359474182e-02 1.445681899785995483e-01 2.130652405321598053e-02 -5.469805374741554260e-02 -2.020245194435119629e-01 -3.709609508514404297e-01 -1.274274885654449463e-01 1.860081553459167480e-01 -1.165328472852706909e-01 6.738542765378952026e-02 -1.153276413679122925e-01 -9.787481278181076050e-02 1.722064167261123657e-01 -4.882606863975524902e-02 -1.188904866576194763e-01 1.185444463044404984e-02 -3.744679987430572510e-01 8.245430886745452881e-02 -9.755676984786987305e-02 -6.106419488787651062e-02 3.292357623577117920e-01 -3.111306428909301758e-01 2.512291669845581055e-01 -2.421854138374328613e-01 1.933855116367340088e-01 -7.379430532455444336e-02
1.165918335318565369e-01 -1.769675612449645996e-01 -9.472040459513664246e-03 3.309225738048553467e-01 1.144281402230262756e-01 -3.099595941603183746e-02 -5.563293397426605225e-02 2.340778857469558716e-01 8.254275470972061157e-02 9.454953670501708984e-02 -2.276832759380340576e-01 -1.286647766828536987e-01 -2.262545526027679443e-01 2.785263955593109131e-01 1.688325963914394379e-02 -2.813342809677124023e-01 -2.383913546800613403e-01 -1.847950555384159088e-02 2.907871305942535400e-01 -3.759940266609191895e-01 -1.193650066852569580e-01 9.461341798305511475e-02 -2.162034660577774048e-01 1.517263203859329224e-01 1.382617056369781494e-01 1.152199432253837585e-01 1.014235913753509521e-01 -1.331254839897155762e-01 -5.857668444514274597e-02 -1.343011856079101562e-01 4.024422168731689453e-02 -1.471194922924041748e-01
3.837464749813079834e-01 -1.531457006931304932e-01 3.058992624282836914e-01 -1.754881143569946289e-01 1.647667586803436279e-01 2.386966943740844727e-01 -7.647418230772018433e-02 -9.762859344482421875e-02 8.212444186210632324e-02 2.251206189393997192e-01 -1.508405152708292007e-02 -4.224018752574920654e-02 -1.776761263608932495e-01 2.831617742776870728e-02 -9.948012232780456543e-02 -7.701453566551208496e-02 -8.678117394447326660e-02 -7.970912754535675049e-02 -8.493266254663467407e-02 -1.690642982721328735e-01 -2.803996205329895020e-01 1.072184368968009949e-01 1.413512229919433594e-01 2.374648898839950562e-01 1.871666759252548218e-01 2.251980900764465332e-01 3.280927836894989014e-01 -2.000878900289535522e-01 -9.627383947372436523e-02 1.586336642503738403e-01 9.037803113460540771e-02 7.469755411148071289e-02
9.852147847414016724e-02 -3.889952898025512695e-01 1.730503700673580170e-02 -7.240348029881715775e-03 3.605349361896514893e-01 1.017885878682136536e-01 9.371566586196422577e-03 -1.986811459064483643e-01 -1.662919819355010986e-01 -2.145172841846942902e-02 3.383003771305084229e-01 -7.780306786298751831e-02 -1.106991618871688843e-01 -8.017481863498687744e-02 9.297225624322891235e-02 -3.034698665142059326e-01 -3.521057367324829102e-01 -2.902864478528499603e-02 -1.385904699563980103e-01 -8.219446241855621338e-02 -2.588494122028350830e-02 -5.602845549583435059e-02 -1.671098172664642334e-01 4.943806678056716919e-02 -9.970630705356597900e-02 1.747031211853027344e-01 1.794475764036178589e-01 -1.359776258468627930e-01 1.220896840095520020e-02 -1.105306595563888550e-01 2.565526962280273438e-01 -1.907338500022888184e-01
3.405999541282653809e-01 -1.824401021003723145e-01 1.810422688722610474e-01 2.789118885993957520e-02 1.855469644069671631e-01 3.192353546619415283e-01 -6.052638962864875793e-02 -1.699928939342498779e-01 3.163821250200271606e-02 -4.376138746738433838e-02 1.497212946414947510e-01 -7.757177203893661499e-02 -2.694253064692020416e-02 1.182910874485969543e-01 -4.437185823917388916e-02 -2.272848933935165405e-01 9.346018731594085693e-02 -1.133207529783248901e-01 -9.557232260704040527e-03 1.435251813381910324e-02 -1.136553138494491577e-01 1.376654207706451416e-01 1.623586565256118774e-02 -1.579850018024444580e-01 3.088117241859436035e-01 1.377332657575607300e-01 3.995673954486846924e-01 -2.093224227428436279e-01 1.551927030086517334e-01 1.052111163735389709e-01 3.376277387142181396e-01 5.137749761343002319e-02
8.122228085994720459e-02 -3.771395981311798096e-02 3.117410652339458466e-02 -1.860091239213943481e-01 4.340260848402976990e-02 -6.146840751171112061e-03 6.281699985265731812e-02 -2.120642364025115967e-02 1.812004446983337402e-01 -3.697595000267028809e-02 -1.320240795612335205e-01 -1.127021387219429016e-01 1.360039412975311279e-01 -1.286553740501403809e-01 -4.777428209781646729e-01 -3.008651435375213623e-01 -4.082321375608444214e-02 -1.545540336519479752e-02 1.921651512384414673e-01 -2.038622498512268066e-01 1.264765579253435135e-02 2.223645448684692383e-01 -6.874193251132965088e-02 1.553950309753417969e-01 1.023544445633888245e-01 6.913802027702331543e-02 4.613142609596252441e-01 -2.623440138995647430e-02 1.421678215265274048e-01 -7.971821725368499756e-02 3.146510422229766846e-01 -1.369405388832092285e-01
5.509520694613456726e-02 -4.722228944301605225e-01 -2.414418756961822510e-02 -1.175625100731849670e-01 2.170530855655670166e-01 -1.827222555875778198e-01 1.029528230428695679e-01 5.589608848094940186e-02 -9.112884104251861572e-02 -2.251669950783252716e-02 1.989574879407882690e-01 -8.118335157632827759e-02 9.347389638423919678e-02 1.034288704395294189e-01 -3.963238559663295746e-03 -5.676902458071708679e-02 -5.827359557151794434e-01 -8.942938596010208130e-02 7.655365020036697388e-02 -1.182637214660644531e-01 -4.851789027452468872e-02 2.335580438375473022e-01 1.279498338699340820e-01 -3.665697202086448669e-02 1.110792439430952072e-02 1.226738244295120239e-01 2.048343718051910400e-01 -8.967001736164093018e-02 1.639796942472457886e-01 -7.195837795734405518e-02 -7.392606884241104126e-02 2.072125375270843506e-01
1.560555845499038696e-01 -1.533057391643524170e-01 2.006253749132156372e-01 -3.213497996330261230e-02 1.885591149330139160e-01 1.110190898180007935e-02 1.282323747873306274e-01 -1.088079586625099182e-01 -7.847716659307479858e-02 -1.357520073652267456e-01 -2.548086345195770264e-01 1.108900159597396851e-01 -1.078612804412841797e-01 1.068831086158752441e-01 -1.484023928642272949e-01 -1.313669383525848389e-01 2.074233740568161011e-01 5.979536101222038269e-02 2.254803925752639771e-01 -5.068308860063552856e-02 8.724348992109298706e-02 2.348527871072292328e-02 -1.644336432218551636e-01 1.816704571247100830e-01 1.301480233669281006e-01 4.610964357852935791e-01 4.866985678672790527e-01 -9.980314970016479492e-02 3.315570577979087830e-02 -7.729764282703399658e-02 1.761530637741088867e-01 -6.792339496314525604e-03
4.194078147411346436e-01 -1.876070797443389893e-01 -4.394804313778877258e-02 -5.140502750873565674e-02 8.556857705116271973e-02 2.081436067819595337e-01 2.919223308563232422e-01 -2.123748511075973511e-01 7.168880850076675415e-02 3.780762851238250732e-02 -6.063434295356273651e-03 -2.668156325817108154e-01 -2.109306007623672485e-01 2.592042647302150726e-02 -1.230597048997879028e-01 1.319693773984909058e-01 -2.330878078937530518e-01 1.574010252952575684e-01 3.488573431968688965e-02 4.067364148795604706e-03 -2.389295101165771484e-01 1.467893272638320923e-01 1.062455102801322937e-01 2.642440795898437500e-01 -1.628248952329158783e-02 -1.073006987571716309e-01 4.074811339378356934e-01 -1.635669618844985962e-01 1.253022346645593643e-03 3.612011671066284180e-02 -4.229819774627685547e-02 -9.211605414748191833e-03
1.569335013628005981e-01 -5.565243959426879883e-02 -1.734751649200916290e-02 -1.789895445108413696e-01 6.583663821220397949e-02 9.347506612539291382e-02 4.828478395938873291e-02 -2.156757004559040070e-02 1.050655618309974670e-01 -1.540113240480422974e-01 -2.071577310562133789e-01 -6.811966001987457275e-02 -9.051148593425750732e-02 -7.241827249526977539e-02 -4.639575779438018799e-01 -2.584092020988464355e-01 -8.153397589921951294e-02 -1.787890493869781494e-02 1.736794114112854004e-01 -2.161700129508972168e-01 1.651049554347991943e-01 1.466826647520065308e-01 3.589350730180740356e-02 7.977599650621414185e-02 9.369167685508728027e-02 5.234185978770256042e-02 4.869742095470428467e-01 -8.675272017717361450e-02 2.130532078444957733e-02 -1.951952725648880005e-01 2.470885515213012695e-01 -2.240566611289978027e-01
1.154096871614456177e-01 -4.435062408447265625e-02 -5.975521728396415710e-02 -1.949191689491271973e-01 2.760691940784454346e-02 3.416033834218978882e-02 1.805781722068786621e-01 1.121309995651245117e-01 1.253425478935241699e-01 -2.160443365573883057e-02 -2.566478848457336426e-01 -1.193318981677293777e-02 8.228025585412979126e-02 -5.895837396383285522e-02 -4.177526235580444336e-01 -3.624452650547027588e-01 -5.924768000841140747e-02 1.026527769863605499e-02 7.406418025493621826e-02 -1.227447316050529480e-01 6.290175020694732666e-02 2.314527481794357300e-01 -5.267018452286720276e-02 2.544262818992137909e-02 1.031807735562324524e-01 1.258412301540374756e-01 4.488677382469177246e-01 -3.942291438579559326e-02 1.601113379001617432e-01 -5.105561390519142151e-02 3.584859371185302734e-01 -1.622700989246368408e-01
-3.452251665294170380e-03 -3.096320629119873047e-01 -8.178744465112686157e-02 1.100983843207359314e-01 -8.443956822156906128e-02 -8.360833674669265747e-02 5.024827271699905396e-02 1.029247269034385681e-01 4.596701264381408691e-02 -9.029369801282882690e-02 7.674476504325866699e-02 -8.647774904966354370e-02 -2.028436213731765747e-01 1.111954078078269958e-01 1.124866381287574768e-01 -1.204358264803886414e-01 -1.346651613712310791e-01 8.603451400995254517e-02 9.125722199678421021e-02 -3.742584586143493652e-01 9.081960469484329224e-02 8.742120862007141113e-02 -1.358961015939712524e-01 1.892380975186824799e-02 8.545313775539398193e-02 3.871358036994934082e-01 2.665372788906097412e-01 -2.458184063434600830e-01 4.805719256401062012e-01 6.361806392669677734e-02 1.397480219602584839e-01 4.407380521297454834e-02
-1.176292151212692261e-01 -3.797827363014221191e-01 -1.284253038465976715e-02 7.212251424789428711e-02 2.653385996818542480e-01 3.146825730800628662e-02 -8.179657161235809326e-02 2.204129099845886230e-01 8.716794848442077637e-02 1.002584472298622131e-01 -4.398272559046745300e-02 5.679322034120559692e-02 -3.092294633388519287e-01 1.533366590738296509e-01 9.082568436861038208e-02 -2.206105142831802368e-01 1.420415192842483521e-01 -1.704546660184860229e-01 8.712522685527801514e-02 -6.863963603973388672e-02 -7.206509262323379517e-02 2.207765914499759674e-02 -6.426768749952316284e-02 3.542686998844146729e-01 1.324304491281509399e-01 1.293931454420089722e-01 4.244142770767211914e-01 -6.664865463972091675e-02 3.034889996051788330e-01 8.015235885977745056e-03 -4.582943394780158997e-02 3.256991878151893616e-02
3.609289228916168213e-02 -1.464201658964157104e-01 -1.814033389091491699e-01 -7.991114258766174316e-02 3.873921632766723633e-01 6.702383607625961304e-02 1.135060638189315796e-01 2.635147422552108765e-02 1.181908249855041504e-01 2.811064198613166809e-02 -8.637785911560058594e-02 -2.591383755207061768e-01 -3.487077057361602783e-01 1.557892560958862305e-01 -1.610853374004364014e-01 3.496185876429080963e-03 -2.770929634571075439e-01 4.888018965721130371e-02 1.946836560964584351e-01 -3.297948539257049561e-01 1.807603687047958374e-01 -1.238386631011962891e-01 3.586349263787269592e-02 -3.772553801536560059e-02 6.626274436712265015e-02 6.415039300918579102e-02 1.076508015394210815e-01 -4.442613124847412109e-01 -7.561845332384109497e-02 5.388201400637626648e-02 8.347294293344020844e-03 7.688674330711364746e-02
2.130946666002273560e-01 -3.597839176654815674e-02 -2.406781911849975586e-02 -1.254706978797912598e-01 -1.218346282839775085e-01 1.433952599763870239e-01 1.067822724580764771e-01 7.058411091566085815e-02 9.109150618314743042e-02 -1.215815171599388123e-01 -2.792516052722930908e-01 -8.393444120883941650e-02 -1.005646772682666779e-02 -6.024232134222984314e-02 -3.481136858463287354e-01 -3.841888010501861572e-01 -5.893243476748466492e-02 -8.484717458486557007e-02 2.098088711500167847e-01 -1.274431496858596802e-01 9.631124883890151978e-02 1.549953818321228027e-01 -5.862146988511085510e-02 1.825964301824569702e-01 2.278044819831848145e-01 6.509980559349060059e-02 4.620758295059204102e-01 -1.515287756919860840e-01 1.245353296399116516e-01 -2.196644991636276245e-02 2.092250883579254150e-01 -1.057237014174461365e-01
6.871003657579421997e-02 -4.170235395431518555e-01 8.979906560853123665e-04 -3.209996735677123070e-03 7.535692304372787476e-02 -3.578599914908409119e-02 9.982596337795257568e-02 8.545549586415290833e-03 1.416129618883132935e-01 -2.546745836734771729e-01 -1.211674585938453674e-01 2.072782814502716064e-01 1.042510271072387695e-01 2.038463503122329712e-01 -2.813960015773773193e-01 -2.152051627635955811e-01 -4.960057511925697327e-02 1.738774031400680542e-01 -6.238673254847526550e-02 -3.636713027954101562e-01 -1.829309016466140747e-01 -8.615118265151977539e-02 -1.720280945301055908e-01 -1.908930838108062744e-01 1.622241586446762085e-01 6.684942543506622314e-02 1.961187459528446198e-02 -7.010336965322494507e-02 2.919063866138458252e-01 1.984681040048599243e-01 -3.388467431068420410e-02 -2.151511907577514648e-01
3.564707040786743164e-01 -1.285203248262405396e-01 -2.497313916683197021e-01 7.095979899168014526e-02 1.174851581454277039e-01 2.065883390605449677e-02 3.864796161651611328e-01 -3.275343775749206543e-01 -1.235770061612129211e-01 -6.614612787961959839e-02 -1.778804212808609009e-01 -2.376500703394412994e-02 -5.970683693885803223e-02 2.710754573345184326e-01 -2.400533109903335571e-01 4.228606075048446655e-02 -2.020032256841659546e-01 -6.758452951908111572e-02 1.378445625305175781e-01 -9.748460352420806885e-02 -8.541179448366165161e-02 2.427682839334011078e-02 3.236333280801773071e-02 7.921393215656280518e-02 7.250574976205825806e-02 3.649668768048286438e-02 3.463038802146911621e-01 5.201796814799308777e-02 4.711916297674179077e-02 -3.380999714136123657e-02 -2.024025022983551025e-01 -2.592033743858337402e-01
1.024047359824180603e-01 2.277628751471638680e-03 -1.308642476797103882e-01 -2.467876672744750977e-01 9.860344976186752319e-02 4.191342741250991821e-02 -2.096809819340705872e-02 -2.076844498515129089e-02 1.789892911911010742e-01 -1.345062702894210815e-01 -2.442419528961181641e-01 -2.729959189891815186e-01 7.495868206024169922e-02 7.430318742990493774e-02 -3.504828214645385742e-01 -1.445812433958053589e-01 -3.843182697892189026e-02 2.943589910864830017e-02 1.282999366521835327e-01 9.121282026171684265e-03 3.704272583127021790e-02 3.742753565311431885e-01 -2.309598922729492188e-01 2.031840756535530090e-02 2.262698262929916382e-01 1.471130363643169403e-02 3.692069947719573975e-01 -7.527848333120346069e-02 3.093972504138946533e-01 -1.235622540116310120e-01 1.793378144502639771e-01 -9.637490659952163696e-02
7.401940226554870605e-02 -1.553099304437637329e-01 -1.876156330108642578e-01 -1.646996289491653442e-01 1.617672443389892578e-01 1.975140720605850220e-01 3.320714831352233887e-01 1.790342628955841064e-01 -3.451857715845108032e-02 -1.213558763265609741e-01 -3.893353641033172607e-01 -7.353777438402175903e-02 -1.704821735620498657e-02 6.775754690170288086e-02 -3.524036705493927002e-01 -1.634543538093566895e-01 -5.924969166517257690e-02 9.874322265386581421e-02 2.990097366273403168e-02 -1.156324297189712524e-01 -1.324285101145505905e-02 2.552336156368255615e-01 5.833193194121122360e-03 1.014898940920829773e-01 1.835718303918838501e-01 4.488687217235565186e-02 3.144831657409667969e-01 -1.315521728247404099e-02 2.294640392065048218e-01 -2.193810790777206421e-01 1.668891906738281250e-01 -7.262051850557327271e-02
2.329063266515731812e-01 -3.076636791229248047e-01 -4.794573783874511719e-02 1.746026128530502319e-01 2.040347158908843994e-01 -5.349478870630264282e-02 1.123993992805480957e-01 -3.208582997322082520e-01 -7.630009949207305908e-02 2.022555470466613770e-01 -2.630849741399288177e-02 -2.913252413272857666e-01 -4.559154808521270752e-02 -7.187652587890625000e-02 1.667145080864429474e-02 5.078543722629547119e-02 -1.309436708688735962e-01 5.851639807224273682e-02 -1.439367681741714478e-01 1.820966452360153198e-01 -7.855328917503356934e-02 2.667410373687744141e-01 2.374142110347747803e-01 -1.220791116356849670e-01 2.009298205375671387e-01 -1.620867475867271423e-02 1.792253255844116211e-01 -2.977956235408782959e-01 1.697945445775985718e-01 -1.841106861829757690e-01 1.591955423355102539e-01 -2.080785185098648071e-01
4.378027915954589844e-01 -2.580362856388092041e-01 4.362477734684944153e-02 6.241127476096153259e-02 3.813031315803527832e-01 1.337223201990127563e-01 -6.487832963466644287e-02 9.009081125259399414e-02 -8.246573060750961304e-02 -9.098460525274276733e-02 -1.869970187544822693e-02 1.500487923622131348e-01 2.207110822200775146e-02 -3.531422466039657593e-02 8.539165556430816650e-02 -1.914280503988265991e-01 7.477860897779464722e-03 1.011960059404373169e-01 3.313112631440162659e-02 1.960194110870361328e-01 -3.391015529632568359e-01 2.774019539356231689e-01 -1.340325474739074707e-01 1.249761655926704407e-01 5.323307216167449951e-02 2.774957334622740746e-03 1.392533034086227417e-01 -3.503867089748382568e-01 5.437945947051048279e-02 -6.235757097601890564e-02 5.841095745563507080e-02 -2.147787809371948242e-01
2.120814323425292969e-01 -3.125337660312652588e-01 -3.406290337443351746e-02 -7.498634513467550278e-03 3.241082429885864258e-01 -4.464964196085929871e-02 -7.896693795919418335e-02 3.016582429409027100e-01 7.488572597503662109e-02 1.707456707954406738e-01 -7.151657342910766602e-02 4.129085540771484375e-01 -1.643294095993041992e-01 3.137062788009643555e-01 -7.401024922728538513e-04 -5.809825286269187927e-02 -3.211187720298767090e-01 1.542414724826812744e-01 9.822878986597061157e-02 -1.953236162662506104e-01 -7.122290134429931641e-02 -2.934211492538452148e-02 -1.087106671184301376e-02 2.358865588903427124e-01 5.879851058125495911e-02 8.567629754543304443e-02 1.646262705326080322e-01 -1.276773028075695038e-02 1.233213171362876892e-01 -1.323719918727874756e-01 3.015851601958274841e-03 -7.408270984888076782e-02
2.369180917739868164e-01 -2.833656668663024902e-01 1.280899941921234131e-01 -6.141196563839912415e-02 3.493269681930541992e-01 2.307500690221786499e-01 1.182031258940696716e-01 -7.588711380958557129e-02 8.147176355123519897e-03 2.490471452474594116e-01 -4.936989396810531616e-02 -3.240513801574707031e-01 1.195147112011909485e-01 3.997367992997169495e-02 1.675325259566307068e-02 -2.099543809890747070e-01 -4.322999715805053711e-02 9.504442662000656128e-02 1.220361441373825073e-01 1.599868983030319214e-01 -2.062065899372100830e-02 1.494759023189544678e-01 -7.284501567482948303e-03 2.944367229938507080e-01 -2.194905579090118408e-01 6.821566820144653320e-02 3.019681572914123535e-01 -2.601487636566162109e-01 1.353869140148162842e-01 4.315953701734542847e-03 -6.180403754115104675e-02 -1.544150114059448242e-01
3.070982694625854492e-01 -1.502367407083511353e-01 2.382769286632537842e-01 -9.581646881997585297e-03 1.186282783746719360e-01 3.209663927555084229e-01 -6.648163497447967529e-02 -1.229963451623916626e-01 1.895226165652275085e-02 -6.622023135423660278e-02 7.191023323684930801e-03 -1.219901293516159058e-01 1.096974238753318787e-01 1.477904319763183594e-01 -1.970558166503906250e-01 -2.262750864028930664e-01 1.042128801345825195e-01 6.529482454061508179e-02 -2.032145410776138306e-01 -7.530576735734939575e-02 -2.426892817020416260e-01 1.710820049047470093e-01 2.294839173555374146e-02 -4.405223205685615540e-02 3.451125919818878174e-01 -6.391388922929763794e-02 3.284565210342407227e-01 -3.127184510231018066e-01 9.249873459339141846e-02 9.629701077938079834e-02 2.138471603393554688e-01 -2.963472716510295868e-02
6.874279677867889404e-02 -3.638684749603271484e-01 -1.018025353550910950e-01 -1.146766766905784607e-01 2.864260375499725342e-01 6.294086575508117676e-02 -7.430638652294874191e-04 -1.297007203102111816e-01 1.777426153421401978e-01 2.889418303966522217e-01 3.409381210803985596e-02 7.858211756683886051e-04 -2.337455935776233673e-02 -1.574185043573379517e-01 -8.051471784710884094e-03 7.145007699728012085e-02 -6.289466470479965210e-02 -1.671321876347064972e-02 -1.622866243124008179e-01 -1.349830180406570435e-01 -4.463990777730941772e-02 3.277842700481414795e-02 2.855891734361648560e-02 1.218704655766487122e-01 1.172060146927833557e-01 8.661524206399917603e-02 4.499103128910064697e-01 -3.389066755771636963e-01 -2.975843846797943115e-03 2.215622067451477051e-01 2.149789780378341675e-01 2.973839640617370605e-01
1.329869925975799561e-01 -2.380009293556213379e-01 -1.790298074483871460e-01 -1.488522887229919434e-01 2.400510907173156738e-01 -1.672119051218032837e-01 6.452362239360809326e-02 1.815880276262760162e-02 -6.918371189385652542e-03 1.148280054330825806e-01 2.483575977385044098e-02 5.303355306386947632e-02 1.250709146261215210e-01 1.592827439308166504e-01 1.236391216516494751e-01 -9.024234861135482788e-02 -1.011775583028793335e-01 -2.144774347543716431e-01 2.075810581445693970e-01 -3.228286504745483398e-01 -1.586552262306213379e-01 -8.628254383802413940e-02 -1.803309768438339233e-01 3.708488345146179199e-01 1.032951548695564270e-01 1.090369820594787598e-01 3.984365239739418030e-02 3.131607547402381897e-02 2.825999557971954346e-01 -1.830448806285858154e-01 3.065909445285797119e-01 -2.481407523155212402e-01
3.835927546024322510e-01 -6.444045901298522949e-02 -2.910611592233181000e-02 -2.638617455959320068e-01 1.558346450328826904e-01 2.620680332183837891e-01 1.886210590600967407e-01 -6.152106821537017822e-02 1.095051690936088562e-01 1.640047281980514526e-01 4.141696915030479431e-02 -1.184127554297447205e-01 -6.746518611907958984e-02 -1.743300585076212883e-03 -1.773607581853866577e-01 1.207314617931842804e-02 -3.288698196411132812e-01 -2.075103856623172760e-02 1.224396191537380219e-02 2.887048944830894470e-02 -2.953344583511352539e-01 1.291690170764923096e-01 6.259769946336746216e-02 1.832207292318344116e-01 -2.949213236570358276e-02 -1.259928047657012939e-01 4.260390102863311768e-01 -2.189516872167587280e-01 6.365826725959777832e-02 2.093105316162109375e-01 9.832099080085754395e-02 -2.087335661053657532e-02
-1.018268316984176636e-01 -4.701158106327056885e-01 -2.598342001438140869e-01 7.630096375942230225e-02 1.029397696256637573e-01 -1.342079718597233295e-03 3.610582277178764343e-02 -1.946202665567398071e-02 1.398204416036605835e-01 -2.393590658903121948e-02 -2.008129358291625977e-01 4.226061701774597168e-02 -2.679748460650444031e-02 -3.049170225858688354e-02 -6.111469864845275879e-02 -5.814043805003166199e-02 -6.785935908555984497e-02 1.093445494771003723e-01 1.238677874207496643e-01 -3.292268957011401653e-04 -1.160230413079261780e-01 1.913917437195777893e-02 -2.676976025104522705e-01 1.499557942152023315e-01 2.501950860023498535e-01 2.403413206338882446e-01 5.209798216819763184e-01 -1.674005687236785889e-01 1.774653494358062744e-01 9.011293202638626099e-02 -2.426434680819511414e-02 -1.100904867053031921e-01
3.138217628002166748e-01 -3.702253699302673340e-01 -9.685601294040679932e-02 -2.075636386871337891e-01 6.600594613701105118e-03 3.054417073726654053e-01 2.064869701862335205e-01 -4.102044552564620972e-02 -7.407514750957489014e-02 1.508104354143142700e-01 2.223122566938400269e-01 -1.032549962401390076e-01 1.313167512416839600e-01 1.335748732089996338e-01 -6.392006576061248779e-02 -6.070956960320472717e-02 -2.983491495251655579e-02 1.152114570140838623e-01 -5.982248485088348389e-02 7.918156683444976807e-02 -1.820030361413955688e-01 2.617726922035217285e-01 8.190154284238815308e-02 -2.532745599746704102e-01 1.749538034200668335e-01 1.787100732326507568e-02 3.242509961128234863e-01 -1.735719591379165649e-01 1.968488842248916626e-01 7.380760461091995239e-02 1.792722195386886597e-01 6.408378481864929199e-02
-1.276909746229648590e-02 -2.807910740375518799e-01 -2.332895696163177490e-01 -3.704803436994552612e-02 3.690870404243469238e-01 2.829280309379100800e-02 -4.984812811017036438e-02 1.833953079767525196e-03 -3.708711639046669006e-02 -4.020732268691062927e-02 1.405002828687429428e-02 -1.920571178197860718e-01 -1.493667960166931152e-01 2.979293763637542725e-01 -2.691572308540344238e-01 1.626447588205337524e-01 -1.314409077167510986e-01 -2.096570283174514771e-02 6.736869364976882935e-02 -2.613378763198852539e-01 1.861929893493652344e-01 4.178325086832046509e-02 8.854816854000091553e-02 -1.341139525175094604e-01 1.808133348822593689e-02 2.323576211929321289e-01 2.639092206954956055e-01 -1.347363442182540894e-01 8.539946377277374268e-02 4.505877569317817688e-02 4.043343961238861084e-01 -8.896381407976150513e-02
5.751851946115493774e-02 -7.109124958515167236e-02 7.568442076444625854e-02 -1.122306138277053833e-01 7.670434564352035522e-02 2.319871932268142700e-01 -1.108318381011486053e-02 -6.394056137651205063e-03 2.313935607671737671e-01 -1.060411408543586731e-01 -3.905238583683967590e-02 -2.610867321491241455e-01 -3.938123583793640137e-02 6.679056584835052490e-02 -4.250539839267730713e-01 -1.538126915693283081e-01 5.200511310249567032e-03 -1.302293092012405396e-01 3.106984794139862061e-01 -1.358492374420166016e-01 6.247813580557703972e-04 4.654435515403747559e-01 -1.113502383232116699e-01 1.205169409513473511e-01 1.511880308389663696e-01 1.332727074623107910e-01 1.864381581544876099e-01 5.551598593592643738e-02 1.987454891204833984e-01 -1.763274520635604858e-02 2.576921880245208740e-01 -9.173384308815002441e-02
1.232440322637557983e-01 4.846774507313966751e-03 1.104004904627799988e-01 1.050514057278633118e-01 3.657622039318084717e-01 2.243149876594543457e-01 1.432794481515884399e-01 2.551000416278839111e-01 1.837547719478607178e-01 6.346554309129714966e-02 -9.214390069246292114e-02 9.801826626062393188e-02 1.112163811922073364e-01 1.341661512851715088e-01 1.273983623832464218e-02 -3.197798877954483032e-02 -2.506952881813049316e-01 5.553360655903816223e-02 1.483269929885864258e-01 -5.679180100560188293e-02 3.647847846150398254e-02 -1.615127921104431152e-02 -6.435892730951309204e-02 7.946565002202987671e-02 1.405281871557235718e-01 5.024282932281494141e-01 3.564079403877258301e-01 -5.185055360198020935e-02 1.890017688274383545e-01 -5.816732347011566162e-02 2.031294107437133789e-01 -1.376303434371948242e-01
2.139729559421539307e-01 -1.728791594505310059e-01 1.934843808412551880e-01 -1.829319745302200317e-01 1.371688991785049438e-01 2.431554347276687622e-01 2.044516056776046753e-01 -6.088081747293472290e-02 4.199251532554626465e-03 -1.226393040269613266e-02 -7.150486111640930176e-02 -1.807066053152084351e-02 -1.318945363163948059e-02 -5.489217489957809448e-02 -2.778803408145904541e-01 1.662815455347299576e-03 -3.580829501152038574e-01 -6.699345260858535767e-02 -3.497439250349998474e-02 1.233159005641937256e-01 -4.048961102962493896e-01 -7.292742282152175903e-02 4.073974117636680603e-02 -1.656343229115009308e-02 1.418841332197189331e-01 3.622083961963653564e-01 8.746589720249176025e-02 -8.934435993432998657e-02 -1.828189939260482788e-02 -1.891652494668960571e-01 3.424184322357177734e-01 5.748828127980232239e-02
8.267164230346679688e-02 -1.285749971866607666e-01 -4.192876443266868591e-02 -1.601817011833190918e-01 -4.562859237194061279e-02 -1.045306865125894547e-02 2.287949174642562866e-01 2.800080180168151855e-01 3.851261362433433533e-02 -1.968498826026916504e-01 -2.936628758907318115e-01 -6.006280705332756042e-02 7.823965698480606079e-02 2.146966159343719482e-01 -3.359411358833312988e-01 -2.376085817813873291e-01 -5.434079095721244812e-02 1.476905941963195801e-01 1.248519569635391235e-01 -1.722767651081085205e-01 -2.850393578410148621e-02 1.181724220514297485e-01 5.848171934485435486e-02 6.427990645170211792e-02 2.254913896322250366e-01 -5.210877582430839539e-02 4.401136636734008789e-01 -4.011413082480430603e-02 2.711890637874603271e-01 -7.627750933170318604e-02 1.998166441917419434e-01 -6.438027322292327881e-02
1.084632873535156250e-01 -2.585781216621398926e-01 1.602926552295684814e-01 -2.633217275142669678e-01 4.374333098530769348e-02 2.185544222593307495e-01 2.859910205006599426e-02 -6.577645242214202881e-02 1.195601224899291992e-01 1.627515554428100586e-01 8.448444306850433350e-02 -3.538171350955963135e-01 -1.102863550186157227e-01 1.561374068260192871e-01 1.147779673337936401e-01 -3.049650788307189941e-01 -9.633799642324447632e-02 1.816337108612060547e-01 1.945227235555648804e-01 -1.857042312622070312e-01 -2.928268611431121826e-01 3.335276152938604355e-03 5.028664320707321167e-02 2.096733152866363525e-01 -3.821916878223419189e-03 6.942195445299148560e-02 3.405536711215972900e-01 -2.161599397659301758e-01 -1.129691954702138901e-02 5.139888823032379150e-02 -6.876786798238754272e-02 1.838716566562652588e-01
2.641668915748596191e-01 -3.366825282573699951e-01 1.624655127525329590e-01 -1.237830817699432373e-01 1.133627966046333313e-01 7.693400979042053223e-02 8.790103346109390259e-02 -1.333409100770950317e-01 -2.347689867019653320e-02 1.909091025590896606e-01 -6.071155145764350891e-02 7.574507594108581543e-02 -8.865051716566085815e-02 -1.379269082099199295e-02 -2.246676711365580559e-03 -1.496983319520950317e-01 -2.391167134046554565e-01 -2.349676489830017090e-01 -1.250802725553512573e-01 -1.809135638177394867e-02 -4.791933298110961914e-02 -6.036585941910743713e-02 -1.293238345533609390e-02 4.035305231809616089e-03 1.889371722936630249e-01 3.957360237836837769e-02 4.768191874027252197e-01 -2.952597141265869141e-01 -1.776056438684463501e-01 2.171875685453414917e-01 1.854006201028823853e-01 2.336965650320053101e-01
2.004623264074325562e-01 -3.688065111637115479e-01 -7.242729514837265015e-02 2.828986644744873047e-01 -7.296381052583456039e-03 -1.050205007195472717e-01 -5.547451600432395935e-02 -5.381598602980375290e-03 -9.662584960460662842e-02 2.113772928714752197e-01 -2.351138554513454437e-02 -2.402801364660263062e-01 -1.187617238610982895e-02 3.304491639137268066e-01 9.696251153945922852e-02 -1.902531087398529053e-01 -1.873182803392410278e-01 -1.648407131433486938e-01 6.641516834497451782e-02 -2.506235539913177490e-01 -6.655640900135040283e-02 -2.034520171582698822e-02 -2.980426698923110962e-02 -6.528059393167495728e-02 -3.116758167743682861e-02 1.746020317077636719e-01 2.563494145870208740e-01 -3.053216934204101562e-01 -1.144372895359992981e-01 -5.697119235992431641e-02 3.858981654047966003e-02 -3.307398259639739990e-01
2.345482259988784790e-01 -2.380481362342834473e-01 1.206002235412597656e-01 -2.938601076602935791e-01 8.868067711591720581e-02 1.679453104734420776e-01 -1.118519380688667297e-01 -1.744955480098724365e-01 1.265058368444442749e-01 -5.947705358266830444e-02 -4.149012640118598938e-02 1.736400090157985687e-02 7.529922574758529663e-02 -8.326455950736999512e-02 -1.982219666242599487e-01 -3.013989701867103577e-02 -2.937266230583190918e-01 -6.094756349921226501e-02 -2.108031511306762695e-01 -2.838013470172882080e-01 -1.265486031770706177e-01 1.528172660619020462e-02 1.766552031040191650e-02 1.203883737325668335e-01 3.472523093223571777e-01 1.043049022555351257e-01 3.819596767425537109e-01 -1.286517232656478882e-01 -6.048341095447540283e-02 2.147756069898605347e-01 1.941831111907958984e-01 8.123104274272918701e-02
2.180424146354198456e-02 -2.683194875717163086e-01 -1.236981302499771118e-01 -4.596807435154914856e-02 3.072530925273895264e-01 -1.798356026411056519e-01 1.961727291345596313e-01 -1.455441266298294067e-01 5.043230950832366943e-02 -5.129640176892280579e-02 -1.872940510511398315e-01 1.993824094533920288e-01 -1.757171601057052612e-01 4.023210704326629639e-01 -2.902279794216156006e-01 -1.127505972981452942e-01 -7.187400013208389282e-02 2.025897204875946045e-01 2.068641930818557739e-01 -5.292038992047309875e-02 -1.224190741777420044e-01 4.025417566299438477e-02 -2.965051867067813873e-02 2.403355389833450317e-01 9.662114828824996948e-02 2.317729592323303223e-01 2.249832749366760254e-01 -2.756373025476932526e-03 1.277079731225967407e-01 8.448358625173568726e-02 -8.791658282279968262e-02 -2.052010297775268555e-01
-3.314341604709625244e-02 -4.215933978557586670e-01 -5.040078610181808472e-02 -2.271655201911926270e-01 1.988101154565811157e-01 1.479970943182706833e-02 2.120547592639923096e-01 1.345396339893341064e-01 7.559245079755783081e-02 1.877988725900650024e-01 -8.926615864038467407e-02 1.507698148488998413e-01 -1.527816355228424072e-01 -8.451309055089950562e-02 -8.755175769329071045e-02 -8.963667601346969604e-02 -2.096130698919296265e-01 -1.558346003293991089e-01 2.173186987638473511e-01 -2.954112589359283447e-01 4.501381516456604004e-02 1.789584010839462280e-01 5.309003964066505432e-02 2.749287486076354980e-01 8.136324584484100342e-03 1.827741861343383789e-01 7.271034270524978638e-02 -1.803342625498771667e-02 3.676247894763946533e-01 1.543965041637420654e-01 -9.089204668998718262e-02 -1.575745493173599243e-01
-1.868088543415069580e-01 -3.800358772277832031e-01 -3.625869750976562500e-02 1.127313748002052307e-01 3.018936514854431152e-01 2.727407217025756836e-02 -2.205232344567775726e-02 2.238262295722961426e-01 1.540620997548103333e-02 -1.710101775825023651e-02 -3.733748570084571838e-02 5.518891662359237671e-02 -3.972759246826171875e-01 1.755114942789077759e-01 -1.281351894140243530e-01 -1.355572417378425598e-02 -1.435658782720565796e-01 -1.456850767135620117e-01 5.322172492742538452e-02 7.875962182879447937e-03 -1.098321899771690369e-01 -1.810626238584518433e-01 1.171206906437873840e-01 2.446441948413848877e-01 5.344803258776664734e-02 5.034229904413223267e-02 4.563336968421936035e-01 -7.074061036109924316e-02 2.483825236558914185e-01 -7.650671154260635376e-02 -2.183013968169689178e-02 -6.461820751428604126e-02
1.488385051488876343e-01 -4.825371876358985901e-02 1.532850116491317749e-01 2.365193068981170654e-01 1.480561494827270508e-01 4.897343367338180542e-02 8.436536043882369995e-02 -1.125850081443786621e-01 -7.448489964008331299e-02 2.677878141403198242e-01 4.105054959654808044e-02 -2.245911657810211182e-01 -1.861310601234436035e-01 1.066453531384468079e-01 -3.868896514177322388e-02 -3.270962238311767578e-01 -2.630268633365631104e-01 4.973295703530311584e-02 3.700529783964157104e-02 4.544886574149131775e-02 -1.490584909915924072e-01 1.219154372811317444e-01 -8.260256797075271606e-02 -8.655396103858947754e-02 -2.707526981830596924e-01 -5.986166000366210938e-02 4.246273636817932129e-01 -2.149950265884399414e-01 2.259104698896408081e-01 7.352266460657119751e-02 2.509371638298034668e-01 1.369568556547164917e-01
3.416489958763122559e-01 -1.439493000507354736e-01 -1.607393324375152588e-01 4.055768251419067383e-03 3.766502439975738525e-01 4.466181248426437378e-02 5.553537979722023010e-02 1.963073164224624634e-01 3.960188850760459900e-02 8.666024357080459595e-02 1.810888648033142090e-01 3.218310475349426270e-01 -1.248105335980653763e-02 1.312758624553680420e-01 2.408003807067871094e-02 -6.866879761219024658e-02 -1.044813543558120728e-01 1.326958239078521729e-01 -5.161042511463165283e-02 -8.492459356784820557e-02 -3.684139251708984375e-01 2.014422416687011719e-01 -2.315910160541534424e-01 1.975900307297706604e-02 -6.790879368782043457e-02 -5.047448445111513138e-03 1.899821460247039795e-01 -1.155138537287712097e-01 3.584931492805480957e-01 4.581256955862045288e-02 1.653122901916503906e-01 4.835399612784385681e-02
2.493725717067718506e-02 3.934343904256820679e-02 -3.339657932519912720e-02 -1.285585612058639526e-01 3.871526420116424561e-01 2.622153759002685547e-01 6.104003638029098511e-02 5.491487216204404831e-03 1.227986291050910950e-01 1.437290310859680176e-01 -6.488572061061859131e-02 4.429361969232559204e-02 8.899851888418197632e-02 1.520711630582809448e-01 1.353889405727386475e-01 -1.532536298036575317e-01 -3.138398528099060059e-01 1.805371195077896118e-01 -1.738678780384361744e-03 -1.252142637968063354e-01 8.955818414688110352e-02 1.366636157035827637e-01 -6.489165872335433960e-02 9.581762552261352539e-02 9.008796513080596924e-02 3.000368773937225342e-01 4.025184810161590576e-01 6.041569635272026062e-02 2.626054286956787109e-01 -7.601126562803983688e-03 -1.794568146578967571e-03 -3.511734604835510254e-01
-5.150764435529708862e-02 -1.876979023218154907e-01 3.386551141738891602e-02 6.734669208526611328e-02 1.835871338844299316e-01 1.096639856696128845e-01 1.715293675661087036e-01 1.527974614873528481e-03 4.530262574553489685e-02 -1.478122025728225708e-01 -3.743695914745330811e-01 -1.139102801680564880e-01 -5.800630524754524231e-02 1.958643645048141479e-01 -2.553642094135284424e-01 -2.855388820171356201e-01 1.561009734869003296e-01 1.560051143169403076e-01 9.043859690427780151e-02 -6.659679114818572998e-02 3.248220682144165039e-02 1.938381940126419067e-01 -4.372755810618400574e-02 -1.892374157905578613e-01 1.087620928883552551e-01 -4.943170025944709778e-02 4.536714851856231689e-01 -9.028226882219314575e-02 1.848454028367996216e-01 -1.791858822107315063e-01 2.062903940677642822e-01 -2.025733739137649536e-01
3.158851563930511475e-01 -4.152706265449523926e-01 1.126926466822624207e-01 8.654692023992538452e-02 9.503689408302307129e-02 8.947654068470001221e-02 1.179134845733642578e-02 -2.053171843290328979e-01 -3.340559825301170349e-02 1.221218705177307129e-01 3.695971369743347168e-01 2.056048512458801270e-01 -6.667750328779220581e-02 -5.050935223698616028e-02 -1.026105806231498718e-01 -2.584764659404754639e-01 -2.474403977394104004e-01 -4.337220452725887299e-03 -2.507345983758568764e-03 4.048987757414579391e-03 2.440317347645759583e-02 1.141071505844593048e-02 -7.423090189695358276e-02 -1.026342362165451050e-01 1.750768870115280151e-01 -2.229212820529937744e-01 2.562070786952972412e-01 -2.860607504844665527e-01 1.764322370290756226e-01 -1.954471692442893982e-02 1.669303029775619507e-01 6.140622124075889587e-02
3.808646500110626221e-01 -2.502556741237640381e-01 -1.795134623534977436e-03 -2.832052707672119141e-01 2.797340452671051025e-01 3.363857865333557129e-01 2.288263142108917236e-01 1.358138471841812134e-01 1.293746381998062134e-02 2.624080777168273926e-01 -1.096404716372489929e-02 1.566463559865951538e-01 -1.722750514745712280e-01 6.047181785106658936e-02 3.105024062097072601e-02 -2.370321750640869141e-01 -1.989537179470062256e-01 -1.630881875753402710e-01 6.671842187643051147e-02 -1.853654384613037109e-01 -6.848363578319549561e-02 1.139910370111465454e-01 6.825994350947439671e-04 1.197742670774459839e-01 1.075695753097534180e-01 2.881294488906860352e-01 7.918686419725418091e-02 1.252008229494094849e-01 5.413394793868064880e-02 9.148176759481430054e-02 -1.441981084644794464e-02 2.567736618220806122e-02
4.175918698310852051e-01 -1.136619225144386292e-01 2.291328161954879761e-01 -2.572850286960601807e-01 2.090053856372833252e-01 2.232712060213088989e-01 -7.978068292140960693e-02 -1.269594021141529083e-02 -2.441844716668128967e-02 1.043800339102745056e-01 6.264398247003555298e-02 2.102720737457275391e-02 -1.330955624580383301e-01 1.587571054697036743e-01 -3.215871518477797508e-03 -2.074144333600997925e-01 1.225596815347671509e-01 -1.283330023288726807e-01 3.377401232719421387e-01 -5.117606371641159058e-02 -2.220184057950973511e-01 1.306008398532867432e-01 8.094553649425506592e-02 4.216597601771354675e-02 2.225966304540634155e-01 2.117923349142074585e-01 1.491860896348953247e-01 -3.262161016464233398e-01 6.565399933606386185e-03 -3.037422895431518555e-02 2.126781046390533447e-01 -9.629392297938466072e-04
4.370826780796051025e-01 -3.798084333539009094e-02 1.992402225732803345e-01 -9.953083842992782593e-02 3.049493134021759033e-01 3.429032266139984131e-01 -1.442247629165649414e-01 -7.196214050054550171e-02 -6.330837309360504150e-02 8.899243175983428955e-02 -9.337021969258785248e-03 -1.540318597108125687e-02 -2.413200400769710541e-02 1.797981709241867065e-01 -4.591168090701103210e-02 -2.663245201110839844e-01 1.752969771623611450e-01 4.248002171516418457e-02 1.163080111145973206e-01 -2.480229288339614868e-01 -1.798930317163467407e-01 1.375377476215362549e-01 1.916551440954208374e-01 2.024178206920623779e-01 1.195109188556671143e-01 1.591787487268447876e-01 1.723936200141906738e-01 -2.629176676273345947e-01 9.377212822437286377e-02 -7.470607757568359375e-02 8.476194739341735840e-02 -8.108528703451156616e-02
1.475387811660766602e-01 -2.403447628021240234e-01 1.063809245824813843e-01 2.553259432315826416e-01 7.863608002662658691e-02 -2.355840802192687988e-01 8.428290486335754395e-02 -2.234750688076019287e-01 1.013098433613777161e-01 6.237220391631126404e-02 -2.158164978027343750e-02 -1.270502358675003052e-01 -3.109924793243408203e-01 2.760968506336212158e-01 7.321027666330337524e-02 -2.394335269927978516e-01 -5.057124793529510498e-02 -5.584082379937171936e-02 1.455020904541015625e-01 -1.041801795363426208e-01 -1.071489006280899048e-01 4.858002811670303345e-02 -1.647341251373291016e-01 -1.496081650257110596e-01 1.088016778230667114e-01 3.577659428119659424e-01 3.593510389328002930e-01 1.002260968089103699e-01 -4.547825083136558533e-02 -1.049608811736106873e-01 -2.855911478400230408e-02 -2.546771466732025146e-01
2.613544464111328125e-01 -2.367642670869827271e-01 -1.317190527915954590e-01 1.244984641671180725e-01 3.029325902462005615e-01 2.534628510475158691e-01 -1.408710181713104248e-01 6.688335537910461426e-02 6.427899003028869629e-02 1.631146967411041260e-01 -7.243623584508895874e-02 -9.145738929510116577e-02 -2.475214935839176178e-02 2.357280701398849487e-01 -7.451023906469345093e-02 -4.736943170428276062e-02 -4.071093350648880005e-02 3.097413182258605957e-01 4.521938040852546692e-02 1.188177838921546936e-01 -2.628424763679504395e-01 8.157244324684143066e-02 -1.348638832569122314e-01 1.716629117727279663e-01 -1.116754040122032166e-01 3.068733960390090942e-02 3.092453181743621826e-01 -2.707463502883911133e-01 2.817291617393493652e-01 -1.218701153993606567e-01 1.190748214721679688e-01 1.619365662336349487e-01
2.834618091583251953e-01 -2.361581623554229736e-01 -5.856647714972496033e-02 8.653911948204040527e-02 1.157634854316711426e-01 8.478765934705734253e-02 1.235160306096076965e-01 7.942987978458404541e-02 -1.113621741533279419e-01 1.388858407735824585e-01 -3.008839488029479980e-02 -1.902177184820175171e-01 -9.370490908622741699e-02 2.055035829544067383e-01 1.818177849054336548e-01 -1.080057546496391296e-01 -2.479732930660247803e-01 1.239562481641769409e-01 6.263360381126403809e-02 7.207768410444259644e-02 -2.709419131278991699e-01 2.645336985588073730e-01 -1.408327072858810425e-01 2.637653648853302002e-01 -2.711789309978485107e-01 1.356246024370193481e-01 3.108466863632202148e-01 -1.516278535127639771e-01 2.446811348199844360e-01 -1.580224633216857910e-01 1.169027388095855713e-01 1.321643888950347900e-01
1.721854805946350098e-01 -3.432062640786170959e-02 1.054222658276557922e-01 -1.747620552778244019e-01 3.785972669720649719e-02 -2.113779336214065552e-01 3.717155382037162781e-02 1.451970785856246948e-01 2.853168845176696777e-01 -1.269117444753646851e-01 -2.819544672966003418e-01 -2.377341687679290771e-01 5.055002495646476746e-02 1.587797105312347412e-01 -1.198605298995971680e-01 9.720527380704879761e-02 -2.899987399578094482e-01 -1.834637522697448730e-01 1.220349818468093872e-01 -6.177240051329135895e-03 -1.368705183267593384e-01 1.866752952337265015e-01 -2.544023394584655762e-01 3.035440444946289062e-01 1.207358092069625854e-01 -3.965353593230247498e-02 3.586914241313934326e-01 -1.537513732910156250e-01 2.120230942964553833e-01 -1.232637166976928711e-01 2.441127598285675049e-02 -3.884555771946907043e-02
-1.149015873670578003e-02 -3.931057751178741455e-01 4.549837484955787659e-02 5.870922934263944626e-03 1.765230596065521240e-01 2.564360797405242920e-01 6.891917437314987183e-02 1.261982172727584839e-01 3.933864831924438477e-02 -6.754596531391143799e-02 -7.214613258838653564e-02 -1.450766921043395996e-01 5.128645151853561401e-02 -1.604154855012893677e-01 -2.665722668170928955e-01 -1.407591104507446289e-01 3.837348148226737976e-02 -3.148665130138397217e-01 2.455431222915649414e-01 -2.419250160455703735e-01 5.123409628868103027e-02 2.901256680488586426e-01 -1.629340797662734985e-01 1.486735790967941284e-02 -1.094616875052452087e-01 3.479455783963203430e-02 3.503053188323974609e-01 -2.539099752902984619e-01 9.436049312353134155e-02 6.951251626014709473e-02 1.582368612289428711e-01 -4.342497885227203369e-02
2.275104969739913940e-01 -3.525187671184539795e-01 -1.739250309765338898e-02 6.171393766999244690e-02 1.082967445254325867e-01 -8.314909040927886963e-02 -1.246098205447196960e-01 -9.134479612112045288e-02 -2.164263427257537842e-01 1.880706995725631714e-01 -1.086456179618835449e-01 5.728564038872718811e-02 -1.798111647367477417e-01 3.176815807819366455e-02 -6.822943687438964844e-02 6.462611258029937744e-02 1.208385527133941650e-01 -3.421409055590629578e-02 2.156073786318302155e-02 -7.383505254983901978e-02 -3.322066962718963623e-01 6.335202604532241821e-02 -1.097395867109298706e-01 -1.174760535359382629e-01 1.544418632984161377e-01 2.355382442474365234e-01 2.425805181264877319e-01 2.630912661552429199e-01 2.493159472942352295e-01 -1.216267645359039307e-01 4.241241514682769775e-01 -1.083645895123481750e-01
2.064927816390991211e-01 -1.407349556684494019e-01 1.670571118593215942e-01 2.276104688644409180e-01 -2.813874743878841400e-03 1.106565259397029877e-02 5.759201943874359131e-02 6.339127197861671448e-03 -1.553872972726821899e-01 2.867153882980346680e-01 -3.305326774716377258e-02 1.019925698637962341e-01 -1.026097238063812256e-01 3.881908059120178223e-01 1.247153058648109436e-01 -3.468224704265594482e-01 -1.517113894224166870e-01 4.313394427299499512e-02 -9.077396988868713379e-02 -2.754100561141967773e-01 -2.319072633981704712e-01 1.867596432566642761e-02 -2.215793728828430176e-02 -1.069421246647834778e-01 5.411027371883392334e-02 1.045602783560752869e-01 1.450427472591400146e-01 -3.388048410415649414e-01 -3.479550778865814209e-02 1.324541773647069931e-02 2.430054843425750732e-01 -2.330157160758972168e-01
1.299738883972167969e-01 -4.011227786540985107e-01 -1.619252562522888184e-02 2.321197539567947388e-01 1.547853201627731323e-01 -2.216947823762893677e-01 -4.897737503051757812e-02 -8.891947567462921143e-02 1.532853692770004272e-01 4.276592656970024109e-02 -1.400192081928253174e-01 -1.339638680219650269e-01 -1.904307752847671509e-01 2.922850251197814941e-01 -7.257089763879776001e-02 -6.136303395032882690e-02 -3.143465816974639893e-01 -2.951917611062526703e-02 -1.087411269545555115e-01 -1.004883199930191040e-01 1.916533410549163818e-01 7.268843799829483032e-02 -2.607734128832817078e-02 1.649304181337356567e-01 5.968195945024490356e-02 -6.212369189597666264e-04 9.454075992107391357e-02 -1.653300225734710693e-01 4.665818810462951660e-01 1.081363633275032043e-01 8.857440948486328125e-02 -1.499112993478775024e-01
3.889810740947723389e-01 -8.017223328351974487e-02 3.620172664523124695e-02 7.349928468465805054e-02 2.667906582355499268e-01 2.798010595142841339e-02 5.464587733149528503e-02 2.269653826951980591e-01 1.957895159721374512e-01 2.097976393997669220e-02 5.067420750856399536e-02 -2.649874053895473480e-02 1.287164688110351562e-01 2.235117852687835693e-01 1.093485951423645020e-01 -4.644832387566566467e-02 -6.646491587162017822e-02 5.756792053580284119e-02 -1.395420581102371216e-01 -7.816354185342788696e-02 -2.855895757675170898e-01 1.043317243456840515e-01 9.673894941806793213e-02 1.301195025444030762e-01 -1.776563078165054321e-01 8.814432471990585327e-02 4.261779487133026123e-01 -2.149670571088790894e-01 2.731279730796813965e-01 -2.726931571960449219e-01 6.940820068120956421e-02 1.158158481121063232e-01
3.879231959581375122e-02 -5.255809798836708069e-02 -6.079127639532089233e-02 2.537049911916255951e-02 2.004986554384231567e-01 1.690227836370468140e-01 -2.161943539977073669e-02 -1.395329274237155914e-02 2.151584252715110779e-02 2.531922459602355957e-01 6.535305827856063843e-02 -1.229263693094253540e-01 1.481101755052804947e-02 3.029707670211791992e-01 -1.727020591497421265e-01 5.138584971427917480e-02 -7.793542742729187012e-02 1.851576194167137146e-02 1.617456972599029541e-01 2.194262295961380005e-02 -8.574665337800979614e-02 -1.693480759859085083e-01 1.869026720523834229e-01 3.929761648178100586e-01 1.091461163014173508e-02 2.271583378314971924e-01 3.251276612281799316e-01 -1.353557109832763672e-01 2.529984712600708008e-01 -3.176407814025878906e-01 1.070567443966865540e-01 -3.208836019039154053e-01
2.221705913543701172e-01 -1.196253597736358643e-01 1.877391189336776733e-01 -1.480207294225692749e-01 2.857844829559326172e-01 -1.086667031049728394e-01 9.431333094835281372e-02 9.407152235507965088e-02 3.998391330242156982e-03 -7.172023504972457886e-02 -8.685992658138275146e-02 -9.683000296354293823e-02 -3.344060480594635010e-01 1.485815495252609253e-01 -6.423337012529373169e-02 -8.915102481842041016e-02 -2.453378587961196899e-01 -2.024514824151992798e-01 2.352363243699073792e-02 8.317206054925918579e-03 -2.799761295318603516e-01 2.059840857982635498e-01 6.813234090805053711e-02 3.005844354629516602e-02 4.361710548400878906e-01 2.864233590662479401e-02 2.275944352149963379e-01 2.826213836669921875e-01 5.506273359060287476e-02 1.656511053442955017e-02 -1.772500574588775635e-01 1.194362491369247437e-01
3.043363094329833984e-01 -2.734477221965789795e-01 1.565932296216487885e-03 3.247725777328014374e-03 2.705779373645782471e-01 -1.525645107030868530e-01 9.751887992024421692e-03 1.410756409168243408e-01 -1.000776514410972595e-01 -1.594222635030746460e-01 -3.777060285210609436e-02 1.317146718502044678e-01 -6.673019379377365112e-02 1.241312697529792786e-01 -8.342736214399337769e-02 -1.826489865779876709e-01 -1.819014921784400940e-02 -2.144095897674560547e-01 8.471794426441192627e-02 -9.904778003692626953e-02 -1.109432354569435120e-01 -1.204313337802886963e-02 2.017160058021545410e-01 5.087843537330627441e-01 4.733854904770851135e-02 8.665316738188266754e-03 1.391966342926025391e-01 1.255711540579795837e-02 2.131900936365127563e-02 -3.433966040611267090e-01 2.578908205032348633e-01 -1.403253972530364990e-01
2.836211919784545898e-01 -2.244400829076766968e-01 1.351923793554306030e-01 8.043026179075241089e-02 3.405031561851501465e-02 3.208109363913536072e-02 1.147690229117870331e-02 -1.220643147826194763e-01 -1.964337080717086792e-01 4.311195015907287598e-02 -1.665150225162506104e-01 1.751082539558410645e-01 -2.215670347213745117e-01 2.731631994247436523e-01 -2.585432827472686768e-01 -1.513013690710067749e-01 1.511745601892471313e-01 1.234335973858833313e-01 1.965765208005905151e-01 -2.912402153015136719e-01 3.218066692352294922e-02 5.360930040478706360e-02 -2.789595862850546837e-03 2.772817909717559814e-01 -5.503948777914047241e-02 2.901194691658020020e-01 2.403518855571746826e-01 -3.643712552729994059e-04 1.916909068822860718e-01 1.007567793130874634e-01 3.354800119996070862e-02 -2.821201086044311523e-01
-3.919022530317306519e-02 -2.518981993198394775e-01 2.009503245353698730e-01 3.358393535017967224e-02 3.487391769886016846e-01 1.067612171173095703e-01 1.254898756742477417e-01 1.204951032996177673e-01 3.475601971149444580e-02 9.319769591093063354e-02 -1.626623123884201050e-01 -1.515190750360488892e-01 1.527296751737594604e-01 9.986189752817153931e-02 -3.685795962810516357e-01 -7.792128622531890869e-02 1.162823066115379333e-01 -2.333181053400039673e-01 2.620089650154113770e-01 -6.192367896437644958e-02 4.706792160868644714e-02 2.477923929691314697e-01 -1.100647151470184326e-01 2.141223102807998657e-02 1.555345021188259125e-03 2.517129480838775635e-01 2.453459352254867554e-01 -1.241746172308921814e-01 3.455728590488433838e-01 -4.812686145305633545e-02 -6.445480883121490479e-02 -1.191139072179794312e-01
1.075736954808235168e-01 -2.066753208637237549e-01 -2.148645743727684021e-02 1.176830008625984192e-01 5.832302197813987732e-02 3.245248273015022278e-02 2.941463589668273926e-01 1.073213201016187668e-02 8.946724236011505127e-02 -1.464893966913223267e-01 -3.350557684898376465e-01 8.621343225240707397e-02 -1.725342720746994019e-01 1.067657843232154846e-01 -2.088132053613662720e-01 -1.604246199131011963e-01 -7.489465922117233276e-02 1.692946702241897583e-01 -4.886096343398094177e-02 -1.118817254900932312e-01 3.975876793265342712e-02 3.499754369258880615e-01 5.706780403852462769e-02 -5.152935162186622620e-03 2.274087257683277130e-02 -1.065069902688264847e-02 5.746079087257385254e-01 5.981260538101196289e-02 1.159028187394142151e-01 -9.209508448839187622e-02 2.186124622821807861e-01 5.930324085056781769e-03
1.061469465494155884e-01 4.369327053427696228e-02 1.553291920572519302e-02 -2.280111908912658691e-01 5.847848579287528992e-02 2.908006124198436737e-02 1.422451436519622803e-01 1.019738391041755676e-01 1.130261048674583435e-01 -1.035095825791358948e-01 -1.293895244598388672e-01 -1.250251084566116333e-01 2.260698378086090088e-02 -8.734097331762313843e-02 -3.665324449539184570e-01 -2.529170811176300049e-01 -5.699057504534721375e-02 -1.321875490248203278e-02 9.649794548749923706e-02 -1.888885498046875000e-01 8.744932711124420166e-03 2.353499084711074829e-01 -1.499762982130050659e-01 1.236781701445579529e-01 7.050403952598571777e-02 8.237244188785552979e-02 5.312517881393432617e-01 6.734999269247055054e-02 1.382439285516738892e-01 -1.056754514575004578e-01 2.830325365066528320e-01 -2.946278154850006104e-01
2.244733422994613647e-01 -1.591581553220748901e-01 9.727822907734662294e-05 -1.314957858994603157e-03 1.734856516122817993e-01 1.327861398458480835e-01 1.464739143848419189e-01 5.478598643094301224e-03 -1.187473759055137634e-01 4.932403191924095154e-02 1.494109332561492920e-01 -2.299676239490509033e-01 -2.672659605741500854e-02 1.035835668444633484e-01 1.856667846441268921e-01 -8.699986338615417480e-02 -2.768339216709136963e-01 -1.281186193227767944e-01 -1.182524636387825012e-01 4.861068725585937500e-02 -1.993886381387710571e-01 3.097478449344635010e-01 2.799239382147789001e-02 2.594261802732944489e-02 3.887434899806976318e-01 3.024857044219970703e-01 1.783667802810668945e-01 -3.492613434791564941e-01 -1.128997281193733215e-01 -4.100930690765380859e-02 -1.008880808949470520e-01 -2.055703252553939819e-01
2.982301712036132812e-01 -6.627053767442703247e-02 1.717056185007095337e-01 -1.123599112033843994e-01 2.984010577201843262e-01 3.206715583801269531e-01 -3.117156326770782471e-01 8.855256438255310059e-02 -3.298711031675338745e-02 -2.129913121461868286e-01 2.562826557550579309e-04 -2.598235756158828735e-02 5.643223226070404053e-02 1.186884567141532898e-01 -1.635560095310211182e-01 -2.937878370285034180e-01 6.388624664396047592e-03 -1.938743330538272858e-02 4.576537013053894043e-02 8.534408989362418652e-04 -1.786689311265945435e-01 -3.310514986515045166e-02 -4.515198990702629089e-02 -7.969536632299423218e-02 1.115592196583747864e-01 2.559533715248107910e-01 3.266726434230804443e-01 -3.695124983787536621e-01 1.383349895477294922e-01 -1.873860508203506470e-02 8.915095590054988861e-03 -7.426937669515609741e-02
2.269153445959091187e-01 -1.445360034704208374e-01 -1.380707174539566040e-01 2.086606621742248535e-02 3.974859118461608887e-01 2.938734591007232666e-01 1.981675475835800171e-01 4.468955099582672119e-02 2.312916964292526245e-01 1.631987281143665314e-02 1.285986136645078659e-02 2.249751538038253784e-01 2.371604740619659424e-02 2.687489986419677734e-01 3.615386784076690674e-02 -1.040390282869338989e-01 -1.848882287740707397e-01 1.269926279783248901e-01 -2.098874747753143311e-01 -2.060978561639785767e-01 -4.854939132928848267e-02 1.874341815710067749e-01 -6.871563196182250977e-02 1.584331244230270386e-01 -1.577806025743484497e-01 2.742168903350830078e-01 1.937743574380874634e-01 -6.073280423879623413e-02 1.378944665193557739e-01 -1.326349228620529175e-01 2.165556997060775757e-01 -6.366710364818572998e-02
2.993112206459045410e-01 -1.722525358200073242e-01 -8.158571273088455200e-02 -9.484734386205673218e-02 1.434811856597661972e-02 4.952494800090789795e-02 -1.038253009319305420e-01 -6.549014151096343994e-02 -1.879282444715499878e-01 2.765398025512695312e-01 -1.677875667810440063e-01 1.053793951869010925e-01 -1.848230808973312378e-01 7.938385009765625000e-02 -8.732336014509201050e-02 -1.947996914386749268e-01 -2.981947064399719238e-01 2.099923044443130493e-01 -2.153824456036090851e-02 -1.172071024775505066e-01 -3.553497195243835449e-01 8.431462198495864868e-02 2.879501283168792725e-01 -1.329973191022872925e-01 3.000328838825225830e-01 2.691906094551086426e-01 1.476670056581497192e-01 -1.221445761620998383e-02 1.391858458518981934e-01 4.222979769110679626e-03 1.069915816187858582e-01 -1.174730435013771057e-01
4.187782406806945801e-01 -2.634511291980743408e-01 5.330645665526390076e-02 -9.993378072977066040e-03 1.477513611316680908e-01 3.199398815631866455e-01 -4.550291970372200012e-02 -9.801923483610153198e-02 -5.136726051568984985e-02 -1.069930568337440491e-02 4.374420642852783203e-02 -1.285510361194610596e-01 1.026614289730787277e-02 1.626532711088657379e-02 1.724484190344810486e-02 -2.305738180875778198e-01 5.689145997166633606e-02 -5.606497451663017273e-02 6.313300132751464844e-02 -6.483992096036672592e-03 -9.190531820058822632e-02 3.126948326826095581e-02 -6.452108919620513916e-02 -6.959632784128189087e-02 2.579634189605712891e-01 -2.996426448225975037e-02 3.806774616241455078e-01 -4.680039584636688232e-01 4.468701779842376709e-02 1.140413880348205566e-01 2.503829896450042725e-01 -5.885875225067138672e-02
2.363943010568618774e-01 -8.736778795719146729e-02 9.610429406166076660e-02 -1.405766606330871582e-01 3.011356592178344727e-01 2.785495817661285400e-01 3.671167790889739990e-02 -1.386919766664505005e-01 -1.379642933607101440e-01 3.159361705183982849e-02 1.474797576665878296e-01 1.246162280440330505e-01 -1.459593176841735840e-01 -1.382199116051197052e-02 9.765006601810455322e-02 -3.368617594242095947e-01 9.045047312974929810e-02 8.542133122682571411e-02 2.889320552349090576e-01 -2.176931351423263550e-01 -1.775668412446975708e-01 2.276037633419036865e-01 -4.530403390526771545e-02 1.332212686538696289e-01 1.809998005628585815e-01 -1.473198533058166504e-01 2.926560640335083008e-01 -2.749563455581665039e-01 -2.811858989298343658e-02 5.282819643616676331e-02 1.485442072153091431e-01 -1.611493378877639771e-01
4.068339467048645020e-01 -7.975897751748561859e-03 2.428875565528869629e-01 -3.544012084603309631e-02 2.197905033826828003e-01 2.638703882694244385e-01 -4.111455753445625305e-02 -2.912049591541290283e-01 -2.281951755285263062e-01 -3.743272274732589722e-02 -6.139738857746124268e-02 -2.141776978969573975e-01 -1.676074229180812836e-02 2.726061642169952393e-01 -6.713076680898666382e-02 -2.256517857313156128e-01 -1.450839042663574219e-01 6.639344245195388794e-02 -9.811504185199737549e-02 -4.888428747653961182e-02 -2.933740317821502686e-01 -4.050691053271293640e-02 -1.426318734884262085e-01 5.193606019020080566e-02 2.430850416421890259e-01 1.029334738850593567e-01 2.157316207885742188e-01 -1.095304191112518311e-01 1.423794478178024292e-01 -6.104578822851181030e-02 1.767628937959671021e-01 7.013910263776779175e-02
2.549872994422912598e-01 -2.775067985057830811e-01 -2.465946078300476074e-01 -1.895478367805480957e-01 2.916576564311981201e-01 -1.217999681830406189e-01 2.781311869621276855e-01 -1.579474657773971558e-01 -1.273193657398223877e-01 -1.970931589603424072e-01 -2.677256166934967041e-01 4.879902303218841553e-02 1.184789165854454041e-01 2.483768463134765625e-01 -2.530612945556640625e-01 7.002886384725570679e-02 -2.018867582082748413e-01 1.127363517880439758e-01 2.181943058967590332e-01 -9.725423902273178101e-02 -2.580562829971313477e-01 1.773105561733245850e-01 9.072920680046081543e-02 8.903443068265914917e-02 1.307050324976444244e-02 -1.227269880473613739e-02 1.554230302572250366e-01 -6.471076607704162598e-02 5.621168389916419983e-02 3.869180381298065186e-02 5.037200078368186951e-02 -1.570305675268173218e-01
3.104059398174285889e-01 -2.389859855175018311e-01 2.364850230515003204e-02 -1.436093747615814209e-01 -4.413666948676109314e-02 2.383714318275451660e-01 2.232040651142597198e-02 -1.473536193370819092e-01 1.626632809638977051e-01 -2.106485068798065186e-01 2.457918971776962280e-02 -6.989647448062896729e-02 -4.056538641452789307e-02 9.952897578477859497e-02 -2.260103076696395874e-01 -3.970010951161384583e-02 -1.299456357955932617e-01 -1.693616807460784912e-02 -2.247460335493087769e-01 -1.393608003854751587e-01 -2.909530103206634521e-01 1.486208140850067139e-01 -2.711494080722332001e-02 1.792109310626983643e-01 1.399594843387603760e-01 2.328807115554809570e-01 4.075690209865570068e-01 -6.942266225814819336e-02 -1.581036597490310669e-01 4.171425849199295044e-02 2.749240696430206299e-01 1.734009832143783569e-01
2.000093162059783936e-01 -3.269403874874114990e-01 2.522448599338531494e-01 -1.484533131588250399e-04 1.648898422718048096e-02 -8.092215657234191895e-02 2.620127797126770020e-02 1.790385693311691284e-01 -8.642490208148956299e-02 -3.245856612920761108e-02 -8.498620241880416870e-02 -9.895309805870056152e-02 -2.746214866638183594e-01 2.565362490713596344e-02 -5.956782400608062744e-02 -4.328716695308685303e-01 -2.562364041805267334e-01 -4.266743734478950500e-02 1.512361764907836914e-01 -7.046554982662200928e-02 -2.759268321096897125e-02 -3.396839275956153870e-02 2.208173424005508423e-01 6.058681383728981018e-02 -1.221501603722572327e-01 4.343695566058158875e-02 6.326126307249069214e-02 -7.241782732307910919e-03 3.183562457561492920e-01 -4.082946181297302246e-01 -4.927486553788185120e-02 1.279533654451370239e-01
1.956799775362014771e-01 -5.653111338615417480e-01 2.493202500045299530e-02 -1.584253758192062378e-01 -2.519075572490692139e-02 -8.884101361036300659e-02 -2.934746444225311279e-02 -6.234816461801528931e-02 -4.633167758584022522e-02 5.877502635121345520e-02 -3.237976506352424622e-02 -1.999278962612152100e-01 -1.181601658463478088e-01 -6.938113830983638763e-03 2.571621239185333252e-01 -2.772617042064666748e-01 2.080750651657581329e-02 -1.919726468622684479e-02 -2.421516776084899902e-01 -1.476870477199554443e-01 -9.845556318759918213e-02 -1.218968704342842102e-01 1.760149300098419189e-01 5.976776406168937683e-02 2.050986438989639282e-01 2.207528203725814819e-01 4.861798509955406189e-02 -1.245859414339065552e-01 1.652285307645797729e-01 -3.282651901245117188e-01 1.050051227211952209e-01 -6.615243852138519287e-02
1.687898784875869751e-01 -4.589239135384559631e-02 -6.363132596015930176e-02 -2.868383526802062988e-01 -5.134224519133567810e-02 9.287531673908233643e-02 1.073417216539382935e-01 -1.352185476571321487e-02 1.073091104626655579e-01 5.331183224916458130e-02 -2.347505986690521240e-01 -4.529156908392906189e-02 6.926904618740081787e-02 -6.395565718412399292e-02 -3.461025655269622803e-01 -3.069093823432922363e-01 -8.294472098350524902e-02 -3.669685870409011841e-02 1.446614116430282593e-01 -1.846039742231369019e-01 6.011468917131423950e-02 1.231039837002754211e-01 -6.298694759607315063e-02 1.540238410234451294e-01 1.798201799392700195e-01 7.607515156269073486e-02 5.313745737075805664e-01 7.679221220314502716e-03 1.451245099306106567e-01 -1.407990045845508575e-02 2.578209340572357178e-01 -2.185494005680084229e-01
8.632327616214752197e-02 -1.603441089391708374e-01 -4.657355323433876038e-02 -1.064292490482330322e-01 4.607792571187019348e-02 5.091340746730566025e-03 -6.705608963966369629e-02 8.018872141838073730e-02 2.960634529590606689e-01 1.969037353992462158e-01 -3.272377252578735352e-01 -1.077279523015022278e-01 -1.364532262086868286e-01 -8.612496405839920044e-02 -1.380369812250137329e-01 1.558291167020797729e-01 -3.336515128612518311e-01 -2.729721739888191223e-02 8.931311964988708496e-02 -2.124660611152648926e-01 5.418329313397407532e-02 1.733195334672927856e-01 -1.960011869668960571e-01 1.610818319022655487e-02 7.059011608362197876e-02 -9.248133748769760132e-02 1.748711913824081421e-01 -1.933491379022598267e-01 4.504691958427429199e-01 1.000416204333305359e-01 3.070801794528961182e-01 1.449852623045444489e-02
1.793638058006763458e-02 -4.740517139434814453e-01 -3.150846809148788452e-02 7.344149053096771240e-02 3.001836538314819336e-01 -1.577545553445816040e-01 -1.054112985730171204e-01 1.286340206861495972e-01 3.463514894247055054e-02 1.491190940141677856e-01 1.272604465484619141e-01 -1.679026894271373749e-02 -2.704208493232727051e-01 1.617954224348068237e-01 1.112155150622129440e-02 -4.287469387054443359e-02 -3.068449199199676514e-01 -1.395154595375061035e-01 2.127108350396156311e-02 -1.344011425971984863e-01 2.571698725223541260e-01 -2.443495206534862518e-02 -1.804970204830169678e-02 2.225702106952667236e-01 -8.297108858823776245e-02 5.602866038680076599e-02 2.865537405014038086e-01 -2.031826227903366089e-01 1.834672391414642334e-01 -2.008390873670578003e-01 1.286885887384414673e-01 -1.096514537930488586e-01
2.693797647953033447e-02 -3.563054800033569336e-01 -2.931563556194305420e-02 9.281876683235168457e-02 3.512000665068626404e-02 -1.774221509695053101e-01 2.232474535703659058e-01 -1.152175068855285645e-01 7.210934162139892578e-02 -1.540902070701122284e-02 -2.948131971061229706e-02 -1.059873253107070923e-01 -1.473440825939178467e-01 -2.529058046638965607e-02 -1.411508172750473022e-01 -1.991755366325378418e-01 -1.075744405388832092e-01 -1.468159407377243042e-01 1.673589497804641724e-01 1.426196191459894180e-02 1.662072688341140747e-01 -1.626813262701034546e-01 -4.714345932006835938e-02 2.488788068294525146e-01 1.659797579050064087e-01 9.379129856824874878e-02 3.560735881328582764e-01 -2.382164448499679565e-01 4.466204941272735596e-01 2.004302144050598145e-01 -1.473140567541122437e-01 -8.196075260639190674e-02
-2.834557928144931793e-02 -4.932932853698730469e-01 -2.747200727462768555e-01 3.586751595139503479e-02 1.338190138339996338e-01 -1.057844161987304688e-01 -6.550192367285490036e-03 7.367751747369766235e-02 2.447596788406372070e-01 -1.472949385643005371e-01 -9.576437063515186310e-03 -9.800499305129051208e-03 -1.293403804302215576e-01 -1.364153693430125713e-03 7.599611300975084305e-03 -1.278611719608306885e-01 -1.319759935140609741e-01 -7.545617222785949707e-02 2.290522158145904541e-01 -2.851838767528533936e-01 -5.050890892744064331e-02 1.864344030618667603e-01 -4.189956188201904297e-02 1.461913734674453735e-01 1.005908548831939697e-01 1.541596353054046631e-01 4.205536842346191406e-01 -1.362456083297729492e-01 2.690747380256652832e-01 7.862644642591476440e-02 -4.090257361531257629e-02 -5.189266055822372437e-02
9.831039607524871826e-02 -1.680516898632049561e-01 1.210544481873512268e-01 -1.738065034151077271e-01 1.474310457706451416e-01 9.346661157906055450e-03 3.006611764430999756e-01 9.921555966138839722e-02 -3.258011043071746826e-01 2.409814298152923584e-01 1.682715117931365967e-01 -2.227211743593215942e-01 -8.626867830753326416e-02 2.066354900598526001e-01 -5.663907527923583984e-02 -3.809989988803863525e-01 2.790532074868679047e-02 4.923995584249496460e-02 -1.175451278686523438e-01 -1.569112241268157959e-01 -1.192529052495956421e-01 1.924669593572616577e-01 1.288215816020965576e-01 8.385258913040161133e-02 -1.484042108058929443e-01 1.618364006280899048e-01 1.652244180440902710e-01 -6.377455592155456543e-02 2.541190087795257568e-01 -2.636387050151824951e-01 9.300302714109420776e-02 1.251987516880035400e-01
3.190371394157409668e-01 -1.455481201410293579e-01 3.943737596273422241e-02 -1.011246964335441589e-01 2.288178652524948120e-01 1.926146894693374634e-01 2.567943334579467773e-01 7.155258953571319580e-02 1.699727177619934082e-01 2.364856153726577759e-01 -1.765577942132949829e-01 -1.949354410171508789e-01 1.825512386858463287e-02 1.162495538592338562e-01 4.405140876770019531e-02 1.334705650806427002e-01 -1.284236758947372437e-01 9.256947040557861328e-02 4.283897578716278076e-03 -1.476775556802749634e-01 -3.158856034278869629e-01 6.423744559288024902e-02 2.202269881963729858e-01 2.335255593061447144e-01 -4.896187409758567810e-02 -1.070863902568817139e-01 3.977009952068328857e-01 -1.124381422996520996e-01 1.910014748573303223e-01 3.228827938437461853e-02 2.026488333940505981e-01 -6.380632985383272171e-03
1.067728325724601746e-01 -3.477408885955810547e-01 -6.561652570962905884e-02 1.185985654592514038e-01 2.694673538208007812e-01 -8.782070130109786987e-03 -1.130410060286521912e-01 1.314045786857604980e-01 1.399522572755813599e-01 1.773011833429336548e-01 -8.217818289995193481e-02 5.583916604518890381e-02 -2.062504887580871582e-01 2.687826454639434814e-01 -3.589582070708274841e-02 5.945558845996856689e-02 -3.529889583587646484e-01 -6.163843907415866852e-03 -1.274742372334003448e-02 -1.048497483134269714e-01 2.366734445095062256e-01 -7.131932675838470459e-02 -8.019326627254486084e-02 2.479624897241592407e-01 1.086993329226970673e-02 3.119318559765815735e-02 2.374100387096405029e-01 -3.352045714855194092e-01 3.405165672302246094e-01 1.052540764212608337e-01 3.854982554912567139e-02 -5.407252907752990723e-02
-6.013957411050796509e-02 -2.877858281135559082e-01 2.042309343814849854e-01 5.423750355839729309e-02 1.397655457258224487e-01 -1.012305468320846558e-01 1.875285655260086060e-01 -7.321736216545104980e-02 -2.173685729503631592e-01 -1.409586369991302490e-01 2.306397259235382080e-01 2.081764116883277893e-02 -1.438643932342529297e-01 -1.888888701796531677e-02 1.025169268250465393e-01 -1.535343080759048462e-01 -2.420828342437744141e-01 -1.217819824814796448e-01 -1.089665442705154419e-01 -2.988950908184051514e-02 -7.069122046232223511e-02 -4.884374327957630157e-03 -2.972617149353027344e-01 -1.368200927972793579e-01 1.094770133495330811e-01 1.205829456448554993e-01 2.375219762325286865e-01 -4.948714375495910645e-01 2.296220213174819946e-01 1.892115361988544464e-02 1.168180033564567566e-01 -1.727433502674102783e-01
1.756083816289901733e-01 -4.533042311668395996e-01 -9.785789251327514648e-02 1.419954597949981689e-01 8.507197722792625427e-03 -1.205091923475265503e-01 -3.619232447817921638e-03 -1.089989766478538513e-01 1.307336688041687012e-01 1.758946292102336884e-02 9.969595074653625488e-02 -4.020852223038673401e-02 -2.820565924048423767e-02 3.763806074857711792e-02 1.230361312627792358e-02 -7.693397253751754761e-02 -7.633567601442337036e-02 -6.866524368524551392e-02 9.571956098079681396e-02 -3.820389509201049805e-01 2.089695185422897339e-01 9.632550179958343506e-02 2.228788100183010101e-02 1.298537254333496094e-01 -3.880262002348899841e-02 1.567120552062988281e-01 5.104856491088867188e-01 -1.960652321577072144e-01 2.750168740749359131e-01 -9.198030084371566772e-02 1.007667556405067444e-01 1.220513805747032166e-01
-2.002647966146469116e-01 -3.965432047843933105e-01 -8.668325096368789673e-02 -1.231094598770141602e-01 3.687243461608886719e-01 2.405948191881179810e-02 1.663398928940296173e-02 2.237354516983032227e-01 1.431672181934118271e-02 1.216486543416976929e-01 -1.389534175395965576e-01 2.401307597756385803e-02 -2.492376118898391724e-01 1.034698188304901123e-01 -2.935688756406307220e-02 -4.437158629298210144e-02 -6.871417909860610962e-02 -2.535832114517688751e-02 3.179050236940383911e-02 -1.544022466987371445e-02 -1.792483329772949219e-01 -2.057383358478546143e-01 5.335589498281478882e-02 2.513314783573150635e-01 -4.083273001015186310e-03 -7.507859729230403900e-03 4.240919947624206543e-01 -8.361448347568511963e-02 3.550915718078613281e-01 -1.480266004800796509e-01 2.357708103954792023e-02 2.705205988604575396e-04
1.459504067897796631e-01 -4.822974652051925659e-02 9.639368206262588501e-02 -2.612034976482391357e-01 2.843257486820220947e-01 -1.084351986646652222e-01 2.312287092208862305e-01 -1.842351853847503662e-01 -7.168271392583847046e-02 1.200498044490814209e-01 1.312581822276115417e-02 1.735183000564575195e-01 -1.159857437014579773e-01 1.673456281423568726e-01 -1.318930685520172119e-01 3.106695413589477539e-02 -2.047270089387893677e-01 2.962545454502105713e-01 7.245424389839172363e-02 -2.258000150322914124e-02 -1.216259673237800598e-01 -2.199963629245758057e-01 3.299105167388916016e-02 2.348190993070602417e-01 -4.313248023390769958e-02 2.122954875230789185e-01 3.263674974441528320e-01 -4.126766696572303772e-03 3.307169675827026367e-01 -2.246032059192657471e-01 -4.088352248072624207e-02 -1.984485536813735962e-01
1.841044239699840546e-02 -3.934310972690582275e-01 -1.859809607267379761e-01 9.112846106290817261e-02 8.487877994775772095e-02 -2.015353552997112274e-02 2.541823871433734894e-02 -2.496455013751983643e-01 -8.564433455467224121e-02 -5.870041623711585999e-02 -4.261312484741210938e-01 -1.028532236814498901e-01 -9.391804039478302002e-02 1.762719899415969849e-01 -3.126435279846191406e-01 -1.173979118466377258e-01 -1.980273425579071045e-01 4.539164155721664429e-02 6.389689445495605469e-02 -1.554773598909378052e-01 1.958867721259593964e-02 2.681963890790939331e-02 -1.553130000829696655e-01 9.212045371532440186e-02 -1.100166328251361847e-02 2.393171638250350952e-01 1.792588979005813599e-01 1.216563805937767029e-01 2.908446788787841797e-01 1.176121681928634644e-01 5.240513011813163757e-02 -2.613278925418853760e-01
2.802022993564605713e-01 -1.689434349536895752e-01 3.317597135901451111e-02 -3.015904724597930908e-01 -1.680691959336400032e-03 3.115724921226501465e-01 2.179953604936599731e-01 -8.920633792877197266e-02 1.098347976803779602e-01 1.715600192546844482e-01 8.543919771909713745e-02 -1.247940063476562500e-01 -2.565593421459197998e-01 -1.707207858562469482e-01 -3.824330121278762817e-02 -1.885604411363601685e-01 -1.717702299356460571e-01 1.318054944276809692e-01 8.370877057313919067e-02 -4.638346657156944275e-02 -2.789945900440216064e-01 1.131775006651878357e-01 -2.596051432192325592e-02 1.042656227946281433e-01 1.655284166336059570e-01 1.470885276794433594e-01 3.243871331214904785e-01 -2.219474315643310547e-01 -1.540507376194000244e-01 1.139131784439086914e-01 1.040645465254783630e-01 -2.065992355346679688e-01
2.488157153129577637e-01 -8.782634139060974121e-02 2.260097116231918335e-01 -3.270392417907714844e-01 7.480756938457489014e-02 1.635724096558988094e-03 1.329004913568496704e-01 1.572742611169815063e-01 -1.515481770038604736e-01 2.192001491785049438e-01 1.088797673583030701e-01 -2.217189073562622070e-01 -1.304795742034912109e-01 3.803168237209320068e-02 6.378052383661270142e-02 -3.891104161739349365e-01 -1.960354149341583252e-01 -3.027381002902984619e-02 -4.196487367153167725e-03 -2.270484119653701782e-01 -2.824195623397827148e-01 5.947355553507804871e-02 -5.878398567438125610e-02 5.867336876690387726e-03 -7.621843367815017700e-02 9.027241915464401245e-02 2.524268925189971924e-01 -2.285071164369583130e-01 1.072238236665725708e-01 2.724932134151458740e-02 -5.034606903791427612e-03 3.138611912727355957e-01
5.118323117494583130e-02 -2.199824452400207520e-01 2.193963676691055298e-01 -7.389114052057266235e-02 1.688519567251205444e-01 -9.299310296773910522e-02 1.446772664785385132e-01 6.032112613320350647e-02 -3.116375803947448730e-01 -2.783283591270446777e-02 2.720357477664947510e-01 -2.728386223316192627e-01 -8.081553131341934204e-02 2.819466292858123779e-01 -8.760212361812591553e-02 -1.939604729413986206e-01 6.585613638162612915e-02 -2.350972443819046021e-01 2.375036627054214478e-01 -2.799134328961372375e-02 -3.687265217304229736e-01 1.190797686576843262e-01 1.817480474710464478e-02 8.083683997392654419e-02 -1.896154135465621948e-02 1.719988733530044556e-01 4.684372246265411377e-02 1.032469794154167175e-01 2.939680516719818115e-01 3.101083450019359589e-02 2.268961071968078613e-01 -2.336981706321239471e-02
3.642656803131103516e-01 -1.278888136148452759e-01 1.564924418926239014e-01 -2.215911000967025757e-01 2.018497437238693237e-01 1.987400054931640625e-01 -1.629123836755752563e-01 -3.496924042701721191e-02 -8.401171304285526276e-03 1.613217443227767944e-01 2.392849922180175781e-01 8.428689092397689819e-02 -2.104111760854721069e-01 8.671192079782485962e-02 9.496938437223434448e-03 -3.951010406017303467e-01 8.141198195517063141e-03 1.274730563163757324e-01 1.738186329603195190e-01 -3.404498472809791565e-02 -2.850532531738281250e-01 -7.476625964045524597e-03 1.125312671065330505e-01 2.055625915527343750e-01 1.282152533531188965e-01 7.885751128196716309e-02 1.332746744155883789e-01 -2.241455167531967163e-01 1.227022558450698853e-01 3.130678087472915649e-02 1.751949489116668701e-01 -2.227244228124618530e-01
7.265809178352355957e-02 -2.213388122618198395e-02 9.040611796081066132e-03 -1.769361197948455811e-01 -9.149363636970520020e-02 2.168266773223876953e-01 -2.972473576664924622e-02 6.255196779966354370e-02 -3.333654254674911499e-02 -6.602070480585098267e-02 -1.551129817962646484e-01 2.322623431682586670e-01 -1.231237873435020447e-01 -2.192066311836242676e-01 -2.017012089490890503e-01 -2.262535840272903442e-01 -1.593353897333145142e-01 -1.081526279449462891e-02 9.895233809947967529e-02 -1.437230855226516724e-01 -3.800448030233383179e-02 1.497243493795394897e-01 -5.171428993344306946e-02 1.105873510241508484e-01 1.498248130083084106e-01 2.408583611249923706e-01 5.478235483169555664e-01 -2.006590738892555237e-02 3.255419731140136719e-01 7.224666327238082886e-02 2.649482488632202148e-01 -8.375083655118942261e-02
1.837958544492721558e-01 -2.745821774005889893e-01 -1.302839815616607666e-01 -9.585957974195480347e-02 1.804096102714538574e-01 -2.014393210411071777e-01 7.536979857832193375e-03 2.051440924406051636e-01 2.658057212829589844e-02 9.541037678718566895e-02 1.557439118623733521e-01 1.503290385007858276e-01 4.047968238592147827e-02 1.921490132808685303e-01 -2.630614638328552246e-01 -3.660824522376060486e-02 -2.098084241151809692e-01 4.506792873144149780e-02 -2.016558647155761719e-01 4.944260790944099426e-02 -2.688076198101043701e-01 5.722850561141967773e-02 -6.732077896595001221e-02 3.628783822059631348e-01 -2.202150821685791016e-01 5.253814905881881714e-02 2.253735214471817017e-01 -3.252877295017242432e-01 9.299639612436294556e-02 -1.429109424352645874e-01 1.862090677022933960e-01 -1.054353937506675720e-01
-9.695910848677158356e-03 -2.164686024188995361e-01 -1.118058711290359497e-02 6.195576861500740051e-02 9.660942852497100830e-02 6.510593928396701813e-03 -8.324306458234786987e-02 2.264566421508789062e-01 1.179281994700431824e-01 1.008007153868675232e-01 -2.391343237832188606e-03 2.121870033442974091e-02 2.749933861196041107e-02 1.412458866834640503e-01 -1.151394844055175781e-01 4.992581531405448914e-02 1.028153523802757263e-01 -1.590560227632522583e-01 -6.967920809984207153e-02 -1.742205768823623657e-01 -1.223967224359512329e-01 8.636836707592010498e-02 1.624506562948226929e-01 3.625968396663665771e-01 4.314646869897842407e-02 3.643433749675750732e-01 6.106640100479125977e-01 -1.005180999636650085e-01 -1.925637200474739075e-02 1.431378573179244995e-01 1.749799698591232300e-01 -5.631407257169485092e-03
-5.446768831461668015e-03 -4.497605562210083008e-01 -8.987446874380111694e-02 1.668819487094879150e-01 1.107974052429199219e-01 -3.053779602050781250e-01 2.396029978990554810e-02 -1.788161136209964752e-02 2.517414391040802002e-01 -2.367489784955978394e-01 -3.070493228733539581e-02 -7.985975593328475952e-02 -1.733061075210571289e-01 2.036660909652709961e-01 -3.998749703168869019e-02 3.952453657984733582e-02 -2.135006189346313477e-01 -2.687373571097850800e-02 8.793727308511734009e-02 -1.716387718915939331e-01 -1.015777438879013062e-01 7.784599065780639648e-02 2.741638384759426117e-02 3.051535598933696747e-02 1.133718565106391907e-01 1.838287115097045898e-01 2.485156953334808350e-01 -2.874836921691894531e-01 3.531762361526489258e-01 -1.241507083177566528e-01 1.009879820048809052e-02 1.450941562652587891e-01
1.909388005733489990e-01 -3.276180475950241089e-02 -4.503054171800613403e-02 -2.396806478500366211e-01 2.430499941110610962e-01 -1.682071983814239502e-01 7.021879404783248901e-02 5.352718383073806763e-02 -8.841715008020401001e-02 -7.906819134950637817e-02 2.615751624107360840e-01 -6.635043770074844360e-02 -1.219206675887107849e-02 3.338805586099624634e-02 9.846790693700313568e-03 2.502910792827606201e-02 -2.311574220657348633e-01 2.149152010679244995e-01 -1.947173178195953369e-01 -1.555495411157608032e-01 -3.055082447826862335e-02 2.603671848773956299e-01 1.420000642538070679e-01 5.380282551050186157e-02 2.756040990352630615e-01 -2.369819581508636475e-01 1.253709197044372559e-01 -2.057844847440719604e-01 4.458161592483520508e-01 -8.225440979003906250e-02 2.551897168159484863e-01 -6.791701912879943848e-02
3.651525378227233887e-01 -3.622785508632659912e-01 -3.580425679683685303e-02 -2.031987756490707397e-01 5.962117388844490051e-02 1.441702395677566528e-01 -2.091267704963684082e-01 -1.365878134965896606e-01 2.963332273066043854e-02 2.503950707614421844e-02 -5.163742974400520325e-02 -4.745288565754890442e-02 -6.142568960785865784e-02 -3.744734451174736023e-02 -1.571250110864639282e-01 -6.513841450214385986e-02 -2.090440094470977783e-01 -5.161465704441070557e-02 -1.824435293674468994e-01 -2.470025718212127686e-01 -1.524555981159210205e-01 1.553487777709960938e-01 7.263077050447463989e-02 1.498306095600128174e-01 1.591583043336868286e-01 1.708672642707824707e-01 2.512200176715850830e-01 -2.651106715202331543e-01 -2.240002155303955078e-01 1.377161741256713867e-01 1.895244866609573364e-01 2.384176403284072876e-01
-1.339057534933090210e-01 -2.133656889200210571e-01 -1.527274996042251587e-01 6.773695349693298340e-02 2.027979940176010132e-01 2.685042656958103180e-02 2.507318370044231415e-02 1.307368725538253784e-01 2.317433059215545654e-01 1.018357127904891968e-01 -3.466212376952171326e-02 1.053266972303390503e-01 -3.545138537883758545e-01 3.755868226289749146e-02 -2.137169092893600464e-01 -7.480646483600139618e-03 -3.096836805343627930e-01 -1.561738252639770508e-01 -1.992819905281066895e-01 -1.319878250360488892e-01 1.587366126477718353e-02 1.918258965015411377e-01 -1.202764362096786499e-01 1.722877025604248047e-01 1.194890886545181274e-01 2.271843701601028442e-01 2.704826891422271729e-01 -3.581720292568206787e-01 1.469188928604125977e-01 2.242804914712905884e-01 1.654259674251079559e-02 4.175356775522232056e-02
6.031725555658340454e-02 -3.032629489898681641e-01 1.396871209144592285e-01 -2.164334803819656372e-01 -1.728338003158569336e-02 1.706728041172027588e-01 -1.917297765612602234e-02 1.876166015863418579e-01 -1.293583065271377563e-01 1.518935859203338623e-01 1.136481016874313354e-02 -9.077131748199462891e-02 -2.503399848937988281e-01 5.030506849288940430e-02 6.947627663612365723e-02 -1.125483214855194092e-01 -7.520622760057449341e-02 1.771687418222427368e-01 -1.981357187032699585e-01 -1.610182076692581177e-01 -3.057098090648651123e-01 1.851001679897308350e-01 1.486713141202926636e-01 -1.296360194683074951e-01 3.223651349544525146e-01 2.879983931779861450e-02 4.847467541694641113e-01 4.436117410659790039e-02 -5.237193545326590538e-04 -1.716594696044921875e-01 -1.238131988793611526e-02 4.470166191458702087e-02
1.393688470125198364e-01 -4.043260216712951660e-01 4.858013242483139038e-02 7.881792634725570679e-02 2.282719165086746216e-01 4.191721975803375244e-02 -2.221477478742599487e-01 -1.736475974321365356e-01 -1.568745821714401245e-01 1.555572263896465302e-02 -3.261089920997619629e-01 7.893605530261993408e-02 -2.790940403938293457e-01 1.509876400232315063e-01 -1.613154858350753784e-01 1.750967837870121002e-02 4.065863415598869324e-02 -9.545471519231796265e-02 1.492364555597305298e-01 -1.871056109666824341e-01 -1.506313681602478027e-03 -1.330589950084686279e-01 -9.653250128030776978e-02 3.020994961261749268e-01 9.886384010314941406e-03 1.622002273797988892e-01 2.058330476284027100e-01 -2.866019867360591888e-02 2.862178683280944824e-01 -7.991804182529449463e-02 9.994070231914520264e-02 -2.376575320959091187e-01
-1.884613931179046631e-01 -2.357092648744583130e-01 -1.044549047946929932e-01 1.147998198866844177e-01 2.644211053848266602e-01 2.811113893985748291e-01 7.487904280424118042e-02 -7.876679301261901855e-02 3.528846427798271179e-03 1.411513388156890869e-01 5.601940676569938660e-03 5.015687644481658936e-02 2.829087674617767334e-01 1.905630677938461304e-01 2.298736013472080231e-02 -1.987869292497634888e-01 -2.064162641763687134e-01 -9.207141399383544922e-02 -3.968948498368263245e-03 -1.161571145057678223e-01 -2.828305661678314209e-01 2.708036899566650391e-01 2.018575556576251984e-02 3.757200390100479126e-02 4.501520469784736633e-02 -5.512061994522809982e-03 7.855799794197082520e-02 -3.269775509834289551e-01 2.868581116199493408e-01 -1.413555741310119629e-01 3.285044431686401367e-01 -1.158036570996046066e-02
1.057272255420684814e-01 -2.365582585334777832e-01 6.144166365265846252e-02 9.335174225270748138e-03 2.867183983325958252e-01 6.668724119663238525e-02 -7.756481319665908813e-02 1.463331729173660278e-01 1.319480836391448975e-01 4.547342658042907715e-02 6.625827401876449585e-02 -4.409022256731987000e-02 -3.610376035794615746e-03 3.183038234710693359e-01 2.312557399272918701e-02 5.347163230180740356e-02 -1.184841990470886230e-01 7.139427214860916138e-02 1.038360819220542908e-01 9.305875003337860107e-02 3.394266963005065918e-02 1.713553071022033691e-01 -2.386028617620468140e-01 2.680749297142028809e-01 -1.056559160351753235e-01 2.277285158634185791e-01 4.765360653400421143e-01 -6.600952893495559692e-02 4.281994998455047607e-01 -2.454337105154991150e-02 -8.265291899442672729e-02 3.514540195465087891e-02
-4.611403495073318481e-02 -2.010968327522277832e-01 -6.732300855219364166e-03 -2.458110898733139038e-01 5.395593047142028809e-01 2.763715386390686035e-02 9.465502202510833740e-02 1.097410395741462708e-01 -2.285084500908851624e-02 8.399406075477600098e-02 -1.575661301612854004e-01 3.579909726977348328e-02 1.140793101512826979e-04 -4.034345224499702454e-02 -4.024673104286193848e-01 -2.268245629966259003e-02 -4.784964025020599365e-02 -6.739471107721328735e-02 7.616695016622543335e-02 -5.207062140107154846e-02 -2.873079478740692139e-01 -7.055440545082092285e-02 -1.701038181781768799e-01 -3.774211555719375610e-02 5.289767403155565262e-03 2.635565027594566345e-02 1.036801710724830627e-01 -2.873935997486114502e-01 3.401324152946472168e-01 -2.769859321415424347e-02 -2.044566720724105835e-01 2.667973563075065613e-02
2.337622493505477905e-01 -1.146781668066978455e-01 -8.065122365951538086e-02 1.063802465796470642e-01 4.486077427864074707e-01 -1.767198294401168823e-01 5.910904705524444580e-02 -1.963616721332073212e-02 -1.734861545264720917e-02 -4.686632752418518066e-02 1.124345883727073669e-01 -1.073681861162185669e-01 1.359530687332153320e-01 1.264176964759826660e-01 -1.157376691699028015e-01 1.375596076250076294e-01 -3.355719745159149170e-01 4.852262884378433228e-02 -7.882450520992279053e-02 -2.900904119014739990e-01 -1.310669332742691040e-01 -2.312378585338592529e-01 -1.140515804290771484e-01 1.681443750858306885e-01 3.350660502910614014e-01 4.649749770760536194e-02 9.886187314987182617e-02 7.229252904653549194e-02 3.281496763229370117e-01 -1.076535657048225403e-01 1.124309226870536804e-01 -7.728496193885803223e-02
2.182842046022415161e-01 -1.309856772422790527e-01 4.847501963376998901e-02 -2.957835979759693146e-02 1.853621602058410645e-01 3.439572155475616455e-01 -2.787334322929382324e-01 -6.443663686513900757e-02 -8.941479027271270752e-03 -1.649953126907348633e-01 3.484525159001350403e-02 2.690313756465911865e-02 -7.600629329681396484e-02 3.933975473046302795e-02 3.628564625978469849e-02 -3.055337369441986084e-01 4.248215630650520325e-02 7.697676867246627808e-02 1.577363610267639160e-01 4.299613088369369507e-02 -3.427945375442504883e-01 -4.204839468002319336e-02 1.012436896562576294e-01 1.329184472560882568e-01 1.154536083340644836e-01 2.556580007076263428e-01 2.405479103326797485e-01 -3.195964395999908447e-01 2.250607162714004517e-01 -1.510634124279022217e-01 6.317674368619918823e-02 -2.615600824356079102e-01
2.113885805010795593e-02 -4.552646875381469727e-01 -1.965216919779777527e-02 1.444897800683975220e-01 1.219414174556732178e-01 -2.911852598190307617e-01 3.514486178755760193e-02 -1.139069274067878723e-01 2.642861902713775635e-01 -1.166104674339294434e-01 3.692128509283065796e-02 -1.847244203090667725e-01 -1.118895933032035828e-01 1.058316156268119812e-01 -6.192706525325775146e-02 -2.452339604496955872e-02 -2.807064950466156006e-01 -5.174828693270683289e-02 9.592162072658538818e-02 -1.463646534830331802e-02 -1.202850565314292908e-01 1.573466956615447998e-01 5.190337449312210083e-02 3.419949859380722046e-02 1.928553134202957153e-01 1.511465609073638916e-01 2.025836408138275146e-01 -1.566145420074462891e-01 3.469583392143249512e-01 -2.300004065036773682e-01 3.896041586995124817e-02 2.751067876815795898e-01
3.378337919712066650e-01 -1.789546161890029907e-01 1.421006619930267334e-01 -2.283097058534622192e-01 1.497999876737594604e-01 2.277203053236007690e-01 1.855685263872146606e-01 -7.076147943735122681e-02 1.850437223911285400e-01 1.142186373472213745e-01 1.006006449460983276e-01 -1.327339112758636475e-01 -1.441243141889572144e-01 6.637469679117202759e-02 8.795090019702911377e-02 -1.447934657335281372e-01 -9.973302483558654785e-03 -5.164149031043052673e-02 3.272980153560638428e-01 -2.703610956668853760e-01 -3.133610188961029053e-01 6.258431077003479004e-02 1.139776110649108887e-01 1.555719673633575439e-01 -1.526442021131515503e-01 -1.323605626821517944e-01 2.056922614574432373e-01 -2.677038908004760742e-01 7.613918930292129517e-02 1.815842390060424805e-01 6.838937103748321533e-02 -1.354624778032302856e-01
2.386774569749832153e-01 -8.896801620721817017e-02 1.120645701885223389e-01 1.855055540800094604e-01 3.901533186435699463e-01 -3.402921184897422791e-02 3.033270835876464844e-01 -4.488297551870346069e-02 -1.216954886913299561e-01 2.370247095823287964e-01 5.834905430674552917e-02 1.949277818202972412e-01 -9.879416227340698242e-02 2.390878945589065552e-01 -1.272431761026382446e-01 -2.997513413429260254e-01 -2.755093574523925781e-01 -1.621490418910980225e-01 -5.165406689047813416e-02 -1.951709240674972534e-01 -1.765602678060531616e-01 1.841175109148025513e-01 1.284458935260772705e-01 2.891814708709716797e-02 2.352788150310516357e-01 1.284502595663070679e-01 8.724269270896911621e-02 -4.308222606778144836e-02 -1.478522717952728271e-01 7.599739730358123779e-02 1.402413398027420044e-01 -3.740424662828445435e-02
-5.307371541857719421e-02 -3.590858578681945801e-01 -8.010988123714923859e-03 -6.860019266605377197e-02 6.021753326058387756e-02 3.624540567398071289e-02 2.083560675382614136e-01 -6.796851754188537598e-02 1.286304295063018799e-01 -2.655377238988876343e-02 -2.420605719089508057e-02 1.415988355875015259e-01 -7.185118645429611206e-02 1.444468833506107330e-02 -2.614837512373924255e-02 -1.093789190053939819e-01 1.348393857479095459e-01 -1.462502628564834595e-01 -1.017383038997650146e-01 -3.065635561943054199e-01 -2.169780433177947998e-01 -1.005027890205383301e-01 -2.424500584602355957e-01 2.779998183250427246e-01 2.984265387058258057e-01 -1.673973281867802143e-03 1.827145218849182129e-01 -1.986145041882991791e-02 4.681132137775421143e-01 -8.780756592750549316e-02 2.588906884193420410e-01 -2.718560025095939636e-02
2.839898467063903809e-01 -2.039491981267929077e-01 1.981480605900287628e-02 8.192956447601318359e-02 3.364312946796417236e-01 4.094968736171722412e-02 -2.649499475955963135e-02 -7.748409360647201538e-02 -1.791532486677169800e-01 4.797409102320671082e-02 2.940538525581359863e-01 -2.476578205823898315e-01 -1.011092364788055420e-01 7.602755725383758545e-02 8.070376515388488770e-02 -1.685532778501510620e-01 -2.885499894618988037e-01 -1.571010351181030273e-01 -2.340353876352310181e-01 -1.305000334978103638e-01 -4.673133045434951782e-02 -2.137193381786346436e-01 -1.606505364179611206e-01 5.675319954752922058e-02 2.332169003784656525e-02 9.613429009914398193e-02 2.492904216051101685e-01 -3.515579998493194580e-01 1.962299495935440063e-01 3.426188603043556213e-02 1.512851864099502563e-01 -3.505793958902359009e-02
1.309193670749664307e-01 -3.827524781227111816e-01 -6.613080948591232300e-02 -2.939027845859527588e-01 1.929955631494522095e-01 3.296596556901931763e-02 5.287081748247146606e-02 -2.292048484086990356e-01 2.554777637124061584e-02 -4.721476137638092041e-02 -3.536204397678375244e-01 3.820615634322166443e-02 2.199287153780460358e-02 1.589551419019699097e-01 -2.146243155002593994e-01 -1.356971859931945801e-01 6.618092954158782959e-02 7.412003353238105774e-03 -8.060140535235404968e-03 -2.779462039470672607e-01 -1.029445305466651917e-01 1.069803461432456970e-01 -1.651004105806350708e-01 -1.932755410671234131e-01 1.355817168951034546e-01 7.963086664676666260e-02 1.161068007349967957e-01 -1.069173663854598999e-01 2.929283082485198975e-01 -1.312796771526336670e-01 -3.180682361125946045e-01 -1.003652438521385193e-01
-1.136869005858898163e-02 -3.752409815788269043e-01 -1.301983445882797241e-01 -1.361429244279861450e-01 7.357098907232284546e-02 -1.854048669338226318e-01 -8.602092415094375610e-02 1.912030726671218872e-01 1.562293469905853271e-01 -5.626525729894638062e-02 1.109755411744117737e-01 -7.731605321168899536e-02 2.593261934816837311e-02 2.431443035602569580e-01 -1.415195912122726440e-01 -1.279199421405792236e-01 -4.486924707889556885e-01 5.418667942285537720e-02 2.138211727142333984e-01 9.055788069963455200e-02 -1.564411073923110962e-01 1.115842834115028381e-01 -1.789197139441967010e-02 4.829203709959983826e-02 7.935240119695663452e-02 1.673813462257385254e-01 1.368762701749801636e-01 -2.319447547197341919e-01 3.006364703178405762e-01 -1.990192383527755737e-01 3.717540949583053589e-02 2.486052066087722778e-01
1.059615239500999451e-01 -1.931916475296020508e-01 -1.850984692573547363e-01 -1.756128668785095215e-01 2.934693098068237305e-01 2.290990389883518219e-02 2.286554872989654541e-01 -3.320718109607696533e-01 7.457958906888961792e-02 -1.140226498246192932e-01 -3.045853376388549805e-01 1.907755807042121887e-02 4.132638126611709595e-02 3.402041792869567871e-01 -1.830173730850219727e-01 -7.753991335630416870e-02 1.513033062219619751e-01 1.704151630401611328e-01 -1.437749364413321018e-03 -7.308721542358398438e-02 -1.559000164270401001e-01 1.214160397648811340e-01 -2.369895577430725098e-02 -1.123067066073417664e-01 8.628635667264461517e-03 -1.851957291364669800e-02 4.295578002929687500e-01 2.440100722014904022e-02 2.281126081943511963e-01 -4.149418696761131287e-02 1.076539903879165649e-01 -9.006455540657043457e-02
2.904614992439746857e-02 -4.194404184818267822e-01 1.805914193391799927e-01 -2.547635138034820557e-02 2.080557048320770264e-01 2.009941041469573975e-01 1.889059692621231079e-01 -1.230883151292800903e-01 -5.148598551750183105e-02 -2.753931581974029541e-01 1.117155402898788452e-01 7.917255163192749023e-03 -1.704743355512619019e-01 2.369773983955383301e-01 -1.312498301267623901e-01 -4.394499212503433228e-02 -2.554806508123874664e-02 -9.843388199806213379e-02 -3.290642499923706055e-01 -1.849873065948486328e-01 1.400196254253387451e-01 -1.997874490916728973e-02 7.586064934730529785e-02 2.846719324588775635e-01 1.380638126283884048e-02 -4.733607918024063110e-02 5.897337198257446289e-02 -2.226721793413162231e-01 2.978270947933197021e-01 -4.833683744072914124e-02 1.891679465770721436e-01 -1.344320774078369141e-01
1.001654639840126038e-01 -3.404046408832073212e-03 5.090329051017761230e-02 -2.503508925437927246e-01 -3.839977830648422241e-02 1.995082246139645576e-03 2.457095682621002197e-01 8.706334978342056274e-02 1.108328551054000854e-01 -3.746683895587921143e-02 -2.572083473205566406e-01 -6.916563957929611206e-02 -8.074518293142318726e-02 -5.334691703319549561e-02 -3.940834403038024902e-01 -2.030791640281677246e-01 -2.031993567943572998e-01 -8.768077939748764038e-02 1.716078221797943115e-01 -1.968368142843246460e-01 1.340634524822235107e-01 1.562894284725189209e-01 -9.049762738868594170e-04 2.019026875495910645e-01 1.154780089855194092e-01 4.094518348574638367e-02 5.370186567306518555e-01 -5.808299779891967773e-02 9.762541204690933228e-02 -5.027654394507408142e-02 1.231751963496208191e-01 -1.742950826883316040e-01
5.237040519714355469e-01 -2.748149633407592773e-01 1.675096526741981506e-02 -1.916711032390594482e-01 7.989440113306045532e-02 -1.843924522399902344e-01 2.476868778467178345e-01 -3.022560477256774902e-02 -1.413160562515258789e-01 1.839588731527328491e-01 -2.949383258819580078e-01 1.415314525365829468e-01 -1.281774044036865234e-01 2.569718472659587860e-02 3.306503221392631531e-02 -6.763283908367156982e-02 -8.422793447971343994e-02 -1.048283874988555908e-01 1.132379472255706787e-02 -2.072456118185073137e-04 -5.588862299919128418e-02 -9.058193117380142212e-02 -1.254226118326187134e-01 3.539034724235534668e-01 3.437518328428268433e-02 -7.896258682012557983e-02 3.463584482669830322e-01 -1.501658111810684204e-01 -6.256628781557083130e-02 2.796338871121406555e-02 1.733428239822387695e-02 3.888154774904251099e-02
1.777829527854919434e-01 -3.677190542221069336e-01 -2.564516961574554443e-01 -2.691180445253849030e-02 1.186541244387626648e-01 1.366800665855407715e-01 1.038342714309692383e-01 2.318798452615737915e-01 1.182088442146778107e-02 -8.860726654529571533e-02 1.947575435042381287e-02 -5.332296248525381088e-03 -5.930551886558532715e-02 -1.580487377941608429e-02 -8.267661184072494507e-02 -4.069568961858749390e-02 -1.906248033046722412e-01 -2.875439226627349854e-01 3.791981339454650879e-01 -1.001180708408355713e-01 6.172578036785125732e-02 1.826555877923965454e-01 -1.211375147104263306e-01 2.267695069313049316e-01 1.056903004646301270e-01 1.787347644567489624e-01 1.355546116828918457e-01 -1.197306960821151733e-01 3.232046067714691162e-01 2.861261665821075439e-01 -9.696736000478267670e-03 -1.017863824963569641e-01
2.204002626240253448e-02 -3.710782527923583984e-01 -8.416936546564102173e-02 1.481679230928421021e-01 2.939587533473968506e-01 -1.763004213571548462e-01 -5.666985735297203064e-02 1.951555013656616211e-01 1.496212929487228394e-01 1.361687034368515015e-01 -1.887306272983551025e-01 3.273461386561393738e-02 -1.665993481874465942e-01 2.233081161975860596e-01 4.429899156093597412e-02 -1.538847945630550385e-02 -2.610389590263366699e-01 -5.807463452219963074e-02 1.917489916086196899e-01 -1.192605197429656982e-01 1.043695807456970215e-01 5.453691259026527405e-02 -7.848071306943893433e-02 1.479323655366897583e-01 7.350810337811708450e-03 1.786786317825317383e-01 4.067609608173370361e-01 -1.652661412954330444e-01 3.528434336185455322e-01 5.102021992206573486e-02 6.047534756362438202e-03 -1.566059328615665436e-02
1.773595064878463745e-01 -6.717152893543243408e-02 -1.996906287968158722e-02 -1.449770778417587280e-01 -7.929512113332748413e-02 -1.152656078338623047e-01 -1.653362512588500977e-01 -1.238925829529762268e-01 2.118626385927200317e-01 -1.059622131288051605e-02 -5.335215851664543152e-02 -6.630499660968780518e-02 2.662573941051959991e-02 2.325283139944076538e-01 -2.969709038734436035e-01 6.948693096637725830e-02 -3.458945751190185547e-01 -7.495521008968353271e-02 -1.310914307832717896e-01 -2.853936851024627686e-01 7.793013751506805420e-02 1.952883005142211914e-01 -5.268784239888191223e-02 1.108488067984580994e-01 -3.965444862842559814e-02 -1.077895909547805786e-01 2.563228011131286621e-01 -3.019477427005767822e-01 3.776080012321472168e-01 1.720733940601348877e-01 2.659117989242076874e-02 -2.327591031789779663e-01
2.722547054290771484e-01 -1.687669754028320312e-02 3.635099530220031738e-02 -2.730187475681304932e-01 6.922891736030578613e-02 -1.987444013357162476e-01 1.725711226463317871e-01 -5.038883164525032043e-02 1.299474239349365234e-01 -1.161505356431007385e-01 -1.320131570100784302e-01 -2.386797219514846802e-01 1.071117147803306580e-01 3.135091662406921387e-01 -1.613300740718841553e-01 5.258672311902046204e-02 -1.574903428554534912e-01 -2.253406681120395660e-02 2.765353396534919739e-02 2.846621163189411163e-02 -6.991095840930938721e-02 5.743001401424407959e-02 -1.906207948923110962e-01 5.165595933794975281e-02 -9.083697199821472168e-02 2.883601188659667969e-02 2.486975044012069702e-01 -3.557740747928619385e-01 4.158915281295776367e-01 2.472799420356750488e-01 1.532915979623794556e-01 -2.443877980113029480e-02
3.652043640613555908e-01 -2.164374291896820068e-01 -5.049268901348114014e-02 5.620532110333442688e-02 1.604980826377868652e-01 1.559866964817047119e-01 1.878917068243026733e-01 2.023930400609970093e-01 4.988163337111473083e-02 6.240179762244224548e-02 -1.419864743947982788e-01 -2.798560559749603271e-01 9.091278165578842163e-02 3.575999289751052856e-02 -1.377630382776260376e-01 -2.849893867969512939e-01 -2.043233513832092285e-01 6.573418527841567993e-02 -1.234444901347160339e-01 9.106728248298168182e-03 -2.024951130151748657e-01 -8.488341420888900757e-02 1.840687394142150879e-01 1.730723083019256592e-01 3.265702724456787109e-02 1.325993984937667847e-01 3.563527464866638184e-01 -1.760991960763931274e-01 -4.524528980255126953e-03 2.503801286220550537e-01 2.445488423109054565e-01 2.266681194305419922e-02
4.256760701537132263e-02 -2.784354984760284424e-01 -1.490158028900623322e-02 -8.489156514406204224e-02 2.947421669960021973e-01 4.629386961460113525e-02 -1.362905055284500122e-01 -1.511845141649246216e-01 9.124651551246643066e-03 6.176032871007919312e-02 -2.900124490261077881e-01 5.835939198732376099e-02 -1.337374597787857056e-01 2.178947031497955322e-01 -1.132675036787986755e-01 -3.263083472847938538e-02 8.003561943769454956e-02 -1.105207130312919617e-01 2.190737277269363403e-01 -4.864756762981414795e-02 1.442078407853841782e-02 9.061245620250701904e-02 -8.036697655916213989e-02 -1.164516583085060120e-01 1.224397346377372742e-01 8.209160715341567993e-02 6.036501750349998474e-02 -9.268605150282382965e-03 3.401167988777160645e-01 2.843618988990783691e-01 5.090192556381225586e-01 -1.832910180091857910e-01
-2.489062026143074036e-02 -2.294519245624542236e-01 1.185553614050149918e-02 -2.665340304374694824e-01 1.700186133384704590e-01 6.746392697095870972e-02 -1.590847820043563843e-01 6.455902755260467529e-02 5.691203847527503967e-02 3.912128880620002747e-02 -2.573550343513488770e-01 6.013505905866622925e-02 -2.490853518247604370e-01 4.753847420215606689e-02 -2.075597494840621948e-01 -9.379062801599502563e-02 1.750443875789642334e-01 -2.218449115753173828e-01 -8.761544525623321533e-02 -2.020160108804702759e-01 1.286230236291885376e-01 2.722722589969635010e-01 -3.009319864213466644e-02 -4.701901599764823914e-02 7.076976448297500610e-02 1.733826547861099243e-01 3.605387508869171143e-01 2.072321809828281403e-02 4.375405907630920410e-01 1.015086378902196884e-02 2.044236510992050171e-01 -2.937385812401771545e-02
-2.481040731072425842e-02 -3.805313110351562500e-01 1.211975291371345520e-01 -3.712474368512630463e-03 -2.448313310742378235e-02 -1.980636827647686005e-02 2.949520014226436615e-02 -5.302341282367706299e-02 3.887983411550521851e-02 1.547885779291391373e-02 -2.702145576477050781e-01 1.541079021990299225e-02 -1.090862527489662170e-01 -1.552098058164119720e-02 1.947361081838607788e-01 -6.050553638488054276e-03 -6.991772353649139404e-02 2.170656025409698486e-01 2.619778364896774292e-02 -1.826395392417907715e-01 7.470256090164184570e-02 2.524954378604888916e-01 -2.115314006805419922e-01 2.330307662487030029e-01 2.001239806413650513e-01 4.280897676944732666e-01 4.546639323234558105e-01 -1.140443533658981323e-01 3.988351207226514816e-03 -6.566961109638214111e-02 7.803945243358612061e-02 -4.704629629850387573e-02
4.180765151977539062e-02 -8.559938520193099976e-02 3.326567634940147400e-02 1.541892588138580322e-01 4.176318645477294922e-01 2.997628748416900635e-01 -1.341639608144760132e-01 7.536262273788452148e-02 2.652499824762344360e-02 2.777135968208312988e-01 -3.778938576579093933e-02 -2.415493428707122803e-01 4.271289333701133728e-02 1.866813153028488159e-01 -2.086520940065383911e-01 -5.799985677003860474e-02 -1.526404172182083130e-01 5.429245904088020325e-02 7.727743685245513916e-02 7.318361848592758179e-02 -1.981884241104125977e-01 2.754006385803222656e-01 -5.486309155821800232e-02 6.461186707019805908e-02 -1.422725915908813477e-01 1.832999587059020996e-01 2.925964295864105225e-01 -3.416034877300262451e-01 1.433181315660476685e-01 -5.753855034708976746e-02 8.960092440247535706e-03 1.302048116922378540e-01
-4.640810191631317139e-02 -1.695231497287750244e-01 -2.211562842130661011e-01 -2.222945988178253174e-01 2.763241529464721680e-01 9.474385529756546021e-03 -1.229176819324493408e-01 2.552911639213562012e-01 -1.501364409923553467e-01 -1.062274202704429626e-01 -5.078995600342750549e-02 -2.119962871074676514e-01 -4.884677380323410034e-02 2.005632519721984863e-01 -1.914886534214019775e-01 1.218765787780284882e-02 -1.807313114404678345e-01 -1.473202407360076904e-01 6.879002600908279419e-02 -4.427260160446166992e-01 -8.309099078178405762e-02 -1.648870855569839478e-01 6.602342426776885986e-02 5.078604910522699356e-03 9.330005198717117310e-02 -6.632513552904129028e-02 2.705570161342620850e-01 -1.861436814069747925e-01 8.936907351016998291e-02 2.775723338127136230e-01 2.281630784273147583e-01 -4.065167903900146484e-02
1.245442852377891541e-01 -3.135504424571990967e-01 4.722518101334571838e-02 -4.607342928647994995e-02 1.086868867278099060e-01 2.813337147235870361e-01 2.606660723686218262e-01 8.421936631202697754e-02 6.487014144659042358e-02 9.307564049959182739e-02 -3.326150402426719666e-02 -2.176675051450729370e-01 1.522065699100494385e-01 2.684290707111358643e-02 -1.867555975914001465e-01 -8.596172183752059937e-02 -9.547682851552963257e-02 1.707244962453842163e-01 -8.759538829326629639e-02 1.391843110322952271e-01 -1.711482554674148560e-01 3.286105394363403320e-01 1.064642295241355896e-01 -1.316883116960525513e-01 2.771486341953277588e-01 -5.128151550889015198e-02 3.492050468921661377e-01 -3.314903676509857178e-01 -4.829157888889312744e-02 1.346703916788101196e-01 1.472806036472320557e-01 -6.014654412865638733e-02
3.936889767646789551e-01 9.697675704956054688e-03 -1.074930131435394287e-01 -5.376970022916793823e-02 2.896106839179992676e-01 4.806488007307052612e-02 -1.313301473855972290e-01 4.132191091775894165e-02 8.224405348300933838e-02 -3.404493629932403564e-02 -8.601621538400650024e-02 2.874878644943237305e-01 -2.497190050780773163e-02 1.606466621160507202e-01 -7.902509719133377075e-02 -1.268483847379684448e-01 -1.619901880621910095e-02 1.417727917432785034e-01 -3.622922301292419434e-02 1.322971889749169350e-03 -2.922285795211791992e-01 8.445683866739273071e-02 -1.435218155384063721e-01 2.380089312791824341e-01 -1.284618079662322998e-01 1.068549752235412598e-01 2.635856866836547852e-01 -3.900781571865081787e-01 2.925337255001068115e-01 -2.131149768829345703e-01 6.928129494190216064e-02 -4.225611314177513123e-02
-4.696527030318975449e-03 -1.400851011276245117e-01 1.945323646068572998e-01 -2.444688528776168823e-01 3.022823631763458252e-01 -7.124488055706024170e-02 -2.317333221435546875e-01 -5.574228614568710327e-02 9.353733807802200317e-02 -1.477438025176525116e-02 -4.539478123188018799e-01 -5.303054675459861755e-02 -1.012133434414863586e-01 2.640261650085449219e-01 -3.695189356803894043e-01 1.169030442833900452e-01 -1.153557095676660538e-02 -5.532119423151016235e-02 8.188681304454803467e-02 -2.914280258119106293e-02 1.837205886840820312e-02 2.751538064330816269e-03 -1.965984404087066650e-01 -6.054927408695220947e-02 2.754541113972663879e-02 1.710432767868041992e-01 1.857295036315917969e-01 -2.015679180622100830e-01 2.347511649131774902e-01 -2.251806668937206268e-02 2.471820414066314697e-01 -7.881085574626922607e-02
1.067969799041748047e-01 -1.058824136853218079e-01 1.538297533988952637e-01 1.440608059056103230e-03 4.126735031604766846e-02 1.950389444828033447e-01 -7.208374887704849243e-02 4.586658254265785217e-02 -3.116370141506195068e-01 -1.831614598631858826e-02 1.520869582891464233e-01 -5.585012212395668030e-02 -1.685506999492645264e-01 2.034534215927124023e-01 -2.336097955703735352e-01 5.817559361457824707e-02 -3.469649255275726318e-01 3.735953569412231445e-02 -1.404530704021453857e-01 -2.538183629512786865e-01 -1.064822971820831299e-01 -6.672332435846328735e-02 3.422540845349431038e-03 1.857461594045162201e-02 3.907015919685363770e-01 -1.073365914635360241e-03 1.232247278094291687e-01 -3.537071049213409424e-01 2.475725263357162476e-01 -7.302227616310119629e-02 1.665273755788803101e-01 2.140911221504211426e-01
2.523877620697021484e-01 -1.696281880140304565e-02 2.267616689205169678e-01 -2.788869896903634071e-03 1.664873808622360229e-01 -1.163309887051582336e-01 2.852169796824455261e-02 -8.571226149797439575e-02 6.342989951372146606e-02 2.603953517973423004e-02 -1.717020124197006226e-01 -2.033026814460754395e-01 1.010802313685417175e-01 3.337182700634002686e-01 7.228011731058359146e-03 9.183313697576522827e-02 -1.990211158990859985e-01 -6.949192285537719727e-02 2.812420725822448730e-01 3.091489151120185852e-02 -4.283085763454437256e-01 2.060845345258712769e-01 -1.714130789041519165e-01 9.934413433074951172e-02 -1.411767024546861649e-02 -2.119649387896060944e-02 3.376148939132690430e-01 -2.412931323051452637e-01 1.985964030027389526e-01 1.155096590518951416e-01 9.653285890817642212e-02 7.049121707677841187e-02
1.608371436595916748e-01 -1.560533493757247925e-01 5.627226456999778748e-02 4.890969395637512207e-02 2.241956442594528198e-01 -1.170204505324363708e-01 1.142757311463356018e-01 -8.160127699375152588e-02 -1.157941967248916626e-01 4.905432090163230896e-02 7.286572456359863281e-02 5.843178182840347290e-02 -4.630945622920989990e-02 8.237889036536216736e-03 2.890450693666934967e-02 -1.318696290254592896e-01 -2.945006787776947021e-01 -4.669989347457885742e-01 -1.893760710954666138e-01 1.566237024962902069e-02 -1.434249728918075562e-01 1.597443670034408569e-01 -2.208889573812484741e-01 -1.417600922286510468e-02 -2.193004824221134186e-02 1.767814904451370239e-01 3.928486704826354980e-01 -2.908479869365692139e-01 7.488892227411270142e-02 -1.650822460651397705e-01 2.132708281278610229e-01 -1.748134940862655640e-01
1.369287818670272827e-01 -2.674972414970397949e-01 1.425858885049819946e-01 -1.875298023223876953e-01 2.232629358768463135e-01 -8.570256084203720093e-02 3.252615034580230713e-01 9.140460938215255737e-02 -3.122873008251190186e-01 1.048435643315315247e-01 1.803922653198242188e-01 -1.098580658435821533e-01 -5.868484824895858765e-02 9.284859150648117065e-02 6.126138195395469666e-02 -3.844851255416870117e-01 1.123063731938600540e-02 -2.724527120590209961e-01 5.721746012568473816e-03 -9.134674817323684692e-02 -1.662112176418304443e-01 1.989840865135192871e-01 2.164145112037658691e-01 1.293136477470397949e-01 -4.711453616619110107e-02 1.557431370019912720e-01 1.876901239156723022e-01 -1.009088680148124695e-01 7.767957448959350586e-02 -1.917890459299087524e-01 1.156610399484634399e-01 1.564992964267730713e-01
-3.803054615855216980e-02 -5.655964836478233337e-02 4.811790212988853455e-02 -1.873112916946411133e-01 -6.008478347212076187e-03 -1.032630074769258499e-02 -2.957176044583320618e-02 -6.075554713606834412e-02 -3.626229241490364075e-02 1.233544945716857910e-01 -2.931329309940338135e-01 1.145235821604728699e-01 -2.366826683282852173e-01 5.819259211421012878e-03 -2.838210761547088623e-01 -4.170671403408050537e-01 9.398689121007919312e-02 -1.931452304124832153e-01 -1.155327409505844116e-01 -1.370099782943725586e-01 1.944542080163955688e-01 2.509450614452362061e-01 -2.066366374492645264e-02 1.021073535084724426e-01 5.993176251649856567e-02 2.374026030302047729e-01 4.133647978305816650e-01 -1.131303608417510986e-01 2.818861305713653564e-01 3.505381196737289429e-02 7.531949132680892944e-02 -8.509043604135513306e-02
2.189126312732696533e-01 -9.832280687987804413e-03 -8.195158094167709351e-02 1.279667764902114868e-01 1.394253820180892944e-01 -7.763957977294921875e-02 1.434514373540878296e-01 5.604782607406377792e-03 2.721086144447326660e-01 -7.818195968866348267e-02 1.261136233806610107e-01 -2.436893880367279053e-01 -6.100393831729888916e-02 -8.931468427181243896e-02 -1.755444854497909546e-01 -1.253420263528823853e-01 -2.076829075813293457e-01 -3.931830078363418579e-02 -1.312071233987808228e-01 -1.592156440019607544e-01 -3.961588740348815918e-01 -1.150275487452745438e-02 2.599638700485229492e-01 2.000566422939300537e-01 7.057201862335205078e-02 1.079244837164878845e-01 4.208295643329620361e-01 1.713247969746589661e-02 2.999363839626312256e-01 1.929012872278690338e-02 9.814101457595825195e-02 1.524351835250854492e-01
3.927667438983917236e-01 -3.840458393096923828e-02 2.214256078004837036e-01 -1.657035201787948608e-02 9.776170551776885986e-02 3.667042851448059082e-01 1.492332480847835541e-02 -3.806801438331604004e-01 -2.585562467575073242e-01 -2.206477895379066467e-02 5.604235455393791199e-02 -1.103289201855659485e-01 -4.277323186397552490e-02 1.503420770168304443e-01 -1.745802164077758789e-01 2.307936362922191620e-02 -2.812402248382568359e-01 1.667993329465389252e-02 -1.418527308851480484e-02 3.907852247357368469e-02 -8.646156638860702515e-02 1.416589468717575073e-01 -9.870488941669464111e-02 -1.237769331783056259e-02 2.587265670299530029e-01 -5.954272300004959106e-02 2.359810024499893188e-01 -1.897558420896530151e-01 2.030516862869262695e-01 2.181098610162734985e-02 1.856653392314910889e-01 -1.038927659392356873e-01
3.372954130172729492e-01 -2.114645093679428101e-01 4.569076746702194214e-02 -1.857996359467506409e-02 2.308358103036880493e-01 2.382086217403411865e-01 3.172781169414520264e-01 -4.179880768060684204e-02 1.848491281270980835e-01 2.114873826503753662e-01 -6.029834970831871033e-02 -3.213845193386077881e-01 1.929312385618686676e-02 9.034199267625808716e-02 -7.142909616231918335e-02 -5.827120970934629440e-03 -2.330306917428970337e-01 1.122862026095390320e-01 -1.143374014645814896e-02 -5.849382653832435608e-02 -2.060500681400299072e-01 1.031925901770591736e-01 1.433023065328598022e-01 2.441150993108749390e-01 -8.215834945440292358e-02 -8.013858646154403687e-02 3.323986232280731201e-01 -7.716879993677139282e-02 1.362590640783309937e-01 1.619033217430114746e-01 2.213415503501892090e-01 -8.145321160554885864e-03
1.010949313640594482e-01 -3.706563711166381836e-01 2.306091338396072388e-01 -5.578764900565147400e-02 2.355228215456008911e-01 -1.763744354248046875e-01 -4.717778414487838745e-02 -1.176057979464530945e-01 -1.453004479408264160e-01 -7.228373736143112183e-02 8.288194984197616577e-02 -4.483010247349739075e-02 -3.185996711254119873e-01 2.270368486642837524e-01 -1.007071211934089661e-01 -1.053640693426132202e-01 -1.302517503499984741e-01 -1.399860382080078125e-01 1.204565074294805527e-02 -5.456061288714408875e-02 -2.290177792310714722e-01 1.290320158004760742e-01 -1.518638134002685547e-01 1.892142444849014282e-01 3.279987871646881104e-01 2.995478687807917595e-03 -1.264475286006927490e-01 -1.429028064012527466e-01 1.344560384750366211e-01 2.872071266174316406e-01 2.678400576114654541e-01 -3.682905226014554501e-04
-8.204220235347747803e-02 -5.017510056495666504e-01 1.993214488029479980e-01 1.251187734305858612e-02 1.442872583866119385e-01 2.133062332868576050e-01 1.946732103824615479e-01 -1.548538506031036377e-01 1.014588326215744019e-01 -7.665240764617919922e-02 -2.632190100848674774e-02 4.185586422681808472e-02 -2.269361019134521484e-01 1.620065122842788696e-01 -2.543944679200649261e-02 1.010868996381759644e-01 -2.519493401050567627e-01 -3.230939209461212158e-01 -1.807695627212524414e-01 -6.246158480644226074e-02 1.181118935346603394e-01 -7.352083176374435425e-02 1.146839112043380737e-01 2.061284333467483521e-01 7.217283546924591064e-02 -1.062277518212795258e-02 2.359676361083984375e-01 -5.597266554832458496e-02 2.992086112499237061e-01 -6.719601340591907501e-03 1.531288623809814453e-01 -9.802359342575073242e-02
1.368315368890762329e-01 -1.863308548927307129e-01 1.700562052428722382e-02 -1.274574846029281616e-01 2.739566005766391754e-02 1.494902521371841431e-01 1.412823498249053955e-01 -4.396129027009010315e-02 -2.100635170936584473e-01 2.882782220840454102e-01 7.095574587583541870e-02 -8.921606093645095825e-02 -1.826476454734802246e-01 1.611330956220626831e-01 -1.704104058444499969e-02 -9.903611987829208374e-02 -6.902229785919189453e-02 1.904069334268569946e-01 -4.964495077729225159e-02 -1.477824747562408447e-01 -3.143127858638763428e-01 4.047506749629974365e-01 1.740244030952453613e-01 -4.079368337988853455e-02 4.477373957633972168e-01 2.339114248752593994e-01 1.925210356712341309e-01 2.590196952223777771e-02 1.180204004049301147e-01 -3.800166398286819458e-02 -2.017419226467609406e-02 -8.245208114385604858e-02
-5.968229100108146667e-02 -2.455103099346160889e-01 -1.674799062311649323e-02 -2.626473084092140198e-02 1.296641081571578979e-01 -2.188760340213775635e-01 -1.537830289453268051e-02 -6.064771488308906555e-02 -1.788754314184188843e-01 1.980533078312873840e-02 3.306054277345538139e-03 -1.739786416292190552e-01 -2.667931616306304932e-01 4.802449420094490051e-02 -5.534997582435607910e-02 -9.394084662199020386e-02 -1.706951111555099487e-01 -7.804723829030990601e-02 -2.064568847417831421e-01 1.999768614768981934e-01 -1.127122491598129272e-01 3.603320717811584473e-01 3.213453292846679688e-01 3.030907921493053436e-02 3.626710772514343262e-01 1.638755649328231812e-01 1.340514123439788818e-01 -3.113121688365936279e-01 1.803784370422363281e-01 -5.928277969360351562e-02 1.585014611482620239e-01 -1.396590471267700195e-01
2.858839333057403564e-01 -2.975537776947021484e-01 -6.394925713539123535e-02 -1.263124495744705200e-01 -1.200768444687128067e-02 3.493660986423492432e-01 -4.254724830389022827e-02 4.760645795613527298e-03 1.874104589223861694e-01 4.041668493300676346e-03 -8.221979439258575439e-02 -2.846431136131286621e-01 1.615724712610244751e-01 4.307661950588226318e-02 4.799608513712882996e-02 -1.851516962051391602e-01 -4.069837927818298340e-01 -2.787178382277488708e-02 4.074323549866676331e-02 -4.494978487491607666e-02 -2.176370173692703247e-01 2.754042446613311768e-01 -5.332081764936447144e-02 -4.286673665046691895e-02 -2.950451709330081940e-02 3.361870348453521729e-02 2.848426699638366699e-01 -9.680017083883285522e-02 -8.069332689046859741e-02 1.808800548315048218e-02 3.165575861930847168e-01 -2.542420662939548492e-02
3.797315359115600586e-01 -2.001808732748031616e-01 -5.695204064249992371e-02 -3.872086852788925171e-02 1.909297853708267212e-01 -1.964497193694114685e-02 1.949507296085357666e-01 -1.738184541463851929e-01 1.996280401945114136e-01 9.919638186693191528e-02 1.144266128540039062e-01 -5.718323215842247009e-02 -1.571001857519149780e-01 2.357022762298583984e-01 6.753510236740112305e-02 -1.153285428881645203e-01 -5.495318770408630371e-02 6.567955017089843750e-02 1.824261248111724854e-01 2.128309458494186401e-01 -1.250333040952682495e-01 2.443459481000900269e-01 7.863420248031616211e-02 1.241295337677001953e-01 3.188087940216064453e-01 -2.972593009471893311e-01 2.792947888374328613e-01 -5.830841138958930969e-02 1.756261140108108521e-01 -3.429871052503585815e-02 1.445789188146591187e-01 1.860277354717254639e-01
3.460591733455657959e-01 -3.062256574630737305e-01 -1.925735175609588623e-02 -5.431332811713218689e-02 7.106778025627136230e-02 3.353325724601745605e-01 4.099408090114593506e-01 8.019363507628440857e-03 1.945406198501586914e-01 1.380000710487365723e-01 -6.974207609891891479e-02 -3.295197188854217529e-01 3.724151290953159332e-03 6.589263677597045898e-02 -1.395379006862640381e-01 -9.529932588338851929e-02 -2.039177715778350830e-01 2.557681798934936523e-01 -6.591202225536108017e-03 2.841993980109691620e-02 -6.353995203971862793e-02 -2.427019923925399780e-02 7.685092091560363770e-02 1.144377142190933228e-01 7.734829932451248169e-02 -4.651219397783279419e-02 2.517422437667846680e-01 -1.307395249605178833e-01 1.017422750592231750e-01 1.311993151903152466e-01 2.135759294033050537e-01 -3.187672048807144165e-02
-1.484784018248319626e-02 -2.545648217201232910e-01 -1.262606307864189148e-02 8.921695500612258911e-02 1.546364426612854004e-01 -3.156419694423675537e-01 1.394032388925552368e-01 -5.733851715922355652e-02 2.578653693199157715e-01 2.457899600267410278e-02 -9.643871337175369263e-03 -7.272548973560333252e-02 -1.775252632796764374e-02 9.624353051185607910e-02 -1.294185500591993332e-02 5.172104015946388245e-02 -1.944494694471359253e-01 -5.210827663540840149e-02 1.400765478610992432e-01 -3.461298644542694092e-01 8.083026111125946045e-02 2.202807515859603882e-01 6.070474162697792053e-02 1.941015720367431641e-01 3.638326525688171387e-01 2.254923284053802490e-01 2.546363770961761475e-01 -9.922663867473602295e-02 3.194654583930969238e-01 -7.262673228979110718e-02 -1.711143553256988525e-01 -1.574881672859191895e-01
9.740833938121795654e-02 -2.569177448749542236e-01 -1.931730210781097412e-01 -2.177045941352844238e-01 3.911331295967102051e-01 -5.727983638644218445e-02 -5.364789441227912903e-02 1.173797249794006348e-01 7.857909426093101501e-03 -2.211092039942741394e-02 -8.882036432623863220e-03 -2.253621369600296021e-01 -1.672002524137496948e-01 2.375385910272598267e-01 -1.961984634399414062e-01 7.331700623035430908e-02 -1.795263439416885376e-01 3.917693346738815308e-02 3.794082254171371460e-02 -3.288729190826416016e-01 2.343805581331253052e-01 1.636189036071300507e-02 1.666268557310104370e-01 -9.218333661556243896e-02 6.640364974737167358e-02 1.313642263412475586e-01 2.190252840518951416e-01 -2.233978956937789917e-01 6.524598598480224609e-02 1.615379601716995239e-01 3.152519166469573975e-01 -5.566549301147460938e-02
-3.539882227778434753e-02 -2.762834429740905762e-01 8.974217809736728668e-03 -9.787555038928985596e-02 6.293632090091705322e-02 2.599589526653289795e-02 -9.050614200532436371e-03 -1.775182038545608521e-01 1.802940219640731812e-01 -1.326455920934677124e-01 -2.969563603401184082e-01 -3.194398886989802122e-04 -1.418314576148986816e-01 2.121668457984924316e-01 -2.601938545703887939e-01 -2.129329591989517212e-01 6.712485104799270630e-02 1.544707417488098145e-01 -9.710100293159484863e-02 -4.646431505680084229e-01 -3.159864544868469238e-01 4.329561442136764526e-02 -2.604566216468811035e-01 -7.241356372833251953e-02 1.490057408809661865e-01 3.729700669646263123e-02 1.798568964004516602e-01 -1.905550435185432434e-02 2.216002196073532104e-01 -7.038009166717529297e-02 -6.426692008972167969e-02 -1.306862980127334595e-01
8.412253111600875854e-02 -3.935700058937072754e-01 -3.926966339349746704e-02 1.732522994279861450e-01 2.210128307342529297e-01 -3.704291880130767822e-01 1.514306366443634033e-01 6.413409113883972168e-02 5.408937484025955200e-02 7.382935285568237305e-02 6.984289735555648804e-02 -9.342361241579055786e-02 -2.086518108844757080e-01 1.989479362964630127e-01 -2.068763524293899536e-01 1.371734403073787689e-02 -3.355024456977844238e-01 -6.555522233247756958e-02 -1.782884448766708374e-01 -2.505609393119812012e-02 -1.285025924444198608e-01 2.035225182771682739e-01 -4.775225371122360229e-02 2.103151194751262665e-02 -6.699312478303909302e-02 1.657542586326599121e-02 1.817140877246856689e-01 -2.316603809595108032e-01 2.343786954879760742e-01 1.169044375419616699e-01 3.377471491694450378e-02 2.723113298416137695e-01
1.255389153957366943e-01 -2.726646661758422852e-01 8.906565606594085693e-02 -2.207506299018859863e-01 1.302641928195953369e-01 -7.636367529630661011e-02 2.896954119205474854e-01 -6.930533796548843384e-02 1.064584106206893921e-01 1.346851885318756104e-01 -1.692112721502780914e-02 2.799119986593723297e-02 -1.528828889131546021e-01 3.905063867568969727e-02 -3.896297216415405273e-01 -3.872865065932273865e-02 -1.986284106969833374e-01 -1.257922053337097168e-01 -7.903840392827987671e-02 -2.176812440156936646e-01 -2.281499281525611877e-02 5.113395676016807556e-02 3.090848028659820557e-02 1.163843497633934021e-01 -1.369370967149734497e-01 4.900465607643127441e-01 7.109729200601577759e-02 -9.232846647500991821e-02 2.034561336040496826e-01 1.555222366005182266e-02 -2.830069065093994141e-01 -1.104531064629554749e-01
4.514347314834594727e-01 6.084889918565750122e-02 -1.236712373793125153e-02 -2.695182561874389648e-01 3.750431239604949951e-01 2.032021582126617432e-01 -1.417334657162427902e-02 1.526658050715923309e-02 -1.474839746952056885e-01 9.344948828220367432e-02 1.350975185632705688e-01 2.997136488556861877e-02 -1.524478048086166382e-01 -2.415409684181213379e-02 2.501782774925231934e-02 -3.488798141479492188e-01 2.332993969321250916e-02 -4.280135780572891235e-02 1.348322331905364990e-01 -4.083305969834327698e-02 -2.373144477605819702e-01 7.961858063936233521e-03 -9.918860159814357758e-03 1.764502376317977905e-01 1.910955160856246948e-01 1.458672154694795609e-02 2.505949437618255615e-01 -2.860599756240844727e-01 1.637697368860244751e-01 2.311541512608528137e-02 1.817241869866847992e-02 -1.504879146814346313e-01
-2.077781036496162415e-02 -4.232988357543945312e-01 -1.251444071531295776e-01 4.555859044194221497e-02 1.775121539831161499e-01 8.319820277392864227e-03 1.119072809815406799e-01 -1.747801899909973145e-01 1.193594560027122498e-01 2.539671361446380615e-01 1.069475784897804260e-01 -1.330285426229238510e-02 -2.749353647232055664e-01 -2.519260942935943604e-01 3.211398841813206673e-03 -2.375159710645675659e-01 -1.029981747269630432e-01 -7.447592914104461670e-02 1.373010277748107910e-01 -1.613470725715160370e-02 7.190279662609100342e-02 1.452907025814056396e-01 -1.883950382471084595e-01 2.865211069583892822e-01 -9.545155614614486694e-02 2.683098018169403076e-01 3.255635797977447510e-01 -7.163935899734497070e-02 2.006104737520217896e-01 -5.845211073756217957e-02 1.642134636640548706e-01 -1.309912558645009995e-02
-4.732550680637359619e-02 -3.520121276378631592e-01 3.983755111694335938e-01 -3.442573845386505127e-01 3.042697012424468994e-01 -1.391779929399490356e-01 -9.064566344022750854e-02 6.446985527873039246e-03 -3.164116060361266136e-03 4.436961840838193893e-03 -2.586555182933807373e-01 -3.336000442504882812e-02 -1.787178665399551392e-01 1.345509141683578491e-01 -5.388341844081878662e-02 -9.763590246438980103e-02 -2.066550254821777344e-01 -1.011681482195854187e-01 -1.291212141513824463e-01 -2.280510216951370239e-01 1.092151645570993423e-02 -1.089629065245389938e-02 -2.511974275112152100e-01 -4.815018922090530396e-02 2.249362319707870483e-01 -1.057653278112411499e-01 1.298681497573852539e-01 -1.835022121667861938e-01 -4.232829809188842773e-02 2.729910053312778473e-02 -2.067611664533615112e-01 -3.180091455578804016e-02
1.552963703870773315e-01 -1.090119406580924988e-01 -2.642915956676006317e-02 9.054620750248432159e-03 1.270468682050704956e-01 1.933461278676986694e-01 1.154180895537137985e-02 8.955085650086402893e-03 -1.614457815885543823e-01 3.098710477352142334e-01 2.844269014894962311e-02 -8.853012323379516602e-02 -1.958988457918167114e-01 2.369434386491775513e-01 -1.150261759757995605e-01 -1.975156366825103760e-01 -6.413833796977996826e-02 1.632573902606964111e-01 -1.622570753097534180e-01 -1.864075809717178345e-01 -3.484077751636505127e-01 3.583058714866638184e-01 1.518104970455169678e-01 -1.054920628666877747e-01 3.561969995498657227e-01 6.531727313995361328e-02 1.927534192800521851e-01 6.908006966114044189e-02 6.571457535028457642e-02 -2.741561532020568848e-01 7.163170259445905685e-03 -6.000650301575660706e-02
1.875605136156082153e-01 -4.068931937217712402e-02 2.942477166652679443e-02 -1.464788168668746948e-01 -2.686188742518424988e-02 6.732788681983947754e-02 -2.041543833911418915e-02 5.816754698753356934e-02 -4.078817146364599466e-04 -1.023946329951286316e-02 -3.283573985099792480e-01 -5.678581446409225464e-02 2.793703041970729828e-02 -6.978594511747360229e-02 -3.792557418346405029e-01 -3.257373869419097900e-01 -2.324346601963043213e-01 3.761281445622444153e-02 1.792215853929519653e-01 -1.164843216538429260e-01 7.385978847742080688e-02 2.069146335124969482e-01 -1.078329309821128845e-01 7.439228892326354980e-02 1.909407973289489746e-01 5.312920361757278442e-02 4.310698211193084717e-01 -1.053370255976915359e-02 5.140063539147377014e-02 -4.884563386440277100e-02 3.412051498889923096e-01 -2.276562452316284180e-01
2.922602295875549316e-01 -1.758037209510803223e-01 1.310422085225582123e-02 1.460524499416351318e-01 3.494531214237213135e-01 1.272866576910018921e-01 2.578840553760528564e-01 1.327228248119354248e-01 -6.695269048213958740e-02 -2.695227973163127899e-02 -6.451999396085739136e-02 -1.469004005193710327e-01 -6.070523057132959366e-03 -1.069413870573043823e-01 -7.183737307786941528e-02 2.400621213018894196e-02 -1.248974725604057312e-01 1.003974955528974533e-02 7.590898871421813965e-02 -1.561988331377506256e-02 -3.228818476200103760e-01 -7.168170809745788574e-02 6.980457901954650879e-02 1.512833833694458008e-01 -2.927922010421752930e-01 1.262534856796264648e-01 3.725323975086212158e-01 -1.311719715595245361e-01 2.510357499122619629e-01 -1.281547080725431442e-02 2.982017099857330322e-01 1.515103727579116821e-01
2.384571582078933716e-01 -1.383832395076751709e-01 1.893778741359710693e-01 -2.552615404129028320e-01 1.304812580347061157e-01 1.675866544246673584e-01 2.215077131986618042e-01 5.599625036120414734e-02 2.874316833913326263e-02 -4.794247820973396301e-02 1.470468193292617798e-01 -3.632403612136840820e-01 1.530482172966003418e-01 5.896945949643850327e-04 -4.844136908650398254e-02 -1.911172419786453247e-01 -1.600815504789352417e-01 6.354927551001310349e-03 9.004975855350494385e-02 -4.853802174329757690e-02 -2.940690517425537109e-01 5.983364209532737732e-02 -7.230864465236663818e-02 -2.241727560758590698e-01 1.187506914138793945e-01 -1.753412038087844849e-01 3.853576183319091797e-01 -3.434481024742126465e-01 2.851815521717071533e-02 9.881281852722167969e-02 -2.310362644493579865e-02 -5.081494897603988647e-02
1.788152754306793213e-01 -2.483041286468505859e-01 -2.196405678987503052e-01 5.919783189892768860e-02 4.291385412216186523e-01 1.268438696861267090e-01 2.279153168201446533e-01 -9.678606688976287842e-02 4.691788926720619202e-03 2.709164023399353027e-01 1.648399531841278076e-01 8.546598255634307861e-02 -9.068089723587036133e-02 -2.421267144381999969e-02 -6.282450258731842041e-02 -2.095123529434204102e-01 -3.579965531826019287e-01 -2.986996434628963470e-02 9.245460852980613708e-03 -4.922543093562126160e-02 -4.545975476503372192e-02 2.066979259252548218e-01 -2.253736555576324463e-01 1.108542159199714661e-01 7.854764908552169800e-02 2.243825346231460571e-01 1.014421805739402771e-01 -2.168329507112503052e-01 -1.713259262032806873e-03 -4.562138393521308899e-02 2.682496309280395508e-01 3.485064208507537842e-02
1.728778481483459473e-01 -2.231377810239791870e-01 1.827258318662643433e-01 -1.349184066057205200e-01 1.958213299512863159e-01 -2.569311764091253281e-03 -5.373413488268852234e-02 -3.540180996060371399e-02 -1.260544508695602417e-01 2.154256999492645264e-01 2.719460427761077881e-01 -2.172369360923767090e-01 -1.816254109144210815e-01 2.189682722091674805e-01 -5.941670387983322144e-02 -3.230177760124206543e-01 -1.922199577093124390e-01 -5.185993760824203491e-02 -1.972609758377075195e-01 -2.262015491724014282e-01 8.561319857835769653e-02 2.049830928444862366e-02 5.793228745460510254e-02 1.876781694591045380e-02 -2.336773425340652466e-01 2.546961903572082520e-01 2.161361575126647949e-01 -3.249342739582061768e-01 2.267452888190746307e-03 1.456847190856933594e-01 -9.257220476865768433e-02 1.060255169868469238e-01
1.371678411960601807e-01 -5.304331183433532715e-01 8.691005408763885498e-02 1.026067044585943222e-02 7.320412993431091309e-02 -1.537771821022033691e-01 3.198339790105819702e-02 1.093551516532897949e-01 -3.623809218406677246e-01 -7.744676619768142700e-02 2.199898958206176758e-01 -1.515035927295684814e-01 -3.278866037726402283e-02 2.609056234359741211e-02 -6.926420331001281738e-02 9.530679322779178619e-03 -1.335397064685821533e-01 -3.163864910602569580e-01 -9.665412828326225281e-03 -2.156426012516021729e-01 -1.163297295570373535e-01 -3.429759293794631958e-02 -8.116701990365982056e-02 -6.439177691936492920e-02 6.997567135840654373e-03 2.067298069596290588e-02 2.985071837902069092e-01 1.408563852310180664e-01 2.720140814781188965e-01 -2.428219765424728394e-01 -4.367783665657043457e-02 2.472253143787384033e-02
5.135493278503417969e-01 -9.375032037496566772e-02 -1.138957664370536804e-01 -1.614082045853137970e-02 -3.869247157126665115e-03 6.323705613613128662e-02 2.764816582202911377e-01 5.427876487374305725e-02 -8.654814958572387695e-02 -1.129408832639455795e-03 -3.380935406312346458e-03 2.257838658988475800e-02 -2.720709443092346191e-01 1.872022598981857300e-01 8.279855549335479736e-02 -2.336382120847702026e-01 -3.172608613967895508e-01 1.289861351251602173e-01 1.116987019777297974e-01 2.572263590991497040e-02 -2.028625011444091797e-01 -2.274195477366447449e-02 1.092384830117225647e-01 -1.102168709039688110e-01 -3.664539009332656860e-02 -2.551871538162231445e-02 2.889215052127838135e-01 -1.623399704694747925e-01 3.149039745330810547e-01 -1.726720333099365234e-01 -1.095122620463371277e-01 5.780852958559989929e-02
-1.459067873656749725e-02 -4.879211783409118652e-01 -2.057948261499404907e-01 -1.629761755466461182e-01 1.492929756641387939e-01 -8.619199693202972412e-02 -8.254703134298324585e-02 3.141892328858375549e-02 -5.567184835672378540e-02 7.455325126647949219e-02 -6.530369073152542114e-02 -7.662593573331832886e-02 -1.725991964340209961e-01 3.004180192947387695e-01 -1.298670172691345215e-01 -4.929209899273701012e-05 -2.434212267398834229e-01 -9.659097529947757721e-03 2.340528219938278198e-01 -1.412452757358551025e-01 2.940537631511688232e-01 7.688558846712112427e-02 2.092928886413574219e-01 -1.354343444108963013e-01 -3.631592914462089539e-02 2.126743942499160767e-01 2.496816366910934448e-01 -2.863900959491729736e-01 3.013606742024421692e-02 -9.916715789586305618e-04 1.362550109624862671e-01 -2.451399527490139008e-02
1.358892470598220825e-01 -4.226469099521636963e-01 1.005588471889495850e-01 -2.752110362052917480e-02 3.991435468196868896e-02 2.091291099786758423e-01 -9.145376272499561310e-03 8.957455307245254517e-02 4.441012814640998840e-02 4.714325815439224243e-02 -2.672544121742248535e-01 9.847644716501235962e-02 -1.780326813459396362e-01 -7.018329948186874390e-02 -2.887776494026184082e-01 -2.117368020117282867e-02 3.690341860055923462e-02 1.679830402135848999e-01 3.262161016464233398e-01 -4.289716482162475586e-02 1.248148456215858459e-01 1.522321105003356934e-01 -3.403172269463539124e-02 3.127242624759674072e-01 8.945437520742416382e-02 2.596889734268188477e-01 3.937633335590362549e-01 -1.284341663122177124e-01 1.088332943618297577e-02 -4.921565949916839600e-02 -8.748703449964523315e-02 9.693532250821590424e-03
7.836294919252395630e-02 1.163571849465370178e-01 1.667663305997848511e-01 -5.367529019713401794e-02 2.534379661083221436e-01 -2.133703976869583130e-01 -8.831734955310821533e-02 -1.724576801061630249e-01 5.691776424646377563e-02 -1.488956212997436523e-01 1.759285032749176025e-01 -3.328646719455718994e-01 -1.059501618146896362e-01 1.690184324979782104e-01 -3.810007497668266296e-02 -3.353306651115417480e-02 -2.059178352355957031e-01 1.768015697598457336e-02 4.215114936232566833e-02 -1.367596983909606934e-01 -4.050270467996597290e-02 3.214839100837707520e-01 1.861528754234313965e-01 2.161774635314941406e-01 3.235785365104675293e-01 -4.179947823286056519e-02 1.414000689983367920e-01 -2.657706141471862793e-01 2.422809749841690063e-01 -1.517588645219802856e-01 2.269617766141891479e-01 -1.136111021041870117e-01
2.438061684370040894e-01 -2.924550175666809082e-01 2.015962898731231689e-01 -2.063812613487243652e-01 2.630303055047988892e-02 -1.779610812664031982e-01 3.309593200683593750e-01 6.716217100620269775e-02 -8.611570298671722412e-02 1.573070436716079712e-01 5.092763900756835938e-02 -5.347190052270889282e-02 -1.470940560102462769e-01 2.979786694049835205e-01 -1.021429430693387985e-02 -3.202396333217620850e-01 7.813309878110885620e-02 -2.561332881450653076e-01 1.133730933070182800e-01 -7.977055758237838745e-02 2.027768269181251526e-02 2.487709969282150269e-01 2.071274518966674805e-01 1.694786399602890015e-01 1.139374300837516785e-01 2.503728568553924561e-01 1.492028236389160156e-01 -7.743906974792480469e-02 -9.524197131395339966e-02 -1.180194541811943054e-01 2.819339744746685028e-03 1.513427197933197021e-01
7.084035873413085938e-02 -3.298211395740509033e-01 6.963753141462802887e-03 -9.385281801223754883e-02 3.098942935466766357e-01 6.002920120954513550e-02 1.421534419059753418e-01 1.728952378034591675e-01 1.028539687395095825e-01 9.488317370414733887e-02 -3.267036052420735359e-03 -2.420603930950164795e-01 -2.252189517021179199e-01 2.738140821456909180e-01 -2.196404635906219482e-01 -2.847331576049327850e-02 -1.546627730131149292e-01 1.480827331542968750e-01 -1.823312230408191681e-02 -1.881819069385528564e-01 3.217876553535461426e-01 -7.121708989143371582e-02 1.532927155494689941e-01 -2.451316416263580322e-01 -2.704062126576900482e-02 1.896358095109462738e-02 2.371346801519393921e-01 -2.873743772506713867e-01 8.370802551507949829e-02 1.986647546291351318e-01 1.186385974287986755e-01 2.024022117257118225e-02
3.572097420692443848e-01 -2.380313128232955933e-01 -1.997456252574920654e-01 -6.318995356559753418e-02 1.381453871726989746e-01 -9.433980286121368408e-02 5.688867345452308655e-02 1.744938939809799194e-01 1.037174556404352188e-02 4.676285088062286377e-01 1.713731437921524048e-01 1.213320810347795486e-02 7.198735326528549194e-02 3.978899717330932617e-01 -1.165285259485244751e-01 -2.683180198073387146e-02 -6.468794494867324829e-02 -6.518452614545822144e-02 -2.137149125337600708e-01 -1.135237962007522583e-01 -1.299698948860168457e-01 -8.326042443513870239e-03 -1.166042163968086243e-01 3.791161999106407166e-02 1.152704730629920959e-01 3.921265527606010437e-02 3.680247366428375244e-01 1.445257961750030518e-01 6.502401083707809448e-02 -6.142422929406166077e-02 -3.198305144906044006e-02 7.011124491691589355e-02
2.475510388612747192e-01 -2.094766050577163696e-01 -7.109654694795608521e-02 -1.924830526113510132e-01 2.626743316650390625e-01 -6.108747911639511585e-04 1.198095679283142090e-01 -1.174961701035499573e-01 2.542358450591564178e-02 1.401262581348419189e-01 8.214133232831954956e-02 2.060281112790107727e-02 -1.103895716369152069e-02 -1.288770232349634171e-02 1.509092049673199654e-03 -1.836656332015991211e-01 -1.936157196760177612e-01 -6.814102083444595337e-02 -1.283015608787536621e-01 9.985232353210449219e-02 -1.310586929321289062e-01 2.833554707467556000e-02 5.127300322055816650e-02 5.349786952137947083e-02 7.679521292448043823e-02 8.080129325389862061e-02 5.260328650474548340e-01 -3.592962324619293213e-01 -4.801761358976364136e-02 2.147924900054931641e-01 2.556548118591308594e-01 2.646416425704956055e-01
2.170286625623703003e-01 -2.694540917873382568e-01 6.894849240779876709e-02 8.831934630870819092e-02 2.033966630697250366e-01 -7.535879313945770264e-02 1.112079992890357971e-01 1.120159029960632324e-01 -2.279699891805648804e-01 -6.930503249168395996e-02 -1.623108237981796265e-02 -3.017227351665496826e-01 -2.997372150421142578e-01 1.563804894685745239e-01 1.220959890633821487e-02 -1.204995736479759216e-01 -3.089748322963714600e-01 2.258500307798385620e-01 5.860758200287818909e-02 8.236853778362274170e-02 -1.300192922353744507e-01 2.219945937395095825e-01 -1.583770364522933960e-01 -1.926644295454025269e-01 2.620475888252258301e-01 1.290223449468612671e-01 -4.227999225258827209e-02 2.627704292535781860e-02 1.912657916545867920e-01 -5.282983183860778809e-02 3.253462314605712891e-01 -2.519545145332813263e-02
2.787452340126037598e-01 -2.689554393291473389e-01 4.122147858142852783e-01 -6.394043564796447754e-02 3.006345406174659729e-02 3.456984758377075195e-01 -1.480013830587267876e-03 -1.978889405727386475e-01 -3.107238933444023132e-02 2.541078329086303711e-01 -8.464615792036056519e-03 -1.790127903223037720e-01 3.098310157656669617e-02 5.911849439144134521e-02 -3.084520623087882996e-02 -2.231972068548202515e-01 4.029167443513870239e-02 1.941159665584564209e-01 1.601995825767517090e-01 -1.132854446768760681e-01 -2.092392891645431519e-01 8.224432915449142456e-02 -2.008934468030929565e-01 1.293107867240905762e-01 1.860055327415466309e-01 -6.987845897674560547e-02 2.748297750949859619e-01 -1.043263822793960571e-01 1.453378200531005859e-01 9.116947650909423828e-02 1.498472094535827637e-01 1.709074713289737701e-02
4.328892529010772705e-01 3.969097509980201721e-02 2.019038647413253784e-01 -1.513514667749404907e-01 2.030673474073410034e-01 1.759544201195240021e-02 2.783827781677246094e-01 -6.344695389270782471e-02 5.818158760666847229e-02 1.227818354964256287e-01 -1.786587536334991455e-01 -2.442399263381958008e-01 4.449895024299621582e-02 1.552584618330001831e-01 -4.144814983010292053e-02 2.226362973451614380e-01 -1.418259888887405396e-01 -2.661155350506305695e-02 -2.068129600957036018e-03 -2.612121216952800751e-02 -2.230751514434814453e-01 2.514610886573791504e-01 1.824094360927119851e-04 3.173660039901733398e-01 -9.217427670955657959e-02 9.256033599376678467e-02 2.917120158672332764e-01 4.608565941452980042e-02 3.822974860668182373e-02 -2.904577367007732391e-02 2.445276528596878052e-01 -1.878294497728347778e-01
2.131757093593478203e-03 -3.320268690586090088e-01 -1.769919544458389282e-01 1.663672737777233124e-02 3.322307765483856201e-01 -9.582078456878662109e-02 -1.433523893356323242e-01 7.713183760643005371e-02 1.430682688951492310e-01 -7.857389748096466064e-02 -7.487273961305618286e-02 -1.026568636298179626e-01 -3.406805694103240967e-01 2.083981782197952271e-01 -1.144136637449264526e-01 8.245324133895337582e-04 -3.074012398719787598e-01 5.162393208593130112e-03 7.866097986698150635e-02 -2.023806273937225342e-01 3.334092795848846436e-01 1.908653080463409424e-01 3.953518718481063843e-02 -5.770513415336608887e-02 -2.833804860711097717e-02 1.903387159109115601e-01 2.884446382522583008e-01 -1.175672933459281921e-01 1.645690947771072388e-01 6.092696636915206909e-02 1.939664036035537720e-01 -9.869710542261600494e-03
1.979422271251678467e-01 -5.470753833651542664e-02 -5.151342600584030151e-02 -2.065887004137039185e-01 -7.773257791996002197e-02 5.808772519230842590e-02 1.212584897875785828e-01 9.591055661439895630e-02 1.391903907060623169e-01 -1.315075457096099854e-01 -1.106226295232772827e-01 -1.594878174364566803e-02 -1.984765194356441498e-02 -1.101211681962013245e-01 -4.108430445194244385e-01 -2.003237009048461914e-01 -6.690445542335510254e-02 -9.602953493595123291e-02 2.481809109449386597e-01 -1.258995085954666138e-01 -2.511263638734817505e-02 1.915684640407562256e-01 -1.535353213548660278e-01 1.307561099529266357e-01 1.098693385720252991e-01 2.067295089364051819e-02 5.338125228881835938e-01 -1.677765995264053345e-01 1.749675422906875610e-01 -8.231714367866516113e-02 2.528295218944549561e-01 -1.118687987327575684e-01
1.027481183409690857e-01 -3.060278594493865967e-01 -1.150331646203994751e-01 7.865749299526214600e-03 8.739117532968521118e-02 -2.378021553158760071e-02 2.082884870469570160e-02 6.341364979743957520e-02 1.153220236301422119e-01 1.631435751914978027e-01 -1.786996424198150635e-01 -3.727744519710540771e-02 -8.377835899591445923e-02 7.183361798524856567e-02 -4.460218176245689392e-02 -1.569397933781147003e-02 -2.693215906620025635e-01 1.177607402205467224e-01 -2.257502228021621704e-01 -8.245547115802764893e-02 1.632868647575378418e-01 -7.469750195741653442e-02 1.890349760651588440e-02 -4.800525028258562088e-03 1.099794581532478333e-01 1.342196464538574219e-01 3.779170513153076172e-01 -4.851327836513519287e-01 1.285507082939147949e-01 2.493504732847213745e-01 2.286623716354370117e-01 2.571482658386230469e-01
3.268509805202484131e-01 -1.454883366823196411e-01 6.750420480966567993e-02 -3.090516924858093262e-01 2.574139833450317383e-01 3.054223954677581787e-01 2.087797969579696655e-01 7.391729205846786499e-02 1.325884759426116943e-01 3.375161290168762207e-01 4.594167694449424744e-02 1.076079159975051880e-01 -1.099681854248046875e-01 9.555832482874393463e-03 -1.285125017166137695e-01 -4.115936458110809326e-01 -1.807133257389068604e-01 1.356282979249954224e-01 -2.106371149420738220e-02 -1.770493537187576294e-01 -4.735730960965156555e-02 -6.941414624452590942e-02 6.856243591755628586e-03 7.072839885950088501e-02 1.246639043092727661e-01 2.405457496643066406e-01 9.040582180023193359e-02 -1.513704508543014526e-01 1.110991239547729492e-01 6.427275389432907104e-02 5.421571806073188782e-02 -3.438237309455871582e-02
2.740152776241302490e-01 -1.717312335968017578e-01 -2.691403403878211975e-02 -7.774588465690612793e-02 3.181785345077514648e-01 2.794509828090667725e-01 3.197690844535827637e-01 5.882927030324935913e-02 -1.570628434419631958e-01 2.277874052524566650e-01 1.207550913095474243e-01 1.154484525322914124e-01 -7.747144903987646103e-03 1.412970870733261108e-01 1.958692371845245361e-01 -1.928769350051879883e-01 -2.531296014785766602e-01 7.500619441270828247e-02 -4.392426088452339172e-02 -2.245686948299407959e-02 -1.680018603801727295e-01 -1.232188344001770020e-01 -2.149907127022743225e-02 1.624947637319564819e-01 3.786286115646362305e-01 3.933516144752502441e-02 2.615510225296020508e-01 -4.000319540500640869e-02 9.623756259679794312e-02 -7.330419868230819702e-02 4.171624034643173218e-02 -1.727847754955291748e-01
3.463499546051025391e-01 -2.124507725238800049e-02 1.032294053584337234e-02 -1.390093266963958740e-01 4.191717207431793213e-01 9.685326367616653442e-02 2.266665697097778320e-01 4.801544360816478729e-03 5.328378826379776001e-02 2.151964306831359863e-01 1.768150627613067627e-01 6.502840667963027954e-02 5.166646093130111694e-02 1.132792830467224121e-01 1.272796690464019775e-01 -2.556841671466827393e-01 4.680275917053222656e-02 1.536588966846466064e-01 1.411063373088836670e-01 -1.858810037374496460e-01 -1.583240032196044922e-01 -1.004073023796081543e-01 -2.031414955854415894e-01 9.070666879415512085e-02 2.682129442691802979e-01 -9.599810093641281128e-02 3.651641309261322021e-01 -7.190674543380737305e-02 2.238219231367111206e-01 -6.110742315649986267e-02 -4.546394199132919312e-02 -3.851728513836860657e-02
2.325267195701599121e-01 3.788397088646888733e-02 -6.629320979118347168e-02 -1.055177897214889526e-01 -1.089523211121559143e-01 2.438599430024623871e-02 1.102300807833671570e-01 4.815441370010375977e-02 7.647468149662017822e-02 -1.191948354244232178e-01 -1.151065304875373840e-01 -2.815796807408332825e-02 2.652100846171379089e-02 1.732407603412866592e-03 -4.611704051494598389e-01 -1.932518035173416138e-01 -1.861969679594039917e-01 6.710585672408342361e-03 1.169644445180892944e-01 -2.815074026584625244e-01 6.350993365049362183e-02 2.354228943586349487e-01 2.830437943339347839e-02 1.868139803409576416e-01 1.750298589468002319e-01 6.979858875274658203e-02 4.472119808197021484e-01 8.923577144742012024e-03 1.123740524053573608e-01 -9.925725311040878296e-02 2.914077937602996826e-01 -2.267601788043975830e-01
-3.210827335715293884e-02 -3.412947058677673340e-01 1.223298609256744385e-01 -3.189522400498390198e-02 3.947731256484985352e-01 -1.228012144565582275e-02 4.207316413521766663e-02 2.721274197101593018e-01 -5.172106623649597168e-02 2.205200865864753723e-02 -2.533560693264007568e-01 1.137755066156387329e-01 1.897845119237899780e-01 -9.789978712797164917e-02 -3.045272231101989746e-01 1.561539899557828903e-02 -3.466328606009483337e-02 -2.554219067096710205e-01 2.627165019512176514e-01 -1.655099987983703613e-01 3.954291716217994690e-02 2.315512746572494507e-01 -8.914674818515777588e-02 -6.951521337032318115e-02 1.227223798632621765e-01 2.523518204689025879e-01 1.760163307189941406e-01 -1.703782826662063599e-01 1.464891582727432251e-01 7.962451875209808350e-02 1.083074212074279785e-01 -8.191040158271789551e-02
3.868131339550018311e-01 -9.786313027143478394e-02 7.432579249143600464e-02 1.731587648391723633e-01 3.325285315513610840e-01 5.901394039392471313e-02 2.841272950172424316e-01 2.802998386323451996e-02 -1.401460170745849609e-01 4.214993715286254883e-01 3.958773612976074219e-02 4.364142939448356628e-02 7.154816389083862305e-02 5.063484981656074524e-02 1.545335073024034500e-02 -3.019385337829589844e-01 -1.711725741624832153e-01 -4.669737443327903748e-02 -1.689453274011611938e-01 -2.534213960170745850e-01 -1.914519667625427246e-01 -1.575485244393348694e-02 -1.174900606274604797e-01 6.572571396827697754e-02 1.805472373962402344e-01 1.094998568296432495e-01 2.134716063737869263e-01 -4.659162834286689758e-02 1.533614695072174072e-01 -6.849191337823867798e-02 5.652067065238952637e-02 -8.276359736919403076e-02
1.006115823984146118e-01 -4.989201724529266357e-01 -3.188054561614990234e-01 8.591012656688690186e-02 1.609807759523391724e-01 -7.528670877218246460e-02 2.200246304273605347e-01 -2.818285115063190460e-02 3.042602352797985077e-02 1.621845662593841553e-01 2.219434827566146851e-01 5.266143381595611572e-02 -2.395690381526947021e-01 -4.785814881324768066e-02 -3.637361153960227966e-02 -1.004650443792343140e-01 -2.503793314099311829e-02 -1.497444510459899902e-01 1.879732012748718262e-01 -1.252494752407073975e-01 3.776361048221588135e-02 1.127066761255264282e-01 -8.888565003871917725e-02 1.600488722324371338e-01 3.879985213279724121e-02 2.880672514438629150e-01 2.551719844341278076e-01 -1.423571705818176270e-01 2.657957673072814941e-01 9.558993577957153320e-02 1.714578270912170410e-01 -4.777401220053434372e-03
5.906213447451591492e-02 -4.506654664874076843e-02 -7.221076637506484985e-02 4.764038324356079102e-02 4.888838231563568115e-01 1.796241551637649536e-01 -1.314151939004659653e-02 1.490826010704040527e-01 1.599811017513275146e-02 7.724256068468093872e-02 -1.450279653072357178e-01 1.536419987678527832e-01 6.821592152118682861e-02 -2.720795571804046631e-03 2.592561021447181702e-02 -8.542160689830780029e-02 -1.825522035360336304e-01 1.504493206739425659e-01 -4.409734532237052917e-02 -4.084785468876361847e-03 4.298787191510200500e-02 2.581739425659179688e-01 7.824540138244628906e-03 3.254879415035247803e-01 9.415333718061447144e-02 2.489458471536636353e-01 3.786633908748626709e-01 7.723049819469451904e-02 1.864478290081024170e-01 3.042816743254661560e-02 2.130393981933593750e-01 -3.100712597370147705e-01
2.446447908878326416e-01 -1.380375623703002930e-01 -1.886416375637054443e-01 -1.770110726356506348e-01 2.775110304355621338e-01 -1.425469517707824707e-01 1.916224509477615356e-02 6.412871927022933960e-02 2.695802748203277588e-01 -1.572170704603195190e-01 1.408654749393463135e-01 -1.979270726442337036e-01 -3.440146744251251221e-01 -5.131496582180261612e-03 -4.520547986030578613e-01 -1.014387309551239014e-01 -1.284297108650207520e-01 1.273395400494337082e-02 -1.709993332624435425e-01 -5.485038831830024719e-02 -3.451763987541198730e-01 7.254528254270553589e-02 -5.960158631205558777e-02 -7.021506130695343018e-02 -1.028876304626464844e-01 3.509350493550300598e-02 1.655975133180618286e-01 -1.707363128662109375e-01 -9.220946580171585083e-02 5.389583855867385864e-02 3.478838503360748291e-02 -1.155595295131206512e-02
4.160475730895996094e-02 -3.591169118881225586e-01 -1.211344301700592041e-01 -2.206269055604934692e-01 2.920016944408416748e-01 -9.089680016040802002e-02 -1.366271376609802246e-01 7.588268816471099854e-02 -6.325683742761611938e-02 1.294915378093719482e-01 -4.472004622220993042e-02 -2.003729157149791718e-02 -1.861858218908309937e-01 2.219545841217041016e-01 -2.590161561965942383e-01 7.988711446523666382e-02 -1.664104759693145752e-01 6.590431928634643555e-02 2.102269604802131653e-02 -1.983804851770401001e-01 2.128861397504806519e-01 -2.832609601318836212e-02 1.409377902746200562e-01 -8.899711072444915771e-02 7.952236384153366089e-02 1.161635220050811768e-01 3.118289113044738770e-01 -4.202154576778411865e-01 5.743019748479127884e-03 2.092652171850204468e-01 1.296615600585937500e-01 8.613049238920211792e-02
6.026842072606086731e-02 -2.287944592535495758e-02 1.953859031200408936e-01 2.785379998385906219e-02 2.470888048410415649e-01 2.568233013153076172e-01 -2.412932366132736206e-01 1.971646584570407867e-02 2.547027468681335449e-01 2.419115155935287476e-01 -4.450260847806930542e-02 2.176268771290779114e-02 -6.300820410251617432e-02 2.160311192274093628e-01 -9.668599814176559448e-02 -3.361752256751060486e-02 -2.759623527526855469e-01 1.701589301228523254e-02 1.892522275447845459e-01 -1.309527456760406494e-01 -6.711946916766464710e-04 -1.602202951908111572e-01 -3.994848579168319702e-02 4.058257043361663818e-01 8.587863296270370483e-02 -3.915968164801597595e-02 2.686796188354492188e-01 -1.924241185188293457e-01 8.906164020299911499e-02 -3.438299596309661865e-01 1.050184369087219238e-01 -8.734156936407089233e-02
1.570766419172286987e-01 -3.924750387668609619e-01 1.927545070648193359e-01 -6.974434107542037964e-02 1.254208385944366455e-01 2.209972590208053589e-01 1.249910742044448853e-01 -3.860743716359138489e-02 -7.220276445150375366e-02 -1.330903619527816772e-01 -8.737420290708541870e-02 3.761893138289451599e-02 -2.967131137847900391e-01 3.641108870506286621e-01 -2.103991508483886719e-01 1.542455255985260010e-01 -1.605689078569412231e-01 -1.737499535083770752e-01 -1.180201172828674316e-01 4.393819347023963928e-02 4.222445935010910034e-02 9.855558723211288452e-02 2.178628444671630859e-01 2.158134877681732178e-01 5.066778510808944702e-02 1.812431812286376953e-01 -3.310915082693099976e-02 -2.110548466444015503e-01 2.975423336029052734e-01 9.527772665023803711e-02 -2.630192600190639496e-02 1.421736627817153931e-01
-6.611386686563491821e-02 -4.006507992744445801e-01 -2.849763929843902588e-01 6.148685701191425323e-03 5.204781517386436462e-02 1.100944355130195618e-03 6.547547876834869385e-02 1.761025637388229370e-01 1.605682820081710815e-01 1.701769828796386719e-01 2.415736019611358643e-02 -7.714964449405670166e-03 -1.387161463499069214e-01 -6.892187893390655518e-02 2.546090167015790939e-03 -2.960572205483913422e-02 -1.369494199752807617e-01 -1.373458802700042725e-01 1.388939917087554932e-01 -2.955887019634246826e-01 -5.045066401362419128e-02 2.026801705360412598e-01 -1.349709779024124146e-01 1.700999587774276733e-01 5.059711635112762451e-02 1.149696260690689087e-01 4.161472916603088379e-01 -1.415739059448242188e-01 4.120364785194396973e-01 5.749805271625518799e-02 -2.648190781474113464e-02 -1.332231462001800537e-01
2.111423909664154053e-01 -1.465369462966918945e-01 -4.383193328976631165e-02 1.876940280199050903e-01 4.562812745571136475e-01 -1.506377756595611572e-01 5.655401572585105896e-02 -1.774770021438598633e-02 -4.135031625628471375e-02 -1.411728709936141968e-01 8.187684416770935059e-02 4.417352750897407532e-02 -1.899531111121177673e-02 4.381160438060760498e-02 -2.529262304306030273e-01 -7.318100333213806152e-02 -1.923034191131591797e-01 1.116304993629455566e-01 1.042702645063400269e-01 -2.044312506914138794e-01 -8.300533145666122437e-02 -4.021527469158172607e-01 -5.674050375819206238e-02 1.408700644969940186e-01 3.321648538112640381e-01 -1.592071354389190674e-01 1.145576536655426025e-01 -7.207087427377700806e-02 2.493708729743957520e-01 -1.161786913871765137e-01 1.910609304904937744e-01 -2.286833710968494415e-02
-3.974045068025588989e-02 -5.309229493141174316e-01 3.620551526546478271e-02 -1.398813445121049881e-02 1.509619504213333130e-01 1.247200444340705872e-01 1.523719727993011475e-01 -2.573211491107940674e-01 1.710375994443893433e-01 -1.468628346920013428e-01 -9.207293391227722168e-02 -1.005670800805091858e-01 -2.505362927913665771e-01 1.905226409435272217e-01 -7.436196506023406982e-02 1.133168712258338928e-01 -1.719963550567626953e-01 -2.605861127376556396e-01 -2.073821872472763062e-01 -6.741359084844589233e-02 1.724547520279884338e-02 1.087245438247919083e-02 5.700745806097984314e-02 2.829871177673339844e-01 1.358594596385955811e-01 1.277972012758255005e-01 4.678180068731307983e-02 -7.440441101789474487e-02 2.592082917690277100e-01 -1.228485926985740662e-01 1.542281657457351685e-01 -1.517860144376754761e-01
3.480083942413330078e-01 -6.817323714494705200e-02 2.744879722595214844e-01 1.721477061510086060e-01 2.508531510829925537e-01 8.840688318014144897e-02 9.800276160240173340e-02 2.928328700363636017e-02 3.484430909156799316e-02 2.187534719705581665e-01 2.908980846405029297e-02 -2.552672028541564941e-01 2.795275114476680756e-02 3.445469075813889503e-03 8.642391301691532135e-03 -2.099802196025848389e-01 -3.079567253589630127e-01 7.571277767419815063e-02 1.960934326052665710e-02 3.204063698649406433e-02 -2.137938886880874634e-01 2.071138620376586914e-01 -8.787777274847030640e-03 5.608856305480003357e-02 -9.919282793998718262e-02 -1.021061278879642487e-02 4.952179789543151855e-01 -9.644522517919540405e-02 1.318164467811584473e-01 -1.360092870891094208e-02 2.011192888021469116e-01 1.082636862993240356e-01
2.902625799179077148e-01 -3.320977985858917236e-01 -5.719089880585670471e-02 -1.744445562362670898e-01 1.858654916286468506e-01 2.525578141212463379e-01 1.248743012547492981e-01 -8.594011515378952026e-02 -3.962421789765357971e-02 2.343809157609939575e-01 1.099685579538345337e-01 1.526331305503845215e-01 -6.276461482048034668e-02 -1.732686883769929409e-03 6.888441857881844044e-04 1.244671735912561417e-02 -2.377818375825881958e-01 3.534505376592278481e-03 3.259086282923817635e-03 4.308841016609221697e-04 3.742317110300064087e-02 3.570934832096099854e-01 2.450481653213500977e-01 2.750873938202857971e-02 2.648347020149230957e-01 -3.040127456188201904e-01 3.147370517253875732e-01 -1.870894283056259155e-01 -1.804361678659915924e-02 -9.601355344057083130e-02 3.180229291319847107e-02 3.146688267588615417e-02
6.409254670143127441e-02 -3.428512811660766602e-01 9.814081713557243347e-03 -1.159476712346076965e-01 8.445083349943161011e-02 2.599767446517944336e-01 8.614806458353996277e-03 7.628811895847320557e-02 1.563022732734680176e-01 -5.365366116166114807e-02 -1.746387965977191925e-02 -5.565553531050682068e-02 1.234985236078500748e-02 1.191881820559501648e-01 -2.525274455547332764e-01 -2.421160340309143066e-01 7.194977253675460815e-02 -4.046427011489868164e-01 2.166347801685333252e-01 -2.120255976915359497e-01 1.358580440282821655e-01 2.753894627094268799e-01 -5.402300879359245300e-02 7.119036279618740082e-03 -1.867019385099411011e-01 9.701239317655563354e-02 3.704631328582763672e-01 -9.724053740501403809e-02 9.705678373575210571e-02 1.101056784391403198e-01 2.004499584436416626e-01 -7.730333507061004639e-02
5.720834713429212570e-03 -1.550489068031311035e-01 -9.193368256092071533e-02 3.450293540954589844e-01 2.205685377120971680e-01 1.957891732454299927e-01 -9.993076324462890625e-02 -1.308252960443496704e-01 4.877268895506858826e-02 3.934580087661743164e-02 -1.400987207889556885e-01 2.438137494027614594e-02 7.835868746042251587e-02 2.543507218360900879e-01 -9.626210480928421021e-02 -2.062749415636062622e-01 -1.241236850619316101e-01 1.415118128061294556e-01 -7.807095348834991455e-02 4.823648557066917419e-02 -1.555462628602981567e-01 1.451379656791687012e-01 -1.870679706335067749e-01 -2.619802579283714294e-02 -1.909738779067993164e-02 1.671207994222640991e-01 2.394656389951705933e-01 -4.722840785980224609e-01 3.565394580364227295e-01 -1.386695355176925659e-01 8.739706873893737793e-02 -8.544395677745342255e-03
-1.648299545049667358e-01 -2.825328707695007324e-01 -5.627543106675148010e-02 -6.216039881110191345e-02 3.649610280990600586e-01 -6.942305713891983032e-02 4.782488942146301270e-02 2.343117594718933105e-01 7.158476114273071289e-02 7.712677866220474243e-02 -8.097165077924728394e-02 4.667149856686592102e-02 -3.094148039817810059e-01 2.492693066596984863e-01 -9.223995357751846313e-02 -1.110984086990356445e-01 -8.513315767049789429e-02 -5.657877027988433838e-02 1.121574640274047852e-01 -5.544819578062742949e-05 -1.163851991295814514e-01 -2.163836061954498291e-01 2.964532747864723206e-02 2.223158776760101318e-01 -2.960762754082679749e-02 -9.812839329242706299e-03 3.871722221374511719e-01 -1.539639532566070557e-01 4.197785854339599609e-01 -3.153190761804580688e-02 -1.144046895205974579e-02 -8.136741816997528076e-02
-3.619657829403877258e-02 -5.579795241355895996e-01 1.429563611745834351e-01 -1.135415136814117432e-01 2.192405909299850464e-01 2.021438032388687134e-01 -2.892040088772773743e-02 -8.692879229784011841e-02 2.508051097393035889e-01 -1.483957320451736450e-01 -4.806855693459510803e-02 -2.148643881082534790e-01 -1.817818582057952881e-01 -8.812679909169673920e-03 4.299739748239517212e-02 1.403231471776962280e-01 -2.498578727245330811e-01 -1.615900844335556030e-01 -1.871355623006820679e-01 -1.060179173946380615e-01 9.671969711780548096e-02 5.795013532042503357e-02 -1.609953306615352631e-02 2.200690060853958130e-01 5.105281621217727661e-02 -5.396955460309982300e-02 1.656482964754104614e-01 4.305166006088256836e-02 1.840667873620986938e-01 -2.864694409072399139e-02 1.587455421686172485e-01 -2.787827253341674805e-01
8.027020841836929321e-02 -2.085239142179489136e-01 -1.088349521160125732e-01 -1.190663948655128479e-01 2.696413397789001465e-01 -1.370552033185958862e-01 3.053236752748489380e-02 1.216779500246047974e-01 9.094239771366119385e-02 -1.289285868406295776e-01 -8.410510420799255371e-02 -4.170525819063186646e-02 2.737985253334045410e-01 -5.217678099870681763e-02 1.573584787547588348e-02 -2.986319959163665771e-01 -1.506788134574890137e-01 -4.021430388092994690e-02 1.011316254734992981e-01 -3.595913052558898926e-01 -9.110600501298904419e-02 -1.518324762582778931e-01 7.095015794038772583e-02 2.769644260406494141e-01 1.263420581817626953e-01 6.919607520103454590e-02 3.984078168869018555e-01 1.282712519168853760e-01 3.436392247676849365e-01 1.271674335002899170e-01 -9.226488322019577026e-02 -1.856942288577556610e-02
-5.957008898258209229e-02 -4.520559310913085938e-01 -2.874303143471479416e-03 -8.670151000842452049e-04 1.410878151655197144e-01 9.598330408334732056e-02 -1.758892983198165894e-01 2.697447240352630615e-01 5.648160353302955627e-02 1.444823592901229858e-01 -3.563868626952171326e-02 9.562256187200546265e-02 -2.836115658283233643e-01 1.395216286182403564e-01 -1.192793995141983032e-02 -7.547260820865631104e-02 5.970701202750205994e-02 -1.853819489479064941e-01 7.480357587337493896e-02 -1.613173782825469971e-01 2.352864295244216919e-02 -1.492353975772857666e-01 6.115563213825225830e-03 3.386034965515136719e-01 6.943825632333755493e-02 1.390675753355026245e-01 4.686623811721801758e-01 -9.239525347948074341e-02 2.274010330438613892e-01 4.226918146014213562e-02 1.050229836255311966e-02 -7.768326997756958008e-02
1.402672082185745239e-01 -2.777222543954849243e-04 7.884308695793151855e-02 -2.219370454549789429e-01 -1.664395630359649658e-01 2.478638291358947754e-01 4.392375051975250244e-02 1.048158407211303711e-01 2.242965251207351685e-02 2.137582749128341675e-03 -1.455832570791244507e-01 2.092434465885162354e-01 -2.040540277957916260e-01 -6.980516761541366577e-02 -1.937588751316070557e-01 -2.882449030876159668e-01 -1.555010676383972168e-01 1.853653113357722759e-03 2.169195264577865601e-01 -1.555677503347396851e-01 -3.899222938343882561e-03 8.153185993432998657e-02 6.029099598526954651e-02 2.195242792367935181e-01 2.107830792665481567e-01 1.850827336311340332e-01 4.899628460407257080e-01 2.404568903148174286e-02 1.773196011781692505e-01 3.328859061002731323e-02 1.929856985807418823e-01 -2.170860916376113892e-01
2.936373949050903320e-01 -1.768069714307785034e-02 -4.143827408552169800e-02 -1.769075393676757812e-01 3.275470063090324402e-02 -3.136785030364990234e-01 7.581729441881179810e-02 -1.338107734918594360e-01 -4.141300171613693237e-02 -1.333284471184015274e-02 -3.023195564746856689e-01 -3.658114969730377197e-01 -3.824252635240554810e-02 1.433877199888229370e-01 -1.447251141071319580e-01 6.497690826654434204e-02 -5.782685801386833191e-02 -1.702361255884170532e-01 1.809745877981185913e-01 -2.337716668844223022e-01 -2.146687060594558716e-01 2.484033703804016113e-01 -1.724047660827636719e-01 1.587398815900087357e-03 -5.857114493846893311e-02 1.046764105558395386e-01 3.266673386096954346e-01 -3.068166226148605347e-02 2.883814573287963867e-01 9.948031604290008545e-02 9.345546364784240723e-02 -4.426920786499977112e-02
1.708035618066787720e-01 -1.777222752571105957e-01 7.884648442268371582e-02 -2.719799876213073730e-01 -1.641029566526412964e-01 -4.765396472066640854e-03 1.861319504678249359e-02 6.963881105184555054e-02 1.729052066802978516e-01 -1.609091907739639282e-01 -2.154131531715393066e-01 -1.409880220890045166e-01 -7.976797223091125488e-02 8.586939424276351929e-02 -4.427431225776672363e-01 -6.558169424533843994e-02 -6.495147198438644409e-02 -9.945212304592132568e-02 2.693342268466949463e-01 -3.067889809608459473e-01 6.705035269260406494e-02 2.235982120037078857e-01 -2.027490586042404175e-01 9.275902062654495239e-02 1.492697745561599731e-01 6.488402932882308960e-02 2.380436509847640991e-01 -1.287862472236156464e-02 1.920638233423233032e-01 2.599100954830646515e-02 2.761466205120086670e-01 -9.305334836244583130e-02
-1.384636852890253067e-02 -4.204940795898437500e-01 1.650507450103759766e-01 -1.692438311874866486e-02 2.698163092136383057e-01 4.498101398348808289e-02 5.036130174994468689e-02 2.833795249462127686e-01 1.471023913472890854e-02 1.154376119375228882e-01 -1.392582207918167114e-01 1.017496958374977112e-01 1.341928690671920776e-01 -2.473596297204494476e-02 -5.014689564704895020e-01 1.175023764371871948e-01 5.745656788349151611e-03 -2.150006592273712158e-01 1.763888150453567505e-01 -2.523423731327056885e-01 -7.197922561317682266e-03 1.820734590291976929e-01 -6.160721182823181152e-02 -4.605884104967117310e-02 7.881417870521545410e-02 5.204169452190399170e-02 1.406707465648651123e-01 -1.414338499307632446e-01 2.711453735828399658e-01 3.762756660580635071e-02 1.513312663882970810e-02 8.106156438589096069e-02
2.284478098154067993e-01 -3.676660954952239990e-01 1.307307630777359009e-01 -2.684139609336853027e-01 2.423873841762542725e-01 -1.082749292254447937e-01 -5.428078770637512207e-02 -1.395228318870067596e-03 -4.722613841295242310e-02 2.844876646995544434e-01 -1.771123707294464111e-02 -1.007374003529548645e-01 -1.015105843544006348e-02 2.593768946826457977e-02 -8.482064306735992432e-02 -4.404206871986389160e-01 -1.932897716760635376e-01 -4.061958938837051392e-02 -7.842553406953811646e-02 -5.272511020302772522e-02 -1.700287759304046631e-01 -1.264056712388992310e-01 2.932728268206119537e-02 4.899302870035171509e-02 -1.232818793505430222e-02 1.302762180566787720e-01 2.385640591382980347e-01 -7.608038187026977539e-02 1.427252292633056641e-01 -1.437207907438278198e-01 -1.529178023338317871e-01 3.379087150096893311e-01
2.841295599937438965e-01 -6.107865646481513977e-02 2.132273092865943909e-02 -2.731797993183135986e-01 -1.769605278968811035e-01 -3.564875721931457520e-01 -6.347492802888154984e-03 8.639501035213470459e-02 -2.819169126451015472e-02 -9.164027869701385498e-02 -3.066213726997375488e-01 -2.061857879161834717e-01 -1.171699166297912598e-02 1.021183207631111145e-01 1.617063768208026886e-02 5.010690540075302124e-03 -1.937635391950607300e-01 4.654530435800552368e-02 6.196175515651702881e-02 -7.690354436635971069e-02 -1.557808667421340942e-01 1.279924903064966202e-02 -2.370210140943527222e-01 1.845116019248962402e-01 6.822609901428222656e-02 1.488636992871761322e-02 3.242027759552001953e-01 -3.166953325271606445e-01 3.145922124385833740e-01 9.210166335105895996e-02 1.682096272706985474e-01 -8.852525800466537476e-02
1.118879690766334534e-01 -2.769355177879333496e-01 7.805027067661285400e-02 1.591876447200775146e-01 2.396706193685531616e-01 -2.299187183380126953e-01 -2.095824293792247772e-02 -8.585411310195922852e-02 3.818453475832939148e-02 -2.351010031998157501e-02 -1.337303519248962402e-01 -1.274344162084162235e-03 -1.207376271486282349e-01 2.020398080348968506e-01 -9.833671152591705322e-02 -1.747965216636657715e-01 -8.261488750576972961e-03 1.460389047861099243e-01 3.631897270679473877e-01 -3.279761970043182373e-01 -2.158012241125106812e-01 1.327499449253082275e-01 2.300493791699409485e-02 8.587981760501861572e-02 2.760150730609893799e-01 2.749534249305725098e-01 9.265328943729400635e-02 1.182663440704345703e-01 -8.581434935331344604e-02 -9.058303385972976685e-02 2.369199544191360474e-01 -2.582613825798034668e-01
4.250821843743324280e-02 -3.938702344894409180e-01 -5.146545544266700745e-02 4.902795329689979553e-02 1.536509394645690918e-01 -8.610746264457702637e-02 -1.824401915073394775e-01 -3.545918762683868408e-01 -8.724232763051986694e-02 5.029904097318649292e-02 -7.377467583864927292e-03 -1.370323449373245239e-01 -2.058494389057159424e-01 1.947365701198577881e-01 -2.751190364360809326e-01 1.540515199303627014e-02 -1.491183135658502579e-02 -8.804468810558319092e-02 1.261561661958694458e-01 -4.606747254729270935e-02 -4.645628035068511963e-01 4.940416663885116577e-02 3.323850780725479126e-02 1.544468402862548828e-01 1.421690732240676880e-01 1.415104120969772339e-01 -5.874684825539588928e-02 -1.420337427407503128e-02 3.016215264797210693e-01 1.573585867881774902e-01 1.837571859359741211e-01 -1.192763261497020721e-02
9.183593839406967163e-02 -2.074709087610244751e-01 -1.597208157181739807e-02 -3.192138969898223877e-01 1.072242185473442078e-01 7.037319988012313843e-02 1.751032769680023193e-01 9.277052246034145355e-03 -2.100861370563507080e-01 2.917958199977874756e-01 1.708600483834743500e-02 1.653733290731906891e-02 -8.254387229681015015e-02 -7.541228085756301880e-02 -7.669834047555923462e-02 -2.363948822021484375e-01 -2.943652570247650146e-01 8.961913734674453735e-02 -6.810472905635833740e-02 -9.022079408168792725e-02 -3.789074951782822609e-03 2.501925267279148102e-02 1.140782460570335388e-01 -3.535879254341125488e-01 3.939366936683654785e-01 -7.114401459693908691e-02 2.909887433052062988e-01 -7.884880900382995605e-02 2.069335281848907471e-01 -2.140361815690994263e-01 -9.475197643041610718e-02 1.310406904667615891e-02
2.857487834990024567e-02 -3.776169717311859131e-01 -5.400282889604568481e-02 1.155255828052759171e-02 -4.468039795756340027e-02 -4.231231287121772766e-02 -1.199312731623649597e-01 -8.368679136037826538e-02 -1.485762596130371094e-01 3.247679397463798523e-02 1.270583122968673706e-01 -1.223906949162483215e-01 -2.162762358784675598e-02 1.273664683103561401e-01 -1.571997068822383881e-03 9.747716039419174194e-02 -4.668320119380950928e-01 -1.124048680067062378e-01 -1.994391530752182007e-01 3.656746819615364075e-02 -6.990294903516769409e-02 1.598176211118698120e-01 1.366667002439498901e-01 5.955772101879119873e-02 2.486575841903686523e-01 9.153901040554046631e-02 1.504868716001510620e-01 -2.404738366603851318e-01 4.777026176452636719e-01 -2.304986491799354553e-02 1.986560076475143433e-01 6.860134005546569824e-02
-4.813581705093383789e-02 -2.865893244743347168e-01 1.260933279991149902e-02 -1.357804089784622192e-01 6.728444248437881470e-02 1.148157939314842224e-02 8.471953868865966797e-02 3.161061704158782959e-01 -8.171441406011581421e-02 4.665157198905944824e-02 4.046661406755447388e-02 -6.677959114313125610e-02 -2.379216849803924561e-01 -6.189730018377304077e-02 4.259377717971801758e-02 -2.581251859664916992e-01 -2.983308164402842522e-03 1.186088398098945618e-01 -3.672110289335250854e-02 -1.279992312192916870e-01 -3.956460654735565186e-01 4.105079174041748047e-01 1.174632981419563293e-01 -2.021686136722564697e-01 2.312798798084259033e-01 -3.142838366329669952e-03 2.188524007797241211e-01 -1.060078442096710205e-01 1.355029270052909851e-02 -2.614435553550720215e-01 2.205721288919448853e-01 -2.976798452436923981e-03
1.406823396682739258e-01 -2.021800279617309570e-01 2.070315629243850708e-01 1.014770269393920898e-01 1.644012629985809326e-01 -1.429568082094192505e-01 5.628324672579765320e-02 1.624019593000411987e-01 5.868530273437500000e-02 1.003541052341461182e-01 3.290330991148948669e-02 8.931918442249298096e-02 -2.006905339658260345e-02 3.645002543926239014e-01 -3.298418819904327393e-01 -2.619444131851196289e-01 -9.466735273599624634e-02 -1.143110170960426331e-01 -1.368340291082859039e-02 -1.326787769794464111e-01 -2.050681859254837036e-01 -5.869739130139350891e-02 2.887983322143554688e-01 3.854574561119079590e-01 1.453064382076263428e-01 -1.877823173999786377e-01 1.401219218969345093e-01 -5.798660684376955032e-03 1.164831966161727905e-01 -2.284153997898101807e-01 6.243408843874931335e-02 -1.137205436825752258e-01
3.152199685573577881e-01 -3.274707496166229248e-01 2.255280502140522003e-02 -1.443559825420379639e-01 -2.713952958583831787e-02 4.161529541015625000e-01 2.236717045307159424e-01 7.941512390971183777e-03 -8.129758387804031372e-02 1.262137144804000854e-01 7.132031023502349854e-02 4.952805489301681519e-02 2.690980397164821625e-02 2.845658063888549805e-01 -6.677451729774475098e-02 -1.844408661127090454e-01 -1.461863666772842407e-01 7.536307722330093384e-02 4.431599006056785583e-02 1.346386130899190903e-02 4.495918750762939453e-03 2.467991858720779419e-01 1.106880530714988708e-01 -8.119077235460281372e-02 2.837015688419342041e-01 -1.676538288593292236e-01 2.320221960544586182e-01 -2.423023283481597900e-01 -3.707728907465934753e-02 4.704280197620391846e-02 2.531490921974182129e-01 1.371953752823174000e-03
-1.825470663607120514e-02 -1.870382577180862427e-01 3.887547552585601807e-02 -2.105767428874969482e-01 3.879791200160980225e-01 -2.214641310274600983e-02 1.469227951020002365e-02 -1.887350827455520630e-01 2.390095740556716919e-01 -2.702122032642364502e-01 -4.688763245940208435e-02 -2.543182671070098877e-01 -2.337740957736968994e-01 1.396754533052444458e-01 -3.383605778217315674e-01 -1.439055353403091431e-01 4.279239475727081299e-02 -8.186550810933113098e-03 2.480390071868896484e-01 -1.491959579288959503e-02 1.805496215820312500e-01 2.591408416628837585e-02 7.499962300062179565e-02 -9.224797785282135010e-02 1.776266843080520630e-01 2.368468195199966431e-01 1.710236072540283203e-01 -3.820965439081192017e-02 2.242474257946014404e-01 3.617065399885177612e-02 1.160541772842407227e-01 -1.764448583126068115e-01
-1.237307563424110413e-01 -4.080729782581329346e-01 1.030004322528839111e-01 5.610266327857971191e-02 3.749823868274688721e-01 -1.708432473242282867e-02 -6.274168193340301514e-02 1.768184304237365723e-01 1.554151624441146851e-01 1.048798859119415283e-01 -9.963911771774291992e-02 -3.259706497192382812e-02 -2.514946758747100830e-01 2.012816816568374634e-01 1.104767695069313049e-01 -1.028187721967697144e-01 -5.939511954784393311e-02 -1.050500124692916870e-01 5.523807555437088013e-02 -6.394150108098983765e-02 -1.353102456778287888e-02 -1.031098067760467529e-01 1.540600806474685669e-01 2.888198196887969971e-01 3.958148509263992310e-02 1.324112415313720703e-01 3.842878341674804688e-01 -1.331356018781661987e-01 1.975797563791275024e-01 -2.366423979401588440e-02 3.663053363561630249e-02 -3.008494675159454346e-01
3.801165521144866943e-01 -1.998461335897445679e-01 3.197878599166870117e-01 3.221255540847778320e-02 1.284421980381011963e-01 2.797676622867584229e-01 -9.699274599552154541e-02 -1.746175587177276611e-01 7.266011834144592285e-02 -6.784301251173019409e-02 2.667831070721149445e-02 -2.475223690271377563e-02 -5.383777618408203125e-02 1.323381662368774414e-01 -9.990498423576354980e-02 -2.729984521865844727e-01 1.089636757969856262e-01 -2.238898910582065582e-02 -1.182773783802986145e-01 -8.267867378890514374e-03 -8.691410720348358154e-02 1.241030544042587280e-01 8.371016383171081543e-02 -6.271824985742568970e-02 3.569105565547943115e-01 1.609813868999481201e-01 3.246066868305206299e-01 -2.253831475973129272e-01 1.383377313613891602e-01 1.822797805070877075e-01 1.972645223140716553e-01 2.011323533952236176e-02
3.253284990787506104e-01 -4.004052281379699707e-01 8.217754960060119629e-02 8.755500614643096924e-02 2.776167988777160645e-01 7.049872539937496185e-03 -1.518388278782367706e-02 -1.004126742482185364e-01 -5.874476581811904907e-02 7.019864767789840698e-02 1.710724681615829468e-01 3.541121259331703186e-02 -3.970532634411938488e-05 1.509290784597396851e-01 1.493398845195770264e-01 -4.609408974647521973e-02 -2.075709551572799683e-01 -2.709752321243286133e-01 1.437656115740537643e-02 -1.308316141366958618e-01 1.317600011825561523e-01 -2.219558656215667725e-01 -1.809785366058349609e-01 2.499460279941558838e-01 5.388954281806945801e-02 9.504999220371246338e-02 1.458084881305694580e-01 -3.456681072711944580e-01 1.745543777942657471e-01 5.234834924340248108e-02 2.253214418888092041e-01 -1.163015961647033691e-01
3.208015561103820801e-01 -3.929037749767303467e-01 3.142656683921813965e-01 -8.383121341466903687e-02 4.329582676291465759e-02 2.237169295549392700e-01 -6.938491016626358032e-02 1.864968053996562958e-02 1.427643001079559326e-01 3.446142375469207764e-02 -4.052750021219253540e-02 -2.699599564075469971e-01 5.408316850662231445e-02 1.610362529754638672e-02 -7.235087454319000244e-02 2.960891090333461761e-02 -2.168978899717330933e-01 -7.380650937557220459e-02 -2.924194931983947754e-01 -2.159732580184936523e-02 -1.181129813194274902e-01 3.844672441482543945e-02 -1.137841269373893738e-01 5.388455092906951904e-02 1.592639684677124023e-01 8.241745084524154663e-02 4.107493460178375244e-01 -2.436709590256214142e-02 -4.502329975366592407e-02 -1.572945155203342438e-02 1.916464269161224365e-01 2.534456253051757812e-01
3.129624426364898682e-01 -1.168429777026176453e-01 -5.233555659651756287e-02 3.175792470574378967e-02 -1.586451530456542969e-01 -3.545039892196655273e-02 -1.689247190952301025e-01 1.211981102824211121e-01 -1.816135942935943604e-01 1.537891924381256104e-01 2.262916229665279388e-02 -1.977923810482025146e-01 -1.648465245962142944e-01 -1.058131363242864609e-02 -4.090515375137329102e-01 -2.713907659053802490e-01 -1.234024837613105774e-01 -2.012195289134979248e-01 2.914207801222801208e-02 -1.735823005437850952e-01 -3.269653618335723877e-01 2.981012463569641113e-01 7.378438860177993774e-02 4.438059404492378235e-02 2.234436869621276855e-01 1.867143213748931885e-01 1.331129521131515503e-01 -2.462086081504821777e-02 2.171905040740966797e-01 4.223919939249753952e-03 3.147652372717857361e-02 -9.642224758863449097e-02
2.527788281440734863e-01 -2.918220758438110352e-01 -8.327727019786834717e-02 -1.500132381916046143e-01 -2.196056582033634186e-02 -1.567458212375640869e-01 -1.848926097154617310e-01 2.180828899145126343e-02 -3.695692420005798340e-01 1.881969571113586426e-01 8.631554245948791504e-02 -8.075682073831558228e-02 -2.892179489135742188e-01 -4.610339179635047913e-02 -2.531524300575256348e-01 -3.130635246634483337e-02 -1.080644503235816956e-01 1.675124168395996094e-01 -4.907117690891027451e-03 -1.237632557749748230e-01 -2.443835139274597168e-01 1.393669247627258301e-01 -1.275954991579055786e-01 -1.063750684261322021e-02 2.133262902498245239e-01 2.971081435680389404e-01 2.973940074443817139e-01 7.956520467996597290e-02 9.225203841924667358e-02 1.078316867351531982e-01 3.976735472679138184e-02 -1.551970988512039185e-01
-1.448556594550609589e-02 -2.667501568794250488e-01 1.948088407516479492e-02 1.879491358995437622e-01 3.836190998554229736e-01 2.766472101211547852e-01 -4.899834096431732178e-02 -4.619668051600456238e-02 1.125842705368995667e-01 1.009987667202949524e-01 -1.272405236959457397e-01 4.292657971382141113e-02 2.532391250133514404e-01 2.572103440761566162e-01 5.433505401015281677e-02 -2.101047337055206299e-01 -1.675805747509002686e-01 -3.646044805645942688e-02 -1.676783710718154907e-01 4.517655819654464722e-03 -1.813019663095474243e-01 3.220822215080261230e-01 -6.688613444566726685e-02 -7.351487874984741211e-02 -2.628426812589168549e-02 1.236591953784227371e-02 2.532863616943359375e-01 -2.223420888185501099e-01 2.805638611316680908e-01 -1.190139427781105042e-01 1.002625301480293274e-01 -1.581268459558486938e-01
3.314746618270874023e-01 -2.318911999464035034e-01 1.689275912940502167e-02 -2.712464630603790283e-01 2.664107978343963623e-01 3.237913548946380615e-01 1.760857403278350830e-01 1.427940577268600464e-01 1.524779647588729858e-01 2.706988453865051270e-01 3.700706362724304199e-02 9.473437815904617310e-02 -1.704256683588027954e-01 1.190944612026214600e-01 -9.646554291248321533e-02 -1.918904185295104980e-01 -3.205292820930480957e-01 5.046718940138816833e-02 8.906635642051696777e-02 -1.644078344106674194e-01 -3.527911752462387085e-02 -4.838374257087707520e-02 -4.485334828495979309e-02 -6.291820108890533447e-02 2.914916872978210449e-01 2.672838568687438965e-01 5.907150357961654663e-02 1.213174033910036087e-02 2.439125999808311462e-02 1.524129807949066162e-01 -7.314600050449371338e-02 5.206652451306581497e-03
2.169018238782882690e-01 -2.649000883102416992e-01 2.927663922309875488e-01 -2.824741899967193604e-01 1.309563666582107544e-01 1.218336224555969238e-01 3.632831200957298279e-02 -2.672820091247558594e-01 1.960390359163284302e-01 7.256712019443511963e-02 4.360362142324447632e-02 -3.102399706840515137e-01 1.645650863647460938e-01 2.162462472915649414e-01 1.444762796163558960e-01 -3.050931096076965332e-01 -1.076662391424179077e-01 4.215792566537857056e-02 -1.259210053831338882e-02 -1.288284808397293091e-01 -1.613835096359252930e-01 5.550875514745712280e-02 -7.343352586030960083e-02 -5.450915917754173279e-02 1.478275507688522339e-01 1.097065657377243042e-01 3.097263276576995850e-01 -1.385327130556106567e-01 5.936039611697196960e-02 2.193611562252044678e-01 1.138038560748100281e-01 4.073914140462875366e-02
1.552188247442245483e-01 -8.254443109035491943e-02 3.215559199452400208e-02 7.004044950008392334e-02 4.360767826437950134e-02 5.243028327822685242e-02 1.212604045867919922e-01 8.695945888757705688e-02 -2.151458710432052612e-01 1.927494853734970093e-01 3.647178784012794495e-02 -1.965851522982120514e-03 -2.630481421947479248e-01 9.815511107444763184e-02 -1.769665069878101349e-02 -2.859169840812683105e-01 -2.899475991725921631e-01 1.781591027975082397e-01 6.993205100297927856e-02 -4.586274623870849609e-01 -1.848164051771163940e-01 2.845003902912139893e-01 1.678065955638885498e-02 -1.564165204763412476e-01 2.127776145935058594e-01 6.462475657463073730e-02 8.090465515851974487e-02 -1.172888725996017456e-01 -1.054594889283180237e-01 -1.924865394830703735e-01 1.922930032014846802e-01 -2.545292675495147705e-01
1.961638629436492920e-01 -3.225845992565155029e-01 1.551483869552612305e-01 2.313432991504669189e-01 2.045186758041381836e-01 -1.648829202167689800e-04 3.351874649524688721e-02 -1.689617484807968140e-01 -2.450168728828430176e-01 -1.078167278319597244e-02 -1.868396550416946411e-01 3.091995045542716980e-02 -2.217678576707839966e-01 2.224367856979370117e-01 -1.756402105093002319e-01 -8.132621645927429199e-02 1.102790310978889465e-01 -1.902572810649871826e-03 3.024781048297882080e-01 -1.718170940876007080e-01 -4.214308783411979675e-02 -2.730673365294933319e-02 -9.510617703199386597e-02 3.021958172321319580e-01 1.218376681208610535e-02 3.124587535858154297e-01 2.307604998350143433e-01 4.622719809412956238e-02 1.923822164535522461e-01 -2.288507763296365738e-03 6.271162629127502441e-02 -2.145879417657852173e-01
7.357896864414215088e-02 -4.471789896488189697e-01 1.523917913436889648e-01 7.889644801616668701e-02 2.343030273914337158e-01 -6.929531693458557129e-02 8.998509496450424194e-02 -2.030866742134094238e-01 -1.330460608005523682e-01 -1.040344834327697754e-01 -2.160307466983795166e-01 -2.347911000251770020e-01 -2.910355925559997559e-01 9.281004965305328369e-02 -6.589055806398391724e-02 -1.808729916810989380e-01 -2.017629742622375488e-01 -1.110244020819664001e-01 5.871314555406570435e-02 8.366231620311737061e-02 -8.783870190382003784e-02 2.659279853105545044e-02 -3.051426708698272705e-01 -1.304850280284881592e-01 4.369537159800529480e-02 1.302386373281478882e-01 -2.102192491292953491e-03 -5.430326331406831741e-03 1.014734953641891479e-01 1.821912676095962524e-01 3.783179223537445068e-01 -8.872713893651962280e-02
7.810452580451965332e-02 -2.227466106414794922e-01 4.246738180518150330e-02 -2.501313388347625732e-01 2.979412972927093506e-01 5.219085887074470520e-02 2.586367130279541016e-01 4.374971147626638412e-03 2.713174819946289062e-01 7.676050066947937012e-02 -2.914237976074218750e-02 -8.981929719448089600e-02 2.769670449197292328e-02 -1.591085642576217651e-01 -8.468829095363616943e-02 1.115009859204292297e-01 -3.031313717365264893e-01 2.430273592472076416e-01 1.086155921220779419e-01 2.870382927358150482e-02 -2.609952390193939209e-01 -9.478840231895446777e-02 2.243416197597980499e-02 1.275933980941772461e-01 -5.783710256218910217e-02 3.273647427558898926e-01 3.775072395801544189e-01 -4.869574308395385742e-02 2.017664909362792969e-01 -1.291752308607101440e-01 2.178402617573738098e-02 -1.291316300630569458e-01
5.905051529407501221e-02 -4.470832645893096924e-02 1.691984683275222778e-01 -1.515254378318786621e-01 -1.497856248170137405e-02 1.828275024890899658e-01 3.037251159548759460e-02 7.179943472146987915e-02 -6.462627649307250977e-02 2.475636824965476990e-02 -2.048000842332839966e-01 1.817268878221511841e-01 -2.723635733127593994e-02 -6.597784347832202911e-03 -1.385978758335113525e-01 -2.391785681247711182e-01 -1.307063102722167969e-01 1.052032634615898132e-01 3.437543511390686035e-01 -2.515753209590911865e-01 6.107339262962341309e-02 1.841354668140411377e-01 9.006109088659286499e-02 2.796799242496490479e-01 1.228350698947906494e-01 2.905568182468414307e-01 3.949423730373382568e-01 -6.365147978067398071e-02 2.542167901992797852e-01 3.935552388429641724e-02 2.239891439676284790e-01 -1.917662918567657471e-01
8.540628105401992798e-02 -1.895004957914352417e-01 -1.890437155961990356e-01 -7.407906651496887207e-02 -1.827168092131614685e-02 -1.736483275890350342e-01 -6.212745606899261475e-02 9.996337443590164185e-02 1.306511834263801575e-02 -2.487677633762359619e-01 -1.462577730417251587e-01 -1.565342247486114502e-01 7.760039716958999634e-02 2.123112827539443970e-01 -2.433357536792755127e-01 -1.355006694793701172e-01 -7.926196604967117310e-02 -1.114500612020492554e-01 2.943734824657440186e-02 3.216895088553428650e-02 9.454532526433467865e-03 1.213081330060958862e-01 -3.719723522663116455e-01 2.297361642122268677e-01 -5.796326696872711182e-02 4.603702202439308167e-02 4.306730628013610840e-01 3.493214398622512817e-02 4.323272407054901123e-01 -1.326462924480438232e-01 3.715876489877700806e-02 -9.997742623090744019e-02
3.808457851409912109e-01 -9.792000800371170044e-02 1.094896066933870316e-02 -2.246908545494079590e-01 1.792157292366027832e-01 2.513719797134399414e-01 1.853878647089004517e-01 3.578913584351539612e-02 1.215769723057746887e-01 3.229866027832031250e-01 -1.827010810375213623e-01 9.334641695022583008e-02 -2.877016961574554443e-01 1.383725106716156006e-01 -5.849787965416908264e-02 -1.956941634416580200e-01 -9.681298583745956421e-02 -6.574907898902893066e-02 1.834417134523391724e-02 -2.097613811492919922e-01 -5.355344340205192566e-02 -1.384862512350082397e-01 -1.376113444566726685e-01 -1.660770922899246216e-02 1.492566019296646118e-01 3.986951112747192383e-01 7.853977382183074951e-02 -2.133065313100814819e-01 6.606871634721755981e-02 1.563255907967686653e-03 -7.622674852609634399e-02 -1.288482248783111572e-01
1.880938857793807983e-01 -1.111871749162673950e-01 1.453721225261688232e-01 2.170979082584381104e-01 2.646120786666870117e-01 1.222367808222770691e-01 1.434090137481689453e-01 -9.734126925468444824e-02 -1.339375525712966919e-01 1.372375190258026123e-01 -2.457596175372600555e-02 -1.859936267137527466e-01 8.179611712694168091e-02 1.523590087890625000e-01 4.868957027792930603e-02 -1.206903904676437378e-01 -4.139570593833923340e-01 4.916685447096824646e-02 8.108656108379364014e-02 -8.985705673694610596e-02 -1.574341654777526855e-01 3.798884451389312744e-01 7.109479606151580811e-02 8.525809645652770996e-02 -1.897117793560028076e-01 -8.246231079101562500e-02 4.067058563232421875e-01 -1.877505481243133545e-01 1.172853354364633560e-02 -1.317778415977954865e-02 1.802736520767211914e-01 6.377468258142471313e-02
1.035622954368591309e-01 -2.476451694965362549e-01 -7.981688529253005981e-02 -2.930562011897563934e-02 2.448793053627014160e-01 -5.980071797966957092e-02 1.072735786437988281e-01 -5.121957510709762573e-02 -1.881053149700164795e-01 1.303790658712387085e-01 3.050633668899536133e-01 3.021864453330636024e-03 -1.698149717412889004e-03 2.881695143878459930e-02 -9.765257686376571655e-02 -9.261313825845718384e-02 -2.911900877952575684e-01 -2.107635438442230225e-01 -2.195301204919815063e-01 -8.945998549461364746e-02 -1.348596159368753433e-02 3.078740648925304413e-02 -1.286822259426116943e-01 7.894515991210937500e-03 5.046684667468070984e-02 8.884486556053161621e-02 5.381991267204284668e-01 -3.513312339782714844e-01 -1.410865187644958496e-01 -8.405227959156036377e-02 4.224571958184242249e-02 -1.522973626852035522e-01
6.921629607677459717e-02 -4.061205685138702393e-01 7.067385315895080566e-02 -7.809767127037048340e-02 3.165901601314544678e-01 7.645814865827560425e-02 -3.008829057216644287e-02 -2.852661311626434326e-01 -1.909713894128799438e-01 -4.783781617879867554e-02 -1.610317230224609375e-01 8.706185221672058105e-02 -2.536601722240447998e-01 1.177735850214958191e-01 -1.641951948404312134e-01 -1.074880585074424744e-01 -3.124311566352844238e-01 -2.087327390909194946e-01 -6.929230410605669022e-03 -1.410952508449554443e-01 -2.041537910699844360e-01 -7.746214512735605240e-03 -1.553981751203536987e-01 1.414349582046270370e-02 1.337877213954925537e-01 1.259786635637283325e-01 -1.931714564561843872e-01 -1.045168861746788025e-01 1.267142593860626221e-01 1.466077268123626709e-01 3.018538355827331543e-01 -6.265677511692047119e-02
4.005246162414550781e-01 -2.952736020088195801e-01 1.918761283159255981e-01 -1.421129703521728516e-01 2.054522782564163208e-01 -3.006498217582702637e-01 2.544139623641967773e-01 3.040775842964649200e-02 1.784052252769470215e-01 -3.927788883447647095e-02 9.843474626541137695e-02 1.052120253443717957e-01 2.849054709076881409e-02 1.041918918490409851e-01 -4.296866804361343384e-02 -2.599309086799621582e-01 -1.909960955381393433e-01 -1.991484463214874268e-01 8.458191901445388794e-02 -1.536541432142257690e-01 1.498211640864610672e-02 -1.691377758979797363e-01 -1.258759796619415283e-01 2.492447644472122192e-01 1.008343547582626343e-01 1.036938950419425964e-01 2.727177739143371582e-01 6.936395075172185898e-04 4.543213546276092529e-02 -1.735732406377792358e-01 -1.193395629525184631e-01 8.055136352777481079e-02
5.111495852470397949e-01 -1.804108023643493652e-01 4.302912950515747070e-02 6.845034076832234859e-04 2.098833769559860229e-01 -1.477599143981933594e-01 2.713559865951538086e-01 -6.493633985519409180e-02 -1.789388656616210938e-01 -2.565500326454639435e-02 2.455512434244155884e-01 1.852874606847763062e-01 7.171846926212310791e-02 1.186629906296730042e-01 -1.050260961055755615e-01 -1.458274126052856445e-01 -2.376841157674789429e-01 -2.143811434507369995e-01 5.160867795348167419e-02 -2.450458705425262451e-01 1.827764958143234253e-01 1.186021864414215088e-01 -8.583249896764755249e-02 2.577509582042694092e-01 9.886997938156127930e-02 1.439975351095199585e-01 2.351413071155548096e-01 -4.537659510970115662e-02 -1.837635226547718048e-02 -5.668895319104194641e-02 5.022761225700378418e-02 -3.729326277971267700e-02
1.616633832454681396e-01 -2.308917641639709473e-01 3.282037004828453064e-02 -1.644534766674041748e-01 -8.680655062198638916e-02 -2.731473371386528015e-02 1.980849504470825195e-01 -1.557630021125078201e-03 -1.227120161056518555e-01 1.291305851191282272e-02 1.765056699514389038e-01 -2.699812650680541992e-01 -1.983198374509811401e-01 8.216589689254760742e-02 -8.075021952390670776e-02 -1.373710781335830688e-01 -2.418775111436843872e-01 4.357264190912246704e-02 -3.116387426853179932e-01 -1.056346893310546875e-01 -3.881286084651947021e-01 1.481778174638748169e-01 -9.501132182776927948e-03 -1.762241721153259277e-01 2.215523570775985718e-01 -1.054588109254837036e-01 1.531940549612045288e-01 -1.081466022878885269e-02 3.702521622180938721e-01 1.478724777698516846e-01 1.924376487731933594e-01 -4.431368038058280945e-02
2.193463891744613647e-01 -1.607028096914291382e-01 2.003607004880905151e-01 -5.711679905652999878e-02 2.447150647640228271e-01 5.900671333074569702e-02 2.052366733551025391e-01 -1.724522858858108521e-01 -2.262503355741500854e-01 -8.941631019115447998e-02 -1.315885186195373535e-01 -1.146014556288719177e-01 -2.914871871471405029e-01 1.188723295927047729e-01 2.286414429545402527e-02 -3.364830836653709412e-02 -3.650324344635009766e-01 1.164590343832969666e-01 1.499349176883697510e-01 -2.878671884536743164e-02 -1.613236516714096069e-01 -7.497430592775344849e-02 -1.553750932216644287e-01 -1.032484602183103561e-02 3.408696949481964111e-01 1.202389597892761230e-01 -7.460270076990127563e-02 -4.887766018509864807e-02 8.288957923650741577e-02 2.272687405347824097e-01 3.448501825332641602e-01 -1.223902851343154907e-01
4.303726553916931152e-02 -1.537986546754837036e-01 8.837179630063474178e-04 -2.617451846599578857e-01 2.377352565526962280e-01 9.232348948717117310e-02 2.774486839771270752e-01 -1.324381083250045776e-01 1.207846850156784058e-01 -2.181909233331680298e-01 8.730152994394302368e-02 5.423257872462272644e-02 -2.958998978137969971e-01 6.897582858800888062e-02 -2.681823372840881348e-01 -1.019192487001419067e-01 -3.261366784572601318e-01 1.006638109683990479e-01 -2.482526749372482300e-01 -1.228683739900588989e-01 -2.725397050380706787e-01 4.993184655904769897e-02 1.144689694046974182e-01 -7.871405035257339478e-02 1.582283973693847656e-01 1.490094959735870361e-01 1.177838444709777832e-02 -2.292115390300750732e-01 1.890047639608383179e-02 1.605481058359146118e-01 1.387513428926467896e-01 2.538591921329498291e-01
1.512009203433990479e-01 -9.064487367868423462e-02 -5.624485388398170471e-02 -7.203885167837142944e-02 2.804345786571502686e-01 3.632713556289672852e-01 2.606648579239845276e-02 -1.293220221996307373e-01 2.979090623557567596e-02 4.025306403636932373e-01 1.252182573080062866e-01 9.575746953487396240e-03 -2.700147032737731934e-01 2.117832750082015991e-02 -3.563795238733291626e-03 -4.317039549350738525e-01 3.287895396351814270e-02 -1.360412035137414932e-02 7.958658784627914429e-02 -2.187564671039581299e-01 -2.179211825132369995e-01 -4.777071624994277954e-02 8.412466943264007568e-02 2.396253347396850586e-01 1.378800123929977417e-01 1.288080401718616486e-02 1.548472642898559570e-01 -2.186157554388046265e-01 1.029281020164489746e-01 -6.783267110586166382e-02 1.032208427786827087e-01 8.721964806318283081e-02
2.621209919452667236e-01 -1.178444176912307739e-02 6.443856656551361084e-02 7.910248637199401855e-02 3.289578258991241455e-01 2.063686102628707886e-01 -1.803344637155532837e-01 2.462550066411495209e-02 6.747249513864517212e-02 -6.763781607151031494e-02 7.416842132806777954e-02 1.988097727298736572e-01 -5.278644338250160217e-02 9.690385311841964722e-02 -1.547252833843231201e-01 -2.463513314723968506e-01 9.225852787494659424e-02 2.101818323135375977e-01 2.530953474342823029e-02 -3.064370341598987579e-02 -3.560107946395874023e-01 1.284520030021667480e-01 -7.319647818803787231e-02 2.004223763942718506e-01 2.461292548105120659e-03 6.294953823089599609e-02 1.390778422355651855e-01 -4.922957122325897217e-01 1.609393209218978882e-01 -1.540056020021438599e-01 6.830958276987075806e-02 -1.512176543474197388e-01
2.010307312011718750e-01 -2.248505353927612305e-01 6.580505520105361938e-02 -1.849159598350524902e-01 1.333793997764587402e-01 2.021374255418777466e-01 6.174910068511962891e-02 -1.422222703695297241e-01 1.392232030630111694e-01 -2.662101387977600098e-01 6.236065179109573364e-02 -3.178880363702774048e-02 -4.956911504268646240e-02 2.574975788593292236e-02 -1.430311948060989380e-01 -1.189220771193504333e-01 -1.446661949157714844e-01 5.682840943336486816e-02 -2.929965257644653320e-01 -2.207303978502750397e-02 -1.428302675485610962e-01 6.318562477827072144e-02 7.657657563686370850e-02 1.827425956726074219e-01 1.825416982173919678e-01 1.826940625905990601e-01 4.409803748130798340e-01 -1.772511303424835205e-01 -6.868290714919567108e-03 6.288808584213256836e-02 3.059354424476623535e-01 3.010343015193939209e-01
-5.769316107034683228e-02 -4.309767782688140869e-01 -5.168392136693000793e-02 -1.248037256300449371e-02 1.613417565822601318e-01 1.359625756740570068e-01 -1.253527998924255371e-01 1.313778609037399292e-01 8.717765659093856812e-02 8.031654357910156250e-02 -2.464535646140575409e-02 -5.532975867390632629e-02 -2.865229249000549316e-01 1.760572493076324463e-01 -6.071959063410758972e-02 -2.558207511901855469e-01 5.517996475100517273e-02 -1.754002869129180908e-01 1.315250694751739502e-01 -5.262874066829681396e-02 5.705679580569267273e-02 -1.712505519390106201e-02 6.340441107749938965e-02 3.538850247859954834e-01 -4.519519954919815063e-02 1.464230567216873169e-01 4.442567229270935059e-01 1.259663607925176620e-02 2.889296710491180420e-01 1.170332580804824829e-01 1.742493943311274052e-03 -1.606348454952239990e-01
1.172185912728309631e-01 -2.360146343708038330e-01 -1.437826007604598999e-01 1.273026764392852783e-01 1.879687905311584473e-01 -5.570037662982940674e-02 3.770237416028976440e-02 1.359742581844329834e-01 2.400701306760311127e-02 1.297903507947921753e-01 -6.688544526696205139e-03 5.729776248335838318e-02 -8.128706365823745728e-02 1.352508068084716797e-01 9.872531890869140625e-02 -1.341110914945602417e-01 -4.167445898056030273e-01 -2.524669468402862549e-01 1.674119085073471069e-01 -3.488054573535919189e-01 2.985255047678947449e-02 8.980318903923034668e-02 -2.026073038578033447e-01 1.855990737676620483e-01 1.424382254481315613e-02 2.461743950843811035e-01 3.474277555942535400e-01 -5.599512159824371338e-02 4.648182168602943420e-02 -1.690546981990337372e-02 2.522752434015274048e-02 -3.204065561294555664e-01
2.478883415460586548e-01 -2.940081954002380371e-01 3.170109987258911133e-01 -1.383183002471923828e-01 1.023433804512023926e-01 2.848611176013946533e-01 -3.999803215265274048e-02 -1.607012301683425903e-01 -5.990527197718620300e-02 1.896987557411193848e-01 2.150750756263732910e-01 -2.830303609371185303e-01 -1.452081371098756790e-02 -4.762304481118917465e-03 -1.848420128226280212e-02 -9.458531439304351807e-02 7.171183079481124878e-02 2.735606767237186432e-02 2.308476120233535767e-01 -2.350402809679508209e-02 -2.713911533355712891e-01 2.485658973455429077e-01 -1.902137249708175659e-01 4.079463705420494080e-02 8.458530902862548828e-02 8.769872784614562988e-02 2.512409389019012451e-01 -7.987656444311141968e-02 1.344058662652969360e-01 1.646559685468673706e-02 2.458023726940155029e-01 2.045925110578536987e-01
3.132544457912445068e-01 -7.408644258975982666e-02 2.398843169212341309e-01 1.845886744558811188e-02 2.183448225259780884e-01 1.255820691585540771e-01 -1.586620695888996124e-02 -2.699001729488372803e-01 -1.320095062255859375e-01 1.690573394298553467e-01 5.318916589021682739e-02 1.053017564117908478e-02 -1.536765247583389282e-01 1.918813139200210571e-01 -1.380916088819503784e-01 1.315453052520751953e-01 -4.506784975528717041e-01 -1.003875955939292908e-01 2.477916516363620758e-02 8.100418746471405029e-02 -1.342303901910781860e-01 3.908398374915122986e-02 9.538265317678451538e-02 1.210485473275184631e-01 2.256114333868026733e-01 -7.485592365264892578e-02 2.449108064174652100e-01 -2.954933941364288330e-01 1.130633801221847534e-01 1.485178917646408081e-01 1.885193884372711182e-01 1.354876309633255005e-01
2.638921439647674561e-01 -2.867960631847381592e-01 -1.216263622045516968e-01 -1.339324712753295898e-01 -1.191328186541795731e-02 1.336961239576339722e-01 2.264064699411392212e-01 -6.638884544372558594e-02 3.604297339916229248e-02 5.370198749005794525e-03 -1.436242908239364624e-01 2.986147627234458923e-02 -1.742021739482879639e-01 9.826966375112533569e-02 -6.479621678590774536e-02 -1.251095682382583618e-01 -4.416108429431915283e-01 1.413974314928054810e-01 5.157712474465370178e-02 8.381760120391845703e-02 -2.444728463888168335e-01 -1.246646866202354431e-01 2.531801462173461914e-01 9.890739619731903076e-02 -2.125317044556140900e-02 -5.566798523068428040e-02 3.239686489105224609e-01 -1.947917044162750244e-01 6.847827136516571045e-02 -3.656028211116790771e-01 1.603169925510883331e-02 -6.349827162921428680e-03
1.332947760820388794e-01 -2.669933140277862549e-01 1.264237165451049805e-01 1.343980133533477783e-01 1.625487804412841797e-01 8.807862177491188049e-03 2.028587013483047485e-01 -6.510928273200988770e-02 -4.505543783307075500e-02 -1.291246116161346436e-01 -1.602729260921478271e-01 1.133889332413673401e-01 -1.217240095138549805e-01 -6.580653041601181030e-02 -1.013916507363319397e-01 -1.405000388622283936e-01 1.482565850019454956e-01 2.396786361932754517e-01 2.569824457168579102e-01 -2.297350913286209106e-01 1.088849753141403198e-01 8.926969766616821289e-02 -7.456632703542709351e-02 3.162304759025573730e-01 1.609888970851898193e-01 3.195906877517700195e-01 3.875297904014587402e-01 -5.931926891207695007e-02 2.653203606605529785e-01 2.774866484105587006e-02 4.975281655788421631e-02 -1.398951709270477295e-01
1.048638746142387390e-01 -2.509860098361968994e-01 -1.690084859728813171e-02 2.102891802787780762e-01 1.647521555423736572e-01 -1.975027322769165039e-01 -2.536155581474304199e-01 -1.646298468112945557e-01 1.856192946434020996e-01 1.339711546897888184e-01 -1.806241869926452637e-01 -6.269895285367965698e-02 -5.931516736745834351e-02 6.884869188070297241e-02 -1.492166817188262939e-01 1.812422834336757660e-02 -1.752765625715255737e-01 -1.954458504915237427e-01 -1.269344091415405273e-01 -2.632279694080352783e-01 4.364437237381935120e-02 5.898683518171310425e-02 -5.137139931321144104e-03 1.148080304265022278e-01 2.453327178955078125e-01 -5.348846316337585449e-02 1.848535090684890747e-01 -2.288229316473007202e-01 4.896481931209564209e-01 -7.252822164446115494e-03 5.122082680463790894e-02 -1.979674398899078369e-01
2.869383990764617920e-01 -7.847566902637481689e-02 2.636519670486450195e-01 -3.298802077770233154e-01 3.302839696407318115e-01 2.295746803283691406e-01 2.529144985601305962e-03 -5.985251814126968384e-02 4.753819480538368225e-02 3.377425670623779297e-02 1.462461650371551514e-01 -1.911834925413131714e-01 -3.509890288114547729e-03 -7.040372490882873535e-02 -2.077451720833778381e-02 -2.848715186119079590e-01 -1.181545704603195190e-01 -1.381189329549670219e-03 2.109533697366714478e-01 -2.219735383987426758e-01 -1.941285580396652222e-01 5.683226138353347778e-02 4.146349802613258362e-02 -1.478107720613479614e-01 1.012544706463813782e-01 -1.369518786668777466e-01 3.954203724861145020e-01 -1.687672138214111328e-01 7.737289369106292725e-02 1.583827286958694458e-01 -4.944851994514465332e-02 1.783015765249729156e-02
3.616238012909889221e-02 -2.705056369304656982e-01 -3.284069150686264038e-02 1.831096857786178589e-01 2.146233171224594116e-01 2.498665601015090942e-01 1.814868301153182983e-01 -8.672052621841430664e-02 -2.010208964347839355e-01 1.066536754369735718e-01 6.773359328508377075e-02 -5.542084947228431702e-02 9.916026890277862549e-02 1.856033056974411011e-01 5.959019064903259277e-02 -1.838544607162475586e-01 -2.199509441852569580e-01 -1.080933120101690292e-02 -7.286769337952136993e-03 1.682213991880416870e-01 -6.840059906244277954e-02 4.012745618820190430e-01 2.792767584323883057e-01 -1.572310775518417358e-01 1.292264461517333984e-01 9.213911741971969604e-02 2.171403914690017700e-01 -2.708595991134643555e-01 2.342064380645751953e-01 -1.382727324962615967e-01 8.933402597904205322e-02 -1.672061383724212646e-01
4.492458999156951904e-01 -1.406331062316894531e-01 -1.645226627588272095e-01 -1.832024157047271729e-01 3.044452890753746033e-02 3.458818246144801378e-04 2.060126960277557373e-01 4.755074041895568371e-04 -7.726273685693740845e-02 9.400638192892074585e-02 -1.987531781196594238e-01 -5.501840263605117798e-02 -1.835799515247344971e-01 1.522544324398040771e-01 1.080253347754478455e-01 -7.776715606451034546e-02 -4.175658226013183594e-01 5.354947224259376526e-02 5.741130933165550232e-02 2.712936885654926300e-02 -1.522841453552246094e-01 -3.376201912760734558e-02 2.060994505882263184e-01 1.049640178680419922e-01 1.151235401630401611e-01 8.762391284108161926e-03 3.234884738922119141e-01 -1.873686015605926514e-01 7.996977120637893677e-02 -3.517809808254241943e-01 -7.755451835691928864e-03 9.575768373906612396e-03
-4.604774713516235352e-02 -1.834828257560729980e-01 3.907452523708343506e-02 -3.217238187789916992e-01 8.237212896347045898e-02 1.231954768300056458e-01 -5.984240397810935974e-02 -1.299244612455368042e-01 2.081196904182434082e-01 1.270796079188585281e-02 -5.516219511628150940e-02 -2.112179398536682129e-01 -1.311613917350769043e-01 1.252103447914123535e-01 -5.075439810752868652e-01 -2.325099147856235504e-02 -7.401413470506668091e-02 1.118036545813083649e-02 2.787714600563049316e-01 -2.196722477674484253e-01 1.113916113972663879e-01 2.370005697011947632e-01 6.932380050420761108e-02 -1.037110090255737305e-01 2.780830562114715576e-01 9.934826195240020752e-02 3.112986683845520020e-01 -4.887154791504144669e-03 -5.046205222606658936e-02 9.401921927928924561e-02 -8.406222611665725708e-02 -1.277020573616027832e-01
3.750367164611816406e-01 -1.887162774801254272e-02 -6.381811201572418213e-02 -1.762879788875579834e-01 2.202605754137039185e-01 2.956550121307373047e-01 3.624082207679748535e-01 -1.340490649454295635e-03 8.475238829851150513e-02 2.007884234189987183e-01 1.194883584976196289e-01 -3.341041505336761475e-02 -1.064452752470970154e-01 1.152446195483207703e-01 -1.166082452982664108e-03 -3.257436454296112061e-01 -1.038661822676658630e-01 -2.752451598644256592e-02 8.595658093690872192e-02 -9.169148653745651245e-02 -2.534223496913909912e-01 5.082581192255020142e-02 -1.978730708360671997e-01 2.215940356254577637e-01 2.619708180427551270e-01 2.181844711303710938e-01 -1.296476554125547409e-02 -1.960261017084121704e-01 8.861121535301208496e-02 -6.010169163346290588e-02 3.243387863039970398e-02 -1.149308159947395325e-01
3.534766733646392822e-01 -3.932987451553344727e-01 4.017244651913642883e-02 -3.004334308207035065e-02 8.873869478702545166e-02 -1.756085827946662903e-02 6.908579170703887939e-02 2.803601138293743134e-02 8.271830528974533081e-02 -1.065604388713836670e-01 1.790791302919387817e-01 1.517597138881683350e-01 -5.592431873083114624e-02 2.992315292358398438e-01 -1.802558600902557373e-01 -3.348502814769744873e-01 -2.179851289838552475e-03 -1.530881524085998535e-01 4.929196089506149292e-02 -1.154586821794509888e-01 1.706719398498535156e-01 -1.891655474901199341e-01 6.838258821517229080e-03 3.595546782016754150e-01 -1.587284915149211884e-02 7.007420808076858521e-02 2.888321876525878906e-01 5.461745709180831909e-02 -7.391957566142082214e-03 -1.731057465076446533e-01 2.479116374161094427e-04 1.962160766124725342e-01
2.373869419097900391e-01 -3.145200908184051514e-01 1.073773205280303955e-01 1.698520332574844360e-01 2.336659282445907593e-01 -1.335595846176147461e-01 5.455455742776393890e-03 -1.154809072613716125e-01 2.673140764236450195e-01 6.364668905735015869e-02 -2.781142592430114746e-01 1.999451518058776855e-01 -5.096047371625900269e-02 2.136949747800827026e-01 -3.761434555053710938e-02 -2.492209523916244507e-01 -8.176849037408828735e-02 1.964175514876842499e-02 1.137105077505111694e-01 -3.376236259937286377e-01 -9.736837446689605713e-02 3.632869943976402283e-02 -9.624925255775451660e-02 1.527411192655563354e-01 2.218046039342880249e-02 9.975094348192214966e-02 2.087867259979248047e-01 9.127514064311981201e-02 9.368108212947845459e-02 -4.876147583127021790e-02 -9.108185023069381714e-02 -3.933431208133697510e-01
3.010534644126892090e-01 -1.101163849234580994e-01 1.406160295009613037e-01 -1.644059866666793823e-01 1.956862360239028931e-01 2.496874183416366577e-01 1.794112175703048706e-01 -9.334398061037063599e-02 -2.181099802255630493e-01 3.372289240360260010e-02 -8.937665820121765137e-02 -1.977650970220565796e-01 2.783434092998504639e-02 9.884489327669143677e-02 -2.837987244129180908e-01 -3.440387174487113953e-02 -3.648160994052886963e-01 1.487165093421936035e-01 1.027446426451206207e-02 5.063923820853233337e-02 -3.115744292736053467e-01 -1.218769103288650513e-01 -1.141092739999294281e-03 -9.913147985935211182e-02 2.899654507637023926e-01 2.890823185443878174e-01 1.053724810481071472e-01 -1.514877378940582275e-01 -4.639554768800735474e-02 -1.801451668143272400e-02 1.121387854218482971e-01 -1.563040018081665039e-01
-1.655820459127426147e-01 -2.405331283807754517e-02 1.101062223315238953e-01 1.235671415925025940e-01 2.012081742286682129e-01 9.300729632377624512e-02 1.934917643666267395e-02 -5.869764089584350586e-02 1.400084942579269409e-01 3.537510335445404053e-02 -1.562697440385818481e-01 -8.080159127712249756e-02 -2.456508576869964600e-01 -1.122365426272153854e-02 -7.996367663145065308e-02 -6.031176447868347168e-02 -1.831100136041641235e-01 1.140272021293640137e-01 2.252863049507141113e-01 -1.008625328540802002e-01 -2.104720473289489746e-01 7.438559830188751221e-02 8.249560743570327759e-02 1.043170392513275146e-01 -1.602208018302917480e-01 3.086054027080535889e-01 5.769112110137939453e-01 -2.647380810230970383e-03 2.682024240493774414e-01 3.625022992491722107e-02 1.451030522584915161e-01 2.152473330497741699e-01
-1.551979333162307739e-01 -4.348891377449035645e-01 -2.786703407764434814e-01 3.012036904692649841e-03 1.004443988204002380e-01 -8.340287208557128906e-02 -1.741650141775608063e-02 -3.490960970520973206e-02 -1.881079003214836121e-02 8.487579971551895142e-02 -1.271949559450149536e-01 -3.042947128415107727e-02 -9.706840664148330688e-02 -1.633699387311935425e-01 -5.050282925367355347e-02 -1.296594440937042236e-01 -1.041112542152404785e-01 1.381920427083969116e-01 1.129385158419609070e-01 -2.399738430976867676e-01 -3.106719814240932465e-02 2.263063639402389526e-01 -2.128641456365585327e-01 1.943035274744033813e-01 6.321299821138381958e-02 2.409317642450332642e-01 4.100387096405029297e-01 -1.741270869970321655e-01 2.345650345087051392e-01 9.032720327377319336e-02 -9.261196851730346680e-02 -2.064924836158752441e-01
-6.051496416330337524e-02 -2.811126112937927246e-01 1.004611924290657043e-01 9.016291052103042603e-02 9.691056609153747559e-02 5.122745782136917114e-02 -6.305821985006332397e-02 -3.056366741657257080e-01 3.423517569899559021e-03 2.713593095541000366e-02 -1.004847735166549683e-01 1.744625717401504517e-01 -1.122675091028213501e-01 -3.692978620529174805e-02 -2.612458169460296631e-01 -3.360185623168945312e-01 -2.744366526603698730e-01 2.132899463176727295e-01 1.369582265615463257e-01 -2.149154245853424072e-01 -2.487563937902450562e-01 -1.579323410987854004e-01 -2.233786880970001221e-01 -4.754114151000976562e-02 1.909358650445938110e-01 -1.631242632865905762e-01 1.743926554918289185e-01 -3.530241176486015320e-02 2.493036836385726929e-01 -4.792060237377882004e-03 1.333474069833755493e-01 -2.320794761180877686e-01
2.018358111381530762e-01 -2.875531911849975586e-01 3.473595976829528809e-01 -1.260887645184993744e-02 4.449609220027923584e-01 1.119921505451202393e-01 -4.131421446800231934e-02 2.641689963638782501e-02 -1.030719205737113953e-01 1.736932992935180664e-01 -6.196007132530212402e-02 -1.577187776565551758e-01 3.569015115499496460e-02 1.149902641773223877e-01 -2.777547538280487061e-01 7.313225418329238892e-02 -2.768669426441192627e-01 1.656721532344818115e-01 -1.949776196852326393e-03 -1.638386547565460205e-01 -6.177155300974845886e-02 4.525659605860710144e-02 -1.358767598867416382e-01 3.920235857367515564e-02 3.427773714065551758e-01 -3.225981444120407104e-02 -1.077811643481254578e-01 5.933293327689170837e-02 -9.998185187578201294e-02 3.958353400230407715e-02 8.339602500200271606e-02 -2.594526708126068115e-01
1.360427290201187134e-01 -2.195898909121751785e-03 1.238419488072395325e-01 -7.790846377611160278e-02 -4.402296617627143860e-02 -1.613991521298885345e-02 2.999123036861419678e-01 2.188898921012878418e-01 8.120725303888320923e-02 1.907046288251876831e-01 3.264965862035751343e-02 -1.857161372900009155e-01 -4.415815174579620361e-01 1.778066158294677734e-01 -7.226321101188659668e-02 -2.353464663028717041e-01 -2.061404585838317871e-01 -6.793019920587539673e-02 -3.201727569103240967e-02 -3.000299632549285889e-02 -1.512732803821563721e-01 -1.820305548608303070e-02 2.427766770124435425e-01 -1.844996064901351929e-01 3.613536655902862549e-01 3.436312079429626465e-02 2.748664021492004395e-01 -8.087236434221267700e-02 1.596759259700775146e-01 -1.701645404100418091e-01 8.516648411750793457e-02 1.161873340606689453e-01
2.010563760995864868e-02 -4.106144607067108154e-01 -9.924226254224777222e-02 -3.820048272609710693e-02 1.946953237056732178e-01 -2.266305983066558838e-01 1.071841418743133545e-01 7.198522239923477173e-02 1.195641048252582550e-02 -1.756856590509414673e-02 1.418590545654296875e-01 -2.776559591293334961e-01 4.613249748945236206e-02 2.064034193754196167e-01 4.052563011646270752e-02 -4.034771025180816650e-02 -4.687782526016235352e-01 1.947505585849285126e-02 5.038219317793846130e-02 -8.613978326320648193e-02 -3.812382370233535767e-02 7.017659395933151245e-02 7.812144607305526733e-02 9.315545111894607544e-02 2.102091759443283081e-01 2.459266185760498047e-01 9.256514906883239746e-02 -2.029646784067153931e-01 2.929667830467224121e-01 -1.724655926227569580e-01 -1.119682863354682922e-01 1.851610392332077026e-01
5.370606109499931335e-02 2.804372273385524750e-02 2.031154632568359375e-01 -1.926661431789398193e-01 2.283510379493236542e-02 1.389770507812500000e-01 -1.219462379813194275e-01 3.832433745265007019e-02 -3.939627204090356827e-03 -4.969486594200134277e-02 -1.582324504852294922e-01 1.810386478900909424e-01 -1.566468477249145508e-01 -1.651111692190170288e-01 -2.325876802206039429e-01 -3.198871314525604248e-01 -2.241459935903549194e-01 2.975459210574626923e-02 2.103346288204193115e-01 -1.123727783560752869e-01 -4.292655363678932190e-02 2.828372120857238770e-01 7.870531082153320312e-02 2.264340370893478394e-01 2.073351293802261353e-03 1.046747118234634399e-01 4.977738559246063232e-01 -2.512313053011894226e-02 2.297100871801376343e-01 -9.059505164623260498e-02 2.122974693775177002e-01 -2.319180406630039215e-02
2.011109888553619385e-01 -1.990633606910705566e-01 7.167034596204757690e-02 -1.158670932054519653e-01 4.486955404281616211e-01 -2.195466309785842896e-01 1.071160957217216492e-01 -5.732690542936325073e-02 9.411559998989105225e-02 3.584709018468856812e-02 1.687106490135192871e-01 3.448342084884643555e-01 -4.766607657074928284e-02 4.570481926202774048e-02 -1.203820407390594482e-01 5.902912467718124390e-02 -1.340243965387344360e-01 2.317065298557281494e-01 2.378409802913665771e-01 -1.480620354413986206e-01 -1.786037683486938477e-01 -1.577544771134853363e-02 5.824325978755950928e-02 1.914232373237609863e-01 1.390998810529708862e-01 3.716664761304855347e-02 1.828760504722595215e-01 -3.421192243695259094e-02 2.716066837310791016e-01 -2.322743535041809082e-01 -2.990071102976799011e-02 -2.256980240345001221e-01
1.887150108814239502e-02 -1.582630872726440430e-01 4.021497070789337158e-02 -5.305608361959457397e-02 7.550154626369476318e-02 -4.348848387598991394e-02 3.178462386131286621e-01 1.272719446569681168e-02 5.476840585470199585e-02 -2.367350161075592041e-01 2.118900865316390991e-01 -1.630180515348911285e-02 -1.769652366638183594e-01 2.174454331398010254e-01 1.146057546138763428e-01 -2.466809004545211792e-02 -9.805742651224136353e-02 -7.751113176345825195e-02 -5.444189161062240601e-02 -1.399894128553569317e-03 -2.225225120782852173e-01 1.616572290658950806e-01 -2.929475009441375732e-01 -3.359410166740417480e-02 5.164557322859764099e-02 6.351503729820251465e-02 3.387897014617919922e-01 -4.708229899406433105e-01 6.559036672115325928e-02 -9.192267805337905884e-02 1.460256576538085938e-01 -3.262230157852172852e-01
2.020021378993988037e-01 -3.668617904186248779e-01 1.008629500865936279e-01 1.253222487866878510e-02 1.404812932014465332e-01 5.640125274658203125e-02 -8.843875676393508911e-02 1.110109165310859680e-01 2.099550664424896240e-01 1.470363885164260864e-01 4.556050896644592285e-02 -7.764211297035217285e-02 9.933264553546905518e-02 2.860546708106994629e-01 2.422275580465793610e-02 2.903027052525430918e-04 -2.064475417137145996e-01 1.192006245255470276e-01 1.359303742647171021e-01 1.862093061208724976e-01 -2.465071231126785278e-01 1.721769720315933228e-01 -4.576192051172256470e-02 1.640679538249969482e-01 -1.264848858118057251e-01 2.298219650983810425e-01 3.629812896251678467e-01 -1.453116983175277710e-01 3.135277628898620605e-01 -1.624229699373245239e-01 8.648768067359924316e-03 1.711248308420181274e-01
3.172245621681213379e-01 -2.452301830053329468e-01 2.224087417125701904e-01 -5.683251097798347473e-02 9.401255100965499878e-02 3.057976961135864258e-01 -2.373585663735866547e-02 -5.209477245807647705e-02 2.024907618761062622e-01 6.294251233339309692e-02 2.372911721467971802e-01 -6.361819058656692505e-02 -1.802135258913040161e-02 1.615981943905353546e-02 -2.081242352724075317e-01 1.739277243614196777e-01 -4.125080108642578125e-01 -8.291847258806228638e-02 -2.104954123497009277e-01 -2.535216808319091797e-01 -1.052284017205238342e-01 9.513963013887405396e-02 -7.485421746969223022e-02 -1.552790552377700806e-01 -8.870758861303329468e-02 1.535945832729339600e-01 3.184021115303039551e-01 3.667978569865226746e-02 5.437830835580825806e-02 -1.468813139945268631e-02 1.383744031190872192e-01 9.732084721326828003e-02
1.146536916494369507e-01 -3.382504880428314209e-01 3.166753798723220825e-02 1.511685848236083984e-01 1.843034178018569946e-01 -1.120293140411376953e-01 -9.704842418432235718e-02 1.272988170385360718e-01 1.554758995771408081e-01 1.877109557390213013e-01 -1.830090135335922241e-01 -5.968167632818222046e-02 -2.593711391091346741e-02 -1.337823569774627686e-01 -6.810110062360763550e-02 9.117612987756729126e-02 -4.875084757804870605e-02 -2.447144091129302979e-01 9.137153625488281250e-03 -6.538946926593780518e-02 2.284218370914459229e-02 3.167401850223541260e-01 -3.318331390619277954e-02 6.658004969358444214e-02 1.214223429560661316e-01 8.702876418828964233e-02 2.784460484981536865e-01 -5.769646540284156799e-02 5.053604245185852051e-01 1.385165750980377197e-01 1.536524444818496704e-01 -2.722065150737762451e-01
-2.668143133632838726e-04 -3.236564993858337402e-01 -4.138782992959022522e-02 3.064321540296077728e-02 1.403233259916305542e-01 8.958297967910766602e-02 3.314486145973205566e-02 -1.823407560586929321e-01 1.457005441188812256e-01 -1.276500374078750610e-01 2.486592903733253479e-02 4.701326542999595404e-04 -4.610451757907867432e-01 1.668944209814071655e-01 7.386899739503860474e-02 6.747476011514663696e-02 7.533224672079086304e-02 -7.338636368513107300e-02 -1.356112658977508545e-01 -1.893575340509414673e-01 8.027353137731552124e-02 2.286098450422286987e-01 -1.746409386396408081e-01 -2.508614659309387207e-01 2.513437569141387939e-01 4.942456260323524475e-02 3.297437727451324463e-01 -8.868688344955444336e-02 2.884937226772308350e-01 8.896994404494762421e-03 2.038599550724029541e-01 1.320627629756927490e-01
2.899284064769744873e-01 -2.649517543613910675e-02 -1.680833697319030762e-01 -1.234861090779304504e-01 3.695256412029266357e-01 1.538751870393753052e-01 6.046096980571746826e-02 -7.758693303912878036e-03 -1.158416643738746643e-01 8.937016874551773071e-02 -8.508022129535675049e-02 2.348430752754211426e-01 -1.446792483329772949e-01 2.491325838491320610e-03 -1.204428002238273621e-01 2.935026213526725769e-02 -2.901347875595092773e-01 -2.439241707324981689e-01 -9.515053778886795044e-02 -1.959446519613265991e-01 -1.131785884499549866e-01 1.682376116514205933e-02 -2.839094772934913635e-02 -4.337546229362487793e-02 5.313999950885772705e-02 2.242684215307235718e-01 2.887081801891326904e-01 -3.007390201091766357e-01 -1.274873018264770508e-01 -2.464834898710250854e-01 4.646116867661476135e-02 -2.733246982097625732e-01
3.512261509895324707e-01 -2.110714763402938843e-01 3.278641700744628906e-01 -1.531536970287561417e-02 -1.658913306891918182e-02 3.640426993370056152e-01 -9.155530482530593872e-02 -3.727065632119774818e-04 1.441568043082952499e-02 -7.643646001815795898e-02 1.862765848636627197e-01 2.459518611431121826e-03 1.214810833334922791e-02 1.610067188739776611e-01 -2.072893679141998291e-01 -2.675193548202514648e-01 2.054264023900032043e-02 -5.837409943342208862e-02 -4.109955951571464539e-02 -1.444324105978012085e-01 -1.600891947746276855e-01 8.156721293926239014e-02 8.114264905452728271e-02 -7.864544540643692017e-02 2.771355211734771729e-01 1.560250818729400635e-01 2.513997256755828857e-01 -2.036692649126052856e-01 9.796880930662155151e-02 1.843365579843521118e-01 2.760441303253173828e-01 -6.909166276454925537e-02
1.086635813117027283e-01 -3.009894192218780518e-01 -1.813013702630996704e-01 1.266066879034042358e-01 8.926667273044586182e-02 -2.174970656633377075e-01 -2.927953004837036133e-01 -3.084084689617156982e-01 -1.494445838034152985e-02 -2.577567007392644882e-03 -2.854897677898406982e-01 -8.529145270586013794e-02 -2.441422194242477417e-01 2.342302501201629639e-01 -2.425222098827362061e-01 5.226381588727235794e-03 -9.835635870695114136e-02 -2.534553110599517822e-01 1.271451544016599655e-02 -1.579293757677078247e-01 -2.770294845104217529e-01 8.340960741043090820e-02 -1.250016987323760986e-01 9.036482125520706177e-02 1.243652552366256714e-01 1.237320154905319214e-01 1.011741757392883301e-01 -4.753533750772476196e-02 2.786692380905151367e-01 -1.981108263134956360e-02 9.374827146530151367e-02 -1.167765185236930847e-01
3.897640407085418701e-01 -8.899925649166107178e-02 1.896250247955322266e-01 -1.062846109271049500e-01 9.269573539495468140e-02 2.878909111022949219e-01 -3.265562653541564941e-02 3.621346876025199890e-02 -5.052420869469642639e-02 1.205792278051376343e-01 1.283743418753147125e-02 1.144932582974433899e-01 -4.553841054439544678e-02 1.492089927196502686e-01 2.825061045587062836e-02 -3.811498284339904785e-01 1.493135541677474976e-01 4.581313207745552063e-02 2.396297603845596313e-01 -1.347968280315399170e-01 -7.730517536401748657e-02 1.083122193813323975e-01 1.425124704837799072e-01 7.400965690612792969e-02 2.617335915565490723e-01 -5.669028311967849731e-02 2.222232520580291748e-01 -3.316783607006072998e-01 1.795020252466201782e-01 -1.546123344451189041e-02 2.875906825065612793e-01 -9.230621159076690674e-02
-6.037795543670654297e-02 -9.881182014942169189e-02 -9.841952472925186157e-02 -1.873870790004730225e-01 1.017201840877532959e-01 -2.049451768398284912e-01 2.272181510925292969e-01 1.157078146934509277e-01 -8.812293410301208496e-02 5.770777165889739990e-02 1.616120487451553345e-01 1.371149867773056030e-01 -1.043398231267929077e-01 8.967098593711853027e-02 -4.696542769670486450e-02 -1.908092349767684937e-01 -4.121389687061309814e-01 -3.463713526725769043e-01 -6.134308129549026489e-02 -8.846334367990493774e-02 -1.442641615867614746e-01 5.006936937570571899e-02 -1.612674891948699951e-01 -1.179265007376670837e-01 2.671435289084911346e-02 5.657960474491119385e-02 3.646827936172485352e-01 -3.606585860252380371e-01 9.112033993005752563e-02 -1.707440167665481567e-01 2.024541795253753662e-01 -2.806347422301769257e-02
2.461074143648147583e-01 -9.969580918550491333e-02 -4.030155763030052185e-02 -4.078269898891448975e-01 -5.988552235066890717e-03 -1.966693550348281860e-01 -5.273813754320144653e-02 2.315347827970981598e-02 2.451448142528533936e-02 -9.394342452287673950e-02 -2.751559317111968994e-01 -2.762639224529266357e-01 -1.617079675197601318e-01 3.074674606323242188e-01 -1.354635059833526611e-01 1.024152636528015137e-01 -2.232448905706405640e-01 -1.285736113786697388e-01 1.583998650312423706e-01 7.115400582551956177e-02 5.741893779486417770e-03 1.180738732218742371e-01 -8.459345251321792603e-02 3.212806954979896545e-02 1.051862537860870361e-01 -2.294543199241161346e-02 3.057652711868286133e-01 -2.581094205379486084e-01 1.023628488183021545e-01 1.922030299901962280e-01 1.805162131786346436e-01 -1.952784210443496704e-01
4.766947329044342041e-01 -5.709763243794441223e-02 3.362749889492988586e-02 -1.575448960065841675e-01 1.689150780439376831e-01 5.208859685808420181e-03 9.456402808427810669e-02 -9.395914152264595032e-03 -1.198395416140556335e-01 5.016572307795286179e-03 7.467033714056015015e-02 5.942242685705423355e-03 -8.067491464316844940e-03 2.929705381393432617e-01 -1.969663202762603760e-01 2.663697302341461182e-01 -1.149910539388656616e-01 5.031836032867431641e-02 1.482876092195510864e-01 -2.904733121395111084e-01 -3.240454196929931641e-01 1.205426752567291260e-01 2.232126705348491669e-02 -1.190629824995994568e-01 2.422992289066314697e-01 -7.420792430639266968e-02 3.633629381656646729e-01 2.024066634476184845e-03 3.694738447666168213e-02 -3.354966640472412109e-02 -1.598216891288757324e-01 -9.850119054317474365e-02
-9.513842314481735229e-02 -4.254247546195983887e-01 -3.329169377684593201e-02 -1.697244495153427124e-01 1.155242100358009338e-01 -2.280232459306716919e-01 -1.679432988166809082e-01 -2.879061698913574219e-01 3.294786065816879272e-02 1.397365182638168335e-01 -2.174192965030670166e-01 -7.940889149904251099e-02 -1.576136797666549683e-01 1.309266090393066406e-01 -2.835145294666290283e-01 -1.857133060693740845e-01 -1.495855748653411865e-01 -7.157270610332489014e-02 -5.810955166816711426e-02 -1.571744531393051147e-01 -3.140487968921661377e-01 3.073732554912567139e-01 -2.086465656757354736e-01 -1.031367629766464233e-01 9.937983006238937378e-02 -1.233103778213262558e-02 2.749483659863471985e-02 -1.880253106355667114e-01 1.274122893810272217e-01 2.716247737407684326e-02 -8.113332092761993408e-02 4.802533891052007675e-03
3.067345321178436279e-01 -1.698412448167800903e-01 -1.607145816087722778e-01 -1.417755484580993652e-01 4.411963224411010742e-01 7.443842291831970215e-02 -1.744831725955009460e-02 2.541927695274353027e-01 2.037871927022933960e-01 9.753590822219848633e-02 -2.006694972515106201e-01 1.849849075078964233e-01 -2.186044678092002869e-02 1.244775578379631042e-01 -7.656950969249010086e-03 -9.155862033367156982e-02 -1.993851177394390106e-02 -9.699653834104537964e-02 7.714941352605819702e-02 -1.240666359663009644e-01 -2.909682989120483398e-01 2.355710864067077637e-01 -2.692700624465942383e-01 1.648405939340591431e-01 4.963592439889907837e-02 1.839314401149749756e-01 6.814357638359069824e-02 9.415385127067565918e-02 1.847981512546539307e-01 -2.382821440696716309e-01 6.223910674452781677e-02 -2.212938480079174042e-02
1.321148574352264404e-01 -4.550158083438873291e-01 -1.066770926117897034e-01 1.761265844106674194e-01 3.682735189795494080e-02 -1.913958489894866943e-01 3.141038119792938232e-02 -3.827784582972526550e-02 5.106851458549499512e-02 -1.146840974688529968e-01 -1.865417808294296265e-01 2.966987900435924530e-02 -1.430915445089340210e-01 -1.100295316427946091e-02 -6.235839053988456726e-02 -8.106580376625061035e-02 4.355039820075035095e-02 -2.472115447744727135e-03 2.100608497858047485e-01 -2.092454135417938232e-01 2.206897586584091187e-01 4.162976145744323730e-02 4.154958203434944153e-02 1.275631636381149292e-01 -1.353033632040023804e-01 6.962198764085769653e-03 5.388655662536621094e-01 -3.064478337764739990e-01 2.170026004314422607e-01 -3.087623976171016693e-02 -8.710289373993873596e-03 3.408129140734672546e-02
1.643680036067962646e-01 -4.560855329036712646e-01 -2.340772151947021484e-01 5.734918266534805298e-02 1.435620933771133423e-01 -5.827685073018074036e-02 6.544148176908493042e-02 -8.008224517107009888e-02 1.933355778455734253e-01 -1.212985739111900330e-01 1.583388745784759521e-01 -1.629636734724044800e-01 -1.843699514865875244e-01 -8.156476169824600220e-02 8.329773694276809692e-02 -1.206567510962486267e-01 -1.622217297554016113e-01 -2.163236290216445923e-01 1.890376657247543335e-01 -2.660383582115173340e-01 1.335429027676582336e-02 1.540104150772094727e-01 -9.057445824146270752e-02 1.444196999073028564e-01 -1.147300656884908676e-02 2.547952830791473389e-01 2.315497100353240967e-01 -1.018378436565399170e-01 3.634501099586486816e-01 -1.066465303301811218e-01 3.437517210841178894e-02 -7.255989592522382736e-03
-3.320986777544021606e-02 -4.075925052165985107e-01 -5.388148874044418335e-02 -1.754499375820159912e-01 2.314604669809341431e-01 -5.032277479767799377e-02 -1.205644663423299789e-02 -4.611736536026000977e-02 3.948759660124778748e-02 1.257015317678451538e-01 6.828941404819488525e-02 2.036844193935394287e-01 -6.112098321318626404e-02 1.588560491800308228e-01 -1.579263955354690552e-01 -1.244742497801780701e-01 -1.606385558843612671e-01 -1.817449778318405151e-01 -1.016089990735054016e-01 -1.355293989181518555e-01 -9.262515604496002197e-02 -1.309091448783874512e-01 -1.841192841529846191e-01 4.152255356311798096e-01 5.515245720744132996e-02 6.877265125513076782e-02 2.375091463327407837e-01 1.536281108856201172e-01 3.764827549457550049e-01 -4.104854539036750793e-02 1.213721483945846558e-01 -2.056408077478408813e-01
1.280604749917984009e-01 -1.401065737009048462e-01 2.666356042027473450e-02 -3.074812702834606171e-03 -3.671836107969284058e-03 7.923726923763751984e-03 1.436830610036849976e-01 7.952026277780532837e-02 -1.126815900206565857e-01 2.992800772190093994e-01 2.740776166319847107e-02 -1.874566674232482910e-01 -1.549528688192367554e-01 8.037996292114257812e-02 -2.700088359415531158e-02 -2.492774724960327148e-01 -2.114929705858230591e-01 1.800998747348785400e-01 -2.871771529316902161e-02 -2.867100238800048828e-01 -3.779983520507812500e-01 4.069792926311492920e-01 1.162194833159446716e-01 -6.093816459178924561e-02 1.980843842029571533e-01 1.801188886165618896e-01 1.323585659265518188e-01 -3.394721075892448425e-02 -7.493943721055984497e-02 -2.126718908548355103e-01 1.970962435007095337e-01 -1.968191415071487427e-01
3.471382558345794678e-01 -7.120291143655776978e-02 1.678533256053924561e-01 -1.841398179531097412e-01 4.020903706550598145e-01 1.048299819231033325e-01 1.625285744667053223e-01 1.872344464063644409e-01 7.475616782903671265e-02 3.056135475635528564e-01 1.817567646503448486e-01 1.619719266891479492e-01 7.957151532173156738e-02 1.555245369672775269e-01 5.637067183852195740e-02 -3.130803108215332031e-01 -6.278884410858154297e-02 3.647196572273969650e-03 7.579391449689865112e-02 -1.531543582677841187e-01 -1.239777877926826477e-01 3.302979469299316406e-02 -4.146828502416610718e-02 2.559575624763965607e-02 3.271886706352233887e-01 -1.317999809980392456e-01 2.301556020975112915e-01 -2.016111612319946289e-01 7.257959991693496704e-02 -9.755492210388183594e-02 5.703931674361228943e-02 -1.250193547457456589e-02
1.440089195966720581e-01 -1.879367381334304810e-01 -2.738108336925506592e-01 7.557107508182525635e-02 3.122692406177520752e-01 -6.346999853849411011e-02 1.267707645893096924e-01 1.819828301668167114e-01 -3.632833808660507202e-02 -6.081889197230339050e-02 1.210069209337234497e-01 -1.034544929862022400e-01 -2.999202013015747070e-01 2.338297069072723389e-01 -2.724913060665130615e-01 2.930148318409919739e-02 -5.166541039943695068e-02 6.097800284624099731e-02 -2.044429769739508629e-03 -2.683418691158294678e-01 1.737383455038070679e-01 5.803770199418067932e-02 -8.831123821437358856e-03 -1.121893078088760376e-01 6.862960010766983032e-02 -1.291974335908889771e-01 1.925454884767532349e-01 -2.332968413829803467e-01 2.762095928192138672e-01 2.264772057533264160e-01 2.991358339786529541e-01 8.854344487190246582e-02
2.301337420940399170e-01 -1.579533815383911133e-01 1.729790121316909790e-01 -7.832305133342742920e-02 1.322652399539947510e-01 -1.949522346258163452e-01 2.409944683313369751e-01 4.670489579439163208e-02 -2.171463221311569214e-01 1.934184134006500244e-01 6.108821183443069458e-02 -1.213460713624954224e-01 -1.502270996570587158e-01 1.851964890956878662e-01 -5.178203433752059937e-02 -5.117444992065429688e-01 9.749813377857208252e-02 1.823260262608528137e-02 6.194589659571647644e-02 -1.334089189767837524e-01 -6.144018843770027161e-02 1.324556320905685425e-01 2.349853962659835815e-01 1.160608604550361633e-01 -1.024825647473335266e-01 2.473768889904022217e-01 2.139777094125747681e-01 -1.130473539233207703e-01 -4.987662192434072495e-03 -2.066958546638488770e-01 2.072392404079437256e-01 9.155180305242538452e-02
2.147785574197769165e-01 -5.052773654460906982e-02 -7.577853277325630188e-03 1.747750490903854370e-01 1.847760826349258423e-01 -1.810983940958976746e-02 9.481483697891235352e-02 2.006286084651947021e-01 2.340796142816543579e-01 7.184937596321105957e-02 -1.824898868799209595e-01 -2.195133268833160400e-01 -2.732709283009171486e-03 6.881710886955261230e-02 -2.208757698535919189e-01 -2.334387898445129395e-01 -1.452111154794692993e-01 -5.932494252920150757e-02 -2.735680937767028809e-01 -7.459872961044311523e-02 -9.494210779666900635e-02 -1.596044898033142090e-01 3.117368519306182861e-01 5.638150498270988464e-02 1.481960248202085495e-02 2.087153792381286621e-01 4.043474495410919189e-01 -3.453176841139793396e-02 1.359331458806991577e-01 -6.740412116050720215e-02 3.110609054565429688e-01 1.393799781799316406e-01
2.143480032682418823e-01 -2.220398783683776855e-01 2.089210897684097290e-01 -4.853537678718566895e-02 3.060309588909149170e-01 -1.633968390524387360e-02 -3.425151854753494263e-02 -1.782536357641220093e-01 1.644087284803390503e-01 1.264453828334808350e-01 2.817651331424713135e-01 -3.330525457859039307e-01 1.378176510334014893e-01 2.847210466861724854e-01 1.066567599773406982e-01 -1.009279638528823853e-01 -5.926666408777236938e-02 -2.018018364906311035e-01 -7.829497754573822021e-02 -7.879381626844406128e-02 -6.569214165210723877e-02 3.949506673961877823e-03 -1.120782271027565002e-02 -6.692257244139909744e-03 1.929226666688919067e-01 -2.055978924036026001e-01 4.143380522727966309e-01 -1.757993996143341064e-01 1.175885349512100220e-01 -5.490086972713470459e-02 1.301352530717849731e-01 -1.331697330897441134e-05
3.745436295866966248e-02 -3.287449777126312256e-01 1.829663515090942383e-01 1.160354837775230408e-01 2.816924452781677246e-01 2.780846655368804932e-01 2.784474492073059082e-01 -1.609224677085876465e-01 -4.440198838710784912e-02 8.531346172094345093e-02 8.346462622284889221e-03 8.330516517162322998e-02 -3.210929632186889648e-01 1.422578394412994385e-01 1.353698074817657471e-01 2.037427127361297607e-01 3.121452173218131065e-04 -8.598213642835617065e-02 4.495899751782417297e-02 -1.739017963409423828e-01 -8.491898328065872192e-02 2.225109189748764038e-01 -1.445662379264831543e-01 5.724623054265975952e-02 6.460350006818771362e-02 -6.656821072101593018e-02 -9.412623010575771332e-03 -1.667701601982116699e-01 3.659792244434356689e-01 -6.121420860290527344e-02 2.751462161540985107e-01 -1.165525689721107483e-01
6.162412092089653015e-02 -1.934915035963058472e-01 2.018496207892894745e-02 -8.640017360448837280e-03 1.954797357320785522e-01 4.474660847336053848e-03 3.187788277864456177e-02 2.823519520461559296e-02 -4.001804292201995850e-01 -4.759957641363143921e-02 3.537750244140625000e-02 -4.551339149475097656e-02 -1.527383178472518921e-01 9.290064126253128052e-02 -4.097821190953254700e-02 9.683810919523239136e-02 -1.881646066904067993e-01 -8.675920218229293823e-02 -2.704294025897979736e-01 1.001532301306724548e-01 -8.726585656404495239e-02 2.538094520568847656e-01 2.163868248462677002e-01 7.723770290613174438e-02 2.673554718494415283e-01 1.850533336400985718e-01 2.199408411979675293e-01 -4.085901379585266113e-01 3.021872639656066895e-01 -1.226836293935775757e-01 1.688135415315628052e-01 5.154565349221229553e-02
-1.370690464973449707e-01 -3.636064827442169189e-01 -2.561677098274230957e-01 -8.119009435176849365e-03 1.002080738544464111e-01 7.793229818344116211e-02 1.085283383727073669e-01 1.889596283435821533e-01 6.342137698084115982e-03 2.304677218198776245e-01 -2.314180880784988403e-01 -6.738000363111495972e-02 -2.610628725960850716e-04 -3.544588014483451843e-02 -5.186090618371963501e-02 -8.450117707252502441e-02 -3.083424083888530731e-02 4.899626970291137695e-02 1.291855275630950928e-01 -1.414589285850524902e-01 -1.177239045500755310e-01 1.266569048166275024e-01 -3.983130753040313721e-01 1.415688693523406982e-01 1.350662708282470703e-01 1.518873274326324463e-01 4.141763448715209961e-01 -1.523461341857910156e-01 3.139478862285614014e-01 5.265666171908378601e-02 -9.800902754068374634e-02 -4.154802858829498291e-02
4.667728841304779053e-01 4.328016657382249832e-03 3.732854500412940979e-02 3.886295016855001450e-03 -2.704274840652942657e-03 -1.117473840713500977e-01 1.559884287416934967e-02 -1.366854161024093628e-01 -4.459498450160026550e-02 -1.407006289809942245e-02 -1.494321823120117188e-01 -8.568645268678665161e-02 1.055944189429283142e-01 1.621780693531036377e-01 -1.748014986515045166e-01 6.564412033185362816e-04 -1.404525041580200195e-01 -2.854783535003662109e-01 5.929718539118766785e-02 -2.286832481622695923e-01 4.045298788696527481e-03 8.505252748727798462e-02 -2.689730525016784668e-01 1.898836344480514526e-01 -2.833968214690685272e-02 -2.073388844728469849e-01 3.810162842273712158e-01 -2.705748975276947021e-01 1.725118607282638550e-02 7.203266769647598267e-02 2.370192259550094604e-01 -2.299510091543197632e-01
4.573323577642440796e-02 1.705498062074184418e-02 2.250653207302093506e-01 -1.632314622402191162e-01 -1.975035853683948517e-02 6.757901608943939209e-02 1.208739727735519409e-02 6.558597087860107422e-02 2.662867866456508636e-02 3.999500349164009094e-02 -2.940074503421783447e-01 2.258836030960083008e-01 -9.150852262973785400e-02 -2.175388932228088379e-01 -1.940595060586929321e-01 -2.314149737358093262e-01 -2.126786708831787109e-01 -4.646614938974380493e-02 2.213470339775085449e-01 -2.140363752841949463e-01 -9.962735325098037720e-02 1.281966120004653931e-01 3.291888162493705750e-02 3.405002132058143616e-02 1.615860164165496826e-01 2.975103855133056641e-01 5.066633820533752441e-01 -1.222382634878158569e-01 1.550725549459457397e-01 2.052148431539535522e-02 1.755048185586929321e-01 -1.090378314256668091e-01
1.587719917297363281e-01 -4.558350518345832825e-02 2.760908007621765137e-01 -2.763757854700088501e-02 1.117338016629219055e-01 -4.941755440086126328e-03 -6.041093915700912476e-02 -2.792174220085144043e-01 -5.406754091382026672e-02 1.636184304952621460e-01 -1.998705603182315826e-02 -2.546363770961761475e-01 1.993728242814540863e-02 1.623354852199554443e-01 -4.631777480244636536e-02 -7.663946598768234253e-03 -2.116488665342330933e-01 4.355055838823318481e-02 1.073253229260444641e-01 1.509075313806533813e-01 -1.697139889001846313e-01 2.045069336891174316e-01 -1.693894714117050171e-01 1.649192273616790771e-01 -2.272108346223831177e-01 -1.878861151635646820e-02 4.216846525669097900e-01 -3.424851894378662109e-01 2.978811860084533691e-01 -1.665576845407485962e-01 6.441152840852737427e-02 -4.999132081866264343e-02
3.313915431499481201e-01 -2.847668230533599854e-01 1.940695941448211670e-01 -1.817981302738189697e-01 1.073336824774742126e-01 3.018991649150848389e-01 6.379531323909759521e-02 -5.217400938272476196e-02 6.238682195544242859e-02 1.207262426614761353e-01 -5.733042210340499878e-02 -1.664108335971832275e-01 -2.531107366085052490e-01 -1.953995972871780396e-01 -8.330937474966049194e-02 -7.855305075645446777e-02 3.435397055000066757e-03 -1.293388009071350098e-02 -5.831012129783630371e-02 -3.116100132465362549e-01 -1.765157729387283325e-01 9.995413944125175476e-03 -1.279295980930328369e-01 2.230144143104553223e-01 6.434555351734161377e-02 1.973026245832443237e-02 2.549836337566375732e-01 -2.592420279979705811e-01 -8.952029049396514893e-02 1.894410401582717896e-01 2.518762946128845215e-01 1.482556164264678955e-01
1.553793847560882568e-01 -1.966491639614105225e-01 3.437076881527900696e-02 2.789038419723510742e-02 2.216445803642272949e-01 -2.723026871681213379e-01 5.173395201563835144e-02 1.751368641853332520e-01 1.777360402047634125e-02 -1.055034250020980835e-01 1.326745897531509399e-01 -2.905767858028411865e-01 3.760021924972534180e-02 -4.658473655581474304e-02 -1.530150510370731354e-02 -1.533678323030471802e-01 -2.463164925575256348e-01 -1.506619751453399658e-01 1.359575092792510986e-01 -2.006872445344924927e-01 -1.352777332067489624e-01 -1.047260761260986328e-01 4.294341802597045898e-01 2.089680731296539307e-01 4.166301339864730835e-02 1.418871879577636719e-01 2.149182856082916260e-01 7.849851623177528381e-03 3.687885999679565430e-01 -7.077003270387649536e-02 -3.983356803655624390e-02 -1.660715341567993164e-01
3.072870671749114990e-01 2.930695377290248871e-02 1.610146760940551758e-01 -1.111622974276542664e-01 1.955609954893589020e-02 -1.021963264793157578e-02 1.026086956262588501e-01 1.037769913673400879e-01 2.441844195127487183e-01 -2.905272319912910461e-02 -1.496152579784393311e-01 -4.869092628359794617e-02 1.822746545076370239e-01 3.291154801845550537e-01 -1.765743643045425415e-01 2.437768578529357910e-01 -4.101601988077163696e-02 1.335922479629516602e-01 1.660081595182418823e-01 -2.110069394111633301e-01 -9.089562296867370605e-02 1.451548635959625244e-01 -1.138286888599395752e-01 2.665337324142456055e-01 -2.289801463484764099e-02 7.506093010306358337e-03 1.858320683240890503e-01 -2.016908675432205200e-01 2.495344579219818115e-01 -5.141736194491386414e-02 3.755282759666442871e-01 -2.015154808759689331e-01
-1.924010813236236572e-01 -4.273114204406738281e-01 -1.936589330434799194e-01 -2.940634489059448242e-01 1.956289410591125488e-01 -1.669909991323947906e-02 1.097972691059112549e-02 -2.776117622852325439e-02 7.154621928930282593e-02 -2.854993008077144623e-02 5.391837656497955322e-02 7.096166163682937622e-02 -1.111198663711547852e-01 3.040595054626464844e-01 -2.455668151378631592e-01 3.464160487055778503e-03 1.799368560314178467e-01 6.263474375009536743e-02 2.049463242292404175e-01 -3.107008934020996094e-01 -1.849151700735092163e-01 1.529448330402374268e-01 -6.466012448072433472e-02 1.042309775948524475e-01 1.960330307483673096e-01 2.692680805921554565e-02 2.642636597156524658e-01 -9.816902130842208862e-02 -6.590005010366439819e-02 1.391437798738479614e-01 3.490623831748962402e-02 -2.167014032602310181e-01
2.209747731685638428e-01 -2.211170736700296402e-03 7.240241765975952148e-02 -4.200223088264465332e-02 7.904448360204696655e-02 1.711073815822601318e-01 -3.508694097399711609e-02 -2.242847383022308350e-01 -2.386215180158615112e-01 1.999423801898956299e-01 1.033622100949287415e-01 -1.247697100043296814e-01 -2.051073461771011353e-01 7.123667001724243164e-02 -2.804354391992092133e-02 -2.192724868655204773e-02 -1.965675204992294312e-01 3.313634917140007019e-02 -1.875232458114624023e-01 -4.540341719985008240e-02 -1.729153096675872803e-01 1.441824287176132202e-01 1.301174759864807129e-01 1.405728459358215332e-01 5.126718282699584961e-01 4.227577894926071167e-02 2.839466929435729980e-01 -3.463378250598907471e-01 2.175682336091995239e-01 2.850296162068843842e-02 3.377734497189521790e-02 8.180376887321472168e-02
1.436677724123001099e-01 -1.239133030176162720e-01 -1.394215226173400879e-01 1.236579939723014832e-01 1.081480085849761963e-01 2.340132743120193481e-01 3.674556314945220947e-02 2.083447426557540894e-01 -1.059597581624984741e-01 -9.650954604148864746e-02 -4.450492560863494873e-02 -2.621175944805145264e-01 -4.982943460345268250e-02 2.600299417972564697e-01 7.549081742763519287e-02 -3.111316263675689697e-01 -3.266688883304595947e-01 -1.792211532592773438e-01 -2.038288488984107971e-02 2.463974356651306152e-01 -4.500023275613784790e-02 -1.791439801454544067e-01 -4.633700847625732422e-02 -3.928748518228530884e-02 2.678216397762298584e-01 1.315924078226089478e-01 2.991358935832977295e-01 -2.117779403924942017e-01 1.846993714570999146e-01 5.890566855669021606e-02 2.245004475116729736e-01 -7.142779976129531860e-02
2.255193442106246948e-01 1.301222667098045349e-02 1.141760032624006271e-02 4.057945311069488525e-02 2.019613236188888550e-01 -2.114721387624740601e-02 1.038386374711990356e-01 -2.877485379576683044e-02 1.620128601789474487e-01 -1.112565323710441589e-01 1.179906129837036133e-01 -1.773386597633361816e-01 -1.028710156679153442e-01 -1.768595874309539795e-01 -1.912270784378051758e-01 -6.877294182777404785e-02 -1.948148906230926514e-01 -1.217540204524993896e-01 -1.654063016176223755e-01 -3.775538206100463867e-01 -3.136711418628692627e-01 -6.503279507160186768e-02 2.259473353624343872e-01 1.053659021854400635e-01 -9.289596974849700928e-02 -8.994498103857040405e-02 4.115495383739471436e-01 -2.243506023660302162e-03 2.351767420768737793e-01 1.259090029634535313e-03 3.119459152221679688e-01 3.191712498664855957e-02
4.141883850097656250e-01 -4.941380769014358521e-02 2.773159444332122803e-01 -7.456462830305099487e-02 3.926256299018859863e-01 2.317648082971572876e-01 4.043503850698471069e-02 -1.545841842889785767e-01 -1.247014254331588745e-01 9.796587750315666199e-03 1.557084321975708008e-01 4.805516451597213745e-02 -4.045541211962699890e-02 2.046091295778751373e-02 3.376943618059158325e-02 -1.220786198973655701e-01 1.656157895922660828e-02 -1.619924455881118774e-01 1.548884809017181396e-01 -7.998580485582351685e-02 -2.631075382232666016e-01 -4.683090001344680786e-02 -1.191527992486953735e-01 1.658637635409832001e-02 1.762509644031524658e-01 -7.817011326551437378e-02 3.316597342491149902e-01 -3.009836375713348389e-01 1.353766769170761108e-01 -1.050041466951370239e-01 7.159906625747680664e-02 -1.865553706884384155e-01
5.055223777890205383e-02 -4.346656203269958496e-01 -3.394299373030662537e-02 -1.885452419519424438e-01 9.495609253644943237e-02 2.149521410465240479e-01 4.303498566150665283e-01 -9.042171388864517212e-02 1.863764077425003052e-01 -2.080314606428146362e-01 -1.226547658443450928e-01 -3.271942585706710815e-02 -2.643030583858489990e-01 2.806882373988628387e-02 5.171682313084602356e-02 5.943319201469421387e-02 -6.309932470321655273e-02 -5.154401436448097229e-02 -2.855099737644195557e-01 -1.503180563449859619e-01 -1.253202557563781738e-01 5.277954973280429840e-03 -4.450746055226773024e-04 2.150136232376098633e-01 8.547502756118774414e-02 -1.036490797996520996e-01 9.111008048057556152e-02 -2.866382002830505371e-01 2.292725443840026855e-02 4.372720047831535339e-02 2.362314462661743164e-01 -1.129758283495903015e-01
-1.415270660072565079e-02 -2.732272148132324219e-01 1.708169430494308472e-01 -3.266827166080474854e-01 2.556218802928924561e-01 -4.659210518002510071e-02 -8.952055126428604126e-02 -4.957907646894454956e-02 5.589175969362258911e-02 3.039349317550659180e-01 2.147545516490936279e-01 -1.630626171827316284e-01 -4.619229212403297424e-02 9.457194805145263672e-02 -6.386467069387435913e-02 -2.658044397830963135e-01 -2.048947513103485107e-01 9.448359161615371704e-02 -1.180119067430496216e-01 -2.237190902233123779e-01 -2.669957466423511505e-02 -4.528293386101722717e-02 4.936151579022407532e-02 -1.114759966731071472e-02 -1.965024322271347046e-01 2.823371887207031250e-01 2.755769789218902588e-01 -1.870509833097457886e-01 6.366401910781860352e-02 2.404971122741699219e-01 8.855337649583816528e-02 1.950421631336212158e-01
9.030328691005706787e-02 1.926711387932300568e-02 -9.902799874544143677e-02 2.253114283084869385e-01 1.571435779333114624e-01 -9.897755086421966553e-02 1.063507199287414551e-01 7.863146066665649414e-02 8.347357809543609619e-02 7.109014689922332764e-02 -2.456052787601947784e-02 -2.215219289064407349e-02 -8.042508363723754883e-02 2.574239671230316162e-01 1.728441417217254639e-01 -3.810270428657531738e-01 -2.201341278851032257e-02 -8.421946316957473755e-02 1.908005028963088989e-01 -4.675446152687072754e-01 -7.596135884523391724e-02 1.387414336204528809e-01 -1.580815464258193970e-01 -2.246250584721565247e-02 5.819322913885116577e-02 2.313824892044067383e-01 2.948612272739410400e-01 -2.257321625947952271e-01 6.691034883260726929e-02 -3.357696905732154846e-02 1.653012335300445557e-01 -2.777865827083587646e-01
-2.472676336765289307e-02 -2.675446867942810059e-01 -2.689318060874938965e-01 -3.815354704856872559e-01 2.360893040895462036e-01 -4.065445810556411743e-02 -6.014779582619667053e-02 1.556454449892044067e-01 -2.762868404388427734e-01 -4.851883649826049805e-02 -1.626089066267013550e-01 -1.487312316894531250e-01 -1.491269562393426895e-02 1.383789628744125366e-01 -1.833741664886474609e-01 -1.123708039522171021e-01 -2.420761585235595703e-01 -1.315567493438720703e-01 1.425544917583465576e-01 -3.318805098533630371e-01 1.110529452562332153e-01 -4.592549800872802734e-02 1.429911255836486816e-01 -1.602134853601455688e-01 -2.225846424698829651e-02 3.253349568694829941e-04 1.901024580001831055e-01 -2.902422845363616943e-01 1.182057857513427734e-01 7.095081359148025513e-02 1.406964361667633057e-01 7.208762317895889282e-02
1.511468589305877686e-01 -3.762723207473754883e-01 9.171104431152343750e-02 -1.462105195969343185e-03 2.430712804198265076e-02 1.750872880220413208e-01 9.497914463281631470e-02 8.379516750574111938e-02 1.377265304327011108e-01 -1.192303150892257690e-01 -1.806626617908477783e-01 -1.320719867944717407e-01 -6.582076102495193481e-02 2.431577630341053009e-02 -2.194957733154296875e-01 -2.691608369350433350e-01 7.931954413652420044e-02 -3.162404596805572510e-01 2.996832132339477539e-01 -2.211785167455673218e-01 1.999087631702423096e-01 2.652221620082855225e-01 -9.877485036849975586e-02 8.334168791770935059e-02 -1.058632507920265198e-02 1.856635212898254395e-01 2.493569999933242798e-01 -1.276993900537490845e-01 1.834508478641510010e-01 1.138604208827018738e-01 1.983028352260589600e-01 -2.412079833447933197e-03
5.363711118698120117e-01 -2.183002978563308716e-01 7.302302122116088867e-02 -2.785274982452392578e-01 1.928690373897552490e-01 -5.524533614516258240e-02 1.908798217773437500e-01 -8.412390947341918945e-02 1.727508604526519775e-01 8.629248291254043579e-02 -1.401575505733489990e-01 -2.157628834247589111e-01 5.284225195646286011e-02 2.127630859613418579e-01 -1.206191629171371460e-01 3.821476921439170837e-02 -2.696917392313480377e-02 -1.089637055993080139e-01 1.072743162512779236e-01 1.221840679645538330e-01 3.880946710705757141e-02 5.276647210121154785e-02 -5.992589145898818970e-02 1.541477143764495850e-01 -6.403627991676330566e-02 -3.199060857295989990e-01 1.864839941263198853e-01 -2.618337869644165039e-01 4.992336779832839966e-02 -1.672136336565017700e-01 1.388437598943710327e-01 -1.541102770715951920e-02
2.692537307739257812e-01 2.598205208778381348e-02 2.170168757438659668e-01 -1.422317922115325928e-01 1.893900781869888306e-01 -2.612389028072357178e-01 3.772559389472007751e-02 -7.120408862829208374e-02 6.964187324047088623e-02 -1.464317180216312408e-02 -3.685123845934867859e-02 -2.456732988357543945e-01 1.697955429553985596e-01 1.150588095188140869e-01 -1.322474926710128784e-01 1.721199899911880493e-01 -6.302847713232040405e-02 -9.685797616839408875e-03 1.477559208869934082e-01 1.116910204291343689e-02 -2.232914417982101440e-01 9.774536639451980591e-02 -3.308805823326110840e-01 2.940466701984405518e-01 1.189491897821426392e-01 -6.698566675186157227e-02 3.719361126422882080e-01 -2.309949845075607300e-01 2.175689786672592163e-01 -7.099891453981399536e-02 2.061775177717208862e-01 -7.958149164915084839e-02
2.335194945335388184e-01 -2.469776719808578491e-01 2.428055703639984131e-01 -3.132406175136566162e-01 2.097784727811813354e-01 -5.245168134570121765e-02 1.312025040388107300e-01 8.548036217689514160e-02 -2.181783020496368408e-01 -1.976222498342394829e-03 9.427444636821746826e-02 -1.365228593349456787e-01 -3.275839686393737793e-01 2.147950977087020874e-01 -2.199133783578872681e-01 -1.519550085067749023e-01 -1.256659477949142456e-01 8.586662262678146362e-02 -8.978571742773056030e-02 -1.520599611103534698e-02 1.340838521718978882e-01 1.815512329339981079e-01 -2.297893464565277100e-01 1.069616824388504028e-01 1.533283293247222900e-01 2.113963812589645386e-01 1.840365864336490631e-02 1.799455583095550537e-01 1.933720335364341736e-02 1.733522117137908936e-01 2.764155268669128418e-01 4.119013622403144836e-02
-2.263005822896957397e-02 -4.181301295757293701e-01 -2.701425850391387939e-01 3.295283019542694092e-02 -9.164779447019100189e-03 2.637889795005321503e-02 1.908383518457412720e-02 -1.712340265512466431e-01 7.136249542236328125e-02 3.171884268522262573e-02 5.268590152263641357e-02 -7.694349437952041626e-02 -1.271377056837081909e-01 -1.168338581919670105e-01 1.242714896798133850e-01 -9.616566449403762817e-02 -2.844840586185455322e-01 1.523587945848703384e-02 2.610219419002532959e-01 -2.706117630004882812e-01 2.562751248478889465e-02 9.652348607778549194e-02 -9.789871983230113983e-04 -4.046634584665298462e-02 9.851177036762237549e-02 2.495041936635971069e-01 3.990732729434967041e-01 -2.644063532352447510e-01 3.381941020488739014e-01 -2.364550530910491943e-02 7.904655067250132561e-04 -2.502153255045413971e-02
-2.303070202469825745e-02 -2.173673957586288452e-01 -4.249918088316917419e-02 -1.705549955368041992e-01 1.670047342777252197e-01 -1.552118957042694092e-01 5.368212237954139709e-02 -3.191386163234710693e-01 -4.725272580981254578e-02 1.540753990411758423e-01 -3.353894650936126709e-01 -2.731024026870727539e-01 -1.346313953399658203e-01 1.151549667119979858e-01 -3.275929987430572510e-01 -6.215154007077217102e-02 -2.763711474835872650e-02 6.320007890462875366e-02 1.948024928569793701e-01 -2.338075935840606689e-01 -1.280823796987533569e-01 1.870893687009811401e-01 -1.134203448891639709e-01 3.630525991320610046e-02 -1.352864801883697510e-01 2.221560478210449219e-01 1.919597089290618896e-01 -2.003794610500335693e-01 9.207198023796081543e-02 -1.118782535195350647e-01 -1.500937789678573608e-01 -2.405489534139633179e-01
3.001022934913635254e-01 -1.931871771812438965e-01 1.038748770952224731e-01 -1.031178385019302368e-01 2.108208686113357544e-01 3.241271153092384338e-02 4.041697978973388672e-01 -1.267020404338836670e-02 1.595471203327178955e-01 1.511903554201126099e-01 -2.581366598606109619e-01 9.190343320369720459e-03 -1.491311043500900269e-01 2.047954350709915161e-01 -1.314138621091842651e-01 2.052686661481857300e-01 -1.938632428646087646e-01 1.393164098262786865e-01 1.489302515983581543e-01 -3.434078395366668701e-02 -2.194230705499649048e-01 -2.974223531782627106e-02 7.594667375087738037e-02 2.165098041296005249e-01 -6.906213611364364624e-02 2.770298160612583160e-02 3.099715411663055420e-01 -1.248811036348342896e-01 -1.528708487749099731e-01 -4.820251837372779846e-02 2.791294269263744354e-02 -2.790189087390899658e-01
1.468312833458185196e-02 -5.612431764602661133e-01 -4.752187803387641907e-02 5.461928993463516235e-02 1.739897727966308594e-01 -2.472759634256362915e-01 3.834345564246177673e-02 -1.246709097176790237e-02 2.226718664169311523e-01 2.775960788130760193e-02 1.991876959800720215e-02 -1.705211549997329712e-01 7.219527661800384521e-02 7.181215286254882812e-02 -3.168516233563423157e-02 5.455344915390014648e-03 -4.580352306365966797e-01 -2.107902057468891144e-02 4.738382622599601746e-02 -8.522568643093109131e-02 6.872029043734073639e-03 1.166504621505737305e-01 -3.953508287668228149e-02 6.146765500307083130e-02 1.320657432079315186e-01 7.586959749460220337e-02 1.644445359706878662e-01 -1.378451734781265259e-01 3.108483850955963135e-01 -2.553572952747344971e-01 1.359615847468376160e-02 1.589653044939041138e-01
2.932473123073577881e-01 -2.991466224193572998e-01 5.084977671504020691e-02 -2.492725402116775513e-01 1.194732934236526489e-01 -2.542156875133514404e-01 3.769568800926208496e-01 6.861916184425354004e-02 -1.068789232522249222e-02 6.760038435459136963e-02 1.849997937679290771e-01 -2.570697106420993805e-02 -1.068987101316452026e-01 6.540281325578689575e-02 -7.736756652593612671e-02 -3.889288306236267090e-01 -1.098687276244163513e-01 -2.825992703437805176e-01 1.858396083116531372e-01 -4.553554207086563110e-02 -5.636312440037727356e-02 1.527193784713745117e-01 1.553676426410675049e-01 1.017965897917747498e-01 -6.772316992282867432e-02 8.753874152898788452e-02 1.149985864758491516e-01 -1.424422264099121094e-01 -7.720040623098611832e-03 -1.870498806238174438e-01 1.589773148298263550e-01 1.610409766435623169e-01
3.500430285930633545e-01 -8.473744988441467285e-02 1.910396963357925415e-01 -3.698484599590301514e-01 3.821551501750946045e-01 8.107715845108032227e-02 4.026870429515838623e-02 -8.133437484502792358e-02 9.800774604082107544e-02 1.707265824079513550e-01 4.780192673206329346e-02 1.111495681107044220e-02 -1.852858513593673706e-01 -2.358081750571727753e-02 1.423664204776287079e-02 -1.652619540691375732e-01 1.652717292308807373e-01 8.143799006938934326e-02 2.305434644222259521e-01 -2.336416691541671753e-01 -1.636772006750106812e-01 -5.583343282341957092e-02 1.667760461568832397e-01 -8.100286126136779785e-02 1.204547882080078125e-01 1.268610805273056030e-01 2.130227088928222656e-01 -3.461928963661193848e-01 1.644480675458908081e-01 2.220285311341285706e-02 2.755718491971492767e-02 4.993949085474014282e-02
7.984413206577301025e-02 1.262883245944976807e-01 8.218930661678314209e-02 -2.193877547979354858e-01 -7.681953907012939453e-02 1.741463392972946167e-01 1.022782847285270691e-01 1.486305743455886841e-01 -2.020615356741473079e-04 -1.057539507746696472e-01 -8.070556074380874634e-02 2.725352346897125244e-01 -1.141808107495307922e-01 -9.450324624776840210e-02 -7.802309840917587280e-02 -2.435871064662933350e-01 -2.473694533109664917e-01 -4.689193889498710632e-02 2.625750303268432617e-01 -2.394676804542541504e-01 -6.671871989965438843e-02 1.308387070894241333e-01 6.527328863739967346e-03 9.712617099285125732e-02 1.544204503297805786e-01 2.683970034122467041e-01 4.600724875926971436e-01 2.386731095612049103e-03 2.796183526515960693e-01 5.489687994122505188e-02 1.644447296857833862e-01 -1.952501833438873291e-01
-4.241283982992172241e-02 -2.613970041275024414e-01 9.769350290298461914e-02 4.279596358537673950e-02 -6.306558847427368164e-02 -1.781503856182098389e-01 1.774937659502029419e-01 -9.441752731800079346e-02 -8.247815072536468506e-02 -7.419395446777343750e-02 -1.668880432844161987e-01 8.552742004394531250e-02 -1.888823062181472778e-01 1.689241081476211548e-01 9.816432744264602661e-02 1.018004212528467178e-02 -9.217888861894607544e-02 2.971599996089935303e-01 1.496676653623580933e-01 -1.422468274831771851e-01 6.660617142915725708e-02 2.673616707324981689e-01 -1.566653996706008911e-01 2.273418456315994263e-01 2.613402903079986572e-01 3.861140906810760498e-01 3.741210103034973145e-01 -1.517401635646820068e-01 1.832884103059768677e-01 -6.290647387504577637e-02 8.417105674743652344e-02 -6.591130793094635010e-02
1.527918726205825806e-01 -9.493821859359741211e-02 3.613118454813957214e-02 4.248439893126487732e-02 2.496872097253799438e-01 1.708939075469970703e-01 8.439162373542785645e-02 -1.077803503721952438e-02 -2.479927688837051392e-01 -1.020681634545326233e-01 -5.712917819619178772e-02 -1.550958901643753052e-01 8.256860822439193726e-02 1.681116670370101929e-01 9.820713847875595093e-02 -3.117421269416809082e-01 -4.350710809230804443e-01 -1.702213436365127563e-01 -1.662971675395965576e-01 8.645363152027130127e-02 7.757418323308229446e-03 -1.410448402166366577e-01 -5.209961533546447754e-02 4.159430414438247681e-02 2.796953022480010986e-01 2.207823246717453003e-01 2.914327085018157959e-01 -1.493290513753890991e-01 1.112492009997367859e-01 -8.719932287931442261e-02 1.979638338088989258e-01 -2.311606705188751221e-01
3.139858543872833252e-01 -7.748283445835113525e-02 1.434103399515151978e-01 3.098488040268421173e-02 1.316542476415634155e-01 1.445511132478713989e-01 2.797612547874450684e-01 -9.489911049604415894e-02 2.144884318113327026e-01 2.535458207130432129e-01 -3.458518683910369873e-01 6.282839924097061157e-02 -9.854601323604583740e-02 2.795150578022003174e-01 8.086421340703964233e-02 5.657124519348144531e-02 -8.953034877777099609e-02 7.341007143259048462e-02 9.075226634740829468e-02 1.630325429141521454e-02 -3.006027340888977051e-01 1.180099882185459137e-02 -2.688770741224288940e-02 2.970724403858184814e-01 -9.052835404872894287e-03 3.069370426237583160e-02 2.623560726642608643e-01 1.762327924370765686e-02 1.319531202316284180e-01 -7.132222503423690796e-02 2.639154493808746338e-01 -2.307677865028381348e-01
7.444791495800018311e-02 -9.012318402528762817e-02 4.511021822690963745e-02 -1.890970468521118164e-01 -9.070336818695068359e-02 3.906358033418655396e-02 4.425157234072685242e-02 -1.045501325279474258e-02 1.130346581339836121e-01 2.334760874509811401e-02 -2.277393043041229248e-01 1.537249684333801270e-01 3.204833343625068665e-02 -1.840717047452926636e-01 -1.461520195007324219e-01 -3.418124914169311523e-01 -1.382187008857727051e-01 -5.884774774312973022e-02 2.767693400382995605e-01 -2.042941004037857056e-01 -1.178562790155410767e-01 1.103480458259582520e-01 7.783403992652893066e-02 1.753172129392623901e-01 1.614461839199066162e-01 2.354681491851806641e-01 4.758326709270477295e-01 -6.651858240365982056e-02 2.349954247474670410e-01 -6.511136889457702637e-03 3.212478160858154297e-01 -1.466792169958353043e-02
1.387567073106765747e-01 -1.332508772611618042e-01 -1.407300829887390137e-01 -1.123151779174804688e-01 4.925547242164611816e-01 -1.062870994210243225e-01 5.732701346278190613e-02 1.432801038026809692e-01 3.648392483592033386e-02 -1.970512121915817261e-01 6.403046660125255585e-03 1.884388178586959839e-01 5.531099438667297363e-02 -2.059923261404037476e-01 -3.671926446259021759e-03 -1.473550945520401001e-01 -1.550754457712173462e-01 -6.241401657462120056e-03 1.952624320983886719e-01 -1.541236788034439087e-01 -9.269363433122634888e-02 -1.471749972552061081e-02 1.972519457340240479e-01 2.880660891532897949e-01 -7.885511964559555054e-03 -9.738984517753124237e-03 3.839619457721710205e-01 1.046839505434036255e-01 2.792915999889373779e-01 9.421852231025695801e-02 2.716260217130184174e-02 -2.170012295246124268e-01
4.036954045295715332e-01 -8.002141863107681274e-02 1.066647991538047791e-01 -2.705850079655647278e-02 1.613321602344512939e-01 1.093557626008987427e-01 1.239176373928785324e-02 -3.520964086055755615e-01 -1.175882369279861450e-01 7.274777442216873169e-02 -1.328590214252471924e-01 -9.747059643268585205e-02 -3.322609513998031616e-02 3.216063678264617920e-01 -7.647951692342758179e-02 8.960092067718505859e-02 -3.507232964038848877e-01 4.569414537400007248e-03 -5.580713972449302673e-02 2.602945081889629364e-02 -5.450653657317161560e-02 1.921190619468688965e-01 7.893138378858566284e-02 -1.409978568553924561e-01 3.050560355186462402e-01 -7.852654159069061279e-02 3.048038482666015625e-01 -1.962217986583709717e-01 9.391571581363677979e-02 1.888178735971450806e-01 1.225895658135414124e-01 -9.368071705102920532e-02
1.861625313758850098e-01 -6.579488515853881836e-02 1.300969570875167847e-01 6.900902837514877319e-02 1.198228970170021057e-01 -3.489351645112037659e-02 1.531189400702714920e-02 3.366504982113838196e-02 -1.742956787347793579e-01 3.392812609672546387e-01 -9.377418458461761475e-02 -2.405990660190582275e-01 1.557723898440599442e-02 2.351552397012710571e-01 -3.401932865381240845e-02 -1.892347484827041626e-01 -3.212777376174926758e-01 1.805505901575088501e-01 8.419155329465866089e-02 1.096387729048728943e-01 -3.689189255237579346e-02 1.966093629598617554e-01 1.301202271133661270e-02 1.387069523334503174e-01 -1.162179633975028992e-01 -3.387159854173660278e-02 4.264453351497650146e-01 -1.952540725469589233e-01 2.216920852661132812e-01 -2.146710455417633057e-01 2.489177435636520386e-01 1.073669716715812683e-01
-3.021199256181716919e-02 -1.626872867345809937e-01 -2.943491376936435699e-02 -3.141559958457946777e-01 4.620823562145233154e-01 3.853039816021919250e-02 -1.172485202550888062e-01 2.448578923940658569e-01 7.235614955425262451e-02 1.448684483766555786e-01 -1.982326656579971313e-01 -7.166856527328491211e-02 -1.374710053205490112e-01 2.088125348091125488e-01 -5.624433606863021851e-02 1.622915863990783691e-01 -1.147922277450561523e-01 -2.686128020286560059e-01 8.398845791816711426e-02 -2.391431778669357300e-01 -4.296475350856781006e-01 1.114868093281984329e-02 1.055175215005874634e-01 1.042728349566459656e-01 8.093697577714920044e-02 -8.406309038400650024e-02 1.435904651880264282e-01 1.832976751029491425e-02 5.628018826246261597e-02 2.207859046757221222e-02 1.065997853875160217e-01 -1.257086098194122314e-01
2.202042639255523682e-01 -1.475979685783386230e-01 2.853478491306304932e-01 -1.899136006832122803e-01 1.350567489862442017e-01 4.356115162372589111e-01 -2.034223675727844238e-01 2.269337698817253113e-02 8.557347580790519714e-03 -1.154297962784767151e-01 1.236225962638854980e-01 -9.450735896825790405e-02 1.544701308012008667e-01 1.281142979860305786e-01 -1.208635792136192322e-01 -8.171618729829788208e-02 -2.973989583551883698e-02 -1.222497820854187012e-01 1.376987099647521973e-01 -1.965742409229278564e-01 -1.632530838251113892e-01 -2.826958522200584412e-02 2.549673430621623993e-02 -1.538702845573425293e-02 1.422890722751617432e-01 2.056710720062255859e-01 3.124581277370452881e-01 -3.229972124099731445e-01 1.059533804655075073e-01 -3.618523478507995605e-02 9.459831565618515015e-02 -2.746125459671020508e-01
-1.925317049026489258e-01 -1.990212798118591309e-01 -6.957732886075973511e-02 -1.818941831588745117e-01 4.760653078556060791e-01 3.783843293786048889e-02 6.717693805694580078e-02 1.353443264961242676e-01 4.210700094699859619e-02 1.529886275529861450e-01 -1.103560030460357666e-01 -9.627245366573333740e-02 -2.488293647766113281e-01 3.428931161761283875e-02 -8.664204925298690796e-02 4.186394438147544861e-02 -1.033451780676841736e-01 2.199568413197994232e-02 -3.694928484037518501e-03 -6.446968764066696167e-02 -2.805910110473632812e-01 -1.947948187589645386e-01 1.370188891887664795e-01 -7.312567904591560364e-03 -3.075786121189594269e-02 3.075480274856090546e-02 4.864915609359741211e-01 -9.988646209239959717e-02 2.644842863082885742e-01 -1.509757786989212036e-01 -1.440240740776062012e-01 -5.146292224526405334e-02
9.948808699846267700e-02 -2.014465183019638062e-01 2.344278432428836823e-02 -3.925893083214759827e-02 2.531959302723407745e-02 -3.392346203327178955e-01 7.785138487815856934e-02 2.093298546969890594e-02 4.654454812407493591e-02 -2.798375301063060760e-02 -1.211551353335380554e-01 2.256153076887130737e-01 -7.308860868215560913e-02 2.083714306354522705e-01 -1.191597506403923035e-01 -3.039953112602233887e-01 -3.346671164035797119e-01 -2.368815988302230835e-01 1.097060553729534149e-02 -2.612864077091217041e-01 -1.127957701683044434e-01 -1.039328500628471375e-01 4.841061017941683531e-04 2.546770274639129639e-01 1.627416908740997314e-01 1.537761241197586060e-01 1.906411647796630859e-01 8.103568851947784424e-02 1.622952222824096680e-01 -3.010517954826354980e-01 2.388648986816406250e-01 9.666728973388671875e-02
-1.113103479146957397e-01 -1.145468875765800476e-01 6.957966089248657227e-02 -1.191263869404792786e-01 2.890102565288543701e-01 2.453753948211669922e-01 -1.410476565361022949e-01 -1.233666297048330307e-02 1.686275750398635864e-01 1.906816661357879639e-01 -1.114840805530548096e-02 -6.396962702274322510e-02 1.039817035198211670e-01 2.931223511695861816e-01 -7.630165666341781616e-02 1.110418811440467834e-01 -2.043995112180709839e-01 -1.253295224159955978e-02 1.066914945840835571e-01 -9.747773408889770508e-03 -4.660755023360252380e-02 -1.620960682630538940e-01 -2.718778885900974274e-02 2.900961637496948242e-01 1.477013379335403442e-01 1.761024445295333862e-01 4.621643424034118652e-01 -2.106885313987731934e-01 5.411500111222267151e-02 -1.060934066772460938e-01 3.675368800759315491e-02 -3.386332988739013672e-01
1.871989965438842773e-01 -1.110523790121078491e-01 -1.662435829639434814e-01 -3.209114670753479004e-01 2.952603101730346680e-01 -8.874788880348205566e-02 1.630371958017349243e-01 -2.457737028598785400e-01 -1.193859800696372986e-01 -2.960936725139617920e-01 -1.460049748420715332e-01 7.735706120729446411e-02 -1.822413355112075806e-01 2.293321937322616577e-01 -2.652223408222198486e-01 3.236710280179977417e-02 -1.332119256258010864e-01 1.473805755376815796e-01 7.365192472934722900e-02 -2.257041074335575104e-02 -1.939143687486648560e-01 1.489046867936849594e-02 7.356093730777502060e-03 -9.278054535388946533e-02 -1.072217002511024475e-01 5.045925825834274292e-02 4.678309559822082520e-01 -1.162479966878890991e-01 5.269476026296615601e-02 -3.318170458078384399e-02 1.035181283950805664e-01 -2.524397335946559906e-02
1.664226949214935303e-01 -3.891385793685913086e-01 2.761967480182647705e-01 8.278608322143554688e-03 2.250104248523712158e-01 9.721945039927959442e-03 1.589265465736389160e-01 6.240390613675117493e-02 -8.774480968713760376e-02 -2.065959423780441284e-01 2.561601698398590088e-01 -1.162660941481590271e-01 -1.905472874641418457e-01 1.681231707334518433e-02 7.477042824029922485e-02 6.746661663055419922e-02 -3.127416670322418213e-01 -2.306111901998519897e-01 -1.956503242254257202e-01 -1.017563715577125549e-01 -2.555724058765918016e-04 1.484632492065429688e-01 9.911874681711196899e-02 1.343201100826263428e-02 1.642010509967803955e-01 7.415630668401718140e-02 4.084032401442527771e-02 -2.084278762340545654e-01 2.510137259960174561e-01 -1.680218428373336792e-01 2.964994013309478760e-01 2.043544780462980270e-03
-4.362465813755989075e-02 -4.618535339832305908e-01 2.056422382593154907e-01 1.441958397626876831e-01 1.730622164905071259e-02 -1.288881748914718628e-01 -3.668495267629623413e-02 7.818504422903060913e-02 1.764789968729019165e-01 1.838306784629821777e-01 9.411709010601043701e-02 -1.370443850755691528e-01 -1.842277646064758301e-01 5.449474602937698364e-02 5.664689233526587486e-04 -1.349496096372604370e-01 1.080440953373908997e-01 -7.156953215599060059e-02 5.750288441777229309e-02 3.507370874285697937e-02 3.228817507624626160e-02 -9.619423002004623413e-02 4.038210026919841766e-03 1.999633908271789551e-01 2.107598930597305298e-01 9.945534169673919678e-02 5.685756206512451172e-01 -7.442048937082290649e-02 2.303467541933059692e-01 2.407873794436454773e-02 -1.527817100286483765e-01 -1.337847560644149780e-01
3.662460744380950928e-01 -3.686163201928138733e-02 -6.172287091612815857e-02 -1.073726564645767212e-01 2.413538247346878052e-01 3.597943186759948730e-01 1.843506246805191040e-01 7.243163138628005981e-02 6.287818402051925659e-02 2.098161429166793823e-01 1.966330707073211670e-01 6.862540543079376221e-02 -2.088992744684219360e-01 5.153438448905944824e-02 8.526663482189178467e-02 -4.230985641479492188e-01 -6.666389852762222290e-02 3.814618661999702454e-02 2.403602935373783112e-02 -2.746700644493103027e-01 -2.215208262205123901e-01 6.436453014612197876e-02 5.949184764176607132e-03 2.733898758888244629e-01 9.462092071771621704e-02 3.904512152075767517e-03 1.598851680755615234e-01 -3.734030947089195251e-02 -3.273054957389831543e-02 -1.543962359428405762e-01 1.295252591371536255e-01 -1.038211807608604431e-01
6.018939614295959473e-02 4.576697945594787598e-02 1.056427955627441406e-01 -1.066824048757553101e-01 -1.193751469254493713e-01 1.635894328355789185e-01 1.036271378397941589e-01 1.636443845927715302e-02 5.857897549867630005e-02 1.442010551691055298e-01 -1.921169161796569824e-01 1.790806353092193604e-01 -1.889949440956115723e-01 -4.767188802361488342e-02 -1.679200083017349243e-01 -1.968426853418350220e-01 -2.361162304878234863e-01 3.549921512603759766e-02 3.108391165733337402e-01 -2.313266247510910034e-01 -2.566760033369064331e-02 2.442193478345870972e-01 1.618743501603603363e-02 1.345347613096237183e-01 1.535920500755310059e-01 1.530175656080245972e-01 5.397683978080749512e-01 -7.343250513076782227e-02 1.107003614306449890e-01 -1.950266025960445404e-02 2.817667424678802490e-01 8.572368533350527287e-04
6.497246772050857544e-02 -2.317829281091690063e-01 -1.589608490467071533e-01 -6.069347634911537170e-02 1.366087794303894043e-01 -1.295738667249679565e-01 3.321976065635681152e-01 1.006231904029846191e-01 -3.430066164582967758e-03 -6.026040390133857727e-02 -3.594743013381958008e-01 -6.611690856516361237e-03 -4.590834304690361023e-02 1.175822690129280090e-01 -3.210723996162414551e-01 -7.971882075071334839e-02 -5.419945344328880310e-02 1.195302680134773254e-01 1.773893237113952637e-01 -1.691868603229522705e-01 -1.393841505050659180e-01 3.988400101661682129e-01 3.462409973144531250e-02 1.826818473637104034e-02 3.791633248329162598e-02 9.321934729814529419e-02 4.291480183601379395e-01 1.063646748661994934e-01 -1.663914695382118225e-02 1.653074659407138824e-02 1.873562335968017578e-01 -1.660087890923023224e-02
-3.429869934916496277e-02 -7.429362833499908447e-02 2.571920156478881836e-01 -2.295481860637664795e-01 4.045470952987670898e-01 3.049249574542045593e-02 -1.455397754907608032e-01 -1.330538094043731689e-01 -1.262266933917999268e-02 1.227385737001895905e-02 -2.310311049222946167e-01 -3.576166927814483643e-01 -2.301271632313728333e-02 3.925498723983764648e-01 -1.134726926684379578e-01 3.813377395272254944e-02 -1.555574685335159302e-01 -7.335536181926727295e-02 -2.104777693748474121e-01 -2.545556128025054932e-01 -9.408219158649444580e-02 1.296091824769973755e-01 -5.089493095874786377e-02 2.056414335966110229e-01 1.125248894095420837e-01 3.911892324686050415e-02 9.038445539772510529e-03 -1.423196941614151001e-01 2.028847485780715942e-01 3.481284156441688538e-02 -1.149037331342697144e-01 -1.454219073057174683e-01
1.290300935506820679e-01 -5.353854894638061523e-01 7.545132655650377274e-03 1.405476778745651245e-01 2.000633180141448975e-01 -1.194940060377120972e-01 -6.287369877099990845e-02 -5.503685772418975830e-02 1.044012382626533508e-01 1.493146568536758423e-01 -7.412652671337127686e-02 -3.023770265281200409e-02 -2.464164793491363525e-01 2.158464938402175903e-01 -1.361124813556671143e-01 4.353474825620651245e-02 -3.528714478015899658e-01 1.173367872834205627e-01 -2.003807872533798218e-01 -1.317490339279174805e-01 1.750146299600601196e-01 -2.630319632589817047e-02 3.592487052083015442e-02 2.026936113834381104e-01 4.997930023819208145e-03 1.518563600257039070e-03 5.159743130207061768e-02 -1.461599916219711304e-01 3.563849329948425293e-01 4.829614609479904175e-02 1.491546928882598877e-01 -5.607635527849197388e-02
1.693700551986694336e-01 -5.693701654672622681e-02 -1.618765592575073242e-01 -1.074521169066429138e-01 2.495452165603637695e-01 -3.096156716346740723e-01 9.525758773088455200e-02 -1.340844929218292236e-01 -4.879759997129440308e-02 -1.965741664171218872e-01 -2.464549988508224487e-01 1.547132059931755066e-02 -8.645187318325042725e-02 4.268273115158081055e-01 -2.315222173929214478e-01 4.627411440014839172e-02 -7.930240780115127563e-02 1.751373559236526489e-01 1.096361428499221802e-01 -3.545094653964042664e-02 -2.054543644189834595e-01 2.891203947365283966e-02 6.773658096790313721e-02 -7.810632139444351196e-02 5.663146451115608215e-02 1.186355054378509521e-01 4.728375971317291260e-01 -1.594977676868438721e-01 1.165298223495483398e-01 1.070547550916671753e-01 -2.422789484262466431e-02 4.283547028899192810e-02
3.179035186767578125e-01 -1.755433231592178345e-01 -1.101549044251441956e-01 -2.045226097106933594e-02 1.043933331966400146e-01 -6.304585188627243042e-02 1.735405325889587402e-01 2.995966700837016106e-03 2.686114013195037842e-01 1.861360669136047363e-01 3.024156689643859863e-01 1.064474806189537048e-01 -8.257054537534713745e-02 2.257692068815231323e-01 1.963270269334316254e-02 -1.331040412187576294e-01 -1.931154131889343262e-01 -2.474919855594635010e-01 -1.850972883403301239e-02 -2.735292613506317139e-01 3.168943338096141815e-03 -3.046442382037639618e-02 -2.325063645839691162e-01 2.993906140327453613e-01 2.994922921061515808e-02 1.386547982692718506e-01 3.401192724704742432e-01 -9.191519021987915039e-02 1.039620488882064819e-01 -1.656693071126937866e-01 2.041884884238243103e-02 -1.543793380260467529e-01
-1.159325316548347473e-01 -3.040606379508972168e-01 -4.944667592644691467e-02 7.654672954231500626e-03 6.352988630533218384e-02 -1.097960472106933594e-01 2.229221537709236145e-02 -8.299645036458969116e-02 2.770130336284637451e-02 7.863597571849822998e-02 6.923056673258543015e-03 1.213632524013519287e-02 -1.459918767213821411e-01 -1.554366499185562134e-01 2.263813912868499756e-01 -4.042496904730796814e-02 -2.509649693965911865e-01 -6.947938352823257446e-02 2.624789774417877197e-01 -2.633885443210601807e-01 5.024096742272377014e-02 2.604830265045166016e-01 -8.813709951937198639e-03 4.204574972391128540e-03 2.367640137672424316e-01 1.634911298751831055e-01 4.525716006755828857e-01 -2.932633459568023682e-01 3.217291831970214844e-01 -7.312783505767583847e-03 3.732246160507202148e-02 -8.663858473300933838e-02
4.138090834021568298e-02 -4.197590053081512451e-01 -2.003553211688995361e-01 -4.073576629161834717e-02 1.912749409675598145e-01 5.590820685029029846e-02 -5.271970853209495544e-02 5.064686387777328491e-02 2.744552195072174072e-01 -1.550918519496917725e-01 3.103622235357761383e-02 -2.490766532719135284e-02 -1.525322496891021729e-01 -1.597753725945949554e-02 8.126585930585861206e-02 -2.288286536931991577e-01 -2.786195650696754456e-02 -2.189607918262481689e-01 1.855878978967666626e-01 -3.338238000869750977e-01 4.026000853627920151e-03 4.683801159262657166e-02 -2.440427802503108978e-02 2.235263884067535400e-01 4.609641060233116150e-02 3.343010544776916504e-01 2.079450339078903198e-01 -1.848584413528442383e-01 3.026427924633026123e-01 4.070235043764114380e-02 9.882833808660507202e-02 -1.004893332719802856e-01
1.308166682720184326e-01 -3.763314485549926758e-01 1.311058551073074341e-01 -3.182000294327735901e-02 1.549448072910308838e-01 2.015064470469951630e-02 1.470984220504760742e-01 -8.139784634113311768e-02 -2.320079319179058075e-02 -3.228756785392761230e-02 -1.630087643861770630e-01 -2.073650993406772614e-02 -9.327556937932968140e-02 -1.909722536802291870e-01 -1.866708099842071533e-01 -9.469883143901824951e-02 2.786105871200561523e-01 2.079019844532012939e-01 2.027104347944259644e-01 -1.909631192684173584e-01 1.527133285999298096e-01 1.508906390517950058e-02 -1.462863087654113770e-01 2.405588924884796143e-01 8.073945529758930206e-03 1.733119487762451172e-01 4.712673425674438477e-01 -2.186287492513656616e-01 6.450185924768447876e-02 -3.527599200606346130e-02 -5.774953588843345642e-02 -2.070244997739791870e-01
-9.775847941637039185e-02 -4.463855624198913574e-01 1.226762458682060242e-01 4.748576506972312927e-02 2.462412416934967041e-01 6.411312520503997803e-02 -1.737177670001983643e-01 2.245147079229354858e-01 5.491028726100921631e-02 6.698435544967651367e-02 1.343461275100708008e-01 1.060009226202964783e-01 -2.120949178934097290e-01 8.387155830860137939e-02 -3.629761934280395508e-02 -4.079056158661842346e-02 -8.512608706951141357e-02 -1.625981181859970093e-01 2.511652708053588867e-01 -1.338269263505935669e-01 -1.104186940938234329e-02 -1.435626745223999023e-01 -1.708705425262451172e-01 2.406252622604370117e-01 1.215160489082336426e-01 1.598682701587677002e-01 3.320285677909851074e-01 -1.198786869645118713e-01 3.515755236148834229e-01 1.302731633186340332e-01 -1.305624190717935562e-02 -9.257042407989501953e-02
3.441349565982818604e-01 -1.681584417819976807e-01 6.296787410974502563e-02 -1.962849125266075134e-02 2.816488444805145264e-01 2.195627987384796143e-01 3.828672468662261963e-01 4.276323318481445312e-02 -1.591144800186157227e-01 -1.096840482205152512e-02 -6.332232058048248291e-02 2.283213473856449127e-02 -2.919190796092152596e-03 1.601032912731170654e-01 7.587949931621551514e-02 -2.217161953449249268e-01 -6.271580606698989868e-02 -1.998546719551086426e-01 -1.128881201148033142e-01 -1.651109904050827026e-01 -1.987539678812026978e-01 -1.140665560960769653e-01 -9.289255738258361816e-02 -1.102588474750518799e-01 2.189358174800872803e-01 2.853551506996154785e-01 2.034285217523574829e-01 -1.573058217763900757e-01 -9.349641948938369751e-02 -1.019306704401969910e-01 1.543471962213516235e-01 -2.585410773754119873e-01
3.681156039237976074e-02 -2.630527913570404053e-01 1.496751010417938232e-01 -1.007854864001274109e-01 3.599032014608383179e-02 1.301198750734329224e-01 2.075420618057250977e-01 9.779426455497741699e-02 -2.454960905015468597e-02 1.086791232228279114e-01 -8.105074614286422729e-02 -9.428066760301589966e-02 -2.740943729877471924e-01 2.594551444053649902e-01 -1.385711282491683960e-01 1.957062035799026489e-01 1.536026895046234131e-01 -1.060381829738616943e-01 -4.327231645584106445e-01 -3.049727082252502441e-01 -9.506081044673919678e-02 7.445846498012542725e-02 -2.229310423135757446e-01 6.901000440120697021e-02 2.060983777046203613e-01 -2.000795677304267883e-02 1.440845876932144165e-01 -3.207632601261138916e-01 1.775444746017456055e-01 -1.146272420883178711e-01 7.108439225703477859e-03 -5.319236591458320618e-02
3.189954161643981934e-01 -2.867071628570556641e-01 1.259705424308776855e-01 1.544963121414184570e-01 1.313814669847488403e-01 2.051391899585723877e-01 8.477943390607833862e-02 -1.904323399066925049e-01 -1.114059239625930786e-01 1.510493010282516479e-01 1.233482435345649719e-01 1.716133654117584229e-01 -1.282400190830230713e-01 1.358348876237869263e-01 4.984325263649225235e-03 -2.493292540311813354e-01 1.779375225305557251e-01 3.820381313562393188e-02 1.028071045875549316e-01 -2.759912796318531036e-02 1.060638576745986938e-01 6.280474364757537842e-02 1.222276017069816589e-01 2.300995215773582458e-02 1.684025228023529053e-01 -1.260693818330764771e-01 4.057825803756713867e-01 -3.597219884395599365e-01 1.744989454746246338e-01 -1.685233563184738159e-01 1.038252115249633789e-01 1.160649657249450684e-01
1.984322667121887207e-01 -1.028988584876060486e-01 -5.184475705027580261e-02 -3.163065761327743530e-02 1.786133497953414917e-01 -1.522221416234970093e-01 1.192439049482345581e-01 1.320487707853317261e-01 -5.537938792258501053e-03 -2.620483189821243286e-02 5.267962068319320679e-02 -1.104463916271924973e-02 -1.398681104183197021e-01 1.451014280319213867e-01 1.697297841310501099e-01 -3.961126878857612610e-02 -1.083849221467971802e-01 -1.868514418601989746e-01 -1.605505049228668213e-01 -1.099062412977218628e-01 -9.561114013195037842e-02 1.881599426269531250e-01 -2.154691070318222046e-01 2.658716738224029541e-01 -1.454668045043945312e-01 3.201848566532135010e-01 3.878883719444274902e-01 -2.132160961627960205e-01 1.081756427884101868e-01 -1.587779074907302856e-01 -1.034696493297815323e-02 -4.268662333488464355e-01
3.519131243228912354e-01 -1.375184804201126099e-01 1.527098715305328369e-01 1.062899157404899597e-01 3.820663690567016602e-01 1.524759680032730103e-01 3.045862019062042236e-01 6.070419773459434509e-02 -4.296690225601196289e-03 2.429136782884597778e-01 9.756933152675628662e-02 1.307406723499298096e-01 -2.039037644863128662e-02 1.499731689691543579e-01 1.292556617408990860e-02 -2.777143418788909912e-01 -3.040000200271606445e-01 -1.729418896138668060e-02 -1.708547174930572510e-01 -2.374621778726577759e-01 -2.216886281967163086e-01 5.758496932685375214e-03 7.541189342737197876e-02 3.592947497963905334e-02 2.498050332069396973e-01 8.284372091293334961e-02 1.018983721733093262e-01 7.828924804925918579e-03 -1.984816417098045349e-02 2.876967564225196838e-02 -1.783443056046962738e-02 -2.353855967521667480e-01
4.371332228183746338e-01 -1.196165904402732849e-01 -6.747248023748397827e-02 -2.085628211498260498e-01 6.081332638859748840e-02 1.913016289472579956e-01 -1.908111274242401123e-01 1.627225056290626526e-02 2.893207967281341553e-01 -5.042056739330291748e-02 -1.578243821859359741e-01 -7.845562696456909180e-02 -5.064338445663452148e-02 -3.284479305148124695e-02 -2.444848865270614624e-01 -1.924266666173934937e-01 -2.819625437259674072e-01 -5.774093791842460632e-03 -2.988017499446868896e-01 -2.633703351020812988e-01 -5.745235085487365723e-02 1.051211431622505188e-01 1.392086446285247803e-01 -2.154779061675071716e-02 8.635164238512516022e-03 6.707113981246948242e-02 2.109884768724441528e-01 -1.720453798770904541e-01 7.547003775835037231e-02 8.600482717156410217e-03 1.071663126349449158e-01 2.889801561832427979e-01
3.819742500782012939e-01 -1.477981656789779663e-01 1.930501312017440796e-01 4.937183484435081482e-02 1.109054237604141235e-01 2.811747789382934570e-01 -1.602883636951446533e-01 -7.842344045639038086e-02 6.875688582658767700e-02 3.467443957924842834e-02 3.197211399674415588e-02 -5.474886298179626465e-02 -1.983400061726570129e-02 2.554479241371154785e-01 -1.412470936775207520e-01 -2.741891443729400635e-01 9.343279153108596802e-02 4.205418005585670471e-02 8.787078782916069031e-03 -6.908982247114181519e-02 -1.621475815773010254e-01 4.361229762434959412e-02 1.261860877275466919e-01 4.215631261467933655e-02 3.416460752487182617e-01 1.000856533646583557e-01 2.869002223014831543e-01 -2.742471992969512939e-01 1.164224743843078613e-01 2.730964124202728271e-01 2.408176362514495850e-01 -8.355997502803802490e-02
3.537089228630065918e-01 -1.185327693819999695e-01 5.200607329607009888e-02 -1.229569092392921448e-01 2.591679096221923828e-01 2.987988591194152832e-01 1.781251630745828152e-04 -3.289893642067909241e-02 -1.152589842677116394e-01 -3.881582990288734436e-02 9.469343721866607666e-02 2.618812918663024902e-01 1.119178440421819687e-02 2.001881152391433716e-01 2.084977552294731140e-02 -2.437935322523117065e-01 6.716693192720413208e-02 1.376600116491317749e-01 1.530017852783203125e-01 -1.342436820268630981e-01 -1.215057745575904846e-01 -3.710266947746276855e-02 6.225679442286491394e-02 6.919297389686107635e-03 2.478982657194137573e-01 3.189351037144660950e-02 3.118890821933746338e-01 -4.565291404724121094e-01 7.552202790975570679e-02 -8.776853978633880615e-02 1.575787365436553955e-01 -4.142974317073822021e-02
-3.677931800484657288e-02 -3.694200217723846436e-01 -1.443997118622064590e-02 -1.685366034507751465e-01 2.254146933555603027e-01 -1.441403627395629883e-01 -2.427158206701278687e-01 -2.807838022708892822e-01 -1.341282576322555542e-01 6.976803392171859741e-02 -2.075610309839248657e-01 -2.465534508228302002e-01 -1.774092912673950195e-01 1.473598778247833252e-01 -3.100921511650085449e-01 -9.846311993896961212e-03 -1.453764438629150391e-01 -6.397946178913116455e-02 -1.110335588455200195e-01 -1.882368475198745728e-01 -3.400422036647796631e-01 2.400596141815185547e-01 -1.445334553718566895e-01 8.871553838253021240e-02 7.972186058759689331e-02 -2.993026934564113617e-02 1.617675423622131348e-01 1.979568786919116974e-02 7.592566311359405518e-02 -1.212117746472358704e-01 -1.231297031044960022e-01 6.013504043221473694e-02
1.225187480449676514e-01 -4.055567085742950439e-01 6.836943328380584717e-02 -1.887269616127014160e-01 2.906307578086853027e-01 -2.553252689540386200e-02 1.017092317342758179e-01 -4.832629114389419556e-02 -1.055119037628173828e-01 -2.075888216495513916e-01 8.900345116853713989e-02 -1.913358867168426514e-01 -1.607894897460937500e-01 1.745795756578445435e-01 -1.872501820325851440e-01 3.638232871890068054e-02 2.480916865170001984e-02 3.808805719017982483e-02 -1.005173251032829285e-01 3.593070805072784424e-02 1.151100546121597290e-01 -1.661638170480728149e-01 -6.763664074242115021e-03 7.345356792211532593e-02 4.531108438968658447e-01 3.655701279640197754e-01 5.686311051249504089e-02 -1.815009862184524536e-01 8.302498608827590942e-02 1.161936596035957336e-01 1.847311407327651978e-01 -3.922175616025924683e-02
1.453731954097747803e-01 -1.439793109893798828e-01 1.277484744787216187e-01 -2.576542496681213379e-01 1.233850568532943726e-01 -1.499752402305603027e-01 4.166495203971862793e-01 3.107887133955955505e-02 -1.395423412322998047e-01 5.507785081863403320e-02 1.907285004854202271e-01 -1.325263231992721558e-01 -1.454585045576095581e-01 2.074955552816390991e-01 7.616302371025085449e-02 -3.000009953975677490e-01 -4.641724005341529846e-02 -1.992574781179428101e-01 1.983187049627304077e-01 -5.780079960823059082e-02 -3.802677747444249690e-05 2.552866041660308838e-01 6.606230884790420532e-02 3.023083806037902832e-01 1.090857535600662231e-01 2.862282991409301758e-01 1.642951667308807373e-01 -1.171789243817329407e-01 -7.042010873556137085e-02 -1.864567399024963379e-01 7.938745617866516113e-02 2.567152120172977448e-02
8.176948130130767822e-02 -2.044147998094558716e-01 1.588350385427474976e-01 -1.388318836688995361e-01 6.033704057335853577e-02 1.772440075874328613e-01 4.687877371907234192e-02 -2.221666835248470306e-02 -2.546101622283458710e-02 2.468398958444595337e-02 -1.877004504203796387e-01 1.618841737508773804e-01 -9.663002192974090576e-02 -1.537729054689407349e-01 -3.637885153293609619e-01 -2.183538973331451416e-01 -4.254198074340820312e-02 1.604865938425064087e-01 3.143779933452606201e-01 -1.756297349929809570e-01 9.051509201526641846e-02 2.165844142436981201e-01 -1.356971412897109985e-01 2.097027301788330078e-01 2.289134636521339417e-02 3.030546009540557861e-01 4.256205260753631592e-01 -7.980400696396827698e-03 1.259116977453231812e-01 2.125219441950321198e-02 1.128986626863479614e-01 -1.273126751184463501e-01
1.040349751710891724e-01 -1.912878453731536865e-01 -1.080402284860610962e-01 -1.542821824550628662e-01 4.755646921694278717e-03 9.011093527078628540e-02 1.862413436174392700e-01 3.382807597517967224e-02 2.459197537973523140e-03 -1.321920901536941528e-01 -3.194822371006011963e-01 -1.190413609147071838e-01 6.276741623878479004e-02 2.602741718292236328e-01 -2.638934552669525146e-01 -1.653703898191452026e-01 8.438715338706970215e-02 1.581313014030456543e-01 -4.234202578663825989e-02 -3.387053683400154114e-02 -3.850998356938362122e-02 2.211424410343170166e-01 -1.125213354825973511e-01 -1.208136603236198425e-01 3.148476779460906982e-01 -1.934031397104263306e-01 4.748223423957824707e-01 1.524723134934902191e-02 2.408572882413864136e-01 -6.222932413220405579e-02 1.841859072446823120e-01 -2.173716900870203972e-03
1.066242381930351257e-01 -1.075861901044845581e-01 1.899638026952743530e-02 -1.023060530424118042e-01 -2.229442074894905090e-02 1.696473360061645508e-01 2.786627970635890961e-02 5.968945473432540894e-02 1.654694527387619019e-01 -5.096207931637763977e-02 -2.780271470546722412e-01 2.786986529827117920e-02 -1.552117764949798584e-01 -1.200601533055305481e-01 -1.293459534645080566e-01 -1.070155054330825806e-01 -2.330960482358932495e-01 6.466276943683624268e-02 2.764755487442016602e-01 -4.592765495181083679e-02 -1.025981605052947998e-01 2.528696060180664062e-01 1.367910355329513550e-01 3.306608200073242188e-01 8.752943947911262512e-03 2.470369935035705566e-01 4.838109016418457031e-01 1.003382131457328796e-01 1.611096709966659546e-01 7.539752870798110962e-02 2.801452875137329102e-01 -5.407038703560829163e-02
1.280809491872787476e-01 -2.645876407623291016e-01 6.258304417133331299e-02 -6.345247477293014526e-02 2.977782189846038818e-01 1.205956339836120605e-01 -6.595891714096069336e-02 -1.866185069084167480e-01 -1.577521264553070068e-01 1.148498058319091797e-01 2.738806009292602539e-01 -4.293245375156402588e-01 -7.317158579826354980e-02 1.875360459089279175e-01 1.275940835475921631e-01 -1.335692405700683594e-01 -1.342651993036270142e-01 1.354268491268157959e-01 -8.651844412088394165e-02 6.471969932317733765e-02 -3.097218275070190430e-02 1.115801781415939331e-01 5.740435048937797546e-02 -8.453235030174255371e-02 1.894231736660003662e-01 -3.047172911465167999e-02 2.071888446807861328e-01 -4.393845796585083008e-01 1.823557764291763306e-01 -3.048661351203918457e-02 1.079974025487899780e-01 2.585077472031116486e-02
1.512204259634017944e-01 -1.445549875497817993e-01 4.618367925286293030e-02 2.457879781723022461e-01 2.154145985841751099e-01 -2.366389334201812744e-01 -1.450189799070358276e-01 -1.722635179758071899e-01 2.634159326553344727e-01 -2.182405255734920502e-02 -1.824391447007656097e-02 -1.657645553350448608e-01 6.711994111537933350e-02 -1.325884014368057251e-01 -7.108028233051300049e-02 -2.173003368079662323e-02 6.127604842185974121e-02 -9.787830710411071777e-02 -1.332978904247283936e-01 -2.715974748134613037e-01 -1.847720146179199219e-02 3.198599219322204590e-01 -1.826201081275939941e-01 1.232906281948089600e-01 7.448225468397140503e-02 1.864202171564102173e-01 3.508588373661041260e-01 -8.405750989913940430e-02 3.739619553089141846e-01 -1.450506746768951416e-01 1.381954699754714966e-01 -9.368449449539184570e-02
3.327119350433349609e-01 -6.578590720891952515e-02 -7.946042716503143311e-02 1.600552164018154144e-02 2.447802573442459106e-01 -1.444443408399820328e-02 1.202593967318534851e-01 1.271200478076934814e-01 2.101103514432907104e-01 -2.664014995098114014e-01 3.328730911016464233e-02 -2.171779125928878784e-01 -1.464321166276931763e-01 -2.040106207132339478e-01 -1.629537940025329590e-01 -2.035154849290847778e-01 -1.048121601343154907e-01 -5.291329696774482727e-02 -1.591504961252212524e-01 -1.314342767000198364e-01 -2.177488505840301514e-01 -1.770279407501220703e-01 1.316293776035308838e-01 -9.635603986680507660e-03 -5.850364686921238899e-04 -6.393057107925415039e-02 4.363071322441101074e-01 -1.345112621784210205e-01 2.929683923721313477e-01 -4.870735574513673782e-03 4.009972885251045227e-02 2.016501426696777344e-01
1.856915801763534546e-01 -2.464580386877059937e-01 -1.579304486513137817e-01 -7.659191638231277466e-02 1.751240193843841553e-01 -6.431482732295989990e-02 3.051615357398986816e-01 -6.641939282417297363e-02 2.839248441159725189e-02 -1.548911184072494507e-01 -3.142480552196502686e-01 1.476889103651046753e-01 -1.112709846347570419e-02 2.555571794509887695e-01 -1.320544332265853882e-01 -1.613912284374237061e-01 -2.460213005542755127e-01 2.941301167011260986e-01 2.103234380483627319e-01 -2.424273267388343811e-02 -1.310853511095046997e-01 1.010994389653205872e-01 -4.736473783850669861e-02 1.011314429342746735e-02 -2.448254451155662537e-02 3.159431368112564087e-02 4.892658293247222900e-01 -8.122280240058898926e-02 -1.479278318583965302e-02 -7.746253907680511475e-02 4.793827608227729797e-02 9.819741547107696533e-02
1.131975799798965454e-01 -1.927144676446914673e-01 -1.093649342656135559e-01 -1.159175336360931396e-01 3.089672885835170746e-02 2.476020753383636475e-01 1.719266325235366821e-01 -5.282026901841163635e-02 -1.009976863861083984e-01 3.424611389636993408e-01 8.075288683176040649e-02 -1.624852865934371948e-01 -1.203990653157234192e-01 1.729852110147476196e-01 -3.694412112236022949e-02 5.635694041848182678e-02 -2.529722154140472412e-01 1.941275745630264282e-01 9.457378089427947998e-02 -3.286625444889068604e-02 -2.386636584997177124e-01 3.682149350643157959e-01 2.259748280048370361e-01 -1.120558679103851318e-01 3.554764091968536377e-01 -3.036495484411716461e-02 2.671035826206207275e-01 -9.119259566068649292e-02 3.389335796236991882e-02 -1.445904076099395752e-01 1.257548779249191284e-01 -8.940085023641586304e-02
-1.301615834236145020e-01 -5.259432196617126465e-01 -3.410292416810989380e-02 4.182530567049980164e-03 1.069098562002182007e-01 9.348963946104049683e-02 -1.497245430946350098e-01 2.061562091112136841e-01 2.346173673868179321e-02 2.054015398025512695e-01 1.323425769805908203e-02 -2.681796252727508545e-02 -2.338447421789169312e-01 4.884867370128631592e-02 1.293914765119552612e-02 -5.803618207573890686e-02 -4.153694957494735718e-02 -1.067617759108543396e-01 1.630214750766754150e-01 -3.159796819090843201e-02 3.946604672819375992e-03 2.801751531660556793e-02 -8.408295363187789917e-02 2.916336059570312500e-01 2.342783361673355103e-01 4.944625124335289001e-02 5.028507709503173828e-01 -8.036442101001739502e-03 2.275566160678863525e-01 1.013240218162536621e-01 -6.043755263090133667e-02 -7.974369823932647705e-02
-2.243134006857872009e-02 -2.749018669128417969e-01 3.134520351886749268e-01 -6.932346522808074951e-02 2.563361823558807373e-01 -1.088285297155380249e-01 -2.218475379049777985e-02 -7.710115611553192139e-02 -3.503589630126953125e-01 -1.411058474332094193e-02 2.149683237075805664e-01 1.227830871939659119e-01 -7.943000644445419312e-02 1.338943988084793091e-01 -2.583380639553070068e-01 -2.941489815711975098e-01 -1.789543926715850830e-01 2.700871601700782776e-02 9.559241682291030884e-02 8.162573724985122681e-02 -2.068402916193008423e-01 2.661093473434448242e-01 7.521115988492965698e-02 4.897994175553321838e-02 -4.072908684611320496e-02 4.876891523599624634e-02 2.893960773944854736e-01 1.448968946933746338e-01 5.684849619865417480e-02 -1.455431431531906128e-01 5.989282950758934021e-02 -2.610567808151245117e-01
3.432878255844116211e-01 -3.131267428398132324e-01 1.798396185040473938e-02 -1.558344364166259766e-01 -2.987358719110488892e-02 3.137676715850830078e-01 1.720982044935226440e-01 -6.934410333633422852e-02 1.132453512400388718e-02 -3.626284375786781311e-02 1.406614631414413452e-01 2.324968017637729645e-02 5.015308409929275513e-02 1.824522763490676880e-01 -1.104713305830955505e-01 -1.784207224845886230e-01 -1.091559156775474548e-01 1.213950887322425842e-01 1.623146235942840576e-01 -2.738827280700206757e-02 -1.703158318996429443e-01 2.274521589279174805e-01 1.797807812690734863e-01 -6.023246794939041138e-02 2.739303708076477051e-01 -1.565278172492980957e-01 2.077375054359436035e-01 -4.002637565135955811e-01 2.219628728926181793e-02 -6.765616685152053833e-02 1.339422613382339478e-01 1.666212379932403564e-01
-5.508623644709587097e-02 -4.994120895862579346e-01 -1.715898811817169189e-01 1.116745918989181519e-02 2.394791319966316223e-02 2.234938368201255798e-02 1.435229778289794922e-01 1.513012796640396118e-01 8.589424192905426025e-02 1.306218504905700684e-01 -6.710740178823471069e-02 7.043451070785522461e-02 9.234877675771713257e-02 3.871049731969833374e-02 -3.669487684965133667e-02 -1.303789764642715454e-02 -1.863051392138004303e-02 -4.708058014512062073e-02 9.196526557207107544e-02 -2.850129082798957825e-02 -6.175045855343341827e-04 -1.716029644012451172e-02 -2.099009603261947632e-01 2.286077737808227539e-01 1.933286637067794800e-01 8.231686055660247803e-02 5.321975350379943848e-01 -2.887890636920928955e-01 2.373381853103637695e-01 1.298982053995132446e-01 -1.149803027510643005e-01 -1.493878364562988281e-01
1.574408262968063354e-01 -2.842752337455749512e-01 -8.041584491729736328e-02 4.308133572340011597e-02 -7.838427275419235229e-02 -2.865872345864772797e-03 7.391560077667236328e-02 1.420239806175231934e-01 -9.493047371506690979e-03 -1.137822270393371582e-01 -2.668907046318054199e-01 2.474402189254760742e-01 -1.133692413568496704e-01 -7.333263754844665527e-02 -1.313162147998809814e-01 -2.058166861534118652e-01 -9.456183761358261108e-03 6.689807772636413574e-02 2.059169411659240723e-01 -2.215869128704071045e-01 1.428139954805374146e-01 2.502377927303314209e-01 -1.520702391862869263e-01 1.962593346834182739e-01 8.511339873075485229e-02 3.119180798530578613e-01 4.108799397945404053e-01 -1.019549816846847534e-01 2.932179272174835205e-01 -6.369268149137496948e-02 1.232270002365112305e-01 -3.555735573172569275e-02
2.135271281003952026e-01 -1.542061865329742432e-01 3.264531493186950684e-01 3.916764107998460531e-04 6.128789111971855164e-02 5.713231489062309265e-02 2.679909467697143555e-01 2.891530748456716537e-03 -2.871398627758026123e-01 -4.955527838319540024e-03 -6.398275494575500488e-02 3.086392022669315338e-02 -2.396692633628845215e-01 2.414588928222656250e-01 -8.884529583156108856e-03 -1.655678302049636841e-01 -1.356162130832672119e-01 6.792099028825759888e-02 -2.910192012786865234e-01 1.092294678092002869e-01 -1.496673375368118286e-01 3.075860626995563507e-02 1.379741430282592773e-01 1.001916229724884033e-01 2.289385348558425903e-01 2.187761664390563965e-01 1.309342384338378906e-01 -2.642311155796051025e-01 3.475713133811950684e-01 -1.128164976835250854e-01 -1.159921437501907349e-01 9.042165428400039673e-02
-4.348867572844028473e-03 -2.677867710590362549e-01 -1.288971304893493652e-01 2.321360707283020020e-01 3.524185717105865479e-01 4.273393154144287109e-01 3.201427636668086052e-03 1.536326110363006592e-01 2.546682767570018768e-02 2.281674556434154510e-02 -9.453471750020980835e-03 -6.958963815122842789e-03 1.566057354211807251e-01 2.046467512845993042e-01 -9.650786966085433960e-02 -8.883492648601531982e-02 -2.950164973735809326e-01 1.596270054578781128e-01 -2.055597603321075439e-01 5.442707240581512451e-02 5.679874680936336517e-03 1.260657012462615967e-01 -1.124468296766281128e-01 -8.850725716911256313e-04 2.465502172708511353e-01 1.790037602186203003e-01 1.910892575979232788e-01 -2.163205742835998535e-01 2.049091607332229614e-01 7.703471183776855469e-02 1.789758354425430298e-01 -4.981213249266147614e-03
3.667909502983093262e-01 -3.899015486240386963e-01 8.516141772270202637e-02 2.197443097829818726e-01 1.112097874283790588e-01 3.289606422185897827e-02 4.473438486456871033e-02 -1.749213784933090210e-02 -9.355487674474716187e-02 1.325599849224090576e-01 1.653435379266738892e-01 1.247087717056274414e-01 -5.829041078686714172e-02 -1.690579205751419067e-01 -7.872181385755538940e-02 -1.061995849013328552e-01 -6.313823163509368896e-02 1.130382344126701355e-01 2.036132365465164185e-01 3.959658369421958923e-02 3.977023437619209290e-02 1.022558510303497314e-01 -2.913402579724788666e-02 8.446963131427764893e-02 2.894446551799774170e-01 -1.380393654108047485e-01 2.922831773757934570e-01 -3.711553215980529785e-01 1.159064546227455139e-01 -1.363146454095840454e-01 2.544744312763214111e-01 1.444668322801589966e-01
3.520144224166870117e-01 -1.778480112552642822e-01 2.189587354660034180e-01 -1.333757936954498291e-01 1.064687669277191162e-01 2.034698426723480225e-01 -4.077717661857604980e-02 -1.119878962635993958e-01 -1.899743825197219849e-01 6.924180686473846436e-02 -6.544204801321029663e-02 -1.449800580739974976e-01 -2.783535122871398926e-01 -1.182083785533905029e-01 -1.485061496496200562e-01 1.647154688835144043e-01 -2.406827509403228760e-01 -2.894186414778232574e-02 -1.328901648521423340e-01 -3.684442117810249329e-02 -6.944141536951065063e-02 2.982121333479881287e-02 -2.337058447301387787e-02 1.948135048151016235e-01 2.741040885448455811e-01 -8.286508917808532715e-02 3.724076151847839355e-01 -3.267059326171875000e-01 -8.526970446109771729e-02 1.407934818416833878e-03 1.652860194444656372e-01 1.447388827800750732e-01
1.253698617219924927e-01 -1.221346110105514526e-01 -5.236878618597984314e-02 -7.545804232358932495e-02 4.712930321693420410e-01 2.031866461038589478e-02 2.634390816092491150e-02 -1.138075366616249084e-01 9.177248179912567139e-02 6.737447530031204224e-02 1.315504163503646851e-01 -6.543968617916107178e-02 -1.119440123438835144e-01 1.248337849974632263e-01 -4.513609409332275391e-01 -9.870979934930801392e-02 -2.005763351917266846e-01 -2.187869101762771606e-01 7.142926752567291260e-02 -1.984158754348754883e-01 9.019342809915542603e-02 -6.920586526393890381e-02 1.268393397331237793e-01 -2.925135493278503418e-01 3.348381817340850830e-01 6.850406527519226074e-02 6.990408897399902344e-02 1.464993506669998169e-01 6.110310927033424377e-02 -1.416448503732681274e-01 1.264306157827377319e-01 -1.361340582370758057e-01
-1.921364367008209229e-01 -2.091529071331024170e-01 2.582237720489501953e-01 -8.294376730918884277e-02 -1.403541490435600281e-02 -1.396158188581466675e-01 2.007298320531845093e-01 -2.585767023265361786e-02 -8.570746332406997681e-02 8.758740872144699097e-02 -1.996813118457794189e-01 -3.663869574666023254e-02 -1.075772121548652649e-01 3.199078738689422607e-01 6.839485466480255127e-02 1.684553921222686768e-02 6.012418493628501892e-02 -2.955205179750919342e-02 3.293498754501342773e-01 -3.243196010589599609e-01 -3.547188341617584229e-01 1.985602974891662598e-01 9.201338142156600952e-02 7.861155271530151367e-02 2.631333172321319580e-01 -7.630145549774169922e-02 1.691720038652420044e-01 -1.056275367736816406e-01 1.608999967575073242e-01 -3.956260159611701965e-02 2.634389400482177734e-01 1.699920184910297394e-02
1.099556237459182739e-01 -1.109161451458930969e-01 3.200740367174148560e-02 -5.201329663395881653e-02 8.272991329431533813e-02 -1.723325848579406738e-01 -3.805333375930786133e-02 1.258993446826934814e-01 -3.671472519636154175e-02 -1.053701564669609070e-01 2.603844106197357178e-01 1.519230306148529053e-01 -2.133354842662811279e-01 9.254954755306243896e-02 3.080438673496246338e-01 -1.364986747503280640e-01 -1.985227465629577637e-01 -2.201831042766571045e-01 -7.840827852487564087e-02 -1.066038608551025391e-01 -1.042159125208854675e-01 1.590858399868011475e-01 -2.750805020332336426e-01 5.976228043437004089e-02 9.982077777385711670e-02 2.669034004211425781e-01 3.922356665134429932e-01 -2.956561744213104248e-01 2.188199907541275024e-01 -9.504844248294830322e-02 1.724343299865722656e-01 -1.310608237981796265e-01
3.258528420701622963e-03 -2.166968584060668945e-01 4.319988563656806946e-02 -2.037629634141921997e-01 7.299484312534332275e-02 1.097601205110549927e-01 7.022890448570251465e-02 5.336235277354717255e-03 -1.084015294909477234e-01 2.810195982456207275e-01 1.203208267688751221e-01 -2.704301774501800537e-01 -5.187291279435157776e-02 -5.383481457829475403e-02 -1.207439228892326355e-01 -2.282707840204238892e-01 -2.755892872810363770e-01 1.689170114696025848e-02 -1.540457755327224731e-01 7.885272055864334106e-02 -1.253459900617599487e-01 3.394163250923156738e-01 -9.295877069234848022e-02 -2.427524924278259277e-01 3.929682672023773193e-01 -7.185931503772735596e-02 1.815816313028335571e-01 -1.551237553358078003e-01 1.977733969688415527e-01 -2.676291465759277344e-01 2.645133621990680695e-02 -6.302223354578018188e-02
1.842230260372161865e-01 -3.616509139537811279e-01 1.114757135510444641e-01 1.947119981050491333e-01 1.698848307132720947e-01 7.272820919752120972e-02 4.499911447055637836e-04 -6.484619528055191040e-02 -1.696949750185012817e-01 2.605383843183517456e-02 -2.157181948423385620e-01 4.004722088575363159e-02 -2.194243073463439941e-01 2.480020225048065186e-01 -1.595457196235656738e-01 -1.209631841629743576e-02 1.582874655723571777e-01 8.310434967279434204e-02 1.802552789449691772e-01 -2.815291881561279297e-01 -7.086630794219672680e-04 -9.695785492658615112e-02 -1.158952489495277405e-01 2.883660793304443359e-01 4.003709554672241211e-02 2.389105260372161865e-01 2.684630453586578369e-01 1.286154091358184814e-01 3.128781616687774658e-01 3.355893120169639587e-02 1.054373756051063538e-01 -1.630256921052932739e-01
2.838509976863861084e-01 -4.312706589698791504e-01 -1.179895736277103424e-02 9.910754859447479248e-02 -2.673959173262119293e-02 -2.117474377155303955e-01 -2.159639447927474976e-01 -6.827660370618104935e-03 -2.556350529193878174e-01 2.091533690690994263e-02 9.244204312562942505e-02 -9.070000797510147095e-02 -1.305302083492279053e-01 2.646792680025100708e-02 -1.279143393039703369e-01 1.456171423196792603e-01 7.977839559316635132e-02 -2.805992960929870605e-02 1.225768178701400757e-01 -4.280668124556541443e-02 -3.679025173187255859e-01 6.819362938404083252e-02 8.942916989326477051e-02 4.539202898740768433e-02 1.727450042963027954e-01 1.629680991172790527e-01 8.192458003759384155e-02 -1.290768384933471680e-01 1.739709228277206421e-01 -1.887481659650802612e-01 2.177975177764892578e-01 -3.552469611167907715e-01
2.320395410060882568e-01 -2.153926938772201538e-01 -1.079244986176490784e-01 -2.159153372049331665e-01 6.811245530843734741e-02 -2.369222939014434814e-01 -9.906581044197082520e-02 6.305867433547973633e-02 -2.619660496711730957e-01 2.485415488481521606e-01 3.485404187813401222e-03 -9.062112867832183838e-02 -3.619353175163269043e-01 1.740233898162841797e-01 -1.403118073940277100e-01 1.656004041433334351e-02 7.863137125968933105e-02 -1.887844055891036987e-01 8.648239076137542725e-02 -5.059446394443511963e-02 -2.513780295848846436e-01 3.446073234081268311e-01 4.814252257347106934e-02 -1.635897457599639893e-01 2.088561803102493286e-01 1.830183714628219604e-01 2.475706338882446289e-01 -6.735873222351074219e-02 1.722206175327301025e-01 8.376703411340713501e-02 -6.141642853617668152e-02 -2.808030880987644196e-02
2.410019636154174805e-01 -2.572037875652313232e-01 -8.341371268033981323e-02 -8.100532740354537964e-02 2.991100847721099854e-01 -2.606275863945484161e-02 4.840612784028053284e-02 1.120247691869735718e-02 -9.221782535314559937e-02 2.343606948852539062e-01 -4.771955683827400208e-02 -7.692395895719528198e-02 1.002570390701293945e-01 1.190755963325500488e-01 1.195554807782173157e-01 -4.591520503163337708e-02 -3.629243373870849609e-02 3.070422410964965820e-01 -2.388766407966613770e-02 -6.325320154428482056e-02 -2.442364096641540527e-01 1.885592490434646606e-01 -4.140939936041831970e-02 1.956197917461395264e-01 -2.571049928665161133e-01 5.926339700818061829e-02 4.316672682762145996e-01 -2.473812252283096313e-01 2.451911270618438721e-01 -5.355307087302207947e-02 1.126666292548179626e-01 1.708595603704452515e-01
9.161484427750110626e-03 -1.117022708058357239e-01 -4.375912621617317200e-02 -2.426396757364273071e-01 3.908684849739074707e-02 2.451214194297790527e-01 -4.989292472600936890e-02 8.635653555393218994e-02 -2.476316392421722412e-01 -2.259507402777671814e-02 -3.280356153845787048e-02 -5.379888787865638733e-02 -2.651337087154388428e-01 6.141303479671478271e-02 4.414109140634536743e-02 -2.042822986841201782e-01 -2.826114296913146973e-01 2.203593850135803223e-01 -1.934877187013626099e-01 -3.642455115914344788e-02 -3.479562401771545410e-01 3.332845270633697510e-01 4.316254332661628723e-02 -1.662317290902137756e-02 2.554224431514739990e-01 1.023894250392913818e-01 3.395917117595672607e-01 1.479586958885192871e-02 6.422377377748489380e-02 -2.345975488424301147e-01 1.337047964334487915e-01 4.188863188028335571e-02
-7.511831074953079224e-02 -3.243762552738189697e-01 7.019541412591934204e-02 7.928001880645751953e-02 2.498997896909713745e-01 4.920646548271179199e-02 -1.321698725223541260e-01 1.424824446439743042e-01 2.509922087192535400e-01 7.348500937223434448e-02 -1.967358887195587158e-01 2.320363558828830719e-02 -1.387884467840194702e-01 1.942581087350845337e-01 -2.152911275625228882e-01 -1.751906424760818481e-02 -2.993786334991455078e-01 -1.315129995346069336e-01 -1.051621511578559875e-01 1.611063182353973389e-01 -6.366559118032455444e-02 -1.110733672976493835e-01 8.595470339059829712e-02 3.291679918766021729e-01 1.113453581929206848e-01 2.282943576574325562e-01 2.533251345157623291e-01 -1.659526675939559937e-01 1.304014921188354492e-01 8.900435268878936768e-02 2.775813937187194824e-01 1.723700910806655884e-01
3.177377581596374512e-01 -1.652894169092178345e-01 1.933312416076660156e-01 -2.168819606304168701e-01 1.292705237865447998e-01 2.890984117984771729e-01 2.238646894693374634e-01 -1.512339711189270020e-01 7.262660562992095947e-02 3.071483671665191650e-01 -7.199329882860183716e-02 -1.583816111087799072e-01 -4.737193137407302856e-02 9.827804565429687500e-02 -2.796697430312633514e-02 -9.177610278129577637e-03 -6.854548305273056030e-02 1.422824431210756302e-02 2.391337305307388306e-01 -2.108507156372070312e-01 -2.686264216899871826e-01 7.772004604339599609e-02 2.795567810535430908e-01 8.626543730497360229e-02 -1.009044274687767029e-01 -1.013482585549354553e-01 2.722340524196624756e-01 -4.997596889734268188e-02 2.394769042730331421e-01 5.984486266970634460e-02 2.039978206157684326e-01 -3.786355257034301758e-02
3.096001148223876953e-01 -3.009035587310791016e-01 1.360334903001785278e-01 5.824876204133033752e-02 1.300111413002014160e-01 -2.415314465761184692e-01 1.656553298234939575e-01 -2.082346566021442413e-02 -1.162090711295604706e-02 -1.172913517802953720e-02 1.275334805250167847e-01 2.361209392547607422e-01 -6.989149749279022217e-02 2.049298137426376343e-01 -2.684126496315002441e-01 -1.892848759889602661e-01 -2.414699792861938477e-01 -1.544737536460161209e-02 -1.660176068544387817e-01 -3.326995298266410828e-02 -1.489264518022537231e-01 9.194395691156387329e-02 -1.558622624725103378e-02 2.222583256661891937e-02 -1.358186453580856323e-01 -8.486806415021419525e-03 1.938399299979209900e-02 -2.976166605949401855e-01 2.676522918045520782e-02 -3.361093401908874512e-01 2.454065084457397461e-01 -2.481531947851181030e-01
2.020542025566101074e-01 -2.207527756690979004e-01 1.996358335018157959e-01 4.099661856889724731e-02 2.659838497638702393e-01 2.207905352115631104e-01 8.664853870868682861e-02 -3.591530397534370422e-02 -6.746646761894226074e-02 2.225321717560291290e-02 6.827424466609954834e-02 1.175120696425437927e-01 -3.659526705741882324e-01 2.279907912015914917e-01 -1.668396890163421631e-01 6.947341561317443848e-02 -2.120800875127315521e-02 2.552004298195242882e-03 -1.900188326835632324e-01 8.699925988912582397e-02 -5.885824933648109436e-02 1.870392113924026489e-01 9.641153365373611450e-02 1.936787962913513184e-01 4.807288572192192078e-02 1.671987920999526978e-01 -4.938893020153045654e-02 -3.543101549148559570e-01 4.535917341709136963e-01 4.797178506851196289e-02 4.989358782768249512e-02 -1.919473893940448761e-02
3.977436423301696777e-01 -2.189778983592987061e-01 -1.083782408386468887e-02 -2.156900465488433838e-01 -9.845969080924987793e-02 -1.271133404225111008e-02 -1.372246146202087402e-01 8.239173144102096558e-02 -2.264517098665237427e-01 1.164943352341651917e-01 2.340585179626941681e-02 -9.191700071096420288e-02 -1.284929662942886353e-01 -8.456362783908843994e-02 -1.962465494871139526e-01 -1.570491939783096313e-01 -1.980874836444854736e-01 2.278464660048484802e-02 6.176123395562171936e-02 -4.827686026692390442e-02 -3.269782662391662598e-01 7.495867460966110229e-02 2.480448596179485321e-02 2.449489682912826538e-01 1.903914213180541992e-01 8.726362138986587524e-02 1.419479697942733765e-01 1.496749520301818848e-01 3.887251913547515869e-01 -3.035721182823181152e-01 4.565107077360153198e-02 1.525996159762144089e-02
-1.210587844252586365e-01 -1.315330117940902710e-01 2.119450569152832031e-01 -1.996714323759078979e-01 1.140168681740760803e-01 -6.523910164833068848e-02 1.196822673082351685e-01 8.983245491981506348e-02 2.675716020166873932e-02 6.910780817270278931e-02 2.304674562765285373e-04 -1.960430443286895752e-01 2.533125318586826324e-02 -1.399482041597366333e-01 -8.172821998596191406e-02 -4.262945055961608887e-01 -2.831447422504425049e-01 -1.408261656761169434e-01 -1.037541106343269348e-01 -4.162761569023132324e-02 -1.328646838665008545e-01 2.152999937534332275e-01 -2.706896699965000153e-02 1.477506458759307861e-01 3.398849964141845703e-01 9.621986001729965210e-02 1.703887134790420532e-01 4.125586152076721191e-02 2.441712617874145508e-01 -4.031876027584075928e-01 -1.125038266181945801e-01 4.029958322644233704e-02
2.384606152772903442e-01 -3.798702359199523926e-01 1.646417230367660522e-01 -6.923690438270568848e-02 1.925612092018127441e-01 1.291848868131637573e-01 1.957604661583900452e-02 -7.508301734924316406e-02 -1.469291150569915771e-01 -1.957453489303588867e-01 -2.488358616828918457e-01 1.194274704903364182e-02 -6.654450297355651855e-02 -1.514799296855926514e-01 -2.305181026458740234e-01 -9.497562795877456665e-02 1.427479237318038940e-01 6.236131861805915833e-02 1.898853629827499390e-01 -5.400599911808967590e-02 1.318395137786865234e-01 6.932408362627029419e-02 -1.265685111284255981e-01 3.248446583747863770e-01 1.181957274675369263e-01 8.456004410982131958e-02 4.201897382736206055e-01 3.992959856986999512e-02 1.565595865249633789e-01 -1.879312098026275635e-01 -1.554954200983047485e-01 -7.343788444995880127e-02
1.452087759971618652e-01 1.457183435559272766e-02 6.431965529918670654e-02 -7.608250528573989868e-02 -3.724628314375877380e-02 2.422484308481216431e-01 1.579087674617767334e-01 -2.151687222067266703e-04 1.082032825797796249e-02 4.300717555452138186e-04 -1.203347072005271912e-01 1.434475481510162354e-01 -1.701445430517196655e-01 -4.687148705124855042e-02 -2.574765682220458984e-01 -1.435131281614303589e-01 -1.735874563455581665e-01 3.125501796603202820e-02 2.971023619174957275e-01 -1.686904579401016235e-01 9.157994389533996582e-02 1.897614002227783203e-01 1.015848889946937561e-01 2.502503693103790283e-01 9.702790528535842896e-02 2.187605798244476318e-01 5.176326632499694824e-01 -9.532845765352249146e-02 1.697953939437866211e-01 1.275905519723892212e-01 1.041511967778205872e-01 -2.740850150585174561e-01
-1.610639691352844238e-02 -3.219887614250183105e-01 -7.091050595045089722e-02 -2.527123987674713135e-01 2.785197496414184570e-01 -6.611547619104385376e-02 6.802824884653091431e-02 -2.684760689735412598e-01 -2.046024650335311890e-01 -1.997662037611007690e-01 4.154469072818756104e-02 -1.666916459798812866e-01 -1.516870036721229553e-02 1.230144798755645752e-01 -1.726390570402145386e-01 -1.391116231679916382e-01 -5.083999037742614746e-02 1.322959661483764648e-01 -3.232317268848419189e-01 -5.763573572039604187e-02 -1.340867727994918823e-01 1.365194022655487061e-01 8.903420716524124146e-02 -1.147950142621994019e-01 3.830768465995788574e-01 -5.351522192358970642e-02 6.806442886590957642e-02 -2.349131703376770020e-01 2.895232141017913818e-01 2.686383202672004700e-02 4.459103941917419434e-02 -1.055870354175567627e-01
4.182760715484619141e-01 -3.055940270423889160e-01 1.782347112894058228e-01 -1.283868849277496338e-01 1.244091056287288666e-02 1.624567061662673950e-02 2.362929880619049072e-01 4.584962725639343262e-01 -1.777073144912719727e-01 -5.208645481616258621e-03 -2.732059545814990997e-02 -2.416003867983818054e-02 -2.975523099303245544e-02 -2.694334136322140694e-03 -1.107926294207572937e-01 -2.120417952537536621e-01 -1.452693045139312744e-01 -6.373206526041030884e-02 -3.145397081971168518e-02 -1.360824704170227051e-01 -1.369399279356002808e-01 -1.247576158493757248e-02 1.126105561852455139e-01 -7.875002920627593994e-02 -7.523486018180847168e-02 -1.604526787996292114e-01 1.994145363569259644e-01 -1.616485603153705597e-02 2.411743700504302979e-01 -3.194855451583862305e-01 7.169701159000396729e-03 1.080940961837768555e-01
4.705264046788215637e-02 -3.077094554901123047e-01 7.304058969020843506e-02 5.182384327054023743e-02 3.982296884059906006e-01 9.511081874370574951e-02 -1.540871262550354004e-01 1.085784882307052612e-01 7.432094961404800415e-02 2.353807911276817322e-02 -1.717510223388671875e-01 4.327110573649406433e-02 -1.546601653099060059e-01 4.054541587829589844e-01 -2.721473947167396545e-02 -4.148768633604049683e-02 -1.246773451566696167e-01 -5.238227918744087219e-02 1.262775212526321411e-01 1.456708461046218872e-01 -1.135673969984054565e-01 -2.205894142389297485e-02 -2.455153502523899078e-02 3.469040691852569580e-01 7.450374215841293335e-02 3.282966017723083496e-01 1.945142447948455811e-01 -1.454952061176300049e-01 3.113913536071777344e-01 -5.341387167572975159e-02 -1.897727325558662415e-02 -3.736891597509384155e-02
-1.950408518314361572e-02 -1.900755167007446289e-01 1.665453426539897919e-02 7.152725756168365479e-02 2.959036529064178467e-01 2.194829732179641724e-01 1.162898242473602295e-01 -1.318151354789733887e-01 -1.829658895730972290e-01 1.394534762948751450e-02 4.254115000367164612e-02 -7.368953526020050049e-02 2.509351968765258789e-01 2.083157002925872803e-01 -5.150369182229042053e-02 -1.974093466997146606e-01 -1.228277832269668579e-01 -2.757828831672668457e-01 -2.545215189456939697e-01 -2.249242365360260010e-01 2.777878753840923309e-02 3.146027922630310059e-01 -1.068816408514976501e-01 -7.445688545703887939e-02 -1.253114193677902222e-01 -2.333210967481136322e-02 1.596744358539581299e-01 -2.397131472826004028e-01 2.373238205909729004e-01 -1.347140520811080933e-01 3.250541687011718750e-01 -1.974791754037141800e-03
2.559993863105773926e-01 -2.388039082288742065e-01 1.348307281732559204e-01 2.117260843515396118e-01 1.686153858900070190e-01 -1.535077928565442562e-03 -6.646517664194107056e-02 -2.407808788120746613e-02 -1.319737136363983154e-01 1.718320697546005249e-01 1.193291395902633667e-01 6.796587258577346802e-02 -2.881830185651779175e-02 -6.955850869417190552e-02 -4.130925983190536499e-02 -2.104026675224304199e-01 -1.384289711713790894e-01 -1.463671773672103882e-01 8.390150964260101318e-02 1.172484084963798523e-01 2.203593552112579346e-01 1.214368119835853577e-01 7.391755934804677963e-04 2.254598215222358704e-02 2.785683572292327881e-01 -1.870800852775573730e-01 4.452334940433502197e-01 -2.817809879779815674e-01 1.441846787929534912e-01 -1.724824458360671997e-01 2.974748015403747559e-01 9.540585428476333618e-02
-4.395042080432176590e-03 -2.762887477874755859e-01 -7.625780999660491943e-02 -9.378428757190704346e-02 3.814658522605895996e-02 2.893101572990417480e-01 9.989397972822189331e-02 -1.697458475828170776e-01 6.036943942308425903e-02 -2.871126309037208557e-02 -2.410802245140075684e-01 6.768325716257095337e-02 -2.804070413112640381e-01 9.932862967252731323e-02 -1.946405917406082153e-01 2.812786214053630829e-02 7.703749835491180420e-02 -4.649142175912857056e-02 -1.504852920770645142e-01 -2.723841071128845215e-01 4.626442119479179382e-02 2.484817504882812500e-01 -2.459920942783355713e-01 -1.573269665241241455e-01 3.158110082149505615e-01 -1.055794861167669296e-02 2.024903446435928345e-01 -3.171095624566078186e-02 3.602219223976135254e-01 -1.962080895900726318e-01 1.234975382685661316e-01 1.062955334782600403e-01
6.899509578943252563e-02 -4.381108880043029785e-01 -1.205547153949737549e-01 1.207133233547210693e-01 9.599322825670242310e-02 -9.067840129137039185e-02 9.510113857686519623e-03 4.337336868047714233e-02 4.471303150057792664e-02 5.355976521968841553e-02 7.031170278787612915e-02 1.349063776433467865e-02 -1.338697373867034912e-01 1.112452223896980286e-01 1.963432878255844116e-01 -1.573906689882278442e-01 -1.938705593347549438e-01 -1.423818618059158325e-01 2.592877745628356934e-01 -3.783799707889556885e-01 4.536586347967386246e-03 2.153647392988204956e-01 -1.923181675374507904e-02 6.003958359360694885e-02 1.465837210416793823e-01 1.408113986253738403e-01 3.546603918075561523e-01 -7.556186616420745850e-02 3.830426037311553955e-01 1.051382571458816528e-01 5.689331796020269394e-03 -4.379950091242790222e-02
1.421722620725631714e-01 -2.948975265026092529e-01 2.149715125560760498e-01 1.316832005977630615e-01 2.025172710418701172e-01 -5.805819109082221985e-02 -4.155593365430831909e-02 1.572691202163696289e-01 1.473604291677474976e-01 1.699789315462112427e-01 -6.645619869232177734e-02 1.289820820093154907e-01 -1.214638277888298035e-01 4.203191027045249939e-02 -3.694187700748443604e-01 -3.108637928962707520e-01 -1.650661826133728027e-01 -1.360982358455657959e-01 1.433772444725036621e-01 -7.371637225151062012e-02 -3.098148405551910400e-01 -1.741537302732467651e-01 1.716959327459335327e-01 1.946893632411956787e-01 7.680346816778182983e-02 -1.002677083015441895e-01 6.866456568241119385e-02 7.818196713924407959e-02 5.404933542013168335e-02 -2.507661879062652588e-01 2.643631100654602051e-01 -9.594859927892684937e-02
1.521838754415512085e-01 -8.514775335788726807e-02 -8.192917704582214355e-02 -1.495681405067443848e-01 2.603375017642974854e-01 5.211516097187995911e-02 1.936998814344406128e-01 4.665221087634563446e-03 6.758566945791244507e-02 -1.435162499547004700e-02 1.949320435523986816e-01 -1.616889238357543945e-01 -3.196710646152496338e-01 -7.895644754171371460e-03 -2.122884988784790039e-01 8.960317820310592651e-02 -4.376012086868286133e-01 -4.566600173711776733e-02 -6.293985992670059204e-02 -1.907392591238021851e-02 -1.901981383562088013e-01 -6.594949960708618164e-02 -1.083048507571220398e-01 -2.989337220788002014e-02 -2.906751334667205811e-01 1.328577399253845215e-01 2.732469737529754639e-01 -2.946138381958007812e-01 -7.070416584610939026e-03 -1.456486880779266357e-01 2.215450406074523926e-01 -1.523401439189910889e-01
1.432443261146545410e-01 -6.328346580266952515e-02 6.220155209302902222e-02 -4.204307869076728821e-02 1.733208596706390381e-01 -4.821693059056997299e-03 3.918045759201049805e-01 -1.026147082448005676e-01 2.329669296741485596e-01 -1.534183472394943237e-01 -1.718468666076660156e-01 2.128461748361587524e-02 -1.816757023334503174e-01 1.704123467206954956e-01 -3.260292410850524902e-01 -9.874338656663894653e-02 9.105295687913894653e-02 3.579812496900558472e-02 6.647730618715286255e-02 -8.992476761341094971e-02 1.975384652614593506e-01 3.001918196678161621e-01 -1.556105352938175201e-02 5.211716890335083008e-02 9.261965751647949219e-02 1.170653197914361954e-02 4.736236929893493652e-01 -7.081660628318786621e-02 1.890387684106826782e-01 -2.048103809356689453e-01 -1.405467838048934937e-01 -1.377815846353769302e-02
3.218743801116943359e-01 -1.286767125129699707e-01 -8.033388108015060425e-02 -7.019539177417755127e-02 2.106627523899078369e-01 8.489908277988433838e-02 8.955172449350357056e-02 -1.879102736711502075e-01 7.026915252208709717e-02 1.379665732383728027e-01 3.314080536365509033e-01 1.025927960872650146e-01 2.177924849092960358e-02 -9.031382948160171509e-02 4.850891232490539551e-02 -3.065446913242340088e-01 -1.649537235498428345e-01 -2.490578889846801758e-01 2.883725464344024658e-01 1.149102766066789627e-02 -4.688148945569992065e-02 1.353517770767211914e-01 -1.731019020080566406e-01 2.380965799093246460e-01 2.238423228263854980e-01 -8.625962585210800171e-02 2.050620466470718384e-01 -1.482395082712173462e-01 1.532699316740036011e-01 -2.730812132358551025e-01 1.524104624986648560e-01 -4.111993312835693359e-02
1.583774834871292114e-01 -2.306345701217651367e-01 -1.908685564994812012e-01 -1.092529818415641785e-01 1.425023972988128662e-01 -4.938448220491409302e-02 2.243661582469940186e-01 -3.080419301986694336e-01 -5.441813264042139053e-03 -6.048282235860824585e-02 -3.916298747062683105e-01 9.495595842599868774e-02 -5.082857981324195862e-02 1.464240849018096924e-01 -8.548275381326675415e-02 1.214524209499359131e-01 -2.108907997608184814e-01 5.858564376831054688e-02 1.686270385980606079e-01 -2.247858941555023193e-01 -2.171134054660797119e-01 8.010672777891159058e-02 1.132922321557998657e-01 4.892989993095397949e-02 1.477545350790023804e-01 1.681077778339385986e-01 4.330136477947235107e-01 1.037190482020378113e-01 2.652330696582794189e-02 1.356183290481567383e-01 6.285741925239562988e-02 -1.617683023214340210e-01
2.038592696189880371e-01 -3.667729198932647705e-01 7.366750389337539673e-02 4.906711727380752563e-02 3.244177401065826416e-01 3.045787662267684937e-02 -1.540884673595428467e-01 1.775591969490051270e-01 1.414936482906341553e-01 1.616066247224807739e-01 -1.426780670881271362e-01 1.276786476373672485e-01 -2.160594165325164795e-01 3.677970170974731445e-01 4.546465724706649780e-02 1.040188148617744446e-01 -1.525922566652297974e-01 5.480145290493965149e-02 -8.599471300840377808e-03 -1.737438142299652100e-01 2.702092826366424561e-01 -1.470008343458175659e-01 -7.554886490106582642e-02 1.192978546023368835e-01 -6.938474252820014954e-03 1.964180618524551392e-01 1.786254644393920898e-01 -1.461665928363800049e-01 2.936196327209472656e-01 -6.917356699705123901e-02 8.643583208322525024e-02 -1.245848834514617920e-01
6.804924458265304565e-02 -2.321729660034179688e-01 -1.010931059718132019e-01 -1.350595057010650635e-01 1.631125658750534058e-01 6.924059242010116577e-02 2.274920642375946045e-01 -7.144514936953783035e-03 3.392279148101806641e-02 -7.198909670114517212e-02 1.145587302744388580e-02 -2.390995621681213379e-01 -3.884268403053283691e-01 2.164940834045410156e-01 -2.356830984354019165e-03 -2.947651445865631104e-01 -1.477921903133392334e-01 1.059506013989448547e-01 -3.662152886390686035e-01 -1.005872935056686401e-01 -2.448594868183135986e-01 1.354130655527114868e-01 6.093098968267440796e-02 -2.647802233695983887e-01 1.567965596914291382e-01 -1.095453277230262756e-02 1.312840580940246582e-01 -1.650988161563873291e-01 -6.434401124715805054e-02 -1.341162621974945068e-01 5.107222124934196472e-02 -2.412111610174179077e-01
1.105776950716972351e-01 -1.713657677173614502e-01 2.923444658517837524e-02 -7.907456159591674805e-02 2.798367440700531006e-01 1.390165984630584717e-01 2.825814485549926758e-02 -9.744445234537124634e-02 1.003577411174774170e-01 -2.123646736145019531e-01 -2.068573236465454102e-01 -2.047114074230194092e-01 -2.108189314603805542e-01 2.217240631580352783e-02 -4.435325562953948975e-01 -1.069576069712638855e-01 2.091642022132873535e-01 1.783472001552581787e-01 -2.075113542377948761e-02 -1.442100554704666138e-01 1.401631385087966919e-01 3.481849133968353271e-01 1.173473373055458069e-01 -4.059107974171638489e-03 1.861691623926162720e-01 2.547455728054046631e-01 6.182318180799484253e-02 -3.905715048313140869e-02 1.056224480271339417e-01 -2.110986113548278809e-01 1.828677356243133545e-01 -6.996534019708633423e-02
3.380921110510826111e-02 -3.485069274902343750e-01 -1.954549401998519897e-01 1.406189501285552979e-01 3.036272712051868439e-02 -2.714363858103752136e-02 1.556089669466018677e-01 4.583822190761566162e-02 8.491015434265136719e-02 -6.944142282009124756e-02 7.955486327409744263e-02 4.043055325746536255e-02 -1.486329138278961182e-01 -1.389743685722351074e-01 -4.325597546994686127e-03 -7.153000682592391968e-02 -8.814764767885208130e-02 -2.210760414600372314e-01 3.196378648281097412e-01 -3.854264020919799805e-01 -5.708559602499008179e-02 1.275129616260528564e-01 -8.920439332723617554e-02 1.212907731533050537e-01 5.532898474484682083e-03 1.976355612277984619e-01 3.850986361503601074e-01 -2.753157913684844971e-01 2.676399648189544678e-01 4.870732128620147705e-02 4.379793629050254822e-02 -1.903874278068542480e-01
1.987058073282241821e-01 -6.026828289031982422e-01 5.583836510777473450e-02 9.549675136804580688e-02 2.784466370940208435e-02 -2.626943886280059814e-01 -6.969899684190750122e-02 4.096766933798789978e-02 2.266936898231506348e-01 -6.936655193567276001e-02 9.045532904565334320e-03 -1.521677523851394653e-01 -3.013806976377964020e-02 1.481417268514633179e-01 -1.097969785332679749e-01 8.918820321559906006e-02 -3.078474700450897217e-01 -7.882576435804367065e-02 -9.591494500637054443e-02 3.271172940731048584e-02 4.955741018056869507e-02 1.637889146804809570e-01 9.155116230249404907e-02 9.034761227667331696e-03 9.430219233036041260e-02 1.631393730640411377e-01 2.259180247783660889e-01 -1.102178618311882019e-01 2.250579148530960083e-01 -2.789496481418609619e-01 -6.116811558604240417e-02 -8.080782741308212280e-02
[truncated: 3,272,018 more chars]
