# Supplementary material for: The Language of Innovation
Source: PLoS One. 2020 Apr 30;15(4):e0230107. doi: 10.1371/journal.pone.0230107 (PMC7194493; doi:10.1371/journal.pone.0230107)
Supplement: S20 File — (GZ) [file pone.0230107.s020.tar.gz › 1998-2002/V2Run_15_VS_4500_embeddings1998-2002ED32.txt]

2.043661177158355713e-01 1.170562207698822021e-01 -1.906625181436538696e-01 -6.964388489723205566e-02 -2.986597083508968353e-02 2.016340792179107666e-01 -1.379690319299697876e-01 2.209816128015518188e-02 -2.247893065214157104e-01 1.336103677749633789e-01 9.706147760152816772e-02 1.449123919010162354e-01 -1.214265357702970505e-02 2.265091836452484131e-01 -3.283705711364746094e-01 1.105311885476112366e-01 5.054699257016181946e-02 1.157027706503868103e-01 -2.920083105564117432e-01 -1.992169469594955444e-01 -4.176694750785827637e-01 1.398882567882537842e-01 2.738226056098937988e-01 6.008449941873550415e-02 -2.507923543453216553e-01 -9.072395414113998413e-02 1.814241707324981689e-02 5.465172231197357178e-02 -2.648586928844451904e-01 1.090913191437721252e-01 3.915756195783615112e-02 -2.062391676008701324e-02
-1.744479499757289886e-02 2.701525688171386719e-01 -1.131922379136085510e-01 1.663928851485252380e-02 -2.443502843379974365e-01 -2.549927830696105957e-01 -2.306987792253494263e-01 4.771718382835388184e-02 -1.530673950910568237e-01 3.251824676990509033e-01 2.542142868041992188e-01 1.401186287403106689e-01 2.867441996932029724e-02 3.514786362648010254e-01 -2.047075480222702026e-01 1.018690317869186401e-01 1.786617189645767212e-01 -5.437933653593063354e-02 -1.896145194768905640e-01 -2.780433045700192451e-03 8.989337086677551270e-02 3.224658071994781494e-01 1.421386897563934326e-01 1.383126825094223022e-01 -7.030674815177917480e-02 -5.802112445235252380e-02 1.654053777456283569e-01 2.072129249572753906e-01 -1.676187217235565186e-01 9.482399374246597290e-02 7.337897270917892456e-02 2.864358481019735336e-03
1.431708931922912598e-01 1.312200725078582764e-01 6.618199497461318970e-02 -4.096559062600135803e-02 -1.855186074972152710e-01 -3.237301856279373169e-02 -2.708804607391357422e-01 2.324882000684738159e-01 1.017959788441658020e-02 -2.269530110061168671e-02 3.184666112065315247e-02 1.585975587368011475e-01 -5.915944650769233704e-02 4.015968739986419678e-01 -1.710459142923355103e-01 -2.129191607236862183e-01 1.970726549625396729e-01 2.880130708217620850e-02 -3.479262888431549072e-01 -2.193568348884582520e-01 -4.248764738440513611e-02 -7.614825665950775146e-02 9.228444844484329224e-02 -8.210170269012451172e-02 2.396895885467529297e-01 -2.736458182334899902e-01 1.050494834780693054e-01 -1.080841198563575745e-02 -1.526687145233154297e-01 2.178217321634292603e-01 -1.855647936463356018e-02 2.844185233116149902e-01
3.529784679412841797e-01 8.527595549821853638e-03 2.046017646789550781e-01 2.253556996583938599e-02 -8.882885426282882690e-02 1.157384514808654785e-01 -6.437955796718597412e-02 3.011317849159240723e-01 -1.085870619863271713e-02 4.224292337894439697e-01 1.447262149304151535e-02 -9.394842199981212616e-03 1.304364204406738281e-02 -8.164841681718826294e-02 -2.503797411918640137e-01 1.921987347304821014e-02 1.234771460294723511e-01 -1.757365018129348755e-01 -2.251188829541206360e-02 -3.089850544929504395e-01 -1.540399342775344849e-01 -6.128953397274017334e-02 3.381385803222656250e-01 -1.240761578083038330e-01 1.372142285108566284e-01 5.677416920661926270e-02 -1.676228046417236328e-01 1.033798307180404663e-01 -2.910443246364593506e-01 5.590400472283363342e-02 1.284876316785812378e-01 -5.993415787816047668e-02
3.163954615592956543e-01 1.110447123646736145e-01 1.446943432092666626e-01 2.639105543494224548e-02 5.422936752438545227e-02 8.076320588588714600e-02 2.476172149181365967e-02 3.216489851474761963e-01 2.188879996538162231e-01 2.592589259147644043e-01 3.230782970786094666e-02 1.190640702843666077e-01 1.120745316147804260e-01 1.541058123111724854e-01 -2.193750590085983276e-01 3.321788832545280457e-02 2.945100069046020508e-01 1.008849814534187317e-01 -1.228245422244071960e-01 2.141233347356319427e-02 -1.677488982677459717e-01 2.555437088012695312e-01 -1.528489291667938232e-01 -8.886142075061798096e-02 -2.641346752643585205e-01 -1.085830256342887878e-01 5.356885120272636414e-02 -1.919402331113815308e-01 -2.573839426040649414e-01 2.710666954517364502e-01 -4.749636352062225342e-02 1.900068074464797974e-01
1.607518941164016724e-01 1.451015174388885498e-01 -1.061111539602279663e-01 1.050241943448781967e-02 4.134338349103927612e-02 -1.060335040092468262e-01 -2.620681654661893845e-03 1.671627163887023926e-01 -2.758480012416839600e-01 8.699082583189010620e-02 1.823926270008087158e-01 1.866012662649154663e-01 -1.146268323063850403e-01 2.845812439918518066e-01 -3.661262243986129761e-02 -9.798339754343032837e-02 3.139143586158752441e-01 -1.093716844916343689e-01 -2.037641853094100952e-01 -2.030626982450485229e-01 1.834398694336414337e-02 5.669715255498886108e-02 -3.449714183807373047e-02 -1.886601150035858154e-01 -2.156943827867507935e-01 -2.999394834041595459e-01 -1.203564107418060303e-01 -1.006120145320892334e-01 -2.644993066787719727e-01 2.153397500514984131e-01 2.230390906333923340e-01 2.885344624519348145e-01
3.023651838302612305e-01 2.750828266143798828e-01 1.054789945483207703e-01 -2.714990973472595215e-01 1.518208235502243042e-01 -2.811028622090816498e-02 -1.921239942312240601e-01 3.379039168357849121e-01 9.471482783555984497e-02 4.687588289380073547e-02 2.507691383361816406e-01 1.319431215524673462e-01 2.186435014009475708e-01 7.180892676115036011e-02 -2.413303256034851074e-01 4.129506275057792664e-02 2.872530519962310791e-01 6.787989288568496704e-02 -4.593279585242271423e-02 -1.324991285800933838e-01 -1.087733544409275055e-02 1.411543972790241241e-02 5.800589546561241150e-02 -1.833920739591121674e-02 -6.999856233596801758e-02 -2.418705523014068604e-01 -1.380476057529449463e-01 8.424239605665206909e-02 -2.374739050865173340e-01 1.039512678980827332e-01 1.479365746490657330e-03 3.181254267692565918e-01
3.711616396903991699e-01 -2.953401021659374237e-02 -4.472808539867401123e-02 -5.714873969554901123e-02 -1.590672731399536133e-01 1.544796824455261230e-01 -4.002283513545989990e-02 2.345481365919113159e-01 -2.457218617200851440e-02 2.104264348745346069e-01 2.552271485328674316e-01 9.867504984140396118e-02 1.644686460494995117e-01 9.332997351884841919e-02 -1.565648168325424194e-01 -2.981031313538551331e-02 3.669580444693565369e-02 -1.119987964630126953e-01 -2.397803813219070435e-01 9.325945377349853516e-02 2.156087011098861694e-02 1.267061010003089905e-02 -3.887115744873881340e-04 -2.638585865497589111e-02 -2.726001739501953125e-01 -4.077767133712768555e-01 -1.822317950427532196e-02 -5.864086374640464783e-02 -1.596136242151260376e-01 2.574929893016815186e-01 3.565157577395439148e-02 3.880454599857330322e-01
1.661515235900878906e-01 -4.374382644891738892e-02 4.173248261213302612e-02 -4.449725896120071411e-02 -1.333081871271133423e-01 3.796054422855377197e-02 -1.270898878574371338e-01 9.470357745885848999e-02 -2.180366218090057373e-01 3.644485473632812500e-01 7.615255564451217651e-02 3.960332572460174561e-01 8.490577340126037598e-02 2.714088261127471924e-01 -5.238537490367889404e-02 1.001059263944625854e-01 1.522188633680343628e-01 -5.352365970611572266e-02 -2.462836056947708130e-01 -1.873347759246826172e-01 -1.270191967487335205e-01 -3.550724685192108154e-02 -5.605353787541389465e-02 -1.834844499826431274e-01 -1.378518994897603989e-02 -8.383207768201828003e-02 -1.404217183589935303e-01 -5.478985235095024109e-02 -1.824408024549484253e-01 6.318279542028903961e-03 6.724286079406738281e-02 4.919470548629760742e-01
3.528035804629325867e-02 -7.420764863491058350e-02 -3.925609868019819260e-03 -7.946312427520751953e-02 -4.561638832092285156e-02 3.694412484765052795e-02 -2.307118773460388184e-01 1.492856591939926147e-01 3.573507443070411682e-02 1.841649860143661499e-01 2.657827138900756836e-01 2.591369152069091797e-01 -6.904789060354232788e-02 2.734787464141845703e-01 -3.213811516761779785e-01 4.660732299089431763e-02 3.800088465213775635e-01 -8.853505551815032959e-02 -1.923462748527526855e-01 2.146189659833908081e-02 1.131475791335105896e-01 -5.584529042243957520e-02 3.079112768173217773e-01 3.872356563806533813e-02 -2.238854952156543732e-02 -3.589651882648468018e-01 1.267317980527877808e-01 -2.339057326316833496e-01 3.912283107638359070e-03 -1.103235706686973572e-01 -1.836290657520294189e-01 4.457898065447807312e-02
4.395837783813476562e-01 9.447567164897918701e-02 7.899103313684463501e-02 -3.779178857803344727e-02 4.142141714692115784e-02 1.237239465117454529e-01 -1.849671602249145508e-01 6.399155408143997192e-02 -6.098387762904167175e-02 2.012340277433395386e-01 1.712803840637207031e-01 -2.908560819923877716e-02 1.841695047914981842e-02 6.817325949668884277e-02 -1.495786309242248535e-01 6.428091973066329956e-02 2.225732803344726562e-01 -4.028242081403732300e-03 -2.667596638202667236e-01 -8.883934468030929565e-02 -2.316660284996032715e-01 -1.254424601793289185e-01 2.138341665267944336e-01 2.668824791908264160e-01 1.116977483034133911e-01 1.017876192927360535e-01 -1.202741935849189758e-01 -5.946865677833557129e-02 -3.116478621959686279e-01 4.024716317653656006e-01 -6.676852703094482422e-02 -9.788708388805389404e-02
-5.319926422089338303e-03 1.594137549400329590e-01 -1.356394146569073200e-03 -1.719832718372344971e-01 1.319743543863296509e-01 3.945161402225494385e-02 -2.517999894917011261e-02 3.060642480850219727e-01 -1.186338737607002258e-01 2.030213624238967896e-01 2.050683349370956421e-01 2.134090363979339600e-01 2.556080520153045654e-01 1.890718191862106323e-01 -1.876921653747558594e-01 -1.683697700500488281e-01 2.926319837570190430e-01 -3.446758538484573364e-02 -3.554626107215881348e-01 -7.307669520378112793e-02 -2.111915349960327148e-01 8.995164930820465088e-02 4.772222787141799927e-02 -1.012911945581436157e-01 -7.884808629751205444e-02 -2.726162672042846680e-01 -1.708535254001617432e-01 -8.205031976103782654e-03 -2.096080482006072998e-01 2.097026407718658447e-01 3.560920059680938721e-02 2.035384625196456909e-01
2.244057953357696533e-01 2.918132245540618896e-01 -1.037220805883407593e-01 3.072007559239864349e-02 1.209415048360824585e-01 -1.283812820911407471e-01 -1.363801956176757812e-02 3.228648900985717773e-01 -5.220629647374153137e-02 2.790246307849884033e-01 1.778803467750549316e-01 8.685269951820373535e-02 -7.592141628265380859e-03 2.532421052455902100e-01 -1.069019064307212830e-01 3.546775504946708679e-02 9.271476417779922485e-02 -5.388538911938667297e-02 -3.145673274993896484e-01 1.630102656781673431e-02 -3.527149185538291931e-02 2.387120947241783142e-02 1.378548704087734222e-02 1.780871450901031494e-01 3.380815982818603516e-01 -2.345982044935226440e-01 -5.336226150393486023e-02 -2.865078113973140717e-02 -2.373662739992141724e-01 9.824843704700469971e-02 -4.048811271786689758e-03 3.703455328941345215e-01
1.833859384059906006e-01 1.383484452962875366e-01 5.038377828896045685e-03 1.528772115707397461e-01 7.999277859926223755e-02 -4.645270761102437973e-03 1.278927177190780640e-01 2.164588570594787598e-01 -1.477420628070831299e-01 9.767822176218032837e-02 9.451737254858016968e-02 1.438622474670410156e-01 1.577465981245040894e-01 1.849620789289474487e-01 -4.196702837944030762e-01 3.435899689793586731e-02 2.722160816192626953e-01 -1.257536262273788452e-01 -3.717678487300872803e-01 -1.330675184726715088e-01 1.325240135192871094e-01 3.645816445350646973e-02 1.888337433338165283e-01 -7.057279348373413086e-02 1.082759257405996323e-02 -2.784382700920104980e-01 2.738859653472900391e-01 2.387926578521728516e-01 -1.062734648585319519e-01 -1.193003281950950623e-01 1.232130229473114014e-01 3.241777792572975159e-02
1.375588625669479370e-01 -3.409516066312789917e-02 1.777639263309538364e-04 1.721385866403579712e-02 -3.217395842075347900e-01 -1.354466378688812256e-01 -5.230275541543960571e-02 2.616135179996490479e-01 1.492944955825805664e-01 2.071370333433151245e-01 3.052958250045776367e-01 1.250501275062561035e-01 1.391471177339553833e-02 3.066487610340118408e-01 -1.190143525600433350e-01 8.234942704439163208e-02 9.330137073993682861e-02 -3.012366890907287598e-01 -6.147972866892814636e-02 -3.180482089519500732e-01 1.438336223363876343e-01 2.387474626302719116e-01 2.821943759918212891e-01 -6.596417725086212158e-02 -1.026953756809234619e-01 -1.654017120599746704e-01 1.938217878341674805e-01 1.900555752217769623e-02 3.099448792636394501e-02 -1.467069089412689209e-01 8.921106159687042236e-02 1.582337468862533569e-01
3.756431937217712402e-01 -1.150193288922309875e-01 2.044534496963024139e-02 -4.028416052460670471e-02 -2.041211277246475220e-01 4.682858288288116455e-02 -1.051136031746864319e-01 -6.309539079666137695e-02 -5.266761034727096558e-02 9.755669534206390381e-02 2.684966027736663818e-01 1.151972860097885132e-01 -7.208633422851562500e-02 2.033674865961074829e-01 -3.357759714126586914e-01 4.987858235836029053e-03 2.237701714038848877e-01 -1.693537682294845581e-01 8.576232194900512695e-02 -2.243034914135932922e-02 -2.222763895988464355e-01 -8.879073709249496460e-02 -2.110764570534229279e-02 8.613506704568862915e-02 -2.483117021620273590e-02 -5.018947646021842957e-02 -1.255584210157394409e-01 -2.410355582833290100e-02 -4.273456633090972900e-01 4.064249396324157715e-01 9.277248382568359375e-02 -9.759050793945789337e-03
1.730090230703353882e-01 1.810096502304077148e-01 -8.570924401283264160e-02 -1.737261712551116943e-01 -5.639433488249778748e-02 1.035510972142219543e-01 -2.120425850152969360e-01 6.348326802253723145e-02 7.383829355239868164e-02 2.099664211273193359e-01 1.965693980455398560e-01 9.947334229946136475e-02 9.699143469333648682e-03 6.621093023568391800e-03 -5.010442342609167099e-03 -4.382925108075141907e-02 2.979783117771148682e-01 1.113836690783500671e-01 -3.210854828357696533e-01 -4.758540540933609009e-02 -1.203460991382598877e-01 3.148434162139892578e-01 3.168577700853347778e-02 -1.630047857761383057e-01 -1.542686820030212402e-01 -5.032881349325180054e-02 -1.213229745626449585e-01 -7.330786436796188354e-02 -3.232630193233489990e-01 3.301144838333129883e-01 -4.974311590194702148e-02 3.558213710784912109e-01
3.273627758026123047e-01 2.921761870384216309e-01 -4.563962668180465698e-02 7.633990794420242310e-02 1.148161068558692932e-01 1.538216322660446167e-01 -7.250040024518966675e-02 1.390905678272247314e-01 3.263501077890396118e-02 3.669694811105728149e-02 2.448251247406005859e-01 9.612012654542922974e-02 1.527134031057357788e-01 1.506305336952209473e-01 -1.017275005578994751e-01 -1.560150533914566040e-01 1.276711970567703247e-01 -1.228567436337471008e-01 -2.170223891735076904e-01 -7.121888548135757446e-02 -2.835420668125152588e-01 2.235686928033828735e-01 -1.706448197364807129e-01 -1.639100760221481323e-01 -7.597901672124862671e-02 -8.908637613058090210e-02 6.424047052860260010e-02 -1.202852576971054077e-01 -2.253610342741012573e-01 3.208389282226562500e-01 3.200714476406574249e-03 3.603462278842926025e-01
-4.373477771878242493e-02 -1.345241516828536987e-01 -8.008415997028350830e-02 1.750671416521072388e-01 -2.060362100601196289e-01 -2.348563075065612793e-01 -3.036904335021972656e-01 3.118753135204315186e-01 -1.181310042738914490e-01 2.231674194335937500e-01 -1.457765419036149979e-02 3.324085474014282227e-01 -3.516217926517128944e-03 1.189795061945915222e-01 -8.036922663450241089e-02 -2.114719711244106293e-02 3.481637537479400635e-01 5.949196219444274902e-02 4.631068184971809387e-02 3.047035541385412216e-03 -1.970516443252563477e-01 -1.492948271334171295e-02 4.825091361999511719e-02 -2.082651108503341675e-01 -1.751107573509216309e-01 -2.760770171880722046e-02 1.552139818668365479e-01 -3.639972209930419922e-02 -3.926730453968048096e-01 -4.575660079717636108e-02 6.425576657056808472e-02 1.770923584699630737e-01
3.457854092121124268e-01 2.528667151927947998e-01 -6.810148805379867554e-02 -2.976645827293395996e-01 1.453940868377685547e-01 -6.402129773050546646e-03 -1.621976867318153381e-02 3.861030936241149902e-01 -2.222402766346931458e-02 3.227711021900177002e-01 5.884532630443572998e-02 2.412428110837936401e-01 1.475783735513687134e-01 6.879086792469024658e-02 -1.033527702093124390e-01 -1.618025451898574829e-01 3.196953237056732178e-01 -7.243159413337707520e-02 -2.303749322891235352e-01 -7.669877260923385620e-02 -5.576467141509056091e-02 9.742772579193115234e-02 -9.023676626384258270e-03 -6.804696470499038696e-02 -6.205441430211067200e-02 -2.309628427028656006e-01 -4.323916975408792496e-03 -5.659435689449310303e-02 -2.589983642101287842e-01 6.615223735570907593e-02 -1.881023310124874115e-02 8.410463482141494751e-02
1.157671958208084106e-01 2.199283987283706665e-01 5.455800518393516541e-02 -2.027660459280014038e-01 -4.544595628976821899e-02 1.323886066675186157e-01 1.141888499259948730e-01 3.528848886489868164e-01 -1.298675090074539185e-01 1.542124450206756592e-01 2.762443721294403076e-01 1.318607479333877563e-01 1.386000365018844604e-01 9.175676107406616211e-02 -7.902433723211288452e-02 -8.303458802402019501e-03 3.464730679988861084e-01 -1.357738673686981201e-01 -2.131902873516082764e-01 -2.340852320194244385e-01 -2.758715115487575531e-02 8.894240111112594604e-02 4.742212221026420593e-02 -1.219499260187149048e-01 -7.334582041949033737e-03 -1.716575771570205688e-01 5.104838311672210693e-02 -8.842840790748596191e-02 -2.668910026550292969e-01 1.594337522983551025e-01 6.030058860778808594e-02 4.048991501331329346e-01
4.812477529048919678e-01 8.481083437800407410e-03 -5.321244895458221436e-02 1.684446632862091064e-01 -6.669300794601440430e-02 1.696808338165283203e-01 -6.315895915031433105e-02 1.470707803964614868e-01 -2.371686697006225586e-02 2.448533922433853149e-01 1.077127531170845032e-01 9.226097725331783295e-03 5.651015788316726685e-02 -1.536357849836349487e-01 -2.720588445663452148e-01 3.198085725307464600e-02 2.775189280509948730e-01 -3.876936156302690506e-03 -1.076973825693130493e-01 -2.327900528907775879e-01 -1.744242459535598755e-01 6.959700584411621094e-02 1.480069160461425781e-01 6.637978553771972656e-02 -7.836414873600006104e-02 2.201472222805023193e-01 2.419519610702991486e-02 -2.417933940887451172e-01 -2.813197374343872070e-01 3.130255043506622314e-01 8.431755006313323975e-02 -4.397855699062347412e-02
4.409879744052886963e-01 -1.392256319522857666e-01 7.419409602880477905e-02 9.277727454900741577e-02 7.202900946140289307e-03 1.602793037891387939e-01 5.224674195051193237e-02 2.141233235597610474e-01 -2.207414507865905762e-01 2.175689041614532471e-01 2.481998354196548462e-01 7.104895263910293579e-02 6.026111543178558350e-02 -9.149593859910964966e-02 -1.396186351776123047e-01 1.654299199581146240e-01 2.722965180873870850e-01 -4.265522211790084839e-02 -5.707788467407226562e-02 -7.081811130046844482e-02 -3.481469154357910156e-01 -3.007650561630725861e-02 2.107664942741394043e-01 5.874631181359291077e-02 9.298406541347503662e-02 1.139137968420982361e-01 -2.098847478628158569e-01 -6.250573694705963135e-02 -3.585365414619445801e-01 1.018752902746200562e-02 1.329871416091918945e-01 -7.742756605148315430e-02
1.225985363125801086e-01 2.295621037483215332e-01 1.167391911149024963e-01 7.255381345748901367e-02 -6.263876706361770630e-02 4.536034539341926575e-02 -5.370519310235977173e-02 1.269088834524154663e-01 -1.904432624578475952e-01 1.670904159545898438e-01 8.057186007499694824e-02 8.584126085042953491e-02 -1.214204058051109314e-01 8.706811070442199707e-02 -4.539065062999725342e-01 -4.452319070696830750e-02 9.414223581552505493e-02 -1.207929924130439758e-01 -2.596406042575836182e-01 -3.602090179920196533e-01 9.594992548227310181e-02 -5.877880379557609558e-02 6.524419039487838745e-02 5.094658210873603821e-02 -2.342296242713928223e-01 -2.827925682067871094e-01 3.764483928680419922e-01 1.401139497756958008e-01 -9.225209802389144897e-02 6.517263129353523254e-03 1.702407449483871460e-01 7.858392596244812012e-02
1.984294652938842773e-01 3.021271824836730957e-01 -2.209382653236389160e-01 -4.045195877552032471e-02 -1.450712531805038452e-01 9.914013743400573730e-02 -2.614756673574447632e-02 3.530376255512237549e-01 2.436098754405975342e-01 1.757220178842544556e-01 9.021890908479690552e-02 1.404960155487060547e-01 -1.331010460853576660e-02 2.590790688991546631e-01 -1.127879992127418518e-01 -2.574196755886077881e-01 1.875344067811965942e-01 1.245628148317337036e-01 -1.173980161547660828e-01 -1.608600169420242310e-01 -2.061679214239120483e-01 1.510278321802616119e-02 8.459938317537307739e-02 6.416213512420654297e-02 5.597792193293571472e-02 -1.025287732481956482e-01 -2.938044071197509766e-01 -4.886579513549804688e-02 -1.131353527307510376e-01 -6.706281751394271851e-02 1.284154206514358521e-01 3.432505726814270020e-01
2.529769763350486755e-02 1.994063407182693481e-01 -5.750382784754037857e-03 7.536087930202484131e-02 -6.173934042453765869e-02 1.188438832759857178e-01 -2.873713374137878418e-01 1.135243549942970276e-01 -3.447020053863525391e-01 2.067414969205856323e-01 1.069991961121559143e-01 2.315644919872283936e-01 1.866098940372467041e-01 3.234161436557769775e-01 -8.756024390459060669e-02 8.656687289476394653e-02 3.664079606533050537e-01 8.446094579994678497e-03 1.748939156532287598e-01 1.819436252117156982e-02 -5.257426202297210693e-02 -2.651343047618865967e-01 3.032557070255279541e-01 -6.358036398887634277e-02 9.669169783592224121e-03 -8.223555982112884521e-02 1.617190837860107422e-01 7.388006150722503662e-02 -9.468641132116317749e-02 1.549573391675949097e-01 9.749261289834976196e-02 2.097697257995605469e-01
1.594123542308807373e-01 3.710185289382934570e-01 7.489180564880371094e-02 -1.282982528209686279e-01 1.231616809964179993e-01 1.196254268288612366e-01 -7.915864884853363037e-02 2.140181660652160645e-01 -1.437326073646545410e-01 2.914273142814636230e-01 1.615134030580520630e-01 1.626318097114562988e-01 2.817004919052124023e-01 2.260999381542205811e-01 -1.937319040298461914e-01 -1.182987689971923828e-01 1.405342370271682739e-01 1.890290342271327972e-02 -2.335858643054962158e-01 -3.768805041909217834e-02 1.786430329084396362e-01 5.322975106537342072e-03 8.771859109401702881e-02 -2.395058423280715942e-01 -8.546030521392822266e-02 -5.296706780791282654e-02 1.103265956044197083e-01 -1.873008324764668941e-03 -2.914081215858459473e-01 2.245470136404037476e-01 4.250766709446907043e-02 2.463059574365615845e-01
1.154432892799377441e-01 8.650204539299011230e-02 -7.657887786626815796e-02 1.806444078683853149e-01 -1.063990741968154907e-01 -1.471248865127563477e-01 -1.341006010770797729e-01 -8.011334389448165894e-02 -2.303820475935935974e-02 2.360816895961761475e-01 2.400466948747634888e-01 2.138144969940185547e-01 8.925732970237731934e-02 3.282711207866668701e-01 -2.543361783027648926e-01 3.715118020772933960e-02 7.854758948087692261e-02 -2.409047037363052368e-01 -1.188296005129814148e-01 -1.686427593231201172e-01 -1.890832036733627319e-01 8.063419163227081299e-02 3.602716922760009766e-01 1.283373236656188965e-01 -2.588724195957183838e-01 -1.244236156344413757e-01 -2.574076876044273376e-02 2.663785219192504883e-01 8.561272174119949341e-02 -1.729825586080551147e-01 3.793565928936004639e-02 2.320163398981094360e-01
4.928879439830780029e-02 -1.209622025489807129e-01 1.021234244108200073e-01 -8.321014791727066040e-02 1.675032675266265869e-01 -1.255760192871093750e-01 -7.325625512748956680e-03 2.319028377532958984e-01 -2.082513831555843353e-02 4.022661447525024414e-01 3.276534378528594971e-01 7.714609056711196899e-02 -1.732462644577026367e-01 -9.353704005479812622e-02 -2.195607125759124756e-01 2.121127694845199585e-01 1.000466272234916687e-01 -3.019149005413055420e-01 -6.125832721590995789e-02 -3.244351148605346680e-01 -2.833434343338012695e-01 -5.372571200132369995e-02 1.922973394393920898e-01 -2.784799970686435699e-02 -7.302510738372802734e-02 -1.870785355567932129e-01 -6.249013543128967285e-02 -1.775797158479690552e-01 -7.963515073060989380e-02 1.194741129875183105e-01 1.002205088734626770e-01 -1.512517333030700684e-01
2.159478515386581421e-01 2.491577714681625366e-01 -2.059818804264068604e-01 -2.862336635589599609e-01 -2.129288204014301300e-02 -1.433528214693069458e-01 -5.030069872736930847e-02 3.517403304576873779e-01 1.426628232002258301e-01 -2.333583682775497437e-02 1.895077526569366455e-01 2.373777478933334351e-01 1.371397823095321655e-01 -4.724322631955146790e-02 -2.465059459209442139e-01 -4.907544329762458801e-02 1.840505003929138184e-01 -7.710297405719757080e-02 -2.073406428098678589e-01 -2.485494315624237061e-01 -1.866489797830581665e-01 -9.129572659730911255e-02 6.178088113665580750e-02 1.440895646810531616e-01 6.217807158827781677e-02 -1.322150975465774536e-01 1.150112524628639221e-01 -1.611325740814208984e-01 -2.155105769634246826e-01 1.420499831438064575e-01 3.201572224497795105e-02 2.859693169593811035e-01
2.086929231882095337e-01 -9.328134474344551563e-04 -1.039601489901542664e-01 1.307497322559356689e-01 -4.625153914093971252e-02 7.644837349653244019e-02 -9.871043264865875244e-02 2.145013064146041870e-01 -1.522700637578964233e-01 2.017902135848999023e-01 5.879822000861167908e-02 1.708064824342727661e-01 -1.436381340026855469e-01 1.738198995590209961e-01 -2.916421890258789062e-01 1.160443876869976521e-03 4.165482223033905029e-01 -2.805671989917755127e-01 -2.418737709522247314e-01 1.561365574598312378e-01 -1.283127963542938232e-01 3.014544025063514709e-02 1.342137344181537628e-02 -1.053649187088012695e-01 9.933966398239135742e-02 -1.348688602447509766e-01 -7.110616564750671387e-02 -9.897864609956741333e-02 -2.164608389139175415e-01 1.748064160346984863e-01 -1.367782503366470337e-01 3.599544167518615723e-01
3.966916818171739578e-03 2.119242697954177856e-01 -7.398398220539093018e-02 -2.085590809583663940e-01 7.817350327968597412e-02 6.811906583607196808e-03 1.215975731611251831e-03 4.952220916748046875e-01 1.848508566617965698e-01 8.492153882980346680e-02 7.592768222093582153e-02 1.764750331640243530e-01 -4.333210736513137817e-02 1.382774859666824341e-01 -3.380371332168579102e-01 9.129858762025833130e-02 -8.980277925729751587e-02 -1.855050623416900635e-01 -1.672787219285964966e-01 -2.802950143814086914e-01 -7.539486885070800781e-02 -9.160889312624931335e-03 1.258431971073150635e-01 -1.618485450744628906e-01 2.925901208072900772e-03 -1.831102222204208374e-01 6.189580261707305908e-02 1.664692163467407227e-02 -3.051497042179107666e-01 -4.984620586037635803e-02 1.212672889232635498e-01 2.966958284378051758e-01
3.245252370834350586e-01 -6.109512224793434143e-02 6.600672006607055664e-02 3.021593689918518066e-01 -7.477588206529617310e-02 6.095335260033607483e-02 -2.692287862300872803e-01 1.371302902698516846e-01 -2.380197495222091675e-01 1.557719856500625610e-01 1.485101729631423950e-01 2.852323353290557861e-01 -1.155370920896530151e-01 3.185308873653411865e-01 -1.617181748151779175e-01 3.693777918815612793e-01 1.963856369256973267e-01 -2.314908616244792938e-02 -9.447813034057617188e-02 -1.018604934215545654e-01 2.879824861884117126e-02 9.244780056178569794e-03 1.493595689535140991e-01 9.765806794166564941e-02 -9.741431474685668945e-02 -2.474879920482635498e-01 1.683101654052734375e-01 -8.345697820186614990e-02 8.081302046775817871e-02 4.487530887126922607e-02 -1.452036798000335693e-01 7.833633571863174438e-02
3.147165179252624512e-01 1.037376821041107178e-01 4.304013028740882874e-02 1.960815489292144775e-01 -7.525099813938140869e-02 2.813071608543395996e-01 -3.421366587281227112e-02 3.380179032683372498e-02 -8.716941624879837036e-02 8.554302901029586792e-02 2.698209583759307861e-01 4.371555149555206299e-02 1.816694885492324829e-01 4.490476846694946289e-02 -4.481944143772125244e-01 1.076088100671768188e-01 1.993847489356994629e-01 -1.711923070251941681e-02 -1.274855881929397583e-01 -7.862234488129615784e-03 -1.588839292526245117e-01 -7.349258661270141602e-02 2.179542481899261475e-01 9.243186563253402710e-02 1.071254312992095947e-01 1.603002697229385376e-01 -9.754198789596557617e-02 7.905374467372894287e-02 -1.760478615760803223e-01 4.367872476577758789e-01 6.740708649158477783e-02 5.799092352390289307e-02
8.228778094053268433e-02 2.994540929794311523e-01 -2.363034188747406006e-01 9.358149766921997070e-02 -3.762992471456527710e-02 -3.598175942897796631e-02 -1.638358086347579956e-01 3.717087209224700928e-01 -1.332220882177352905e-01 1.904115378856658936e-01 2.258817292749881744e-02 1.111500039696693420e-01 2.704209387302398682e-01 2.947116792201995850e-01 -1.691768020391464233e-01 -8.497433364391326904e-02 4.154266417026519775e-02 3.037900105118751526e-02 -2.868355810642242432e-01 -2.886802852153778076e-01 -4.170111939311027527e-02 -1.356458384543657303e-02 4.158581420779228210e-02 -4.300819337368011475e-02 -2.229807972908020020e-01 -2.570248544216156006e-01 -8.235118351876735687e-03 -1.381736807525157928e-02 7.174551486968994141e-02 1.008068770170211792e-01 -1.056256964802742004e-01 3.037711977958679199e-01
8.649751543998718262e-02 7.117222249507904053e-02 1.813225448131561279e-01 1.322788000106811523e-01 7.853516377508640289e-03 1.318195313215255737e-01 1.339625269174575806e-01 1.287873685359954834e-01 -6.233719363808631897e-02 4.108722209930419922e-01 3.254858255386352539e-01 2.110076099634170532e-01 4.369774833321571350e-03 1.983128190040588379e-01 -1.622916311025619507e-01 -7.669857703149318695e-03 1.850844770669937134e-01 -2.961595654487609863e-01 1.158253327012062073e-01 -9.855491667985916138e-02 -3.281822800636291504e-01 -6.442735344171524048e-02 1.878869384527206421e-01 -1.192267313599586487e-01 9.485554695129394531e-02 1.043189689517021179e-01 1.302488800138235092e-02 -1.540820300579071045e-01 -3.346559107303619385e-01 1.467102468013763428e-01 2.582584507763385773e-02 -1.084097027778625488e-01
3.497249186038970947e-01 9.163134545087814331e-02 -7.873365655541419983e-03 -2.394173145294189453e-01 8.066201210021972656e-02 5.565091595053672791e-02 1.828660443425178528e-02 2.924411594867706299e-01 -2.481554895639419556e-01 1.213152408599853516e-01 2.423500716686248779e-01 1.742518544197082520e-01 2.693524360656738281e-01 1.647530794143676758e-01 -1.789076775312423706e-01 -1.045026034116744995e-01 2.305523157119750977e-01 4.462647065520286560e-02 -2.098078727722167969e-01 -4.873806983232498169e-02 -4.268527776002883911e-02 3.140036761760711670e-01 7.781396806240081787e-02 -1.070834249258041382e-01 -1.652143299579620361e-01 -8.953613787889480591e-02 -5.339764431118965149e-02 -7.804925739765167236e-02 -1.339459121227264404e-01 2.354312539100646973e-01 3.342315927147865295e-02 2.649720311164855957e-01
5.221575126051902771e-02 -1.593975722789764404e-01 -1.631952226161956787e-01 -1.511921286582946777e-01 6.793584674596786499e-02 1.050405874848365784e-01 -2.194105386734008789e-01 1.052055954933166504e-01 -1.343040615320205688e-01 3.128328919410705566e-01 3.253504335880279541e-01 4.873178433626890182e-03 -1.762502044439315796e-01 -1.024902239441871643e-01 -3.636415898799896240e-01 -2.216268032789230347e-01 -1.665319800376892090e-01 1.116276308894157410e-01 -3.014934957027435303e-01 -1.834178268909454346e-01 -1.181174740195274353e-01 1.007617264986038208e-01 5.738713219761848450e-02 -1.557653248310089111e-01 -7.339633256196975708e-02 -6.640410423278808594e-02 -8.749662339687347412e-02 2.405793368816375732e-01 -2.522099316120147705e-01 1.630823761224746704e-01 -8.159334957599639893e-02 -1.192771419882774353e-01
-1.044215355068445206e-02 -7.016073912382125854e-03 -6.734555214643478394e-02 -1.636465489864349365e-01 6.461000442504882812e-02 -1.492165308445692062e-02 -2.319051325321197510e-01 -2.103359252214431763e-01 -1.757836490869522095e-01 2.869216501712799072e-01 3.046218454837799072e-01 4.899500403553247452e-03 -1.407142430543899536e-01 2.910635173320770264e-01 -1.067653074860572815e-01 -5.365741252899169922e-02 1.780683398246765137e-01 -1.421637237071990967e-01 -1.295693069696426392e-01 -2.457567453384399414e-01 4.409437254071235657e-02 -3.222572505474090576e-01 3.015162050724029541e-01 1.492636203765869141e-01 -5.033221468329429626e-02 -2.703425586223602295e-01 -5.336178466677665710e-02 1.357273906469345093e-01 -1.685310453176498413e-01 -5.709221959114074707e-02 1.047340687364339828e-02 2.540077567100524902e-01
2.559278607368469238e-01 8.522768318653106689e-02 1.823006570339202881e-02 -3.561870381236076355e-02 -4.518128186464309692e-02 3.299806639552116394e-02 -3.008792698383331299e-01 1.517432332038879395e-01 1.371484696865081787e-01 3.364111781120300293e-01 8.063155412673950195e-02 1.834093481302261353e-01 -1.029702723026275635e-01 1.624020040035247803e-01 -3.379180654883384705e-02 -1.573928631842136383e-02 3.177824020385742188e-01 -2.392743378877639771e-01 -2.224644869565963745e-01 -1.992359906435012817e-01 -3.221125602722167969e-01 -9.574224799871444702e-02 5.453687533736228943e-02 -1.566343158483505249e-01 1.381840407848358154e-01 -1.610917747020721436e-01 2.158272266387939453e-01 2.445790320634841919e-01 3.762817755341529846e-02 -5.627968907356262207e-02 6.933368742465972900e-02 -2.230942547321319580e-01
3.164412379264831543e-01 1.792181283235549927e-01 4.136338457465171814e-02 4.275527223944664001e-02 -1.161339432001113892e-01 7.669521123170852661e-02 -6.979655474424362183e-02 2.461774051189422607e-01 -9.898690879344940186e-02 3.060541749000549316e-01 6.239076331257820129e-02 1.468523442745208740e-01 1.705297976732254028e-01 -1.592173986136913300e-02 -2.267448604106903076e-01 1.738872081041336060e-01 4.912519454956054688e-02 -3.017328381538391113e-01 7.454806566238403320e-02 -2.811264693737030029e-01 -2.523108422756195068e-01 9.701479226350784302e-03 3.297651410102844238e-01 1.342437602579593658e-02 -3.100848384201526642e-02 7.594158407300710678e-03 -1.073745563626289368e-01 1.103423256427049637e-02 -3.858472704887390137e-01 5.141396448016166687e-02 1.118746772408485413e-02 -1.562391966581344604e-01
1.867972165346145630e-01 -8.486636728048324585e-02 -2.196118682622909546e-01 -2.201061993837356567e-01 -2.651229687035083771e-02 1.132344901561737061e-01 -3.109217882156372070e-01 6.461921148002147675e-04 2.181909084320068359e-01 2.104387581348419189e-01 3.865716159343719482e-01 1.244920939207077026e-01 6.355480104684829712e-02 2.836474180221557617e-01 -9.251055121421813965e-02 9.554141759872436523e-02 7.802957296371459961e-02 -7.443741708993911743e-02 -1.559109985828399658e-01 2.314042672514915466e-02 -3.775568008422851562e-01 -2.204894833266735077e-02 8.800725638866424561e-02 -1.629138290882110596e-01 1.186454743146896362e-01 -1.816416829824447632e-01 2.297201156616210938e-01 6.912861764430999756e-02 1.472295224666595459e-01 1.442613750696182251e-01 1.673588901758193970e-01 5.576242506504058838e-02
2.102615088224411011e-01 2.828517258167266846e-01 -1.371141821146011353e-01 -1.147191524505615234e-01 2.619431018829345703e-01 1.989958807826042175e-02 -7.172036916017532349e-02 3.464898169040679932e-01 1.553300023078918457e-01 -1.345391944050788879e-02 1.196130961179733276e-01 1.220328360795974731e-01 6.087139621376991272e-02 1.833526194095611572e-01 -1.309689879417419434e-01 -1.016873717308044434e-01 2.196151167154312134e-01 3.730801632627844810e-03 -1.834435164928436279e-01 6.887884344905614853e-03 -1.426459401845932007e-01 -9.089097380638122559e-02 7.938217371702194214e-02 -7.529881596565246582e-02 -9.529142826795578003e-02 -2.238475978374481201e-01 -9.252743422985076904e-02 -2.878404967486858368e-02 -4.993731379508972168e-01 1.611988060176372528e-02 -1.937943398952484131e-01 2.302146852016448975e-01
-2.624524571001529694e-02 -1.108447760343551636e-01 -1.432898044586181641e-01 -1.429496854543685913e-01 2.528826706111431122e-02 1.346605271100997925e-01 -3.041476905345916748e-01 7.132992614060640335e-03 -1.056261360645294189e-01 3.401528596878051758e-01 1.079412475228309631e-01 1.065360829234123230e-01 -3.370602726936340332e-01 3.407060503959655762e-01 -3.563952147960662842e-01 3.832004219293594360e-02 1.704169362783432007e-01 6.263861060142517090e-02 -2.307713478803634644e-01 -1.308519840240478516e-01 -2.088474854826927185e-02 7.470026612281799316e-02 3.654069900512695312e-01 -3.464259579777717590e-02 7.070649415254592896e-02 -2.281591892242431641e-01 1.044796034693717957e-01 -3.346296399831771851e-02 1.937347580678761005e-03 2.536373399198055267e-02 4.991063103079795837e-02 1.018743515014648438e-01
-9.256909787654876709e-02 1.537867728620767593e-02 -8.187399059534072876e-02 -1.345021128654479980e-01 1.136016007512807846e-02 -1.051633432507514954e-01 -1.013507097959518433e-01 3.721245229244232178e-01 -2.796875238418579102e-01 2.501894235610961914e-01 1.789823025465011597e-01 2.356274276971817017e-01 8.534805476665496826e-02 8.355519920587539673e-02 -1.437065303325653076e-01 4.568496346473693848e-02 4.491598010063171387e-01 -6.483834236860275269e-02 3.929529339075088501e-03 -4.796155542135238647e-02 -2.223969995975494385e-01 9.759081900119781494e-02 1.019957065582275391e-01 -3.087468445301055908e-01 6.758242845535278320e-02 -1.607086881995201111e-02 1.495264619588851929e-01 7.347193360328674316e-02 -1.190471425652503967e-01 -4.321254044771194458e-02 -2.980012446641921997e-02 3.443807661533355713e-01
1.106470227241516113e-01 -1.353009603917598724e-02 2.376761585474014282e-01 4.922530427575111389e-02 1.182761974632740021e-02 3.440748155117034912e-02 -1.937413960695266724e-01 2.786310613155364990e-01 -1.044077351689338684e-01 3.585044294595718384e-02 1.949094533920288086e-01 -2.404672279953956604e-02 5.852865427732467651e-02 2.609668076038360596e-01 -1.597350239753723145e-01 6.157023017294704914e-04 1.938873827457427979e-01 -1.871951371431350708e-01 -2.161249071359634399e-01 -1.430718898773193359e-01 -4.018202424049377441e-01 2.375377714633941650e-01 5.834578350186347961e-02 -1.310223340988159180e-01 -3.592289984226226807e-02 7.129085808992385864e-02 -1.865312308073043823e-01 -5.921350046992301941e-02 -6.091307848691940308e-02 2.999717593193054199e-01 8.800399303436279297e-02 -3.741489946842193604e-01
3.319148346781730652e-02 4.541971161961555481e-02 -1.226219236850738525e-01 1.481554750353097916e-02 -2.912363409996032715e-01 2.817126214504241943e-01 -1.331649273633956909e-01 -3.451821580529212952e-02 1.198126748204231262e-01 1.060620620846748352e-01 1.739237010478973389e-01 1.427008658647537231e-01 -8.201602846384048462e-03 2.443932443857192993e-01 -3.568856120109558105e-01 1.660173088312149048e-01 2.051323652267456055e-01 1.895349174737930298e-01 -2.147945612668991089e-01 -2.602255642414093018e-01 6.679905205965042114e-02 4.956364259123802185e-02 1.458203196525573730e-01 -2.029598802328109741e-01 -1.264847517013549805e-01 -3.888502418994903564e-01 8.022299967706203461e-03 -1.144997552037239075e-01 -2.066402509808540344e-02 1.021475344896316528e-02 2.020012959837913513e-02 2.549206018447875977e-01
3.671118319034576416e-01 -8.211648091673851013e-03 -1.719150245189666748e-01 -2.283174917101860046e-02 4.851376265287399292e-02 -9.179466217756271362e-02 -2.938294708728790283e-01 9.932809323072433472e-02 1.381934285163879395e-01 3.007141947746276855e-01 1.301168650388717651e-01 2.365026175975799561e-01 3.567091003060340881e-02 3.890742063522338867e-01 4.936229065060615540e-02 2.207049727439880371e-01 1.740111708641052246e-01 5.766732990741729736e-02 -1.828275024890899658e-01 -1.481289118528366089e-01 -2.548769712448120117e-01 -1.760824769735336304e-01 1.787679195404052734e-01 -4.873066395521163940e-02 1.827390491962432861e-01 -4.489305615425109863e-02 1.681949049234390259e-01 2.145843654870986938e-01 -4.177500307559967041e-02 2.679201774299144745e-02 5.937737226486206055e-02 -8.311495929956436157e-02
2.418054938316345215e-01 1.542022973299026489e-01 -2.528066635131835938e-01 1.310353446751832962e-02 7.715294510126113892e-02 -1.801701933145523071e-01 -3.116998970508575439e-01 1.472930610179901123e-01 6.236604228615760803e-02 2.330891788005828857e-01 1.074408069252967834e-01 2.247382402420043945e-01 -1.984595060348510742e-01 2.609312236309051514e-01 -4.780469834804534912e-02 9.152517467737197876e-02 2.322841733694076538e-01 -2.052194774150848389e-01 -5.973882228136062622e-02 -2.054521739482879639e-01 -2.759870886802673340e-01 -1.924669742584228516e-01 6.836155056953430176e-02 -1.406960040330886841e-01 6.284247338771820068e-02 -1.264180243015289307e-01 1.588627845048904419e-01 3.080126047134399414e-01 -1.131017431616783142e-01 1.400384120643138885e-02 -1.751658506691455841e-02 -1.585321426391601562e-01
1.059855446219444275e-01 2.636986076831817627e-01 7.413888722658157349e-02 -1.210999339818954468e-01 -9.520706534385681152e-02 -9.861668199300765991e-02 -3.069935552775859833e-02 1.804777383804321289e-01 2.638760507106781006e-01 2.878242135047912598e-01 2.760065495967864990e-01 3.444640636444091797e-01 2.200396656990051270e-01 2.844603061676025391e-01 -1.564510911703109741e-01 2.025375217199325562e-01 2.010104209184646606e-01 1.841927021741867065e-01 -3.040010929107666016e-01 7.747489959001541138e-02 -5.027529597282409668e-02 -1.671412400901317596e-02 -1.046188846230506897e-01 6.737512536346912384e-03 -1.489830762147903442e-01 7.004828751087188721e-02 -1.695351488888263702e-02 -9.072422981262207031e-02 -1.057566925883293152e-01 -1.411696225404739380e-01 -1.040653511881828308e-02 -2.263421714305877686e-01
5.814039111137390137e-01 -1.111394315958023071e-01 -2.121787704527378082e-02 1.580126136541366577e-01 -3.366455435752868652e-02 -7.407887279987335205e-02 3.106999583542346954e-02 6.067284382879734039e-03 -2.393719255924224854e-01 2.739737629890441895e-01 -2.169370185583829880e-03 2.746469713747501373e-02 -1.469853371381759644e-01 1.925830841064453125e-01 -2.874447107315063477e-01 4.325298964977264404e-02 3.448210358619689941e-01 8.264527469873428345e-02 -1.580495536327362061e-01 1.474567037075757980e-02 1.962449401617050171e-02 -1.908812671899795532e-01 8.829575031995773315e-02 9.424253553152084351e-02 -1.662692725658416748e-01 -1.003000736236572266e-01 -4.205719381570816040e-02 1.362246870994567871e-01 -4.746201634407043457e-02 1.870763003826141357e-01 -3.156514838337898254e-02 1.989039331674575806e-01
4.019886255264282227e-01 -1.874200552701950073e-01 1.472621806897222996e-03 9.723195433616638184e-02 1.399431563913822174e-02 -2.523805797100067139e-01 -1.665250808000564575e-01 1.272287517786026001e-01 -1.608227938413619995e-01 1.650958210229873657e-01 1.905735582113265991e-01 5.637192726135253906e-02 1.368820816278457642e-01 2.343311160802841187e-02 -2.638801038265228271e-01 -2.491561621427536011e-01 -4.611003771424293518e-02 2.180610597133636475e-01 -5.813610181212425232e-02 -2.310468703508377075e-01 -9.829802066087722778e-02 -2.617549300193786621e-01 1.307854354381561279e-01 -1.250055581331253052e-01 -1.150043308734893799e-01 -2.472411543130874634e-01 2.522889971733093262e-01 1.079308018088340759e-01 -1.893911808729171753e-01 8.354640752077102661e-02 -6.237989664077758789e-02 -1.692846119403839111e-01
1.634414643049240112e-01 2.126204371452331543e-01 3.652923554182052612e-02 -1.976554989814758301e-01 -2.556250989437103271e-01 1.135436370968818665e-01 1.052443236112594604e-01 7.752567529678344727e-02 -9.992378950119018555e-02 -7.546470314264297485e-02 1.339478641748428345e-01 1.517569422721862793e-01 6.348515301942825317e-02 3.894179165363311768e-01 -2.690700590610504150e-01 1.514610797166824341e-01 3.481091260910034180e-01 -2.287402153015136719e-01 -2.984192073345184326e-01 -3.521612286567687988e-01 -1.123938858509063721e-01 3.882304206490516663e-02 -1.170224472880363464e-01 -3.326703235507011414e-02 -1.644596606492996216e-01 2.487529069185256958e-02 4.395714029669761658e-02 7.072796672582626343e-02 3.279182687401771545e-02 1.261746138334274292e-01 -6.955857574939727783e-02 1.128655523061752319e-01
2.095757573843002319e-01 2.205530256032943726e-01 6.037814915180206299e-02 -1.343614012002944946e-01 -4.131604358553886414e-02 -1.128411293029785156e-01 8.421563543379306793e-03 3.365576863288879395e-01 -1.359916012734174728e-02 1.477034240961074829e-01 6.125239282846450806e-02 2.765246331691741943e-01 1.333879083395004272e-01 2.404073812067508698e-02 -6.871941033750772476e-03 -9.861645847558975220e-02 8.099848031997680664e-02 1.026424951851367950e-02 -2.392344623804092407e-01 -1.953684240579605103e-01 -1.300774961709976196e-01 -8.419425040483474731e-02 2.061365544795989990e-01 6.332814693450927734e-02 -2.165150344371795654e-01 -2.565086781978607178e-01 -1.950873285531997681e-01 -5.052622780203819275e-02 -4.810546338558197021e-01 6.668374687433242798e-02 -2.889943681657314301e-02 2.550087273120880127e-01
3.784961700439453125e-01 2.772758901119232178e-02 1.863086521625518799e-01 1.790604144334793091e-01 -4.506272077560424805e-02 1.069790720939636230e-01 -4.763658344745635986e-02 5.253798328340053558e-03 -1.093887314200401306e-01 2.606029510498046875e-01 1.354208588600158691e-01 5.962157621979713440e-02 1.355506479740142822e-01 -2.999750897288322449e-02 -2.625645399093627930e-01 1.800741702318191528e-01 5.849245563149452209e-02 -2.008240371942520142e-01 -6.156916171312332153e-02 -3.499006628990173340e-01 -2.284467816352844238e-01 -1.404367238283157349e-01 2.942201793193817139e-01 -2.057977207005023956e-02 -5.192598700523376465e-02 -4.426408186554908752e-02 -1.642842143774032593e-01 -1.082762703299522400e-01 -3.701863288879394531e-01 1.431102901697158813e-01 1.205474063754081726e-01 -8.198243379592895508e-02
1.772632598876953125e-01 3.362829983234405518e-01 -2.541959881782531738e-01 7.181915640830993652e-02 -1.709404736757278442e-01 3.638241812586784363e-02 -3.259365260601043701e-02 2.764252126216888428e-01 9.374231100082397461e-02 1.786159873008728027e-01 1.635081171989440918e-01 1.211284995079040527e-01 -1.331649273633956909e-01 5.043237209320068359e-01 -2.208477258682250977e-01 -5.031593143939971924e-02 1.981068253517150879e-01 -1.671000421047210693e-01 -5.261133238673210144e-02 -2.052544206380844116e-01 -3.853395953774452209e-02 -8.072709292173385620e-02 1.475537866353988647e-01 2.724262140691280365e-02 -2.065792530775070190e-01 -1.286116838455200195e-01 1.877370923757553101e-01 1.195899471640586853e-01 9.462384879589080811e-02 -8.566688746213912964e-02 3.589127212762832642e-02 5.740702524781227112e-02
1.074770167469978333e-01 1.047730222344398499e-01 -2.382680475711822510e-01 3.097836673259735107e-01 1.543848365545272827e-01 -1.100586056709289551e-01 -1.736167222261428833e-01 -5.891995877027511597e-02 2.875746190547943115e-01 3.248044848442077637e-01 3.785810768604278564e-01 9.325032122433185577e-03 9.692691266536712646e-02 2.367978356778621674e-02 -1.452936679124832153e-01 -8.259947597980499268e-02 -2.010174393653869629e-01 -8.775192312896251678e-03 -1.266607493162155151e-01 -1.766593307256698608e-01 -1.646911203861236572e-01 4.768368601799011230e-02 8.741385489702224731e-02 -2.467245906591415405e-01 -4.986322298645973206e-02 1.359319537878036499e-01 2.605518400669097900e-01 -1.992987245321273804e-01 -1.359058916568756104e-01 2.619779435917735100e-03 -1.147107128053903580e-02 2.298866063356399536e-01
7.145987357944250107e-03 1.100218221545219421e-01 -7.458262890577316284e-02 2.376617118716239929e-02 -5.426878482103347778e-02 2.171113789081573486e-01 -2.595224976539611816e-01 2.679834663867950439e-01 -8.478943258523941040e-02 2.866855859756469727e-01 3.044254779815673828e-01 3.262459635734558105e-01 1.402052044868469238e-01 2.409528195858001709e-01 -2.936470508575439453e-02 -2.039342075586318970e-01 1.299148947000503540e-01 -3.415372222661972046e-02 -8.160110563039779663e-02 1.104586124420166016e-01 -1.426939815282821655e-01 -4.507957771420478821e-02 1.124394126236438751e-02 -1.949886828660964966e-01 -1.423849910497665405e-01 -5.536439362913370132e-03 -8.296756446361541748e-02 2.216924913227558136e-02 -2.137207388877868652e-01 -7.274241000413894653e-02 1.162207424640655518e-01 4.406941533088684082e-01
2.184996902942657471e-01 -4.163538105785846710e-03 -1.348902434110641479e-01 -1.304878592491149902e-01 3.383991867303848267e-02 1.133550629019737244e-01 -1.770907640457153320e-02 5.106738209724426270e-01 -5.592680722475051880e-02 1.084066256880760193e-01 2.083866000175476074e-01 2.180386930704116821e-01 1.456852108240127563e-01 2.590152621269226074e-02 -1.936706453561782837e-01 1.488908082246780396e-01 1.893853023648262024e-02 7.166260480880737305e-02 -3.034786581993103027e-01 3.950975835323333740e-03 1.272336840629577637e-01 -8.190866559743881226e-02 1.286623626947402954e-01 -1.612017899751663208e-01 1.462797373533248901e-01 -2.472778037190437317e-02 2.508872449398040771e-01 -7.413919270038604736e-02 -1.772908270359039307e-01 3.071916997432708740e-01 1.793454587459564209e-01 2.074713408946990967e-01
3.340390324592590332e-01 2.334978431463241577e-01 1.749877184629440308e-01 -1.095580160617828369e-01 1.746117174625396729e-01 7.316313683986663818e-02 7.918725907802581787e-02 1.921823322772979736e-01 9.975782595574855804e-03 1.929901838302612305e-01 3.087515234947204590e-01 1.492354571819305420e-01 1.267230212688446045e-01 1.463324427604675293e-01 -4.251078888773918152e-02 -1.152948141098022461e-01 2.076405584812164307e-01 -8.639958500862121582e-02 -3.876256644725799561e-01 1.616506092250347137e-02 6.934637576341629028e-02 1.956464955583214760e-03 1.584071666002273560e-01 -2.759408950805664062e-01 -5.292487516999244690e-02 -2.093090415000915527e-01 -6.467898190021514893e-02 -6.933646276593208313e-03 -6.317832320928573608e-02 2.220275253057479858e-01 7.666192203760147095e-02 2.959053516387939453e-01
3.806445300579071045e-01 -1.879548840224742889e-02 5.803591758012771606e-02 -1.168347522616386414e-01 2.059442698955535889e-01 3.332708477973937988e-01 -1.034320369362831116e-01 2.055948413908481598e-02 -1.572594493627548218e-01 2.010653018951416016e-01 3.405978977680206299e-01 -9.620233625173568726e-02 1.344437599182128906e-01 1.081827655434608459e-02 -2.109619975090026855e-01 1.799904555082321167e-02 7.484071701765060425e-02 1.282004565000534058e-01 -3.234996274113655090e-02 -2.161054611206054688e-01 -1.520252823829650879e-01 1.229480728507041931e-01 2.857452034950256348e-01 1.409492790699005127e-01 -8.173985779285430908e-02 2.264357544481754303e-02 -1.143209338188171387e-01 -2.665573032572865486e-03 -2.359803766012191772e-01 3.226898014545440674e-01 1.405220031738281250e-01 -1.016474366188049316e-01
2.092745900154113770e-01 -8.526084944605827332e-03 7.146869786083698273e-03 -1.413847655057907104e-01 -5.039375647902488708e-02 -1.228035688400268555e-01 -4.010578691959381104e-01 1.025977283716201782e-01 -6.970169395208358765e-02 2.468112260103225708e-01 1.459949761629104614e-01 2.150823324918746948e-01 1.186922788619995117e-01 3.675554990768432617e-01 5.737184733152389526e-02 2.160699516534805298e-01 1.140943821519613266e-02 -6.531190127134323120e-02 -2.419947236776351929e-01 5.851301178336143494e-02 2.168311029672622681e-01 1.322410702705383301e-01 3.690587282180786133e-01 -2.522966451942920685e-02 3.149439767003059387e-02 -7.382888346910476685e-02 7.256080210208892822e-02 -4.887449368834495544e-02 -1.382361203432083130e-01 2.365827858448028564e-01 2.280099391937255859e-01 7.546050846576690674e-02
1.817861944437026978e-01 1.921789497137069702e-01 2.315989434719085693e-01 -1.328405141830444336e-01 8.884103968739509583e-03 -1.924612820148468018e-01 -1.247346997261047363e-01 -1.748583652079105377e-02 9.961525350809097290e-02 1.006570085883140564e-01 2.603325545787811279e-01 8.209414035081863403e-02 5.832525435835123062e-03 9.722963720560073853e-02 -1.108275279402732849e-01 -7.664977014064788818e-02 2.573000788688659668e-01 -1.879246830940246582e-01 -2.581424415111541748e-01 9.069276601076126099e-02 -1.071345359086990356e-01 -1.269784271717071533e-01 -8.001760393381118774e-02 -1.138056293129920959e-01 9.498366713523864746e-02 -1.798714399337768555e-01 -6.167774274945259094e-02 -3.729331493377685547e-01 -3.193129599094390869e-01 1.233118399977684021e-02 3.111783564090728760e-01 2.774837911128997803e-01
4.998650774359703064e-02 3.131952881813049316e-02 1.042682677507400513e-01 -3.400391340255737305e-02 -2.747167050838470459e-01 -5.347719788551330566e-02 2.919054627418518066e-01 3.993392363190650940e-02 -9.302783757448196411e-02 2.695439159870147705e-01 1.518826335668563843e-01 -1.349879335612058640e-02 1.233578398823738098e-01 1.182367205619812012e-01 -2.329355776309967041e-01 1.174360141158103943e-02 -3.208187222480773926e-02 -7.102995365858078003e-02 -4.177470207214355469e-01 9.359456598758697510e-02 -2.234293073415756226e-01 -7.717610895633697510e-02 2.236352711915969849e-01 8.468149602413177490e-02 1.714453287422657013e-02 -1.154668331146240234e-01 -1.316982805728912354e-01 9.546643495559692383e-02 -4.075680673122406006e-01 2.132366448640823364e-01 -2.998450770974159241e-03 2.777127027511596680e-01
3.411614596843719482e-01 -1.470148265361785889e-01 7.385137025266885757e-03 -8.978573605418205261e-03 9.061171114444732666e-02 1.948029100894927979e-01 -5.265609174966812134e-02 1.618664413690567017e-01 -9.227687120437622070e-02 2.094240784645080566e-01 1.836585998535156250e-01 -1.280492991209030151e-01 6.734447181224822998e-02 -1.157341301441192627e-01 -2.861125469207763672e-01 9.805067628622055054e-02 2.899978458881378174e-01 -3.684416646137833595e-03 -1.344359815120697021e-01 7.841541618108749390e-02 -2.321077138185501099e-01 -8.537388592958450317e-02 3.849811851978302002e-01 2.819188870489597321e-02 3.704676777124404907e-02 8.261617273092269897e-02 2.134531922638416290e-02 -2.365253716707229614e-01 -2.886143326759338379e-01 2.477807849645614624e-01 1.033065989613533020e-01 -1.906772404909133911e-01
2.628485858440399170e-01 2.446550130844116211e-01 4.695948958396911621e-02 -1.454658508300781250e-01 -3.387664258480072021e-02 -4.398745670914649963e-02 -6.285201013088226318e-02 3.938833177089691162e-01 -6.453345715999603271e-02 1.958969682455062866e-01 3.148824870586395264e-01 2.177347987890243530e-02 3.468171060085296631e-01 3.419243395328521729e-01 -1.407626420259475708e-01 -7.776254415512084961e-02 3.388772606849670410e-01 -1.910065263509750366e-01 -1.405311375856399536e-01 2.396597340703010559e-02 8.158800005912780762e-02 -9.780478477478027344e-02 -5.812586843967437744e-02 -2.308289334177970886e-02 -2.091049589216709137e-02 -9.625892341136932373e-02 -5.932242423295974731e-02 -6.675866991281509399e-02 -5.942945554852485657e-02 2.022188603878021240e-01 6.903730332851409912e-02 1.471177041530609131e-01
3.652666211128234863e-01 1.635286509990692139e-01 1.148468330502510071e-01 2.103913947939872742e-02 -6.915728002786636353e-02 1.884112060070037842e-01 5.924020335078239441e-02 2.196472287178039551e-01 1.733117550611495972e-02 3.061032891273498535e-01 1.677939742803573608e-01 6.332756578922271729e-02 5.753381922841072083e-02 -4.301324114203453064e-02 -3.192264139652252197e-01 2.980566322803497314e-01 -3.157760947942733765e-03 -1.615279316902160645e-01 -1.568868570029735565e-02 -1.350542306900024414e-01 -3.025732338428497314e-01 -1.676153093576431274e-01 2.027542442083358765e-01 2.309167571365833282e-02 -1.287520229816436768e-01 5.757087841629981995e-02 -1.327218115329742432e-01 -8.675786852836608887e-02 -2.797749340534210205e-01 1.269786357879638672e-01 1.480495184659957886e-01 -2.118428349494934082e-01
2.381731867790222168e-01 8.633048087358474731e-02 -2.715951204299926758e-01 1.548371184617280960e-02 -6.761896889656782150e-03 -1.001176685094833374e-01 1.786129474639892578e-01 1.955669224262237549e-01 1.466367691755294800e-01 1.728205829858779907e-01 9.053493291139602661e-02 4.781333729624748230e-02 3.279127180576324463e-02 4.585240185260772705e-01 -1.801553219556808472e-01 6.954099051654338837e-03 3.379666805267333984e-01 -1.024739444255828857e-01 -2.300512641668319702e-01 -2.150157690048217773e-01 -3.517796844244003296e-02 -6.393993645906448364e-02 2.853240072727203369e-01 -3.099885396659374237e-02 -2.816622555255889893e-01 1.588321030139923096e-01 7.851843535900115967e-02 -1.656067222356796265e-01 -4.844034835696220398e-02 -6.652629375457763672e-02 -9.050966799259185791e-02 1.059829741716384888e-01
3.427401185035705566e-01 1.746837049722671509e-01 1.736832708120346069e-01 1.437619328498840332e-01 -1.183997020125389099e-01 8.506616950035095215e-02 -5.410764738917350769e-02 7.850437611341476440e-02 -1.014489233493804932e-01 3.365439176559448242e-01 1.749915480613708496e-01 9.711752086877822876e-02 1.652743071317672729e-01 -6.043978407979011536e-02 -1.334132850170135498e-01 2.806167304515838623e-01 -4.550359770655632019e-02 -2.300270050764083862e-01 -1.010012626647949219e-01 -1.887560188770294189e-01 -1.915018707513809204e-01 -4.270148649811744690e-02 3.056688010692596436e-01 -6.806179136037826538e-02 -2.989240689203143120e-03 -1.304291095584630966e-02 -1.688842773437500000e-01 -7.430776953697204590e-02 -3.806555867195129395e-01 1.468368470668792725e-01 1.724528372287750244e-01 -1.091670319437980652e-01
3.502852916717529297e-01 -4.465341940522193909e-02 -2.370808124542236328e-01 -4.907969757914543152e-02 3.850185498595237732e-02 1.117673236876726151e-02 -2.001453042030334473e-01 8.769208937883377075e-02 1.311654299497604370e-01 4.075711965560913086e-01 1.341741234064102173e-01 2.538871169090270996e-01 -1.349264197051525116e-02 3.416842222213745117e-01 -9.380326420068740845e-02 7.085443288087844849e-02 2.442999184131622314e-01 -6.928125768899917603e-02 -1.017414480447769165e-01 -1.334274262189865112e-01 -3.154264390468597412e-01 4.061404615640640259e-02 1.191768050193786621e-01 -2.031137645244598389e-01 5.473669618368148804e-02 -5.005080997943878174e-02 8.799168467521667480e-02 1.928720623254776001e-01 2.876102691516280174e-03 8.894926309585571289e-02 1.260612010955810547e-01 -2.175134271383285522e-01
3.314647674560546875e-01 4.204587638378143311e-02 1.695249527692794800e-01 1.180271338671445847e-02 -1.694520562887191772e-01 2.503916621208190918e-01 -5.139097943902015686e-02 1.428169608116149902e-01 -1.415213495492935181e-01 2.904021739959716797e-01 1.216622292995452881e-01 5.516678839921951294e-02 1.945917457342147827e-01 -4.337047226727008820e-03 -8.395466208457946777e-02 1.449042558670043945e-01 4.729584231972694397e-02 -3.427216112613677979e-01 -1.509507596492767334e-01 -1.896279305219650269e-01 -2.223304510116577148e-01 -1.378256082534790039e-01 2.834489047527313232e-01 -1.282878071069717407e-01 -6.082684546709060669e-02 1.909119635820388794e-02 -9.548954665660858154e-02 -4.919936507940292358e-02 -3.612609505653381348e-01 1.248300299048423767e-01 1.579730212688446045e-01 -1.630403548479080200e-01
3.594309985637664795e-01 1.935963332653045654e-02 -1.210934296250343323e-01 2.762188017368316650e-02 -4.186115041375160217e-02 2.451293766498565674e-01 -1.341496855020523071e-01 1.461518928408622742e-03 -1.078654751181602478e-01 2.811247408390045166e-01 2.221649438142776489e-01 -7.391701638698577881e-02 -2.859461121261119843e-02 -6.514897197484970093e-02 -3.565017580986022949e-01 1.792144626379013062e-01 2.636472880840301514e-01 -1.101403012871742249e-01 -6.167532876133918762e-02 -1.925363838672637939e-01 -1.943274885416030884e-01 -2.079396136105060577e-02 2.459875494241714478e-01 5.049597844481468201e-02 -1.313417870551347733e-02 1.545366942882537842e-01 -2.775197029113769531e-01 -1.379808336496353149e-01 -2.943793535232543945e-01 1.812649518251419067e-01 -4.033271223306655884e-02 1.963484659790992737e-02
3.591341972351074219e-01 -1.426088511943817139e-01 1.443086564540863037e-01 -1.251927763223648071e-02 -1.343073993921279907e-01 2.370641678571701050e-01 -1.750646717846393585e-02 1.054819971323013306e-01 7.706286758184432983e-02 3.911061584949493408e-01 3.114323019981384277e-01 1.306623965501785278e-01 1.081896573305130005e-01 -1.273226831108331680e-02 -6.902873516082763672e-02 8.778582513332366943e-02 9.454070031642913818e-02 -1.420228630304336548e-01 -8.864284306764602661e-02 -2.466231882572174072e-01 -4.050946235656738281e-01 9.412346035242080688e-02 2.244715839624404907e-01 4.857376217842102051e-02 -8.032803982496261597e-02 1.258382648229598999e-01 -8.905342966318130493e-02 -5.471656844019889832e-02 -2.132352888584136963e-01 1.281895190477371216e-01 1.162141114473342896e-01 -1.208810731768608093e-01
2.324708849191665649e-01 1.317778229713439941e-01 1.032287701964378357e-01 -1.258567720651626587e-02 3.464739397168159485e-02 1.455709338188171387e-01 3.463061153888702393e-02 3.529952466487884521e-02 -1.399887800216674805e-01 2.169926613569259644e-01 1.922044157981872559e-01 -7.430595159530639648e-02 -2.380940690636634827e-02 -1.444977968931198120e-01 -3.225840032100677490e-01 1.344552934169769287e-01 3.182516396045684814e-01 1.001917645335197449e-01 -1.081646978855133057e-01 -3.319457769393920898e-01 -1.877558678388595581e-01 1.342080682516098022e-01 2.583626508712768555e-01 1.679321080446243286e-01 2.385991439223289490e-02 -7.361751049757003784e-02 -6.596623361110687256e-02 -1.710300743579864502e-01 -2.302920669317245483e-01 3.344280123710632324e-01 1.575631350278854370e-01 -1.717203259468078613e-01
2.797781825065612793e-01 9.564988315105438232e-03 -3.524509444832801819e-02 -1.738279461860656738e-01 -6.931758671998977661e-02 6.104700639843940735e-02 1.155177876353263855e-01 2.339713461697101593e-02 -8.808407932519912720e-02 2.678963243961334229e-01 8.224906027317047119e-02 1.120883598923683167e-01 1.785452812910079956e-01 3.038247348740696907e-03 -1.445175111293792725e-01 -1.211690679192543030e-01 3.288019001483917236e-01 -2.848551422357559204e-02 -3.919858634471893311e-01 1.334065645933151245e-01 -1.181866526603698730e-01 1.939317733049392700e-01 2.061633765697479248e-02 -5.179474502801895142e-02 -3.448235094547271729e-01 -7.736221700906753540e-02 4.296116530895233154e-02 -1.020213291049003601e-01 -2.993761897087097168e-01 3.187065124511718750e-01 3.162502497434616089e-02 1.924582272768020630e-01
3.915800899267196655e-02 1.086068600416183472e-01 1.800598227418959141e-03 -3.019994124770164490e-02 -4.460873082280158997e-02 1.089359074831008911e-01 -1.452074199914932251e-01 6.128612533211708069e-02 -2.020575404167175293e-01 5.920858681201934814e-02 1.073472052812576294e-01 1.054557114839553833e-01 9.639615565538406372e-02 2.989332079887390137e-01 -5.379376411437988281e-01 5.869403108954429626e-02 1.319462209939956665e-01 2.468672245740890503e-01 -7.122726738452911377e-02 -2.619910240173339844e-01 1.487276237457990646e-02 8.949252963066101074e-02 1.514109671115875244e-01 -1.508423835039138794e-01 4.022664204239845276e-02 -4.485871791839599609e-01 -4.786758869886398315e-02 -7.378545403480529785e-02 -2.559446543455123901e-02 -2.680144086480140686e-02 1.202067583799362183e-01 2.371149212121963501e-01
1.507350504398345947e-01 2.747444510459899902e-01 -6.905560195446014404e-02 -7.189861685037612915e-02 -1.220198497176170349e-01 2.672372460365295410e-01 -1.193755492568016052e-02 1.188593506813049316e-01 -1.114639341831207275e-01 2.006932049989700317e-01 8.784998208284378052e-02 2.761215865612030029e-01 5.364613607525825500e-03 2.040055096149444580e-01 -3.561189770698547363e-01 -1.309050023555755615e-01 2.809245884418487549e-01 1.461180299520492554e-01 -2.718456387519836426e-01 -1.024623773992061615e-02 -4.110553860664367676e-02 3.608815371990203857e-02 2.707079239189624786e-02 -1.120887026190757751e-01 -1.108826417475938797e-02 -2.987798154354095459e-01 -4.487348347902297974e-02 -1.606291979551315308e-01 -1.356360316276550293e-01 3.276227042078971863e-02 1.880557239055633545e-01 3.262040019035339355e-01
3.176295757293701172e-02 1.693782210350036621e-01 1.148433163762092590e-01 -4.842368420213460922e-03 3.374515473842620850e-02 2.226307988166809082e-01 -1.582173854112625122e-01 1.656443774700164795e-01 -2.007164508104324341e-01 3.985819220542907715e-01 2.341436147689819336e-01 3.727882802486419678e-01 -3.265867233276367188e-01 6.235893443226814270e-02 -4.759686067700386047e-02 5.392576754093170166e-02 1.915979683399200439e-01 -1.290820389986038208e-01 -1.686550080776214600e-01 4.856228828430175781e-02 -1.178790032863616943e-01 -2.229776084423065186e-01 2.171411812305450439e-01 -1.920694112777709961e-01 -5.128254741430282593e-02 -8.770892769098281860e-02 2.158407270908355713e-01 -1.465622931718826294e-01 9.123253077268600464e-02 9.119728207588195801e-02 1.353028565645217896e-01 -8.819020353257656097e-03
2.899731695652008057e-01 9.766533039510250092e-03 7.746926695108413696e-02 -1.115924566984176636e-01 -1.142721846699714661e-01 2.045030891895294189e-01 -2.139007002115249634e-01 -7.893332093954086304e-02 -1.074239388108253479e-01 9.599200636148452759e-02 9.525807201862335205e-02 -5.484263226389884949e-02 -4.479778558015823364e-02 1.841528266668319702e-01 -3.313691318035125732e-01 3.149435296654701233e-02 2.806718051433563232e-01 -1.252356171607971191e-01 -3.619857430458068848e-01 3.470586836338043213e-01 -1.876067966222763062e-01 -1.280393004417419434e-01 1.797031424939632416e-02 3.838108852505683899e-02 -4.780338332056999207e-02 -1.238611415028572083e-01 1.769842952489852905e-01 8.510956168174743652e-02 -6.089185178279876709e-02 1.618858613073825836e-02 5.558196827769279480e-02 3.851828873157501221e-01
-8.470241725444793701e-02 -5.150981992483139038e-02 -2.612293362617492676e-01 -7.202955335378646851e-02 3.837111219763755798e-02 1.291002333164215088e-01 -1.538123786449432373e-01 1.160094961524009705e-01 1.591123938560485840e-01 1.265513747930526733e-01 1.158441007137298584e-01 1.176388412714004517e-01 -6.449958682060241699e-02 1.071386709809303284e-01 -5.717134475708007812e-01 5.134045705199241638e-02 2.675091624259948730e-01 1.494661439210176468e-02 -2.361899167299270630e-01 -2.109517604112625122e-01 7.635077089071273804e-02 7.163930684328079224e-02 -4.040756449103355408e-02 -9.951651096343994141e-02 -1.416745036840438843e-01 2.154323644936084747e-02 3.637402653694152832e-01 1.382840871810913086e-01 -2.367433905601501465e-01 7.770960777997970581e-02 -2.607162110507488251e-02 1.358893662691116333e-01
1.207578778266906738e-01 5.798123776912689209e-03 -1.253227144479751587e-01 -4.871576651930809021e-02 2.926797233521938324e-02 -1.390285491943359375e-01 -3.177419900894165039e-01 2.627593576908111572e-01 -6.107586249709129333e-02 1.507843583822250366e-01 2.597354352474212646e-01 3.806990981101989746e-01 -2.407171577215194702e-02 3.499803543090820312e-01 -8.033237606287002563e-02 -4.089318215847015381e-02 -1.302057653665542603e-01 -1.315827369689941406e-01 -2.499287724494934082e-01 2.522509396076202393e-01 1.161926239728927612e-01 1.173595637083053589e-01 4.147650599479675293e-01 1.754298247396945953e-02 -5.198054946959018707e-03 2.057844586670398712e-02 1.454539746046066284e-01 -9.760299324989318848e-02 -1.055558770895004272e-01 5.683217570185661316e-02 -8.989374036900699139e-04 -3.980408608913421631e-02
2.650444805622100830e-01 2.563078403472900391e-01 8.713231422007083893e-03 -2.007298357784748077e-02 -1.613199710845947266e-01 9.420505911111831665e-02 5.982085317373275757e-02 2.474764883518218994e-01 -2.725833952426910400e-01 5.681794136762619019e-02 3.374118506908416748e-01 -2.889142930507659912e-02 2.477971464395523071e-01 8.096529543399810791e-02 -3.283476531505584717e-01 -3.569104243069887161e-03 1.187474057078361511e-01 4.932516813278198242e-02 -2.304375730454921722e-02 -1.543409526348114014e-01 -7.999527454376220703e-02 -2.753237187862396240e-01 -2.551027834415435791e-01 -1.519543975591659546e-01 2.411397397518157959e-01 -1.079524233937263489e-01 1.859095096588134766e-01 -1.667321622371673584e-01 -2.195109724998474121e-01 -4.401112347841262817e-02 2.273248694837093353e-02 4.245984554290771484e-02
3.368803262710571289e-01 6.936540454626083374e-02 1.879371702671051025e-01 7.073424756526947021e-02 1.507730875164270401e-02 1.852949261665344238e-01 6.738383322954177856e-02 1.380918771028518677e-01 -8.471345901489257812e-02 4.125264883041381836e-01 1.506837010383605957e-01 1.111696362495422363e-01 9.173707664012908936e-02 -9.752389043569564819e-02 -1.826668530702590942e-01 1.541357934474945068e-01 1.913306415081024170e-01 -1.721056997776031494e-01 -1.581196784973144531e-01 -2.120881378650665283e-01 -3.339902162551879883e-01 -3.235302492976188660e-02 1.816599220037460327e-01 1.885543391108512878e-02 -7.317294925451278687e-02 3.857827186584472656e-02 -1.250584870576858521e-01 -1.945469528436660767e-02 -3.774816393852233887e-01 1.574104875326156616e-01 9.256230294704437256e-02 -1.219535619020462036e-01
3.674160242080688477e-01 2.191153541207313538e-02 2.125315815210342407e-01 5.998835340142250061e-02 -1.032809689640998840e-01 1.981765925884246826e-01 -4.488328471779823303e-02 1.213630065321922302e-01 -1.598940342664718628e-01 3.355849385261535645e-01 2.042981088161468506e-01 -1.660207659006118774e-01 3.660222887992858887e-02 -4.112606868147850037e-02 -3.734883368015289307e-01 -3.517834842205047607e-02 6.062268838286399841e-02 -2.270529046654701233e-02 -1.610133610665798187e-02 -1.107030585408210754e-01 -3.303412199020385742e-01 6.936687976121902466e-03 2.854087650775909424e-01 1.568212658166885376e-01 2.881384082138538361e-02 1.253694891929626465e-01 -1.173570156097412109e-01 -2.054129391908645630e-01 -2.661317586898803711e-01 1.229132860898971558e-01 7.416518032550811768e-02 -4.413754865527153015e-02
1.444264352321624756e-01 -5.512552801519632339e-03 1.940930485725402832e-01 6.101671978831291199e-02 7.995518296957015991e-02 -7.710515707731246948e-02 -1.196616739034652710e-01 1.412945091724395752e-01 -1.083704456686973572e-01 3.401123583316802979e-01 3.542433083057403564e-01 1.224968433380126953e-01 -9.310896694660186768e-02 6.715837866067886353e-02 -1.260959804058074951e-01 5.241946130990982056e-02 1.548746880143880844e-02 -2.774507403373718262e-01 -1.969435811042785645e-01 -4.610065519809722900e-01 -3.053078651428222656e-01 -2.505367435514926910e-02 3.956266120076179504e-02 1.436612755060195923e-01 8.860969543457031250e-02 1.536865532398223877e-01 1.427731569856405258e-02 -1.557042002677917480e-01 -9.396314620971679688e-02 -7.267340552061796188e-03 2.583495080471038818e-01 -1.234109625220298767e-01
3.091972470283508301e-01 8.356514386832714081e-03 1.619449704885482788e-01 4.609562456607818604e-03 1.419888287782669067e-01 1.661614477634429932e-01 4.712175205349922180e-02 2.675955891609191895e-01 -4.791475459933280945e-02 3.301641047000885010e-01 2.177843451499938965e-01 1.436574570834636688e-02 1.808081865310668945e-01 -2.038245089352130890e-02 -2.172197997570037842e-01 1.259713023900985718e-01 5.898633226752281189e-02 -2.462569922208786011e-01 2.832123776897788048e-03 -3.776044547557830811e-01 -3.121305704116821289e-01 1.735756844282150269e-01 8.175875246524810791e-02 -5.825616419315338135e-02 9.394720941781997681e-02 -5.404671281576156616e-02 -7.595583796501159668e-02 -5.314783658832311630e-03 -3.020119369029998779e-01 6.560814380645751953e-02 1.688560545444488525e-01 -1.243404150009155273e-01
2.557975351810455322e-01 8.966632885858416557e-04 1.209667399525642395e-01 1.274720877408981323e-01 -7.562649995088577271e-02 -4.570490121841430664e-02 -1.486650705337524414e-01 2.507722703740000725e-03 -6.344398111104965210e-02 6.359708309173583984e-02 2.019588351249694824e-01 1.474780887365341187e-01 -1.912615820765495300e-02 1.423171907663345337e-01 -4.514156579971313477e-01 8.202837407588958740e-02 1.386820673942565918e-01 2.297709137201309204e-02 -7.087974995374679565e-02 -1.423776894807815552e-01 3.373740240931510925e-02 2.616496570408344269e-02 2.059624493122100830e-01 3.015691880136728287e-03 -2.304774969816207886e-01 -1.007113829255104065e-01 6.088021397590637207e-01 1.354960203170776367e-01 -1.276434212923049927e-01 6.569206714630126953e-02 9.231282025575637817e-02 -3.656578809022903442e-02
1.249534040689468384e-01 3.197415769100189209e-01 -1.176148056983947754e-01 -8.774636685848236084e-02 2.574897184967994690e-02 1.938174515962600708e-01 -6.611695885658264160e-02 2.591886222362518311e-01 1.720794588327407837e-01 2.331069558858871460e-01 1.184038892388343811e-01 1.370328962802886963e-01 1.443312596529722214e-02 2.623552083969116211e-01 -9.891655296087265015e-02 -2.649338170886039734e-02 1.386398077011108398e-01 -2.027272284030914307e-01 -3.378922939300537109e-01 -6.399391684681177139e-03 -1.442938446998596191e-01 5.894336104393005371e-02 2.091545611619949341e-01 -6.981054693460464478e-02 -1.944346278905868530e-01 -5.516087636351585388e-02 1.289694756269454956e-01 1.588434875011444092e-01 9.397476166486740112e-02 2.703636288642883301e-01 2.118225395679473877e-02 3.768742978572845459e-01
1.948967427015304565e-01 -3.910227119922637939e-01 1.172220520675182343e-02 1.565501540899276733e-01 -7.028060965240001678e-03 4.048611503094434738e-03 1.700292527675628662e-01 1.488555967807769775e-01 3.011666797101497650e-02 2.144970148801803589e-01 3.512138724327087402e-01 -4.461439698934555054e-02 -1.130411550402641296e-01 8.234483748674392700e-02 -3.124074079096317291e-02 -1.675717681646347046e-01 1.067957282066345215e-01 -1.025297492742538452e-01 -2.378535866737365723e-01 1.093159988522529602e-02 -2.765808701515197754e-01 -5.765618011355400085e-02 1.620137691497802734e-01 1.157863810658454895e-01 1.391056627035140991e-01 -3.083414584398269653e-02 4.854497686028480530e-02 -1.022361963987350464e-01 -4.584110379219055176e-01 5.338912829756736755e-03 2.166809886693954468e-01 1.553933173418045044e-01
1.092749908566474915e-01 1.088839173316955566e-01 4.947260022163391113e-04 -6.299797445535659790e-02 -8.770360797643661499e-02 1.632601604796946049e-03 -2.497198581695556641e-01 -2.560949185863137245e-03 2.058956027030944824e-01 -1.257230490446090698e-01 3.576899170875549316e-01 3.207707405090332031e-01 -4.509544523898512125e-04 -4.324899055063724518e-03 -2.880538403987884521e-01 1.382345110177993774e-01 1.807244122028350830e-01 -6.293524522334337234e-03 -1.774681806564331055e-01 -3.042210638523101807e-02 -3.455842435359954834e-01 -3.302594721317291260e-01 3.140801563858985901e-02 4.257623478770256042e-02 -1.954574286937713623e-01 -6.827385630458593369e-03 6.061966530978679657e-03 1.716620773077011108e-01 -2.335091382265090942e-01 -1.816182285547256470e-01 5.017223581671714783e-02 -2.383925765752792358e-01
3.264019191265106201e-01 2.534734308719635010e-01 -5.977557972073554993e-02 -2.408203929662704468e-01 2.123839855194091797e-01 3.519668057560920715e-02 7.758007198572158813e-02 2.466948628425598145e-01 6.371066439896821976e-03 3.375661969184875488e-01 2.556868791580200195e-01 1.210933104157447815e-01 -3.904952853918075562e-02 1.087775975465774536e-01 -1.288141012191772461e-01 -2.175106406211853027e-01 1.431522518396377563e-01 6.543676555156707764e-02 -1.680042743682861328e-01 -1.695932596921920776e-01 3.705577179789543152e-02 -1.291468832641839981e-02 1.367807835340499878e-01 -1.222373098134994507e-01 -3.439071029424667358e-02 -8.153899759054183960e-02 -1.584411785006523132e-02 3.913376480340957642e-02 -1.091826111078262329e-01 3.470727503299713135e-01 3.577346727252006531e-02 3.505760133266448975e-01
2.064979225397109985e-01 1.087082996964454651e-01 -3.833698034286499023e-01 -7.436634600162506104e-02 -1.146300882101058960e-01 -2.015879601240158081e-01 -1.961775422096252441e-01 8.082208782434463501e-02 -1.091983262449502945e-02 1.354593187570571899e-01 1.617655754089355469e-01 1.017435267567634583e-01 -5.138165131211280823e-02 2.977220714092254639e-01 -1.645134389400482178e-01 -5.030348151922225952e-02 1.268723011016845703e-01 6.343891471624374390e-02 -3.191536962985992432e-01 -1.871784776449203491e-01 1.507547199726104736e-01 8.838184922933578491e-02 2.964853346347808838e-01 -2.144539356231689453e-01 -2.925018370151519775e-01 1.278039813041687012e-02 -1.697662770748138428e-01 1.232974827289581299e-01 2.840165980160236359e-02 -6.782900542020797729e-02 -1.522629559040069580e-01 1.964625269174575806e-01
2.706504166126251221e-01 1.720727086067199707e-01 -2.005558609962463379e-01 -1.490411907434463501e-01 2.140512913465499878e-01 -2.230159342288970947e-01 -1.360227316617965698e-01 2.353788018226623535e-01 9.728590399026870728e-02 1.112022697925567627e-01 6.148936226963996887e-02 2.887185513973236084e-01 6.063004955649375916e-02 5.845365673303604126e-02 -7.803021371364593506e-02 -3.200106322765350342e-02 7.605050504207611084e-02 -6.854031980037689209e-02 -2.113653868436813354e-01 -2.717634141445159912e-01 -1.986954808235168457e-01 1.495706439018249512e-01 1.179204881191253662e-01 6.062452495098114014e-02 -9.597998112440109253e-02 -2.098889499902725220e-01 -1.101742312312126160e-01 -2.106512337923049927e-01 -3.309141099452972412e-01 4.544517025351524353e-02 1.210953891277313232e-01 3.124310970306396484e-01
2.635527849197387695e-01 9.647938422858715057e-03 2.312266975641250610e-01 1.176714375615119934e-01 3.917539119720458984e-02 1.620848774909973145e-01 -6.324796378612518311e-02 2.039088159799575806e-01 -1.286182105541229248e-01 3.842927813529968262e-01 9.739775210618972778e-02 1.048560068011283875e-01 1.507097184658050537e-01 7.659727334976196289e-02 -1.604995727539062500e-01 -1.252962742000818253e-02 -1.382108591496944427e-02 -2.306082695722579956e-01 -1.442618817090988159e-01 -2.722217738628387451e-01 -1.645816713571548462e-01 -7.160747796297073364e-02 2.914127111434936523e-01 -3.352218121290206909e-02 -1.414098292589187622e-01 3.641978278756141663e-02 -1.643626987934112549e-01 -1.764102093875408173e-02 -4.028250575065612793e-01 7.102426141500473022e-02 1.266001313924789429e-01 -2.280569821596145630e-01
1.151734516024589539e-01 -8.234126120805740356e-02 1.274594105780124664e-02 -1.688447445631027222e-01 1.082366481423377991e-01 -4.497616738080978394e-02 -1.586082130670547485e-01 2.194934934377670288e-01 -2.433371543884277344e-02 -4.974767193198204041e-02 4.896209388971328735e-02 -1.878781057894229889e-02 -3.080015182495117188e-01 4.120892882347106934e-01 -3.985996916890144348e-02 3.051620535552501678e-02 6.088949367403984070e-02 -1.269356906414031982e-02 -2.535743713378906250e-01 -1.862589716911315918e-01 -2.983928024768829346e-01 -7.658952474594116211e-02 2.487684488296508789e-01 -3.177427053451538086e-01 -8.146679401397705078e-02 -1.977283656597137451e-01 3.714667260646820068e-01 1.314951181411743164e-01 -1.158140376210212708e-01 -1.004445180296897888e-01 2.447173558175563812e-02 7.394669950008392334e-02
2.584804892539978027e-01 8.313840627670288086e-02 1.233560368418693542e-01 -1.344394832849502563e-01 -8.492460101842880249e-02 -1.736986786127090454e-01 -2.129760533571243286e-01 -6.734288483858108521e-02 -1.445480436086654663e-01 1.983410418033599854e-01 1.858311444520950317e-01 2.292240858078002930e-01 2.911864817142486572e-01 -2.396438866853713989e-01 -2.397637218236923218e-01 9.767149388790130615e-02 2.369360029697418213e-01 -9.599206596612930298e-02 -1.685151606798171997e-01 -2.667604386806488037e-01 -7.149499654769897461e-02 -1.981320232152938843e-02 3.942872583866119385e-01 -1.618511527776718140e-01 2.098456323146820068e-01 -1.105851400643587112e-02 1.008402649313211441e-02 3.019424900412559509e-02 -1.598560363054275513e-01 9.255629032850265503e-02 -5.991747230291366577e-02 -1.191524192690849304e-01
3.298742175102233887e-01 1.399286687374114990e-01 -8.943629451096057892e-03 7.372905034571886063e-03 1.210436131805181503e-02 4.257630184292793274e-02 -1.057244278490543365e-02 7.751963287591934204e-02 -2.125119119882583618e-01 1.419407874345779419e-01 -7.748640328645706177e-02 1.159175708889961243e-01 -1.384531706571578979e-01 1.127336099743843079e-01 -4.298061132431030273e-01 7.079919427633285522e-02 2.784088253974914551e-01 -8.267058432102203369e-02 -2.107823640108108521e-01 1.091548353433609009e-01 -2.188299149274826050e-01 -2.405752055346965790e-02 3.305003419518470764e-02 -1.025557816028594971e-01 4.363335296511650085e-02 -2.954078912734985352e-01 1.390960365533828735e-01 -1.294632349163293839e-02 -1.309645771980285645e-01 2.473494559526443481e-01 2.787421084940433502e-02 4.104317426681518555e-01
2.101364731788635254e-01 1.270062327384948730e-01 1.159201115369796753e-01 5.632214620709419250e-02 -9.559928625822067261e-02 1.127099692821502686e-01 -1.200847476720809937e-01 9.331776201725006104e-02 -9.663423895835876465e-02 2.904053628444671631e-01 1.147836148738861084e-01 1.328163743019104004e-01 2.008144706487655640e-01 -7.659166306257247925e-02 -1.560304760932922363e-01 1.449306607246398926e-01 3.465098142623901367e-02 -2.305650413036346436e-01 -1.287389844655990601e-01 -2.905290722846984863e-01 -3.254204094409942627e-01 -8.993017673492431641e-02 2.860940992832183838e-01 -1.206235289573669434e-01 -1.240959949791431427e-02 8.240363001823425293e-02 -2.211438566446304321e-01 -9.979094378650188446e-03 -4.216576516628265381e-01 1.882702261209487915e-01 8.683813363313674927e-02 -1.401475965976715088e-01
4.838947355747222900e-01 8.392243087291717529e-02 9.240145236253738403e-02 1.160908490419387817e-01 -6.088241189718246460e-02 2.073260694742202759e-01 4.463519528508186340e-02 2.004360258579254150e-01 -7.464253902435302734e-02 2.929055988788604736e-01 2.313453555107116699e-01 1.793173886835575104e-02 4.762234538793563843e-02 5.528609268367290497e-03 -2.186067104339599609e-01 9.210696071386337280e-02 7.214566320180892944e-02 -1.463202536106109619e-01 2.734844759106636047e-02 -2.481364607810974121e-01 -1.776728481054306030e-01 -1.145861968398094177e-01 3.047376275062561035e-01 1.238952483981847763e-02 1.208543870598077774e-02 -4.120158031582832336e-03 -1.990798562765121460e-01 -1.068158596754074097e-01 -3.260153830051422119e-01 1.502345651388168335e-01 1.009799242019653320e-01 -1.650530099868774414e-01
4.716974496841430664e-01 1.095347627997398376e-01 -9.522901475429534912e-02 -1.526822708547115326e-02 -9.977343678474426270e-02 -1.836424916982650757e-01 -8.212274312973022461e-02 6.817670911550521851e-02 1.020303964614868164e-01 3.860063254833221436e-01 1.464448422193527222e-01 1.308377236127853394e-01 -6.537439674139022827e-02 3.290881812572479248e-01 3.645813837647438049e-02 1.956778615713119507e-01 2.817581593990325928e-01 4.418057575821876526e-02 2.060237526893615723e-02 -1.432611793279647827e-01 -2.937698364257812500e-01 -6.422158330678939819e-02 -8.881311863660812378e-02 -2.418266683816909790e-01 1.086675450205802917e-01 -7.395360618829727173e-02 1.878833025693893433e-01 3.933585062623023987e-02 2.050844393670558929e-02 5.890684574842453003e-02 1.292258203029632568e-01 -1.310231387615203857e-01
3.070997893810272217e-01 1.306636035442352295e-01 -1.080812513828277588e-01 1.007582321763038635e-01 -4.640916828066110611e-03 1.231961399316787720e-01 -2.255779355764389038e-01 1.718815267086029053e-01 1.424481719732284546e-01 3.526005744934082031e-01 4.047946929931640625e-01 2.054231911897659302e-01 -1.558173447847366333e-01 -1.789855211973190308e-01 -3.417583182454109192e-02 -1.089856214821338654e-02 2.878128886222839355e-01 -2.148560248315334320e-02 -6.125894188880920410e-02 -2.283098101615905762e-01 -9.432980790734291077e-03 -1.029179915785789490e-01 1.859949529170989990e-01 -9.997177869081497192e-02 9.123935550451278687e-02 -5.119836702942848206e-02 2.513820230960845947e-01 1.437759250402450562e-01 9.147533774375915527e-02 -4.005416855216026306e-02 2.503062486648559570e-01 3.157237917184829712e-02
2.060368359088897705e-01 -6.385900825262069702e-02 7.090735435485839844e-02 -4.835303872823715210e-02 5.375098437070846558e-02 -1.363872289657592773e-01 -1.950471848249435425e-01 6.337454169988632202e-02 -1.375643312931060791e-01 5.521918646991252899e-03 1.687113195657730103e-01 1.105149909853935242e-01 1.934497558977454901e-04 3.254942595958709717e-01 -1.592752784490585327e-01 -4.467529244720935822e-03 -1.281184554100036621e-01 -2.149725146591663361e-02 -1.187498420476913452e-01 -2.157077491283416748e-01 -4.349387288093566895e-01 -8.731959760189056396e-02 2.163559198379516602e-01 -1.327395439147949219e-01 -3.024066984653472900e-01 9.608346037566661835e-03 1.416581273078918457e-01 2.385600237175822258e-03 2.189970612525939941e-01 3.760297894477844238e-01 1.761412173509597778e-01 1.444140821695327759e-01
3.527499735355377197e-01 7.221395522356033325e-02 2.016390860080718994e-01 1.122683137655258179e-01 -4.876071214675903320e-02 1.534493267536163330e-01 -9.742752462625503540e-02 1.857233345508575439e-01 -1.535694599151611328e-01 4.034488797187805176e-01 4.052683338522911072e-02 -6.227572914212942123e-03 9.804715216159820557e-02 -3.167470544576644897e-02 -2.064774483442306519e-01 1.821351647377014160e-01 7.966469228267669678e-02 -2.720139324665069580e-01 -8.996305614709854126e-02 -2.113194465637207031e-01 -2.675623893737792969e-01 -1.902530202642083168e-03 2.737810611724853516e-01 1.106651220470666885e-02 -1.013569906353950500e-02 2.214992605149745941e-02 -4.879391938447952271e-02 -5.462296679615974426e-02 -4.000050425529479980e-01 5.562052875757217407e-02 8.065272867679595947e-02 -1.319195926189422607e-01
-1.507852785289287567e-02 2.011825740337371826e-01 1.562729179859161377e-01 1.795421987771987915e-01 2.185230553150177002e-01 1.915812306106090546e-02 -1.481854617595672607e-01 9.111260622739791870e-02 4.089437797665596008e-02 5.495721846818923950e-02 2.118171602487564087e-01 7.550326734781265259e-02 1.047553610987961292e-03 7.774572819471359253e-02 -1.353771686553955078e-01 2.129170857369899750e-02 8.312778919935226440e-02 2.448945939540863037e-01 -2.614385783672332764e-01 -5.156017839908599854e-02 -2.201745361089706421e-01 1.480523794889450073e-01 1.048911362886428833e-01 -4.535398259758949280e-02 -7.537914812564849854e-02 -1.248156651854515076e-01 3.107425272464752197e-01 2.049341350793838501e-01 -4.193050265312194824e-01 3.079845905303955078e-01 -1.783302724361419678e-01 -2.460398972034454346e-01
4.236713349819183350e-01 -5.117662250995635986e-02 -1.444206237792968750e-01 -4.160801321268081665e-02 -2.010084837675094604e-01 -1.492927409708499908e-02 1.557113695889711380e-02 -1.388263106346130371e-01 -1.442986726760864258e-01 2.409091442823410034e-01 9.601857513189315796e-02 1.468764394521713257e-01 8.217202872037887573e-02 5.327449738979339600e-02 -3.828588724136352539e-01 3.653821721673011780e-02 1.092412769794464111e-01 -6.722562015056610107e-02 -2.988213598728179932e-01 4.569256678223609924e-02 -6.277077645063400269e-02 -2.489150315523147583e-01 -3.053283877670764923e-02 1.755835488438606262e-02 -3.880726397037506104e-01 7.964150607585906982e-02 5.256525799632072449e-02 7.267444580793380737e-02 -2.413242757320404053e-01 2.232846319675445557e-01 -1.399283707141876221e-01 -1.895384304225444794e-02
2.641352117061614990e-01 2.784767188131809235e-02 1.295390278100967407e-01 4.939683713018894196e-03 -7.320893555879592896e-02 2.777065038681030273e-01 1.482948511838912964e-01 1.405021846294403076e-01 -1.133564580231904984e-02 1.775306910276412964e-01 2.526493370532989502e-01 -6.128766760230064392e-02 -9.573878347873687744e-02 -1.063564494252204895e-01 -1.723119318485260010e-01 2.171207964420318604e-02 2.207091003656387329e-01 -6.868213415145874023e-02 -8.978892862796783447e-02 -2.732676863670349121e-01 -3.920341134071350098e-01 -3.257434815168380737e-03 2.310237884521484375e-01 7.636149972677230835e-02 -2.870388701558113098e-02 2.067781090736389160e-01 -4.318070411682128906e-02 1.712995208799839020e-02 -4.625473916530609131e-01 1.267550438642501831e-01 8.740241755731403828e-04 -1.172073036432266235e-01
4.466937482357025146e-01 1.027401089668273926e-01 3.897882997989654541e-02 -6.977951526641845703e-02 -7.929026335477828979e-02 2.805364131927490234e-01 2.550161257386207581e-02 1.205526068806648254e-01 -2.197641134262084961e-01 1.098173111677169800e-01 2.142506092786788940e-01 -1.064917072653770447e-01 8.397141844034194946e-02 -3.277569636702537537e-02 -3.223975002765655518e-01 4.372309148311614990e-02 2.431365549564361572e-01 -1.848353422246873379e-03 -1.087774708867073059e-01 -2.428168505430221558e-01 -2.476232349872589111e-01 -1.768747158348560333e-02 1.518561094999313354e-01 1.093150302767753601e-01 1.279312521219253540e-01 1.927684843540191650e-01 -2.955437079071998596e-02 -1.209886446595191956e-01 -3.162301778793334961e-01 1.560700237751007080e-01 1.379666477441787720e-01 -1.130881980061531067e-01
1.532694995403289795e-01 -6.725885719060897827e-02 3.570969775319099426e-02 -2.608173787593841553e-01 -4.867530241608619690e-02 -3.186638653278350830e-01 -8.481569588184356689e-02 1.694189012050628662e-02 -6.513080745935440063e-02 2.167245447635650635e-01 -1.866283640265464783e-02 7.271338999271392822e-02 -8.002642542123794556e-03 6.678724288940429688e-02 -4.245120286941528320e-01 1.728397756814956665e-01 -7.880132645368576050e-02 -4.340672492980957031e-02 -2.481040954589843750e-01 5.550948530435562134e-02 -3.044030964374542236e-01 -1.001837626099586487e-01 9.264120459556579590e-02 -1.082760840654373169e-01 -4.930686205625534058e-03 -2.761917114257812500e-01 1.686405390501022339e-01 -2.301287502050399780e-01 -1.040210500359535217e-01 -2.557536065578460693e-01 -7.629193365573883057e-02 2.904147207736968994e-01
1.167972087860107422e-01 3.868799656629562378e-02 -2.031406760215759277e-02 -4.250659644603729248e-01 -1.605034768581390381e-01 3.044601343572139740e-02 -1.982868313789367676e-01 1.842365413904190063e-01 9.264585375785827637e-02 1.922427713871002197e-01 -5.237370356917381287e-02 -5.301694851368665695e-03 7.203485071659088135e-02 2.808984816074371338e-01 -1.479382961988449097e-01 1.486631482839584351e-01 2.436480671167373657e-01 -6.109419465065002441e-02 -3.960043191909790039e-01 -3.181780576705932617e-01 2.373558841645717621e-02 -5.420323461294174194e-02 2.221754044294357300e-01 1.819825321435928345e-01 -4.383147507905960083e-02 -1.210546046495437622e-01 -4.747898504137992859e-02 4.049075022339820862e-02 -2.869977653026580811e-01 3.827951848506927490e-02 4.079741984605789185e-02 1.196934059262275696e-01
9.133005142211914062e-02 2.850321866571903229e-02 -4.206234216690063477e-02 1.742616109549999237e-02 -2.697600610554218292e-02 2.509635090827941895e-01 -1.904668100178241730e-02 -6.402467936277389526e-02 -4.721329733729362488e-02 -1.083869580179452896e-02 3.637873530387878418e-01 2.349257618188858032e-01 8.484815061092376709e-02 3.014436364173889160e-01 -3.724851906299591064e-01 7.506161928176879883e-02 2.058932632207870483e-01 9.623610228300094604e-02 -1.080121472477912903e-01 -1.068560332059860229e-01 -3.933601081371307373e-02 1.244405843317508698e-02 2.456064969301223755e-01 -4.295378550887107849e-02 -1.109907217323780060e-02 2.597787044942378998e-02 5.251265168190002441e-01 1.486288458108901978e-01 -7.227244228124618530e-02 -2.746406570076942444e-02 2.119102329015731812e-01 1.176799554377794266e-02
1.655389666557312012e-01 1.282473653554916382e-01 5.395097658038139343e-02 5.470342934131622314e-02 -7.671350985765457153e-02 3.249567374587059021e-02 -2.276155650615692139e-01 1.610472798347473145e-01 -1.565841138362884521e-01 3.079823553562164307e-01 1.135312169790267944e-01 1.612439304590225220e-01 -1.820140480995178223e-01 3.140144944190979004e-01 -2.030380815267562866e-01 -9.845695644617080688e-02 -2.102007158100605011e-02 2.082022130489349365e-01 -2.721858024597167969e-01 -5.570021644234657288e-02 1.700384169816970825e-01 -2.697450220584869385e-01 1.485976278781890869e-01 -1.511541567742824554e-02 9.688087552785873413e-02 -3.737404942512512207e-01 -4.219496995210647583e-02 -3.497660160064697266e-02 -2.184740751981735229e-01 1.493472009897232056e-01 -1.818725490011274815e-03 2.399459034204483032e-01
2.826191186904907227e-01 2.340832203626632690e-01 9.113973937928676605e-03 -2.452094852924346924e-01 1.692015826702117920e-01 -9.686234593391418457e-02 -8.239313215017318726e-02 1.377381384372711182e-01 2.316367626190185547e-01 1.701651215553283691e-01 1.118464618921279907e-01 2.121731191873550415e-01 1.821359843015670776e-01 1.696353554725646973e-01 -1.368606984615325928e-01 -9.348361752927303314e-03 6.158147379755973816e-02 3.569081798195838928e-02 -2.140335440635681152e-01 -9.388951212167739868e-02 -1.768317818641662598e-01 1.329346150159835815e-01 1.087078601121902466e-01 9.694547951221466064e-02 -6.478609889745712280e-02 -1.152865812182426453e-01 4.245989024639129639e-02 -1.315081417560577393e-01 -4.967182874679565430e-01 6.457699090242385864e-02 5.094385892152786255e-02 3.170388340950012207e-01
8.369193226099014282e-02 2.732729315757751465e-01 -5.362951382994651794e-02 1.410322785377502441e-01 1.279013790190219879e-02 4.227578639984130859e-02 -1.161069571971893311e-01 4.819572903215885162e-03 1.236857399344444275e-01 3.017782270908355713e-01 9.904132783412933350e-02 2.776071429252624512e-01 2.648611739277839661e-02 1.306436508893966675e-01 6.113326177000999451e-02 4.790260270237922668e-02 2.004773467779159546e-01 -8.041596412658691406e-02 -3.006452918052673340e-01 -1.116824671626091003e-01 -1.319705843925476074e-01 -8.553446829319000244e-02 1.480703949928283691e-01 -1.310604065656661987e-01 -2.629778683185577393e-01 9.409276768565177917e-03 1.374515891075134277e-01 1.088646426796913147e-01 -1.631155610084533691e-02 3.136343657970428467e-01 3.722514510154724121e-01 3.354182839393615723e-01
2.523905932903289795e-01 9.426449984312057495e-02 -8.342818170785903931e-02 1.879406869411468506e-01 -1.318556666374206543e-01 -9.298694320023059845e-03 -8.818820118904113770e-03 1.065395176410675049e-01 -1.031378097832202911e-02 8.433871716260910034e-02 2.872604429721832275e-01 5.315029621124267578e-02 5.251526460051536560e-02 2.083646506071090698e-01 -7.108362764120101929e-02 5.159271880984306335e-02 6.778969615697860718e-02 -1.198179051280021667e-01 -1.764702498912811279e-01 -4.096396267414093018e-02 3.668944165110588074e-02 -2.640606164932250977e-01 2.058085650205612183e-01 -1.778327971696853638e-01 -2.745140492916107178e-01 -1.173016652464866638e-01 3.607239425182342529e-01 2.048036605119705200e-01 -2.284614145755767822e-01 -2.450452931225299835e-02 1.752469837665557861e-01 -4.101963937282562256e-01
2.684093713760375977e-01 1.735779196023941040e-01 3.741357848048210144e-02 5.058884993195533752e-02 -5.475663021206855774e-02 1.932879835367202759e-01 3.014361951500177383e-03 1.989825814962387085e-01 -6.843598932027816772e-02 2.998225390911102295e-01 -1.082241833209991455e-01 -1.945925876498222351e-02 -2.204419672489166260e-02 2.185654938220977783e-01 -3.046290874481201172e-01 9.716052561998367310e-03 3.568011224269866943e-01 -1.564844548702239990e-01 -2.385550141334533691e-01 1.018520295619964600e-01 -8.719614893198013306e-02 3.495567664504051208e-02 1.307377964258193970e-01 -1.512641608715057373e-01 7.129990309476852417e-02 -7.077437639236450195e-02 -6.601864099502563477e-02 -5.277587100863456726e-02 -1.267715841531753540e-01 2.204536497592926025e-01 -9.265159256756305695e-03 4.649946987628936768e-01
2.164351195096969604e-01 -1.054144930094480515e-02 -4.203202947974205017e-02 1.628992855548858643e-01 -2.422126382589340210e-01 4.940889775753021240e-02 -2.163981199264526367e-01 4.165516421198844910e-02 1.498400885611772537e-02 2.107298523187637329e-01 3.812766075134277344e-01 1.440917998552322388e-01 -1.434423774480819702e-01 6.491849571466445923e-02 -1.076658219099044800e-01 3.103864192962646484e-01 2.329011708498001099e-01 3.060295619070529938e-02 -2.755358815193176270e-01 -2.505913078784942627e-01 -1.450073719024658203e-01 8.236513286828994751e-02 9.975653141736984253e-02 -1.265800893306732178e-01 2.592751681804656982e-01 -2.109519243240356445e-01 1.143526658415794373e-02 1.525386869907379150e-01 6.380884349346160889e-02 1.661467552185058594e-01 1.258545964956283569e-01 -2.031343281269073486e-01
5.708569288253784180e-02 1.713422536849975586e-01 -6.888245791196823120e-02 -9.929738938808441162e-02 -1.708900928497314453e-01 -2.266308218240737915e-01 -2.646253108978271484e-01 1.203193590044975281e-01 3.855975344777107239e-02 1.782796904444694519e-02 1.392905414104461670e-01 1.982818543910980225e-01 9.356399625539779663e-02 2.372818067669868469e-02 -2.500942647457122803e-01 5.124465376138687134e-02 2.001495063304901123e-01 -1.511043161153793335e-01 -1.656436026096343994e-01 -8.696005493402481079e-02 -1.917911320924758911e-01 8.759881556034088135e-02 6.507167965173721313e-02 6.293533742427825928e-02 5.903222132474184036e-03 -1.691712290048599243e-01 -4.747216403484344482e-02 -3.996032178401947021e-01 -3.895762264728546143e-01 2.022441774606704712e-01 4.391678795218467712e-02 3.419964015483856201e-01
1.190613806247711182e-01 -1.428655534982681274e-01 -1.726250350475311279e-01 -6.528325378894805908e-02 6.572714447975158691e-02 -1.958095133304595947e-01 2.646166086196899414e-02 2.533025741577148438e-01 -1.333037391304969788e-02 1.749222129583358765e-01 2.907595634460449219e-01 9.804570674896240234e-02 -3.410902246832847595e-02 2.008342891931533813e-01 -2.303158044815063477e-01 -1.713646575808525085e-02 6.231512129306793213e-02 2.346553057432174683e-01 -8.322776108980178833e-02 -1.127471998333930969e-01 -5.172763466835021973e-01 4.360670223832130432e-02 2.268524318933486938e-01 -1.743514239788055420e-01 -7.504571974277496338e-02 1.043305695056915283e-01 4.762038588523864746e-02 1.025422662496566772e-01 1.237052530050277710e-01 2.961754798889160156e-01 1.973518580198287964e-01 5.357424169778823853e-02
2.312376052141189575e-01 -5.938972160220146179e-02 5.633392184972763062e-02 5.272305756807327271e-02 1.619649082422256470e-01 2.337838709354400635e-01 6.675052642822265625e-02 4.465355575084686279e-01 -1.649937331676483154e-01 3.033070862293243408e-01 1.431401818990707397e-01 7.572223246097564697e-02 -3.545285761356353760e-02 -7.573063671588897705e-02 -8.938810229301452637e-02 -7.921926677227020264e-02 5.658011417835950851e-03 -2.055475413799285889e-01 -2.515558898448944092e-01 -3.380483984947204590e-01 -3.626091778278350830e-01 7.678984850645065308e-02 1.555383801460266113e-01 -4.719364643096923828e-02 1.390071585774421692e-02 7.952911406755447388e-02 -8.441101014614105225e-02 -1.055087596178054810e-01 -1.978662610054016113e-01 1.695255935192108154e-01 -7.416386506520211697e-05 -9.647189825773239136e-02
2.485830634832382202e-01 1.691926717758178711e-01 1.290592849254608154e-01 2.249369770288467407e-01 -1.719336062669754028e-01 -8.247309364378452301e-03 -3.721517622470855713e-01 1.316436976194381714e-01 7.065737247467041016e-02 2.787443697452545166e-01 -1.135535165667533875e-01 3.240095674991607666e-01 -3.348946571350097656e-03 -1.404732093214988708e-02 -3.660742342472076416e-01 -5.485619883984327316e-03 2.513082325458526611e-01 2.963647991418838501e-02 -1.182531639933586121e-01 -1.313405185937881470e-01 2.092469483613967896e-01 -2.327430620789527893e-02 1.925598084926605225e-01 5.068776663392782211e-03 -1.700685769319534302e-01 -1.857975870370864868e-01 2.245468050241470337e-01 -9.565950371325016022e-03 -1.610175520181655884e-01 -5.855232104659080505e-02 -4.489165917038917542e-02 5.323390010744333267e-03
5.095240846276283264e-02 1.441212445497512817e-01 2.723974175751209259e-02 -6.541988998651504517e-02 -3.502940386533737183e-02 1.077966764569282532e-01 -2.009768970310688019e-02 1.593756228685379028e-01 -1.198673471808433533e-01 7.433396577835083008e-02 3.225579559803009033e-01 -2.298480272293090820e-01 1.776797920465469360e-01 1.955816298723220825e-01 1.138972770422697067e-02 -7.315054535865783691e-03 2.561877965927124023e-01 -1.256178170442581177e-01 -4.302170574665069580e-01 -4.580302163958549500e-02 -1.663853675127029419e-01 2.149676233530044556e-01 -1.707611829042434692e-01 -2.749613486230373383e-02 -2.134635299444198608e-01 -1.794108599424362183e-01 2.883932925760746002e-02 1.199900805950164795e-01 -1.095445454120635986e-01 1.884124055504798889e-02 2.581757903099060059e-01 3.765436410903930664e-01
3.653976917266845703e-01 1.966466754674911499e-02 -7.550592720508575439e-02 -6.823948584496974945e-03 -6.654540449380874634e-02 2.913629710674285889e-01 -7.263995707035064697e-02 7.238527387380599976e-02 -1.357703208923339844e-01 3.520116806030273438e-01 2.301249802112579346e-01 -4.293627291917800903e-02 -5.889593623578548431e-03 2.047371864318847656e-02 -2.983664572238922119e-01 9.853261709213256836e-02 9.523506462574005127e-02 -8.128751069307327271e-02 -5.254329741001129150e-02 -7.731257379055023193e-02 -2.599407732486724854e-01 7.327346503734588623e-02 2.482477277517318726e-01 7.585731893777847290e-02 3.402679413557052612e-02 1.313143968582153320e-01 -1.868766248226165771e-01 -2.720178961753845215e-01 -3.052674233913421631e-01 1.855149716138839722e-01 2.026150375604629517e-01 -5.892225354909896851e-02
3.063318133354187012e-01 1.025392487645149231e-01 -1.726555377244949341e-01 -3.639902547001838684e-02 1.441182941198348999e-01 1.705633699893951416e-01 -1.732348948717117310e-01 4.078581035137176514e-01 -1.561332195997238159e-01 7.030850648880004883e-02 9.127016365528106689e-02 2.282871305942535400e-01 -6.580497324466705322e-02 1.094855591654777527e-01 -2.512878775596618652e-01 -1.811925694346427917e-02 -2.539957407861948013e-03 1.133781298995018005e-01 -3.658579885959625244e-01 -4.360406659543514252e-03 4.559409990906715393e-02 1.005185917019844055e-01 1.192543804645538330e-01 -9.084223955869674683e-02 1.720250248908996582e-01 7.424946129322052002e-02 -4.037164524197578430e-02 -1.404570043087005615e-01 -1.430697143077850342e-01 3.440082669258117676e-01 1.794777512550354004e-01 1.996454149484634399e-01
1.192368343472480774e-01 3.556182086467742920e-01 -3.585305064916610718e-02 -8.475555106997489929e-03 -1.189030781388282776e-01 2.802183292806148529e-02 -7.861938327550888062e-02 2.376920580863952637e-01 2.194668799638748169e-01 1.506649255752563477e-01 1.735824048519134521e-01 2.682660520076751709e-01 -3.466312959790229797e-02 1.218122616410255432e-01 -1.447349935770034790e-01 -1.128107681870460510e-01 1.161020249128341675e-01 -1.254613548517227173e-01 -2.815988957881927490e-01 2.135606296360492706e-02 -1.154794320464134216e-01 -1.206671819090843201e-01 2.006026059389114380e-01 -1.071249544620513916e-01 -3.399215638637542725e-01 2.681634575128555298e-02 -2.318779192864894867e-02 -5.816979333758354187e-02 -5.223600193858146667e-02 3.373117446899414062e-01 -3.871496021747589111e-02 3.618019521236419678e-01
1.909718848764896393e-02 1.601372808218002319e-01 -7.389682531356811523e-02 2.870020084083080292e-02 5.435066297650337219e-02 -1.021784469485282898e-01 1.007782071828842163e-01 9.537714719772338867e-02 2.493740916252136230e-01 1.172526623122394085e-03 4.665387570858001709e-01 2.542861998081207275e-01 -8.301027119159698486e-02 3.942080736160278320e-01 -1.271842718124389648e-01 2.166992127895355225e-01 1.298057138919830322e-01 1.704854667186737061e-01 -3.347436487674713135e-01 -2.649758458137512207e-01 -2.357099056243896484e-01 -3.428063914179801941e-02 -1.379596143960952759e-01 6.213545799255371094e-03 -1.450587511062622070e-01 -4.469980672001838684e-02 -5.299961939454078674e-02 7.464095205068588257e-02 -1.040585115551948547e-01 -1.119890213012695312e-01 7.621078193187713623e-02 2.327011339366436005e-02
2.620653510093688965e-01 2.324579060077667236e-01 8.944557607173919678e-02 -1.043131295591592789e-02 2.254410237073898315e-01 2.015725523233413696e-01 5.110155045986175537e-02 1.671870052814483643e-01 1.657669097185134888e-01 1.334317922592163086e-01 2.822209596633911133e-01 1.521551609039306641e-01 2.323252893984317780e-02 -6.655352562665939331e-02 5.469649285078048706e-02 3.492200002074241638e-02 1.876965463161468506e-01 -9.375033527612686157e-02 -2.550652921199798584e-01 -2.305315248668193817e-02 -2.014530897140502930e-01 1.171170035377144814e-03 1.615950018167495728e-01 -7.323016226291656494e-02 -2.652711272239685059e-01 -6.585796177387237549e-02 4.202305525541305542e-02 -4.835564270615577698e-02 -2.427275031805038452e-01 2.919569313526153564e-01 -1.777012795209884644e-01 3.920231461524963379e-01
3.427362740039825439e-01 -2.160183638334274292e-01 1.876542717218399048e-01 -2.701281756162643433e-02 -2.826339304447174072e-01 3.927272185683250427e-02 -1.725461781024932861e-01 -1.110014840960502625e-01 -1.802734285593032837e-01 2.632108032703399658e-01 4.132833182811737061e-01 1.464388370513916016e-01 6.950876861810684204e-02 2.118305116891860962e-02 -1.972725987434387207e-01 -3.767928108572959900e-02 2.439499944448471069e-01 1.388330608606338501e-01 -1.564013808965682983e-01 -1.902045756578445435e-01 -2.379920333623886108e-02 -9.236945956945419312e-02 9.931034594774246216e-02 -1.158469170331954956e-01 -1.127624735236167908e-01 -1.129501312971115112e-02 2.378538548946380615e-01 1.475158780813217163e-01 -7.059150189161300659e-02 2.606474757194519043e-01 -2.874148637056350708e-02 5.706880707293748856e-03
3.214021325111389160e-01 -6.421794742345809937e-02 -9.105283766984939575e-02 1.121482700109481812e-01 1.420482546091079712e-01 3.745503490790724754e-03 -3.669727742671966553e-01 1.318800151348114014e-01 -2.119135111570358276e-01 3.011539280414581299e-01 2.550415396690368652e-01 1.985704340040683746e-02 -1.156860589981079102e-01 5.618000403046607971e-02 -2.558651864528656006e-01 3.554395586252212524e-02 1.323848683387041092e-02 -1.427413225173950195e-01 -1.609090864658355713e-01 -1.646120250225067139e-01 -1.259409934282302856e-01 5.671708285808563232e-02 1.779810935258865356e-01 -1.033276244997978210e-01 9.754741191864013672e-02 5.939284712076187134e-02 3.780125975608825684e-01 2.668513357639312744e-01 1.178745254874229431e-01 -7.361372467130422592e-03 6.531137228012084961e-02 -1.865830719470977783e-01
1.873196065425872803e-01 3.257311508059501648e-02 -1.228775680065155029e-01 1.292983591556549072e-01 -5.944225471466779709e-03 1.695804446935653687e-01 -2.750624716281890869e-01 1.712560206651687622e-01 1.308643370866775513e-01 3.698454201221466064e-01 4.677231907844543457e-01 1.608677208423614502e-01 3.124334849417209625e-02 -7.225992530584335327e-02 -1.678009629249572754e-01 1.530407220125198364e-01 1.397500783205032349e-01 1.964728832244873047e-01 -1.388126052916049957e-02 2.056105807423591614e-02 -8.196648955345153809e-02 1.398422871716320515e-03 2.542827129364013672e-01 -4.032230377197265625e-02 5.266554653644561768e-02 -2.853708527982234955e-02 1.996753215789794922e-01 2.269606292247772217e-01 1.009817123413085938e-01 -1.662665903568267822e-01 2.074351906776428223e-01 1.852786242961883545e-01
1.625687442719936371e-02 1.054460629820823669e-01 -2.460522577166557312e-02 2.646652162075042725e-01 -2.527336776256561279e-02 -1.666795462369918823e-02 -2.279191017150878906e-01 2.347147315740585327e-01 -5.658810958266258240e-03 9.577220678329467773e-02 2.344724535942077637e-01 2.767336070537567139e-01 -8.287415653467178345e-02 1.661948561668395996e-01 -2.276849746704101562e-01 -3.506718575954437256e-02 4.976607114076614380e-02 1.525208055973052979e-01 -4.084354937076568604e-01 -8.963780105113983154e-02 -1.152893453836441040e-01 -2.233521938323974609e-01 8.973509818315505981e-02 1.442365795373916626e-01 1.572674512863159180e-01 -2.203341946005821228e-02 -1.493753045797348022e-01 -1.126996353268623352e-01 -4.337313398718833923e-02 -4.018481820821762085e-02 8.377090096473693848e-02 4.672392010688781738e-01
-1.708178371191024780e-01 -6.570909917354583740e-02 -4.845849424600601196e-02 -6.200402975082397461e-02 4.395380243659019470e-02 1.943467557430267334e-01 -2.813668251037597656e-01 2.000010162591934204e-01 -1.521106064319610596e-01 2.195349708199501038e-02 2.232295423746109009e-01 4.505613446235656738e-02 -4.345417767763137817e-02 2.729421854019165039e-01 -3.078747987747192383e-01 1.139688491821289062e-01 2.895223796367645264e-01 -1.594233959913253784e-01 -3.233579993247985840e-01 -2.346821278333663940e-01 3.187986463308334351e-02 -1.767274290323257446e-01 2.285469472408294678e-01 1.443221271038055420e-01 -1.459188014268875122e-01 -6.578315049409866333e-02 1.118249744176864624e-01 2.296818643808364868e-01 -2.714047133922576904e-01 -6.779191084206104279e-03 4.510572925209999084e-02 3.149523213505744934e-02
7.481593056581914425e-04 1.174299046397209167e-01 1.329674571752548218e-01 1.100353449583053589e-01 -2.538405954837799072e-01 -5.986508354544639587e-02 -1.009202077984809875e-01 -7.306145038455724716e-03 1.382100861519575119e-02 3.057717084884643555e-01 1.709017455577850342e-01 2.862427830696105957e-01 -7.386690378189086914e-02 -5.922231450676918030e-02 -4.272105395793914795e-01 -3.663019090890884399e-02 2.953224480152130127e-01 -1.108408868312835693e-01 7.732423488050699234e-03 -2.149029374122619629e-01 8.081355690956115723e-02 -1.590792834758758545e-01 1.311826407909393311e-01 -1.143575683236122131e-01 -1.308385580778121948e-01 -3.623923063278198242e-01 1.822738349437713623e-01 -1.249305382370948792e-01 -1.026676297187805176e-01 -4.897293820977210999e-02 2.302917093038558960e-01 9.695932269096374512e-02
4.490309953689575195e-01 1.327446103096008301e-01 -8.784732222557067871e-02 8.016394823789596558e-02 8.118960261344909668e-02 1.561125367879867554e-01 -4.829274117946624756e-02 1.422870904207229614e-01 -2.705077826976776123e-01 1.877804845571517944e-01 2.533216476440429688e-01 -1.042722612619400024e-01 -2.068365551531314850e-02 -4.539187625050544739e-02 -1.826420426368713379e-01 5.296365916728973389e-02 1.514856368303298950e-01 1.313560605049133301e-01 -1.896857284009456635e-02 -2.073816061019897461e-01 -2.099984884262084961e-01 9.216186404228210449e-02 3.278732299804687500e-01 6.887313723564147949e-02 3.942723199725151062e-02 -2.188610844314098358e-02 -1.911274343729019165e-01 -1.065275371074676514e-01 -1.648116856813430786e-01 3.227969408035278320e-01 9.091293811798095703e-02 -2.301952093839645386e-01
7.635229825973510742e-02 2.972412109375000000e-01 -2.272147983312606812e-01 -3.876722604036331177e-02 1.058432981371879578e-01 -1.325174272060394287e-01 -1.211980241350829601e-03 6.719207763671875000e-02 2.909320592880249023e-01 -1.045625507831573486e-01 1.776472032070159912e-01 8.672045171260833740e-02 -1.162843406200408936e-01 2.960314154624938965e-01 -3.143692314624786377e-01 5.706105381250381470e-02 -1.283359061926603317e-02 -2.904271185398101807e-01 -1.793864965438842773e-01 -3.410256505012512207e-01 -2.162095308303833008e-01 -8.222848922014236450e-02 1.691965758800506592e-01 -4.314032942056655884e-02 -1.190935224294662476e-01 -9.889204055070877075e-02 5.263921990990638733e-02 -1.335518211126327515e-01 -1.485902965068817139e-01 1.839555352926254272e-01 2.126216441392898560e-01 1.372242271900177002e-01
2.405108809471130371e-01 1.300959140062332153e-01 -1.125440560281276703e-02 1.462233215570449829e-01 -1.614498496055603027e-01 2.084291875362396240e-01 -9.464603662490844727e-02 4.294367134571075439e-01 7.853505201637744904e-03 7.814060151576995850e-02 3.246271610260009766e-01 6.745075434446334839e-02 2.767253220081329346e-01 1.063957512378692627e-01 -3.557666242122650146e-01 -1.988936513662338257e-01 5.273641273379325867e-02 -1.506732702255249023e-01 -3.016993105411529541e-01 -1.149172484874725342e-01 2.364521324634552002e-01 1.081894636154174805e-01 1.940852850675582886e-01 1.314427852630615234e-01 9.565302170813083649e-03 -5.082346498966217041e-02 6.713942158967256546e-03 3.534513339400291443e-02 8.038328029215335846e-03 9.055166691541671753e-02 7.585189305245876312e-03 7.842222601175308228e-02
3.552200794219970703e-01 2.561553716659545898e-01 3.140648454427719116e-02 -3.483775556087493896e-01 1.439936906099319458e-01 1.233053281903266907e-01 2.138376049697399139e-02 3.658637404441833496e-01 -5.944569781422615051e-02 2.819229289889335632e-02 3.016822934150695801e-01 3.795236721634864807e-02 2.314917929470539093e-02 1.347323209047317505e-01 -2.454173713922500610e-01 1.113035753369331360e-01 3.151442855596542358e-02 -1.142477989196777344e-01 -2.782347798347473145e-01 -2.598618865013122559e-01 5.424244329333305359e-02 -1.203611418604850769e-01 -6.365347653627395630e-02 5.177625268697738647e-02 -5.798477679491043091e-02 -2.127003967761993408e-01 -1.516089588403701782e-01 -7.983771711587905884e-02 -1.634285002946853638e-01 1.245535910129547119e-01 1.392256766557693481e-01 6.921448558568954468e-02
2.051587998867034912e-01 1.020284071564674377e-01 -1.198863890022039413e-02 -4.410330355167388916e-01 1.450315117835998535e-01 9.609391540288925171e-02 -2.304147332906723022e-01 3.618696033954620361e-01 4.565346613526344299e-02 2.808618545532226562e-01 1.993781775236129761e-01 1.205746158957481384e-01 1.850209236145019531e-01 1.647337973117828369e-01 -2.594688832759857178e-01 -2.947939001023769379e-02 1.176126766949892044e-02 8.084241300821304321e-03 -2.249774932861328125e-01 -1.383996307849884033e-01 4.753109067678451538e-02 -1.902796328067779541e-01 2.296077646315097809e-02 6.487971171736717224e-03 2.073111943900585175e-02 -2.470499128103256226e-01 -1.320709288120269775e-01 -1.324064750224351883e-02 -2.620586156845092773e-01 7.668051123619079590e-02 7.340414822101593018e-02 7.539694011211395264e-02
3.285116329789161682e-02 1.278745085000991821e-01 -4.616341739892959595e-02 -2.018053084611892700e-01 -4.269687533378601074e-01 -2.375838160514831543e-02 6.866385228931903839e-04 1.924230456352233887e-01 1.907183825969696045e-01 2.099964767694473267e-01 3.620435297489166260e-01 2.079535275697708130e-01 -6.020045652985572815e-02 7.471044361591339111e-02 -2.460696399211883545e-01 1.088359877467155457e-01 9.391468018293380737e-02 3.113910257816314697e-01 -2.469075769186019897e-01 -2.241539955139160156e-01 -1.554294377565383911e-01 5.360695067793130875e-03 3.390910848975181580e-02 -3.822451829910278320e-02 -1.274312613531947136e-03 1.672821305692195892e-02 1.337573677301406860e-01 4.575746878981590271e-02 -1.361726373434066772e-01 -1.546034514904022217e-01 -1.939303874969482422e-01 -1.982777267694473267e-01
9.253193438053131104e-02 -1.595095818629488349e-04 -2.006220668554306030e-01 -2.429054118692874908e-02 1.504239812493324280e-02 2.469198405742645264e-01 -1.591924875974655151e-01 7.391973584890365601e-02 -1.145512983202934265e-01 2.173984497785568237e-01 1.367179602384567261e-01 -4.789085686206817627e-02 -1.169191524386405945e-01 1.822573095560073853e-01 -2.245721817016601562e-01 1.452606171369552612e-01 3.931748569011688232e-01 7.337529957294464111e-02 -3.950569927692413330e-01 -1.400970965623855591e-01 3.101497702300548553e-02 -6.825851649045944214e-02 1.225526854395866394e-01 1.547282040119171143e-01 1.700347363948822021e-01 -2.932391166687011719e-01 1.980475485324859619e-01 -1.573616117238998413e-01 -9.580109268426895142e-02 9.126178175210952759e-02 8.420426398515701294e-02 2.739959061145782471e-01
-1.188860647380352020e-02 -1.500571817159652710e-01 -9.046961367130279541e-02 7.848338782787322998e-02 -1.683717221021652222e-01 -5.457347258925437927e-03 -2.144958972930908203e-01 2.603626251220703125e-01 -7.709762454032897949e-02 5.652992799878120422e-02 1.983524411916732788e-01 1.197339966893196106e-02 -3.217074871063232422e-01 7.424823939800262451e-02 -1.608645766973495483e-01 1.247579231858253479e-01 1.855755448341369629e-01 7.400008291006088257e-02 -4.922981858253479004e-01 -2.768244408071041107e-02 9.863960556685924530e-03 -8.058398962020874023e-02 2.105981707572937012e-01 -5.297376215457916260e-02 1.860609054565429688e-01 -8.828301727771759033e-02 9.177263826131820679e-02 2.813780494034290314e-02 -2.479173243045806885e-01 -1.509619317948818207e-02 1.984820067882537842e-01 3.636543154716491699e-01
1.119204834103584290e-01 -9.764770418405532837e-02 -2.465699985623359680e-02 1.545957773923873901e-01 3.115946613252162933e-02 9.885437786579132080e-02 2.016206234693527222e-01 -6.534954905509948730e-02 1.571081876754760742e-01 2.407215237617492676e-01 9.165018051862716675e-02 4.729070514440536499e-02 -1.164799407124519348e-01 1.368249654769897461e-01 -1.676130145788192749e-01 1.100221797823905945e-01 9.131260961294174194e-02 -1.632197573781013489e-02 -2.255028188228607178e-01 -1.744977682828903198e-01 -2.995086014270782471e-01 5.767530202865600586e-02 3.640678822994232178e-01 1.203439310193061829e-01 6.705474853515625000e-02 1.485848277807235718e-01 3.005325496196746826e-01 1.117533594369888306e-01 -4.947025477886199951e-01 5.408661812543869019e-02 8.013956993818283081e-02 1.363329738378524780e-01
1.727804839611053467e-01 1.019619256258010864e-01 1.732105314731597900e-01 -5.930412095040082932e-03 2.603940963745117188e-01 -9.813543409109115601e-02 -6.894217431545257568e-02 3.670202493667602539e-01 -7.308130711317062378e-02 4.699479937553405762e-01 1.932278722524642944e-01 2.164489477872848511e-01 -1.763378828763961792e-02 7.939834892749786377e-02 -2.212994098663330078e-01 1.882221251726150513e-01 -7.398644089698791504e-02 -1.210751608014106750e-01 -9.872870892286300659e-02 -3.271806836128234863e-01 -1.584555506706237793e-01 7.173638790845870972e-02 1.652185618877410889e-01 1.178092360496520996e-01 1.001008078455924988e-01 7.384614646434783936e-02 -4.490491747856140137e-02 -6.717243045568466187e-02 -1.780622601509094238e-01 2.037040144205093384e-02 1.744725108146667480e-01 -1.360292434692382812e-01
1.194655373692512512e-01 2.420884072780609131e-01 -1.021192744374275208e-01 -8.516678214073181152e-02 -1.671466976404190063e-01 -1.803169697523117065e-01 -9.269526600837707520e-02 -4.353267326951026917e-02 -3.708769381046295166e-02 8.479051291942596436e-02 2.391656041145324707e-01 3.624076396226882935e-02 1.403110176324844360e-01 3.132178634405136108e-02 -3.276546299457550049e-01 -8.169026672840118408e-02 -8.880864083766937256e-02 2.181799560785293579e-01 3.409623354673385620e-02 -3.407030701637268066e-01 -1.967718005180358887e-01 -2.282323539257049561e-01 4.497111216187477112e-02 -2.513622632250189781e-03 -8.044762909412384033e-02 -8.943796902894973755e-02 4.210185706615447998e-01 -1.742136031389236450e-01 -3.359355628490447998e-01 1.191620901226997375e-01 -6.362774968147277832e-02 -1.340700238943099976e-01
1.458954364061355591e-01 8.861873298883438110e-02 1.172301918268203735e-01 1.244408823549747467e-02 3.547191992402076721e-02 -1.694305539131164551e-01 3.249897062778472900e-02 3.340859711170196533e-01 1.243879646062850952e-01 -1.013524904847145081e-01 2.808453142642974854e-01 2.162284404039382935e-01 9.254226088523864746e-02 2.043746709823608398e-01 -3.395103216171264648e-01 2.983094751834869385e-02 1.947819739580154419e-01 1.253893971443176270e-01 -2.979332506656646729e-01 -2.303603142499923706e-01 6.015857215970754623e-04 -2.873609364032745361e-01 -6.008285284042358398e-02 2.773333713412284851e-02 -3.198717832565307617e-01 1.100335642695426941e-01 -1.485893130302429199e-01 -1.625182330608367920e-01 -1.012169346213340759e-01 -3.721817210316658020e-02 1.818998157978057861e-01 7.989194989204406738e-02
9.111629426479339600e-02 -6.351225078105926514e-02 -3.250445723533630371e-01 5.216956138610839844e-02 2.271084114909172058e-02 -1.270392630249261856e-02 -8.972114324569702148e-02 -2.519987709820270538e-02 1.627136766910552979e-01 3.608700931072235107e-01 2.395833730697631836e-01 3.775475546717643738e-02 1.761315912008285522e-01 1.459117084741592407e-01 -1.296894848346710205e-01 2.733852267265319824e-01 -3.431503847241401672e-02 5.192683637142181396e-02 -1.959005296230316162e-01 -6.743202358484268188e-02 -4.457394778728485107e-01 -4.374049603939056396e-02 2.322155237197875977e-01 -1.034199893474578857e-01 -9.229534864425659180e-02 -2.459422349929809570e-01 3.187832832336425781e-01 -7.678249478340148926e-02 7.620795816183090210e-02 3.878437355160713196e-02 1.201139390468597412e-01 -1.574893109500408173e-02
4.602380469441413879e-02 1.070028394460678101e-01 -1.796685904264450073e-01 -5.303628742694854736e-02 1.609943062067031860e-02 2.569372057914733887e-01 -1.964714527130126953e-01 9.766387939453125000e-02 -2.201866060495376587e-01 1.613112539052963257e-01 6.050687283277511597e-02 1.880200654268264771e-01 -2.713738381862640381e-01 1.725012660026550293e-01 -2.496369183063507080e-02 -3.661948814988136292e-02 4.269383251667022705e-01 -4.015824943780899048e-02 -3.629737496376037598e-01 -3.933940827846527100e-02 1.471043005585670471e-02 -1.924567967653274536e-01 1.710629761219024658e-01 7.924435287714004517e-02 -3.292102366685867310e-02 -4.539316147565841675e-02 4.891336709260940552e-02 1.147023513913154602e-01 -3.554087281227111816e-01 -1.581316739320755005e-01 1.175185889005661011e-01 2.103156149387359619e-01
2.572112679481506348e-01 8.643514662981033325e-02 1.672062277793884277e-01 1.968995928764343262e-01 -1.012691408395767212e-01 -5.903088022023439407e-03 -1.680244654417037964e-01 -3.631437197327613831e-02 -1.225356012582778931e-01 1.270722150802612305e-01 4.820044040679931641e-01 1.536729335784912109e-01 -6.547074764966964722e-02 3.115414679050445557e-01 -2.672147452831268311e-01 -2.213616073131561279e-01 9.709703177213668823e-02 1.228982023894786835e-02 -3.370524500496685505e-04 1.002606600522994995e-01 5.868542939424514771e-02 1.607649028301239014e-02 1.964303702116012573e-01 3.492270410060882568e-02 1.352508515119552612e-01 -3.842591941356658936e-01 -2.679878845810890198e-02 4.860549792647361755e-02 -7.347416132688522339e-02 -1.888495832681655884e-01 1.792133003473281860e-01 7.483962923288345337e-02
-3.902203589677810669e-02 2.388958483934402466e-01 5.048206076025962830e-03 -3.471948439255356789e-03 2.410305105149745941e-02 2.934957668185234070e-02 -7.047089189291000366e-02 3.487021327018737793e-01 -2.547959089279174805e-01 1.759173274040222168e-01 3.498159646987915039e-01 -3.075657784938812256e-01 -8.601819723844528198e-02 2.301951944828033447e-01 -5.192148685455322266e-02 -2.248523943126201630e-02 2.183030843734741211e-01 5.399804934859275818e-02 -1.776695698499679565e-01 -1.932630240917205811e-01 -8.970605581998825073e-02 -1.040793582797050476e-01 -2.237421870231628418e-01 3.188594058156013489e-02 4.377659782767295837e-02 -5.022347718477249146e-02 1.211428493261337280e-01 1.549580544233322144e-01 -3.825778365135192871e-01 -1.915486305952072144e-01 -1.260150671005249023e-01 7.370018959045410156e-02
3.213512301445007324e-01 3.849452733993530273e-02 1.014189273118972778e-01 1.408603489398956299e-01 -5.692441761493682861e-02 1.279121041297912598e-01 -2.266234457492828369e-01 1.549583524465560913e-01 6.311356276273727417e-02 -6.741153448820114136e-02 4.330620169639587402e-01 1.631183475255966187e-01 1.191109120845794678e-01 1.288190037012100220e-01 -7.843996584415435791e-02 -1.280633360147476196e-01 -3.028932958841323853e-02 1.466790400445461273e-02 1.778856366872787476e-01 -7.164686173200607300e-02 -1.276817452162504196e-02 -1.207438260316848755e-01 1.212676018476486206e-01 1.768800429999828339e-02 -1.938992440700531006e-01 2.677192911505699158e-03 2.459670454263687134e-01 -1.644508540630340576e-02 -4.187738597393035889e-01 -2.875967919826507568e-01 2.601588964462280273e-01 4.825841262936592102e-02
3.018459081649780273e-01 1.768657714128494263e-01 1.428541839122772217e-01 -6.969797611236572266e-02 -5.720733851194381714e-02 9.200593829154968262e-02 -1.432114392518997192e-01 -4.682577401399612427e-02 -1.069331243634223938e-01 1.333567053079605103e-01 4.249317944049835205e-01 3.118083775043487549e-01 3.265635967254638672e-01 -8.867497742176055908e-02 -2.320155054330825806e-01 2.671435941010713577e-03 -1.458271034061908722e-02 1.319985538721084595e-01 -2.594518661499023438e-01 -3.584411740303039551e-01 -5.703884735703468323e-02 -9.378597885370254517e-02 5.374562367796897888e-02 -2.342208623886108398e-01 -1.472513377666473389e-02 -6.296408176422119141e-02 1.117182150483131409e-01 -6.104990839958190918e-03 5.563483759760856628e-02 5.040949210524559021e-02 -7.713230699300765991e-02 -1.761614531278610229e-01
1.107368320226669312e-01 -6.763209402561187744e-02 -1.432262826710939407e-02 2.176048755645751953e-01 6.598366796970367432e-02 -1.020125970244407654e-01 -3.017499744892120361e-01 3.385952115058898926e-01 -1.867990493774414062e-01 1.905926316976547241e-01 1.270411461591720581e-01 6.790597736835479736e-02 -5.439396575093269348e-02 -8.599622547626495361e-02 -4.418086409568786621e-01 8.250153064727783203e-02 1.589326113462448120e-01 -1.054059043526649475e-01 -4.670309275388717651e-02 -3.367589116096496582e-01 -3.404110670089721680e-01 2.724905312061309814e-02 1.599779576063156128e-01 2.646652460098266602e-01 -2.420202456414699554e-02 -8.116466552019119263e-02 -4.694119561463594437e-03 5.787014216184616089e-02 2.019196934998035431e-02 9.860076941549777985e-03 2.062199451029300690e-02 -1.874174773693084717e-01
4.369110167026519775e-01 1.618761867284774780e-01 1.738212406635284424e-01 -6.552929058670997620e-03 -9.662871807813644409e-02 6.350726634263992310e-02 1.572884619235992432e-02 5.712768528610467911e-03 -1.715566813945770264e-01 1.998901218175888062e-01 2.394315451383590698e-01 6.773858517408370972e-02 1.698409169912338257e-01 1.163314953446388245e-01 -2.764779031276702881e-01 1.468081325292587280e-01 2.489726245403289795e-01 1.224075183272361755e-01 2.029647678136825562e-02 -1.161343418061733246e-02 -1.756089478731155396e-01 1.433484163135290146e-02 3.250655829906463623e-01 1.474146693944931030e-01 3.786973282694816589e-02 -6.173793226480484009e-02 -1.025732234120368958e-01 -9.296376258134841919e-02 -2.447701245546340942e-01 2.673208415508270264e-01 2.112022191286087036e-01 -1.759927123785018921e-01
3.092926442623138428e-01 1.379894930869340897e-02 9.045873582363128662e-02 4.506848752498626709e-03 -1.108587831258773804e-01 2.442462593317031860e-01 -5.609938874840736389e-02 2.001082599163055420e-01 -5.534007027745246887e-02 2.655282318592071533e-01 2.176274061203002930e-01 9.899777173995971680e-02 1.943271458148956299e-01 -1.298621892929077148e-01 -2.022372335195541382e-01 1.723733246326446533e-01 -2.667950280010700226e-02 -2.667331993579864502e-01 -6.432704627513885498e-02 -2.449001222848892212e-01 -1.445391178131103516e-01 -8.726114779710769653e-02 2.596766948699951172e-01 -9.231774508953094482e-02 1.299649849534034729e-02 2.130060829222202301e-02 -1.075883880257606506e-01 -5.143560841679573059e-02 -4.695346057415008545e-01 4.381535202264785767e-02 1.172111034393310547e-01 -1.828688234090805054e-01
8.086034655570983887e-02 1.492934972047805786e-01 -1.802660375833511353e-01 -1.698608249425888062e-01 -2.665530443191528320e-01 -2.294119894504547119e-01 -6.386005133390426636e-02 2.208236455917358398e-01 1.140899956226348877e-01 1.372098028659820557e-01 1.719487160444259644e-01 5.420523695647716522e-03 1.785804890096187592e-02 2.500948905944824219e-01 -9.649829566478729248e-02 6.052253767848014832e-02 1.756680011749267578e-01 -1.339941620826721191e-01 -3.705127835273742676e-01 -3.209247067570686340e-02 -1.158219054341316223e-01 -1.667792201042175293e-01 -1.873870044946670532e-01 -1.076161265373229980e-01 -2.361883074045181274e-01 -1.378463059663772583e-01 3.407483175396919250e-02 -3.194946050643920898e-01 -2.129320353269577026e-01 -2.227726429700851440e-01 -1.116153039038181305e-02 2.187642604112625122e-01
2.087577581405639648e-01 2.381344586610794067e-01 -1.834127902984619141e-01 -2.513983845710754395e-01 3.301487118005752563e-02 9.060518443584442139e-02 -7.336361799389123917e-03 9.141346067190170288e-02 -2.823708765208721161e-02 2.245817035436630249e-01 2.002416849136352539e-01 1.603076159954071045e-01 2.473354190587997437e-01 1.720597743988037109e-01 -2.135846763849258423e-02 9.886997938156127930e-02 2.350726574659347534e-01 -2.977273426949977875e-02 -1.179196164011955261e-01 -2.577094733715057373e-01 -1.347839236259460449e-01 -5.187655240297317505e-02 8.951696008443832397e-02 2.302701473236083984e-01 -6.281030178070068359e-02 -4.010037481784820557e-01 -1.118808388710021973e-01 4.598050378262996674e-03 -3.661826550960540771e-01 -5.984433367848396301e-02 -6.128573045134544373e-02 1.733377426862716675e-01
2.109966725111007690e-01 -1.692166775465011597e-01 -2.664122283458709717e-01 7.368191331624984741e-02 -2.971274778246879578e-02 -2.665210701525211334e-02 -2.176386862993240356e-01 7.378661632537841797e-02 -1.388805955648422241e-01 2.295900583267211914e-01 6.253381073474884033e-02 1.459174901247024536e-01 -1.692632585763931274e-02 1.145598441362380981e-01 -3.323237895965576172e-01 -1.660251915454864502e-01 3.586297929286956787e-01 -1.877661645412445068e-01 -1.521851271390914917e-01 -2.835741639137268066e-01 1.529437154531478882e-01 -1.056234091520309448e-01 5.653861165046691895e-02 -6.261206418275833130e-02 -1.261875480413436890e-01 -2.573165595531463623e-01 2.733174562454223633e-01 3.706720843911170959e-02 -2.281630933284759521e-01 -6.637542694807052612e-02 1.186146661639213562e-01 9.780411422252655029e-02
2.879570424556732178e-01 3.915678262710571289e-01 3.493907162919640541e-03 -7.220455259084701538e-02 -2.999913133680820465e-02 -1.795656047761440277e-03 -3.357340767979621887e-02 9.511965513229370117e-02 -3.354640007019042969e-01 -3.453847393393516541e-02 1.944462060928344727e-01 -1.659434139728546143e-01 1.710793673992156982e-01 1.937791705131530762e-01 -2.597164809703826904e-01 -3.352642059326171875e-02 2.512856125831604004e-01 9.021568298339843750e-02 -2.911844253540039062e-01 -1.722157299518585205e-01 -1.012856215238571167e-01 -2.662585675716400146e-01 -2.738310396671295166e-01 -6.839717179536819458e-02 7.878435403108596802e-02 -1.531991958618164062e-01 2.066982835531234741e-01 -4.995385929942131042e-02 -7.449849694967269897e-02 6.966110318899154663e-02 -3.338817134499549866e-02 4.787640180438756943e-03
2.270908355712890625e-01 3.609753251075744629e-01 -1.101296395063400269e-01 -2.524040341377258301e-01 1.113978475332260132e-01 -1.322710067033767700e-01 -5.387373641133308411e-02 3.114410340785980225e-01 2.527863532304763794e-02 1.003598123788833618e-01 3.022902086377143860e-02 2.018041312694549561e-01 1.245493292808532715e-01 2.200774997472763062e-01 -1.685299575328826904e-01 -1.599847711622714996e-02 5.074077099561691284e-02 -1.581113636493682861e-01 -2.125052064657211304e-01 -2.086972296237945557e-01 -2.052582353353500366e-01 -1.300620194524526596e-02 2.072658836841583252e-01 -1.925661414861679077e-02 -7.813477516174316406e-02 -2.220876812934875488e-01 -1.061645820736885071e-01 -8.914007991552352905e-02 -2.437860965728759766e-01 5.914507061243057251e-02 7.085054367780685425e-02 3.507435917854309082e-01
1.275077760219573975e-01 2.676542401313781738e-01 -5.140836164355278015e-02 -4.060569405555725098e-01 -2.288203127682209015e-02 -1.639719754457473755e-01 -9.133072942495346069e-02 3.327655196189880371e-01 3.056759573519229889e-02 1.578785330057144165e-01 2.630901634693145752e-01 1.118887402117252350e-02 2.116341143846511841e-02 -3.836491703987121582e-02 -3.866581618785858154e-01 2.725227363407611847e-02 -6.539974361658096313e-02 -1.296574473381042480e-01 -2.569864988327026367e-01 -9.612356126308441162e-02 -7.506194710731506348e-02 -6.104451045393943787e-02 1.037702187895774841e-01 -5.973345413804054260e-02 1.424851566553115845e-01 -2.958675920963287354e-01 -2.141316533088684082e-01 9.197418391704559326e-02 -1.395795345306396484e-01 1.099882572889328003e-01 1.894315630197525024e-01 3.228439763188362122e-02
2.816992700099945068e-01 2.000754512846469879e-02 -2.164429277181625366e-01 -4.148980602622032166e-02 9.673222899436950684e-02 -5.109251290559768677e-02 -4.258086532354354858e-02 4.117971658706665039e-01 8.581250905990600586e-02 1.757358461618423462e-01 1.653620600700378418e-01 -4.326507821679115295e-02 7.041038572788238525e-02 4.993702471256256104e-02 -2.917477488517761230e-01 -1.963248103857040405e-01 1.081259027123451233e-01 3.251813352108001709e-02 -3.819063603878021240e-01 -8.196134120225906372e-02 -1.080267503857612610e-02 4.628795757889747620e-02 -2.050683498382568359e-01 -2.401544898748397827e-02 -1.407142430543899536e-01 -9.662076830863952637e-02 -1.893256157636642456e-01 -1.177529059350490570e-02 -2.498961687088012695e-01 -1.155799850821495056e-01 -6.001617014408111572e-02 3.674346208572387695e-01
4.497960209846496582e-01 -2.456610947847366333e-01 3.355293720960617065e-02 1.535444427281618118e-02 -1.907845139503479004e-01 -1.041934228851459920e-04 -1.026433557271957397e-01 1.378182880580425262e-02 -1.078962758183479309e-01 2.242733091115951538e-01 2.339658737182617188e-01 -1.548014134168624878e-01 1.011610478162765503e-01 2.354870438575744629e-01 -3.419270813465118408e-01 8.626451343297958374e-02 9.466327726840972900e-02 1.035822033882141113e-01 -3.267256915569305420e-01 5.030953884124755859e-02 -1.216981410980224609e-01 1.248027905821800232e-01 -4.958267882466316223e-02 4.963276535272598267e-02 2.889472246170043945e-02 7.390721887350082397e-02 1.012440100312232971e-01 1.724712401628494263e-01 -1.366221904754638672e-01 3.506705760955810547e-01 -5.108863115310668945e-02 5.781612917780876160e-02
1.803368180990219116e-01 3.542639613151550293e-01 6.410785764455795288e-02 -2.468011528253555298e-02 1.086773276329040527e-01 6.254503875970840454e-02 1.647435426712036133e-01 1.533760130405426025e-01 4.400683566927909851e-02 4.196920990943908691e-01 3.268549442291259766e-01 1.096861436963081360e-01 8.526638895273208618e-02 2.056879363954067230e-02 -7.100267708301544189e-02 5.471591278910636902e-02 3.923244029283523560e-02 -4.636796191334724426e-02 -1.743865907192230225e-01 1.215398162603378296e-01 -2.222110033035278320e-01 2.447580546140670776e-01 6.946258246898651123e-02 -1.913551837205886841e-01 -1.606766879558563232e-01 -6.904603540897369385e-02 -4.608692601323127747e-02 -1.137695461511611938e-01 -1.999994367361068726e-01 2.070500552654266357e-01 -5.650342255830764771e-02 3.562102913856506348e-01
2.969604730606079102e-01 1.329002678394317627e-01 -3.368751406669616699e-01 -9.676662832498550415e-02 -1.232212707400321960e-01 1.267457902431488037e-01 -2.271201461553573608e-01 -1.377758686430752277e-03 -2.939524948596954346e-01 3.081357292830944061e-02 2.869004905223846436e-01 1.521569490432739258e-01 -1.712950021028518677e-01 2.113283872604370117e-01 1.100938469171524048e-01 -2.267173379659652710e-01 -2.164439531043171883e-03 4.432415217161178589e-02 -1.803715825080871582e-01 -1.611998081207275391e-01 2.828090637922286987e-02 2.274377942085266113e-01 8.238610625267028809e-02 -1.447646468877792358e-01 1.324979774653911591e-02 1.007589101791381836e-01 1.028387099504470825e-01 -9.296685457229614258e-02 -2.403938472270965576e-01 -2.996776103973388672e-01 1.933894604444503784e-01 5.313549563288688660e-02
4.330451488494873047e-01 1.431827396154403687e-01 -2.370907366275787354e-01 2.390574961900711060e-01 4.325277730822563171e-02 -9.058031439781188965e-02 -6.351138651371002197e-02 1.155493706464767456e-01 -1.304653286933898926e-01 7.268448919057846069e-02 1.292589902877807617e-01 7.320797443389892578e-02 2.448723092675209045e-02 2.105089724063873291e-01 9.955455362796783447e-02 1.814579367637634277e-01 -2.164675667881965637e-02 7.507836818695068359e-02 -1.555000543594360352e-01 -1.213331669569015503e-01 -5.159649625420570374e-02 4.084343463182449341e-02 -1.650453060865402222e-01 -3.665596842765808105e-01 5.026712268590927124e-02 -3.549158945679664612e-02 4.335808753967285156e-01 -2.252700626850128174e-01 -1.268547326326370239e-01 -6.832519173622131348e-02 1.963084489107131958e-01 7.911588996648788452e-02
2.921861112117767334e-01 -5.981597932986915112e-04 1.849856376647949219e-01 9.744260460138320923e-02 -1.275715082883834839e-01 2.542689740657806396e-01 -1.212353929877281189e-01 1.835113316774368286e-01 -1.092939004302024841e-01 3.937744200229644775e-01 1.793559491634368896e-01 1.050977036356925964e-01 1.017169728875160217e-01 -5.426612123847007751e-02 -2.684177458286285400e-01 1.430487930774688721e-01 -6.821160018444061279e-02 -1.981643438339233398e-01 -3.098865970969200134e-02 -2.176975607872009277e-01 -2.447199225425720215e-01 -9.097390621900558472e-02 1.347991675138473511e-01 -7.359469681978225708e-02 -1.107527539134025574e-01 -9.255507029592990875e-03 -1.281103193759918213e-01 -1.088000759482383728e-01 -4.175466895103454590e-01 1.088442429900169373e-01 7.454057782888412476e-02 -9.599564224481582642e-02
-1.747854286804795265e-03 -1.894984245300292969e-01 -3.193902224302291870e-02 3.105270266532897949e-01 -4.365207627415657043e-02 1.738051772117614746e-01 -2.340895310044288635e-02 2.089526057243347168e-01 -7.307135965675115585e-04 3.036305904388427734e-01 1.169499605894088745e-01 -1.093219616450369358e-03 1.188698485493659973e-01 2.936738133430480957e-01 -1.724916547536849976e-01 1.299198120832443237e-01 1.304266899824142456e-01 -9.056777507066726685e-02 -1.238648593425750732e-01 -2.660813555121421814e-02 -5.851141214370727539e-01 -4.885017871856689453e-02 9.147082269191741943e-02 -3.133263438940048218e-02 4.086436703801155090e-02 2.760726725682616234e-03 2.239974588155746460e-01 -2.027998268604278564e-01 1.023460086435079575e-02 1.816281974315643311e-01 9.845455735921859741e-02 -7.946841418743133545e-02
2.783422172069549561e-01 1.810655444860458374e-01 -2.364172339439392090e-01 -5.718667432665824890e-02 -1.870822310447692871e-01 1.741854846477508545e-02 -2.804200351238250732e-01 -5.047811567783355713e-02 2.724619805812835693e-01 1.303843706846237183e-01 4.326603412628173828e-01 2.298294901847839355e-01 1.002535969018936157e-01 2.574302852153778076e-01 -1.284412443637847900e-01 1.930227130651473999e-01 1.996546797454357147e-02 2.700761333107948303e-02 5.938539747148752213e-03 2.980484394356608391e-03 -1.703764647245407104e-01 -4.413910210132598877e-02 2.779711484909057617e-01 -9.736099839210510254e-02 -3.241152316331863403e-02 -7.920048385858535767e-02 2.988478541374206543e-01 9.241361171007156372e-02 8.874804526567459106e-02 -4.331894963979721069e-02 6.573662161827087402e-02 1.209107041358947754e-01
1.884685605764389038e-01 7.680661231279373169e-02 -1.147277131676673889e-01 -5.026946589350700378e-02 9.083137661218643188e-02 1.982367783784866333e-01 -2.058015614748001099e-01 1.593726575374603271e-01 8.151968568563461304e-02 2.708497047424316406e-01 1.834194511175155640e-01 1.208374947309494019e-01 4.336523637175559998e-02 -7.309310883283615112e-02 -1.902642548084259033e-01 4.314792156219482422e-01 1.619361639022827148e-01 -1.845439821481704712e-01 -2.148012518882751465e-01 -2.911196090281009674e-02 -2.552608549594879150e-01 5.266843363642692566e-02 9.187530726194381714e-02 -2.849639952182769775e-01 1.898760944604873657e-01 -8.389138430356979370e-02 9.337078779935836792e-02 3.386290669441223145e-01 2.564634196460247040e-02 -1.373202353715896606e-01 6.839326769113540649e-02 -1.192744746804237366e-01
2.256931513547897339e-01 -7.389577478170394897e-02 -5.165529251098632812e-02 1.737425476312637329e-01 -4.213134199380874634e-02 3.413781896233558655e-02 -2.729827761650085449e-01 2.104993313550949097e-01 5.303739383816719055e-02 3.062126338481903076e-01 2.377834618091583252e-01 2.374593168497085571e-01 -2.158830016851425171e-01 2.035003453493118286e-01 -7.996436953544616699e-02 1.020136475563049316e-01 1.981898099184036255e-01 -8.281310647726058960e-02 -5.431544408202171326e-02 -2.911820113658905029e-01 -3.377176523208618164e-01 2.257925271987915039e-02 1.185423508286476135e-01 -1.508456319570541382e-01 1.574627012014389038e-01 -1.381952464580535889e-01 1.124534383416175842e-01 2.497957646846771240e-01 -1.741898804903030396e-01 2.669358067214488983e-02 5.144248530268669128e-02 -1.917548626661300659e-01
3.103589117527008057e-01 4.073791205883026123e-02 -2.012336999177932739e-01 6.346980482339859009e-02 -1.127396747469902039e-01 1.381275616586208344e-02 -3.588122129440307617e-02 2.759621143341064453e-01 -2.740141749382019043e-01 1.481248438358306885e-01 6.991780549287796021e-02 5.028322711586952209e-02 -7.004371844232082367e-03 1.039777621626853943e-01 -6.467754021286964417e-03 2.440727502107620239e-02 5.773659422993659973e-02 1.954661905765533447e-01 -4.687697887420654297e-01 -2.107909321784973145e-01 5.978239234536886215e-03 -1.466860622167587280e-01 1.381453871726989746e-01 -6.883832067251205444e-02 -9.631088376045227051e-02 2.780545055866241455e-01 1.457602679729461670e-01 -2.179181873798370361e-01 -1.347833573818206787e-01 -2.435973584651947021e-01 1.520528197288513184e-01 2.101583033800125122e-01
2.070527821779251099e-01 -1.571835950016975403e-02 4.991452023386955261e-02 7.419724017381668091e-02 1.901013031601905823e-02 6.155819445848464966e-02 -4.060285910964012146e-02 2.326979786157608032e-01 -2.147276103496551514e-01 2.876344025135040283e-01 1.131187006831169128e-01 2.060174494981765747e-01 -2.119182497262954712e-01 2.515653967857360840e-01 -2.936593294143676758e-01 -1.366293579339981079e-01 2.081393599510192871e-01 -2.216253429651260376e-01 -1.799702644348144531e-01 2.229375690221786499e-01 -2.071349918842315674e-01 -1.736105978488922119e-02 -1.087118219584226608e-02 -1.405416578054428101e-01 1.492005735635757446e-01 -2.790948748588562012e-01 -2.878143824636936188e-02 -8.957899361848831177e-02 -2.063120901584625244e-01 2.351973205804824829e-03 9.396995604038238525e-02 3.061769902706146240e-01
2.013998664915561676e-02 1.013210937380790710e-01 -1.471818387508392334e-01 1.114847790449857712e-02 2.742750756442546844e-02 1.418740898370742798e-01 -1.935916692018508911e-01 -2.724572643637657166e-02 2.373358905315399170e-01 2.475344091653823853e-01 3.071204721927642822e-01 1.138672307133674622e-01 1.217938736081123352e-01 3.759068548679351807e-01 -2.447345852851867676e-01 1.879271566867828369e-01 2.008907347917556763e-01 9.942703694105148315e-02 -1.139859706163406372e-01 -7.373504340648651123e-02 -2.526893317699432373e-01 -3.198840096592903137e-02 1.815982013940811157e-01 -1.299891620874404907e-01 1.483653783798217773e-01 -1.348298043012619019e-01 3.371410667896270752e-01 1.971566677093505859e-02 1.069808527827262878e-01 8.772620558738708496e-02 2.230058014392852783e-01 1.601878106594085693e-01
2.344476878643035889e-01 1.160079464316368103e-01 -1.990289241075515747e-01 9.844207204878330231e-03 -9.203318506479263306e-02 -1.304326355457305908e-01 1.080803498625755310e-01 1.538975834846496582e-01 2.697382271289825439e-01 3.164685666561126709e-01 1.542526632547378540e-01 -1.561144739389419556e-01 -1.076923683285713196e-02 5.287856608629226685e-02 -1.222369223833084106e-01 2.089375406503677368e-01 2.774092257022857666e-01 5.442531406879425049e-02 -6.844275444746017456e-02 -1.364551335573196411e-01 3.075920976698398590e-02 -2.597057223320007324e-01 2.166022807359695435e-01 -3.956352770328521729e-01 -2.586460411548614502e-01 -7.290264219045639038e-02 1.205400447361171246e-03 -6.648575514554977417e-02 -9.520561248064041138e-02 -1.899077445268630981e-01 -9.349444508552551270e-02 2.070473432540893555e-01
3.611538410186767578e-01 -1.648819260299205780e-02 -7.244593650102615356e-02 -6.375368684530258179e-02 -6.646545231342315674e-02 9.641635417938232422e-02 -1.417562365531921387e-01 3.389456868171691895e-01 2.540830969810485840e-01 4.310389757156372070e-01 1.619345694780349731e-01 2.297609746456146240e-01 -7.015907019376754761e-02 3.335321247577667236e-01 -5.959634482860565186e-02 3.476139530539512634e-02 7.500290125608444214e-02 -2.330677397549152374e-02 4.352214746177196503e-03 -5.670382454991340637e-02 -2.645427584648132324e-01 -1.185815259814262390e-01 1.723892092704772949e-01 -2.591541707515716553e-01 1.807794570922851562e-01 -9.027690440416336060e-02 4.916388168931007385e-02 2.368350699543952942e-02 4.534276574850082397e-02 -1.800468162400647998e-04 6.001364812254905701e-02 -1.456210613250732422e-01
1.993269771337509155e-01 -4.353646561503410339e-02 2.446439675986766815e-02 1.076026558876037598e-01 -1.603673696517944336e-01 1.476408541202545166e-01 -2.673152983188629150e-01 1.691035479307174683e-01 8.541765622794628143e-03 3.508308231830596924e-01 3.496376276016235352e-01 1.278581619262695312e-01 -5.815950781106948853e-02 -1.876277476549148560e-01 -2.371845543384552002e-01 1.336122751235961914e-01 1.131420284509658813e-01 1.280854642391204834e-01 -7.872536033391952515e-02 1.411312669515609741e-01 -1.679159402847290039e-01 -1.255205869674682617e-01 2.180481106042861938e-01 -5.543461441993713379e-02 -1.850634664297103882e-01 -1.373612284660339355e-01 1.716559678316116333e-01 3.089063167572021484e-01 3.121566958725452423e-02 -1.551803946495056152e-01 1.931786388158798218e-01 1.841523349285125732e-01
3.947505056858062744e-01 -9.764875471591949463e-02 3.331893309950828552e-02 -7.771094143390655518e-02 -2.507706880569458008e-01 3.885940834879875183e-02 2.271252684295177460e-02 -1.722856014966964722e-01 -2.500503957271575928e-01 1.619880199432373047e-01 2.691650390625000000e-01 1.968958973884582520e-01 -7.575001567602157593e-02 1.258365809917449951e-01 -2.880364358425140381e-01 -2.435533702373504639e-01 1.343776732683181763e-01 3.924265876412391663e-02 -3.585072159767150879e-01 1.407720148563385010e-01 -6.054044887423515320e-02 1.344729214906692505e-01 1.635534763336181641e-01 -1.527239847928285599e-02 -1.077747270464897156e-01 -1.580418795347213745e-01 3.035905957221984863e-01 8.555101603269577026e-02 -2.273707650601863861e-02 5.211782827973365784e-02 6.858447194099426270e-02 9.146276861429214478e-02
2.522132992744445801e-01 -8.337888866662979126e-02 5.489342380315065384e-03 1.166340615600347519e-02 -7.709471881389617920e-02 3.686246275901794434e-02 -1.461541503667831421e-01 -9.457404725253582001e-03 1.088820025324821472e-02 2.517656683921813965e-01 3.620902597904205322e-01 -1.951691694557666779e-02 3.547302484512329102e-01 2.142651826143264771e-01 -3.738015294075012207e-01 2.115657925605773926e-02 1.200741529464721680e-01 1.189597472548484802e-01 -1.388296931982040405e-01 -1.325687915086746216e-01 -2.280800938606262207e-01 4.544957354664802551e-02 -1.663604751229286194e-02 -1.034363880753517151e-01 1.555776447057723999e-01 -3.064388222992420197e-02 1.449471712112426758e-01 1.467151101678609848e-02 -6.712082028388977051e-02 2.030275315046310425e-01 -6.458491086959838867e-02 -4.084850847721099854e-01
2.834689915180206299e-01 3.099421560764312744e-01 3.875745460391044617e-02 -2.318398803472518921e-01 2.489059045910835266e-02 3.922515548765659332e-03 4.554735869169235229e-02 1.129654124379158020e-01 -2.525946497917175293e-01 1.429153978824615479e-01 1.261835247278213501e-01 1.239325255155563354e-01 2.509880959987640381e-01 -1.322328671813011169e-02 -2.192984223365783691e-01 7.308141887187957764e-02 3.617798686027526855e-01 -8.925589174032211304e-02 -3.784972131252288818e-01 -3.244654834270477295e-02 3.610520064830780029e-02 7.880180329084396362e-02 2.917214110493659973e-02 -1.760352700948715210e-01 3.835529461503028870e-02 -2.247341126203536987e-01 5.427666008472442627e-02 -6.731863319873809814e-02 -8.865448087453842163e-02 2.868894934654235840e-01 1.632565855979919434e-01 1.481774151325225830e-01
7.476345449686050415e-02 2.365422397851943970e-01 -1.905636638402938843e-01 1.082184836268424988e-01 1.331003606319427490e-01 3.037829399108886719e-01 -1.878608018159866333e-01 3.287019133567810059e-01 -1.119914278388023376e-01 -9.181456267833709717e-02 2.098980396986007690e-01 1.447724699974060059e-01 1.124019846320152283e-01 2.872330248355865479e-01 -3.027206100523471832e-02 1.178606301546096802e-01 -2.683076821267604828e-02 2.126505412161350250e-02 -4.588418304920196533e-01 7.393746823072433472e-02 6.600315123796463013e-02 -6.323125213384628296e-02 1.558478027582168579e-01 -2.408292889595031738e-01 6.332062929868698120e-02 1.700743436813354492e-01 3.230299428105354309e-02 -1.967145316302776337e-02 -2.384565472602844238e-01 1.128871217370033264e-01 6.342814117670059204e-02 1.592278033494949341e-01
2.183204591274261475e-01 1.852888613939285278e-01 2.534730732440948486e-02 1.303034275770187378e-01 -2.517653107643127441e-01 2.640296705067157745e-02 -1.389049738645553589e-01 2.828503251075744629e-01 -2.226549386978149414e-01 1.774557381868362427e-01 3.048339188098907471e-01 -3.402487635612487793e-01 -2.756564132869243622e-02 6.195058673620223999e-02 6.642845273017883301e-02 -1.024537533521652222e-01 2.240901738405227661e-01 2.904515862464904785e-01 -1.553162839263677597e-02 -1.306395977735519409e-01 1.225956082344055176e-01 -1.848674118518829346e-01 3.078805804252624512e-01 -2.521939277648925781e-01 -9.942447394132614136e-02 1.252351552248001099e-01 3.557838872075080872e-02 -5.592389777302742004e-02 -1.048396751284599304e-01 -7.680624723434448242e-02 1.141557469964027405e-01 9.146694093942642212e-02
2.766484022140502930e-01 1.033144220709800720e-01 -1.994134932756423950e-01 -3.658680915832519531e-01 7.712371647357940674e-02 4.727623984217643738e-02 -2.522724866867065430e-01 2.974935173988342285e-01 -1.067197769880294800e-01 -1.661867648363113403e-02 1.864062100648880005e-01 7.035210728645324707e-02 5.695623531937599182e-02 1.450198888778686523e-01 -2.319303452968597412e-01 5.734346061944961548e-02 1.393291205167770386e-01 -3.032611608505249023e-01 -2.673338055610656738e-01 -2.872936427593231201e-01 1.307278126478195190e-01 2.829782478511333466e-02 7.585562020540237427e-02 -1.431393325328826904e-01 5.282575264573097229e-02 -1.320979446172714233e-01 -2.530568242073059082e-01 -3.503709658980369568e-02 -1.937559694051742554e-01 1.330424379557371140e-02 1.762932911515235901e-02 1.143229156732559204e-01
3.231580853462219238e-01 2.635625302791595459e-01 2.139030694961547852e-01 1.488691717386245728e-01 -3.541371971368789673e-02 1.744748353958129883e-01 -1.567253321409225464e-01 1.477115303277969360e-01 -1.105977594852447510e-01 2.817024588584899902e-01 1.047490015625953674e-01 1.067515686154365540e-01 -3.645540773868560791e-02 -2.494614273309707642e-01 -2.626810073852539062e-01 4.766841232776641846e-02 -2.428616397082805634e-02 -3.712415397167205811e-01 2.554855681955814362e-02 -7.685103267431259155e-02 -2.589578628540039062e-01 -6.600258499383926392e-02 2.556291818618774414e-01 -1.641221046447753906e-01 9.523490816354751587e-02 -2.145002037286758423e-01 6.529033929109573364e-02 -4.500259459018707275e-02 -2.281687706708908081e-01 7.830257713794708252e-02 2.341985516250133514e-02 5.044169351458549500e-02
2.085817754268646240e-01 -2.585463970899581909e-02 8.148044347763061523e-02 1.013356968760490417e-01 -1.749266088008880615e-01 2.857028543949127197e-01 -2.565327882766723633e-01 -2.195429988205432892e-02 3.886089101433753967e-02 2.633549273014068604e-01 7.843142747879028320e-02 9.129759855568408966e-03 9.224458038806915283e-02 3.436352014541625977e-01 -6.165714934468269348e-02 1.386305540800094604e-01 1.821390390396118164e-01 4.206548631191253662e-02 -1.974865943193435669e-01 -7.472293823957443237e-02 -9.395688772201538086e-02 -9.337629377841949463e-02 1.454032659530639648e-01 2.187688499689102173e-01 -2.867167890071868896e-01 2.204737253487110138e-02 2.579834759235382080e-01 2.036773413419723511e-01 -1.908461004495620728e-01 -1.271305531263351440e-01 -7.282969076186418533e-03 3.524744808673858643e-01
1.292624622583389282e-01 -5.615800246596336365e-02 -9.272645413875579834e-02 1.214186102151870728e-01 1.153891384601593018e-01 1.840446293354034424e-01 -4.190645217895507812e-01 1.848665922880172729e-01 -8.566333353519439697e-02 4.170106053352355957e-01 1.952518820762634277e-01 3.533314168453216553e-01 -1.156998723745346069e-01 1.048628147691488266e-02 4.174517840147018433e-02 7.198083400726318359e-02 1.094039157032966614e-01 -1.840020716190338135e-01 -1.240407228469848633e-01 -1.847950518131256104e-01 -8.856064081192016602e-02 1.171634718775749207e-02 1.498408615589141846e-01 -8.481576293706893921e-02 -2.145338803529739380e-01 -2.064116001129150391e-01 -1.539545804262161255e-01 -6.458543986082077026e-02 3.795316442847251892e-02 2.711594663560390472e-02 2.889892756938934326e-01 3.798474092036485672e-03
1.027106344699859619e-01 -1.160257682204246521e-02 7.256708107888698578e-03 -9.346423298120498657e-02 -2.829683013260364532e-02 -3.017310984432697296e-02 -2.418204098939895630e-01 1.735631227493286133e-01 1.845153421163558960e-01 2.685970366001129150e-01 2.240433096885681152e-01 8.108165860176086426e-02 -1.923508048057556152e-01 3.345347344875335693e-01 -1.328254956752061844e-02 2.594781517982482910e-01 2.026362270116806030e-01 1.162075996398925781e-01 -1.297721713781356812e-01 1.370556056499481201e-01 -3.634944260120391846e-01 -1.243868917226791382e-01 3.047070503234863281e-01 -2.852615714073181152e-01 5.325886979699134827e-02 -1.343157608062028885e-02 1.311154216527938843e-01 1.538351625204086304e-01 -1.810978502035140991e-01 -9.026516973972320557e-02 -8.338599652051925659e-02 -8.399572968482971191e-02
2.180353105068206787e-01 1.400342583656311035e-01 1.033155769109725952e-01 8.145260810852050781e-02 1.449921727180480957e-01 -3.449940681457519531e-01 7.087439298629760742e-02 1.257414668798446655e-01 -8.061771094799041748e-02 -1.046305745840072632e-01 1.120059378445148468e-02 -3.018581569194793701e-01 -8.742351084947586060e-02 2.462351173162460327e-01 -3.023718893527984619e-01 1.470561325550079346e-01 1.021188795566558838e-01 -1.721041053533554077e-01 -8.364314585924148560e-02 -2.172411978244781494e-01 -2.187868207693099976e-01 -1.552434917539358139e-02 2.765286266803741455e-01 -1.742475926876068115e-01 1.024390384554862976e-01 -2.541351616382598877e-01 2.344095408916473389e-01 -1.852758824825286865e-01 -1.694605499505996704e-01 -1.326967477798461914e-01 6.758847087621688843e-02 -1.487840991467237473e-02
2.559402287006378174e-01 3.667192459106445312e-01 -1.240580342710018158e-02 1.063038781285285950e-02 1.068322435021400452e-01 1.301338076591491699e-01 6.947197765111923218e-02 1.608494967222213745e-01 1.604608446359634399e-01 1.978641748428344727e-01 2.560678422451019287e-01 2.640430629253387451e-01 -2.989984117448329926e-02 -1.544614601880311966e-02 -1.748715788125991821e-01 3.352776868268847466e-03 8.393830806016921997e-02 1.338491123169660568e-02 -3.223685622215270996e-01 -1.416234225034713745e-01 -1.537647247314453125e-01 1.709205508232116699e-01 5.739611014723777771e-02 -5.827578157186508179e-02 -2.007476240396499634e-01 1.019563823938369751e-01 2.183272968977689743e-03 -8.311318606138229370e-02 4.568955674767494202e-02 2.697485685348510742e-01 -7.566703855991363525e-02 4.240880012512207031e-01
7.766100112348794937e-03 5.282864347100257874e-02 -2.022145390510559082e-01 1.626109033823013306e-01 -1.214273422956466675e-01 1.410871297121047974e-01 -2.233458459377288818e-01 5.796864628791809082e-02 1.483055204153060913e-01 2.040342986583709717e-01 2.569382786750793457e-01 6.998354569077491760e-03 -7.401692867279052734e-02 2.282455712556838989e-01 -1.343881487846374512e-01 2.710305750370025635e-01 3.040804564952850342e-01 -1.735485196113586426e-01 -1.072663664817810059e-01 -2.948815822601318359e-01 -4.115971624851226807e-01 2.749969065189361572e-02 3.520084917545318604e-02 -6.320702284574508667e-02 -1.168555542826652527e-01 -5.716105457395315170e-03 1.867376565933227539e-01 -8.043780922889709473e-02 2.258579730987548828e-01 1.134772524237632751e-01 1.705719381570816040e-01 1.366679966449737549e-01
2.406955361366271973e-01 8.673056215047836304e-02 -1.091806739568710327e-01 -3.031164966523647308e-02 8.285184949636459351e-02 -1.114921295084059238e-03 -2.128751277923583984e-01 1.937437504529953003e-01 -2.543999254703521729e-01 6.944505125284194946e-02 2.049025893211364746e-01 4.916210658848285675e-03 -6.745687127113342285e-02 -2.192551046609878540e-01 -9.240137785673141479e-02 1.613963842391967773e-01 2.170703411102294922e-01 1.419276297092437744e-01 -1.544569283723831177e-01 -2.209639251232147217e-01 -1.531914621591567993e-01 -1.553388983011245728e-01 -1.403282135725021362e-01 2.555555256549268961e-04 -1.599640101194381714e-01 5.686236917972564697e-02 1.734041869640350342e-01 -4.432751536369323730e-01 -3.231728374958038330e-01 -1.228186786174774170e-01 2.650829777121543884e-02 2.244521677494049072e-01
2.675083279609680176e-01 -2.075650915503501892e-02 -1.301388442516326904e-02 7.285429537296295166e-02 -2.185321040451526642e-02 1.912965252995491028e-02 -2.165836244821548462e-01 -1.316145658493041992e-01 2.709021791815757751e-03 1.811359226703643799e-01 5.596915483474731445e-01 2.482503354549407959e-01 1.316651999950408936e-01 -1.296585984528064728e-02 -3.780631721019744873e-01 -2.382660508155822754e-01 1.111513748764991760e-01 9.960204362869262695e-02 -4.501596838235855103e-02 -8.032440394163131714e-02 -1.431088447570800781e-01 -1.820946782827377319e-01 1.687318682670593262e-01 -1.155187338590621948e-01 3.909751307219266891e-03 -8.002038300037384033e-02 2.010359913110733032e-01 -7.709381729364395142e-02 1.098716109991073608e-01 1.530863577499985695e-03 -1.543733030557632446e-01 -1.328923106193542480e-01
9.628904610872268677e-02 -7.252582162618637085e-02 -1.466950029134750366e-01 6.226971000432968140e-02 -1.133232340216636658e-01 -5.756792798638343811e-02 -3.695920407772064209e-01 9.557470679283142090e-03 2.300422787666320801e-01 2.289980649948120117e-01 5.318639799952507019e-02 -5.977796763181686401e-02 1.359451264142990112e-01 2.478565573692321777e-01 -2.917690575122833252e-01 -1.296139657497406006e-01 4.009618163108825684e-01 4.665483906865119934e-02 -2.035232782363891602e-01 -1.147112697362899780e-01 -4.621177166700363159e-02 -4.615476354956626892e-02 1.828943341970443726e-01 -1.626362800598144531e-01 9.501418471336364746e-02 -1.031860429793596268e-02 -2.272857278585433960e-01 -1.968929022550582886e-01 -2.972663342952728271e-01 -7.447273284196853638e-02 1.960895061492919922e-01 -1.560317468829452991e-03
1.229189559817314148e-01 -1.532801389694213867e-01 -4.253023117780685425e-02 -9.251961857080459595e-02 9.239553473889827728e-03 7.456556707620620728e-02 -1.896930634975433350e-01 8.498836308717727661e-03 3.659022599458694458e-02 3.906621038913726807e-01 3.166865110397338867e-01 1.590835750102996826e-01 -3.056354522705078125e-01 1.699667274951934814e-01 -2.020105719566345215e-01 1.205834150314331055e-01 1.786958426237106323e-01 6.428506225347518921e-02 -2.745266556739807129e-01 -1.460960209369659424e-01 1.076914519071578979e-01 -7.588745653629302979e-02 2.904143631458282471e-01 6.262657046318054199e-02 1.095840334892272949e-01 -2.499875277280807495e-01 2.702812552452087402e-01 -1.790208071470260620e-01 -1.301782205700874329e-02 -2.284441888332366943e-02 1.797668635845184326e-01 -3.345666080713272095e-02
1.071564406156539917e-01 -1.701589673757553101e-01 9.407962113618850708e-02 1.712012887001037598e-01 -3.623297438025474548e-02 1.019222140312194824e-01 -2.042052298784255981e-01 2.961749136447906494e-01 -1.289914399385452271e-01 1.757701039314270020e-01 2.706180214881896973e-01 -8.810026943683624268e-02 -3.457165360450744629e-01 2.563710696995258331e-02 -4.215129017829895020e-01 -4.483778029680252075e-02 3.304980322718620300e-02 7.747609168291091919e-02 -1.497402340173721313e-01 -7.667016237974166870e-02 -2.415657192468643188e-01 9.333619475364685059e-02 1.310988217592239380e-01 2.110264897346496582e-01 -2.974274456501007080e-01 -1.267033517360687256e-01 7.565851509571075439e-02 1.944941133260726929e-01 7.770182937383651733e-02 -3.030994161963462830e-02 -1.592872887849807739e-01 8.552305400371551514e-02
1.061747409403324127e-02 -2.593237459659576416e-01 -1.028162017464637756e-01 1.386855728924274445e-02 -2.069491893053054810e-01 1.335575729608535767e-01 -5.951501429080963135e-02 1.011566296219825745e-01 -1.198199987411499023e-01 5.289413407444953918e-02 4.409478902816772461e-01 -4.599601402878761292e-02 3.354305028915405273e-01 1.577335298061370850e-01 -1.136740222573280334e-01 -5.006053298711776733e-02 3.392820358276367188e-01 -1.239513084292411804e-01 -1.852824985980987549e-01 4.163281060755252838e-03 -2.213868945837020874e-01 -1.434384882450103760e-01 1.695241630077362061e-01 -2.797026336193084717e-01 -7.850477844476699829e-02 -8.549036830663681030e-02 1.113333478569984436e-01 1.838739216327667236e-01 -1.724898815155029297e-03 -1.718146502971649170e-01 -1.850389838218688965e-01 1.268348246812820435e-01
2.331706136465072632e-01 8.446095883846282959e-02 -7.419858127832412720e-02 -3.576198518276214600e-01 -7.896948605775833130e-03 1.133759617805480957e-01 -5.513294041156768799e-02 3.426676690578460693e-01 5.954563245177268982e-02 1.649139374494552612e-01 7.807975262403488159e-02 -5.202271416783332825e-02 1.869335919618606567e-01 2.087748944759368896e-01 -1.991022564470767975e-02 9.194456040859222412e-02 2.389546930789947510e-01 -4.462369531393051147e-02 -3.396952450275421143e-01 -2.818183302879333496e-01 -9.422512352466583252e-02 -1.083435304462909698e-02 2.168273180723190308e-01 2.575818598270416260e-01 -4.487093538045883179e-03 -2.880828976631164551e-01 -3.248677775263786316e-02 6.065908819437026978e-02 -2.044302523136138916e-01 3.347981255501508713e-03 -2.039192058145999908e-02 1.963869184255599976e-01
2.984925806522369385e-01 -7.824219018220901489e-02 -5.335709825158119202e-02 -1.836434751749038696e-02 1.254098713397979736e-01 -4.251757264137268066e-02 -1.007386520504951477e-01 1.396032869815826416e-01 8.700480312108993530e-02 1.018587872385978699e-01 1.542447209358215332e-01 2.697053737938404083e-02 -7.447848469018936157e-02 3.663807809352874756e-01 1.070832237601280212e-01 2.425726950168609619e-01 1.570532768964767456e-01 8.851018548011779785e-02 -1.247645914554595947e-01 4.951514303684234619e-02 -3.764005899429321289e-01 -6.082544103264808655e-02 3.165697455406188965e-01 -2.829650044441223145e-01 1.805831491947174072e-02 -2.894729077816009521e-01 1.969207823276519775e-01 2.333145141601562500e-01 -1.795747280120849609e-01 -9.822434186935424805e-02 -8.014280349016189575e-02 6.046789698302745819e-03
2.827695906162261963e-01 1.639400571584701538e-01 8.140158839523792267e-03 -2.397786974906921387e-01 -2.390167117118835449e-02 -8.939816802740097046e-02 -8.006207644939422607e-02 4.619983434677124023e-01 -1.997175812721252441e-01 2.452773004770278931e-01 -1.802757009863853455e-02 1.364234536886215210e-01 -1.557662487030029297e-01 3.256602212786674500e-02 -3.541176617145538330e-01 -4.550653323531150818e-02 1.488755643367767334e-01 -5.201848968863487244e-02 -9.856259822845458984e-02 -4.557478707283735275e-03 9.957319498062133789e-02 -2.024793177843093872e-01 1.628953814506530762e-01 -1.909752935171127319e-01 8.327522873878479004e-02 -1.954361200332641602e-01 -4.023544117808341980e-02 -3.199382498860359192e-02 -2.150846123695373535e-01 2.733574509620666504e-01 -6.273279897868633270e-03 1.344961225986480713e-01
-3.922304511070251465e-02 -2.282035350799560547e-02 7.848919928073883057e-02 -5.545559525489807129e-02 -3.553908765316009521e-01 -7.445684820413589478e-02 -7.618378102779388428e-02 3.509275615215301514e-01 -5.291256681084632874e-02 5.057268217206001282e-02 3.058749437332153320e-01 7.386594265699386597e-02 1.338752657175064087e-01 2.829403877258300781e-01 -2.799605429172515869e-01 -5.843162164092063904e-02 1.220546439290046692e-01 5.000974610447883606e-02 -3.720003366470336914e-01 -2.117623239755630493e-01 3.750079870223999023e-02 1.458267029374837875e-02 -6.512621790170669556e-02 -2.297889590263366699e-01 -2.585262358188629150e-01 4.840863868594169617e-02 -5.178665742278099060e-02 -7.881750166416168213e-02 -9.921529889106750488e-02 -1.032290309667587280e-01 2.858687341213226318e-01 -6.463471800088882446e-02
2.177364081144332886e-01 2.815572917461395264e-01 -1.128877401351928711e-01 2.218095809221267700e-01 3.019297122955322266e-01 2.449850440025329590e-01 -1.175302267074584961e-01 -3.004911355674266815e-02 2.310511022806167603e-01 1.294565498828887939e-01 4.146510958671569824e-01 -7.050350308418273926e-02 -7.061038911342620850e-02 2.440905384719371796e-02 -1.622655838727951050e-01 -8.736567199230194092e-02 1.539233475923538208e-01 -1.104940474033355713e-01 -2.649146318435668945e-02 -3.453702479600906372e-02 -1.517266035079956055e-01 -7.079003006219863892e-02 1.541538238525390625e-01 -1.578848809003829956e-01 -3.385435417294502258e-02 -3.581509292125701904e-01 1.644367426633834839e-01 1.430395897477865219e-02 -1.346329897642135620e-01 5.866928026080131531e-02 -2.041533142328262329e-01 -1.563811004161834717e-01
2.545395195484161377e-01 2.285760492086410522e-01 -2.636352479457855225e-01 -5.046585574746131897e-03 8.948588371276855469e-02 -2.134404629468917847e-01 -1.477538496255874634e-01 1.690844446420669556e-01 8.763108402490615845e-02 1.970610953867435455e-02 7.605703920125961304e-02 1.355967670679092407e-01 -3.834676230326294899e-03 3.965018689632415771e-01 -2.120548486709594727e-01 -2.688768692314624786e-02 1.050263792276382446e-01 2.213780432939529419e-01 -2.101846784353256226e-01 -1.680333465337753296e-01 -5.961822718381881714e-02 -5.016274377703666687e-02 2.222921550273895264e-01 -2.575511634349822998e-01 -2.474242299795150757e-01 -8.941087126731872559e-02 -6.589791923761367798e-02 9.814264625310897827e-02 4.605608060956001282e-02 -9.736526012420654297e-02 2.837813226506114006e-04 3.538834452629089355e-01
1.868551373481750488e-01 -4.202654585242271423e-02 7.256267964839935303e-02 -4.502752423286437988e-02 2.271675765514373779e-01 8.193083107471466064e-02 -2.777573764324188232e-01 -1.635845601558685303e-01 -2.820857763290405273e-01 1.303191334009170532e-01 2.933614253997802734e-01 -1.105641499161720276e-01 -1.035982817411422729e-01 1.083856001496315002e-01 -3.682075738906860352e-01 -8.518793620169162750e-03 7.847531139850616455e-02 1.191679835319519043e-01 2.867294661700725555e-02 -1.305512934923171997e-01 -2.676134109497070312e-01 -7.724398747086524963e-04 -2.820082753896713257e-02 -2.493312358856201172e-01 -1.134050115942955017e-01 -7.625941932201385498e-02 1.275128424167633057e-01 2.305055595934391022e-02 -3.511612415313720703e-01 2.512885034084320068e-01 -1.416014730930328369e-01 -1.613901108503341675e-01
3.049108684062957764e-01 -1.792058944702148438e-01 -8.702165447175502777e-03 -1.778616309165954590e-01 8.417144417762756348e-02 -1.067051440477371216e-01 -1.278662830591201782e-01 2.389754503965377808e-01 5.835046246647834778e-02 1.484495103359222412e-01 2.006221413612365723e-01 9.256853954866528511e-04 -1.325914114713668823e-01 2.220811992883682251e-01 9.693031013011932373e-02 1.218767389655113220e-01 4.272914305329322815e-02 -3.407328575849533081e-02 -3.449558913707733154e-01 1.434216499328613281e-01 -1.934980154037475586e-01 -3.656921163201332092e-02 3.919255435466766357e-01 -3.110211528837680817e-02 -3.762821108102798462e-02 -3.144779503345489502e-01 1.083413660526275635e-01 2.582824826240539551e-01 -1.397772580385208130e-01 -2.247206717729568481e-01 3.497851639986038208e-02 9.224383533000946045e-02
3.034503757953643799e-01 -2.159932628273963928e-02 -8.381326496601104736e-02 -1.506244949996471405e-02 -9.769404679536819458e-02 -3.314571827650070190e-02 -8.528432250022888184e-02 -5.375149473547935486e-02 -2.287872582674026489e-01 2.562146186828613281e-01 1.979783475399017334e-01 -1.046432331204414368e-01 -7.801775634288787842e-02 5.218309536576271057e-02 -3.113583326339721680e-01 7.340233772993087769e-02 2.460011690855026245e-01 1.738937795162200928e-01 -1.475680023431777954e-01 -3.894434869289398193e-02 -3.886009007692337036e-02 8.826906979084014893e-02 2.104323357343673706e-01 -4.461438953876495361e-02 -5.521430633962154388e-03 9.739194065332412720e-02 5.028653889894485474e-02 2.219705134630203247e-01 -4.232788980007171631e-01 4.189137518405914307e-01 8.235344290733337402e-02 -8.799888193607330322e-02
2.265819311141967773e-01 1.769019216299057007e-01 -1.798949241638183594e-01 2.036636471748352051e-01 1.452647745609283447e-01 -8.381824940443038940e-02 -3.866316676139831543e-01 6.751044653356075287e-03 1.250332742929458618e-01 3.619942069053649902e-01 1.252667158842086792e-01 -1.337040960788726807e-01 1.253353953361511230e-01 -3.504346683621406555e-02 -1.511434465646743774e-01 -1.036601215600967407e-01 -9.372709691524505615e-02 5.370145663619041443e-02 -3.172830641269683838e-01 1.049477458000183105e-01 -8.014710992574691772e-02 -2.012584544718265533e-02 1.652839630842208862e-01 -3.570362627506256104e-01 -1.020418778061866760e-01 -2.543144822120666504e-01 1.512060463428497314e-01 -1.062920838594436646e-01 -1.268041580915451050e-01 -1.131343692541122437e-01 -8.435417711734771729e-02 6.987321376800537109e-02
2.503659129142761230e-01 6.936208903789520264e-02 7.980182021856307983e-02 1.714186370372772217e-01 -5.688541010022163391e-02 1.253961920738220215e-01 -1.466281116008758545e-01 1.190155297517776489e-01 -1.572844572365283966e-02 3.079935312271118164e-01 1.535239517688751221e-01 8.407195657491683960e-02 2.224297672510147095e-01 -3.761017322540283203e-02 -2.886701226234436035e-01 2.380433827638626099e-01 2.265052683651447296e-02 -1.861985474824905396e-01 -1.352538764476776123e-01 -2.100483328104019165e-01 -1.982718408107757568e-01 1.363060716539621353e-02 3.168389499187469482e-01 4.433128982782363892e-02 8.618531376123428345e-02 9.794706851243972778e-02 -1.685137450695037842e-01 -4.213150590658187866e-02 -4.427172243595123291e-01 1.434140056371688843e-01 6.814893335103988647e-02 -1.328471153974533081e-01
4.147439897060394287e-01 -1.862418837845325470e-02 6.664396822452545166e-02 4.875711724162101746e-02 -6.624544039368629456e-03 1.733691543340682983e-01 1.395213156938552856e-01 1.258677989244461060e-01 1.260594837367534637e-02 2.858309447765350342e-01 3.974052891135215759e-02 1.885497011244297028e-02 7.072436064481735229e-02 4.549666643142700195e-01 -3.843986392021179199e-01 -2.037741690874099731e-01 -9.044905006885528564e-02 -1.501524746417999268e-01 -1.955808252096176147e-01 6.363245099782943726e-02 1.259209215641021729e-01 -6.439520418643951416e-02 -4.040567204356193542e-02 -2.470739651471376419e-03 -4.274240694940090179e-03 8.679760247468948364e-02 2.451777160167694092e-01 -5.964799970388412476e-02 -2.491310834884643555e-01 1.285692900419235229e-01 1.281439960002899170e-01 9.709665179252624512e-02
2.589798271656036377e-01 -9.546648710966110229e-02 -8.819612115621566772e-02 -1.144844144582748413e-01 5.501271784305572510e-02 -2.144743502140045166e-02 -1.503415219485759735e-02 1.903609186410903931e-01 9.710889309644699097e-03 4.249483346939086914e-01 2.512461543083190918e-01 1.181621402502059937e-01 -1.543719917535781860e-01 1.880066841840744019e-01 -2.088370323181152344e-01 1.379539025947451591e-03 2.167126834392547607e-01 -2.796705365180969238e-01 -1.413199752569198608e-01 -3.357683122158050537e-01 -2.253280282020568848e-01 1.251669079065322876e-01 6.499179452657699585e-02 -4.455937072634696960e-02 2.310783714056015015e-01 1.970034651458263397e-02 6.022829189896583557e-02 2.211892306804656982e-01 3.495813533663749695e-02 -1.962975859642028809e-01 1.355326771736145020e-01 -8.616507053375244141e-02
2.317702621221542358e-01 -6.726150214672088623e-02 -2.105322778224945068e-01 -9.791030734777450562e-02 -2.952538803219795227e-02 5.397583544254302979e-02 -9.430093318223953247e-02 -2.018837956711649895e-03 7.101776450872421265e-02 3.847198784351348877e-01 3.077783882617950439e-01 2.877337038516998291e-01 -1.078316345810890198e-01 1.842575371265411377e-01 -1.231973841786384583e-01 1.602794826030731201e-01 2.730350196361541748e-01 2.068416476249694824e-01 -1.718050539493560791e-01 -4.610614851117134094e-02 -2.288877218961715698e-01 -6.310932338237762451e-02 2.373962253332138062e-01 -6.898710876703262329e-02 4.869971424341201782e-02 -7.894487679004669189e-02 3.071254789829254150e-01 1.605744063854217529e-01 5.729509890079498291e-02 6.588886678218841553e-02 2.352185398340225220e-01 -4.541289992630481720e-03
-1.168116927146911621e-01 1.076309606432914734e-01 -2.080587446689605713e-01 7.836711406707763672e-02 -5.682315304875373840e-02 1.469048857688903809e-01 2.308128625154495239e-01 -8.232691138982772827e-02 -6.253033131361007690e-02 3.303280472755432129e-01 3.281444013118743896e-01 -1.371983885765075684e-01 1.820308715105056763e-01 2.380818277597427368e-01 -2.618014579638838768e-03 3.709844872355461121e-02 1.979126781225204468e-01 -8.561509847640991211e-02 -1.970462799072265625e-01 -1.251075118780136108e-01 -5.118328928947448730e-01 -6.081024929881095886e-02 1.705953031778335571e-01 -5.525098368525505066e-02 1.708942055702209473e-01 -1.986729353666305542e-01 -1.032410264015197754e-01 1.161812338978052139e-02 -1.449021846055984497e-01 3.270661458373069763e-02 9.681276977062225342e-02 5.941427312791347504e-03
6.885970383882522583e-02 -2.043669819831848145e-01 -2.182764708995819092e-01 1.338765919208526611e-01 1.022528037428855896e-01 6.225437298417091370e-02 1.230177804827690125e-01 -4.966845363378524780e-02 -1.102989390492439270e-01 3.716168105602264404e-01 1.544660031795501709e-01 -1.171633303165435791e-01 -2.866338472813367844e-03 2.903038263320922852e-01 -1.791327446699142456e-01 -1.464437097311019897e-01 8.930978924036026001e-02 -6.705150939524173737e-03 -3.045303821563720703e-01 1.596711762249469757e-02 -3.600138723850250244e-01 2.051599323749542236e-02 3.450483083724975586e-01 5.962547659873962402e-02 1.134463846683502197e-01 4.429814964532852173e-02 5.014538019895553589e-02 -2.987649850547313690e-02 -1.773937642574310303e-01 2.015457004308700562e-01 4.800093919038772583e-02 2.898798584938049316e-01
8.377435803413391113e-02 8.567789942026138306e-02 1.136648356914520264e-01 9.873951226472854614e-02 7.717948406934738159e-02 2.680626213550567627e-01 -1.001778915524482727e-01 3.159854114055633545e-01 -2.432692348957061768e-01 2.327736020088195801e-01 6.460345536470413208e-02 2.055466473102569580e-01 1.522100716829299927e-01 2.337080091238021851e-01 -1.326297223567962646e-01 -1.310492008924484253e-01 2.337998002767562866e-01 -1.121573243290185928e-02 -1.453331112861633301e-01 -6.612429022789001465e-02 -2.084616571664810181e-01 4.508482664823532104e-02 1.433555185794830322e-01 -2.819182574748992920e-01 -6.925587356090545654e-02 -7.981890439987182617e-02 -8.292829245328903198e-02 -1.180166602134704590e-01 -8.436220139265060425e-02 -4.104623198509216309e-02 1.798094063997268677e-01 4.516983628273010254e-01
3.965799510478973389e-02 -4.003990814089775085e-02 -9.835024178028106689e-02 2.090623825788497925e-01 -2.328260242938995361e-02 -1.948779225349426270e-01 1.494718715548515320e-02 1.828081458806991577e-01 -2.438088692724704742e-02 4.403536617755889893e-01 2.834125459194183350e-01 2.857345342636108398e-02 1.503142863512039185e-01 -1.669084280729293823e-02 -4.898830354213714600e-01 -2.078790217638015747e-01 -7.008187472820281982e-02 1.318523883819580078e-01 -7.677134126424789429e-02 -2.280535250902175903e-01 -1.872617304325103760e-01 6.631744094192981720e-03 1.056216806173324585e-01 -1.515441089868545532e-01 -1.955693028867244720e-02 8.712670952081680298e-02 1.324758976697921753e-01 -1.480644345283508301e-01 7.554315775632858276e-02 1.718942970037460327e-01 1.204430311918258667e-01 -2.071879208087921143e-01
3.603975772857666016e-01 -5.625022575259208679e-02 1.347022596746683121e-02 1.040278747677803040e-01 2.778488695621490479e-01 8.332085609436035156e-02 -2.723093926906585693e-01 1.479315608739852905e-01 1.308014839887619019e-01 2.684512138366699219e-01 2.776416242122650146e-01 6.500688940286636353e-02 -7.096909731626510620e-02 -1.622028350830078125e-01 -3.374902307987213135e-01 -2.006395012140274048e-01 1.120251324027776718e-02 -1.011500805616378784e-01 -9.817267209291458130e-02 -2.514788322150707245e-02 -3.932965695858001709e-01 -4.644899815320968628e-02 8.302843570709228516e-02 -2.194921858608722687e-02 -4.058579728007316589e-02 1.149525716900825500e-01 -7.136621326208114624e-02 -9.050507098436355591e-02 6.272516399621963501e-02 7.308557163923978806e-03 1.927497982978820801e-01 -2.562251389026641846e-01
4.422772228717803955e-01 7.468699663877487183e-02 1.011480204761028290e-02 1.446445435285568237e-01 -1.200928017497062683e-01 -3.579576313495635986e-02 -3.775430321693420410e-01 -1.338972598314285278e-01 1.111559942364692688e-02 1.178973317146301270e-01 1.314459443092346191e-01 1.891929656267166138e-01 1.169090997427701950e-02 1.109137684106826782e-01 -2.048877254128456116e-02 1.249512881040573120e-01 1.186214834451675415e-01 -8.123061805963516235e-02 -3.027797639369964600e-01 -2.834943234920501709e-01 -1.655499786138534546e-01 -1.571178250014781952e-02 5.136692896485328674e-02 -1.187386289238929749e-01 3.534401953220367432e-01 -1.238379627466201782e-01 2.239615619182586670e-01 -6.001280620694160461e-02 -1.374097890220582485e-03 2.516036927700042725e-01 -8.456939458847045898e-02 -6.686792522668838501e-02
4.273018985986709595e-02 -1.043190881609916687e-01 3.003046661615371704e-02 -1.086591705679893494e-01 -9.956762194633483887e-03 1.129916980862617493e-01 -2.764359712600708008e-01 5.804890766739845276e-02 -6.186721101403236389e-02 2.973294854164123535e-01 2.303117662668228149e-01 1.252980232238769531e-01 -6.068898364901542664e-02 2.446092218160629272e-01 -2.459038496017456055e-01 5.939980223774909973e-02 3.104263246059417725e-01 3.154051899909973145e-01 -2.995598018169403076e-01 -2.364298105239868164e-01 9.639635682106018066e-02 9.686199575662612915e-02 1.051448211073875427e-01 -6.882842630147933960e-02 1.006369367241859436e-01 -2.114830315113067627e-01 -1.721972413361072540e-02 -2.177595496177673340e-01 -1.070274263620376587e-01 -4.675764963030815125e-02 1.952909380197525024e-01 2.512873113155364990e-01
7.730738818645477295e-02 1.265223622322082520e-01 1.997858732938766479e-01 -8.534417301416397095e-02 4.802198149263858795e-03 -6.552769243717193604e-02 -5.284407734870910645e-02 3.100486993789672852e-01 -1.957504004240036011e-01 4.026727974414825439e-01 2.638953626155853271e-01 3.325735032558441162e-02 -3.661667928099632263e-02 1.873520761728286743e-02 -1.843603998422622681e-01 1.402602903544902802e-02 -1.004134193062782288e-01 6.403215974569320679e-02 -1.571525782346725464e-01 1.114857047796249390e-01 -5.128359794616699219e-01 -7.155614346265792847e-02 2.554431091994047165e-03 -2.203251719474792480e-01 3.667486086487770081e-02 4.015108197927474976e-02 -1.275192052125930786e-01 2.636629641056060791e-01 1.315592974424362183e-01 1.200181432068347931e-02 8.317461609840393066e-02 1.985048800706863403e-01
1.853069365024566650e-01 2.931746542453765869e-01 5.863018333911895752e-02 3.510103747248649597e-02 5.898106843233108521e-02 6.029699742794036865e-02 -2.708474099636077881e-01 -9.095171466469764709e-03 -1.082649827003479004e-01 1.723580062389373779e-01 -5.406881123781204224e-02 4.843141138553619385e-02 6.091540679335594177e-02 7.682139426469802856e-02 -2.221806198358535767e-01 -1.265479922294616699e-01 1.275698393583297729e-01 -1.336928904056549072e-01 -1.320122331380844116e-01 -9.417854994535446167e-02 -1.904401481151580811e-01 1.766809076070785522e-01 7.375460118055343628e-02 3.036475740373134613e-03 -3.121360018849372864e-02 -1.975041776895523071e-01 -3.988377377390861511e-02 -4.862412214279174805e-01 -2.962120175361633301e-01 7.002658396959304810e-02 1.723867654800415039e-01 3.728981912136077881e-01
1.265277564525604248e-01 -5.180276185274124146e-02 -1.377209275960922241e-01 -2.150345891714096069e-01 8.790487051010131836e-02 2.815614640712738037e-01 -1.529379338026046753e-01 -3.600168228149414062e-02 -1.678175628185272217e-01 2.877004742622375488e-01 1.542469263076782227e-01 -9.570511430501937866e-02 3.272125497460365295e-03 2.214346826076507568e-01 -3.335377275943756104e-01 7.128491066396236420e-03 1.056829690933227539e-01 -7.073718309402465820e-02 -1.882046014070510864e-01 -1.946330964565277100e-01 8.944936096668243408e-02 -7.416544854640960693e-02 3.703811466693878174e-01 3.024059534072875977e-01 -9.492285549640655518e-02 -2.492877990007400513e-01 1.234619542956352234e-01 7.458537071943283081e-02 -1.512327343225479126e-01 -3.598688915371894836e-02 9.268072992563247681e-02 2.094188928604125977e-01
1.781807541847229004e-01 -2.671360373497009277e-01 8.307874202728271484e-02 1.443687975406646729e-01 9.811946749687194824e-02 -1.313645094633102417e-01 -8.445197716355323792e-03 7.147005945444107056e-02 2.636924013495445251e-02 2.245144844055175781e-01 3.549734055995941162e-01 2.185786701738834381e-02 -9.668079018592834473e-02 1.020174026489257812e-01 -4.283085167407989502e-01 -3.506989479064941406e-01 1.363212317228317261e-01 -3.660582005977630615e-02 -1.449037939310073853e-01 -1.094754878431558609e-02 -4.490572214126586914e-01 1.192266680300235748e-02 6.823488324880599976e-02 1.323123276233673096e-01 -6.222409009933471680e-02 -6.233651936054229736e-02 -5.309345573186874390e-02 -3.998282924294471741e-02 -5.368442833423614502e-02 1.740557551383972168e-01 -1.069487407803535461e-01 -1.073102504014968872e-01
2.439924627542495728e-01 2.816099226474761963e-01 -3.315547481179237366e-02 2.709934953600168228e-03 1.858793944120407104e-02 -1.746624410152435303e-01 -1.729747354984283447e-01 2.896813452243804932e-01 2.515100240707397461e-01 6.336489319801330566e-02 -1.106478646397590637e-01 -2.383535802364349365e-01 -8.717022091150283813e-02 2.402529120445251465e-02 -5.314765498042106628e-02 -1.186300069093704224e-01 1.457729935646057129e-01 9.724578261375427246e-02 -5.198060870170593262e-01 -2.346437573432922363e-01 -2.440821677446365356e-01 2.096111774444580078e-01 9.599103033542633057e-02 -2.024221569299697876e-01 -4.939467832446098328e-02 -1.172469276934862137e-02 4.774076491594314575e-02 -7.712762057781219482e-02 -8.061008155345916748e-02 -9.801475703716278076e-02 8.950018882751464844e-02 9.686417132616043091e-02
6.206779927015304565e-02 -1.255831271409988403e-01 -8.610338717699050903e-02 -1.073770001530647278e-01 6.504427641630172729e-02 1.759189814329147339e-01 1.757511198520660400e-01 1.502778939902782440e-02 -9.579288773238658905e-03 4.443774521350860596e-01 5.836433917284011841e-02 -7.741386443376541138e-02 -1.544970870018005371e-01 1.152700632810592651e-01 -2.512047886848449707e-01 -1.407013982534408569e-01 2.228227257728576660e-01 6.778463721275329590e-02 -4.514807760715484619e-01 -1.975062303245067596e-02 -1.276655942201614380e-01 -4.818508774042129517e-02 5.226285755634307861e-02 -1.177547797560691833e-01 2.416117787361145020e-01 3.078943490982055664e-02 -2.260103449225425720e-02 1.647039800882339478e-01 -3.106897175312042236e-01 -2.005231194198131561e-02 1.039329320192337036e-01 2.823797762393951416e-01
2.075134664773941040e-01 1.018000915646553040e-01 -6.705344468355178833e-02 -1.636682823300361633e-02 -1.913866847753524780e-01 -8.758995682001113892e-02 1.049080789089202881e-01 -1.568458601832389832e-02 1.315460056066513062e-01 1.521775722503662109e-01 1.590588837862014771e-01 3.296163678169250488e-02 -1.128953546285629272e-01 3.740667402744293213e-01 -2.048389613628387451e-01 -4.469670355319976807e-02 2.014811635017395020e-01 -8.844237774610519409e-02 -1.420497894287109375e-01 -2.567125558853149414e-01 -7.296466827392578125e-02 -3.446506559848785400e-01 3.692995011806488037e-01 -1.564471125602722168e-01 -3.853051364421844482e-01 5.169262737035751343e-02 4.263967648148536682e-02 4.335394594818353653e-03 -5.389839410781860352e-02 -7.496395707130432129e-02 -4.854393005371093750e-02 1.986693739891052246e-01
2.699469029903411865e-01 7.214704155921936035e-02 -1.337987184524536133e-01 1.071048676967620850e-01 -2.299131006002426147e-01 -7.472501695156097412e-02 -1.172031983733177185e-01 2.157279849052429199e-01 -1.722103506326675415e-01 1.935446709394454956e-01 1.561291050165891647e-02 6.537307053804397583e-02 -3.289468958973884583e-02 3.728041350841522217e-01 1.318413466215133667e-01 2.226713113486766815e-02 8.617196232080459595e-02 1.383408010005950928e-01 -2.951899766921997070e-01 -1.826239824295043945e-01 8.169323205947875977e-02 -7.220296561717987061e-02 2.462621182203292847e-01 -2.282228171825408936e-01 -1.758206188678741455e-01 3.025150895118713379e-01 6.251033395528793335e-02 -1.789320409297943115e-01 -2.530906200408935547e-01 -2.101935595273971558e-01 6.250198930501937866e-02 4.571102187037467957e-02
3.529198169708251953e-01 2.962742745876312256e-01 2.752033993601799011e-02 5.071014165878295898e-02 1.643612533807754517e-01 3.556012734770774841e-02 -1.346040517091751099e-01 8.604373037815093994e-02 -4.437950253486633301e-02 3.254201710224151611e-01 2.334772795438766479e-01 1.224563643336296082e-01 1.825828105211257935e-01 -2.580484747886657715e-01 -3.412716090679168701e-01 6.664875894784927368e-03 4.971485957503318787e-02 -2.027657926082611084e-01 3.725038468837738037e-02 -1.374670583754777908e-02 -2.047894597053527832e-01 -1.353328675031661987e-01 1.474174708127975464e-01 -6.973819434642791748e-02 -5.532106757164001465e-02 -1.268905103206634521e-01 -1.444547474384307861e-01 1.901206225156784058e-01 -9.056544303894042969e-02 -4.174142330884933472e-02 2.897676229476928711e-01 -1.860984116792678833e-01
1.242808774113655090e-01 5.858956277370452881e-02 -1.052302122116088867e-01 9.078175574541091919e-02 3.372988104820251465e-02 2.412524633109569550e-02 -2.243740409612655640e-01 1.037672013044357300e-01 -3.290694355964660645e-01 1.300595998764038086e-01 1.759170591831207275e-01 3.635208606719970703e-01 -1.649226993322372437e-01 1.270457059144973755e-01 1.318913698196411133e-02 2.031300030648708344e-02 2.017356455326080322e-01 -1.811327412724494934e-02 4.064356908202171326e-02 7.876511663198471069e-02 -4.382949769496917725e-01 4.409863147884607315e-03 2.104904502630233765e-01 -1.144202873110771179e-01 -1.474402099847793579e-01 -7.687801122665405273e-02 -3.302901238203048706e-02 -1.480115950107574463e-02 -1.869382113218307495e-01 -1.579596102237701416e-01 -1.632765084505081177e-01 3.909424841403961182e-01
3.315775990486145020e-01 1.801891177892684937e-01 2.770216949284076691e-02 4.713844507932662964e-02 2.372341454029083252e-01 -1.224508136510848999e-01 -8.629781007766723633e-02 1.071693152189254761e-01 1.633337289094924927e-01 1.284026205539703369e-01 -1.045679450035095215e-01 -6.294988095760345459e-02 1.091616153717041016e-01 1.542569994926452637e-01 -3.597888052463531494e-01 -1.209928020834922791e-01 1.549725234508514404e-01 1.215241383761167526e-02 -3.234006762504577637e-01 -1.832964122295379639e-01 -1.705550998449325562e-01 -8.038669079542160034e-02 -7.898287475109100342e-02 2.476161904633045197e-02 -1.025613322854042053e-01 -4.462997242808341980e-02 -1.583728045225143433e-01 3.531935065984725952e-02 -3.661432266235351562e-01 2.235734136775135994e-03 -6.143736839294433594e-02 3.809174299240112305e-01
2.520749568939208984e-01 1.816094480454921722e-02 5.940404720604419708e-03 1.067970842123031616e-01 -5.258598364889621735e-03 6.712736189365386963e-02 -8.227448910474777222e-02 1.915153264999389648e-01 -2.221263796091079712e-01 2.767780423164367676e-01 5.513255298137664795e-02 1.688685566186904907e-01 -1.670470088720321655e-01 2.599779665470123291e-01 -2.517348527908325195e-01 -7.724615931510925293e-02 2.326819598674774170e-01 -2.704023569822311401e-02 -1.991053968667984009e-01 1.443230211734771729e-01 -1.324524134397506714e-01 5.437900777906179428e-03 2.249227277934551239e-02 -2.187376320362091064e-01 1.208125948905944824e-01 -3.225044608116149902e-01 -2.092286571860313416e-02 -1.832428574562072754e-01 -2.392145544290542603e-01 7.119543850421905518e-02 5.420050024986267090e-02 3.940221369266510010e-01
3.494748473167419434e-02 9.586749970912933350e-02 2.268098294734954834e-02 9.275694191455841064e-02 -1.185413226485252380e-01 -1.242298483848571777e-01 -1.530605368316173553e-02 3.051593303680419922e-01 9.918870031833648682e-02 2.886460721492767334e-01 3.844608962535858154e-01 -3.416276872158050537e-01 1.095657721161842346e-01 2.775119990110397339e-02 -1.642234772443771362e-01 -2.457408010959625244e-01 1.234626621007919312e-01 6.368616223335266113e-02 2.461759001016616821e-02 -1.449908465147018433e-01 -1.126048713922500610e-01 -2.345199391129426658e-05 1.050837710499763489e-01 -3.703305423259735107e-01 6.788622587919235229e-02 8.755754679441452026e-02 3.100949823856353760e-01 -1.749451160430908203e-01 -1.366091221570968628e-01 -1.209791377186775208e-01 -9.735074639320373535e-02 1.273251622915267944e-01
1.801542937755584717e-02 1.234047934412956238e-01 -1.871593147516250610e-01 2.310904860496520996e-01 2.340381443500518799e-01 -5.195228755474090576e-02 -3.587692975997924805e-01 5.699545890092849731e-02 2.367056608200073242e-01 2.994622588157653809e-01 4.195961952209472656e-01 -4.537295177578926086e-02 1.330903619527816772e-01 -9.537648409605026245e-03 -9.302601963281631470e-02 1.267343461513519287e-01 1.458897292613983154e-01 4.566280916333198547e-02 -1.480522155761718750e-01 -1.070257741957902908e-02 -1.106040924787521362e-01 -6.806270033121109009e-02 1.170036792755126953e-01 -2.783187031745910645e-01 -1.891510188579559326e-01 -2.105976641178131104e-01 2.473025470972061157e-01 -8.836279809474945068e-02 -1.990346051752567291e-02 -8.575620502233505249e-02 1.700020134449005127e-01 3.263636678457260132e-02
1.357205212116241455e-01 3.452646434307098389e-01 8.221203088760375977e-02 -3.910065069794654846e-02 -1.015698015689849854e-01 -3.280040994286537170e-02 -2.257187366485595703e-01 2.332637906074523926e-01 -1.347183436155319214e-01 8.315026760101318359e-02 6.753191351890563965e-02 -1.148649677634239197e-01 1.470010727643966675e-01 -2.858650870621204376e-02 -2.858982086181640625e-01 1.067175418138504028e-01 2.267446219921112061e-01 3.811846021562814713e-03 -1.743711531162261963e-01 -3.285822570323944092e-01 -1.858879923820495605e-01 -1.928655207157135010e-01 -1.634681224822998047e-01 -4.754744470119476318e-03 -3.656213358044624329e-02 7.121415436267852783e-02 1.550631821155548096e-01 -4.123427271842956543e-01 -2.169010192155838013e-01 -9.003835171461105347e-02 -1.257413029670715332e-01 1.386459320783615112e-01
3.897567093372344971e-01 -9.274574927985668182e-03 1.135724335908889771e-01 2.609567902982234955e-02 -1.679347157478332520e-01 -1.375208795070648193e-01 -1.183985080569982529e-02 1.745831593871116638e-02 1.829375773668289185e-01 1.839512959122657776e-02 5.735088884830474854e-02 -1.510251611471176147e-01 -8.415344357490539551e-02 8.025643229484558105e-02 -2.156630158424377441e-01 2.957448065280914307e-01 2.022939920425415039e-01 1.523328721523284912e-01 -1.937308013439178467e-01 -2.156538665294647217e-01 -3.504849374294281006e-01 2.570685371756553650e-02 3.439257293939590454e-02 -2.171980142593383789e-01 -3.330333158373832703e-02 -6.215221434831619263e-02 2.462305724620819092e-01 -3.132552504539489746e-01 -6.878910213708877563e-02 -2.793277204036712646e-01 5.425206944346427917e-02 1.000495851039886475e-01
5.883482843637466431e-02 2.309238761663436890e-01 -4.808864742517471313e-02 -7.132876664400100708e-02 -1.858967542648315430e-01 2.244640439748764038e-01 5.712749063968658447e-02 2.493646144866943359e-01 -1.543567329645156860e-01 6.320837140083312988e-02 1.198111474514007568e-01 1.516227871179580688e-01 -1.232147887349128723e-01 9.949044883251190186e-02 -1.353160887956619263e-01 -8.304572850465774536e-02 -8.006566017866134644e-02 1.704081743955612183e-01 -3.161656558513641357e-01 -1.822210997343063354e-01 -1.972542107105255127e-01 2.841570675373077393e-01 5.223842337727546692e-02 -7.551318407058715820e-02 -1.096052005887031555e-01 -2.572847306728363037e-01 -5.172982439398765564e-02 -2.460486590862274170e-01 -1.629024893045425415e-01 1.387930810451507568e-01 1.224142238497734070e-01 4.135948717594146729e-01
2.871318161487579346e-01 1.831269860267639160e-01 -1.121135801076889038e-01 -2.765853144228458405e-02 -2.265388220548629761e-01 2.106987312436103821e-02 3.057419136166572571e-02 1.954579949378967285e-01 8.906951546669006348e-02 6.732431799173355103e-02 7.125282287597656250e-02 -5.883673205971717834e-02 -3.310249745845794678e-02 1.013199798762798309e-02 -4.807686209678649902e-01 3.624496981501579285e-02 1.272366940975189209e-01 -1.663027405738830566e-01 -3.821950033307075500e-02 -6.015264987945556641e-02 -1.164863333106040955e-01 -1.727390289306640625e-01 2.314636707305908203e-01 1.436247378587722778e-01 2.708562314510345459e-01 2.881250530481338501e-02 2.031357735395431519e-01 -1.715824156999588013e-01 -1.520745009183883667e-01 4.203020036220550537e-02 1.443562656641006470e-01 4.098313152790069580e-01
6.810549646615982056e-02 7.682531327009201050e-02 -1.115428935736417770e-02 5.480530112981796265e-02 -6.226020306348800659e-02 -2.901014313101768494e-02 -9.154462069272994995e-02 1.808838546276092529e-01 -2.191381901502609253e-01 2.552183270454406738e-01 1.269255131483078003e-01 2.037485390901565552e-01 2.977246418595314026e-02 2.319201380014419556e-01 -2.886250019073486328e-01 -1.536902487277984619e-01 2.475126683712005615e-01 -1.126021891832351685e-01 -1.310261487960815430e-01 1.593587994575500488e-01 -1.515717357397079468e-01 1.905223429203033447e-01 1.424576994031667709e-02 -1.299878656864166260e-01 1.052468493580818176e-01 -2.572053670883178711e-01 6.166848540306091309e-02 -2.903828620910644531e-01 -3.606799840927124023e-01 1.589685082435607910e-01 6.404609978199005127e-02 3.007276058197021484e-01
2.273749262094497681e-01 -1.954349428415298462e-01 -1.404588818550109863e-01 1.443426758050918579e-01 -8.214977383613586426e-02 -4.584574326872825623e-02 -2.845872044563293457e-01 1.709409952163696289e-01 2.459233552217483521e-01 1.274831295013427734e-01 2.355857640504837036e-01 1.665858477354049683e-01 -9.958922863006591797e-02 1.142685338854789734e-01 -6.914720684289932251e-02 2.110918909311294556e-01 6.428448110818862915e-02 -7.799952477216720581e-02 -2.988919615745544434e-01 -4.434831440448760986e-02 -4.838809370994567871e-01 -1.681703031063079834e-01 1.126796156167984009e-01 -1.836980879306793213e-01 1.069861184805631638e-02 -1.536393538117408752e-02 1.244518533349037170e-01 1.547023206949234009e-01 -1.339322626590728760e-01 -8.667654357850551605e-03 -1.023913994431495667e-01 -1.988244354724884033e-01
1.256001740694046021e-01 3.185019269585609436e-02 9.320088475942611694e-02 -1.332399249076843262e-01 4.719647765159606934e-02 -2.147493213415145874e-01 -1.446341276168823242e-01 2.401307225227355957e-01 4.155328497290611267e-02 1.812290847301483154e-01 3.419197201728820801e-01 1.723040342330932617e-01 -1.675298810005187988e-01 1.522724926471710205e-01 -1.085870265960693359e-01 -1.108321081846952438e-02 -5.860572308301925659e-02 1.973820775747299194e-01 -1.862741261720657349e-01 1.640545576810836792e-02 -5.424624681472778320e-01 -3.683201596140861511e-02 1.043132692575454712e-01 -5.735241621732711792e-02 -1.203767880797386169e-01 1.646395623683929443e-01 2.662588097155094147e-02 8.112286031246185303e-02 -7.589146029204130173e-03 2.664908766746520996e-01 2.583679258823394775e-01 1.078852340579032898e-01
5.437151342630386353e-02 2.401085942983627319e-01 1.772107183933258057e-02 2.452006340026855469e-01 7.303716242313385010e-02 6.199500337243080139e-02 -2.185053378343582153e-01 -3.397459536790847778e-02 -2.235458642244338989e-01 1.275920271873474121e-01 3.313926756381988525e-01 -7.240861188620328903e-03 -9.816058911383152008e-03 1.592911332845687866e-01 -2.536520957946777344e-01 -4.724762216210365295e-02 -3.005165979266166687e-02 2.077605873346328735e-01 8.951211720705032349e-02 -2.314304262399673462e-01 -1.751609891653060913e-01 1.026693508028984070e-01 1.720652431249618530e-01 -1.090954244136810303e-01 -1.180642321705818176e-01 -1.583552360534667969e-01 -4.332740977406501770e-02 2.372960746288299561e-01 -3.543677926063537598e-01 3.181580305099487305e-01 -1.619250178337097168e-01 -1.188120394945144653e-01
1.504914462566375732e-01 -1.444238126277923584e-01 -1.112424209713935852e-01 -2.937830425798892975e-02 -1.094705089926719666e-01 -7.120117079466581345e-03 -3.008639216423034668e-01 8.854702860116958618e-02 4.842774569988250732e-02 1.058086976408958435e-01 1.977786868810653687e-01 -1.033865734934806824e-01 -5.640898644924163818e-02 3.370956778526306152e-01 8.642344176769256592e-02 1.787744462490081787e-01 -2.321868389844894409e-02 2.546168863773345947e-02 -2.150115966796875000e-01 -4.373537749052047729e-02 -3.709891736507415771e-01 -2.445833981037139893e-01 3.049389123916625977e-01 -1.684286594390869141e-01 -1.302448939532041550e-02 6.057369988411664963e-03 3.093352913856506348e-01 1.584662646055221558e-01 -5.222712457180023193e-02 5.759835988283157349e-02 3.647938370704650879e-02 3.416857421398162842e-01
3.383894562721252441e-01 -1.574143469333648682e-01 6.918742507696151733e-02 1.732117310166358948e-02 1.837423145771026611e-01 -8.628461509943008423e-02 -2.083881944417953491e-01 2.546794414520263672e-01 -1.073726639151573181e-01 2.705451250076293945e-01 2.061237096786499023e-01 -6.005823239684104919e-02 -4.506135359406471252e-02 1.143651232123374939e-01 -8.656629174947738647e-02 5.806219577789306641e-02 2.858579456806182861e-01 -2.529919445514678955e-01 -2.152524143457412720e-01 3.541176766157150269e-02 7.668646425008773804e-02 3.118584156036376953e-01 1.440381109714508057e-01 -1.547049731016159058e-02 -1.420248597860336304e-01 -1.519886869937181473e-02 4.132914543151855469e-01 -3.960490599274635315e-02 -2.239052578806877136e-02 6.147867441177368164e-02 1.236887052655220032e-01 -1.398213654756546021e-01
1.598808616399765015e-01 3.456633985042572021e-01 -7.599949836730957031e-02 -3.059865236282348633e-01 -1.185522153973579407e-01 4.105525091290473938e-02 -2.499675303697586060e-01 4.095298945903778076e-01 -9.865202754735946655e-02 5.740530788898468018e-02 2.234162390232086182e-01 8.274590969085693359e-02 1.349052637815475464e-01 1.885023415088653564e-01 -3.077048957347869873e-01 -2.951348433271050453e-03 6.655518710613250732e-02 -2.125439494848251343e-01 -2.397304773330688477e-01 -5.374278128147125244e-02 1.084071844816207886e-01 -9.046786278486251831e-02 3.103101812303066254e-02 5.402732267975807190e-02 -7.152975536882877350e-03 -2.348533123731613159e-01 -1.689317524433135986e-01 3.223035484552383423e-02 -2.495501190423965454e-01 -2.074284665286540985e-02 7.334359735250473022e-02 6.891235709190368652e-02
3.475711047649383545e-01 1.639527678489685059e-01 -1.109438389539718628e-01 7.159598916769027710e-02 -5.792917311191558838e-02 2.162665687501430511e-02 -2.158063501119613647e-01 1.088506430387496948e-01 6.244709342718124390e-02 5.241371393203735352e-01 8.732980489730834961e-02 1.022190079092979431e-01 4.883909970521926880e-02 1.501887291669845581e-01 -8.696905523538589478e-02 7.084970176219940186e-02 5.834782123565673828e-02 -1.348636746406555176e-01 -2.404519915580749512e-01 -2.254846543073654175e-01 -6.908556073904037476e-02 6.219020113348960876e-02 2.720700800418853760e-01 -1.711680442094802856e-01 3.410560637712478638e-02 -5.077366903424263000e-02 2.682034112513065338e-02 3.467891216278076172e-01 2.245398312807083130e-01 -9.746845811605453491e-02 -1.050909757614135742e-01 2.270282059907913208e-02
1.128243729472160339e-01 4.499433562159538269e-02 -7.430129498243331909e-02 1.932290792465209961e-01 1.961158215999603271e-01 9.170160628855228424e-03 -1.711614876985549927e-01 3.438994884490966797e-01 -5.107471346855163574e-02 2.422281503677368164e-01 2.093434780836105347e-01 -4.061665236949920654e-01 -3.629584982991218567e-02 1.489201188087463379e-01 -2.596875727176666260e-01 2.362216711044311523e-01 3.995594754815101624e-02 -9.125364944338798523e-03 -7.348569482564926147e-02 5.424222722649574280e-02 -2.548590600490570068e-01 -8.641748875379562378e-02 -5.445272475481033325e-02 -1.879417449235916138e-01 -1.034572795033454895e-01 -9.033249318599700928e-02 2.348399721086025238e-02 1.121620461344718933e-01 -9.122547507286071777e-02 5.848805978894233704e-02 -3.958548605442047119e-01 1.352695524692535400e-01
1.331501901149749756e-01 3.898754715919494629e-01 4.268616810441017151e-02 -1.024448946118354797e-01 -1.605856716632843018e-01 -1.373992264270782471e-01 -2.363825142383575439e-01 1.928348690271377563e-01 -1.619065850973129272e-01 6.474438309669494629e-02 2.340907752513885498e-01 3.477938845753669739e-02 7.438123226165771484e-02 -1.030724644660949707e-01 -2.323657572269439697e-01 2.131119966506958008e-01 1.793675422668457031e-01 1.020523160696029663e-01 -2.517976164817810059e-01 -1.609217226505279541e-01 -1.096589863300323486e-01 -3.434152007102966309e-01 -1.677643954753875732e-01 -2.272022655233740807e-03 -5.618853121995925903e-02 1.394562236964702606e-02 9.091902524232864380e-02 -3.084568381309509277e-01 -1.916925609111785889e-01 -1.721900999546051025e-01 3.146551083773374557e-03 1.227955445647239685e-01
3.166545629501342773e-01 1.719185113906860352e-01 1.441641300916671753e-01 1.607439815998077393e-01 -1.540521383285522461e-01 1.157280579209327698e-01 -1.421076804399490356e-02 2.947154939174652100e-01 -6.749522406607866287e-03 2.845327854156494141e-01 1.865368634462356567e-01 1.014602109789848328e-01 1.275090426206588745e-01 2.195020206272602081e-02 -1.075253933668136597e-01 2.485050857067108154e-01 7.294014096260070801e-02 -2.674291431903839111e-01 -5.242477729916572571e-02 -1.346922665834426880e-01 -1.716011613607406616e-01 6.340554356575012207e-02 2.489888668060302734e-01 -9.787321835756301880e-02 4.577521607279777527e-02 7.088708877563476562e-02 -1.264477521181106567e-01 -5.212915316224098206e-02 -4.298652708530426025e-01 1.057790145277976990e-01 1.186396181583404541e-01 -2.111157625913619995e-01
1.331862248480319977e-02 -4.245612025260925293e-02 1.347645819187164307e-01 1.814023703336715698e-01 -1.026239097118377686e-01 5.647831037640571594e-02 -2.350226640701293945e-01 2.571964263916015625e-01 -2.686058878898620605e-01 1.828022301197052002e-01 1.326847076416015625e-01 1.859476119279861450e-01 2.032556571066379547e-02 1.470616161823272705e-01 -6.618235260248184204e-02 7.343214750289916992e-02 2.717438042163848877e-01 2.311046235263347626e-02 -2.476233839988708496e-01 -1.038002199493348598e-03 -2.239679992198944092e-01 2.860284410417079926e-02 1.752475500106811523e-01 9.380209259688854218e-03 4.820735007524490356e-02 -2.313260436058044434e-01 2.264466881752014160e-02 2.168228626251220703e-01 -1.492276638746261597e-01 -5.767537653446197510e-02 1.776820421218872070e-01 4.942481219768524170e-01
2.279751002788543701e-01 3.812941014766693115e-01 -8.605979382991790771e-02 -1.280432194471359253e-01 1.098894746974110603e-03 -4.825570806860923767e-02 1.347173899412155151e-01 2.229813635349273682e-01 -1.006518974900245667e-01 1.644967347383499146e-01 -5.017515644431114197e-02 1.504876166582107544e-01 2.033485919237136841e-01 1.720314025878906250e-01 -3.039245605468750000e-01 8.217179775238037109e-02 1.462073177099227905e-01 1.830077916383743286e-01 -8.385093510150909424e-02 3.153408691287040710e-02 -1.171661466360092163e-01 7.335647009313106537e-03 1.639652103185653687e-01 -2.066540420055389404e-01 5.472607165575027466e-02 -2.260921150445938110e-02 -7.253075391054153442e-02 -1.897056847810745239e-01 -3.850657045841217041e-01 1.881086677312850952e-01 1.659267395734786987e-01 2.720413506031036377e-01
9.150962531566619873e-02 1.835629642009735107e-01 -1.761222481727600098e-01 1.664855927228927612e-01 -1.356796026229858398e-01 -1.294094603508710861e-02 -2.706954777240753174e-01 1.174178794026374817e-01 -5.781335011124610901e-02 1.382205635309219360e-01 1.433410868048667908e-02 -3.661833237856626511e-03 1.269859075546264648e-01 2.633998990058898926e-01 -3.083410561084747314e-01 1.989163830876350403e-02 2.124543637037277222e-01 -2.873244583606719971e-01 -3.221735954284667969e-01 -2.241304367780685425e-01 8.376189321279525757e-02 -1.488575190305709839e-01 2.563845515251159668e-01 -1.699354946613311768e-01 -3.157823383808135986e-01 -1.178618371486663818e-01 1.219480931758880615e-01 1.960192024707794189e-01 1.142104342579841614e-02 7.455690950155258179e-02 1.906940713524818420e-02 1.069948226213455200e-01
1.085922643542289734e-01 2.194260656833648682e-01 -1.374790370464324951e-01 5.462862551212310791e-02 1.620402187108993530e-02 -5.230877175927162170e-02 -3.976318985223770142e-02 4.295797646045684814e-01 7.029566913843154907e-02 -2.719482034444808960e-02 3.078208863735198975e-01 8.999349921941757202e-02 1.393089909106492996e-02 3.259987831115722656e-01 -3.284313529729843140e-02 8.058062195777893066e-02 -8.178524672985076904e-02 1.911542266607284546e-01 -2.822318673133850098e-01 -6.590379774570465088e-02 9.067662805318832397e-02 2.990639954805374146e-02 3.201981186866760254e-01 -2.094069570302963257e-01 5.202760174870491028e-02 2.210987918078899384e-02 1.804138869047164917e-01 2.965618483722209930e-02 2.083252742886543274e-02 1.208915561437606812e-01 3.149617612361907959e-01 2.699742317199707031e-01
4.084090888500213623e-01 2.569677531719207764e-01 -2.938960790634155273e-01 1.099493727087974548e-01 -3.033343330025672913e-02 -1.031915396451950073e-01 -2.043333500623703003e-01 1.460230648517608643e-01 -1.378511190414428711e-01 1.320503056049346924e-01 1.530113518238067627e-01 -1.362189054489135742e-01 -3.005556166172027588e-01 2.601529359817504883e-01 -1.991286315023899078e-02 -5.611814931035041809e-02 3.880623355507850647e-02 1.265161782503128052e-01 -1.144923269748687744e-01 5.201752483844757080e-02 -2.068002074956893921e-01 -6.834977865219116211e-02 1.098650228232145309e-02 -1.824139505624771118e-01 -6.287515163421630859e-02 9.260805696249008179e-02 2.894523739814758301e-01 8.294017612934112549e-02 -2.222870141267776489e-01 -2.746270596981048584e-01 -4.912495613098144531e-02 -9.746231883764266968e-02
2.592190206050872803e-01 1.724024862051010132e-01 -4.079810343682765961e-03 -2.349827997386455536e-02 -7.398284971714019775e-02 7.377300411462783813e-02 -1.277123093605041504e-01 9.118947386741638184e-02 -3.742027282714843750e-01 -1.392490267753601074e-01 8.441486954689025879e-02 -8.393307030200958252e-02 -7.741355895996093750e-02 2.820722460746765137e-01 -2.837731242179870605e-01 4.478671401739120483e-02 1.216859966516494751e-01 -2.504276931285858154e-01 -4.101905226707458496e-01 8.384299278259277344e-02 4.404971748590469360e-02 -2.233034968376159668e-01 2.072028964757919312e-01 -6.655827164649963379e-02 -2.664027921855449677e-02 4.273442178964614868e-02 3.071316890418529510e-02 1.909654401242733002e-02 -2.379600107669830322e-01 -1.732102781534194946e-01 -1.561334729194641113e-01 2.418044507503509521e-01
2.467014789581298828e-01 7.382958382368087769e-02 2.054284363985061646e-01 -2.681766450405120850e-01 -8.257599174976348877e-02 -2.173507809638977051e-01 -2.145367711782455444e-01 1.934809684753417969e-01 6.458619236946105957e-02 2.033029347658157349e-01 2.425348907709121704e-01 4.405772313475608826e-02 -1.143620312213897705e-01 3.319535851478576660e-01 -1.857784241437911987e-01 7.440912723541259766e-02 -8.747182786464691162e-02 1.652955710887908936e-01 5.675384774804115295e-02 -7.052433490753173828e-02 -3.798478245735168457e-01 -3.287214413285255432e-02 2.000154554843902588e-01 -1.990026980638504028e-01 6.923718750476837158e-02 -9.324733167886734009e-02 9.861939400434494019e-02 1.912958174943923950e-01 1.184815242886543274e-01 1.734354197978973389e-01 1.986995190382003784e-01 3.012297302484512329e-02
2.090369910001754761e-01 9.719955176115036011e-02 -3.537437319755554199e-02 -1.644406169652938843e-01 -1.382258981466293335e-01 8.150485157966613770e-02 -1.202538534998893738e-01 9.371504187583923340e-02 -5.252591893076896667e-02 1.273360252380371094e-01 1.637688577175140381e-01 2.210038751363754272e-01 -7.031268626451492310e-02 -1.403787434101104736e-01 -3.498537540435791016e-01 1.937161535024642944e-01 9.262206405401229858e-02 -3.605236485600471497e-02 -3.275603055953979492e-01 -2.305962890386581421e-01 -2.332301586866378784e-01 2.139874100685119629e-01 4.245060980319976807e-01 -8.686474757269024849e-04 1.896067559719085693e-01 -1.370698213577270508e-01 -1.031960546970367432e-01 8.775552362203598022e-02 1.817824691534042358e-02 -6.316997855901718140e-02 -8.320068567991256714e-02 -2.351302802562713623e-01
1.858199089765548706e-01 -1.638733223080635071e-02 6.891831010580062866e-02 7.802261505275964737e-03 2.074474655091762543e-02 -2.895950078964233398e-01 8.148854970932006836e-02 4.748824983835220337e-03 6.296563148498535156e-02 2.088088840246200562e-01 1.908304989337921143e-01 -2.675306797027587891e-01 1.230284050107002258e-01 2.092015445232391357e-01 -1.431772261857986450e-01 -3.638453781604766846e-02 1.253996640443801880e-01 -5.618618428707122803e-02 -3.047647327184677124e-02 -2.242977917194366455e-01 -2.179944217205047607e-01 1.880113482475280762e-01 3.387763202190399170e-01 -2.079816721379756927e-02 1.399059593677520752e-01 -3.787693381309509277e-01 -2.149273641407489777e-02 -3.260677456855773926e-01 -1.950471699237823486e-01 -2.254177033901214600e-01 2.909582108259201050e-04 7.926585525274276733e-02
3.563987314701080322e-01 2.496313750743865967e-01 7.984158396720886230e-02 1.469939500093460083e-01 -3.236432746052742004e-02 1.566918753087520599e-02 -1.196896880865097046e-01 1.886069625616073608e-01 -9.025907516479492188e-02 2.248537540435791016e-01 1.582134813070297241e-01 2.983394265174865723e-02 -1.331020891666412354e-01 1.961375176906585693e-01 6.640781462192535400e-02 1.801077648997306824e-02 9.416605532169342041e-02 1.039052754640579224e-01 -3.733827173709869385e-01 -2.840164303779602051e-01 2.152401953935623169e-01 -2.306055128574371338e-01 1.780771762132644653e-01 -1.071030274033546448e-01 -2.522225026041269302e-03 3.192306756973266602e-01 -2.300639450550079346e-02 -2.252162806689739227e-02 -2.273680865764617920e-01 -1.709391325712203979e-01 -1.099026482552289963e-02 1.397193670272827148e-01
1.269770115613937378e-01 1.666247993707656860e-01 1.602143645286560059e-01 5.050061270594596863e-02 -1.929600350558757782e-02 -2.774055600166320801e-01 -2.239667624235153198e-01 2.126801460981369019e-01 -8.965719491243362427e-02 4.645819216966629028e-02 3.239457309246063232e-01 -1.255695521831512451e-02 -8.836611360311508179e-02 2.291589379310607910e-01 -1.620297878980636597e-01 -6.006086245179176331e-03 -1.256343629211187363e-02 2.664862014353275299e-02 -1.755213737487792969e-02 2.371089160442352295e-02 -3.808300793170928955e-01 -1.359774172306060791e-01 1.561168134212493896e-01 -2.617621123790740967e-01 -3.422731533646583557e-02 -4.065078496932983398e-02 1.099787279963493347e-01 -8.153498917818069458e-02 1.935523599386215210e-01 2.493351846933364868e-01 4.082682430744171143e-01 8.505463600158691406e-02
-4.491468518972396851e-02 -1.935950107872486115e-02 -3.167719841003417969e-01 2.024244703352451324e-02 -3.120634257793426514e-01 4.655755311250686646e-02 -1.376995891332626343e-01 1.416298598051071167e-01 -1.904116421937942505e-01 1.434569060802459717e-01 1.388718001544475555e-02 1.966167092323303223e-01 -3.249980881810188293e-02 1.352236717939376831e-01 -2.319937497377395630e-01 -2.564508020877838135e-01 -6.082127988338470459e-02 -1.835160553455352783e-01 -2.849302887916564941e-01 -9.193006157875061035e-02 -1.563418656587600708e-01 -9.467106312513351440e-02 -9.819341823458671570e-03 -6.928771734237670898e-02 -1.747705042362213135e-01 8.095067739486694336e-02 4.143187403678894043e-01 -1.710561290383338928e-02 -3.079138696193695068e-01 -5.609384179115295410e-02 2.192733883857727051e-01 5.709672719240188599e-02
1.397828608751296997e-01 2.710486948490142822e-01 -5.258201807737350464e-02 -1.322492305189371109e-02 -4.668436199426651001e-02 4.107709228992462158e-02 -9.884476661682128906e-02 1.177648901939392090e-01 1.324680894613265991e-01 9.564981609582901001e-02 9.146372973918914795e-02 2.453897446393966675e-01 -8.564075455069541931e-03 2.147995084524154663e-01 -9.282750636339187622e-02 -4.924958199262619019e-02 2.508977353572845459e-01 -1.279476135969161987e-01 -3.138699829578399658e-01 -2.610826119780540466e-02 -1.340280324220657349e-01 -1.986347138881683350e-01 2.800964713096618652e-01 4.715038090944290161e-02 -2.386990636587142944e-01 8.456964045763015747e-02 1.211091801524162292e-01 1.341269724071025848e-02 -9.710580855607986450e-02 3.118337988853454590e-01 1.277233213186264038e-01 4.532573819160461426e-01
3.021896779537200928e-01 -1.193933188915252686e-01 -1.430498063564300537e-01 -3.373160213232040405e-02 -1.248274669051170349e-01 -4.271338880062103271e-01 -3.750048205256462097e-02 3.079914152622222900e-01 -1.231031641364097595e-01 7.457915693521499634e-02 2.824945747852325439e-01 -2.149758338928222656e-01 -5.129798874258995056e-02 2.418293505907058716e-01 -1.633998155593872070e-01 9.573224186897277832e-02 8.343140035867691040e-02 9.234884381294250488e-02 -2.050516009330749512e-01 -2.995255291461944580e-01 -4.184761270880699158e-02 7.840911857783794403e-03 -4.326193034648895264e-02 -6.272189319133758545e-02 -3.278982639312744141e-02 -1.177754104137420654e-01 2.723472425714135170e-03 -2.681420743465423584e-01 -1.191353574395179749e-01 -2.128096818923950195e-01 -1.782172024250030518e-01 4.310942068696022034e-02
3.081798255443572998e-01 1.892352402210235596e-01 -1.776977181434631348e-01 -1.830240935087203979e-01 5.802066996693611145e-02 -1.754259616136550903e-01 -1.913055181503295898e-01 3.638195991516113281e-01 4.105567187070846558e-02 7.795271277427673340e-02 1.620468646287918091e-01 2.151140272617340088e-01 -1.649710088968276978e-01 -5.725301057100296021e-02 -2.802374660968780518e-01 2.960020862519741058e-02 1.656793057918548584e-02 2.593756467103958130e-02 -3.431015908718109131e-01 -6.290097534656524658e-02 -5.311299487948417664e-02 5.195803195238113403e-02 -4.228029027581214905e-02 -3.866329416632652283e-02 1.789218932390213013e-01 -2.601535618305206299e-01 -1.883475342765450478e-03 -5.026968941092491150e-02 -2.608965337276458740e-01 2.164510041475296021e-01 -4.436260461807250977e-02 2.455698698759078979e-01
2.663548588752746582e-01 -2.096286714076995850e-01 2.876454498618841171e-03 6.935717910528182983e-02 -3.284257370978593826e-03 1.143230125308036804e-01 1.618273705244064331e-01 1.845510862767696381e-02 -1.140333935618400574e-01 2.116731852293014526e-01 1.280592679977416992e-01 7.332776486873626709e-02 1.095619611442089081e-02 2.348824888467788696e-01 -3.370081484317779541e-01 -1.838725060224533081e-01 4.027244821190834045e-02 -3.786217793822288513e-02 -1.886759400367736816e-01 -6.476388871669769287e-02 -1.276336908340454102e-01 2.313404679298400879e-01 1.781360208988189697e-01 3.567985817790031433e-02 1.525182425975799561e-01 -8.331917971372604370e-02 1.080699265003204346e-02 5.028128251433372498e-02 -3.588597178459167480e-01 6.471055746078491211e-02 2.966130338609218597e-02 4.960494637489318848e-01
3.255429863929748535e-02 1.558892130851745605e-01 -8.130331337451934814e-02 -9.730809181928634644e-02 -8.309984207153320312e-02 -1.492715179920196533e-01 -1.827726513147354126e-01 7.993268966674804688e-02 5.663864314556121826e-02 2.009910792112350464e-01 2.834242284297943115e-01 2.305086851119995117e-01 -1.420107334852218628e-01 2.245189696550369263e-01 -5.048609897494316101e-02 -1.712444797158241272e-02 4.046802967786788940e-02 7.124476134777069092e-02 -2.122708223760128021e-02 -1.616574972867965698e-01 -5.420343875885009766e-01 -1.233162656426429749e-01 2.500216066837310791e-01 -1.349168568849563599e-01 -4.897281900048255920e-02 -2.153820358216762543e-02 2.287278175354003906e-01 9.651005384512245655e-04 4.522602632641792297e-02 3.002990782260894775e-01 2.556979060173034668e-01 -5.732007324695587158e-02
2.647216320037841797e-01 1.190087795257568359e-01 2.070881724357604980e-01 4.901428520679473877e-02 -4.852106422185897827e-02 3.023489117622375488e-01 -9.933681786060333252e-02 1.876469701528549194e-01 -1.288276016712188721e-01 4.592933058738708496e-01 7.370942831039428711e-02 5.363945290446281433e-02 6.349691003561019897e-02 -2.785922214388847351e-02 -1.554157435894012451e-01 1.782678812742233276e-01 8.912208490073680878e-03 -2.548294663429260254e-01 -5.067475885152816772e-02 -1.967014670372009277e-01 -3.068269789218902588e-01 -8.209715038537979126e-02 2.430519163608551025e-01 5.930357147008180618e-03 -5.957953259348869324e-02 7.111849728971719742e-03 -2.967939339578151703e-02 -1.317419856786727905e-01 -3.546020090579986572e-01 3.340228646993637085e-02 1.269916538149118423e-02 -1.410626322031021118e-01
7.827746123075485229e-02 1.996226310729980469e-01 4.317402839660644531e-02 3.786172717809677124e-02 5.442306399345397949e-02 8.148126304149627686e-02 -1.988893449306488037e-01 -1.092389374971389771e-01 1.974050998687744141e-01 1.996138095855712891e-01 7.552424073219299316e-02 1.895769238471984863e-01 -1.456107050180435181e-01 2.620426118373870850e-01 -1.795341223478317261e-01 1.108125671744346619e-01 1.764613091945648193e-01 -3.236519917845726013e-02 -1.518928557634353638e-01 -4.296988621354103088e-02 -3.454936444759368896e-01 -1.382604837417602539e-01 1.613335758447647095e-01 -2.982220947742462158e-01 -1.518710255622863770e-01 -8.355583995580673218e-02 8.185785263776779175e-02 -5.194281414151191711e-02 1.012993976473808289e-01 3.680819272994995117e-01 1.089260429143905640e-01 3.566366434097290039e-01
2.454857230186462402e-01 1.532134264707565308e-01 -2.094270288944244385e-02 9.313483536243438721e-02 -1.132305040955543518e-01 6.075956299901008606e-02 -4.542248323559761047e-02 5.559940934181213379e-01 -8.982565253973007202e-02 2.378414869308471680e-01 1.257451921701431274e-01 1.007600352168083191e-01 1.029350683093070984e-01 2.738567292690277100e-01 -2.813062965869903564e-01 -4.844445362687110901e-02 -2.589864842593669891e-02 -1.858052462339401245e-01 -2.265390455722808838e-01 -2.367599159479141235e-01 1.771357655525207520e-01 2.678537070751190186e-01 4.384288936853408813e-02 -1.404183655977249146e-01 -2.860936522483825684e-02 -1.828316301107406616e-01 8.069413714110851288e-03 1.334484945982694626e-02 -2.630405686795711517e-02 1.166750341653823853e-01 -1.003612764179706573e-02 7.444979250431060791e-02
8.242920786142349243e-02 8.480131626129150391e-02 -4.508576542139053345e-02 -1.421176344156265259e-01 -2.394790649414062500e-01 -4.004070907831192017e-02 -3.373671695590019226e-02 2.596288323402404785e-01 -2.025872766971588135e-01 3.533750399947166443e-02 1.173044592142105103e-01 4.560021311044692993e-02 6.620845198631286621e-02 1.431598365306854248e-01 -4.561172127723693848e-01 -1.768064945936203003e-01 1.488308012485504150e-01 -2.633052468299865723e-01 -4.811890423297882080e-01 -2.107006162405014038e-01 8.903267234563827515e-02 5.805983021855354309e-02 5.895987525582313538e-02 -1.965877264738082886e-01 -3.367807343602180481e-02 -1.163355112075805664e-01 -2.267385087907314301e-02 6.254816800355911255e-02 -6.960983574390411377e-02 -1.505931764841079712e-01 2.690885588526725769e-02 2.139915823936462402e-01
1.618624031543731689e-01 1.877682954072952271e-01 -1.715240627527236938e-01 -1.352810263633728027e-01 -1.162929832935333252e-01 -2.172610349953174591e-02 -1.310324817895889282e-01 3.627487421035766602e-01 -1.006463617086410522e-01 -1.336883455514907837e-01 1.149327605962753296e-01 1.322475522756576538e-01 -2.459472790360450745e-02 2.495726756751537323e-02 -4.964238107204437256e-01 -1.999382078647613525e-01 -1.530159078538417816e-02 -8.292391896247863770e-02 -3.833630383014678955e-01 -9.746215492486953735e-02 -1.223678607493638992e-02 1.838948018848896027e-02 1.145052760839462280e-01 5.969608947634696960e-02 8.960203826427459717e-02 -1.811782270669937134e-01 1.108452007174491882e-01 2.246220856904983521e-01 -2.114807963371276855e-01 1.372920162975788116e-02 2.236360460519790649e-01 4.967856407165527344e-02
1.880658119916915894e-01 7.416381686925888062e-02 7.336671650409698486e-02 1.429656445980072021e-01 -1.236695274710655212e-01 2.241358160972595215e-01 -9.253348410129547119e-02 1.801927387714385986e-01 -5.826031416654586792e-02 3.548687696456909180e-01 1.464182585477828979e-01 1.343611031770706177e-01 1.910885721445083618e-01 -1.451448351144790649e-01 -1.302490681409835815e-01 9.656435996294021606e-02 -3.054663352668285370e-02 -1.703853309154510498e-01 -2.125098854303359985e-01 -1.571652740240097046e-01 -2.631146013736724854e-01 -1.000981032848358154e-01 1.901425719261169434e-01 -2.362085692584514618e-02 -9.446790814399719238e-02 3.522111475467681885e-02 -2.042271345853805542e-01 -9.178244322538375854e-02 -4.983784854412078857e-01 7.141605019569396973e-02 8.901328593492507935e-02 -1.912297606468200684e-01
4.766530543565750122e-02 1.135213598608970642e-01 2.532317340373992920e-01 -5.049879476428031921e-02 1.512562334537506104e-01 6.056698411703109741e-02 -1.955764442682266235e-01 2.743354141712188721e-01 -9.310131892561912537e-03 2.409869879484176636e-01 2.564642727375030518e-01 -3.774775937199592590e-02 -1.130343526601791382e-01 -1.384580135345458984e-01 -4.046342670917510986e-01 1.108087897300720215e-01 3.034293465316295624e-02 -1.189009696245193481e-01 -1.770899593830108643e-01 -2.964318990707397461e-01 -2.719090282917022705e-01 2.238241583108901978e-01 1.673254668712615967e-01 2.458504438400268555e-01 1.216400265693664551e-01 -1.308333873748779297e-01 1.549286842346191406e-01 5.876353755593299866e-02 6.665430963039398193e-02 -5.133735388517379761e-02 -6.532526016235351562e-02 -1.652700155973434448e-01
1.097524687647819519e-01 1.936098784208297729e-01 1.954267546534538269e-02 7.835710793733596802e-02 -2.410871982574462891e-01 -5.363872647285461426e-02 -1.846310794353485107e-01 3.818461596965789795e-01 -1.072180196642875671e-01 1.606749296188354492e-01 2.972096763551235199e-02 1.872753351926803589e-01 1.653718501329421997e-01 2.142531722784042358e-01 -4.358345568180084229e-01 6.473050452768802643e-03 2.236344218254089355e-01 -2.588981389999389648e-02 -3.326120972633361816e-01 -7.977406680583953857e-02 1.063029021024703979e-01 -1.053156852722167969e-01 -9.603332728147506714e-02 -2.742992341518402100e-01 -1.528497040271759033e-01 5.885056778788566589e-02 -6.889110896736383438e-03 3.016891889274120331e-02 5.060046911239624023e-03 -9.332901239395141602e-02 2.342152595520019531e-01 -2.511696144938468933e-02
3.461412489414215088e-01 1.341051012277603149e-01 -2.702259719371795654e-01 3.629020974040031433e-02 -7.003746926784515381e-02 1.011262554675340652e-02 -2.245482355356216431e-01 7.426314800977706909e-02 1.296800971031188965e-01 3.281691074371337891e-01 8.631374686956405640e-02 1.416923552751541138e-01 6.757868826389312744e-02 2.636308968067169189e-01 7.033026218414306641e-02 9.945145249366760254e-02 2.393920570611953735e-01 -2.314232587814331055e-01 -1.205916777253150940e-01 -3.562250137329101562e-01 -2.045688927173614502e-01 1.744213253259658813e-01 1.931849420070648193e-01 -7.131292670965194702e-02 -4.797417670488357544e-02 -1.720518320798873901e-01 1.293427497148513794e-01 2.199997752904891968e-01 1.162469834089279175e-01 -5.821076035499572754e-02 7.403423078358173370e-03 -7.074207812547683716e-02
1.813722401857376099e-01 8.443751186132431030e-02 2.478955239057540894e-01 2.316055148839950562e-01 -1.065580546855926514e-01 1.541554480791091919e-01 -1.507281064987182617e-01 1.429986674338579178e-02 5.727889388799667358e-02 2.220313400030136108e-01 1.741189509630203247e-02 2.380363643169403076e-01 1.072004288434982300e-01 1.799492686986923218e-01 -4.699586927890777588e-01 3.358434140682220459e-02 3.110610842704772949e-01 4.929683730006217957e-02 8.807934075593948364e-02 -1.702413111925125122e-01 -7.644795347005128860e-03 -9.619523584842681885e-02 1.839379966259002686e-01 -1.119401678442955017e-01 1.379962265491485596e-01 -2.470705360174179077e-01 1.811076700687408447e-01 1.276889890432357788e-01 -2.001619488000869751e-01 -2.782697789371013641e-02 2.128858417272567749e-01 -6.691183149814605713e-02
3.021820783615112305e-01 1.388691216707229614e-01 -4.957732930779457092e-02 1.821041107177734375e-01 -3.336166441440582275e-01 -4.115737508982419968e-03 -1.851583421230316162e-01 2.208146452903747559e-01 -1.334423851221799850e-02 -6.770670413970947266e-02 1.105486601591110229e-01 -9.265416860580444336e-02 -3.085398301482200623e-02 8.102158457040786743e-02 -1.306509524583816528e-01 -5.537423118948936462e-02 2.029004693031311035e-01 -1.882776468992233276e-01 -4.919143393635749817e-02 4.557437822222709656e-02 -4.702491462230682373e-01 3.398066163063049316e-01 5.942848324775695801e-02 -2.875642292201519012e-02 -1.933765262365341187e-01 1.513063311576843262e-01 6.071750819683074951e-02 1.378172636032104492e-01 -7.110774982720613480e-03 1.395583748817443848e-01 7.703948020935058594e-02 2.751283049583435059e-01
1.737078726291656494e-01 -6.554964184761047363e-02 9.477723389863967896e-02 -1.182795315980911255e-01 4.956287890672683716e-02 -1.728882268071174622e-02 -2.026064395904541016e-01 2.770384252071380615e-01 8.222582191228866577e-02 1.492640972137451172e-01 2.501855492591857910e-01 -3.431067615747451782e-02 -1.003371030092239380e-01 2.635014057159423828e-01 -3.016774058341979980e-01 2.820262685418128967e-02 5.084854736924171448e-02 2.061667144298553467e-01 -4.640947282314300537e-02 2.471099048852920532e-02 -4.791087806224822998e-01 -3.312980756163597107e-02 7.797650992870330811e-02 -1.411490887403488159e-01 -1.951479017734527588e-01 -3.386971354484558105e-02 -2.205129154026508331e-02 5.174001678824424744e-02 2.048324197530746460e-01 2.615290284156799316e-01 2.251772731542587280e-01 2.234549969434738159e-01
1.518597751855850220e-01 2.416352778673171997e-01 -2.084542252123355865e-02 2.985825836658477783e-01 1.337323933839797974e-01 1.703366041183471680e-01 -1.606125533580780029e-01 -1.850760281085968018e-01 4.570269212126731873e-02 9.516378492116928101e-02 3.463935256004333496e-01 2.574938535690307617e-01 -6.935887783765792847e-02 4.104709625244140625e-01 -3.034991919994354248e-01 -1.166197359561920166e-01 2.047192454338073730e-01 1.383724063634872437e-01 -8.093816787004470825e-02 -6.765955686569213867e-02 8.857411146163940430e-02 1.006335169076919556e-01 -7.787805050611495972e-02 -6.861332803964614868e-02 5.640198662877082825e-02 -1.390924453735351562e-01 1.084058210253715515e-01 -7.073684036731719971e-02 -2.301635891199111938e-01 -1.018236950039863586e-01 2.049710154533386230e-01 3.054256667383015156e-04
3.116322122514247894e-02 3.446077555418014526e-02 1.023253723978996277e-01 1.949737370014190674e-01 1.933545470237731934e-01 1.135578453540802002e-01 -3.239221870899200439e-01 1.621913909912109375e-01 2.811879217624664307e-01 2.442182227969169617e-02 2.988702654838562012e-01 -2.047503441572189331e-01 2.078025229275226593e-02 1.894839406013488770e-01 -1.125291958451271057e-01 -8.534327894449234009e-02 1.534509360790252686e-01 9.948080778121948242e-02 -4.334609508514404297e-01 -5.866139754652976990e-02 -2.610647976398468018e-01 -1.429368183016777039e-02 6.717685610055923462e-02 -3.035013973712921143e-01 -5.136740952730178833e-02 -8.047176897525787354e-02 1.589453220367431641e-01 -1.169360950589179993e-01 4.756266623735427856e-02 -2.440724074840545654e-01 -1.958690769970417023e-02 2.498497255146503448e-02
2.669361531734466553e-01 -1.696866378188133240e-02 -1.663776189088821411e-01 2.157125324010848999e-01 -7.616600394248962402e-02 7.278522849082946777e-02 -2.654142677783966064e-01 1.549159735441207886e-01 1.300831437110900879e-01 3.879340291023254395e-01 2.397348284721374512e-01 4.706633090972900391e-02 -2.414021193981170654e-01 2.613576352596282959e-01 -1.216306164860725403e-01 9.725192934274673462e-02 3.088451921939849854e-01 -1.473744213581085205e-01 -8.625176548957824707e-02 -1.666716337203979492e-01 -2.969132661819458008e-01 4.145890474319458008e-02 4.842313006520271301e-02 -4.117878898978233337e-02 2.077727019786834717e-01 -1.546209305524826050e-01 3.332957625389099121e-02 7.963364571332931519e-02 3.131874650716781616e-02 5.704038217663764954e-02 6.622683256864547729e-02 -2.034054696559906006e-01
-1.403853390365839005e-02 1.063124835491180420e-02 -2.534948848187923431e-02 7.806350290775299072e-02 -5.513047054409980774e-02 -7.044554501771926880e-02 -1.599771529436111450e-01 1.616879403591156006e-01 -1.638612896203994751e-01 -1.330928355455398560e-01 4.226009845733642578e-01 1.087045595049858093e-01 3.554752767086029053e-01 2.593461424112319946e-02 -5.631073564291000366e-02 -6.328028440475463867e-02 2.285639047622680664e-01 -1.344343647360801697e-02 -1.674358248710632324e-01 2.467054873704910278e-03 -1.562984883785247803e-01 -1.860017539002001286e-03 3.429836928844451904e-01 -2.929971218109130859e-01 -3.225537762045860291e-02 1.416920423507690430e-01 7.243614643812179565e-02 4.280729591846466064e-01 -1.251961588859558105e-01 -6.114163994789123535e-02 -8.588267117738723755e-02 1.387556940317153931e-01
7.614319026470184326e-02 1.342542767524719238e-01 -1.323421150445938110e-01 1.592980772256851196e-01 2.449770122766494751e-01 -7.074860483407974243e-02 -4.132842719554901123e-01 5.988352745771408081e-02 3.092985153198242188e-01 1.461325585842132568e-01 3.343099951744079590e-01 -1.656844764947891235e-01 2.039500474929809570e-01 1.312730163335800171e-01 -1.412168741226196289e-01 1.187688484787940979e-01 -1.205841451883316040e-02 -6.049207597970962524e-02 -7.571832090616226196e-02 -1.214675530791282654e-01 -2.315999716520309448e-01 8.629762451164424419e-04 1.851918250322341919e-01 -1.838707178831100464e-01 -1.997343152761459351e-01 -2.468539029359817505e-01 2.966111302375793457e-01 -2.254393696784973145e-02 -5.460179224610328674e-02 -1.852919347584247589e-02 -3.975894674658775330e-02 -6.714604794979095459e-02
1.698933728039264679e-02 1.419413983821868896e-01 6.183842942118644714e-02 1.874752193689346313e-01 6.100159510970115662e-02 -5.306439008563756943e-03 -1.780184805393218994e-01 2.696523964405059814e-01 7.344915531575679779e-03 4.910820350050926208e-02 1.764707416296005249e-01 3.180935680866241455e-01 -5.976649746298789978e-02 3.013740479946136475e-01 -3.384646773338317871e-01 5.400274414569139481e-03 1.847876161336898804e-01 1.304728835821151733e-01 -3.229577541351318359e-01 -9.609734266996383667e-02 -1.156270578503608704e-01 -3.607735782861709595e-02 1.133032813668251038e-01 2.613649889826774597e-02 1.827392578125000000e-01 4.028383642435073853e-02 -8.419980853796005249e-02 -2.745327167212963104e-02 -1.803945302963256836e-01 7.388161122798919678e-02 1.429875493049621582e-01 4.409761726856231689e-01
2.252013385295867920e-01 2.715797126293182373e-01 -8.393938839435577393e-02 -2.176728397607803345e-01 3.278304263949394226e-02 -1.228298544883728027e-01 -5.116536840796470642e-02 6.212486699223518372e-02 -2.974143810570240021e-02 7.330387085676193237e-02 -3.853635862469673157e-02 -7.077029347419738770e-02 3.113413043320178986e-02 4.875205457210540771e-02 -4.236038029193878174e-01 4.018367826938629150e-02 8.998674899339675903e-02 -3.087684810161590576e-01 -2.821842730045318604e-01 2.077109366655349731e-02 -2.567527294158935547e-01 -1.110846400260925293e-01 2.009780257940292358e-01 9.938946459442377090e-04 1.098999381065368652e-01 1.551257371902465820e-01 1.488318145275115967e-01 -2.352893203496932983e-01 -1.443767994642257690e-01 1.449941545724868774e-01 1.257436126470565796e-01 3.575281202793121338e-01
1.955806016921997070e-01 -9.440395236015319824e-02 1.657944619655609131e-01 9.991642087697982788e-02 2.449484467506408691e-01 -2.939536236226558685e-02 -6.480941176414489746e-02 3.181849718093872070e-01 -3.403843194246292114e-02 3.347279429435729980e-01 3.351986706256866455e-01 2.067220658063888550e-01 4.306882619857788086e-02 1.877616196870803833e-01 -1.066484153270721436e-01 8.889449387788772583e-02 5.477681756019592285e-02 -2.424490749835968018e-01 -7.966272532939910889e-02 -4.091067314147949219e-01 -1.159618645906448364e-01 6.488841772079467773e-02 2.283814400434494019e-01 1.491516456007957458e-02 5.118034034967422485e-02 -2.371549978852272034e-02 -4.448492079973220825e-02 -6.653083115816116333e-02 1.321845594793558121e-02 2.677170746028423309e-02 3.055618405342102051e-01 -1.224705725908279419e-01
3.614400327205657959e-02 -4.409547522664070129e-02 -2.232142835855484009e-01 -9.556597471237182617e-02 -9.618926048278808594e-02 1.087245196104049683e-01 -2.535715699195861816e-01 2.954950556159019470e-02 1.397011131048202515e-01 2.432834655046463013e-01 -5.135329812765121460e-02 -1.392345279455184937e-01 -6.995385140180587769e-02 1.271331161260604858e-01 -2.309702634811401367e-01 -1.409836858510971069e-01 4.012269377708435059e-01 1.044301092624664307e-01 -3.450579345226287842e-01 -2.851840853691101074e-01 -9.082497656345367432e-02 -3.222046419978141785e-02 1.742637306451797485e-01 2.089904621243476868e-02 -5.375934019684791565e-02 -3.435385823249816895e-01 3.758836537599563599e-03 -1.316622048616409302e-01 -1.475131511688232422e-01 -9.599784761667251587e-02 2.735373675823211670e-01 -1.039533130824565887e-02
2.122568190097808838e-01 -8.253251761198043823e-02 -2.299202233552932739e-02 1.477832794189453125e-01 -1.338039040565490723e-01 1.243698969483375549e-01 -2.087052762508392334e-01 1.144954487681388855e-01 1.522208843380212784e-02 3.269718885421752930e-01 4.979571700096130371e-01 1.943046599626541138e-01 -1.054092720150947571e-01 -1.020113676786422729e-01 -2.754371762275695801e-01 2.341873049736022949e-01 2.269686609506607056e-01 1.332372874021530151e-01 2.240275032818317413e-03 9.413227438926696777e-02 -1.120101064443588257e-01 -2.917301841080188751e-02 2.224715203046798706e-01 1.315163634717464447e-02 -1.073370799422264099e-01 -8.422924578189849854e-02 2.091613411903381348e-01 2.037923336029052734e-01 3.336178883910179138e-02 -1.230488866567611694e-01 1.338075250387191772e-01 1.067388504743576050e-01
-2.850241959095001221e-02 9.408198297023773193e-02 -1.587176769971847534e-01 2.005805633962154388e-02 6.262909621000289917e-02 -1.507437825202941895e-01 -4.149059653282165527e-01 -1.703923940658569336e-02 9.713126718997955322e-02 3.692571520805358887e-01 1.964508444070816040e-01 -1.919119954109191895e-01 2.020566016435623169e-01 -1.084514111280441284e-01 -1.357580423355102539e-01 1.090261116623878479e-01 9.944039583206176758e-02 -1.460465192794799805e-01 -6.389512866735458374e-02 -1.213359683752059937e-01 -2.782356739044189453e-01 -1.014653965830802917e-01 2.820627093315124512e-01 -1.848573684692382812e-01 -1.149317920207977295e-01 -2.184795588254928589e-01 3.295026123523712158e-01 -6.218962371349334717e-02 3.409005701541900635e-03 2.009850181639194489e-02 -1.349921077489852905e-01 1.343869566917419434e-01
3.145072460174560547e-01 -1.672307997941970825e-01 1.783837191760540009e-02 -2.801054529845714569e-02 3.683328628540039062e-02 -2.602290175855159760e-02 -2.891788780689239502e-01 9.430407732725143433e-02 -1.906286776065826416e-01 1.648319810628890991e-01 3.895723819732666016e-01 3.669149577617645264e-01 -3.235279396176338196e-02 4.604817554354667664e-02 4.383122548460960388e-02 1.386207342147827148e-01 3.002848029136657715e-01 -1.489567458629608154e-01 1.973328739404678345e-01 -1.747534982860088348e-02 -4.282357543706893921e-02 -1.371823996305465698e-01 1.870405226945877075e-01 -3.289017975330352783e-01 -6.981586664915084839e-02 -9.424915164709091187e-02 4.127526655793190002e-02 1.013993173837661743e-01 -2.282935380935668945e-01 4.190332069993019104e-02 3.035288071259856224e-03 9.063585102558135986e-02
2.741955220699310303e-01 6.593284755945205688e-02 -1.851691603660583496e-01 1.158190742135047913e-01 1.079048290848731995e-01 1.742226183414459229e-01 -2.736841142177581787e-01 1.381483376026153564e-01 1.203806325793266296e-01 4.012309312820434570e-01 4.267131388187408447e-01 2.651180922985076904e-01 -7.998454570770263672e-02 -4.922004044055938721e-02 -2.151007801294326782e-01 -1.160878804512321949e-03 2.137063145637512207e-01 -8.224123157560825348e-03 -4.092957079410552979e-02 -1.498503386974334717e-01 -1.996244490146636963e-02 -5.960344895720481873e-02 2.403707355260848999e-01 -1.753436475992202759e-01 7.190480828285217285e-04 -7.086471654474735260e-03 6.684260815382003784e-02 1.716386973857879639e-01 6.779208034276962280e-02 -4.213015735149383545e-02 2.227767556905746460e-01 -3.901379182934761047e-02
3.715834319591522217e-01 2.348955571651458740e-01 1.687318235635757446e-01 1.125237867236137390e-01 2.833813056349754333e-02 1.084798052906990051e-01 -2.714326679706573486e-01 1.613618433475494385e-01 -1.149413874372839928e-03 1.618378758430480957e-01 1.325744986534118652e-01 2.396427839994430542e-01 5.629560837405733764e-05 -1.914142519235610962e-01 -2.419912815093994141e-01 1.120704859495162964e-01 -4.765992611646652222e-02 -3.753093183040618896e-01 -1.408881098031997681e-01 -7.505814731121063232e-02 -1.842356175184249878e-01 9.204462170600891113e-02 3.298140764236450195e-01 -1.279777139425277710e-01 9.111429005861282349e-02 -1.302043907344341278e-02 -8.601719141006469727e-02 1.396421790122985840e-01 -2.518639564514160156e-01 9.689488261938095093e-02 -5.520269623957574368e-04 6.603743531741201878e-04
2.771080136299133301e-01 -2.761903405189514160e-01 -1.272490173578262329e-01 1.418922003358602524e-02 -4.067729040980339050e-02 1.274172961711883545e-01 1.632455140352249146e-01 -2.877739258110523224e-02 -1.810289770364761353e-01 5.165222883224487305e-01 1.794490516185760498e-01 -8.588261902332305908e-02 2.059242688119411469e-02 1.775100380182266235e-01 -4.713405668735504150e-02 -1.074531972408294678e-01 -1.195860505104064941e-01 2.744989236816763878e-03 -2.087169587612152100e-01 -1.583908349275588989e-01 -2.987396419048309326e-01 -1.649908572435379028e-01 5.410753190517425537e-02 -1.411854624748229980e-01 4.669367801398038864e-03 1.256158202886581421e-02 7.888209819793701172e-02 -5.206581577658653259e-02 -3.258579373359680176e-01 1.955649703741073608e-01 -1.284998208284378052e-01 8.934180438518524170e-02
2.187550514936447144e-01 -1.746873408555984497e-01 -2.891438268125057220e-02 1.106007322669029236e-01 -2.272057719528675079e-02 1.439262628555297852e-01 8.150774985551834106e-02 2.209056019783020020e-01 -8.943846821784973145e-02 3.402417302131652832e-01 2.399346530437469482e-01 5.926190316677093506e-02 -2.475173585116863251e-02 2.419658750295639038e-02 -1.926843672990798950e-01 -1.448440700769424438e-01 -8.557053655385971069e-02 -3.108416497707366943e-01 -2.047911435365676880e-01 -2.491719871759414673e-01 -3.936651051044464111e-01 6.799961626529693604e-02 1.483503580093383789e-01 -8.747790008783340454e-02 1.532841939479112625e-02 5.075007677078247070e-02 -9.806946665048599243e-02 -3.469370678067207336e-02 -3.495829701423645020e-01 8.778808265924453735e-02 7.571825385093688965e-02 -2.030550241470336914e-01
2.158933877944946289e-01 1.063117310404777527e-01 2.777612805366516113e-01 -2.960944082587957382e-03 1.174525246024131775e-01 -8.123970031738281250e-02 -2.582914382219314575e-02 3.656618595123291016e-01 -1.392572969198226929e-01 2.997945845127105713e-01 2.843829989433288574e-01 3.125925734639167786e-02 -4.877927154302597046e-02 -5.474783107638359070e-02 -1.729466468095779419e-01 1.426584720611572266e-01 2.336136847734451294e-01 2.370801381766796112e-02 -4.288098588585853577e-02 -9.839174896478652954e-02 -4.323264956474304199e-01 6.230286881327629089e-02 7.344625145196914673e-02 2.826933860778808594e-01 -9.084960818290710449e-02 -1.542881280183792114e-01 2.006524503231048584e-01 1.064710691571235657e-01 1.175018548965454102e-01 -2.266234531998634338e-02 -1.306242961436510086e-02 -1.499878466129302979e-01
2.941063642501831055e-01 7.119826972484588623e-02 -1.610279232263565063e-01 -6.912189722061157227e-02 -4.329749941825866699e-02 1.456542015075683594e-01 -2.510758638381958008e-01 2.311675399541854858e-01 -2.193012535572052002e-01 -1.997405104339122772e-02 2.566159665584564209e-01 1.191058903932571411e-01 5.346243083477020264e-02 3.522845208644866943e-01 1.476323604583740234e-02 1.649307757616043091e-01 -1.125010773539543152e-01 -3.052331134676933289e-02 -3.388549089431762695e-01 -2.558471867814660072e-03 1.211138144135475159e-01 -5.663201957941055298e-02 1.614986658096313477e-01 -1.481615751981735229e-01 7.343321293592453003e-02 1.849130988121032715e-01 2.280127257108688354e-01 1.045871451497077942e-01 -2.061862796545028687e-01 1.540599912405014038e-01 2.268019914627075195e-01 2.017860263586044312e-01
1.549918502569198608e-01 -2.540592253208160400e-01 -1.027846857905387878e-01 -3.586586564779281616e-02 4.215542227029800415e-02 6.464374065399169922e-02 2.502317726612091064e-01 4.587438888847827911e-03 -4.325378313660621643e-02 4.375634789466857910e-01 1.990842819213867188e-01 2.098467014729976654e-02 -1.696537435054779053e-02 2.389479577541351318e-01 5.231640860438346863e-02 -5.669097974896430969e-02 1.268254071474075317e-01 5.126589909195899963e-03 -2.299458682537078857e-01 -3.283809870481491089e-02 -2.721214294433593750e-01 -5.432378128170967102e-02 3.115057349205017090e-01 -6.328172981739044189e-02 5.676537007093429565e-02 7.284507900476455688e-02 1.511597782373428345e-01 -1.081096753478050232e-01 -4.595898389816284180e-01 7.198961079120635986e-02 -7.922052592039108276e-02 1.428018212318420410e-01
1.334276646375656128e-01 1.245523691177368164e-01 3.735876828432083130e-02 -2.064095735549926758e-01 -2.145162373781204224e-01 -2.103731781244277954e-01 -1.423963755369186401e-01 -1.087319254875183105e-01 -3.606491722166538239e-03 5.990340560674667358e-02 5.077507495880126953e-01 2.119945585727691650e-01 1.063216403126716614e-01 -2.560157515108585358e-02 -1.044584289193153381e-01 5.665382742881774902e-02 -3.160680085420608521e-02 3.126581609249114990e-01 -2.865430116653442383e-01 -2.672623693943023682e-01 -1.069085299968719482e-01 -1.477331817150115967e-01 1.082725152373313904e-01 -4.677361622452735901e-02 -3.634009510278701782e-02 -9.500262327492237091e-03 -5.321171879768371582e-02 1.842967122793197632e-01 -3.228501975536346436e-01 4.906985163688659668e-02 2.481731213629245758e-02 -1.515115350484848022e-01
1.336731165647506714e-01 -8.967196941375732422e-02 4.487286880612373352e-02 2.117271423339843750e-01 -1.881574164144694805e-03 -6.269221752882003784e-02 -2.105981707572937012e-01 2.047289311885833740e-01 -5.814644694328308105e-02 1.983743757009506226e-01 4.320425391197204590e-01 1.013246625661849976e-01 7.060076296329498291e-02 1.838034093379974365e-01 -1.576337814331054688e-01 -3.247117102146148682e-01 -9.011522680521011353e-02 3.441147208213806152e-01 -2.465743012726306915e-02 -1.144011095166206360e-01 -1.632685065269470215e-01 -2.462218552827835083e-01 -1.094574406743049622e-01 -1.496033966541290283e-01 -1.027151197195053101e-01 -1.121923103928565979e-01 1.697825491428375244e-01 -2.069731056690216064e-01 -2.082377225160598755e-01 5.365453194826841354e-03 -1.668230891227722168e-01 -2.087119966745376587e-02
1.494389772415161133e-01 3.073870837688446045e-01 1.864788234233856201e-01 -8.034577220678329468e-02 -2.014517784118652344e-01 -1.384425014257431030e-01 -1.235708445310592651e-01 9.706589579582214355e-02 -1.825796663761138916e-01 2.334045469760894775e-01 2.479477375745773315e-01 4.760237038135528564e-02 -3.573475033044815063e-02 5.437095463275909424e-02 -1.554169692099094391e-02 2.434926182031631470e-01 1.062142625451087952e-01 -1.057088971138000488e-01 -3.340087532997131348e-01 -3.821678087115287781e-02 -4.472611006349325180e-03 -1.677061021327972412e-01 -9.485936164855957031e-02 6.082857772707939148e-02 -1.739817485213279724e-02 7.413440942764282227e-02 9.169197082519531250e-02 -2.441534399986267090e-01 -4.586071968078613281e-01 -1.845071911811828613e-01 -1.207998991012573242e-01 1.819209307432174683e-01
1.905183792114257812e-01 1.284222304821014404e-01 -4.732171073555946350e-02 3.115779720246791840e-02 -1.388014294207096100e-02 -1.388820409774780273e-01 -1.696374118328094482e-01 7.589295506477355957e-02 2.186725735664367676e-01 2.244666814804077148e-01 5.452913418412208557e-02 -1.115250140428543091e-01 -2.070209383964538574e-01 3.404852747917175293e-01 -1.497307270765304565e-01 1.102593168616294861e-01 8.101969212293624878e-02 -3.678864613175392151e-02 -9.698606282472610474e-02 -8.186487480998039246e-03 -3.519717156887054443e-01 -2.729010581970214844e-02 8.051000535488128662e-02 -2.015350908041000366e-01 -2.515923790633678436e-02 -2.162993252277374268e-01 1.864705085754394531e-01 -3.918987512588500977e-01 -7.962129078805446625e-03 -3.463688492774963379e-01 1.813832372426986694e-01 7.195405662059783936e-02
1.964730769395828247e-01 2.714871466159820557e-01 -5.736322142183780670e-03 -7.640918344259262085e-02 6.732659041881561279e-02 -3.416480869054794312e-02 -2.078420072793960571e-01 1.568434238433837891e-01 -1.451444476842880249e-01 2.463436918333172798e-03 3.320805430412292480e-01 -5.679158866405487061e-02 4.790832102298736572e-02 -9.375352412462234497e-02 -7.945860922336578369e-02 3.507835865020751953e-01 1.681482642889022827e-01 2.219418287277221680e-01 -1.611153781414031982e-01 -2.425419241189956665e-01 -1.882841289043426514e-01 -5.682584643363952637e-02 1.048447787761688232e-01 1.273038424551486969e-02 1.696454584598541260e-01 7.722371816635131836e-02 5.201685056090354919e-02 -3.603442013263702393e-01 -1.565417945384979248e-01 -3.196657299995422363e-01 1.608897447586059570e-01 3.570531308650970459e-02
2.610816359519958496e-01 1.284321397542953491e-01 1.252190470695495605e-01 1.900272071361541748e-01 -6.054911017417907715e-02 -5.893202032893896103e-03 -3.077187836170196533e-01 1.351236104965209961e-01 9.214176237583160400e-02 -2.821618914604187012e-01 4.949792027473449707e-01 7.141424715518951416e-02 4.515713825821876526e-02 7.881145179271697998e-02 -4.432056471705436707e-02 -5.355709418654441833e-02 2.514577209949493408e-01 6.480553746223449707e-02 3.514350950717926025e-02 -7.044612616300582886e-02 -2.378544304519891739e-03 5.516718327999114990e-02 1.263645142316818237e-01 -4.163807258009910583e-02 2.804583311080932617e-02 3.597297146916389465e-02 2.534297406673431396e-01 4.596281051635742188e-02 -3.974806368350982666e-01 -1.962269395589828491e-01 1.064373627305030823e-01 1.580647379159927368e-01
1.887338459491729736e-01 2.149736583232879639e-01 -9.497248381376266479e-02 -1.080545783042907715e-01 1.239735484123229980e-01 -4.915878176689147949e-02 -2.114473283290863037e-01 1.265109628438949585e-01 9.221657365560531616e-02 -2.038035728037357330e-02 6.036344543099403381e-02 1.102548241615295410e-01 6.566145271062850952e-02 -4.988921806216239929e-02 -3.577728867530822754e-01 -2.088849991559982300e-01 9.261703491210937500e-02 -1.953830569982528687e-01 -1.662212163209915161e-01 -5.099416151642799377e-02 -1.296027749776840210e-01 4.811609536409378052e-02 8.428819477558135986e-02 1.385560482740402222e-01 1.741440407931804657e-02 2.273231046274304390e-03 5.859980359673500061e-02 -3.875898420810699463e-01 -4.099955260753631592e-01 7.997031509876251221e-02 2.543627917766571045e-01 3.166360259056091309e-01
1.433618515729904175e-01 -8.661855757236480713e-02 -8.942520618438720703e-02 2.085285447537899017e-02 -2.767215669155120850e-02 -6.286346167325973511e-02 4.959923028945922852e-02 1.552096903324127197e-01 -1.517130583524703979e-01 2.690758556127548218e-02 4.671588540077209473e-01 6.077558547258377075e-02 -2.018837630748748779e-01 1.420623902231454849e-02 -1.165319234132766724e-01 -2.262066155672073364e-01 1.492050588130950928e-01 -1.201507821679115295e-01 -1.688741594552993774e-01 -1.761114448308944702e-01 -4.502794742584228516e-01 1.407333184033632278e-02 2.097314894199371338e-01 -1.485237777233123779e-01 -1.861331760883331299e-01 1.721855998039245605e-01 -1.593521237373352051e-02 -1.066565141081809998e-01 1.096876412630081177e-01 3.142497539520263672e-01 7.064357399940490723e-03 -1.699405312538146973e-01
1.870503574609756470e-01 5.380043387413024902e-02 -2.027748674154281616e-01 1.209275275468826294e-01 4.157390072941780090e-02 7.615950703620910645e-02 -3.240982592105865479e-01 8.595483005046844482e-02 1.622501313686370850e-01 3.062332272529602051e-01 4.287810623645782471e-01 3.196754753589630127e-01 -6.270806491374969482e-02 -1.361647546291351318e-01 -1.652522683143615723e-01 1.269138753414154053e-01 1.013553813099861145e-01 2.044931501150131226e-01 -8.464917540550231934e-02 1.362825860269367695e-03 -1.488739401102066040e-01 -7.966653257608413696e-02 1.324144452810287476e-01 -7.505723834037780762e-02 -1.827393174171447754e-01 -8.287438750267028809e-02 2.220698148012161255e-01 1.890156865119934082e-01 3.480054438114166260e-02 -1.053908392786979675e-01 2.245919108390808105e-01 1.240298599004745483e-01
3.366192281246185303e-01 1.620289087295532227e-01 -3.582167252898216248e-02 -2.950729429721832275e-01 2.092296183109283447e-01 -1.088121011853218079e-01 -1.546152681112289429e-01 2.763003110885620117e-01 1.861873269081115723e-01 1.858325451612472534e-01 1.323200911283493042e-01 2.128496021032333374e-01 8.879849314689636230e-02 1.007308363914489746e-01 -9.180611371994018555e-02 -1.180065050721168518e-01 -6.730197463184595108e-03 -9.206109493970870972e-02 -1.735291481018066406e-01 -2.472183555364608765e-01 -1.965062767267227173e-01 1.065384000539779663e-01 9.745419025421142578e-02 -8.730938658118247986e-03 -1.354192942380905151e-01 -2.728883326053619385e-01 -4.426280036568641663e-02 -1.470653265714645386e-01 -2.970894575119018555e-01 9.638065472245216370e-03 -3.566157445311546326e-02 2.801966667175292969e-01
2.049787193536758423e-01 1.366091817617416382e-01 -3.727315962314605713e-01 -5.585171747952699661e-03 6.626646965742111206e-02 -1.501569151878356934e-01 -1.179785281419754028e-01 2.161830663681030273e-01 2.500813901424407959e-01 1.651563644409179688e-01 2.407607585191726685e-01 1.581758409738540649e-01 5.284227803349494934e-02 4.213876724243164062e-01 -1.456886976957321167e-01 -1.557459384202957153e-01 1.068610996007919312e-01 -2.282753214240074158e-02 -9.577980637550354004e-02 6.767150014638900757e-03 7.360840588808059692e-02 -2.090056985616683960e-01 1.860533505678176880e-01 -1.860988736152648926e-01 -1.059799864888191223e-01 -2.961559593677520752e-01 2.337548583745956421e-01 -2.619257429614663124e-03 -4.837023839354515076e-02 -6.522532552480697632e-02 8.855310827493667603e-02 8.118184655904769897e-02
1.036713644862174988e-01 4.057770073413848877e-01 1.278222054243087769e-01 9.679171256721019745e-03 1.889706403017044067e-02 5.946180224418640137e-02 4.128742963075637817e-02 1.989151984453201294e-01 6.201300397515296936e-02 9.043741971254348755e-03 1.502923369407653809e-01 2.541124224662780762e-01 -1.864497363567352295e-01 6.262055039405822754e-02 -2.488412708044052124e-02 -1.362136900424957275e-01 1.084759905934333801e-01 2.432001978158950806e-01 -4.253738820552825928e-01 7.778987288475036621e-02 -2.099132537841796875e-01 1.172504797577857971e-01 1.743749827146530151e-01 -9.403210878372192383e-02 -1.549618840217590332e-01 -1.026282086968421936e-01 5.667516216635704041e-02 -1.086749285459518433e-01 -2.073942273855209351e-01 2.241698354482650757e-01 -1.155835110694169998e-02 3.407640457153320312e-01
4.090588986873626709e-01 2.842920422554016113e-01 -5.712921172380447388e-02 -1.333707123994827271e-01 -7.958436012268066406e-02 2.099165171384811401e-01 -3.924987092614173889e-02 7.931140065193176270e-02 -3.021085262298583984e-01 4.172555729746818542e-02 1.807964742183685303e-01 -8.567640930414199829e-02 1.385020315647125244e-01 2.413991838693618774e-01 -3.363084048032760620e-02 -1.958124041557312012e-01 -2.558872103691101074e-02 2.764495313167572021e-01 -9.590123593807220459e-02 -2.349489033222198486e-01 -3.625161051750183105e-01 -2.175372689962387085e-01 -7.963665761053562164e-03 -3.665472939610481262e-02 6.808213889598846436e-02 -8.960507065057754517e-02 6.840908527374267578e-02 -1.992991417646408081e-01 -9.845007956027984619e-02 -1.303484737873077393e-01 1.312505751848220825e-01 1.026507699862122536e-03
4.595224857330322266e-01 7.600876688957214355e-02 -4.185314849019050598e-02 -1.255406737327575684e-01 -2.306477427482604980e-01 -1.223395019769668579e-02 -1.729364991188049316e-01 1.948858648538589478e-01 -2.169723808765411377e-01 4.492788389325141907e-02 3.537425398826599121e-01 -1.043947190046310425e-01 4.054485633969306946e-02 -1.459742314182221889e-03 -2.707710862159729004e-02 -9.177499264478683472e-02 -1.010614633560180664e-02 1.023949012160301208e-01 -5.032620951533317566e-02 -2.447671443223953247e-01 -3.410515487194061279e-01 -2.858397662639617920e-01 -2.665486335754394531e-01 -8.787095546722412109e-03 -4.619235172867774963e-02 -1.463504284620285034e-01 8.626003563404083252e-02 -1.730856001377105713e-01 -2.000894844532012939e-01 2.472570352256298065e-02 -5.398343503475189209e-02 -4.117096588015556335e-02
-6.023632362484931946e-02 -4.726296663284301758e-02 -1.237043663859367371e-01 1.078061088919639587e-01 -7.470852881669998169e-02 2.422880195081233978e-02 -3.683109283447265625e-01 4.409807175397872925e-02 8.547316491603851318e-02 1.849907636642456055e-01 3.227302432060241699e-02 -2.197978943586349487e-01 -8.108533918857574463e-02 2.229165285825729370e-01 -3.806795477867126465e-01 -1.092499569058418274e-01 3.802209794521331787e-01 2.593944035470485687e-02 -2.603438496589660645e-01 -2.815134525299072266e-01 -5.488853529095649719e-02 -5.778654292225837708e-02 2.181953787803649902e-01 -8.772371709346771240e-02 1.564661599695682526e-02 -2.127930223941802979e-01 -1.720962524414062500e-01 -1.115668118000030518e-01 -1.931023597717285156e-01 2.782530337572097778e-02 1.990871727466583252e-01 1.526632718741893768e-02
1.038564667105674744e-01 1.212735548615455627e-01 -2.286609821021556854e-02 9.297245740890502930e-02 -2.863050401210784912e-01 1.670498102903366089e-01 2.280179224908351898e-02 5.401028990745544434e-01 -3.176395222544670105e-02 6.830993294715881348e-02 2.660126090049743652e-01 1.226961016654968262e-01 1.831010431051254272e-01 1.977961361408233643e-01 -2.671782672405242920e-01 -1.328797489404678345e-01 1.158094406127929688e-01 -1.153312921524047852e-01 -2.579248845577239990e-01 -1.595706343650817871e-01 1.001907065510749817e-01 2.051963508129119873e-01 1.619031876325607300e-01 2.759776543825864792e-04 -4.089148249477148056e-03 -1.857937425374984741e-01 1.264397501945495605e-01 1.201332211494445801e-01 -1.183509305119514465e-01 1.475900262594223022e-01 -1.033949926495552063e-01 3.945369645953178406e-02
2.672754824161529541e-01 2.448453158140182495e-01 -1.969174444675445557e-01 4.510493576526641846e-02 -8.322881907224655151e-02 4.283411428332328796e-02 -2.827870287001132965e-02 3.129555583000183105e-01 8.197932690382003784e-02 1.373708844184875488e-01 8.865360170602798462e-03 1.988579332828521729e-01 1.081451028585433960e-01 8.319848775863647461e-02 -7.482362538576126099e-02 -7.463419437408447266e-02 -6.480763852596282959e-02 1.289353817701339722e-01 -3.698620498180389404e-01 -8.721511811017990112e-02 5.203547887504100800e-03 9.367411583662033081e-02 9.725043177604675293e-02 -1.628954261541366577e-01 7.732094964012503624e-04 -1.625958383083343506e-01 -4.200638458132743835e-02 -5.229433253407478333e-02 -4.449004828929901123e-01 3.027982711791992188e-01 2.273804843425750732e-01 2.074001729488372803e-01
1.959377080202102661e-01 1.857964396476745605e-01 -2.275612764060497284e-02 1.685483567416667938e-02 -3.110806271433830261e-02 -1.219112947583198547e-01 -4.500086605548858643e-02 7.541679590940475464e-02 -4.245120286941528320e-02 8.663792908191680908e-02 2.987107038497924805e-01 9.756084531545639038e-02 2.046533972024917603e-01 2.038661241531372070e-01 -2.337780445814132690e-01 2.929791212081909180e-01 1.182344332337379456e-01 2.731785774230957031e-01 -3.380293250083923340e-01 -2.512893676757812500e-01 -1.117472648620605469e-01 -2.148662805557250977e-01 -2.467668056488037109e-01 8.264060318470001221e-02 -2.567809522151947021e-01 1.249682754278182983e-01 -2.624764665961265564e-02 -2.533527314662933350e-01 -1.300593167543411255e-01 -7.973535358905792236e-02 8.809112012386322021e-02 2.996860817074775696e-02
3.865061402320861816e-01 1.198133006691932678e-01 -2.675956860184669495e-02 -6.101457774639129639e-02 2.448524348437786102e-02 2.089604269713163376e-03 -1.114870980381965637e-01 -1.235680654644966125e-01 5.857711075805127621e-04 1.634050458669662476e-01 5.225400924682617188e-01 3.132834732532501221e-01 2.012969851493835449e-01 1.304306928068399429e-02 -3.223720490932464600e-01 -9.119313955307006836e-02 -3.038109652698040009e-02 1.427185386419296265e-01 -1.560396403074264526e-01 -1.925662755966186523e-01 -3.958528861403465271e-02 -1.428461223840713501e-01 2.317748963832855225e-01 -1.443481296300888062e-01 1.998969465494155884e-01 6.437029223889112473e-03 1.364672034978866577e-01 3.370524942874908447e-02 6.956122349947690964e-03 -4.370981827378273010e-02 -3.248865902423858643e-02 -1.032767444849014282e-01
1.425751894712448120e-01 5.989934317767620087e-03 -1.955247968435287476e-01 8.341608196496963501e-02 -3.050506860017776489e-02 -2.754955291748046875e-01 -1.000529378652572632e-01 2.502128779888153076e-01 -1.541401147842407227e-01 4.476929903030395508e-01 4.590102136135101318e-01 -1.141365095973014832e-01 1.728655397891998291e-01 1.516542136669158936e-01 -3.170567750930786133e-02 -1.887660175561904907e-01 2.981109917163848877e-02 5.856876447796821594e-02 -7.594489492475986481e-03 -1.096653789281845093e-01 8.942031115293502808e-02 2.515560947358608246e-02 9.769410640001296997e-02 -6.831622868776321411e-02 -5.692355707287788391e-02 5.281938239932060242e-02 2.004275619983673096e-01 -3.080660998821258545e-01 -1.741229295730590820e-01 3.402559459209442139e-02 -1.782158464193344116e-01 6.317546218633651733e-02
1.239346638321876526e-01 7.290060073137283325e-02 1.268393099308013916e-01 4.472604766488075256e-02 -1.547718644142150879e-01 1.946349889039993286e-01 -5.358979478478431702e-02 -7.697161287069320679e-02 -1.494401991367340088e-01 1.608062386512756348e-01 3.016294836997985840e-01 2.053811997175216675e-01 -9.785315394401550293e-02 1.400295794010162354e-01 -2.222851365804672241e-01 1.022739112377166748e-01 3.976062834262847900e-01 -1.205307394266128540e-01 -3.739543855190277100e-01 1.154567375779151917e-01 -1.900870054960250854e-01 2.317009568214416504e-01 1.013694256544113159e-01 1.187436431646347046e-01 -1.087228655815124512e-01 -2.298336476087570190e-01 2.330499440431594849e-01 9.086549282073974609e-02 4.215037822723388672e-02 1.272353529930114746e-01 7.601810991764068604e-02 1.710395961999893188e-01
3.731240630149841309e-01 2.379072606563568115e-01 9.635310620069503784e-02 1.261889841407537460e-02 -5.561336874961853027e-02 2.318726181983947754e-01 -6.819661706686019897e-02 1.005148142576217651e-01 -5.555543676018714905e-02 2.762567102909088135e-01 1.609628349542617798e-01 2.969161272048950195e-01 1.030131503939628601e-01 -2.072228044271469116e-01 -2.669339478015899658e-01 8.904706686735153198e-02 1.074206754565238953e-01 -2.408279925584793091e-01 -2.224800288677215576e-01 -1.552312970161437988e-01 -7.347580045461654663e-02 1.357349008321762085e-01 3.042316734790802002e-01 -9.779853373765945435e-02 1.567877680063247681e-01 -1.116397231817245483e-01 -4.468508437275886536e-02 5.441210791468620300e-02 -2.332713007926940918e-01 -8.069035410881042480e-02 5.441557988524436951e-02 -1.481512784957885742e-01
1.547261476516723633e-01 -5.815904214978218079e-02 -1.828773170709609985e-01 1.476520597934722900e-01 5.127919465303421021e-02 2.878727912902832031e-01 1.005930155515670776e-01 -3.262981399893760681e-02 1.612004935741424561e-01 3.557003438472747803e-01 2.689136564731597900e-01 2.406997233629226685e-02 -1.070494651794433594e-01 2.437504194676876068e-02 -4.481446370482444763e-02 5.098466947674751282e-02 2.586785256862640381e-01 -9.686187654733657837e-02 -2.833351194858551025e-01 -5.891663581132888794e-02 -2.042791396379470825e-01 -7.458655629307031631e-03 1.929620951414108276e-01 9.463085979223251343e-02 8.918432891368865967e-02 3.939317166805267334e-02 1.240262687206268311e-01 8.306185156106948853e-02 -4.401448071002960205e-01 5.432922393083572388e-02 1.919635683298110962e-01 -2.556285560131072998e-01
1.969070136547088623e-01 2.235675901174545288e-01 1.080891489982604980e-01 1.620350033044815063e-02 -1.157509908080101013e-01 -7.638926035724580288e-04 5.190929397940635681e-02 4.470535516738891602e-01 -1.716832518577575684e-01 2.213031500577926636e-01 3.672677874565124512e-01 4.264717549085617065e-02 1.315502673387527466e-01 2.968911826610565186e-01 -2.898591756820678711e-01 -8.436492085456848145e-02 -5.250105261802673340e-02 -2.317074313759803772e-02 -2.606643438339233398e-01 -7.251676172018051147e-02 1.217710971832275391e-01 1.083232760429382324e-01 8.060071617364883423e-02 1.102335602045059204e-01 -1.599040627479553223e-01 -2.995291054248809814e-01 7.635943591594696045e-03 5.603264644742012024e-02 5.442452058196067810e-02 1.640616357326507568e-01 5.528592504560947418e-03 -3.882327675819396973e-02
1.510478854179382324e-01 -1.325852125883102417e-01 1.692885756492614746e-01 2.059946656227111816e-01 -2.889595553278923035e-02 -1.183457374572753906e-01 -2.067922800779342651e-01 1.913367956876754761e-01 7.075590640306472778e-02 1.770104398019611835e-03 8.269031345844268799e-02 2.081989347934722900e-01 -1.640077233314514160e-01 2.130695134401321411e-01 -3.680445849895477295e-01 -3.487094119191169739e-02 2.640029489994049072e-01 1.367734223604202271e-01 -4.440708458423614502e-01 -4.129360895603895187e-03 -1.211473122239112854e-01 -1.173466220498085022e-01 6.447334587574005127e-02 3.087385371327400208e-02 5.162502825260162354e-02 -5.377858877182006836e-02 -1.560855060815811157e-01 -1.645619571208953857e-01 -1.473447531461715698e-01 8.086788654327392578e-02 2.003300786018371582e-01 2.925328910350799561e-01
1.598853617906570435e-01 2.017756551504135132e-01 -1.350173503160476685e-01 1.120804920792579651e-01 -2.367189377546310425e-01 -1.578990742564201355e-02 1.639443784952163696e-01 9.613542258739471436e-02 1.250694245100021362e-01 2.273541986942291260e-01 6.239966303110122681e-02 7.380294054746627808e-02 -4.804034251719713211e-03 3.454357087612152100e-01 -4.401192814111709595e-02 1.818091571331024170e-01 1.525585949420928955e-01 -1.313830614089965820e-01 -2.331909686326980591e-01 -2.121611088514328003e-01 -5.600043758749961853e-02 -2.550638318061828613e-01 3.560146689414978027e-01 -2.047600746154785156e-01 -3.652307689189910889e-01 -5.481996759772300720e-02 -6.940453313291072845e-03 5.835309624671936035e-02 -1.089144349098205566e-01 6.353993713855743408e-02 -8.750467747449874878e-02 1.982720494270324707e-01
6.709259469062089920e-03 -2.470218017697334290e-02 -1.563023477792739868e-01 1.853837072849273682e-01 -1.000516265630722046e-01 -2.777760922908782959e-01 -1.199022978544235229e-01 1.335087567567825317e-01 -1.421138644218444824e-01 3.156388700008392334e-01 4.246726036071777344e-01 -2.303999066352844238e-01 2.423866838216781616e-01 2.301805838942527771e-02 -1.768452376127243042e-01 -2.489930540323257446e-01 9.824663400650024414e-02 1.335978060960769653e-01 -2.600805163383483887e-01 4.226656258106231689e-02 2.504931762814521790e-02 -8.398828655481338501e-02 9.568934142589569092e-02 -1.851182430982589722e-01 -1.262127757072448730e-01 -8.122811466455459595e-02 2.534613907337188721e-01 -2.247883379459381104e-01 -1.083275526762008667e-01 1.252438277006149292e-01 -4.246225953102111816e-02 2.842854894697666168e-02
2.978951036930084229e-01 5.757443606853485107e-02 8.402530848979949951e-02 -3.942852839827537537e-03 -1.099520549178123474e-01 1.064366474747657776e-01 -2.113391160964965820e-01 1.807980835437774658e-01 1.123677715659141541e-01 1.707448512315750122e-01 2.402550131082534790e-01 1.693264394998550415e-01 1.237798575311899185e-02 3.096961379051208496e-01 -1.989705115556716919e-01 -2.726341485977172852e-01 -1.141348779201507568e-01 -1.518076360225677490e-01 -2.249122858047485352e-01 1.676134467124938965e-01 1.210392713546752930e-01 -5.239341035485267639e-02 2.367137819528579712e-01 -1.745427548885345459e-01 -1.343293935060501099e-01 1.663047075271606445e-01 7.323029637336730957e-02 3.045605421066284180e-01 -2.460847944021224976e-01 -1.928855925798416138e-01 1.064988877624273300e-02 3.995025902986526489e-02
2.742940187454223633e-01 1.716460734605789185e-01 5.803572386503219604e-02 9.084688499569892883e-03 -4.886749386787414551e-02 -3.617477789521217346e-02 -6.621653586626052856e-02 2.111842781305313110e-01 1.107011139392852783e-01 1.356561928987503052e-01 3.288932442665100098e-01 8.248801529407501221e-02 3.861739113926887512e-02 3.443049490451812744e-01 -3.311590850353240967e-01 -2.711305916309356689e-01 -1.204751338809728622e-02 -3.029514253139495850e-01 -1.040903627872467041e-01 -1.913998834788799286e-02 1.075152307748794556e-01 -1.880687475204467773e-01 1.359374374151229858e-01 -3.068953752517700195e-01 -1.074072495102882385e-01 7.925689220428466797e-02 1.263649296015501022e-02 9.533926099538803101e-02 -1.388278440572321415e-03 -3.157503604888916016e-01 -1.840824261307716370e-03 -2.884946018457412720e-02
2.476099580526351929e-01 1.572544127702713013e-01 -6.374180316925048828e-02 -8.655035495758056641e-02 9.770832257345318794e-04 3.191224858164787292e-02 -1.928018927574157715e-01 2.423118650913238525e-01 1.323282867670059204e-01 -1.588968187570571899e-01 2.187167257070541382e-01 -2.349983006715774536e-01 -2.956618070602416992e-01 1.599061340093612671e-01 -2.138817459344863892e-01 2.156319282948970795e-02 2.055693790316581726e-02 2.091174274682998657e-01 -1.184362843632698059e-01 -6.420751661062240601e-02 -1.934930831193923950e-01 1.160692498087882996e-01 -1.652644276618957520e-01 -2.171318512409925461e-03 -3.277249634265899658e-02 -2.866423875093460083e-02 9.525234997272491455e-02 -3.368246853351593018e-01 -4.461401700973510742e-01 -1.297129839658737183e-01 5.581827461719512939e-02 1.286471784114837646e-01
-1.760591566562652588e-02 2.235072255134582520e-01 5.303758010268211365e-02 -8.717087656259536743e-02 -3.842205926775932312e-02 -3.354817330837249756e-01 -1.358081251382827759e-01 3.438166677951812744e-01 -5.173548683524131775e-02 1.948833912611007690e-01 3.097484707832336426e-01 -3.055771589279174805e-01 1.652282923460006714e-01 7.976722717285156250e-02 -1.761201471090316772e-01 -2.002825438976287842e-01 2.372878640890121460e-01 9.657993912696838379e-02 -2.952755987644195557e-01 -2.085355222225189209e-01 1.261769533157348633e-01 1.923723891377449036e-02 1.709161698818206787e-02 -1.472981870174407959e-01 1.121160984039306641e-01 1.038184240460395813e-01 1.002312675118446350e-01 -2.141795679926872253e-02 -1.953279525041580200e-01 1.725342422723770142e-01 -9.667558223009109497e-02 9.035765379667282104e-02
1.516405791044235229e-01 8.189167827367782593e-02 6.607932597398757935e-02 2.150574028491973877e-01 -1.635374724864959717e-01 -1.001831665635108948e-01 -2.512700110673904419e-02 3.259431719779968262e-01 1.768003851175308228e-01 1.171550061553716660e-02 4.033775627613067627e-01 -1.713152229785919189e-01 6.660131365060806274e-02 -2.771835774183273315e-02 -1.270438134670257568e-01 5.849028378725051880e-02 5.312211811542510986e-02 -1.980995237827301025e-01 -1.715774387121200562e-01 8.193299174308776855e-02 -1.693552434444427490e-01 3.235993385314941406e-01 9.865301102399826050e-02 1.260493136942386627e-02 -2.342647910118103027e-01 3.462035953998565674e-02 -1.273319963365793228e-02 -1.324518620967864990e-01 5.886121094226837158e-02 1.453914195299148560e-01 2.143190652132034302e-01 4.024694561958312988e-01
5.033089593052864075e-02 2.722451090812683105e-01 -1.245414763689041138e-01 -2.328313589096069336e-01 4.540235176682472229e-02 2.380898036062717438e-02 -3.522696495056152344e-01 3.479495048522949219e-01 -1.054838523268699646e-01 -1.149413287639617920e-01 2.160161584615707397e-01 3.245055302977561951e-02 -6.917688529938459396e-03 1.080674156546592712e-01 -4.478429853916168213e-01 9.738589823246002197e-02 3.403579816222190857e-02 -1.232751980423927307e-01 -2.180563062429428101e-01 -5.941834300756454468e-02 1.684423089027404785e-01 1.881015747785568237e-01 2.615299224853515625e-01 -1.241877153515815735e-01 -9.943862259387969971e-02 -2.137940376996994019e-01 -1.553992778062820435e-01 -7.213945034891366959e-03 1.279169227927923203e-02 1.069434955716133118e-01 8.372296579182147980e-03 7.437646389007568359e-02
1.674705445766448975e-01 -1.158785000443458557e-01 -7.121562212705612183e-02 -4.679828584194183350e-01 -1.331351846456527710e-01 1.270123720169067383e-01 -2.848423421382904053e-01 3.383401632308959961e-01 5.415886640548706055e-03 2.225412279367446899e-01 1.841781288385391235e-01 -8.910971134901046753e-02 2.974595315754413605e-02 1.595967411994934082e-01 -1.514642536640167236e-01 8.964420855045318604e-02 1.855683624744415283e-01 -2.096138661727309227e-03 -1.620740592479705811e-01 -2.157195657491683960e-01 -4.979089647531509399e-02 -1.121625825762748718e-01 7.904460281133651733e-02 2.806868851184844971e-01 -1.268898136913776398e-02 -2.230679392814636230e-01 -6.538976728916168213e-02 -1.028041634708642960e-02 -1.868080943822860718e-01 -1.014730334281921387e-01 1.052324399352073669e-01 1.957674026489257812e-01
1.037488579750061035e-01 3.793148100376129150e-01 3.979503735899925232e-02 -5.335160996764898300e-03 1.357442438602447510e-01 8.008660376071929932e-02 -8.847384713590145111e-03 1.785704940557479858e-01 1.018624007701873779e-01 2.235354036092758179e-01 1.812792718410491943e-01 1.805786341428756714e-01 -5.255272611975669861e-03 7.822381705045700073e-02 1.461304817348718643e-02 -1.315402835607528687e-01 1.044786348938941956e-01 -2.243965491652488708e-02 -3.404225707054138184e-01 1.265316158533096313e-01 -3.441700637340545654e-01 8.986641466617584229e-02 2.375210262835025787e-02 -1.792069226503372192e-01 -3.116402924060821533e-01 -6.657921522855758667e-02 1.459739636629819870e-02 -3.189079090952873230e-02 -2.148895859718322754e-01 1.351652145385742188e-01 1.796803623437881470e-01 3.679949045181274414e-01
2.562497556209564209e-01 5.574426054954528809e-02 -1.601599007844924927e-01 7.309743016958236694e-02 1.895071864128112793e-01 3.827812150120735168e-02 -2.826127111911773682e-01 9.570219367742538452e-02 7.108929753303527832e-02 3.967907130718231201e-01 4.293397068977355957e-01 2.514378130435943604e-01 -9.327582269906997681e-02 -6.533322483301162720e-02 -2.142508327960968018e-01 5.088969692587852478e-02 2.829459607601165771e-01 -4.685633815824985504e-03 -4.391694813966751099e-02 -1.391246020793914795e-01 -3.756511211395263672e-02 2.477845177054405212e-02 2.461994141340255737e-01 -1.152535751461982727e-01 -4.334025434218347073e-04 -4.393218457698822021e-02 9.109541773796081543e-02 1.978493183851242065e-01 2.881803549826145172e-02 -1.306415256112813950e-02 2.666690647602081299e-01 -5.951027572154998779e-02
2.784612178802490234e-01 2.424123883247375488e-02 -9.791763126850128174e-02 9.701271355152130127e-02 -1.621239781379699707e-01 -8.530594408512115479e-03 -8.760114014148712158e-02 -1.012590602040290833e-01 2.098457813262939453e-01 2.141857892274856567e-01 4.086163640022277832e-01 4.441159367561340332e-01 -5.302287265658378601e-02 2.818116247653961182e-01 -1.218248307704925537e-01 6.637749075889587402e-02 2.173198163509368896e-01 -1.100052148103713989e-01 -1.273227035999298096e-01 -2.606788277626037598e-01 -1.165134906768798828e-01 -1.294557750225067139e-01 3.764409571886062622e-02 -1.741857528686523438e-01 -1.126259490847587585e-01 -4.991472139954566956e-02 2.143792435526847839e-02 2.177479267120361328e-01 -7.421746850013732910e-02 -1.367041766643524170e-01 9.176883846521377563e-02 -4.172946140170097351e-02
3.109937608242034912e-01 2.042812108993530273e-01 -2.095195204019546509e-01 -3.597046807408332825e-02 8.013719320297241211e-02 7.777358870953321457e-03 -1.855738162994384766e-01 2.491476237773895264e-01 7.047335058450698853e-02 9.620814770460128784e-02 1.452819108963012695e-01 1.890341341495513916e-01 -1.464069038629531860e-01 4.856466501951217651e-02 -2.693953514099121094e-01 1.285526156425476074e-01 7.085882127285003662e-02 5.128651857376098633e-02 -2.364349514245986938e-01 -1.892391145229339600e-01 9.639461524784564972e-03 -9.489648789167404175e-02 -2.009067386388778687e-01 -7.738913595676422119e-02 1.226965412497520447e-01 -2.258401066064834595e-01 -9.553135931491851807e-02 -8.836115896701812744e-02 -3.157395124435424805e-01 3.585223257541656494e-01 -6.196008622646331787e-02 2.439934611320495605e-01
1.715367287397384644e-01 1.645465940237045288e-01 1.005397960543632507e-01 1.771839894354343414e-02 2.014000564813613892e-01 -4.644596949219703674e-02 -1.361295282840728760e-01 1.839870065450668335e-01 2.515071630477905273e-01 1.677271574735641479e-01 -8.261229842901229858e-02 1.114972457289695740e-01 2.445041027385741472e-04 2.164595872163772583e-01 -4.138676226139068604e-01 -1.642922013998031616e-01 1.205703541636466980e-01 -1.190282851457595825e-01 -3.982623219490051270e-01 -1.007531769573688507e-02 -1.850293576717376709e-01 -1.619288027286529541e-01 7.124809920787811279e-02 -1.339795142412185669e-01 1.066131982952356339e-03 6.769742816686630249e-02 1.616089232265949249e-02 5.005272477865219116e-02 -1.326401233673095703e-01 7.359341531991958618e-02 -9.004801511764526367e-02 4.157239198684692383e-01
4.346770346164703369e-01 8.113645762205123901e-02 -5.410232022404670715e-02 -1.087167533114552498e-03 -9.842149913311004639e-02 1.849528849124908447e-01 -2.481444925069808960e-01 -9.801595658063888550e-02 -3.182680308818817139e-01 -5.010645464062690735e-02 1.274365782737731934e-01 -1.820946671068668365e-02 -9.550795704126358032e-02 2.399860173463821411e-01 -1.916462630033493042e-01 1.430994570255279541e-01 1.835866570472717285e-01 -2.612268924713134766e-01 -3.249383866786956787e-01 2.124071270227432251e-01 -8.888270705938339233e-02 -3.386615589261054993e-02 2.205890417098999023e-02 -6.738071143627166748e-02 -3.937776014208793640e-02 -4.836339503526687622e-02 2.502802908420562744e-01 -3.954372927546501160e-02 -1.805833131074905396e-01 1.001896485686302185e-01 -6.179141346365213394e-04 2.543781697750091553e-01
4.343442618846893311e-01 1.207614764571189880e-01 1.746086329221725464e-01 -8.052039146423339844e-02 -1.270531862974166870e-01 -1.156861856579780579e-01 -2.055988907814025879e-01 -1.252757906913757324e-01 -1.854048669338226318e-02 1.714866012334823608e-01 2.623415887355804443e-01 3.415547907352447510e-01 1.501818448305130005e-01 -6.471449881792068481e-02 -2.461744248867034912e-01 1.446576863527297974e-01 4.812001064419746399e-02 -8.167461305856704712e-02 -1.494401991367340088e-01 -3.403201699256896973e-01 -1.833046525716781616e-01 -1.708069816231727600e-02 1.407530158758163452e-01 -2.453266829252243042e-01 8.293873071670532227e-02 -2.313598394393920898e-01 6.260322034358978271e-02 -1.102291792631149292e-02 1.912715472280979156e-02 7.170634716749191284e-02 -6.686424463987350464e-02 -1.155160963535308838e-01
7.788939774036407471e-02 -3.093023411929607391e-02 -2.301883101463317871e-01 1.663872450590133667e-01 -5.701474472880363464e-02 3.519674763083457947e-02 -1.381556689739227295e-01 1.387657225131988525e-01 9.752000682055950165e-03 3.130952715873718262e-01 3.909844160079956055e-01 9.150018543004989624e-02 2.683102190494537354e-01 1.855307668447494507e-01 -1.602710634469985962e-01 1.299180090427398682e-01 -3.142859041690826416e-02 2.163527533411979675e-02 -1.664014756679534912e-01 -1.559819746762514114e-02 -5.039215683937072754e-01 -1.455592215061187744e-01 1.435115840286016464e-02 1.455668266862630844e-02 4.792863875627517700e-02 -2.373503446578979492e-01 1.858751475811004639e-01 -1.680994480848312378e-01 -9.788424707949161530e-03 -7.944570481777191162e-02 6.161705777049064636e-02 -1.567034870386123657e-01
2.764334380626678467e-01 3.093085587024688721e-01 -9.723363816738128662e-02 -1.304522752761840820e-01 -3.621660545468330383e-02 1.753332279622554779e-02 1.392375957220792770e-02 3.806381821632385254e-01 -1.131820455193519592e-01 1.866352409124374390e-01 -7.237194571644067764e-03 1.279279589653015137e-01 8.668889850378036499e-02 1.681511104106903076e-01 -6.907176971435546875e-02 1.724936068058013916e-01 -1.067565456032752991e-01 -2.101628482341766357e-02 -1.754535436630249023e-01 -9.259155392646789551e-02 -6.209168955683708191e-02 -1.466862708330154419e-01 2.450255304574966431e-01 -1.541961729526519775e-01 1.402102410793304443e-01 -1.797583997249603271e-01 -1.073933988809585571e-01 5.027781799435615540e-02 -3.134892582893371582e-01 2.886816859245300293e-01 1.517154872417449951e-01 2.988666892051696777e-01
1.311886459589004517e-01 -1.037617102265357971e-01 -9.818964451551437378e-02 7.854525744915008545e-02 -3.124706447124481201e-01 -1.509961038827896118e-01 -2.504092752933502197e-01 1.125681027770042419e-01 1.826606988906860352e-01 2.383926417678594589e-03 5.050291493535041809e-02 -1.453003752976655960e-02 -1.140052638947963715e-02 -2.556103095412254333e-02 -2.260187566280364990e-01 3.207650408148765564e-02 3.543624579906463623e-01 -2.088634520769119263e-01 -3.658225238323211670e-01 -8.358662575483322144e-02 -8.095570653676986694e-02 -1.276287883520126343e-01 3.193390369415283203e-02 -1.205175966024398804e-01 3.665330260992050171e-02 -1.981301605701446533e-01 -1.440962851047515869e-01 -3.942920267581939697e-01 -2.111021131277084351e-01 -1.757124513387680054e-01 9.826219826936721802e-02 1.450839787721633911e-01
2.072396576404571533e-01 1.807911545038223267e-01 1.585401035845279694e-02 -2.415519207715988159e-02 -6.744215637445449829e-02 2.011339366436004639e-01 3.103109262883663177e-02 -4.341774061322212219e-02 -3.216735124588012695e-01 1.712244353257119656e-03 2.745352983474731445e-01 -2.133478224277496338e-02 -7.521444559097290039e-02 3.912630975246429443e-01 -3.398346304893493652e-01 1.238566078245639801e-02 2.504290081560611725e-02 -2.281482964754104614e-01 -2.925864458084106445e-01 1.697930395603179932e-01 -4.830797016620635986e-02 -2.288353145122528076e-01 -1.590403355658054352e-02 -1.001037508249282837e-01 -5.088414624333381653e-02 5.539366602897644043e-02 1.904097050428390503e-01 -1.204617843031883240e-01 -2.572092711925506592e-01 4.291810840368270874e-02 -7.437629997730255127e-02 2.448475360870361328e-01
1.531862914562225342e-01 4.994946718215942383e-02 2.043623477220535278e-01 -1.093159392476081848e-01 1.055075675249099731e-01 1.283947527408599854e-01 1.082171872258186340e-01 2.777931392192840576e-01 -2.420132979750633240e-02 3.924766089767217636e-03 3.210350871086120605e-01 5.237294360995292664e-02 -1.243705227971076965e-01 1.374955028295516968e-01 -2.033424526453018188e-01 1.385819911956787109e-02 -4.053667187690734863e-02 -1.450544744729995728e-01 -1.274402141571044922e-01 -3.046261072158813477e-01 -3.471621870994567871e-01 6.298455595970153809e-02 1.358600109815597534e-01 -1.902701407670974731e-01 -6.112840026617050171e-02 2.468993365764617920e-01 -3.784759342670440674e-02 1.278577148914337158e-01 -2.240476012229919434e-01 3.534151017665863037e-01 -4.935074597597122192e-02 -2.249994874000549316e-01
1.137590035796165466e-01 2.353704869747161865e-01 -3.866153582930564880e-02 -1.678710281848907471e-01 -2.335273772478103638e-01 1.340084969997406006e-01 -7.548597455024719238e-02 5.161961913108825684e-01 -9.269198775291442871e-02 1.040090098977088928e-01 1.310372352600097656e-01 -6.131427735090255737e-02 7.213813066482543945e-02 7.017343491315841675e-02 -3.999029695987701416e-01 -1.275943368673324585e-01 1.804198324680328369e-01 -2.308818399906158447e-01 -3.229000568389892578e-01 -3.266322612762451172e-02 8.438218384981155396e-02 1.523057669401168823e-01 7.291021198034286499e-02 -9.950802661478519440e-03 -1.196546331048011780e-01 -1.816514283418655396e-01 9.604650735855102539e-02 6.231310218572616577e-02 -3.509788960218429565e-02 2.906400710344314575e-02 1.753240823745727539e-01 1.024928987026214600e-01
1.054120287299156189e-01 1.155160591006278992e-01 7.096257992088794708e-03 3.714956343173980713e-02 5.215284973382949829e-02 1.672997474670410156e-01 -3.063203096389770508e-01 9.998231381177902222e-02 7.214821875095367432e-02 7.071390748023986816e-03 4.567986428737640381e-01 3.007372021675109863e-01 -1.592277437448501587e-01 3.258918821811676025e-01 -1.446780860424041748e-01 -2.649274468421936035e-01 -1.210841536521911621e-01 -1.719245910644531250e-01 -6.542035192251205444e-02 -1.476816087961196899e-01 6.520554423332214355e-02 6.753109861165285110e-03 1.438909620046615601e-01 -1.785138100385665894e-01 -6.633517146110534668e-02 1.527994871139526367e-01 1.073475331068038940e-01 1.557180434465408325e-01 -2.986132502555847168e-01 -1.595081835985183716e-01 8.123262226581573486e-02 2.502716891467571259e-02
8.357618004083633423e-02 -9.196274913847446442e-04 -5.679057538509368896e-02 2.972936928272247314e-01 -1.467661112546920776e-01 8.934507519006729126e-02 6.381341256201267242e-03 2.979919873178005219e-02 -7.184134423732757568e-02 3.870346769690513611e-02 3.093963563442230225e-01 4.120774865150451660e-01 -8.764277398586273193e-02 1.003422066569328308e-01 -2.842619717121124268e-01 -1.372263133525848389e-01 7.744166254997253418e-02 1.905723661184310913e-01 -3.116025030612945557e-01 -2.684051692485809326e-01 -2.139358669519424438e-01 -4.474815726280212402e-02 -3.851008601486682892e-03 -1.109701488167047501e-02 -1.522476226091384888e-01 -8.605365455150604248e-02 2.010821551084518433e-01 1.085621863603591919e-01 -2.283160835504531860e-01 7.137587759643793106e-03 4.638490453362464905e-02 -2.913394868373870850e-01
3.147286772727966309e-01 1.050333678722381592e-01 2.474842779338359833e-02 -1.756699681282043457e-01 -2.745090611279010773e-02 -6.804458051919937134e-02 1.438808441162109375e-02 2.526257932186126709e-01 -1.705345958471298218e-01 7.046062964946031570e-03 2.297530472278594971e-01 -1.219158917665481567e-01 2.720526456832885742e-01 8.422692865133285522e-02 -2.477733045816421509e-01 -1.309351772069931030e-01 2.353567630052566528e-01 2.163767814636230469e-02 -3.575625121593475342e-01 6.934203952550888062e-02 -7.045672833919525146e-02 1.692156344652175903e-01 -2.641159296035766602e-01 -2.174860239028930664e-01 -1.310424953699111938e-01 -1.098467856645584106e-01 3.219532966613769531e-02 4.032326117157936096e-02 -2.880413234233856201e-01 -3.589989989995956421e-02 -4.249703511595726013e-02 2.747134566307067871e-01
1.476289331912994385e-01 -8.738339878618717194e-03 1.458484530448913574e-01 1.128095760941505432e-01 -7.387249171733856201e-02 -3.126175329089164734e-02 -2.114044725894927979e-01 2.109530866146087646e-01 -1.577675044536590576e-01 3.926081359386444092e-01 1.719630062580108643e-01 4.587800204753875732e-01 -1.976939104497432709e-02 3.324365243315696716e-02 -1.444196421653032303e-02 2.482143789529800415e-01 1.087250113487243652e-01 1.423784643411636353e-01 -1.825602352619171143e-01 3.493392094969749451e-02 -1.061610281467437744e-01 -5.950722098350524902e-02 4.375981986522674561e-01 7.138186693191528320e-02 5.511698126792907715e-02 -1.516877561807632446e-01 -6.373520009219646454e-03 3.097146935760974884e-02 1.181042753159999847e-02 2.175174206495285034e-01 5.167446285486221313e-02 1.043850257992744446e-01
3.069637119770050049e-01 9.202819317579269409e-02 -1.669564247131347656e-01 1.342208385467529297e-01 -2.121398746967315674e-01 7.598550617694854736e-02 -2.308273762464523315e-01 7.109514623880386353e-02 -2.005662396550178528e-02 2.171280384063720703e-01 2.019449621438980103e-01 3.010823428630828857e-01 -1.770438253879547119e-01 4.152491688728332520e-02 -1.619957983493804932e-01 2.752924263477325439e-01 1.850884854793548584e-01 -4.569505900144577026e-02 -3.437007963657379150e-01 -2.378063201904296875e-01 -2.609184086322784424e-01 7.418961077928543091e-02 2.276040613651275635e-02 -3.194101899862289429e-02 1.950801312923431396e-01 -7.188262045383453369e-02 1.171148791909217834e-01 1.496230661869049072e-01 -2.391671948134899139e-02 1.843215972185134888e-01 1.860802434384822845e-02 -1.669049859046936035e-01
1.355497539043426514e-01 9.387787431478500366e-02 1.469604521989822388e-01 1.640056073665618896e-01 -1.887951642274856567e-01 1.068481802940368652e-01 1.594032160937786102e-02 1.522074937820434570e-01 -5.945110693573951721e-02 2.816645801067352295e-02 3.668580651283264160e-01 -5.679325386881828308e-02 1.243623718619346619e-01 -1.089347153902053833e-01 -2.146026790142059326e-01 -3.302734717726707458e-02 -5.966214090585708618e-02 3.344944715499877930e-01 -1.011624857783317566e-01 -1.171617209911346436e-01 -1.740872263908386230e-01 1.263326704502105713e-01 2.055045068264007568e-01 -2.505073249340057373e-01 -2.133467644453048706e-01 -4.057008922100067139e-01 1.441816985607147217e-01 -2.355210483074188232e-02 -2.047803848981857300e-01 2.569726109504699707e-01 -8.090011775493621826e-02 -2.436551637947559357e-02
9.216120094060897827e-02 -1.542658656835556030e-01 -1.547723710536956787e-01 -1.146068125963211060e-01 2.881585061550140381e-02 -1.736337244510650635e-01 -1.694493144750595093e-01 3.386419713497161865e-01 1.919148862361907959e-02 -1.814459860324859619e-01 3.950523734092712402e-01 -2.679817974567413330e-01 3.429573727771639824e-03 1.178353931754827499e-02 -1.741482168436050415e-01 3.267635032534599304e-02 1.793776452541351318e-01 -5.477861035615205765e-03 -1.507366150617599487e-01 -3.837928771972656250e-01 -1.370407789945602417e-01 -4.244820773601531982e-02 -6.649016588926315308e-02 -1.268434673547744751e-01 -1.537072211503982544e-01 -1.591787040233612061e-01 3.578984364867210388e-02 3.281587734818458557e-02 -2.972822785377502441e-01 2.198729664087295532e-01 -1.790773123502731323e-01 1.014495175331830978e-02
1.208698078989982605e-01 6.626624614000320435e-02 -1.099028810858726501e-02 -2.086671888828277588e-01 1.275337934494018555e-01 2.245898395776748657e-01 3.347370773553848267e-02 1.766368150711059570e-01 -2.607137560844421387e-01 1.171114817261695862e-01 3.372676372528076172e-01 -1.112575680017471313e-01 5.784710124135017395e-02 1.353317350149154663e-01 -1.101963669061660767e-01 3.467028141021728516e-01 -3.751602023839950562e-02 -9.537164121866226196e-02 -2.889538407325744629e-01 5.956503003835678101e-02 -1.056539937853813171e-01 -1.505669951438903809e-01 5.050361156463623047e-02 -2.486843466758728027e-01 -7.818941026926040649e-02 2.415823750197887421e-02 1.822277158498764038e-02 -2.531892657279968262e-01 -2.422246932983398438e-01 -3.422242105007171631e-01 2.027961611747741699e-02 1.827011257410049438e-01
2.916300296783447266e-01 -2.309669703245162964e-01 -7.429479062557220459e-02 -9.330781549215316772e-02 5.589036270976066589e-02 -7.273140549659729004e-02 -7.824467867612838745e-02 2.748168706893920898e-01 -1.841784827411174774e-02 1.041002348065376282e-01 2.034292966127395630e-01 -7.208246737718582153e-02 -5.168459936976432800e-02 3.718768358230590820e-01 1.075682938098907471e-01 2.612158954143524170e-01 1.861679740250110626e-02 -7.652574032545089722e-02 -2.789159715175628662e-01 -5.683165788650512695e-02 -2.963818609714508057e-01 -9.867070615291595459e-02 1.900609135627746582e-01 -2.643353343009948730e-01 -9.556150436401367188e-02 -2.771657705307006836e-01 1.432459652423858643e-01 1.411975473165512085e-01 -5.721011385321617126e-02 -2.248074859380722046e-01 8.524238318204879761e-02 2.254666388034820557e-02
2.700720727443695068e-01 2.333871126174926758e-01 2.190512567758560181e-01 6.673365831375122070e-02 -7.026294618844985962e-02 1.512521952390670776e-01 -1.752779632806777954e-01 1.428518295288085938e-01 1.871813833713531494e-02 2.781714498996734619e-01 1.460764855146408081e-01 2.663762271404266357e-01 -3.810300305485725403e-02 -2.082163095474243164e-01 -1.443679183721542358e-01 1.894433796405792236e-02 5.862060934305191040e-02 -3.373810946941375732e-01 -2.709061279892921448e-02 -2.979542873799800873e-02 -2.034761756658554077e-01 7.866707444190979004e-02 3.505673408508300781e-01 1.192426308989524841e-03 -3.694931417703628540e-02 -2.663733661174774170e-01 -1.234078481793403625e-01 5.239653587341308594e-02 -3.415408730506896973e-01 5.541030317544937134e-02 7.512660324573516846e-02 -1.212428789585828781e-02
1.804166436195373535e-01 -1.701321154832839966e-01 1.291733086109161377e-01 9.326485544443130493e-02 -2.449396103620529175e-01 1.324789412319660187e-02 -6.099091097712516785e-02 -1.742188818752765656e-02 -1.808363348245620728e-01 4.055672138929367065e-02 3.920194208621978760e-01 1.668750047683715820e-01 9.885422885417938232e-03 1.268754452466964722e-01 -3.940314650535583496e-01 -4.891044646501541138e-02 -3.943229839205741882e-02 6.637401878833770752e-02 -1.861669868230819702e-01 -7.621953636407852173e-02 -8.163586258888244629e-02 -6.692961603403091431e-02 3.105937540531158447e-01 3.834113106131553650e-02 -8.679403364658355713e-02 -9.555406868457794189e-03 5.073759555816650391e-01 9.320376068353652954e-02 -1.122112199664115906e-01 4.110582917928695679e-02 4.500245675444602966e-02 1.168195232748985291e-01
1.796596646308898926e-01 1.316887587308883667e-01 -1.066990941762924194e-01 -3.470501676201820374e-02 8.036865293979644775e-02 -1.144123300909996033e-01 -3.629058226943016052e-02 5.669360607862472534e-02 2.242502570152282715e-01 2.766119241714477539e-01 1.752970069646835327e-01 -2.231139540672302246e-01 -1.670709699392318726e-01 3.217706680297851562e-01 -1.645086109638214111e-01 1.152288913726806641e-01 2.765324413776397705e-01 -1.543525308370590210e-01 1.452269107103347778e-01 2.518463879823684692e-02 -4.229328036308288574e-02 -2.139316201210021973e-01 2.551710009574890137e-01 9.569696150720119476e-03 -4.443903565406799316e-01 4.139660298824310303e-02 -5.165900290012359619e-02 -8.498964458703994751e-02 -2.712261378765106201e-01 -1.137289851903915405e-01 1.172703597694635391e-02 6.408347189426422119e-02
-1.167756244540214539e-01 -7.213275134563446045e-02 5.357226356863975525e-02 -5.264963209629058838e-02 4.607968404889106750e-02 5.473929643630981445e-02 -2.891613841056823730e-01 8.981332182884216309e-02 -9.642697870731353760e-02 3.763158023357391357e-01 1.958351582288742065e-01 5.590797867625951767e-03 -2.437999397516250610e-01 3.213725984096527100e-01 -9.042732417583465576e-02 6.955362856388092041e-02 1.749104410409927368e-01 4.867342940997332335e-04 -3.985865414142608643e-01 -1.443983335047960281e-02 7.848423719406127930e-02 -8.081336319446563721e-02 2.558883130550384521e-01 3.724344819784164429e-02 8.485244959592819214e-02 -3.323257565498352051e-01 1.855182796716690063e-01 6.697913259267807007e-02 -2.238338142633438110e-01 6.049585342407226562e-02 1.381581425666809082e-01 1.227485910058021545e-01
2.495049126446247101e-02 2.420757710933685303e-01 -6.488728523254394531e-02 7.355074584484100342e-02 -6.454830616712570190e-02 -1.403274238109588623e-01 1.204124372452497482e-02 1.794354766607284546e-01 -1.384253501892089844e-01 2.625777125358581543e-01 1.060594916343688965e-01 1.392812579870223999e-01 -1.532011479139328003e-01 8.825308084487915039e-02 9.294123202562332153e-02 -2.788715362548828125e-01 4.173972457647323608e-02 5.284228827804327011e-03 -3.744363784790039062e-01 5.684914812445640564e-02 -1.466279029846191406e-01 2.358440011739730835e-01 2.491933107376098633e-01 -1.135674789547920227e-01 -2.926996648311614990e-01 -2.561139762401580811e-01 1.930179893970489502e-01 -2.188335806131362915e-01 -1.624319404363632202e-01 1.043219864368438721e-01 -3.017563745379447937e-02 2.581132352352142334e-01
2.131474316120147705e-01 5.015872791409492493e-02 -2.927170097827911377e-01 1.117454245686531067e-01 2.406104505062103271e-01 2.084264159202575684e-02 -1.293568611145019531e-01 1.578346341848373413e-01 1.785899326205253601e-02 4.276432394981384277e-01 1.180221736431121826e-01 1.449957787990570068e-01 8.161856234073638916e-02 -3.000111319124698639e-02 -1.649431139230728149e-01 1.625150144100189209e-01 4.398951679468154907e-02 -3.501046076416969299e-02 -2.091070115566253662e-01 -1.661380976438522339e-01 -4.345407187938690186e-01 -2.789804898202419281e-02 9.668619185686111450e-02 1.977475583553314209e-01 1.680311188101768494e-02 -2.481410056352615356e-01 2.640424668788909912e-01 -7.246091961860656738e-02 9.931436739861965179e-03 -8.527724444866180420e-02 6.610516458749771118e-02 -1.160549148917198181e-01
3.962169867008924484e-04 3.026363253593444824e-01 -1.234865188598632812e-01 -1.596334576606750488e-01 1.910823881626129150e-01 -1.215453371405601501e-01 -4.871777594089508057e-01 -7.085125893354415894e-03 2.645569741725921631e-01 3.923907279968261719e-01 9.044072777032852173e-02 -1.729052811861038208e-01 2.957303076982498169e-02 4.985805600881576538e-02 -1.439848095178604126e-01 -3.714256361126899719e-02 9.086117893457412720e-02 1.558822393417358398e-01 -2.358618080615997314e-01 -8.668315410614013672e-02 -2.480662614107131958e-01 -7.774268090724945068e-02 1.948831528425216675e-01 -1.178029924631118774e-02 4.326301068067550659e-02 1.712256968021392822e-01 -4.022350534796714783e-02 1.110784932971000671e-01 -8.960779756307601929e-02 8.007837086915969849e-02 4.229804128408432007e-02 -1.694605797529220581e-01
2.166440784931182861e-01 1.220408901572227478e-01 1.345849186182022095e-01 1.129619032144546509e-01 -1.779939383268356323e-01 -1.010323991067707539e-03 1.415808349847793579e-01 1.764948666095733643e-01 -8.064121007919311523e-02 9.613636881113052368e-02 9.573599696159362793e-02 6.530907005071640015e-02 1.339659988880157471e-01 4.172013700008392334e-01 -3.746185004711151123e-01 1.190267130732536316e-01 2.345779389142990112e-01 -7.614383101463317871e-02 -1.174329146742820740e-01 -5.311019346117973328e-02 -6.510160118341445923e-02 -2.307043224573135376e-01 2.585070729255676270e-01 1.018960401415824890e-01 -4.406358003616333008e-01 -1.559771448373794556e-01 2.410588087514042854e-03 1.172046512365341187e-01 3.559445217251777649e-02 8.942848071455955505e-03 1.494384091347455978e-02 5.314238741993904114e-02
2.435892224311828613e-01 1.561099737882614136e-01 1.490171626210212708e-02 -1.512879729270935059e-01 2.043422162532806396e-01 -7.116775959730148315e-02 -2.461696602404117584e-02 2.775371670722961426e-01 2.738656401634216309e-01 1.562836915254592896e-01 2.660196125507354736e-01 1.803247481584548950e-01 2.614522278308868408e-01 1.388629823923110962e-01 -4.938325658440589905e-02 2.027892880141735077e-02 9.248497337102890015e-02 -7.746944576501846313e-02 -1.563858091831207275e-01 -3.165411055088043213e-01 -1.515492051839828491e-01 1.645101755857467651e-01 1.458552628755569458e-01 7.208640128374099731e-02 2.101099118590354919e-02 -2.117814123630523682e-01 -1.299556493759155273e-01 -1.882566511631011963e-01 -3.212508559226989746e-01 -1.005861442536115646e-02 -6.518407166004180908e-02 2.337626665830612183e-01
6.448607146739959717e-02 -1.512161195278167725e-01 -2.566328644752502441e-01 1.009990572929382324e-01 5.764089524745941162e-03 8.774197101593017578e-02 -1.890415847301483154e-01 4.110415652394294739e-02 -9.875614196062088013e-02 3.466316461563110352e-01 2.605996727943420410e-01 5.669184774160385132e-02 1.915907710790634155e-01 2.518031299114227295e-01 -2.232557684183120728e-01 -1.860704571008682251e-01 5.837892740964889526e-02 3.257850408554077148e-01 1.455368194729089737e-02 -1.802960932254791260e-01 -3.207124471664428711e-01 -1.572852581739425659e-01 8.700752258300781250e-02 -9.588693827390670776e-02 -1.130285263061523438e-01 -4.406432062387466431e-02 1.090812832117080688e-01 -7.614531368017196655e-02 -2.179705500602722168e-01 -9.135130792856216431e-02 -1.656108051538467407e-01 -2.526398301124572754e-01
3.293497860431671143e-01 3.548112511634826660e-01 2.155239344574511051e-04 -4.441682994365692139e-01 7.844047993421554565e-02 -1.982106827199459076e-02 -1.534999161958694458e-01 2.467343360185623169e-01 1.406939923763275146e-01 1.351073682308197021e-01 2.216287553310394287e-01 1.623653769493103027e-01 2.813894301652908325e-02 1.040372252464294434e-01 -3.722637295722961426e-01 -9.233425371348857880e-04 -6.374580552801489830e-04 -1.521695405244827271e-01 -2.173891961574554443e-01 -1.644951105117797852e-01 -2.984468080103397369e-02 -5.417058616876602173e-02 9.486421942710876465e-02 6.727695465087890625e-02 4.111929982900619507e-02 -1.626169681549072266e-01 -1.028453633189201355e-01 -1.551701873540878296e-01 -1.568762362003326416e-01 5.712947249412536621e-02 8.472247421741485596e-02 3.120636940002441406e-02
2.153562158346176147e-01 1.739107519388198853e-01 2.532208152115345001e-02 1.067998483777046204e-01 -1.951938718557357788e-01 -1.398383080959320068e-01 1.742986291646957397e-01 -8.193100243806838989e-02 5.674304813146591187e-02 2.076454907655715942e-01 2.026130408048629761e-01 3.483916446566581726e-02 -1.683711409568786621e-01 4.252170324325561523e-01 -7.305246591567993164e-02 3.781087324023246765e-02 1.511593312025070190e-01 -4.332515224814414978e-02 -1.912007331848144531e-01 -9.490325301885604858e-02 -1.085796281695365906e-01 -8.356919139623641968e-02 3.958753943443298340e-01 -4.440209269523620605e-02 -3.785758316516876221e-01 -8.639044128358364105e-03 2.325844764709472656e-02 8.633721619844436646e-02 -1.763783097267150879e-01 -2.000438123941421509e-01 1.626499812118709087e-03 2.044082880020141602e-01
2.074959278106689453e-01 -1.776141077280044556e-01 5.583916604518890381e-02 1.294601708650588989e-01 -1.118781715631484985e-01 3.917337954044342041e-02 2.050517499446868896e-01 4.751200973987579346e-02 -1.971127698197960854e-03 4.125116169452667236e-01 1.886308193206787109e-01 -9.606982022523880005e-02 1.811755262315273285e-02 2.766878604888916016e-01 -8.709907531738281250e-02 -2.157341316342353821e-02 -9.225932508707046509e-02 1.186986826360225677e-02 -1.258450448513031006e-01 -5.770174041390419006e-02 -3.954612612724304199e-01 -7.122375816106796265e-02 1.541696637868881226e-01 -8.559487760066986084e-02 2.909082174301147461e-02 1.285718381404876709e-01 -1.282465737313032150e-02 9.012980014085769653e-02 -4.137701094150543213e-01 2.185544520616531372e-01 -2.899364382028579712e-02 2.852993011474609375e-01
3.648240268230438232e-01 -2.439988590776920319e-02 5.459463968873023987e-02 -1.701321303844451904e-01 -2.415776848793029785e-01 -1.149979755282402039e-01 -1.292331665754318237e-01 1.786776930093765259e-01 -1.672456413507461548e-01 2.352724373340606689e-01 1.758130043745040894e-01 -1.682180613279342651e-01 6.461673229932785034e-02 -5.737001821398735046e-02 -2.742002010345458984e-01 -3.071696870028972626e-02 -2.111719176173210144e-02 -2.094409167766571045e-01 -1.255312114953994751e-01 1.038186997175216675e-02 -8.208018727600574493e-03 -2.847266495227813721e-01 -7.109062373638153076e-02 -3.882212936878204346e-02 -1.039381250739097595e-01 -9.343654662370681763e-02 9.073121845722198486e-02 2.462750822305679321e-01 -3.995099067687988281e-01 9.595140069723129272e-02 -8.468798547983169556e-02 2.752540707588195801e-01
-5.480371788144111633e-02 -1.105770170688629150e-01 -1.877738349139690399e-02 -9.895689040422439575e-02 -3.057402372360229492e-02 1.184059977531433105e-01 -2.883423864841461182e-01 1.688653603196144104e-03 -2.407691180706024170e-01 2.375649809837341309e-01 3.275561630725860596e-01 -1.184705644845962524e-01 3.886459767818450928e-02 2.768215835094451904e-01 -1.292192935943603516e-01 1.917908713221549988e-02 5.805657431483268738e-02 2.622204720973968506e-01 9.658289700746536255e-02 -1.275695115327835083e-01 -2.626574337482452393e-01 7.214812189340591431e-02 4.561929777264595032e-02 -2.181662470102310181e-01 -2.478947788476943970e-01 -1.139993146061897278e-01 -3.756659477949142456e-02 8.387549966573715210e-02 -4.507177770137786865e-01 5.473678931593894958e-02 -1.338301450014114380e-01 -1.305090188980102539e-01
9.781036525964736938e-02 -4.962580651044845581e-02 1.085873767733573914e-01 -1.011635959148406982e-01 -2.144724130630493164e-02 1.285648345947265625e-01 -7.669779658317565918e-02 6.206826865673065186e-02 -4.352705925703048706e-02 4.046968370676040649e-02 2.386065572500228882e-01 4.057319462299346924e-02 -8.328647352755069733e-03 2.116937190294265747e-01 -3.309761583805084229e-01 6.257430464029312134e-02 2.873062491416931152e-01 -1.592292189598083496e-01 -7.257786393165588379e-02 -2.055039256811141968e-01 3.554863855242729187e-02 -4.610833246260881424e-03 -3.916184231638908386e-02 4.221409931778907776e-02 -1.392534077167510986e-01 -2.296583503484725952e-01 4.208583831787109375e-01 1.906200349330902100e-01 -4.086609184741973877e-01 2.092001494020223618e-03 2.672260701656341553e-01 -1.864302903413772583e-01
2.013294845819473267e-01 2.043075673282146454e-02 -4.273810610175132751e-02 -1.523516625165939331e-01 -1.404362320899963379e-01 2.610500752925872803e-01 -1.543624997138977051e-01 2.267253398895263672e-01 1.925186514854431152e-01 2.097209990024566650e-01 5.234264582395553589e-02 1.755042523145675659e-01 -6.575711816549301147e-02 9.094912558794021606e-02 -1.981077045202255249e-01 1.067813634872436523e-01 2.983789443969726562e-01 1.424049735069274902e-01 2.317039761692285538e-03 -1.604119390249252319e-01 -4.110818505287170410e-01 9.306420385837554932e-02 3.499769866466522217e-01 -8.697808533906936646e-02 2.200776189565658569e-01 -8.400789648294448853e-02 1.068096533417701721e-01 1.631867289543151855e-01 1.206545066088438034e-02 5.402542278170585632e-02 5.680929869413375854e-03 -2.317460924386978149e-01
2.927631139755249023e-01 9.508560597896575928e-02 -2.196294367313385010e-01 5.134071782231330872e-02 -4.985716193914413452e-02 1.210747659206390381e-02 -2.726936936378479004e-01 2.562109231948852539e-01 1.580642014741897583e-01 3.932259678840637207e-01 3.709915652871131897e-02 2.701721489429473877e-01 -1.146280393004417419e-01 3.444227576255798340e-01 3.704375773668289185e-02 -5.656867846846580505e-02 1.211459264159202576e-01 -7.967939227819442749e-02 -1.144681572914123535e-01 -2.076804190874099731e-01 -2.675424516201019287e-01 -2.740417793393135071e-02 8.036030828952789307e-02 -1.787135452032089233e-01 2.160844206809997559e-02 -1.094811633229255676e-01 2.573223412036895752e-01 1.583295315504074097e-01 -6.294196844100952148e-02 -4.887208715081214905e-02 1.224449602887034416e-03 -1.527912914752960205e-01
8.194357156753540039e-02 1.320527642965316772e-01 -2.479114234447479248e-01 1.599969267845153809e-01 -2.247966825962066650e-03 2.228664010763168335e-01 -1.537441164255142212e-01 4.603759571909904480e-02 1.024250057525932789e-03 2.579990625381469727e-01 4.634850919246673584e-01 6.635405868291854858e-02 1.385959386825561523e-01 3.432193771004676819e-02 -1.653451323509216309e-01 -2.611716091632843018e-02 -2.293027937412261963e-02 -4.521093517541885376e-02 -1.967635303735733032e-01 -6.836523860692977905e-02 7.915284484624862671e-03 -4.170516133308410645e-02 2.647799551486968994e-01 -5.896667763590812683e-02 -2.430526614189147949e-01 -1.164497658610343933e-01 4.512691795825958252e-01 1.725238710641860962e-01 -7.627726346254348755e-02 -1.123039051890373230e-01 3.658502176403999329e-02 -1.788960546255111694e-01
1.537147611379623413e-01 2.154543697834014893e-01 -4.669467359781265259e-02 -4.773797467350959778e-03 -1.250829994678497314e-01 -1.565024852752685547e-01 -6.734535098075866699e-02 1.285324841737747192e-01 -1.960860043764114380e-01 1.715905070304870605e-01 3.170113563537597656e-01 8.347299695014953613e-02 1.366528272628784180e-01 7.836871780455112457e-03 -1.523654460906982422e-01 1.738962382078170776e-01 1.094953864812850952e-01 1.220009922981262207e-01 -2.500005662441253662e-01 -3.716542422771453857e-01 -1.757850348949432373e-01 -1.756884157657623291e-01 -2.438528239727020264e-01 -1.946382969617843628e-02 -9.714263677597045898e-02 1.537208110094070435e-01 2.250377088785171509e-02 -2.954276502132415771e-01 -1.849166303873062134e-01 -2.321198582649230957e-01 1.551618278026580811e-01 1.920817345380783081e-01
1.498655378818511963e-01 2.503336071968078613e-01 6.530636921525001526e-03 -1.591083258390426636e-01 -1.384399086236953735e-01 -2.619356475770473480e-02 -1.917378157377243042e-01 2.472621798515319824e-01 -1.145600154995918274e-01 -1.733884662389755249e-01 8.427824825048446655e-02 1.919360011816024780e-01 1.120485663414001465e-01 2.297070622444152832e-01 -5.462118387222290039e-01 -2.558166161179542542e-02 -8.287615329027175903e-02 -1.242388859391212463e-01 -2.280485779047012329e-01 -9.677380323410034180e-02 -1.154895201325416565e-01 -9.561806172132492065e-02 1.868041753768920898e-01 3.439596295356750488e-02 -2.959556318819522858e-02 -1.759565323591232300e-01 -2.600884810090065002e-02 2.120536118745803833e-01 -1.587880402803421021e-01 -7.539622485637664795e-02 2.421079128980636597e-01 1.052650511264801025e-01
1.288968026638031006e-01 2.819217741489410400e-01 9.006319940090179443e-02 6.016634777188301086e-02 1.043976321816444397e-01 -1.688006967306137085e-01 -5.789262428879737854e-02 5.510717257857322693e-02 1.829909905791282654e-02 9.016770869493484497e-02 2.929050028324127197e-01 -1.419340223073959351e-01 -1.344419270753860474e-01 2.422292232513427734e-01 -2.249628305435180664e-02 4.650440067052841187e-02 -4.405923653393983841e-03 6.021641194820404053e-02 -1.038842946290969849e-01 -4.185697436332702637e-02 -5.040397047996520996e-01 -2.224334478378295898e-01 1.452184468507766724e-01 -5.215065926313400269e-02 8.448837697505950928e-02 6.550008058547973633e-02 2.342757135629653931e-01 2.211019396781921387e-02 -5.911839380860328674e-02 4.182215929031372070e-01 2.126085609197616577e-01 1.364993751049041748e-01
3.270696997642517090e-01 5.258000269532203674e-02 -2.523623034358024597e-02 2.036168277263641357e-01 -1.626960374414920807e-02 7.606214284896850586e-02 -7.203072309494018555e-02 3.390017747879028320e-01 -2.594670355319976807e-01 1.272799819707870483e-01 1.174795404076576233e-01 -2.114017261192202568e-03 9.482397139072418213e-02 2.182907909154891968e-01 2.017012611031532288e-02 -2.417634986340999603e-02 -2.060395479202270508e-02 1.236574202775955200e-01 -4.182296097278594971e-01 -2.668704390525817871e-01 1.387753635644912720e-01 -1.992491781711578369e-01 2.424306571483612061e-01 -2.408954314887523651e-02 -7.174899429082870483e-02 2.231887727975845337e-01 -3.796496614813804626e-02 -2.101182192564010620e-01 -1.256744563579559326e-01 -1.534686535596847534e-01 1.969113796949386597e-01 9.057670086622238159e-02
3.776455670595169067e-02 2.129244357347488403e-01 1.815050840377807617e-01 1.292096078395843506e-01 4.761619493365287781e-02 2.201873809099197388e-01 -4.848483800888061523e-01 2.599148452281951904e-01 -3.138000667095184326e-01 1.599973887205123901e-01 5.236868560314178467e-02 1.744551509618759155e-01 -5.617741122841835022e-02 1.571447104215621948e-01 -2.359321899712085724e-02 -8.428169414401054382e-03 1.010526940226554871e-01 -1.572435796260833740e-01 -1.035611480474472046e-01 1.417003944516181946e-02 -3.088843226432800293e-01 -3.601605072617530823e-02 6.543257832527160645e-02 -2.436306327581405640e-01 -9.950717538595199585e-02 3.399122878909111023e-02 -2.459325827658176422e-02 -1.778016798198223114e-02 -5.272328481078147888e-02 1.484156493097543716e-02 4.445820301771163940e-02 3.759363889694213867e-01
2.721144556999206543e-01 1.121187806129455566e-01 -4.383144080638885498e-01 3.956371545791625977e-02 2.267152536660432816e-03 -2.312468737363815308e-01 1.730639636516571045e-01 2.153340876102447510e-01 -2.704514423385262489e-03 1.058550924062728882e-01 6.656027864664793015e-03 1.559202522039413452e-01 -3.327638655900955200e-02 2.902600765228271484e-01 -2.305380553007125854e-01 3.933285921812057495e-02 8.863282855600118637e-04 1.640392690896987915e-01 -1.376200616359710693e-01 -2.759683877229690552e-03 -9.026761353015899658e-02 -2.287772297859191895e-01 2.375655621290206909e-01 -1.325155049562454224e-01 9.287406504154205322e-02 -2.222318053245544434e-01 -1.039228960871696472e-02 -1.019112989306449890e-01 -3.297347724437713623e-01 8.054287731647491455e-02 2.124965637922286987e-01 7.114643603563308716e-02
1.816036850214004517e-01 4.366250243037939072e-03 -8.629247546195983887e-02 2.074462771415710449e-01 2.920446097850799561e-01 -1.850719600915908813e-01 -5.195829272270202637e-01 2.066787704825401306e-02 1.480603218078613281e-01 3.000373244285583496e-01 1.250644624233245850e-01 -2.074302583932876587e-01 1.773623824119567871e-01 1.445162594318389893e-01 -1.617546379566192627e-01 1.717994175851345062e-02 5.406568571925163269e-02 3.449266403913497925e-02 -2.055230289697647095e-01 -1.357516795396804810e-01 1.984094269573688507e-02 -2.342962175607681274e-01 -6.817562878131866455e-02 -6.192319467663764954e-02 -8.276313543319702148e-02 1.157727912068367004e-01 1.956354826688766479e-01 1.223896443843841553e-01 -2.180643379688262939e-01 1.076310575008392334e-01 1.155129373073577881e-01 5.131861194968223572e-02
2.690295279026031494e-01 1.587644964456558228e-01 -2.178294584155082703e-02 9.256512671709060669e-02 -5.396092310547828674e-02 -2.328113168478012085e-01 6.193201057612895966e-03 8.187787234783172607e-02 1.828343570232391357e-01 4.842546209692955017e-02 1.608537137508392334e-02 -1.187534630298614502e-01 -2.254932522773742676e-01 1.998490840196609497e-01 -2.214151024818420410e-01 1.286949664354324341e-01 1.564707010984420776e-01 8.309547603130340576e-02 -4.385568499565124512e-01 -1.612420976161956787e-01 -3.937527239322662354e-01 1.134228855371475220e-01 3.590584546327590942e-02 -1.802770942449569702e-01 -7.344603538513183594e-02 -3.740289434790611267e-02 2.025921829044818878e-02 -1.622882783412933350e-01 1.932782679796218872e-02 -3.454959690570831299e-01 6.256659328937530518e-02 1.199976578354835510e-01
2.327490001916885376e-01 6.492184102535247803e-02 -1.622858196496963501e-01 1.861282885074615479e-01 5.547478049993515015e-02 2.450080066919326782e-01 -1.114517152309417725e-01 -2.611349523067474365e-02 -6.537189334630966187e-02 2.181826680898666382e-01 2.891008853912353516e-01 7.920988649129867554e-02 -2.095123976469039917e-01 7.363979518413543701e-02 -1.389980018138885498e-01 2.408691942691802979e-01 3.868752121925354004e-01 -3.672803565859794617e-02 -3.675853312015533447e-01 -2.341461330652236938e-01 -2.272348999977111816e-01 1.450705081224441528e-01 1.660863682627677917e-02 -3.231237083673477173e-02 1.760209351778030396e-01 -1.095002591609954834e-01 8.480156771838665009e-03 1.064550429582595825e-01 6.887695193290710449e-02 6.020173802971839905e-02 1.618953235447406769e-02 -2.409586012363433838e-01
9.394400566816329956e-02 -1.217384189367294312e-01 -7.492523640394210815e-02 9.246034175157546997e-02 1.826943457126617432e-02 1.862313002347946167e-01 3.269576728343963623e-01 1.912021785974502563e-01 1.914533227682113647e-01 4.154420197010040283e-01 3.410740196704864502e-02 6.339582800865173340e-02 2.541700005531311035e-01 2.600233256816864014e-01 -3.251126110553741455e-01 -4.480109736323356628e-02 1.157885119318962097e-01 -1.144716143608093262e-01 -1.210026293992996216e-01 -1.470980495214462280e-01 -2.546477913856506348e-01 -1.675508469343185425e-01 6.851946562528610229e-02 -1.503134332597255707e-02 -2.253922820091247559e-01 -5.189401656389236450e-02 2.147858403623104095e-02 1.116865202784538269e-01 -3.023481369018554688e-01 4.246190562844276428e-02 7.591051608324050903e-02 5.769053101539611816e-02
3.885103464126586914e-01 3.163175284862518311e-01 1.289237141609191895e-01 1.814841926097869873e-01 -1.298813372850418091e-01 3.138341009616851807e-01 -1.616686135530471802e-01 2.235172092914581299e-01 -1.328133642673492432e-01 1.683858335018157959e-01 9.689810127019882202e-02 2.264723628759384155e-01 9.284432232379913330e-02 -8.458343893289566040e-02 -1.057150959968566895e-01 -6.600589491426944733e-03 6.377621740102767944e-02 -3.191621899604797363e-01 -4.009179770946502686e-02 -5.981206521391868591e-02 -2.016604393720626831e-01 1.828689686954021454e-02 3.279829025268554688e-01 6.013866513967514038e-03 1.959049105644226074e-01 -1.872870326042175293e-01 -1.056774556636810303e-01 -1.111088413745164871e-02 -1.600884646177291870e-01 2.688572043552994728e-03 6.471875309944152832e-02 -4.925313405692577362e-03
7.324977964162826538e-02 -8.934960514307022095e-02 -1.077958270907402039e-01 1.003663521260023117e-02 3.192458301782608032e-02 1.659194529056549072e-01 -3.706440329551696777e-02 -4.515631869435310364e-02 4.205101728439331055e-02 1.326021552085876465e-01 1.484613567590713501e-01 1.157068386673927307e-01 -3.198885619640350342e-01 3.040699362754821777e-01 -3.074496686458587646e-01 -7.058592885732650757e-02 5.853606760501861572e-02 5.892460793256759644e-02 -4.169351458549499512e-01 -9.310936927795410156e-02 -2.369774729013442993e-01 -2.634222805500030518e-01 7.181340456008911133e-02 1.483462899923324585e-01 1.102668046951293945e-01 -1.229955255985260010e-01 -3.410534933209419250e-03 -1.875751316547393799e-01 -3.133905529975891113e-01 1.388653218746185303e-01 -8.979076147079467773e-02 2.524586319923400879e-01
2.546606063842773438e-01 1.977459937334060669e-01 1.830838993191719055e-02 -1.466912031173706055e-01 6.022598221898078918e-02 -1.285934448242187500e-02 -6.144583225250244141e-02 2.755457758903503418e-01 3.987395390868186951e-02 3.238202929496765137e-01 2.357043027877807617e-01 1.807302087545394897e-01 1.308069527149200439e-01 -9.144750982522964478e-02 -9.842124581336975098e-02 -7.898381352424621582e-02 2.037697434425354004e-01 -1.980158686637878418e-01 -3.181683421134948730e-01 -2.922760136425495148e-02 1.001860648393630981e-01 2.306143194437026978e-02 2.851878106594085693e-01 -1.002350524067878723e-01 9.686606936156749725e-03 -7.985827513039112091e-03 9.135521948337554932e-03 -7.061344385147094727e-02 -1.384306252002716064e-01 3.577622175216674805e-01 -1.161270812153816223e-01 3.224810659885406494e-01
2.251701056957244873e-01 -1.183286383748054504e-01 -1.462819725275039673e-01 1.813561469316482544e-01 6.320005748420953751e-03 -1.269567161798477173e-01 -2.126388102769851685e-01 1.137611269950866699e-01 -2.595831155776977539e-01 -4.991403967142105103e-02 4.092398881912231445e-01 2.829503118991851807e-01 -5.192513763904571533e-02 2.102698385715484619e-01 1.512024104595184326e-01 2.135092020034790039e-01 1.906352639198303223e-01 -4.035934433341026306e-02 9.367307275533676147e-02 -6.943032890558242798e-02 -2.338080853223800659e-01 5.328281596302986145e-02 1.129927486181259155e-01 -2.431022226810455322e-01 4.337706416845321655e-02 -3.556600958108901978e-02 9.746529906988143921e-02 5.875343829393386841e-02 -2.085049897432327271e-01 -2.719282507896423340e-01 2.178139537572860718e-01 1.096591725945472717e-01
7.743957638740539551e-02 -3.537417054176330566e-01 3.654661029577255249e-02 9.717378020286560059e-02 -1.673501916229724884e-02 4.473267868161201477e-02 9.672632813453674316e-02 -3.782027214765548706e-02 3.177007660269737244e-02 3.466795682907104492e-01 1.245802864432334900e-01 4.849411919713020325e-02 1.565784513950347900e-01 1.946692354977130890e-02 -3.086028099060058594e-01 -2.359762340784072876e-01 -4.815737716853618622e-03 -1.729619055986404419e-01 -1.448576748371124268e-01 -1.785603016614913940e-01 -2.088609337806701660e-01 2.345133200287818909e-02 4.216238856315612793e-01 1.165722236037254333e-01 -4.691522195935249329e-02 -2.851648628711700439e-01 3.586321324110031128e-02 -2.142403274774551392e-02 -2.953320145606994629e-01 1.987384259700775146e-02 -1.756548509001731873e-02 1.965064257383346558e-01
1.701123863458633423e-01 -1.079397499561309814e-01 2.318933010101318359e-01 1.344357728958129883e-01 1.219092532992362976e-01 -2.335424348711967468e-02 -1.399591416120529175e-01 1.508526951074600220e-01 -1.074121594429016113e-01 2.089814692735671997e-01 3.135372102260589600e-01 -2.154244342818856239e-03 -2.853844165802001953e-01 -3.018124215304851532e-02 -3.084132075309753418e-01 7.128957659006118774e-02 1.553247869014739990e-01 2.261728644371032715e-01 5.442804656922817230e-03 -3.690391480922698975e-01 -5.227112397551536560e-02 -8.677245676517486572e-02 7.407040894031524658e-02 -2.540195882320404053e-01 -1.057194694876670837e-01 1.292245090007781982e-01 9.189651161432266235e-02 3.136190474033355713e-01 -2.171994745731353760e-01 1.384683102369308472e-01 -4.926520399749279022e-03 3.015940450131893158e-02
3.236483335494995117e-01 3.467459976673126221e-01 6.456866115331649780e-02 -1.485576946288347244e-02 8.346447348594665527e-02 -2.120958268642425537e-01 5.774961318820714951e-04 2.913810014724731445e-01 1.599593758583068848e-01 -3.263703361153602600e-02 -3.288458287715911865e-02 -8.447372168302536011e-02 -4.302043095231056213e-02 -6.533834338188171387e-02 -2.596010267734527588e-01 -7.441182620823383331e-03 1.155503392219543457e-01 -7.543085515499114990e-02 -4.259132444858551025e-01 -2.419484853744506836e-01 -1.731073558330535889e-01 -2.919628843665122986e-02 2.350485697388648987e-02 -4.019009321928024292e-02 3.919761162251234055e-03 -3.110431320965290070e-02 9.090191870927810669e-02 -1.899825781583786011e-01 -1.195611506700515747e-01 -1.507798433303833008e-01 -2.820130623877048492e-02 3.875622451305389404e-01
5.006765574216842651e-02 1.313502993434667587e-02 -2.959240376949310303e-01 -8.699128776788711548e-02 -1.064354181289672852e-01 8.083005249500274658e-02 1.265194267034530640e-01 1.757762730121612549e-01 -4.606867581605911255e-02 -3.778931125998497009e-02 1.569036245346069336e-01 1.617946624755859375e-01 2.081178128719329834e-02 2.152717262506484985e-01 -2.628483474254608154e-01 -2.002656012773513794e-01 1.710287332534790039e-01 -1.844774669734761119e-04 -3.036237955093383789e-01 -3.018052317202091217e-02 -2.466595321893692017e-01 1.079563889652490616e-02 1.893784254789352417e-01 -4.037980735301971436e-01 -9.475087374448776245e-02 -2.608546018600463867e-01 3.106677532196044922e-02 -1.920837014913558960e-01 -3.453303501009941101e-02 -2.034985572099685669e-01 -2.185188978910446167e-02 2.948032915592193604e-01
2.458985298871994019e-01 9.933447837829589844e-02 -9.010169655084609985e-02 8.173006772994995117e-02 -2.780557144433259964e-03 2.013001032173633575e-02 -2.546820342540740967e-01 2.734703123569488525e-01 -2.763755917549133301e-01 2.464696466922760010e-01 1.191474199295043945e-01 1.695701777935028076e-01 -1.137330606579780579e-01 2.835373766720294952e-02 3.781367838382720947e-02 1.227180212736129761e-01 7.807788252830505371e-02 -1.216171160340309143e-01 -2.770224958658218384e-02 1.945677697658538818e-01 -3.718988895416259766e-01 1.404620558023452759e-01 1.533018499612808228e-01 -2.219957858324050903e-01 -2.228207439184188843e-01 2.547440864145755768e-02 -2.315076589584350586e-01 6.856940686702728271e-02 -1.370930522680282593e-01 -9.153630584478378296e-02 -1.196760311722755432e-01 3.522396683692932129e-01
1.764646023511886597e-01 2.643839716911315918e-01 -1.050629541277885437e-01 -3.482289314270019531e-01 -2.615718916058540344e-02 5.092344433069229126e-02 9.630914032459259033e-02 3.259946405887603760e-01 5.718308687210083008e-02 -2.988942340016365051e-02 1.306522041559219360e-01 5.068505555391311646e-02 6.951121985912322998e-02 2.148275226354598999e-01 -2.492550164461135864e-01 -8.557918481528759003e-03 1.393756419420242310e-01 -5.711980164051055908e-02 -3.476423621177673340e-01 -1.163476258516311646e-01 -1.001716181635856628e-01 -2.107076197862625122e-01 1.016875207424163818e-01 -7.499902695417404175e-02 -3.660349920392036438e-02 -3.229955434799194336e-01 -1.490595936775207520e-01 1.263070702552795410e-01 -2.952141165733337402e-01 -7.963113486766815186e-02 1.322870552539825439e-01 1.689385473728179932e-01
3.024699687957763672e-01 1.519857496023178101e-01 -4.830480366945266724e-02 1.625121384859085083e-01 2.075350880622863770e-01 3.892499580979347229e-02 -2.486607581377029419e-01 -4.952511563897132874e-02 2.427947372198104858e-01 1.613676697015762329e-01 3.299172222614288330e-01 -1.246887147426605225e-01 1.795266568660736084e-01 3.902851045131683350e-02 -1.224295943975448608e-01 1.629983037710189819e-01 2.041430212557315826e-02 -2.034585475921630859e-01 -2.024601548910140991e-01 2.927781939506530762e-01 -1.678695827722549438e-01 6.429125368595123291e-02 -1.855169050395488739e-02 -3.093714416027069092e-01 -1.643172651529312134e-01 2.605602890253067017e-02 6.030270457267761230e-02 2.642574347555637360e-02 -2.322191596031188965e-01 1.177143082022666931e-01 1.046027764678001404e-01 2.355377972126007080e-01
6.615955382585525513e-02 7.810078561305999756e-02 -1.623764187097549438e-01 7.231476157903671265e-02 1.559442132711410522e-01 -3.461049497127532959e-02 -2.503482699394226074e-01 4.099777340888977051e-01 -7.529184967279434204e-02 3.173261880874633789e-02 2.747489213943481445e-01 1.789774745702743530e-01 -9.692724794149398804e-02 4.220489859580993652e-01 -9.423119574785232544e-02 -2.569643221795558929e-02 -8.034312725067138672e-02 1.688605695962905884e-01 -1.878128200769424438e-01 6.198305636644363403e-02 -1.967326737940311432e-02 8.758442103862762451e-02 2.178600579500198364e-01 -8.379963785409927368e-02 -1.419940441846847534e-01 1.477899961173534393e-02 9.382089972496032715e-02 6.569951027631759644e-02 -8.288864046335220337e-02 3.123831152915954590e-01 3.073058128356933594e-01 1.462234258651733398e-01
2.511070966720581055e-01 2.357288300991058350e-01 3.512032702565193176e-02 9.415277838706970215e-02 -1.077817007899284363e-01 -1.864848658442497253e-02 1.301014721393585205e-01 2.119558602571487427e-01 2.835965454578399658e-01 1.984284520149230957e-01 2.207461595535278320e-01 4.646842479705810547e-01 -1.391223371028900146e-01 4.081359133124351501e-02 -2.002965062856674194e-01 8.688071370124816895e-02 1.923891901969909668e-01 9.226383268833160400e-02 -3.342725336551666260e-01 -4.742192104458808899e-02 -1.680224835872650146e-01 -2.111717909574508667e-01 -7.237146049737930298e-02 -9.218406863510608673e-03 -1.023733094334602356e-01 8.011151105165481567e-02 5.492178350687026978e-02 1.139300167560577393e-01 -1.499343514442443848e-01 -1.162856817245483398e-01 -2.017104811966419220e-02 -1.932579576969146729e-01
1.098155677318572998e-01 4.198606126010417938e-03 2.777842283248901367e-01 -2.538124322891235352e-01 6.231715530157089233e-02 1.346478424966335297e-02 -2.553655207157135010e-01 3.132302463054656982e-01 3.347966412547975779e-04 2.756117880344390869e-01 1.304523795843124390e-01 -1.475782990455627441e-01 -2.388302795588970184e-02 1.217471137642860413e-01 -2.617243826389312744e-01 4.709378629922866821e-02 -4.478897899389266968e-03 2.542976438999176025e-01 -9.325201064348220825e-02 5.144996102899312973e-03 -4.885527789592742920e-01 -5.225349962711334229e-02 8.602338284254074097e-02 -1.996090635657310486e-02 7.655756175518035889e-02 5.514700710773468018e-02 9.001386910676956177e-02 2.138645052909851074e-01 2.465744316577911377e-02 1.840708851814270020e-01 1.259747892618179321e-01 2.058016359806060791e-01
2.073938250541687012e-01 -9.747429937124252319e-02 1.023323461413383484e-01 -4.095043987035751343e-02 2.230369448661804199e-01 2.725649252533912659e-02 -7.147265970706939697e-02 2.390665709972381592e-01 -6.081808730959892273e-02 3.863101601600646973e-01 2.981630861759185791e-01 1.802881807088851929e-01 7.736121118068695068e-02 1.501675248146057129e-01 -2.169230580329895020e-01 2.325637266039848328e-02 2.664487622678279877e-02 -2.598248422145843506e-01 -1.161083579063415527e-01 -4.613334834575653076e-01 -2.186084985733032227e-01 8.655298501253128052e-02 1.521850377321243286e-01 8.477083593606948853e-02 6.759304553270339966e-02 -5.213732644915580750e-02 -5.966978520154953003e-02 5.327562242746353149e-02 -6.837341934442520142e-02 4.879015684127807617e-02 1.864651888608932495e-01 -1.909202039241790771e-01
3.406904041767120361e-01 -6.777750700712203979e-02 -2.279682606458663940e-01 8.573962002992630005e-02 -7.580812275409698486e-02 4.631587362382560968e-04 2.629726827144622803e-01 -6.223904713988304138e-02 -1.574976742267608643e-01 1.574091017246246338e-01 1.338659673929214478e-01 1.487737242132425308e-02 4.850047454237937927e-02 2.077828347682952881e-01 -2.398255467414855957e-01 -2.609860301017761230e-01 7.284283638000488281e-02 -8.893209695816040039e-02 -2.211104035377502441e-01 6.557181477546691895e-02 -2.282641381025314331e-01 -2.238103151321411133e-01 1.384833306074142456e-01 -1.315569579601287842e-01 2.580206990242004395e-01 6.437414884567260742e-02 1.699956320226192474e-02 -9.744213521480560303e-02 -2.535566091537475586e-01 1.071482449769973755e-01 1.938065141439437866e-01 3.216196000576019287e-01
1.853155717253684998e-02 -2.392213195562362671e-01 -8.851680159568786621e-02 -3.290799632668495178e-02 1.192992553114891052e-02 1.433164179325103760e-01 1.757006943225860596e-01 -4.702486470341682434e-02 -2.406029962003231049e-02 3.099416494369506836e-01 9.876579791307449341e-02 -2.617295086383819580e-02 -6.434240192174911499e-02 7.122842967510223389e-02 -2.531231045722961426e-01 -1.725480258464813232e-01 1.943619549274444580e-01 -6.597854942083358765e-02 -2.873076796531677246e-01 -2.186179310083389282e-01 -3.535087704658508301e-01 -4.959915764629840851e-03 2.295501828193664551e-01 2.334449440240859985e-01 2.425148524343967438e-02 1.252725869417190552e-01 1.662579327821731567e-01 -1.737708039581775665e-02 -3.433253467082977295e-01 -9.697400033473968506e-02 -5.313504859805107117e-02 3.010499179363250732e-01
2.763337194919586182e-01 7.197660952806472778e-02 -1.065569892525672913e-01 -1.896788328886032104e-01 -8.407159149646759033e-02 -2.677205577492713928e-02 4.909994080662727356e-02 4.361017346382141113e-01 -1.486790478229522705e-01 2.218945920467376709e-01 3.977866768836975098e-01 -1.110859364271163940e-01 -2.313325554132461548e-01 5.006866529583930969e-03 -6.437671929597854614e-02 -1.562933772802352905e-01 1.177091971039772034e-01 2.842537499964237213e-02 -3.143219053745269775e-01 -2.698899507522583008e-01 5.798244383186101913e-03 1.066836491227149963e-01 1.048980653285980225e-01 -1.006975546479225159e-01 -1.171458810567855835e-01 1.194427534937858582e-01 6.688562780618667603e-02 -1.665325164794921875e-01 4.270271956920623779e-02 -1.255673468112945557e-01 -2.200991064310073853e-01 -4.032040759921073914e-02
2.614144980907440186e-01 1.020773053169250488e-01 2.386778593063354492e-03 7.469877600669860840e-02 3.788316249847412109e-02 -8.483370393514633179e-02 -1.121633872389793396e-01 1.376278251409530640e-01 1.027114689350128174e-01 3.625767230987548828e-01 2.181993722915649414e-01 2.787642180919647217e-01 -3.129917681217193604e-01 3.027776181697845459e-01 -4.337432794272899628e-03 5.269948393106460571e-02 2.686110734939575195e-01 -7.395706325769424438e-02 -1.903180629014968872e-01 -5.931912735104560852e-02 -3.197336196899414062e-01 1.242303922772407532e-01 8.343435823917388916e-03 -2.220042049884796143e-01 2.234991639852523804e-01 -2.106455713510513306e-01 1.613606214523315430e-01 5.665633827447891235e-02 -3.127838298678398132e-02 2.374723181128501892e-02 -1.863767951726913452e-02 -7.679222524166107178e-02
2.127558887004852295e-01 -2.601172327995300293e-01 -1.021376997232437134e-01 -1.387877017259597778e-01 6.160411983728408813e-02 9.445343911647796631e-02 -2.016368061304092407e-01 1.178133115172386169e-02 -2.623395919799804688e-01 2.850350439548492432e-01 3.395251035690307617e-01 1.834694594144821167e-01 -1.002699602395296097e-02 6.842679530382156372e-02 -3.146388232707977295e-01 2.995372936129570007e-02 -5.607255548238754272e-02 3.279895707964897156e-02 -1.149203553795814514e-01 -1.623218506574630737e-01 -2.592370510101318359e-01 7.467464357614517212e-02 4.160412028431892395e-02 -5.684698000550270081e-02 -7.145693153142929077e-02 1.409361064434051514e-01 5.447283387184143066e-02 1.922666132450103760e-01 -3.228884041309356689e-01 5.695791915059089661e-02 -3.192783594131469727e-01 -6.575842946767807007e-02
3.847282230854034424e-01 -1.908012032508850098e-01 -8.710577338933944702e-02 1.201252117753028870e-01 -1.199766248464584351e-01 -4.665961023420095444e-03 -8.295573294162750244e-03 -1.184429824352264404e-01 -1.261772513389587402e-01 1.627525836229324341e-01 2.931579649448394775e-01 1.762642413377761841e-01 -2.073375694453716278e-02 2.256446331739425659e-01 -4.794447422027587891e-01 -1.104981265962123871e-02 4.707008227705955505e-02 -6.112650781869888306e-02 -1.445904523134231567e-01 -2.801145613193511963e-02 -4.487095028162002563e-02 1.292697191238403320e-01 9.157352894544601440e-02 -6.295601837337017059e-03 -4.745633900165557861e-02 -4.818697646260261536e-02 1.181652322411537170e-01 -4.781780019402503967e-02 -9.109970927238464355e-02 2.662498354911804199e-01 -1.246712878346443176e-01 3.923598825931549072e-01
2.059787213802337646e-01 -1.152214407920837402e-01 -7.267475128173828125e-02 -1.500856410712003708e-02 6.144376471638679504e-02 9.234151244163513184e-02 -2.258407771587371826e-01 1.533720344305038452e-01 8.745940774679183960e-02 2.202909737825393677e-01 1.666267216205596924e-01 2.192373201251029968e-02 -1.097718253731727600e-01 3.962186574935913086e-01 6.603500247001647949e-02 1.528256088495254517e-01 2.105543017387390137e-02 4.601845517754554749e-02 -1.928723007440567017e-01 5.357949063181877136e-02 -3.429958820343017578e-01 2.939753606915473938e-02 3.308635652065277100e-01 -2.283303439617156982e-01 -9.066264331340789795e-02 -2.481033056974411011e-01 3.016703724861145020e-01 1.777307987213134766e-01 -1.351480036973953247e-01 -1.823788285255432129e-01 6.434585899114608765e-02 -2.756643516477197409e-04
2.397673279047012329e-01 1.802553385496139526e-01 6.726638972759246826e-02 1.983145624399185181e-01 3.734270483255386353e-02 -1.492450572550296783e-02 -1.330213248729705811e-02 2.468926310539245605e-01 -4.545247927308082581e-02 2.382497787475585938e-01 2.353242486715316772e-01 5.685624107718467712e-02 -5.942982807755470276e-02 4.507625997066497803e-01 -3.161221370100975037e-02 4.674507677555084229e-02 1.936967298388481140e-02 3.071059286594390869e-02 -1.714617908000946045e-01 -1.668181121349334717e-01 1.684430241584777832e-01 -9.830503724515438080e-03 2.710175514221191406e-01 -4.119040817022323608e-02 -1.057495176792144775e-01 3.195743560791015625e-01 7.217101752758026123e-02 -1.787835545837879181e-02 -2.561878561973571777e-01 -3.298920094966888428e-01 6.736794114112854004e-02 1.267782300710678101e-01
1.991259306669235229e-01 2.792698740959167480e-01 1.104578748345375061e-01 -3.896958827972412109e-01 -2.375897020101547241e-02 9.944057464599609375e-02 -1.684378683567047119e-01 4.344342947006225586e-01 -1.190721467137336731e-01 1.794744282960891724e-01 2.987582087516784668e-01 2.695048749446868896e-01 -7.720518857240676880e-02 2.167137153446674347e-02 -1.772041618824005127e-01 7.998704910278320312e-02 -3.683364391326904297e-02 -1.305194944143295288e-01 -3.219585120677947998e-01 5.898190196603536606e-03 4.844152554869651794e-02 -1.406794041395187378e-01 5.833694711327552795e-03 -6.809651851654052734e-02 -4.105957970023155212e-02 9.195739403367042542e-03 -1.734339743852615356e-01 1.356036365032196045e-01 -1.046541109681129456e-01 1.547981947660446167e-01 -2.436758205294609070e-02 5.990224331617355347e-02
3.646948933601379395e-01 2.683555483818054199e-01 1.692627966403961182e-01 6.915812194347381592e-02 -1.331619173288345337e-01 2.595607936382293701e-01 -1.490393728017807007e-01 2.062647044658660889e-01 -2.822902612388134003e-02 2.191181629896163940e-01 6.468944996595382690e-02 2.388479411602020264e-01 -6.708654761314392090e-02 -2.255569547414779663e-01 -1.320577114820480347e-01 1.083891466259956360e-01 9.248282760381698608e-02 -2.864177525043487549e-01 -1.584087759256362915e-01 -1.733225882053375244e-01 -2.304697334766387939e-01 4.979146644473075867e-03 1.393733918666839600e-01 -5.513588897883892059e-03 -1.757165230810642242e-02 -2.512074410915374756e-01 -1.202616766095161438e-01 6.753488630056381226e-02 -3.172946274280548096e-01 -2.289853245019912720e-02 3.745418041944503784e-02 -1.171414405107498169e-01
3.888713717460632324e-01 5.105699971318244934e-02 1.505184769630432129e-01 -4.784775897860527039e-02 -2.914696186780929565e-02 -1.134639084339141846e-01 -3.824013769626617432e-01 -3.440584838390350342e-01 6.998236477375030518e-02 1.361716538667678833e-01 1.965153813362121582e-01 1.521635502576828003e-01 1.336973905563354492e-02 2.239184975624084473e-01 -2.253503054380416870e-01 1.878070682287216187e-01 8.203856647014617920e-02 3.405599668622016907e-02 -1.317331790924072266e-01 -3.376163244247436523e-01 -1.859676837921142578e-01 9.901704639196395874e-02 4.861858859658241272e-02 -2.319357842206954956e-01 1.982903927564620972e-01 -1.464305818080902100e-01 -9.603155776858329773e-04 2.418326213955879211e-02 -9.969449788331985474e-02 8.200925588607788086e-02 -4.291746765375137329e-02 -4.103004559874534607e-02
5.722089484333992004e-02 1.121406704187393188e-01 -3.089142143726348877e-01 5.950920656323432922e-02 -1.528260856866836548e-02 -1.450196504592895508e-01 1.638760566711425781e-01 1.306510716676712036e-01 -6.039564311504364014e-02 5.069791153073310852e-02 1.746564805507659912e-01 6.368080526590347290e-02 -1.175208762288093567e-02 2.425371110439300537e-01 -4.181803762912750244e-01 -2.241107523441314697e-01 2.787029147148132324e-01 1.431272458285093307e-02 -2.185944169759750366e-01 -6.713531911373138428e-02 -2.656363248825073242e-01 -6.892933696508407593e-02 6.363683193922042847e-02 -2.911155223846435547e-01 -2.319256961345672607e-01 -1.632100194692611694e-01 -1.378389447927474976e-01 -8.704541623592376709e-02 -7.505212724208831787e-02 -2.174984067678451538e-01 -4.235136788338422775e-03 2.022573798894882202e-01
2.060471326112747192e-01 -1.013302877545356750e-01 -1.440537571907043457e-01 3.156180977821350098e-01 5.800186097621917725e-02 -6.493604183197021484e-02 -1.095143705606460571e-01 2.109972201287746429e-02 -5.895142257213592529e-02 2.337887436151504517e-01 2.335683852434158325e-01 2.085808068513870239e-01 1.069703921675682068e-01 8.960619568824768066e-02 -4.461593925952911377e-01 -1.214620247483253479e-01 1.461774408817291260e-01 -1.054953411221504211e-01 -2.631328813731670380e-02 -2.274185419082641602e-01 7.416919618844985962e-02 5.376606434583663940e-02 2.522312663495540619e-02 1.793782114982604980e-01 1.637067496776580811e-01 -1.111557707190513611e-01 1.015666574239730835e-01 1.203516945242881775e-01 -2.814631462097167969e-01 1.310608983039855957e-01 -6.123666092753410339e-02 3.566477596759796143e-01
3.606997430324554443e-01 2.467741519212722778e-01 1.451318264007568359e-01 5.566417425870895386e-02 -7.678437978029251099e-02 2.598259449005126953e-01 -1.729061603546142578e-01 2.412592768669128418e-01 -2.719810232520103455e-02 2.949791550636291504e-01 1.757576018571853638e-01 1.410374939441680908e-01 -3.630585561040788889e-04 -1.322166025638580322e-01 -1.957938373088836670e-01 2.438704818487167358e-01 1.279673576354980469e-01 -3.632895946502685547e-01 -5.080775823444128036e-03 2.873391099274158478e-02 -1.335353106260299683e-01 1.567323803901672363e-01 1.687808483839035034e-01 -8.489321172237396240e-02 6.213143840432167053e-02 -2.382838726043701172e-01 -1.621824204921722412e-01 -4.144719243049621582e-02 -2.046581208705902100e-01 2.269314602017402649e-02 9.098789840936660767e-02 -5.355301499366760254e-02
3.066022396087646484e-01 -2.140664458274841309e-01 1.013767644762992859e-01 -6.995454430580139160e-02 -1.707008183002471924e-01 -4.802636057138442993e-02 -3.120188415050506592e-01 1.873121857643127441e-01 -1.786223053932189941e-01 1.038713306188583374e-01 2.760049104690551758e-01 4.134088754653930664e-01 -7.281276583671569824e-02 4.090068489313125610e-02 -1.615077704191207886e-01 1.850841939449310303e-01 2.133412361145019531e-01 -3.650062158703804016e-02 2.159736603498458862e-01 2.358667366206645966e-02 1.959256827831268311e-02 4.560622386634349823e-03 2.288554757833480835e-01 -2.255020588636398315e-01 -5.937239155173301697e-02 -1.433939337730407715e-01 -4.195043817162513733e-02 9.945163130760192871e-02 -2.102906256914138794e-01 -1.507555097341537476e-01 9.722842276096343994e-02 1.191551014780998230e-01
2.865666151046752930e-01 8.077161014080047607e-02 4.704200103878974915e-02 -2.669306844472885132e-02 3.429234400391578674e-02 -2.147941589355468750e-01 1.103983670473098755e-01 1.562018692493438721e-01 2.182168364524841309e-01 2.204275280237197876e-01 4.532088339328765869e-02 -1.880425810813903809e-01 1.180771738290786743e-01 1.256111264228820801e-01 -4.393257796764373779e-01 2.121986635029315948e-02 2.284739315509796143e-01 -2.188902720808982849e-02 -2.778006196022033691e-01 1.454849261790513992e-02 -2.094881385564804077e-01 -2.342721819877624512e-01 -7.199601829051971436e-02 1.000719983130693436e-02 1.218654774129390717e-02 -1.235766261816024780e-01 -7.071775197982788086e-02 -8.286574482917785645e-02 -2.792921364307403564e-01 1.174030005931854248e-01 -1.405886113643646240e-01 3.078560233116149902e-01
-5.921891331672668457e-02 1.131511107087135315e-01 1.397623121738433838e-01 9.908623248338699341e-02 3.979684039950370789e-02 -1.759221106767654419e-01 -1.082550436258316040e-01 1.718281358480453491e-01 -6.345505267381668091e-02 1.670787930488586426e-01 1.037681475281715393e-01 1.181466206908226013e-01 -2.767359316349029541e-01 1.246409416198730469e-01 -3.316367566585540771e-01 1.382878273725509644e-01 2.586282789707183838e-01 8.842503279447555542e-02 -4.894300699234008789e-01 -1.347515285015106201e-01 -4.836766794323921204e-02 -9.443278610706329346e-02 2.382993996143341064e-01 6.155007332563400269e-02 2.702290415763854980e-01 8.152545243501663208e-02 6.515198945999145508e-02 -1.479850411415100098e-01 -1.056271716952323914e-01 1.646290123462677002e-01 9.628047794103622437e-02 2.123337835073471069e-01
-1.391312922351062298e-03 -1.707870513200759888e-01 1.268032938241958618e-01 8.108527213335037231e-02 -1.612163931131362915e-01 1.506113857030868530e-01 -2.720994353294372559e-01 3.155503869056701660e-01 -4.463743418455123901e-02 4.239332377910614014e-01 2.778291404247283936e-01 -1.645941734313964844e-01 -1.232209429144859314e-02 -1.415968686342239380e-01 -2.580267488956451416e-01 -1.632104516029357910e-01 1.020771488547325134e-01 2.134791612625122070e-01 -2.025085240602493286e-01 1.710087247192859650e-02 -2.334640771150588989e-01 -8.904385566711425781e-02 -3.709809854626655579e-02 1.010712534189224243e-01 -1.901358515024185181e-01 -5.204255878925323486e-02 1.436536014080047607e-01 2.178961783647537231e-01 -9.392091631889343262e-02 -1.103063598275184631e-01 -1.580739766359329224e-02 1.641559898853302002e-01
2.409685701131820679e-01 2.376525402069091797e-01 -7.099856436252593994e-02 -3.014926314353942871e-01 1.032351516187191010e-03 1.223745346069335938e-01 2.552483603358268738e-02 2.893425524234771729e-01 4.926487803459167480e-02 9.198805689811706543e-02 1.468784511089324951e-01 7.070405781269073486e-02 2.937754690647125244e-01 1.742729693651199341e-01 2.892371453344821930e-02 1.636286824941635132e-01 2.313010096549987793e-01 1.275481730699539185e-01 -2.160038501024246216e-01 -2.456384301185607910e-01 -2.521392405033111572e-01 -3.975159302353858948e-02 1.023728549480438232e-01 6.714113056659698486e-02 2.271330542862415314e-02 -2.815784513950347900e-01 -1.784220039844512939e-01 5.826477706432342529e-02 -2.814471721649169922e-01 -3.888977691531181335e-02 -2.961531095206737518e-02 2.342687994241714478e-01
2.057743370532989502e-01 -6.477487087249755859e-02 1.106882542371749878e-01 1.843903064727783203e-01 -2.507999539375305176e-01 1.358381360769271851e-01 -1.797114759683609009e-01 2.554460167884826660e-01 -2.405129522085189819e-01 3.359851241111755371e-01 3.390130400657653809e-01 -3.598064929246902466e-02 -1.431738585233688354e-01 -7.242500782012939453e-02 -2.239679694175720215e-01 1.246641427278518677e-01 1.478213816881179810e-01 2.055077105760574341e-01 -1.304021179676055908e-01 1.495335400104522705e-01 -1.435463428497314453e-01 -9.373635798692703247e-02 1.568236500024795532e-01 -4.045966267585754395e-02 -1.196572929620742798e-01 -1.605075746774673462e-01 1.445971578359603882e-01 2.139479368925094604e-01 1.149997189640998840e-01 -6.018224731087684631e-02 1.738617569208145142e-01 1.923391520977020264e-01
1.473745852708816528e-01 6.008411571383476257e-02 7.254061102867126465e-02 -4.582522809505462646e-02 1.970972307026386261e-02 1.496243923902511597e-01 -9.156893938779830933e-02 7.553046196699142456e-02 9.426219016313552856e-02 8.383101224899291992e-02 3.688960671424865723e-01 1.260431855916976929e-01 1.295763701200485229e-01 3.617969453334808350e-01 -4.750184714794158936e-02 -1.172880381345748901e-01 1.470407247543334961e-01 2.045566961169242859e-02 -2.108829319477081299e-01 -8.988206088542938232e-02 -1.046213731169700623e-01 -6.328753195703029633e-03 1.955774277448654175e-01 -1.211294233798980713e-01 -2.165037393569946289e-01 2.110945619642734528e-02 2.705342769622802734e-01 1.450022310018539429e-01 -3.521921634674072266e-01 -3.651341795921325684e-01 1.056358739733695984e-01 -2.242882847785949707e-01
1.039016991853713989e-01 2.075456082820892334e-01 1.009540185332298279e-01 3.036284148693084717e-01 -1.956344582140445709e-02 1.138074472546577454e-01 -2.231610566377639771e-01 7.173329591751098633e-02 -2.518564835190773010e-02 4.152736365795135498e-01 2.617021799087524414e-01 1.704815328121185303e-01 -1.096873953938484192e-01 2.318110167980194092e-01 -3.125749230384826660e-01 7.357538491487503052e-02 1.235217228531837463e-01 1.171630322933197021e-01 -1.164194643497467041e-01 8.084161579608917236e-02 1.753372848033905029e-01 2.696587331593036652e-02 1.014534085988998413e-01 -4.697622358798980713e-02 -6.210996210575103760e-02 -2.731786668300628662e-01 4.276843369007110596e-02 -1.566348373889923096e-01 -5.946457758545875549e-02 -3.216691613197326660e-01 1.630039811134338379e-01 -6.689366698265075684e-02
2.995210886001586914e-01 -1.285677105188369751e-01 1.967829419299960136e-03 -8.553306013345718384e-02 -2.647302150726318359e-01 -9.748505800962448120e-02 -1.811580806970596313e-01 -2.643659012392163277e-03 -1.044957488775253296e-01 1.316870898008346558e-01 2.523262202739715576e-01 -1.321421116590499878e-01 -7.871743291616439819e-02 8.692307025194168091e-02 -3.460769355297088623e-01 4.096043482422828674e-02 1.636351197957992554e-01 8.171212673187255859e-02 -2.492876201868057251e-01 1.045839302241802216e-02 -1.249521747231483459e-01 1.179169565439224243e-01 1.209130883216857910e-01 1.585290580987930298e-02 -9.311775863170623779e-02 1.776611953973770142e-01 -2.742757461965084076e-02 2.197789549827575684e-01 -2.356108874082565308e-01 4.714526236057281494e-01 -1.153753604739904404e-03 1.492331176996231079e-01
3.887882828712463379e-01 -7.243931759148836136e-03 -1.776002198457717896e-01 5.987348407506942749e-02 -2.543801441788673401e-02 -2.827211916446685791e-01 -2.705611288547515869e-01 -5.405957996845245361e-02 1.351694017648696899e-01 3.128381073474884033e-02 1.953558623790740967e-01 -9.272091835737228394e-02 4.908410087227821350e-02 7.061560451984405518e-02 -2.962100878357887268e-02 1.917799413204193115e-01 4.296192899346351624e-02 1.013660877943038940e-01 -2.852022647857666016e-01 -1.043543219566345215e-02 -1.682633757591247559e-01 -1.322973668575286865e-01 2.379034906625747681e-01 -3.313800990581512451e-01 -2.642501890659332275e-01 -7.138952612876892090e-02 -4.068388789892196655e-02 -1.006446257233619690e-01 -8.301845192909240723e-02 -2.837512791156768799e-01 4.632270708680152893e-02 2.526643872261047363e-01
3.290092349052429199e-01 5.985642969608306885e-02 -2.592743635177612305e-01 1.692249178886413574e-01 2.081452123820781708e-02 2.083323597908020020e-01 -2.012107074260711670e-01 2.368120700120925903e-01 1.113552823662757874e-01 3.066048026084899902e-01 2.470459192991256714e-01 1.619094312191009521e-01 -1.578933745622634888e-01 -2.204989045858383179e-01 -3.943351656198501587e-02 1.865590661764144897e-01 1.634530574083328247e-01 2.487581409513950348e-02 -2.165266424417495728e-01 -2.257446497678756714e-01 -1.942399889230728149e-01 -7.033663243055343628e-02 2.100631147623062134e-01 -1.636510193347930908e-01 7.177511602640151978e-02 -9.546212852001190186e-02 1.310706883668899536e-01 1.478636562824249268e-01 8.519125729799270630e-02 -7.400558143854141235e-02 2.065917402505874634e-01 2.931361086666584015e-02
4.599476978182792664e-02 1.841948181390762329e-01 -8.081890642642974854e-02 -3.347438871860504150e-01 -1.106904968619346619e-01 1.706687510013580322e-01 -1.395369172096252441e-01 3.344519138336181641e-01 -9.269414097070693970e-02 2.950029261410236359e-02 2.296249270439147949e-01 -6.741376593708992004e-03 7.476118206977844238e-02 8.613117784261703491e-02 -4.724144041538238525e-01 -1.952575333416461945e-02 2.579869329929351807e-02 -1.881566196680068970e-01 -3.522731065750122070e-01 -7.515900582075119019e-02 1.894487142562866211e-01 1.304987818002700806e-01 2.464942634105682373e-01 -1.456631124019622803e-01 -1.435099095106124878e-01 -1.255654990673065186e-01 -1.083315014839172363e-01 -3.623751178383827209e-02 -4.026041924953460693e-02 2.473349496722221375e-02 1.462503671646118164e-01 -1.089418586343526840e-02
2.225601226091384888e-01 1.623662561178207397e-01 2.317740619182586670e-01 2.476165741682052612e-01 -1.153071299195289612e-01 1.050006151199340820e-01 -1.718954443931579590e-01 1.157259121537208557e-01 -1.478246152400970459e-01 2.149454057216644287e-01 1.356824636459350586e-01 2.372386455535888672e-01 1.944416388869285583e-02 -7.402195781469345093e-02 -2.300326526165008545e-01 1.219681128859519958e-01 8.451804518699645996e-02 -2.848615348339080811e-01 -9.393650293350219727e-02 -6.426817178726196289e-02 -1.438617557287216187e-01 1.948219835758209229e-01 4.168915748596191406e-01 3.894097357988357544e-02 1.308106333017349243e-01 -1.833825856447219849e-01 -9.229534119367599487e-02 -3.953488543629646301e-02 -3.254994153976440430e-01 9.664256870746612549e-02 1.184526681900024414e-01 -7.884878665208816528e-03
3.531057238578796387e-01 -1.218735501170158386e-01 1.162193566560745239e-01 1.417111605405807495e-03 -1.480486243963241577e-01 1.373471766710281372e-01 -1.639850139617919922e-01 -5.593661963939666748e-02 -9.768052399158477783e-02 2.142238020896911621e-01 3.870403170585632324e-01 1.893276534974575043e-02 1.114273145794868469e-01 8.177107572555541992e-02 -3.586834371089935303e-01 1.342928260564804077e-01 2.262750416994094849e-01 5.857993289828300476e-02 -9.419839084148406982e-02 -2.652825117111206055e-01 -1.709793210029602051e-01 -5.905758962035179138e-02 6.340327858924865723e-02 4.195111989974975586e-02 1.487914323806762695e-01 1.060785129666328430e-01 -2.601990401744842529e-01 -9.747289866209030151e-02 -1.374947875738143921e-01 3.102222979068756104e-01 1.432901155203580856e-02 -8.026784658432006836e-02
-1.209578663110733032e-01 -1.266927123069763184e-01 -4.141127690672874451e-02 5.535875260829925537e-02 1.342644542455673218e-01 -3.494747506920248270e-04 -1.767948120832443237e-01 1.264634281396865845e-01 -2.461769431829452515e-02 2.416161745786666870e-01 2.191333174705505371e-01 -3.577553629875183105e-01 1.347977966070175171e-01 1.067453771829605103e-01 -3.128238320350646973e-01 9.356284141540527344e-02 1.045668274164199829e-01 1.895922981202602386e-02 -1.596577763557434082e-01 -1.817754507064819336e-01 -3.591520786285400391e-01 -9.174618124961853027e-02 -7.930244505405426025e-02 -2.633559703826904297e-01 -5.216212943196296692e-02 -3.417105376720428467e-01 -1.057528853416442871e-01 1.933260113000869751e-01 -1.037070974707603455e-01 -6.792784482240676880e-02 -2.383562624454498291e-01 7.059492170810699463e-02
1.097113192081451416e-01 -1.499301940202713013e-02 -2.246233671903610229e-01 -2.802458219230175018e-02 8.277782797813415527e-02 4.944708570837974548e-02 -2.024423778057098389e-01 -5.911283940076828003e-02 2.752757258713245392e-02 2.389842867851257324e-01 3.814521431922912598e-01 -6.887295097112655640e-02 1.257720291614532471e-01 2.992378175258636475e-01 -1.164352968335151672e-01 1.209976971149444580e-01 -1.035338938236236572e-01 1.279980875551700592e-02 -2.147132605314254761e-01 -5.503164976835250854e-02 -3.240187168121337891e-01 -1.911952197551727295e-01 2.340225577354431152e-01 -1.149012744426727295e-01 4.039249382913112640e-03 -2.081334590911865234e-01 3.998310267925262451e-01 2.393965050578117371e-02 1.571124792098999023e-01 1.136544272303581238e-01 1.198466718196868896e-01 1.256128698587417603e-01
3.120153844356536865e-01 -2.411827296018600464e-01 -1.696659717708826065e-03 -9.002628177404403687e-02 -2.185752540826797485e-01 -9.642868489027023315e-02 -3.478815779089927673e-02 -3.111033514142036438e-02 -1.411160826683044434e-01 2.990827858448028564e-01 2.980951666831970215e-01 -5.291761830449104309e-02 -1.099539026618003845e-01 1.872670650482177734e-01 -1.676232814788818359e-01 1.118140146136283875e-01 2.774946093559265137e-01 1.972337365150451660e-01 -2.728551626205444336e-01 4.012663662433624268e-02 -5.624466761946678162e-02 -1.177617534995079041e-02 1.480264067649841309e-01 -3.982629626989364624e-02 -9.094199538230895996e-02 2.120746374130249023e-01 2.720917016267776489e-02 6.415281444787979126e-02 -2.242544442415237427e-01 3.961005508899688721e-01 5.466699227690696716e-02 3.595848381519317627e-02
2.578684594482183456e-03 3.436997830867767334e-01 3.489775955677032471e-02 1.553610619157552719e-02 -2.102072387933731079e-01 -1.957230828702449799e-02 -1.981181949377059937e-01 7.938161492347717285e-02 1.301038563251495361e-01 6.317270547151565552e-02 2.745089530944824219e-01 3.002264201641082764e-01 -1.430030763149261475e-01 3.144032955169677734e-01 -2.984169423580169678e-01 1.743230968713760376e-02 -1.212627068161964417e-01 -2.919941544532775879e-01 -1.162484660744667053e-01 -1.229010671377182007e-01 -1.076975613832473755e-01 -6.028741225600242615e-02 7.196127623319625854e-02 -1.873173862695693970e-01 -1.872259676456451416e-01 -1.181613877415657043e-01 2.593217790126800537e-01 1.957695335149765015e-01 -1.119402945041656494e-01 -1.864172667264938354e-01 2.502209134399890900e-02 -9.293548762798309326e-02
3.072515428066253662e-01 6.586250662803649902e-02 -2.081090658903121948e-01 1.359892636537551880e-01 -6.922246515750885010e-02 -3.933937847614288330e-02 -2.166720926761627197e-01 1.803593188524246216e-01 2.706323564052581787e-01 2.839554250240325928e-01 2.780829071998596191e-01 1.731142848730087280e-01 -3.103623092174530029e-01 3.221831321716308594e-01 7.751273363828659058e-02 5.028256564401090145e-04 9.810149669647216797e-02 -6.252852827310562134e-02 -1.413366198539733887e-01 -1.504570543766021729e-01 -2.565799355506896973e-01 3.700550645589828491e-02 -7.349457591772079468e-02 -7.763142138719558716e-02 1.758743822574615479e-01 -2.547355294227600098e-01 -5.171357840299606323e-02 -7.495249807834625244e-02 -8.572223782539367676e-02 8.989136666059494019e-02 1.367577463388442993e-01 -1.153716817498207092e-01
3.275743126869201660e-01 -1.774346455931663513e-02 -6.656529754400253296e-02 5.065220594406127930e-02 1.957264840602874756e-01 -3.807947784662246704e-02 -2.951088249683380127e-01 2.031891420483589172e-02 1.489073485136032104e-01 3.777463734149932861e-01 2.095568925142288208e-01 1.865453571081161499e-01 -6.152846384793519974e-03 2.529733777046203613e-01 -7.618019729852676392e-02 -1.396138668060302734e-01 2.172992080450057983e-01 -2.222875356674194336e-01 -6.734421476721763611e-04 -2.748164534568786621e-01 -2.398215681314468384e-01 -7.888866961002349854e-02 5.955045670270919800e-02 -1.140171959996223450e-01 -5.548648070544004440e-03 -1.810547709465026855e-01 1.330171823501586914e-01 2.768479287624359131e-01 -1.236834153532981873e-01 -5.564502626657485962e-02 5.830726027488708496e-02 -1.543761342763900757e-01
2.521674633026123047e-01 1.487622559070587158e-01 4.661347717046737671e-02 -1.409238278865814209e-01 -1.636924594640731812e-01 -4.382872954010963440e-02 -1.897474527359008789e-01 -1.674848981201648712e-02 -2.053495943546295166e-01 2.440951019525527954e-01 1.946612447500228882e-01 1.927302777767181396e-01 -1.734552681446075439e-01 -8.126141875982284546e-02 -3.386139869689941406e-01 -4.360936582088470459e-03 4.657607898116111755e-02 -1.111201345920562744e-01 -1.715646833181381226e-01 -2.536622583866119385e-01 -1.270592510700225830e-01 -5.181598290801048279e-02 4.405969679355621338e-01 -2.614864706993103027e-01 1.313571482896804810e-01 6.926088780164718628e-02 2.157985046505928040e-02 -1.158878877758979797e-01 1.132910996675491333e-01 1.033672764897346497e-01 -1.947591751813888550e-01 -1.098473146557807922e-01
2.460934966802597046e-01 -4.427954554557800293e-03 -1.747521162033081055e-01 2.951631508767604828e-02 1.144000887870788574e-01 -1.092714518308639526e-01 -1.012603193521499634e-01 7.209777832031250000e-03 8.465075492858886719e-02 3.736585676670074463e-01 4.544072747230529785e-01 2.289430499076843262e-01 -1.202629804611206055e-01 -1.503553837537765503e-01 -1.998988687992095947e-01 1.444174349308013916e-01 1.773109287023544312e-01 -9.514763206243515015e-02 -1.567006111145019531e-01 -2.025770097970962524e-01 -2.974754897877573967e-03 6.369157135486602783e-02 2.386104762554168701e-01 -1.408941745758056641e-01 6.336601078510284424e-02 -1.154041588306427002e-01 2.237485349178314209e-01 1.236838325858116150e-01 8.588956296443939209e-02 -1.685334555804729462e-02 2.998249828815460205e-01 4.376725479960441589e-02
-8.340729400515556335e-03 2.959498763084411621e-01 1.644933223724365234e-01 -1.046390607953071594e-01 -1.836454123258590698e-01 -2.333569526672363281e-02 2.286368012428283691e-01 2.687205970287322998e-01 -1.110275462269783020e-01 4.851092770695686340e-02 3.071802556514739990e-01 1.396671980619430542e-01 1.381143182516098022e-01 1.431134492158889771e-01 -4.344253242015838623e-01 -8.137939125299453735e-02 1.553280800580978394e-01 -8.135799318552017212e-02 -3.436378240585327148e-01 -1.162069886922836304e-01 -1.651824712753295898e-01 -2.257315814495086670e-02 -7.851824164390563965e-02 -1.451632082462310791e-01 -2.880929112434387207e-01 -1.041791290044784546e-01 -9.855851531028747559e-02 -8.717830292880535126e-03 7.027250528335571289e-02 -8.809222280979156494e-02 1.022349484264850616e-02 1.353372335433959961e-01
2.807570099830627441e-01 2.480321377515792847e-01 -7.384973764419555664e-02 2.234562300145626068e-02 -4.056031256914138794e-02 5.201066285371780396e-02 -4.233273565769195557e-01 1.484144572168588638e-02 3.144788742065429688e-01 3.078936934471130371e-01 7.564209401607513428e-02 -2.810359299182891846e-01 -2.081143707036972046e-01 -2.070571854710578918e-02 -1.503324806690216064e-01 -3.903290256857872009e-02 -2.427775412797927856e-01 4.148751869797706604e-02 -5.726432055234909058e-02 -6.591800600290298462e-02 -1.710630059242248535e-01 -5.409010127186775208e-02 1.707760393619537354e-01 -1.459672003984451294e-01 -2.275296300649642944e-01 -1.753422766923904419e-01 1.544031500816345215e-02 -3.380693867802619934e-02 -2.574490606784820557e-01 1.230586171150207520e-01 -5.474737659096717834e-02 6.634264439344406128e-02
2.187562882900238037e-01 2.526248693466186523e-01 -2.844789326190948486e-01 -3.781943023204803467e-01 5.218704417347908020e-02 -1.553180441260337830e-02 4.065739735960960388e-02 1.865344196557998657e-01 1.089218482375144958e-01 1.464844197034835815e-01 9.890168160200119019e-02 8.447522297501564026e-03 -2.184623479843139648e-01 1.907885670661926270e-01 -3.529232144355773926e-01 4.816475883126258850e-02 -3.660702705383300781e-02 -2.851879894733428955e-01 3.025053255259990692e-02 -1.673589795827865601e-01 -2.088852673768997192e-01 -5.892843473702669144e-03 1.420997232198715210e-01 -6.258653104305267334e-02 1.518591307103633881e-02 -3.449709713459014893e-02 1.195108983665704727e-02 -4.903477802872657776e-02 -2.207973450422286987e-01 -3.075391240417957306e-02 3.053215444087982178e-01 2.109954357147216797e-01
1.365001946687698364e-01 -1.497874734923243523e-03 -9.055975079536437988e-02 -1.910897642374038696e-01 -7.276727259159088135e-02 -1.288541257381439209e-01 3.504645824432373047e-02 -1.785264015197753906e-01 3.864943981170654297e-02 3.044891655445098877e-01 3.969010114669799805e-01 2.445310503244400024e-01 -2.042969912290573120e-01 4.246276915073394775e-01 -2.232569903135299683e-01 7.555616088211536407e-03 1.853578835725784302e-01 2.341367118060588837e-02 -7.082974165678024292e-02 -2.098828852176666260e-01 -4.378136619925498962e-02 -9.050698578357696533e-02 1.324470341205596924e-01 -6.662155687808990479e-02 -3.180215358734130859e-01 -6.875587999820709229e-02 2.194208465516567230e-02 1.998577266931533813e-02 -1.238602176308631897e-01 -1.516715884208679199e-01 1.860996931791305542e-01 -4.882344231009483337e-02
7.877914607524871826e-02 1.389671415090560913e-01 6.237117573618888855e-02 -1.763018965721130371e-01 -2.808619439601898193e-01 -3.753524646162986755e-02 -6.665121763944625854e-02 4.211716949939727783e-01 -1.169358789920806885e-01 7.425150275230407715e-02 1.184836477041244507e-01 1.265565156936645508e-01 1.769661754369735718e-01 1.997073739767074585e-01 -3.956021964550018311e-01 -1.414278745651245117e-01 2.851673364639282227e-01 -7.527212053537368774e-02 -3.566483259201049805e-01 -1.548639982938766479e-01 -1.791070587933063507e-02 3.216578066349029541e-02 -8.660726994276046753e-02 -2.228190451860427856e-01 -1.327857524156570435e-01 -4.626925103366374969e-03 6.067524477839469910e-02 1.325667947530746460e-01 -1.989505812525749207e-02 -6.915684044361114502e-02 1.991364359855651855e-01 5.410160869359970093e-03
2.820952236652374268e-01 3.829251825809478760e-01 -1.676345318555831909e-01 7.050082087516784668e-02 -1.047129929065704346e-01 8.054780960083007812e-02 3.513527661561965942e-02 1.579441875219345093e-01 -6.375483423471450806e-02 1.851502656936645508e-01 1.292963176965713501e-01 3.026774227619171143e-01 -2.262275665998458862e-01 -1.045597046613693237e-01 1.629726216197013855e-02 3.359137102961540222e-02 7.887886464595794678e-02 3.019546717405319214e-02 -2.147781550884246826e-01 1.259922981262207031e-01 -3.210741579532623291e-01 1.300632357597351074e-01 -3.274004440754652023e-03 -2.414902150630950928e-01 -2.656365334987640381e-01 3.759308904409408569e-02 2.997160516679286957e-02 -1.230479311197996140e-02 -1.115529835224151611e-01 1.795823127031326294e-01 -9.866993874311447144e-02 3.346299827098846436e-01
2.028218954801559448e-01 1.042411997914314270e-01 -4.343678802251815796e-02 -2.245654463768005371e-01 1.516737788915634155e-01 -1.265238523483276367e-01 -1.018796786665916443e-01 2.996076047420501709e-01 1.702928245067596436e-01 1.328550428152084351e-01 2.042212933301925659e-01 3.596660196781158447e-01 2.509510889649391174e-02 1.477218270301818848e-01 -1.353176683187484741e-01 -8.444308489561080933e-02 9.595777839422225952e-02 -4.839333891868591309e-02 -1.352510899305343628e-01 -2.913478910923004150e-01 -1.849018484354019165e-01 1.222368329763412476e-01 1.324779540300369263e-01 9.927479922771453857e-02 -1.135178878903388977e-01 -1.609448790550231934e-01 -4.982831329107284546e-02 -1.582464873790740967e-01 -3.835004568099975586e-01 6.502544134855270386e-02 -1.951395533978939056e-02 2.857541441917419434e-01
1.939986199140548706e-01 2.289153039455413818e-01 -1.336507946252822876e-01 -4.531477689743041992e-01 1.501205563545227051e-02 -3.219108656048774719e-02 -3.391008079051971436e-02 2.130938470363616943e-01 6.637263298034667969e-02 2.042574109509587288e-03 2.844143509864807129e-01 2.144881784915924072e-01 -1.053507253527641296e-02 2.360588908195495605e-01 -3.875912129878997803e-01 8.266934752464294434e-02 1.438423693180084229e-01 -2.122602313756942749e-01 -1.431811749935150146e-01 -9.496652334928512573e-02 -1.262928694486618042e-01 -2.312411926686763763e-02 9.841972589492797852e-02 1.778614670038223267e-01 -9.043561667203903198e-02 -5.830871686339378357e-02 -1.597414016723632812e-01 4.966970067471265793e-03 -2.582173943519592285e-01 4.966559261083602905e-02 -4.296446964144706726e-02 1.831789910793304443e-01
3.390037268400192261e-02 -1.315978169441223145e-01 -9.400317817926406860e-02 -1.755333542823791504e-01 7.627747207880020142e-02 7.420918345451354980e-02 -2.956083118915557861e-01 1.835178211331367493e-02 -1.709761172533035278e-01 1.612513810396194458e-01 2.536943256855010986e-01 -1.964309066534042358e-01 -2.823509834706783295e-02 3.146104514598846436e-01 -2.005008161067962646e-01 -9.226912260055541992e-02 1.105904430150985718e-01 3.040883541107177734e-01 -7.859732955694198608e-02 -9.118740260601043701e-02 -3.239743113517761230e-01 3.720462322235107422e-02 -5.386106297373771667e-02 -1.474259346723556519e-01 -1.899571567773818970e-01 -2.747362246736884117e-03 -8.860178291797637939e-02 3.257850930094718933e-02 -3.901426196098327637e-01 -2.658540848642587662e-03 -2.607168555259704590e-01 -1.442217230796813965e-01
1.611620336771011353e-01 5.668671801686286926e-02 -6.244973465800285339e-02 -4.239029809832572937e-02 2.031851112842559814e-01 -2.964736521244049072e-01 -1.908608376979827881e-01 2.018455564975738525e-01 1.405562013387680054e-01 1.085195392370223999e-01 3.285481929779052734e-01 -1.321996152400970459e-01 -1.522947940975427628e-02 8.388820290565490723e-02 8.348885923624038696e-03 -2.526415288448333740e-01 3.129439055919647217e-01 6.796660274267196655e-02 -2.801962792873382568e-01 -2.030062824487686157e-01 -3.155413568019866943e-01 2.674169838428497314e-01 7.996526360511779785e-02 -2.457690536975860596e-01 -6.298460811376571655e-02 -4.846882820129394531e-02 -4.968773201107978821e-02 1.011685375124216080e-02 1.293649375438690186e-01 -3.404133021831512451e-02 -1.982978433370590210e-01 6.627985835075378418e-02
2.295697480440139771e-01 1.249645575881004333e-01 1.516575217247009277e-01 1.255931239575147629e-02 -1.201683934777975082e-02 -6.676443666219711304e-02 1.395597010850906372e-01 1.313704103231430054e-01 -8.480576425790786743e-02 3.170171380043029785e-01 1.460679024457931519e-01 6.008737534284591675e-02 -1.544911414384841919e-01 3.243908882141113281e-01 3.960855305194854736e-02 -5.773599445819854736e-02 8.888984471559524536e-02 2.217673137784004211e-02 -3.432693481445312500e-01 -2.891489267349243164e-01 1.066094934940338135e-01 -1.066077798604965210e-01 2.766624987125396729e-01 -2.699113488197326660e-01 -2.390461415052413940e-02 2.848914563655853271e-01 4.978355765342712402e-02 1.831879466772079468e-02 -1.630206257104873657e-01 -2.890004515647888184e-01 1.482942700386047363e-01 4.419782757759094238e-02
3.308176994323730469e-01 2.008740007877349854e-01 2.011197805404663086e-01 5.356007069349288940e-02 -6.048776954412460327e-02 1.584434509277343750e-01 -6.438885629177093506e-02 5.901580303907394409e-02 -1.385391056537628174e-01 2.021879255771636963e-01 1.816796660423278809e-01 3.027155101299285889e-01 -7.963397353887557983e-02 -1.674377173185348511e-01 -2.463871240615844727e-01 2.191012725234031677e-02 4.540060088038444519e-02 -2.147618681192398071e-01 -1.454476565122604370e-01 -2.794069349765777588e-01 -1.653158366680145264e-01 2.535813301801681519e-02 4.183537364006042480e-01 -1.685116440057754517e-01 9.926677495241165161e-02 -1.205451115965843201e-01 -2.526216581463813782e-02 -2.526499144732952118e-02 -1.942816227674484253e-01 -2.208288758993148804e-02 -1.648172549903392792e-02 -2.173869907855987549e-01
3.268898129463195801e-01 1.844931840896606445e-01 8.851825259625911713e-03 -9.197611361742019653e-02 5.439460650086402893e-02 1.979291290044784546e-01 3.418654575943946838e-02 2.388712204992771149e-02 -6.906546652317047119e-02 2.442935258150100708e-01 1.961885392665863037e-01 -1.688530892133712769e-01 6.060782447457313538e-02 -1.268197745084762573e-01 -2.539746165275573730e-01 5.173398926854133606e-02 1.756250262260437012e-01 6.173343211412429810e-02 2.711812406778335571e-02 -1.867969334125518799e-02 -4.137656986713409424e-01 1.622622907161712646e-01 3.089113831520080566e-01 8.141633123159408569e-02 -4.466098919510841370e-02 7.448696345090866089e-02 -1.330228149890899658e-01 2.541166171431541443e-02 -3.746306598186492920e-01 2.535295188426971436e-01 1.436424255371093750e-01 -4.288424178957939148e-02
4.098673462867736816e-01 -4.168088361620903015e-02 1.527201384305953979e-01 1.860228627920150757e-01 2.456585131585597992e-02 3.133798837661743164e-01 -1.320429146289825439e-01 2.355452477931976318e-01 -1.865970194339752197e-01 3.587068915367126465e-01 8.472163975238800049e-02 2.899859845638275146e-01 4.446569085121154785e-02 -5.024679750204086304e-02 -1.854649186134338379e-01 1.872140914201736450e-01 -6.524224299937486649e-03 -1.909785717725753784e-01 -7.896509021520614624e-02 2.204220741987228394e-02 -9.270573407411575317e-02 1.524481475353240967e-01 3.025132715702056885e-01 -2.759819291532039642e-02 1.126015707850456238e-01 -1.498616486787796021e-01 3.271229565143585205e-02 -9.130956232547760010e-02 -2.181987911462783813e-01 6.841917335987091064e-02 8.785644173622131348e-02 -2.440721960738301277e-03
3.971629738807678223e-01 4.184032976627349854e-02 -2.095452100038528442e-01 -2.540806680917739868e-02 2.145628212019801140e-03 -3.412846624851226807e-01 -2.977386675775051117e-02 2.730593681335449219e-01 1.400098651647567749e-01 6.613235920667648315e-02 -2.987283654510974884e-02 6.139925867319107056e-02 -6.640958040952682495e-02 2.945752441883087158e-01 -2.291159182786941528e-01 8.771190047264099121e-02 1.318119000643491745e-02 9.686283022165298462e-02 -2.221592515707015991e-01 -1.213221698999404907e-01 -6.486313045024871826e-02 -1.347048860043287277e-02 1.117212846875190735e-01 -1.645180881023406982e-01 1.100789681077003479e-01 -1.772439181804656982e-01 -2.253673598170280457e-02 -3.690004646778106689e-01 -1.357655823230743408e-01 -6.211643666028976440e-02 1.379329264163970947e-01 2.914324104785919189e-01
2.622972726821899414e-01 1.371836196631193161e-02 -3.264447748661041260e-01 6.083410605788230896e-02 1.654828526079654694e-02 2.383087277412414551e-01 -1.604392230510711670e-01 2.615303695201873779e-01 1.300124078989028931e-01 3.329290151596069336e-01 5.834825709462165833e-02 2.565449178218841553e-01 3.437872976064682007e-02 1.169766560196876526e-01 -6.391101330518722534e-02 1.125906258821487427e-01 -4.898328799754381180e-03 2.520699799060821533e-02 -1.798803359270095825e-01 -2.344281040132045746e-02 -4.677267670631408691e-01 -2.167324423789978027e-01 2.867674268782138824e-02 8.097603917121887207e-02 1.502466350793838501e-01 -1.047638878226280212e-01 1.467613875865936279e-01 -6.241202354431152344e-02 -7.510747015476226807e-02 8.375441282987594604e-02 -1.861895173788070679e-01 -1.672028899192810059e-01
7.325994223356246948e-02 2.207879871129989624e-01 -1.291070831939578056e-03 7.188678532838821411e-02 -2.782995812594890594e-02 -1.178592592477798462e-01 -1.722397655248641968e-01 2.064933776855468750e-01 -2.442632019519805908e-01 1.669151037931442261e-01 2.082665562629699707e-01 2.652426064014434814e-01 -7.780721038579940796e-02 1.000279784202575684e-01 -1.157451421022415161e-02 5.688770487904548645e-02 2.382160872220993042e-01 -9.256795048713684082e-02 -6.397905945777893066e-02 2.508750557899475098e-01 -3.968543410301208496e-01 4.414899647235870361e-02 1.200501620769500732e-01 -3.357070088386535645e-01 -1.609385758638381958e-01 -4.735892638564109802e-03 -1.486836839467287064e-02 1.428578197956085205e-01 -2.521962225437164307e-01 -8.077874779701232910e-02 2.577028609812259674e-02 3.111509978771209717e-01
3.267273902893066406e-01 -8.009516447782516479e-02 -4.112921282649040222e-02 -7.605024147778749466e-03 -2.332516014575958252e-01 1.453130841255187988e-01 -7.338982075452804565e-02 -2.865858003497123718e-02 -2.585843205451965332e-01 9.970539808273315430e-02 3.671202659606933594e-01 2.879000641405582428e-02 -1.403524167835712433e-02 9.654313325881958008e-02 -2.817346751689910889e-01 2.618844211101531982e-01 1.904050558805465698e-01 -3.731481358408927917e-02 -2.115248739719390869e-01 7.493546605110168457e-02 6.118509173393249512e-02 2.251040190458297729e-02 1.784133166074752808e-01 4.361128434538841248e-02 8.127885521389544010e-04 -1.431448478251695633e-02 -9.391129016876220703e-03 3.936881572008132935e-02 -2.533475756645202637e-01 4.859023988246917725e-01 6.867508590221405029e-02 2.514265291392803192e-02
2.047984153032302856e-01 8.871662616729736328e-02 8.789910376071929932e-02 -1.876536905765533447e-01 1.774548180401325226e-02 -1.695642918348312378e-01 -1.972583830356597900e-01 6.235235556960105896e-02 -1.850396394729614258e-01 -9.711474180221557617e-03 1.266588121652603149e-01 -1.436547935009002686e-01 1.573424637317657471e-01 -3.568279743194580078e-02 -2.938598990440368652e-01 1.676144003868103027e-01 1.579529345035552979e-01 4.171597585082054138e-02 -3.990710079669952393e-01 -1.004191711544990540e-01 -1.853083223104476929e-01 -1.846432089805603027e-01 -3.095064125955104828e-02 7.098700851202011108e-02 1.077613234519958496e-01 -1.030563935637474060e-01 1.708123981952667236e-01 -2.850476503372192383e-01 -2.774197459220886230e-01 -4.742471501231193542e-02 8.857359737157821655e-02 3.656654655933380127e-01
2.682014405727386475e-01 1.585879772901535034e-01 -2.695257961750030518e-01 1.688545942306518555e-01 5.770181864500045776e-02 1.775446832180023193e-01 -1.800327301025390625e-01 1.621023118495941162e-01 2.323238551616668701e-02 2.832060754299163818e-01 4.830069541931152344e-01 2.059871852397918701e-01 -1.129357889294624329e-01 -1.003969162702560425e-01 2.567472169175744057e-03 1.196844354271888733e-01 1.928726583719253540e-01 3.734488738700747490e-03 -9.922611713409423828e-02 -1.488058865070343018e-01 -1.123646870255470276e-01 1.531456708908081055e-01 1.752713471651077271e-01 -8.706288039684295654e-02 1.958767175674438477e-01 -2.080973535776138306e-01 4.703588411211967468e-02 5.527956783771514893e-02 1.009580418467521667e-01 1.618804293684661388e-03 2.698259055614471436e-01 -3.256368264555931091e-02
2.165444195270538330e-01 4.536687433719635010e-01 -1.414645612239837646e-01 6.503186374902725220e-02 -3.752169609069824219e-01 -1.511611640453338623e-01 -4.641927033662796021e-02 1.360735595226287842e-01 -2.176486849784851074e-01 4.459171742200851440e-02 3.404923975467681885e-01 -9.709059447050094604e-02 -7.334013283252716064e-02 -1.607738435268402100e-01 2.673827297985553741e-02 3.955597057938575745e-03 4.156835004687309265e-02 2.361256629228591919e-01 -1.809546500444412231e-01 -1.437042206525802612e-01 -9.410049021244049072e-02 -1.514500081539154053e-01 2.782560884952545166e-01 1.140756756067276001e-01 -1.554543077945709229e-01 -6.587341427803039551e-02 1.918039470911026001e-01 1.257028281688690186e-01 -1.074434965848922729e-01 -5.520208179950714111e-02 -7.117396220564842224e-03 5.672043934464454651e-02
2.839490771293640137e-01 1.000125259160995483e-01 -3.288667649030685425e-02 -1.426922827959060669e-01 4.948451742529869080e-02 5.988453328609466553e-02 -9.151302278041839600e-02 2.790805399417877197e-01 1.452433913946151733e-01 -6.198455020785331726e-02 1.742022931575775146e-01 2.902102423831820488e-03 2.673342823982238770e-02 -2.368597127497196198e-02 -2.510710954666137695e-01 -9.285633265972137451e-02 9.912714362144470215e-02 -1.899856477975845337e-01 -1.733430474996566772e-01 6.327176839113235474e-02 -2.625902295112609863e-01 -2.351009100675582886e-02 1.858244389295578003e-01 2.584477663040161133e-01 1.211392357945442200e-01 2.322733961045742035e-02 -2.913586795330047607e-02 -3.337025344371795654e-01 -2.785342037677764893e-01 5.276866629719734192e-02 1.998921483755111694e-01 4.109228551387786865e-01
2.132577747106552124e-01 6.734068691730499268e-02 -1.499366462230682373e-01 1.822860538959503174e-01 -7.589884847402572632e-02 2.733137011528015137e-01 -9.226809442043304443e-02 6.985498219728469849e-02 1.586704105138778687e-01 3.281639814376831055e-01 3.087388575077056885e-01 1.255208253860473633e-01 -2.625880241394042969e-01 1.767762750387191772e-02 -4.488242417573928833e-02 3.029499351978302002e-01 2.442208230495452881e-01 -1.203524172306060791e-01 -3.179236352443695068e-01 -2.346092164516448975e-01 -1.033364310860633850e-01 7.568334043025970459e-02 2.229185998439788818e-01 -5.862720310688018799e-02 1.003309637308120728e-01 -2.016273140907287598e-01 -1.738785393536090851e-02 6.738199293613433838e-02 7.396043837070465088e-02 -3.800520673394203186e-02 3.881302475929260254e-02 -1.722111254930496216e-01
6.049174666404724121e-01 -5.363192036747932434e-02 1.035576760768890381e-01 9.421014040708541870e-02 4.653678834438323975e-02 4.420801624655723572e-02 -1.573212891817092896e-01 7.035779207944869995e-02 1.112242564558982849e-01 2.298019826412200928e-01 1.239824146032333374e-01 3.219099044799804688e-01 -5.933920666575431824e-02 -1.102764680981636047e-01 -3.501859307289123535e-01 1.661792397499084473e-01 8.982714265584945679e-02 -1.985217034816741943e-01 -1.279135346412658691e-01 -1.430919766426086426e-01 -1.964010000228881836e-01 8.409827947616577148e-02 1.563874036073684692e-01 -4.904647171497344971e-02 1.189886555075645447e-01 -2.560498751699924469e-02 6.469141691923141479e-02 -2.106896135956048965e-03 -1.570058315992355347e-01 4.847882688045501709e-02 2.017425931990146637e-02 -1.563220769166946411e-01
1.275561302900314331e-01 1.610097438097000122e-01 9.113699343288317323e-05 1.033449918031692505e-01 2.517822086811065674e-01 -2.056418173015117645e-02 -4.778882488608360291e-02 3.103610277175903320e-01 4.045186564326286316e-02 3.618877753615379333e-02 3.819355368614196777e-02 -2.798932790756225586e-01 -4.085026681423187256e-02 2.018957436084747314e-01 -3.254202604293823242e-01 -6.647831946611404419e-02 2.420690953731536865e-01 8.392446488142013550e-02 -4.010060727596282959e-01 -3.096567466855049133e-03 -1.834022998809814453e-01 1.178671270608901978e-01 -5.340503156185150146e-02 -2.450987696647644043e-01 7.399196922779083252e-02 1.291091740131378174e-01 1.796818971633911133e-01 1.394103188067674637e-02 -7.885409146547317505e-02 -3.112659752368927002e-01 1.578118652105331421e-01 1.722297817468643188e-01
-2.457413822412490845e-03 9.486625343561172485e-02 -1.363588124513626099e-01 1.046246513724327087e-01 -6.849220395088195801e-02 9.171792119741439819e-02 -3.312727808952331543e-01 -3.570613637566566467e-02 1.979181319475173950e-01 1.907816343009471893e-02 1.160653457045555115e-01 5.699502304196357727e-02 -1.036178022623062134e-01 3.543853014707565308e-02 -3.609373271465301514e-01 1.419421657919883728e-02 4.064662158489227295e-01 5.284210294485092163e-02 -1.457261443138122559e-01 -2.293575704097747803e-01 -5.317914485931396484e-02 -3.696443513035774231e-02 1.982909291982650757e-01 -2.346028983592987061e-01 -1.704480350017547607e-01 -2.888206839561462402e-01 6.991608440876007080e-02 -3.115920126438140869e-01 1.447645016014575958e-03 3.440855443477630615e-02 1.805048137903213501e-01 2.235918641090393066e-01
9.294658899307250977e-02 2.787822782993316650e-01 -2.822220623493194580e-01 -1.941778659820556641e-01 2.940923348069190979e-02 -1.383122652769088745e-01 -7.186519354581832886e-02 2.030324190855026245e-01 2.796929776668548584e-01 8.756061643362045288e-02 7.028070837259292603e-02 -6.409394741058349609e-02 -2.187337540090084076e-02 1.068166121840476990e-01 -2.727687060832977295e-01 1.082914173603057861e-01 1.069643497467041016e-01 -3.804419040679931641e-01 -1.920961141586303711e-01 -3.158823847770690918e-01 -2.007090747356414795e-01 -1.571778953075408936e-02 2.401886731386184692e-01 -1.403451412916183472e-01 6.473766267299652100e-02 7.650626450777053833e-02 -1.303653046488761902e-02 -1.012076996266841888e-02 -1.803146153688430786e-01 1.162067577242851257e-01 2.074458450078964233e-01 1.637023538351058960e-01
2.633470296859741211e-01 3.905438184738159180e-01 7.231397181749343872e-02 -2.364943921566009521e-02 -6.930038798600435257e-03 -1.623713970184326172e-01 5.163403227925300598e-02 2.950465083122253418e-01 9.590318053960800171e-02 2.083889842033386230e-01 -1.135254651308059692e-01 3.061114251613616943e-02 -1.102532148361206055e-01 7.992070168256759644e-03 -2.040837258100509644e-01 -2.135807573795318604e-01 8.051444590091705322e-02 -5.359385907649993896e-02 -4.460035264492034912e-01 -1.082248240709304810e-01 -1.449923813343048096e-01 2.211225405335426331e-02 1.129862815141677856e-01 -6.824306398630142212e-02 -1.442334353923797607e-01 -1.132338866591453552e-02 1.986638605594635010e-01 -7.830288261175155640e-02 -6.440661847591400146e-02 9.381531924009323120e-02 -3.463961929082870483e-02 3.881601989269256592e-01
-4.127886891365051270e-02 2.867784537374973297e-02 2.956143347546458244e-03 7.164946943521499634e-02 -1.127918139100074768e-01 -1.215436086058616638e-01 -1.382970958948135376e-01 2.566525042057037354e-01 -1.418128702789545059e-02 -1.135893985629081726e-01 3.829203248023986816e-01 -3.819472342729568481e-02 1.188119798898696899e-01 6.924058496952056885e-02 1.211222931742668152e-01 -1.735078170895576477e-02 2.411031723022460938e-01 8.123254030942916870e-02 -2.315883189439773560e-01 -2.186245024204254150e-01 -4.131917357444763184e-01 -2.123669981956481934e-01 2.408472001552581787e-01 -3.408321365714073181e-02 -2.211820632219314575e-01 1.520593911409378052e-01 1.350068021565675735e-02 2.015899568796157837e-01 -1.066380664706230164e-01 2.842548191547393799e-01 -1.159711852669715881e-01 1.585104018449783325e-01
1.243162602186203003e-01 1.550242602825164795e-01 1.406850814819335938e-01 1.173341050744056702e-01 -8.266759663820266724e-02 3.763201236724853516e-01 -7.921177148818969727e-02 8.173070102930068970e-02 7.454179227352142334e-02 2.246382385492324829e-01 2.724691331386566162e-01 -2.204036116600036621e-01 -2.096440084278583527e-02 3.736274540424346924e-01 -1.636762619018554688e-01 3.095849789679050446e-02 1.908294856548309326e-02 1.861020475625991821e-01 -7.352355867624282837e-02 -3.541943728923797607e-01 1.997118815779685974e-02 1.369206309318542480e-01 -6.928434129804372787e-03 -9.017437696456909180e-02 1.020184606313705444e-01 2.996923215687274933e-02 -1.187532171607017517e-01 -4.481033235788345337e-02 -3.494751751422882080e-01 -3.697083517909049988e-02 -2.709393799304962158e-01 3.768008947372436523e-02
1.580058634281158447e-01 1.064528301358222961e-01 -1.631438881158828735e-01 -8.212075382471084595e-02 -1.566070169210433960e-01 -2.063337564468383789e-01 -2.497701346874237061e-02 -6.147392094135284424e-02 3.732337057590484619e-01 4.347721040248870850e-01 1.743395328521728516e-01 8.573164790868759155e-02 -2.358471304178237915e-01 3.477811813354492188e-01 -1.263154000043869019e-01 7.266896776854991913e-03 1.985723227262496948e-01 -4.434622451663017273e-02 -4.818973690271377563e-02 -2.695191502571105957e-01 -2.543069608509540558e-02 -5.517252907156944275e-02 1.872871816158294678e-01 -7.811641693115234375e-02 -6.887397915124893188e-02 1.618829816579818726e-01 1.822463702410459518e-03 -8.932726830244064331e-02 -2.248435765504837036e-01 -1.910535097122192383e-01 7.286071032285690308e-02 8.749005198478698730e-02
1.083728075027465820e-01 1.527920812368392944e-01 2.001964449882507324e-01 -4.774952679872512817e-02 7.481465488672256470e-02 -2.940273582935333252e-01 -1.048894301056861877e-01 -2.352367155253887177e-03 -1.560450345277786255e-01 1.397793274372816086e-02 1.327051967382431030e-01 -6.122684106230735779e-02 -8.493913710117340088e-02 1.050331965088844299e-01 -2.339631468057632446e-01 2.149097025394439697e-01 -5.110092461109161377e-04 2.724340744316577911e-02 -3.416120111942291260e-01 -2.214827090501785278e-01 -8.700741827487945557e-02 -4.868467897176742554e-02 -1.165330503135919571e-02 -6.282959878444671631e-02 8.142584562301635742e-02 -1.246580630540847778e-01 1.154839694499969482e-01 -4.598298370838165283e-01 -4.656611680984497070e-01 -1.215821597725152969e-02 -1.165692415088415146e-02 9.911939501762390137e-02
2.388906031847000122e-01 8.636663854122161865e-02 3.528490290045738220e-02 -4.111596941947937012e-02 7.799766212701797485e-02 1.040285974740982056e-01 -9.456068277359008789e-02 -1.623543947935104370e-01 -4.129168391227722168e-02 1.993018537759780884e-01 4.906265139579772949e-01 2.490644305944442749e-01 1.054509729146957397e-01 -1.026588529348373413e-01 -2.865687012672424316e-01 -1.597046852111816406e-01 8.525901287794113159e-02 1.291907280683517456e-01 -2.126786559820175171e-01 -2.794373035430908203e-01 -1.666186451911926270e-01 -1.606671512126922607e-01 1.694279015064239502e-01 -2.172146141529083252e-01 -6.121681508375331759e-05 -8.101237565279006958e-02 2.625880539417266846e-01 1.871217787265777588e-02 1.772729774529580027e-06 -7.383415941148996353e-03 -8.157323300838470459e-02 -2.180734574794769287e-01
3.071011602878570557e-01 3.279502093791961670e-01 3.831777721643447876e-02 -5.943113565444946289e-02 -7.111513614654541016e-02 7.037521805614233017e-03 -3.177128136157989502e-01 9.933038055896759033e-02 1.026760712265968323e-01 1.308422684669494629e-01 3.001901209354400635e-01 -1.961330920457839966e-01 1.268013119697570801e-01 1.326608210802078247e-01 -2.843584120273590088e-01 -1.136102247983217239e-02 -1.571387052536010742e-01 2.356456071138381958e-01 3.237449750304222107e-02 -1.964477449655532837e-01 -3.229127824306488037e-02 -2.951202690601348877e-01 3.591897711157798767e-02 1.689079031348228455e-02 8.508757501840591431e-02 1.346952095627784729e-02 3.457792103290557861e-01 -3.487116470932960510e-02 -1.630081683397293091e-01 -1.344336569309234619e-01 -1.525288224220275879e-01 2.503397315740585327e-02
1.473681479692459106e-01 7.696595788002014160e-02 -6.656556576490402222e-02 -3.340554833412170410e-01 -2.485302537679672241e-01 1.567788124084472656e-01 -1.926227360963821411e-01 2.683044970035552979e-01 -1.791699081659317017e-01 2.127737402915954590e-01 1.568255722522735596e-01 -1.764345616102218628e-01 -7.550863176584243774e-02 2.952313423156738281e-01 -9.037262201309204102e-02 -4.571557790040969849e-02 -6.837268918752670288e-02 2.535174190998077393e-01 -9.009474515914916992e-02 -1.539558321237564087e-01 -2.462746649980545044e-01 -3.476825058460235596e-01 -1.961811482906341553e-01 -2.212608307600021362e-01 -5.743383243680000305e-02 4.793277755379676819e-02 -2.676713978871703148e-03 -8.673139847815036774e-03 -1.986903399229049683e-01 -4.579252563416957855e-03 7.908632606267929077e-02 -5.919400602579116821e-02
3.238695487380027771e-02 -1.857973784208297729e-01 -4.935286194086074829e-02 1.144042015075683594e-01 1.457525976002216339e-02 2.443497627973556519e-01 -1.563016027212142944e-01 1.743448972702026367e-01 -1.688767969608306885e-01 2.641079127788543701e-01 6.326192617416381836e-02 6.976126134395599365e-02 -2.162919491529464722e-01 1.558889746665954590e-01 -1.624074578285217285e-01 1.069595571607351303e-02 2.357274889945983887e-01 9.782303869724273682e-02 -5.253078937530517578e-01 -3.826208412647247314e-02 -8.643160760402679443e-02 -1.015496775507926941e-01 2.924892902374267578e-01 4.438329860568046570e-02 1.235201731324195862e-01 -1.367195397615432739e-01 2.176244556903839111e-01 -8.163044601678848267e-02 -8.867605775594711304e-02 1.279599368572235107e-01 -3.441541641950607300e-02 2.611491084098815918e-01
1.274047885090112686e-02 3.374935388565063477e-01 -7.552445679903030396e-02 -1.000875532627105713e-01 1.349497288465499878e-01 -9.850867092609405518e-02 -3.696132898330688477e-01 3.383221477270126343e-02 -2.620354890823364258e-01 -6.551869958639144897e-02 2.719433307647705078e-01 -7.792852818965911865e-02 -1.436616033315658569e-01 -1.334161460399627686e-01 -2.904193997383117676e-01 7.293132692575454712e-02 1.844231188297271729e-01 -3.778048232197761536e-02 -1.782866269350051880e-01 -2.183721959590911865e-01 -1.479926407337188721e-01 -2.033367902040481567e-01 -2.028860710561275482e-02 -4.503723233938217163e-02 -3.536289930343627930e-02 7.485678046941757202e-02 -1.647812128067016602e-02 -2.538320422172546387e-01 -2.466936558485031128e-01 -9.744238853454589844e-02 -7.152594625949859619e-02 3.095700144767761230e-01
5.973943695425987244e-02 9.806803427636623383e-03 -6.105438992381095886e-02 -9.593532979488372803e-02 3.472673520445823669e-02 2.725506126880645752e-01 -2.939952611923217773e-01 3.416689485311508179e-02 1.057844460010528564e-01 4.243719577789306641e-01 2.853198945522308350e-01 1.183678731322288513e-01 9.019723534584045410e-02 1.282008886337280273e-01 -5.020558834075927734e-02 8.652642369270324707e-02 4.490683227777481079e-02 1.361981313675642014e-02 -2.181949913501739502e-01 8.448210358619689941e-02 -1.426229178905487061e-01 -4.143058881163597107e-02 3.448659181594848633e-01 -4.658253863453865051e-02 -2.910778820514678955e-01 -1.594855189323425293e-01 1.315236836671829224e-01 -9.894078969955444336e-02 2.163686603307723999e-01 -6.434935331344604492e-02 2.743854522705078125e-01 1.882358193397521973e-01
2.867272198200225830e-01 1.728669703006744385e-01 1.596626192331314087e-01 -6.350654363632202148e-02 -2.373761683702468872e-02 1.579913347959518433e-01 -1.130487956106662750e-02 2.783490419387817383e-01 -2.041302919387817383e-01 2.864219546318054199e-01 -7.912443578243255615e-02 5.373185873031616211e-02 -1.403906941413879395e-01 2.663161754608154297e-01 -2.136836498975753784e-01 7.211078703403472900e-02 1.060955524444580078e-01 -4.604259878396987915e-02 -2.935798168182373047e-01 7.744845747947692871e-02 -1.350639164447784424e-01 -1.133298724889755249e-01 1.131496280431747437e-01 -2.049725204706192017e-01 9.830791503190994263e-02 -3.767322301864624023e-01 -1.474419236183166504e-01 2.746386453509330750e-02 -2.243140935897827148e-01 9.349802881479263306e-02 -1.891535334289073944e-02 2.364996522665023804e-01
3.848123550415039062e-01 2.090255767107009888e-01 -1.317537273280322552e-03 2.202057540416717529e-01 2.783575467765331268e-02 -1.033403128385543823e-01 -8.787694573402404785e-02 -4.711987450718879700e-02 1.801385171711444855e-02 3.745122626423835754e-02 2.880896329879760742e-01 -1.584412604570388794e-01 3.788639008998870850e-01 3.505176007747650146e-01 -1.064768582582473755e-01 4.961309581995010376e-02 1.363550871610641479e-01 1.505640000104904175e-01 -5.275279283523559570e-02 -9.161101281642913818e-02 1.895499601960182190e-02 3.075690008699893951e-02 1.608688682317733765e-01 1.464769244194030762e-01 -1.937427371740341187e-01 1.087900400161743164e-01 1.484985053539276123e-01 1.364233046770095825e-01 -2.237168550491333008e-01 -8.060509711503982544e-02 1.876219213008880615e-01 2.558376491069793701e-01
-1.898996764793992043e-03 1.108750104904174805e-01 -5.430259555578231812e-02 1.553057730197906494e-01 3.439637720584869385e-01 -4.048628732562065125e-02 -4.431765675544738770e-01 2.020274549722671509e-01 1.087021008133888245e-01 1.383399516344070435e-01 1.402117311954498291e-01 -1.779321134090423584e-01 3.818668797612190247e-02 1.540725678205490112e-01 -2.975225448608398438e-01 -3.994193673133850098e-02 2.745431661605834961e-02 2.246323786675930023e-02 -4.678543806076049805e-01 -7.966626435518264771e-02 -1.519595235586166382e-01 -1.767233200371265411e-02 -1.073886454105377197e-01 -2.195940464735031128e-01 4.419401660561561584e-02 -1.053804010152816772e-01 4.719102010130882263e-02 3.951275348663330078e-02 1.712121302261948586e-04 -2.350292503833770752e-01 1.492858827114105225e-01 4.309270903468132019e-02
2.383035272359848022e-01 1.778630912303924561e-01 -1.425511110574007034e-02 -1.416048258543014526e-01 3.764347359538078308e-02 2.708229124546051025e-01 -2.025927007198333740e-01 -6.048308312892913818e-02 -3.571079969406127930e-01 -5.214833840727806091e-02 3.078981637954711914e-01 -3.585785627365112305e-02 1.512545347213745117e-01 3.092039525508880615e-01 -1.605454981327056885e-01 -1.396655142307281494e-01 2.881761454045772552e-02 -7.543476298451423645e-03 1.588284522294998169e-01 -1.285044848918914795e-01 -3.268867135047912598e-01 -1.982751339673995972e-01 -1.137283537536859512e-02 8.387289941310882568e-03 -1.137692034244537354e-01 -5.358329042792320251e-02 1.969547867774963379e-01 -1.793395727872848511e-01 -1.626024991273880005e-01 -2.634880840778350830e-01 -2.160253003239631653e-02 9.829814732074737549e-02
6.376218050718307495e-02 1.137710288166999817e-01 2.282446250319480896e-02 -3.078060783445835114e-02 -2.117234915494918823e-01 -6.751713901758193970e-02 -4.790893569588661194e-02 1.380219589918851852e-02 -1.256886720657348633e-01 2.112454324960708618e-01 3.205189704895019531e-01 6.682962179183959961e-02 9.476250410079956055e-02 -1.505098491907119751e-01 1.930212527513504028e-01 8.854482322931289673e-02 8.192630857229232788e-02 1.228960044682025909e-02 -4.518037438392639160e-01 -1.516381353139877319e-01 -7.133574038743972778e-02 1.343237459659576416e-01 6.104500219225883484e-02 -9.463559836149215698e-02 1.743034273386001587e-01 1.289936900138854980e-01 2.719727754592895508e-01 -1.697555035352706909e-01 -3.418000638484954834e-01 -2.929836809635162354e-01 2.161523401737213135e-01 1.276946216821670532e-01
3.373496234416961670e-01 3.721823915839195251e-02 1.104865074157714844e-01 1.521037425845861435e-03 -2.972212061285972595e-02 -1.554157137870788574e-01 -7.028336822986602783e-02 4.901570081710815430e-02 -1.053244918584823608e-01 -2.427764050662517548e-02 3.829144537448883057e-01 1.276990026235580444e-01 -5.953473970293998718e-02 -1.360454857349395752e-01 -3.304125666618347168e-01 1.426613926887512207e-01 6.607430987060070038e-03 3.629544749855995178e-02 -3.060200512409210205e-01 -3.420439958572387695e-01 -5.209701135754585266e-02 6.155208125710487366e-02 3.099626302719116211e-01 -2.108646929264068604e-01 1.269894093275070190e-01 -1.141741722822189331e-01 -2.220190018415451050e-01 -1.217227503657341003e-01 -8.157056290656328201e-04 1.935732550919055939e-02 -5.426223203539848328e-02 -2.416455447673797607e-01
3.193004727363586426e-01 2.469120323657989502e-01 1.085933148860931396e-01 9.320768713951110840e-02 1.728135906159877777e-02 1.870724707841873169e-01 -1.779166758060455322e-01 1.383974105119705200e-01 -1.975372135639190674e-01 3.276565372943878174e-01 7.484022527933120728e-02 3.631115257740020752e-01 1.822677790187299252e-03 -1.212940812110900879e-01 -2.487516403198242188e-01 1.599236279726028442e-01 4.476049914956092834e-02 -2.606314420700073242e-01 -1.694413721561431885e-01 -7.841259241104125977e-02 -5.043227598071098328e-02 4.616797715425491333e-02 2.981430292129516602e-01 -1.493416130542755127e-01 1.309024691581726074e-01 -1.168896257877349854e-01 -5.112449452280998230e-02 -7.891722023487091064e-02 -2.218185514211654663e-01 9.648726135492324829e-02 1.040358915925025940e-01 -1.219181641936302185e-01
2.092024087905883789e-01 1.151814013719558716e-01 4.246068000793457031e-02 -3.734235092997550964e-02 3.946900740265846252e-02 -3.265218436717987061e-01 1.129702478647232056e-02 9.694860130548477173e-02 1.829201281070709229e-01 1.869060546159744263e-01 1.937204897403717041e-01 -1.876877844333648682e-01 -1.397639811038970947e-01 5.027760937809944153e-02 -4.032226502895355225e-01 1.942958533763885498e-01 1.335778832435607910e-01 2.017249017953872681e-01 -1.818623095750808716e-01 2.294394373893737793e-02 -2.595880925655364990e-01 3.567348718643188477e-01 1.079286728054285049e-02 -3.114822208881378174e-01 -7.763165235519409180e-02 -3.775681182742118835e-02 -1.821358129382133484e-02 -2.052051723003387451e-01 -1.522598266601562500e-01 1.887333230115473270e-03 -3.668603301048278809e-02 1.321974769234657288e-02
4.634448289871215820e-01 2.490684241056442261e-01 -2.161223143339157104e-01 -4.781945422291755676e-02 -2.094861492514610291e-02 1.060623303055763245e-01 -4.094171822071075439e-01 1.624857634305953979e-01 -2.585107386112213135e-01 2.164757461287081242e-05 1.514815241098403931e-01 3.650301694869995117e-02 -9.915014356374740601e-02 1.107574105262756348e-01 1.844639889895915985e-02 -8.316487073898315430e-02 6.380604207515716553e-02 -5.517117306590080261e-02 -2.089376598596572876e-01 1.471859216690063477e-01 1.348285377025604248e-02 1.393901742994785309e-02 1.380572915077209473e-01 -5.964904557913541794e-04 -4.547508805990219116e-02 1.353168785572052002e-01 4.747929796576499939e-02 -2.118099033832550049e-01 -2.553201317787170410e-01 -3.312830030918121338e-01 1.169116720557212830e-01 6.569122895598411560e-03
2.083757370710372925e-01 -1.201156675815582275e-01 -3.186989575624465942e-02 3.872511535882949829e-02 6.579368561506271362e-02 3.080424666404724121e-02 -1.706281751394271851e-01 -7.296032458543777466e-02 5.969511717557907104e-02 3.469766974449157715e-01 4.503251612186431885e-01 1.459273993968963623e-01 -1.726388745009899139e-02 1.477075964212417603e-01 -2.997504174709320068e-01 -4.617657512426376343e-02 1.185710281133651733e-01 1.983469128608703613e-01 -3.077636361122131348e-01 -8.890549093484878540e-02 1.453701406717300415e-01 -2.362805977463722229e-02 2.097475081682205200e-01 -3.554821759462356567e-02 -1.052350364625453949e-02 -1.622619032859802246e-01 2.766541838645935059e-01 -4.751379787921905518e-02 7.703249901533126831e-02 -8.257615566253662109e-02 2.911170721054077148e-01 -1.098686829209327698e-01
1.114494446665048599e-02 -1.476574502885341644e-02 -1.259063631296157837e-01 2.183273434638977051e-01 -6.969009339809417725e-02 -1.074440851807594299e-01 -1.036825627088546753e-01 2.532495930790901184e-02 1.895324736833572388e-01 2.589594721794128418e-01 2.252475023269653320e-01 -2.017922550439834595e-01 1.119236722588539124e-01 2.329061329364776611e-01 -1.322644948959350586e-01 -2.057508379220962524e-01 2.444585710763931274e-01 -3.792152553796768188e-02 -2.572079598903656006e-01 -2.218976616859436035e-01 4.386052861809730530e-02 -1.825886815786361694e-01 1.775630861520767212e-01 -2.401595264673233032e-01 7.753821555525064468e-03 -5.690763890743255615e-02 -1.897252649068832397e-01 -2.422903925180435181e-01 -2.444125562906265259e-01 -2.111389912897720933e-04 3.486955463886260986e-01 8.320093154907226562e-02
2.551575005054473877e-01 1.613383144140243530e-01 -3.527856469154357910e-01 -5.932930484414100647e-02 -4.447176679968833923e-02 -2.509024143218994141e-01 7.399205118417739868e-02 2.292998135089874268e-01 2.254313081502914429e-01 1.478078812360763550e-01 2.006708234548568726e-01 2.036371976137161255e-01 -8.778633177280426025e-02 -2.604205720126628876e-02 -2.412546277046203613e-01 5.553359538316726685e-02 1.735892263241112232e-03 -3.043330311775207520e-01 -3.237381204962730408e-02 -1.997225731611251831e-01 -1.614332348108291626e-01 -1.708464771509170532e-01 1.735438108444213867e-01 -1.550364196300506592e-01 -1.201403215527534485e-01 4.851704463362693787e-02 -3.555620834231376648e-02 -1.137863099575042725e-01 -1.364981681108474731e-01 1.222217753529548645e-01 2.992829382419586182e-01 1.916437298059463501e-01
5.469632148742675781e-02 3.871752023696899414e-01 -1.768389791250228882e-01 1.251406967639923096e-01 5.701936408877372742e-02 1.034371554851531982e-01 -3.669380843639373779e-01 -1.370550692081451416e-01 1.369393467903137207e-01 2.159408330917358398e-01 1.693473011255264282e-01 -1.291501522064208984e-01 4.891913011670112610e-02 -1.271552741527557373e-01 -1.017884463071823120e-01 -9.255585819482803345e-02 1.484292745590209961e-01 1.060812026262283325e-01 -1.678689867258071899e-01 1.726164110004901886e-02 -4.070327877998352051e-01 -1.431996524333953857e-01 1.534071564674377441e-01 -9.774964302778244019e-02 -1.693788729608058929e-02 1.555330306291580200e-01 -2.023131400346755981e-02 1.049604639410972595e-01 -2.785853445529937744e-01 2.468536496162414551e-01 3.705280646681785583e-02 -1.664550155401229858e-01
3.770599961280822754e-01 -1.771551929414272308e-02 -2.778394222259521484e-01 4.894740879535675049e-02 -6.847682595252990723e-02 -2.008826881647109985e-01 -3.018912971019744873e-01 2.115491330623626709e-01 1.689805388450622559e-01 3.753618299961090088e-01 3.488538563251495361e-01 2.763526439666748047e-01 -4.691673070192337036e-02 2.256454676389694214e-01 9.772433340549468994e-02 1.867179200053215027e-02 1.494667828083038330e-01 3.899318166077136993e-03 -2.539782598614692688e-02 -8.408953249454498291e-02 -2.275884449481964111e-01 -5.304563790559768677e-02 2.485121041536331177e-02 -9.099910408258438110e-02 1.711932718753814697e-01 -6.729367375373840332e-02 1.337906718254089355e-01 4.639017209410667419e-02 -9.920436888933181763e-02 -1.380825066007673740e-03 -4.111796617507934570e-02 -8.630426228046417236e-02
2.215980142354965210e-01 -3.126807510852813721e-02 -1.039090007543563843e-01 2.217400521039962769e-01 2.928554639220237732e-02 4.554814100265502930e-02 -1.686340123414993286e-01 8.443967998027801514e-02 -3.801433369517326355e-02 -2.906880080699920654e-01 4.854308366775512695e-01 6.172297894954681396e-02 1.827358156442642212e-01 7.018478587269783020e-03 -1.288205534219741821e-01 -1.159774735569953918e-01 2.500930130481719971e-01 1.600328683853149414e-01 3.091976512223482132e-03 -2.118542194366455078e-01 -9.502807259559631348e-02 1.576469391584396362e-01 1.584961116313934326e-01 4.824158921837806702e-02 -1.200732365250587463e-01 3.077962435781955719e-02 2.361899316310882568e-01 -1.398050040006637573e-02 -3.706538677215576172e-01 -1.786880642175674438e-01 7.563754916191101074e-02 1.476675719022750854e-01
2.629886567592620850e-01 8.578538894653320312e-02 -6.738631427288055420e-02 1.491469889879226685e-01 -2.401559650897979736e-01 -1.248434260487556458e-01 -1.451934128999710083e-01 1.770504862070083618e-01 -6.287032365798950195e-02 8.397326618432998657e-02 3.612175956368446350e-02 -2.688529156148433685e-02 -5.111803486943244934e-02 4.439967870712280273e-01 -2.856718003749847412e-01 1.119683533906936646e-01 1.169622316956520081e-01 -1.796133518218994141e-01 -6.131643801927566528e-02 -4.709372762590646744e-03 -2.521710097789764404e-01 1.086947545409202576e-01 1.509654968976974487e-01 1.484575774520635605e-02 -3.722533881664276123e-01 -4.974783211946487427e-02 -3.325528278946876526e-02 1.544431596994400024e-01 8.229263871908187866e-02 -3.530204994603991508e-03 1.445296257734298706e-01 3.496598005294799805e-01
4.635599255561828613e-01 6.432057917118072510e-02 -2.781822346150875092e-02 -1.045358739793300629e-02 1.474943459033966064e-01 6.107385084033012390e-02 -1.240402683615684509e-01 -6.671290844678878784e-02 -3.332968354225158691e-01 1.099367067217826843e-01 1.412969529628753662e-01 1.172673795372247696e-02 -1.436031609773635864e-01 3.204860538244247437e-02 -1.996854692697525024e-01 2.335744798183441162e-01 2.993662655353546143e-01 -7.021518051624298096e-02 -5.521144345402717590e-02 -2.909839749336242676e-01 -1.392412781715393066e-01 9.409445524215698242e-02 2.518150806427001953e-01 -1.930123893544077873e-03 -2.032886445522308350e-01 1.505522280931472778e-01 -6.100375205278396606e-02 -1.291998289525508881e-02 -1.823383867740631104e-01 2.553380727767944336e-01 6.270965188741683960e-02 -1.767214685678482056e-01
6.986592710018157959e-02 2.916321456432342529e-01 -1.905623376369476318e-01 -3.313951194286346436e-02 -1.649206429719924927e-01 -1.424351334571838379e-01 -9.872300177812576294e-02 1.551154106855392456e-01 1.735441386699676514e-02 -1.021206900477409363e-01 1.587125957012176514e-01 1.466483026742935181e-01 -1.230152472853660583e-01 2.096099853515625000e-01 -3.851719796657562256e-01 -2.202767133712768555e-01 -1.168443486094474792e-01 -2.890485227108001709e-01 -1.874485909938812256e-01 -1.969214528799057007e-01 -1.352594643831253052e-01 -1.930359005928039551e-01 2.699900567531585693e-01 3.982076793909072876e-02 -1.974607557058334351e-01 -2.195387929677963257e-01 8.823232352733612061e-02 1.076429858803749084e-01 -1.047091707587242126e-01 4.262561351060867310e-02 2.394390851259231567e-01 -1.276765111833810806e-02
2.762251198291778564e-01 -1.647587418556213379e-01 -1.598494648933410645e-01 1.885879486799240112e-01 -2.811293303966522217e-01 -1.035495549440383911e-01 -1.306313127279281616e-01 6.516600400209426880e-02 5.056243762373924255e-02 1.598861962556838989e-01 2.346402704715728760e-01 1.004928201436996460e-01 -6.434603035449981689e-02 -2.845498546957969666e-02 -4.332044720649719238e-01 1.495865285396575928e-01 1.471583396196365356e-01 1.896119676530361176e-02 -3.202199339866638184e-01 -1.551162358373403549e-02 -1.061520650982856750e-01 -7.797214388847351074e-02 -4.314645379781723022e-02 -4.685363918542861938e-02 1.077022626996040344e-01 2.914498746395111084e-02 -1.032837405800819397e-01 9.768018871545791626e-02 -2.783914208412170410e-01 3.419206738471984863e-01 -1.850699037313461304e-01 -9.262993186712265015e-02
2.824964933097362518e-02 -8.538335561752319336e-03 -1.262912005186080933e-01 -1.859852075576782227e-01 -1.462713163346052170e-02 6.077495217323303223e-02 -1.251054257154464722e-01 -8.763395994901657104e-02 1.576622426509857178e-01 2.151165455579757690e-01 4.500553011894226074e-01 1.803367137908935547e-01 7.517776638269424438e-02 1.953826546669006348e-01 -2.952177822589874268e-01 -8.657706901431083679e-03 1.547409296035766602e-01 2.175073921680450439e-01 -1.564767360687255859e-01 -2.358798123896121979e-02 -1.854445636272430420e-01 2.150660566985607147e-02 2.304234057664871216e-01 -1.683835834264755249e-01 1.157332360744476318e-01 -4.819951206445693970e-02 4.030404984951019287e-01 6.345602124929428101e-02 1.138943806290626526e-01 1.177920326590538025e-01 2.489570975303649902e-01 2.201133593916893005e-02
9.399896115064620972e-02 2.780015170574188232e-01 -8.885379880666732788e-02 -2.027728706598281860e-01 -1.960836723446846008e-02 -1.160403862595558167e-01 -1.711933314800262451e-01 8.954069763422012329e-02 4.911072924733161926e-02 -2.279639691114425659e-01 3.176161348819732666e-01 -1.476528495550155640e-01 -1.969054155051708221e-02 1.513048708438873291e-01 -2.934914529323577881e-01 4.261529743671417236e-01 4.895137622952461243e-03 3.525154665112495422e-02 -2.310398817062377930e-01 7.050535082817077637e-02 -2.599990963935852051e-01 1.443672031164169312e-01 -1.814287155866622925e-02 -2.869844436645507812e-02 -2.367640584707260132e-01 6.913592666387557983e-02 5.735757201910018921e-02 -1.895850151777267456e-01 -3.000603318214416504e-01 -4.417774733155965805e-03 8.769003674387931824e-03 7.870546728372573853e-02
1.102406084537506104e-01 2.680082917213439941e-01 -1.598745584487915039e-01 1.515926700085401535e-02 1.473378241062164307e-01 2.029816657304763794e-01 -1.389921735972166061e-02 7.650914788246154785e-02 -3.435665071010589600e-01 4.924074932932853699e-02 2.394708245992660522e-01 -1.350075900554656982e-01 9.741581231355667114e-02 7.023025304079055786e-02 -1.205412670969963074e-01 -1.997190564870834351e-01 1.924570798873901367e-01 -9.837247431278228760e-02 3.111164085566997528e-02 -3.137454986572265625e-01 -2.987863719463348389e-01 -7.410500943660736084e-02 4.208008646965026855e-01 6.202098354697227478e-02 -9.719002246856689453e-02 7.021299004554748535e-02 -6.772489845752716064e-02 3.903272002935409546e-02 -2.702379226684570312e-02 2.816954851150512695e-01 -1.468516234308481216e-02 -1.838643401861190796e-01
2.992330491542816162e-01 1.934675499796867371e-02 -9.365702420473098755e-02 4.482280835509300232e-02 -3.703963756561279297e-02 -1.186598441563546658e-03 -2.502892613410949707e-01 2.214728891849517822e-01 1.463048458099365234e-01 3.745536804199218750e-01 2.258547395467758179e-01 2.728605866432189941e-01 -9.572266787290573120e-02 1.668354272842407227e-01 -1.175882760435342789e-02 7.405335456132888794e-02 3.297514915466308594e-01 -1.503163278102874756e-01 -1.641699373722076416e-01 -2.499823868274688721e-01 -3.284911811351776123e-01 -1.079800426959991455e-01 -2.051923610270023346e-02 -8.756265044212341309e-02 4.557762667536735535e-02 -9.052649885416030884e-02 -3.371238708496093750e-02 1.956569105386734009e-01 2.080167084932327271e-02 -1.067021638154983521e-01 -1.346921771764755249e-01 -1.684623062610626221e-01
1.704910099506378174e-01 -6.827304512262344360e-02 -2.125177383422851562e-01 -3.238668665289878845e-02 3.679010272026062012e-02 4.343122988939285278e-02 -6.921046227216720581e-02 1.941334903240203857e-01 1.551476716995239258e-01 2.502818107604980469e-01 2.073144316673278809e-01 -4.711620137095451355e-02 -5.871473252773284912e-02 2.509168386459350586e-01 3.255001269280910492e-03 2.223609089851379395e-01 -6.778357923030853271e-02 3.738114610314369202e-02 -1.688753068447113037e-01 -6.355936825275421143e-02 -4.038991332054138184e-01 -4.986332729458808899e-02 3.322346210479736328e-01 -1.782827377319335938e-01 -6.946263462305068970e-02 -2.044113278388977051e-01 3.575097918510437012e-01 4.232335463166236877e-02 -1.568356305360794067e-01 -2.516079843044281006e-01 1.267262697219848633e-01 -7.440086454153060913e-03
[truncated: 3,270,723 more chars]
