# Supplementary material for: The Language of Innovation
Source: PLoS One. 2020 Apr 30;15(4):e0230107. doi: 10.1371/journal.pone.0230107 (PMC7194493; doi:10.1371/journal.pone.0230107)
Supplement: S20 File — (GZ) [file pone.0230107.s020.tar.gz › 1998-2002/V2Run_29_VS_4500_embeddings1998-2002ED32.txt]

-2.771861851215362549e-01 -1.437809616327285767e-01 -5.049967020750045776e-02 3.791854484006762505e-03 3.041694499552249908e-02 -1.151297613978385925e-01 4.944233000278472900e-01 -2.446873188018798828e-01 -1.703993231058120728e-01 2.266231477260589600e-01 9.780257940292358398e-02 4.726398363709449768e-02 -1.941073089838027954e-01 -2.402127161622047424e-02 1.964530907571315765e-02 4.100317135453224182e-02 -1.649047881364822388e-01 -9.281195700168609619e-02 -1.928726211190223694e-02 2.276398092508316040e-01 5.251359939575195312e-02 -1.905896961688995361e-01 -1.851991415023803711e-01 -6.923573464155197144e-02 9.351315349340438843e-02 1.036334410309791565e-01 -9.936265647411346436e-02 4.868917465209960938e-01 -4.458377137780189514e-03 -1.173701360821723938e-01 -2.853091247379779816e-02 -4.128075763583183289e-02
-8.285173773765563965e-02 -1.452141106128692627e-01 1.159981042146682739e-01 1.381664443761110306e-02 1.296909451484680176e-01 -1.787546277046203613e-02 2.388290166854858398e-01 -3.760837391018867493e-02 -1.486407369375228882e-01 1.511037698946893215e-03 1.355980783700942993e-01 3.178625553846359253e-02 -2.757969684898853302e-02 1.999109238386154175e-02 8.618151396512985229e-02 -2.788975238800048828e-01 8.328256756067276001e-02 1.082926690578460693e-01 5.949337780475616455e-02 1.880268454551696777e-01 -5.911433324217796326e-02 -7.067873142659664154e-03 -4.152369499206542969e-01 1.092115342617034912e-01 -2.563446462154388428e-01 -1.603955626487731934e-01 -4.114269912242889404e-01 1.368799656629562378e-01 -2.590217888355255127e-01 2.381729930639266968e-01 -1.787024289369583130e-01 -2.725673913955688477e-01
-5.667062848806381226e-02 -1.790865808725357056e-01 2.024468332529067993e-01 1.090764179825782776e-01 2.779614031314849854e-01 -8.115623146295547485e-02 2.359294891357421875e-01 2.377019077539443970e-01 1.664665490388870239e-01 1.128726601600646973e-01 -9.604095667600631714e-02 1.257888674736022949e-01 -2.298319637775421143e-01 -1.684811711311340332e-01 3.331395983695983887e-02 -1.182254478335380554e-01 1.298090517520904541e-01 1.506745070219039917e-01 -4.610888659954071045e-02 2.961983978748321533e-01 -3.703033626079559326e-01 -2.704710327088832855e-02 -2.939288318157196045e-01 -8.742697536945343018e-02 1.283408254384994507e-01 9.353429824113845825e-02 -1.406872570514678955e-01 3.596173822879791260e-01 -4.378931596875190735e-02 2.477368153631687164e-02 -1.049573421478271484e-01 6.953430175781250000e-02
-1.515011191368103027e-01 -1.950681954622268677e-01 -1.051862761378288269e-01 -3.510265797376632690e-02 2.289474159479141235e-01 -2.809385657310485840e-01 1.444038003683090210e-01 -1.205824911594390869e-01 1.015760004520416260e-01 2.328857183456420898e-01 -1.157906800508499146e-01 -1.035461425781250000e-01 7.598686031997203827e-03 -2.771895229816436768e-01 -5.471068620681762695e-02 -4.120121002197265625e-01 1.090572029352188110e-01 7.405904680490493774e-02 -8.462885767221450806e-02 7.648324966430664062e-02 5.953719094395637512e-02 -9.019998461008071899e-02 -1.445379406213760376e-01 3.022987842559814453e-01 7.351602613925933838e-02 3.322747349739074707e-01 -8.525570482015609741e-02 1.804725378751754761e-01 -1.113133728504180908e-01 -2.515217959880828857e-01 -9.096033126115798950e-02 -1.664862036705017090e-01
-1.670759469270706177e-01 -1.759741306304931641e-01 -1.115940436720848083e-01 1.614784151315689087e-01 1.452138870954513550e-01 1.078483089804649353e-01 2.898064255714416504e-01 -9.476110339164733887e-02 2.664532959461212158e-01 2.394345253705978394e-01 2.358102649450302124e-01 1.420315802097320557e-01 4.655812680721282959e-02 -1.256155371665954590e-01 -1.467171013355255127e-01 -1.343670785427093506e-01 -2.404112368822097778e-01 -2.173832654953002930e-01 8.560811728239059448e-02 3.120878338813781738e-01 -3.874934315681457520e-01 2.597218938171863556e-02 -1.687144488096237183e-01 2.039221674203872681e-02 5.388631299138069153e-02 -7.898016273975372314e-02 1.712667010724544525e-02 1.476196795701980591e-01 -1.953868120908737183e-01 -1.892994344234466553e-01 -9.881018847227096558e-02 -1.038488596677780151e-01
-1.990769654512405396e-01 -1.241621077060699463e-01 2.450087517499923706e-01 6.223703548312187195e-02 2.287696450948715210e-01 -5.821123346686363220e-02 5.576540231704711914e-01 5.637181550264358521e-02 -1.337501034140586853e-02 1.352909803390502930e-01 3.841790184378623962e-02 1.133373752236366272e-01 -1.183096971362829208e-02 1.735761761665344238e-02 -1.496765762567520142e-01 -2.257446292787790298e-03 -1.321000140160322189e-02 1.159658282995223999e-01 1.498979926109313965e-01 1.708038300275802612e-01 -1.413932293653488159e-01 1.511976420879364014e-01 -3.355084657669067383e-01 6.235997006297111511e-02 1.822963505983352661e-01 7.422159612178802490e-02 -1.758165657520294189e-01 1.540743112564086914e-01 1.073119044303894043e-01 -2.354045510292053223e-01 -2.635208666324615479e-01 -3.431173413991928101e-02
-1.838920116424560547e-01 -2.316961139440536499e-01 -2.636392414569854736e-02 1.392251998186111450e-01 2.249110788106918335e-01 -2.198037058115005493e-01 3.050088882446289062e-01 3.208869695663452148e-02 2.428364241495728493e-03 1.902440190315246582e-01 1.402869224548339844e-01 2.949472367763519287e-01 -1.385233551263809204e-01 -6.502304226160049438e-02 -2.538663446903228760e-01 -1.466341167688369751e-01 1.261510550975799561e-01 -2.772043347358703613e-01 6.418845802545547485e-02 3.099159337580204010e-02 -2.248972952365875244e-01 6.482515949755907059e-03 -1.717813909053802490e-01 1.118908375501632690e-01 1.048163045197725296e-02 -9.370367974042892456e-02 -1.278432905673980713e-01 3.471431732177734375e-01 -1.235102862119674683e-01 -1.676548719406127930e-01 -8.675099909305572510e-02 -2.451659291982650757e-01
-9.238988161087036133e-02 -1.785321086645126343e-01 4.302394017577171326e-02 -6.867627054452896118e-02 9.638831019401550293e-02 -2.362021356821060181e-01 3.959857225418090820e-01 -1.494561433792114258e-01 1.627468615770339966e-01 1.326342672109603882e-01 2.277946174144744873e-01 1.551005989313125610e-01 1.334649473428726196e-01 2.428268827497959137e-02 8.695615455508232117e-03 -4.722110182046890259e-02 -2.452909201383590698e-02 -4.605592787265777588e-02 -2.908873744308948517e-02 2.044866383075714111e-01 -1.745510846376419067e-01 2.296897321939468384e-01 -9.701262414455413818e-02 -8.302208036184310913e-02 2.459531724452972412e-01 -6.895784288644790649e-02 -1.099813878536224365e-01 4.422639608383178711e-01 -2.206334024667739868e-01 -2.750703096389770508e-01 -1.464792937040328979e-01 -6.642518192529678345e-02
-6.924366205930709839e-02 -1.721062958240509033e-01 3.030339777469635010e-01 4.360559955239295959e-02 2.151471823453903198e-01 -1.181876510381698608e-01 4.164260327816009521e-01 1.953534185886383057e-01 -1.606863588094711304e-01 3.997554779052734375e-01 7.770646363496780396e-02 2.353170067071914673e-01 -2.592992782592773438e-02 -5.146743357181549072e-02 3.891963046044111252e-03 -1.895367950201034546e-01 4.075494036078453064e-02 4.183842241764068604e-02 -1.922320723533630371e-01 3.140782713890075684e-01 -4.918803274631500244e-02 -8.720284700393676758e-02 -1.801761388778686523e-01 8.703878521919250488e-02 9.495988488197326660e-02 -1.199072897434234619e-01 -1.477309614419937134e-01 2.577955275774002075e-02 -4.463336989283561707e-02 -2.230834215879440308e-01 -1.279701888561248779e-01 1.031228750944137573e-01
-4.398600161075592041e-01 -2.469710111618041992e-01 4.736579954624176025e-02 7.270046323537826538e-02 -6.700731813907623291e-02 -1.946084350347518921e-01 7.326739281415939331e-02 1.787797808647155762e-01 -8.241633325815200806e-02 7.836660370230674744e-03 4.680722579360008240e-02 2.575593888759613037e-01 1.391038447618484497e-01 5.089071020483970642e-02 1.365914195775985718e-01 -1.539262831211090088e-01 -9.109222888946533203e-02 2.161363661289215088e-01 -3.900856524705886841e-02 1.199652329087257385e-01 -8.668693900108337402e-02 -8.725155889987945557e-02 -3.618003427982330322e-01 7.890282571315765381e-02 2.375862896442413330e-01 1.978387869894504547e-02 -2.644160389900207520e-01 2.937314212322235107e-01 -9.232619195245206356e-04 5.409891903400421143e-02 -2.708814442157745361e-01 -7.822591066360473633e-02
-1.073902994394302368e-01 -1.505987793207168579e-01 1.256471127271652222e-01 -1.881226897239685059e-02 2.653773128986358643e-01 -5.692316964268684387e-02 1.731414496898651123e-01 -1.310314387083053589e-01 1.237110942602157593e-01 2.326229214668273926e-01 -4.160777479410171509e-02 -1.342616677284240723e-01 1.740692257881164551e-01 -1.057384237647056580e-01 -2.963789403438568115e-01 -4.140406548976898193e-01 -1.028247326612472534e-01 1.025895178318023682e-01 -1.464630383998155594e-02 1.424618214368820190e-01 1.052116081118583679e-01 -3.573849797248840332e-01 -1.649652421474456787e-01 2.687332965433597565e-02 1.183821186423301697e-01 -2.714703790843486786e-02 -2.133901566267013550e-01 2.441365718841552734e-01 -2.875466346740722656e-01 2.685283869504928589e-02 -1.505973190069198608e-01 6.780789047479629517e-02
-1.909384131431579590e-01 -1.118684709072113037e-01 5.540057271718978882e-02 2.453150600194931030e-02 1.634975224733352661e-01 1.153206899762153625e-01 3.168584406375885010e-01 -5.787838995456695557e-02 -8.779563754796981812e-02 1.616261303424835205e-01 -1.181566156446933746e-02 2.166512310504913330e-01 -1.173070147633552551e-01 -1.123688668012619019e-01 -5.698074772953987122e-02 -3.526629880070686340e-02 7.974166423082351685e-02 -8.482545614242553711e-02 1.146842390298843384e-01 1.686293035745620728e-01 -2.322469800710678101e-01 1.461419463157653809e-01 -3.655225038528442383e-01 1.878168284893035889e-01 1.148766800761222839e-01 -6.250423192977905273e-02 -1.469235718250274658e-01 3.834381103515625000e-01 -2.736247777938842773e-01 -3.405869603157043457e-01 -1.224060952663421631e-01 3.004114143550395966e-02
-1.025004684925079346e-01 3.585819900035858154e-02 9.981060400605201721e-03 1.387239992618560791e-01 1.351004838943481445e-01 2.255836129188537598e-02 2.712185084819793701e-01 3.381971716880798340e-01 1.409853249788284302e-01 1.124816611409187317e-01 2.393570542335510254e-02 2.234922051429748535e-01 9.099812060594558716e-02 2.563171647489070892e-02 -2.371811568737030029e-01 -1.930843442678451538e-01 1.766699105501174927e-01 -2.627527154982089996e-02 -6.230556219816207886e-02 3.144823312759399414e-01 -8.654619753360748291e-02 -8.295236155390739441e-03 -3.728623986244201660e-01 -3.771249949932098389e-02 6.562938541173934937e-02 6.023730710148811340e-02 1.244633179157972336e-02 3.794141411781311035e-01 -3.083326816558837891e-01 -8.927086740732192993e-02 -1.971396207809448242e-01 -1.380340196192264557e-03
-2.408285588026046753e-01 -7.014524191617965698e-02 8.280070126056671143e-02 2.097651362419128418e-01 -9.283576160669326782e-02 -1.088162586092948914e-01 1.974487602710723877e-01 1.048077270388603210e-01 3.492636606097221375e-02 -1.381413340568542480e-01 -6.107802689075469971e-02 1.676944643259048462e-01 -1.297738552093505859e-01 -7.267189025878906250e-02 -7.722523063421249390e-02 -1.362046152353286743e-01 -1.517847031354904175e-01 2.608952298760414124e-02 -5.389799550175666809e-02 1.368296146392822266e-01 1.580983847379684448e-01 -4.813202843070030212e-02 -4.439650475978851318e-01 -1.642010957002639771e-01 -8.588268607854843140e-02 -3.154493868350982666e-02 -4.446776509284973145e-01 2.552475035190582275e-01 -8.800587803125381470e-02 -2.019402682781219482e-01 -2.309187650680541992e-01 -2.171795070171356201e-01
1.029333397746086121e-01 -2.604956030845642090e-01 2.484637051820755005e-01 5.577795580029487610e-02 1.855234056711196899e-02 -2.683058977127075195e-01 3.371499478816986084e-01 -4.419619590044021606e-02 -1.371980309486389160e-01 -1.710286140441894531e-01 2.633507549762725830e-02 -2.335169315338134766e-01 -1.647506803274154663e-01 -1.114289611577987671e-01 -3.155788406729698181e-02 -2.999365031719207764e-01 9.620613604784011841e-02 1.736763305962085724e-02 5.762030929327011108e-02 1.147755682468414307e-01 1.330848317593336105e-02 3.958576172590255737e-02 -3.410521745681762695e-01 -2.984837070107460022e-02 2.019011676311492920e-01 -1.342679262161254883e-01 -4.269565939903259277e-01 1.572867333889007568e-01 8.865386247634887695e-02 1.610716432332992554e-02 -1.194971948862075806e-01 -4.131528735160827637e-02
1.463322155177593231e-02 1.251604990102350712e-03 -3.665111958980560303e-02 -1.822172999382019043e-01 3.385702073574066162e-01 -1.638898551464080811e-01 1.884886324405670166e-01 -3.111955150961875916e-02 -1.088014692068099976e-01 1.769329011440277100e-01 2.133806794881820679e-01 -1.067301109433174133e-01 8.831606060266494751e-02 6.908755004405975342e-02 -3.063870072364807129e-01 -2.349895834922790527e-01 5.690438300371170044e-02 5.611359328031539917e-02 -1.496375799179077148e-01 3.426391184329986572e-01 1.575603634119033813e-01 -1.538084596395492554e-01 -2.200384885072708130e-01 -6.690099369734525681e-03 1.174945011734962463e-01 7.669831067323684692e-02 -1.347322165966033936e-01 1.720232069492340088e-01 -3.776895403861999512e-01 -2.059601806104183197e-02 -2.114342302083969116e-01 -1.648816913366317749e-01
2.470597252249717712e-02 -7.483077794313430786e-02 6.325449794530868530e-02 -1.880685240030288696e-02 -8.963875588960945606e-04 4.997566342353820801e-02 4.684328138828277588e-01 -3.218514844775199890e-02 1.808250136673450470e-02 2.385931313037872314e-01 1.062315478920936584e-01 4.447703436017036438e-02 -1.033751890063285828e-01 -8.036740869283676147e-02 -3.129023909568786621e-01 -7.650063186883926392e-02 -1.615198254585266113e-01 -1.764312833547592163e-01 -8.576805144548416138e-02 2.742554843425750732e-01 -2.857078611850738525e-01 2.041751295328140259e-01 -1.172285452485084534e-01 1.763444840908050537e-01 -7.259178161621093750e-02 1.468566209077835083e-01 -1.501674354076385498e-01 3.517306447029113770e-01 -1.743380427360534668e-01 -2.467551380395889282e-01 -5.188221111893653870e-02 5.371316801756620407e-03
-1.088832467794418335e-01 -8.220385760068893433e-02 1.618959568440914154e-02 9.614167362451553345e-02 1.272034198045730591e-01 1.497493833303451538e-01 3.687582015991210938e-01 -1.437836289405822754e-01 1.906576901674270630e-01 2.768316566944122314e-01 -4.359935596585273743e-02 4.128070920705795288e-02 -8.856728672981262207e-02 -2.175537869334220886e-02 -1.326554417610168457e-01 -2.842188179492950439e-01 -1.245337724685668945e-01 -1.468283385038375854e-01 -6.916134804487228394e-02 1.501311212778091431e-01 -2.452465891838073730e-01 1.594420075416564941e-01 -2.185656428337097168e-01 -1.330451369285583496e-01 -1.320396214723587036e-01 -4.568862915039062500e-02 -6.242666020989418030e-02 3.150792419910430908e-01 -1.905036121606826782e-01 -3.430060148239135742e-01 -2.377364486455917358e-01 -6.889523565769195557e-02
-2.207008153200149536e-01 -1.276533678174018860e-02 1.415462791919708252e-01 7.407856173813343048e-03 3.306921944022178650e-02 -4.911608621478080750e-02 4.472912251949310303e-01 6.834161281585693359e-02 -2.900727689266204834e-01 -9.241557680070400238e-03 2.944822311401367188e-01 1.643269211053848267e-01 -1.832600384950637817e-01 -6.878880411386489868e-02 -1.363616883754730225e-01 -3.333609104156494141e-01 1.066728979349136353e-01 6.247417256236076355e-02 -1.634122431278228760e-01 1.969180852174758911e-01 3.155690059065818787e-02 -2.529278993606567383e-01 -3.514027297496795654e-01 -2.923807315528392792e-02 -1.873847693204879761e-01 1.057889759540557861e-01 5.233127996325492859e-02 -8.565051853656768799e-02 4.551716521382331848e-02 -1.479406803846359253e-01 3.192261978983879089e-02 -7.331737875938415527e-02
-3.039501979947090149e-02 -1.288693994283676147e-01 1.370630860328674316e-01 2.241068333387374878e-01 2.053038030862808228e-01 7.605702430009841919e-02 2.486922889947891235e-01 -7.756224274635314941e-02 6.408900022506713867e-02 1.618331223726272583e-01 6.119748950004577637e-02 3.457695841789245605e-01 -3.397737443447113037e-02 1.066768690943717957e-01 -1.303770989179611206e-01 -1.986774355173110962e-01 1.199960615485906601e-02 -2.643347382545471191e-01 -4.707436636090278625e-02 1.481296122074127197e-02 -2.258540093898773193e-01 -2.704227110370993614e-03 -3.362142443656921387e-01 1.682829707860946655e-01 2.399169653654098511e-01 1.093467324972152710e-02 -2.344525754451751709e-01 2.338436692953109741e-01 -1.877481788396835327e-01 -3.038924932479858398e-01 -9.982796758413314819e-02 -7.301484793424606323e-02
-1.494303047657012939e-01 -1.540777534246444702e-01 1.145639345049858093e-01 -3.603029996156692505e-02 2.896015048027038574e-01 -1.081617549061775208e-03 4.284169077873229980e-01 1.276275217533111572e-01 1.915224343538284302e-01 1.593073159456253052e-01 1.082192733883857727e-01 8.831652253866195679e-02 -1.287366747856140137e-01 6.219665706157684326e-02 -5.395914241671562195e-02 -1.456537246704101562e-01 -1.201899871230125427e-01 -6.375120580196380615e-02 5.499821528792381287e-02 1.279583126306533813e-01 -1.755037903785705566e-01 4.076504334807395935e-02 -1.704187542200088501e-01 -1.553405448794364929e-02 1.603230386972427368e-01 -1.510376483201980591e-01 -3.152616918087005615e-01 3.677343130111694336e-01 -2.057695984840393066e-01 -3.159059584140777588e-01 -6.218261271715164185e-02 2.957370504736900330e-02
-9.871251881122589111e-02 -3.744083270430564880e-02 -6.752008944749832153e-02 -1.091143768280744553e-02 3.517628014087677002e-01 -1.120198890566825867e-01 2.287495732307434082e-01 -4.983930382877588272e-03 -2.417888864874839783e-02 2.633296847343444824e-01 -2.439516782760620117e-02 -1.931805461645126343e-01 1.144048869609832764e-01 -6.495071202516555786e-02 -2.540774941444396973e-01 -4.047726690769195557e-01 -1.776075512170791626e-01 -1.118907034397125244e-01 -2.678890526294708252e-02 2.596704065799713135e-01 -4.796028882265090942e-02 -2.079463303089141846e-01 1.253055632114410400e-01 2.669901549816131592e-01 1.574132442474365234e-01 8.532990515232086182e-02 -6.340466439723968506e-02 1.972632259130477905e-01 -3.185897469520568848e-01 -7.384527474641799927e-02 6.390476226806640625e-02 -1.059612780809402466e-01
-2.361203730106353760e-01 -1.202125400304794312e-01 -7.600389420986175537e-02 -1.042643189430236816e-01 4.485002160072326660e-01 -2.947698533535003662e-01 2.821783125400543213e-01 -3.683769330382347107e-02 1.341196745634078979e-01 9.831377863883972168e-02 -4.887783154845237732e-02 -1.538695693016052246e-01 1.099645867943763733e-01 1.916402578353881836e-02 -1.264470815658569336e-01 -3.387896120548248291e-01 -2.046592161059379578e-02 -8.954936265945434570e-02 -4.509254172444343567e-02 1.187684088945388794e-01 -9.792016446590423584e-02 -2.246415764093399048e-01 8.700985461473464966e-03 1.487358510494232178e-01 2.484016120433807373e-01 1.974262595176696777e-01 -1.161164641380310059e-01 1.786237955093383789e-01 -9.913672506809234619e-02 -6.131012365221977234e-02 -2.832481265068054199e-01 2.158135734498500824e-02
6.069304049015045166e-02 -1.826137900352478027e-01 1.193145960569381714e-01 9.933435171842575073e-02 -4.096552263945341110e-03 -1.430596262216567993e-01 5.351825058460235596e-02 -6.160386279225349426e-02 -6.854663789272308350e-02 -3.347213193774223328e-02 -2.577410936355590820e-01 1.050740629434585571e-01 -7.736445963382720947e-02 -4.969064146280288696e-02 1.340039074420928955e-01 -9.928168356418609619e-02 -1.103127226233482361e-01 3.370171412825584412e-02 -9.143305569887161255e-02 2.308982014656066895e-01 5.414906144142150879e-02 1.724890470504760742e-01 -3.772478103637695312e-01 -2.794766239821910858e-02 5.455856770277023315e-02 7.743463665246963501e-02 -5.970251560211181641e-01 1.956334561109542847e-01 -3.711051493883132935e-02 -2.849273681640625000e-01 2.379328478127717972e-03 -2.348488122224807739e-01
-1.782196313142776489e-01 -2.434122711420059204e-01 1.255937516689300537e-01 2.255673557519912720e-01 1.662901192903518677e-01 1.787909418344497681e-01 3.602530062198638916e-01 1.163656041026115417e-01 -1.973190531134605408e-02 5.334889516234397888e-03 -1.868736892938613892e-01 2.861271798610687256e-01 -1.533263325691223145e-01 -1.276805400848388672e-01 -5.158919095993041992e-02 -1.200234368443489075e-01 2.472172528505325317e-01 -2.886488437652587891e-01 -7.716887444257736206e-02 2.766022682189941406e-01 -1.175912916660308838e-01 1.541121304035186768e-01 -4.507711157202720642e-02 6.964927166700363159e-02 -7.431785110384225845e-03 1.591178327798843384e-01 -2.692373096942901611e-01 2.561742961406707764e-01 -8.116770535707473755e-02 -1.056863814592361450e-01 1.036677509546279907e-02 -1.122176051139831543e-01
-2.319444119930267334e-01 -8.692204207181930542e-02 2.197290509939193726e-01 -2.609842643141746521e-02 -8.755546063184738159e-02 -2.462577521800994873e-01 4.038549065589904785e-01 5.039979517459869385e-02 -2.880534157156944275e-02 2.948639355599880219e-02 5.385309085249900818e-02 -9.530609101057052612e-02 -1.583841890096664429e-01 -2.390180677175521851e-01 3.214563056826591492e-02 -1.848367601633071899e-01 7.122126221656799316e-02 3.754817843437194824e-01 7.208663970232009888e-02 2.807603776454925537e-01 -2.106360495090484619e-01 -1.881911307573318481e-01 -5.093547329306602478e-02 1.746257245540618896e-01 -1.457583606243133545e-01 1.149896439164876938e-02 -1.214857101440429688e-01 1.697198450565338135e-01 -1.031941473484039307e-01 -2.434186637401580811e-01 1.537279635667800903e-01 -1.523535549640655518e-01
4.429648816585540771e-02 5.820459127426147461e-02 1.157613024115562439e-01 -5.263532046228647232e-03 6.409573554992675781e-02 -8.851543068885803223e-02 4.592189192771911621e-01 -8.649789541959762573e-02 1.555450856685638428e-01 8.335555344820022583e-02 -5.843050777912139893e-03 3.272667825222015381e-01 -1.358683872967958450e-02 -9.492868930101394653e-02 -1.046544834971427917e-01 -1.806181520223617554e-01 -1.651325821876525879e-01 -7.910046726465225220e-02 1.253278553485870361e-01 1.051057502627372742e-01 -1.884889751672744751e-01 -1.536959409713745117e-01 -2.796269655227661133e-01 9.387238323688507080e-02 -3.270455077290534973e-02 -1.213045343756675720e-01 -2.699110507965087891e-01 3.684448003768920898e-01 -2.026895433664321899e-01 -2.678353786468505859e-01 -1.269906461238861084e-01 -9.786597453057765961e-03
-9.524034708738327026e-02 -1.498001068830490112e-01 7.392416149377822876e-02 -1.320043057203292847e-01 1.046297624707221985e-01 -2.087678611278533936e-01 2.689066827297210693e-01 3.013344109058380127e-02 -2.840817272663116455e-01 -1.357174664735794067e-01 3.962725400924682617e-03 9.678916633129119873e-02 -8.200077340006828308e-03 7.995063811540603638e-02 -3.343034908175468445e-02 -4.336635768413543701e-01 -2.193164378404617310e-01 -4.328541830182075500e-02 1.163766160607337952e-01 2.184470593929290771e-01 5.898995790630578995e-03 2.040305882692337036e-01 -2.321411520242691040e-01 1.031513512134552002e-01 1.707051098346710205e-01 -1.323386430740356445e-01 -2.891403436660766602e-01 -1.128248032182455063e-02 1.115715205669403076e-01 2.741402573883533478e-02 -1.962159574031829834e-01 -3.379199802875518799e-01
-1.462157368659973145e-01 1.479729562997817993e-01 -9.052509069442749023e-02 4.305434599518775940e-02 1.252865195274353027e-01 -1.856193393468856812e-01 2.096026688814163208e-01 1.735318601131439209e-01 1.551033109426498413e-01 -8.668015152215957642e-02 -2.182130515575408936e-01 -2.808941900730133057e-01 1.567731238901615143e-02 -1.797213256359100342e-01 -3.266197070479393005e-02 -3.056735694408416748e-01 8.724487572908401489e-02 -3.632670640945434570e-02 -4.584477543830871582e-01 2.413430213928222656e-01 -9.590314701199531555e-03 -2.210170216858386993e-02 -2.148417383432388306e-01 1.605548411607742310e-01 1.284507811069488525e-01 2.218882590532302856e-01 -1.253056824207305908e-01 2.979367077350616455e-01 -1.248341649770736694e-01 -9.631318971514701843e-04 2.534043788909912109e-02 -3.232812508940696716e-02
-1.369476318359375000e-01 -1.163493618369102478e-01 5.637101829051971436e-02 1.469018459320068359e-01 2.102707773447036743e-01 3.503865748643875122e-02 1.200050339102745056e-01 2.853962182998657227e-01 -1.520687490701675415e-01 1.080281957983970642e-01 -2.467958815395832062e-02 2.034818232059478760e-01 -7.127971202135086060e-02 -1.136017292737960815e-01 -4.520164802670478821e-02 -1.083855330944061279e-01 -4.605822265148162842e-02 -3.835282325744628906e-01 -7.470078766345977783e-02 1.680909544229507446e-01 -2.021191567182540894e-01 1.615513265132904053e-01 -3.213355839252471924e-01 1.439890265464782715e-01 2.156621068716049194e-01 1.158323138952255249e-01 8.413365110754966736e-03 4.162970781326293945e-01 -5.662659928202629089e-02 -9.287905693054199219e-02 -2.324381172657012939e-01 -1.411339640617370605e-01
-6.317207962274551392e-02 -1.352016925811767578e-01 1.177115216851234436e-01 1.631402596831321716e-02 3.929570317268371582e-02 8.027281612157821655e-02 3.498296141624450684e-01 2.463237196207046509e-01 -3.858280554413795471e-02 2.865107059478759766e-01 1.797212958335876465e-01 5.764600262045860291e-02 -1.585216261446475983e-02 -9.232253581285476685e-02 3.161439672112464905e-02 5.593441054224967957e-02 -1.373217254877090454e-01 1.111576706171035767e-01 -9.310020506381988525e-02 3.483272492885589600e-01 -1.644862741231918335e-01 -2.204148843884468079e-02 -2.626042664051055908e-01 4.175036028027534485e-02 2.168943919241428375e-02 2.152168005704879761e-01 -1.826687306165695190e-01 2.840171158313751221e-01 -2.997660636901855469e-01 -2.626228332519531250e-01 -1.381708979606628418e-01 -2.055687159299850464e-01
-3.678149776533246040e-03 -4.357778280973434448e-02 1.931394785642623901e-01 2.361344993114471436e-01 3.915690258145332336e-02 -1.478453278541564941e-01 1.156905665993690491e-01 7.138110697269439697e-02 -6.548555195331573486e-02 3.734508156776428223e-02 -1.459395140409469604e-02 2.406728863716125488e-01 1.275681424885988235e-02 -2.572840452194213867e-01 1.798317767679691315e-02 -1.911156624555587769e-01 2.195058166980743408e-01 -2.891867160797119141e-01 9.373326599597930908e-02 2.637770175933837891e-01 -1.020269915461540222e-01 8.465119451284408569e-02 -2.735599279403686523e-01 2.905514240264892578e-01 1.244977489113807678e-01 9.109353274106979370e-02 -9.128417819738388062e-02 4.440347850322723389e-01 -4.407897591590881348e-02 -9.027121961116790771e-02 -2.591062486171722412e-01 -5.095450207591056824e-02
-2.247737050056457520e-01 -1.937970221042633057e-01 1.599652618169784546e-01 1.764191985130310059e-01 3.281576558947563171e-02 -2.246260046958923340e-01 2.447387725114822388e-01 1.066632345318794250e-01 1.226641461253166199e-01 -1.770508475601673126e-02 1.202379465103149414e-01 -2.384074032306671143e-01 -6.535848230123519897e-02 -3.458699909970164299e-03 8.799634128808975220e-02 -1.084209904074668884e-01 -2.106259763240814209e-01 4.048502743244171143e-01 -3.564124926924705505e-02 2.891907393932342529e-01 -1.280528679490089417e-02 4.150909185409545898e-02 -3.879169821739196777e-01 1.031241565942764282e-01 1.595936417579650879e-01 -6.909965723752975464e-02 -1.595945954322814941e-01 2.143803238868713379e-02 -2.918307483196258545e-02 -2.548692561686038971e-02 -2.039830088615417480e-01 -2.578887045383453369e-01
4.337416216731071472e-02 -1.037157177925109863e-01 -7.511068880558013916e-02 -2.331229746341705322e-01 4.106870889663696289e-01 -1.322293579578399658e-01 1.397467255592346191e-01 -2.180156111717224121e-02 -2.666506730020046234e-02 2.015870511531829834e-01 -1.792588531970977783e-01 -3.777539823204278946e-03 2.121208012104034424e-01 -8.899658918380737305e-02 -1.550340056419372559e-01 -2.709254622459411621e-01 -2.530647516250610352e-01 4.638652503490447998e-02 -1.735103577375411987e-01 3.635146915912628174e-01 7.096508145332336426e-02 -2.373907566070556641e-01 -1.345395594835281372e-01 -6.413598358631134033e-02 2.122945040464401245e-01 2.396904118359088898e-02 -1.085484772920608521e-01 1.901978850364685059e-01 -2.395194470882415771e-01 -1.458641737699508667e-01 -2.407014928758144379e-02 -1.117987260222434998e-01
-2.115291208028793335e-01 -5.874407663941383362e-02 2.007988393306732178e-01 -1.205285117030143738e-01 1.533641517162322998e-01 -1.025352105498313904e-01 2.799952924251556396e-01 9.964453428983688354e-02 -6.604500114917755127e-02 -1.885343343019485474e-02 7.446690648794174194e-02 3.705193996429443359e-01 -3.488339781761169434e-01 4.100319370627403259e-02 1.371813863515853882e-01 -1.417402625083923340e-01 -7.748784869909286499e-02 -2.220508605241775513e-01 4.813862219452857971e-02 2.196528911590576172e-01 -2.595998346805572510e-01 1.211320906877517700e-01 -8.357861638069152832e-02 1.876106411218643188e-01 5.349336564540863037e-02 5.873582512140274048e-02 -2.784142196178436279e-01 1.784140914678573608e-01 -9.272233396768569946e-02 -1.159308478236198425e-01 -2.921383082866668701e-01 1.077513694763183594e-01
-4.041611552238464355e-01 3.359910473227500916e-02 -2.054591327905654907e-01 -1.601618081331253052e-01 1.099541187286376953e-01 -2.110859304666519165e-01 2.155108153820037842e-01 -2.145613133907318115e-01 1.121357604861259460e-01 -3.164491429924964905e-02 -1.331625580787658691e-01 4.150075465440750122e-02 2.049941569566726685e-01 -4.689969122409820557e-03 -9.506879001855850220e-02 -4.399042129516601562e-01 -1.705112010240554810e-01 -7.012745738029479980e-02 -2.885085046291351318e-01 9.714286029338836670e-02 3.692774847149848938e-02 -3.492547199130058289e-02 -4.902700707316398621e-02 2.082851231098175049e-01 -5.472232401371002197e-02 1.751850694417953491e-01 -1.424511969089508057e-01 1.648656874895095825e-01 -2.681634724140167236e-01 2.628605253994464874e-02 -4.150989651679992676e-02 -1.018981337547302246e-01
-1.559554487466812134e-01 -1.190368384122848511e-01 2.205775231122970581e-01 7.653183490037918091e-02 2.135857641696929932e-01 -4.881323501467704773e-02 3.788197934627532959e-01 -1.100357621908187866e-01 8.787736296653747559e-02 -2.881749719381332397e-02 -8.170010987669229507e-04 2.400918155908584595e-01 7.326827198266983032e-02 -5.211472138762474060e-02 -1.882911920547485352e-01 -1.109925210475921631e-01 -5.519635230302810669e-02 -2.547878958284854889e-02 -9.029628708958625793e-03 1.373859643936157227e-01 -2.377604991197586060e-01 1.117611005902290344e-01 -1.507007032632827759e-01 2.342303395271301270e-01 -1.981143653392791748e-02 -1.645307242870330811e-01 -2.829702496528625488e-01 2.654369175434112549e-01 -2.388716936111450195e-01 -3.500821292400360107e-01 -1.884981989860534668e-01 -1.376234441995620728e-01
-1.016800701618194580e-01 -1.882990151643753052e-01 -1.187011376023292542e-01 -1.534201800823211670e-01 1.691309809684753418e-01 -3.345125317573547363e-01 -1.244127675890922546e-01 -1.739263385534286499e-01 9.603051096200942993e-02 1.685756742954254150e-01 -4.071573913097381592e-02 -1.360532548278570175e-02 -3.148571550846099854e-01 -4.478299990296363831e-02 -1.852205693721771240e-01 -4.645255580544471741e-02 -2.752577960491180420e-01 -4.891969729214906693e-03 -1.885445863008499146e-01 1.881999224424362183e-01 -1.110328808426856995e-01 9.655865840613842010e-03 -1.700863838195800781e-01 2.971537411212921143e-01 1.788263916969299316e-01 1.716116257011890411e-02 -2.183838039636611938e-01 1.360913664102554321e-01 -4.023238644003868103e-02 2.476073056459426880e-01 -1.740610152482986450e-01 -2.917797863483428955e-01
-8.988647162914276123e-02 -3.515160083770751953e-01 -8.959648013114929199e-02 1.444641947746276855e-01 -5.472034215927124023e-02 -1.533593237400054932e-02 1.217241436243057251e-01 3.055874705314636230e-01 1.296257078647613525e-01 -3.541621938347816467e-02 -1.213074028491973877e-01 2.158186882734298706e-01 -1.108810603618621826e-01 5.439704656600952148e-02 5.532364547252655029e-02 -4.872910380363464355e-01 3.376636654138565063e-02 8.890466392040252686e-02 1.414726395159959793e-02 2.340616583824157715e-01 -1.066928207874298096e-01 -7.845163345336914062e-02 -5.812009051442146301e-02 6.565372645854949951e-02 2.088605463504791260e-01 3.558009117841720581e-02 -3.814662396907806396e-01 1.080434173345565796e-01 -2.285778522491455078e-01 1.385070830583572388e-01 5.470748059451580048e-03 -1.735406666994094849e-01
2.181224292144179344e-03 -2.016707658767700195e-01 -1.493100225925445557e-01 1.117866560816764832e-01 1.967669874429702759e-01 -2.515124678611755371e-01 4.335584342479705811e-01 2.210482209920883179e-02 -1.007918119430541992e-01 5.802662670612335205e-02 -4.918643087148666382e-02 2.714656479656696320e-02 -1.388302445411682129e-01 -2.639978751540184021e-02 2.711992263793945312e-01 -2.755748331546783447e-01 -2.994338274002075195e-01 1.043311879038810730e-02 -2.761881351470947266e-01 2.460026890039443970e-01 2.928859181702136993e-02 7.108639180660247803e-02 -6.673274189233779907e-02 1.126459464430809021e-01 1.672105491161346436e-01 8.360269665718078613e-02 -1.052657421678304672e-02 3.255642950534820557e-01 6.641358882188796997e-02 1.914768368005752563e-01 -6.262790411710739136e-02 -1.108397394418716431e-01
-3.348104357719421387e-01 3.100221976637840271e-02 -1.521388441324234009e-01 -1.002042219042778015e-01 3.473006188869476318e-01 -2.066054195165634155e-01 2.888308763504028320e-01 -1.094223037362098694e-01 1.132542863488197327e-01 1.103289052844047546e-01 2.211371669545769691e-03 -5.573305487632751465e-02 8.921837806701660156e-02 -1.006512939929962158e-01 -1.715514808893203735e-01 -3.044878840446472168e-01 -5.284234136343002319e-02 2.771248109638690948e-02 -6.474839895963668823e-02 1.339348405599594116e-01 1.553487330675125122e-01 -1.384238600730895996e-01 -1.835553199052810669e-01 2.929917871952056885e-01 1.267387717962265015e-01 2.979858815670013428e-01 -9.726937860250473022e-02 2.288790494203567505e-01 -1.152592673897743225e-01 -1.932387799024581909e-01 -7.563158124685287476e-02 -1.230304613709449768e-01
-1.369638890027999878e-01 -3.127668499946594238e-01 -1.053481642156839371e-02 3.432576358318328857e-02 -6.908840686082839966e-02 5.678345914930105209e-03 2.896259427070617676e-01 1.163239479064941406e-01 -9.768695384263992310e-02 -8.904603123664855957e-02 -8.904223144054412842e-02 -1.508985310792922974e-01 5.632356926798820496e-02 3.049242496490478516e-02 8.186615258455276489e-02 -2.602293193340301514e-01 -1.728665828704833984e-01 6.962669640779495239e-02 -3.679546713829040527e-01 5.064330697059631348e-01 -1.075748652219772339e-01 -5.147405341267585754e-02 -2.144661359488964081e-02 7.698969542980194092e-02 -2.791356854140758514e-02 -1.596332192420959473e-01 -1.854149997234344482e-01 3.595184385776519775e-01 -3.751411661505699158e-02 6.480588763952255249e-02 -5.924450606107711792e-02 8.365450054407119751e-02
-5.316134542226791382e-02 -1.611781418323516846e-01 1.180318146944046021e-01 9.686450660228729248e-02 4.014613851904869080e-02 -3.801508247852325439e-02 3.373810648918151855e-01 1.003969386219978333e-01 8.012758195400238037e-02 2.870698571205139160e-01 1.149189919233322144e-01 1.154712438583374023e-01 -8.303061872720718384e-02 -1.187291815876960754e-01 -1.222628876566886902e-01 -1.588334441184997559e-01 1.297193169593811035e-01 -3.521718084812164307e-01 1.356168687343597412e-01 2.081790193915367126e-02 -1.872530281543731689e-01 3.131537931039929390e-03 -2.841500043869018555e-01 8.094184100627899170e-03 1.382797509431838989e-01 2.666786015033721924e-01 1.234395895153284073e-02 4.144532084465026855e-01 -2.471451610326766968e-01 -2.057033628225326538e-01 -5.284141749143600464e-02 -2.180003002285957336e-02
1.586777716875076294e-02 -3.914705812931060791e-01 -1.396327167749404907e-01 1.720825284719467163e-01 -1.576256752014160156e-01 -1.523577272891998291e-01 1.331936568021774292e-01 2.318990230560302734e-01 -2.026942074298858643e-01 1.023255661129951477e-01 -1.012530103325843811e-01 3.197592496871948242e-02 2.851942554116249084e-02 7.901826873421669006e-03 2.125794142484664917e-01 -2.723883688449859619e-01 2.663624845445156097e-02 2.186386734247207642e-01 6.866796314716339111e-02 3.316251933574676514e-01 -1.651345789432525635e-01 -1.881730109453201294e-01 -3.044719696044921875e-01 1.398599445819854736e-01 -6.394335534423589706e-03 1.183824837207794189e-01 -1.536317616701126099e-01 2.089937031269073486e-01 -7.156657055020332336e-03 -1.776179373264312744e-01 -1.939879357814788818e-01 -7.751807570457458496e-02
-2.595439553260803223e-01 5.541848950088024139e-03 2.211124300956726074e-01 -1.201779991388320923e-01 -1.167588029056787491e-02 -1.466927081346511841e-01 4.481971263885498047e-01 4.259833600372076035e-03 -2.286924421787261963e-01 1.070040613412857056e-01 3.496363461017608643e-01 1.690711081027984619e-01 -1.094361692667007446e-01 -1.140145584940910339e-01 9.074434638023376465e-03 -2.133541256189346313e-01 1.338159739971160889e-01 1.347913146018981934e-01 -1.423779129981994629e-01 2.014823108911514282e-01 -2.795700132846832275e-01 -9.283791482448577881e-02 -2.686289548873901367e-01 6.582266837358474731e-02 1.748814582824707031e-01 7.362868636846542358e-02 8.572337031364440918e-02 1.831235289573669434e-01 -7.731240987777709961e-02 1.872045733034610748e-02 1.243266090750694275e-01 5.170843377709388733e-02
-1.284267902374267578e-01 1.567659527063369751e-01 6.092651933431625366e-02 6.297678500413894653e-02 2.343661338090896606e-01 -5.262557882815599442e-03 1.203846260905265808e-01 -2.650599777698516846e-01 -1.715928912162780762e-01 1.269632298499345779e-02 -2.305890321731567383e-01 -1.687739044427871704e-01 1.115922331809997559e-01 -1.369391232728958130e-01 -1.501326411962509155e-01 -3.885667622089385986e-01 -2.143142521381378174e-01 -1.275093555450439453e-01 -3.313817977905273438e-01 1.294265240430831909e-01 8.254569023847579956e-02 -5.959733575582504272e-02 -2.257631421089172363e-01 1.106321662664413452e-01 1.430923640727996826e-01 -4.442166909575462341e-02 -2.753417789936065674e-01 9.868477284908294678e-02 1.482220143079757690e-01 -2.435217052698135376e-01 -2.096245139837265015e-01 3.779282793402671814e-03
-3.411822915077209473e-01 -4.189184308052062988e-01 1.169599592685699463e-01 7.098011672496795654e-03 -9.672343730926513672e-02 -2.300803810358047485e-01 2.080061584711074829e-01 1.150388270616531372e-01 1.642869859933853149e-01 1.380288004875183105e-01 -1.902990639209747314e-01 4.814265668392181396e-02 1.211585998535156250e-01 6.644553691148757935e-02 1.301497966051101685e-01 -1.881908476352691650e-01 1.241485103964805603e-01 2.830516360700130463e-02 2.958810888230800629e-02 2.059866487979888916e-01 -2.424578666687011719e-01 1.706163585186004639e-01 -2.902030348777770996e-01 -1.192486360669136047e-01 -6.637714058160781860e-02 -1.330243498086929321e-01 -2.197673320770263672e-01 2.578544318675994873e-01 4.801876842975616455e-02 -4.729923978447914124e-02 -1.638729423284530640e-01 -7.360225915908813477e-02
-2.609914541244506836e-01 -3.841107785701751709e-01 5.995740182697772980e-03 1.053783148527145386e-01 1.962994784116744995e-01 -1.666305661201477051e-01 3.220785856246948242e-01 2.667066873982548714e-04 -1.994956471025943756e-02 -5.478459969162940979e-02 -6.914894282817840576e-02 -5.787069723010063171e-02 6.058924645185470581e-02 -1.439251750707626343e-02 1.351877301931381226e-01 -2.768706977367401123e-01 -2.865839004516601562e-01 -7.809785194694995880e-03 -2.639400064945220947e-01 2.670330107212066650e-01 -7.241234183311462402e-02 -1.192065700888633728e-01 -5.238839611411094666e-02 1.275003105401992798e-01 -2.378298155963420868e-02 -4.524082690477371216e-02 1.777530065737664700e-03 2.634400427341461182e-01 1.990577727556228638e-01 3.087131083011627197e-01 -2.973480150103569031e-03 -1.557459980249404907e-01
-1.148459836840629578e-01 -2.275430858135223389e-01 2.784535754472017288e-03 4.226901102811098099e-03 -5.088551342487335205e-02 -2.180759459733963013e-01 5.366789698600769043e-01 -2.062012255191802979e-02 -5.996983498334884644e-02 3.689080476760864258e-02 -7.806341350078582764e-02 9.549095295369625092e-03 -1.804180741310119629e-01 -8.279402554035186768e-02 -6.499367207288742065e-02 -1.594145447015762329e-01 -3.127548396587371826e-01 5.730897560715675354e-02 -1.558552235364913940e-01 2.066348493099212646e-01 -6.185109913349151611e-02 -1.329493988305330276e-02 -9.269525110721588135e-02 1.850931346416473389e-01 -6.267766002565622330e-04 1.101081222295761108e-01 -4.028983041644096375e-02 3.059188425540924072e-01 1.376752257347106934e-01 3.415469825267791748e-01 -2.724836952984333038e-02 -2.400000095367431641e-01
-1.530635654926300049e-01 -1.970391720533370972e-01 4.289001822471618652e-01 3.019530475139617920e-01 9.610839933156967163e-02 -3.119634985923767090e-01 2.116581201553344727e-01 1.402976512908935547e-01 -7.771538197994232178e-02 1.265941262245178223e-01 -6.338667869567871094e-02 -2.414470911026000977e-01 1.658905893564224243e-01 -2.717293798923492432e-01 2.864606911316514015e-03 -6.284523755311965942e-02 -2.250652164220809937e-01 -2.653707265853881836e-01 -4.558538645505905151e-02 -6.955945491790771484e-02 3.601871803402900696e-02 8.320383727550506592e-02 -1.375752687454223633e-01 1.553295403718948364e-01 6.659416854381561279e-02 1.087426021695137024e-01 -2.475107163190841675e-01 1.767178624868392944e-01 7.694766391068696976e-03 8.050492033362388611e-03 -6.475782394409179688e-02 -9.770318120718002319e-02
-1.208209153264760971e-02 -3.978753685951232910e-01 -3.083494119346141815e-02 -8.019348233938217163e-02 9.569020569324493408e-02 -1.471082270145416260e-01 1.103693544864654541e-01 5.335484072566032410e-02 1.180018335580825806e-01 2.350444644689559937e-01 3.091267347335815430e-01 -8.391538262367248535e-02 -9.935984387993812561e-03 -6.497196853160858154e-02 6.057205796241760254e-02 -1.179517433047294617e-01 -1.237216219305992126e-01 4.959973692893981934e-02 1.875620186328887939e-01 4.173037409782409668e-01 -1.825712621212005615e-01 -2.992896437644958496e-01 -6.112092360854148865e-02 -8.903371542692184448e-02 2.212603837251663208e-01 9.294550120830535889e-02 -1.453604102134704590e-01 9.455973654985427856e-02 -8.677466213703155518e-02 -1.132840663194656372e-01 -9.569764137268066406e-02 -3.403276503086090088e-01
-1.349292993545532227e-01 -1.341975033283233643e-01 -4.760756716132164001e-02 -7.034597545862197876e-02 3.635906800627708435e-02 -2.419152557849884033e-01 -9.094591438770294189e-02 2.626472711563110352e-02 2.007114142179489136e-01 -1.333140730857849121e-01 -6.593108177185058594e-03 -1.744683831930160522e-01 -1.710027903318405151e-01 1.144894510507583618e-01 -2.149311304092407227e-01 -9.525951743125915527e-02 -4.242734313011169434e-01 -3.216119408607482910e-01 3.409635275602340698e-02 2.224825322628021240e-01 2.016000263392925262e-02 -2.336659133434295654e-01 -2.216793596744537354e-01 1.950250715017318726e-01 -2.254671752452850342e-01 3.468246012926101685e-02 -3.868353068828582764e-01 7.965879887342453003e-02 -5.361878871917724609e-02 -6.881048530340194702e-02 -2.687548659741878510e-02 -9.466011822223663330e-02
-1.039953604340553284e-01 7.472643628716468811e-03 2.728330790996551514e-01 -2.680255100131034851e-02 2.343882769346237183e-01 -1.370403822511434555e-02 1.221634075045585632e-01 1.912402063608169556e-01 6.853896775282919407e-04 -2.128974795341491699e-01 -1.146013811230659485e-01 -4.390762746334075928e-02 -9.782458096742630005e-02 -5.450414121150970459e-02 4.391882568597793579e-02 -1.861818730831146240e-01 -1.882501244544982910e-01 -1.812329739332199097e-01 1.386790275573730469e-01 2.864760756492614746e-01 -1.235990449786186218e-01 1.664027422666549683e-01 -1.817011386156082153e-01 -1.838186532258987427e-01 1.636933833360671997e-01 -4.172794520854949951e-02 -3.313864767551422119e-01 3.035288751125335693e-01 -3.432118296623229980e-01 -1.597798466682434082e-01 3.574889898300170898e-02 -2.083022445440292358e-01
-1.926003992557525635e-01 -3.337896168231964111e-01 -3.046686761081218719e-03 1.421213001012802124e-01 3.236213028430938721e-01 -7.927014678716659546e-02 2.152528613805770874e-01 -4.249558970332145691e-02 -4.807808995246887207e-02 1.803420782089233398e-01 1.148961111903190613e-01 2.659388184547424316e-01 -9.592965990304946899e-02 -5.392207950353622437e-02 -9.405339509248733521e-02 -9.372755140066146851e-02 -5.859546363353729248e-02 -3.290345668792724609e-01 -6.580724380910396576e-03 1.494764350354671478e-02 -4.375125840306282043e-02 6.450009346008300781e-02 -1.637685149908065796e-01 -3.768597543239593506e-02 2.032977938652038574e-01 1.904345005750656128e-01 -1.509202420711517334e-01 3.717663288116455078e-01 -5.250424519181251526e-02 -3.433148264884948730e-01 -6.795992702245712280e-02 1.163006275892257690e-01
-3.281901776790618896e-01 -5.303881317377090454e-02 -1.410287171602249146e-01 -1.033808961510658264e-01 2.754752933979034424e-01 -2.387035787105560303e-01 1.319018602371215820e-01 6.750168651342391968e-02 2.853801846504211426e-02 6.737060844898223877e-02 -2.505350857973098755e-02 -7.454705238342285156e-02 1.438258886337280273e-01 -1.274882256984710693e-01 -1.600483655929565430e-01 -2.790234386920928955e-01 -7.276380062103271484e-02 4.976127669215202332e-02 -1.477204710245132446e-01 1.570551842451095581e-01 4.193639755249023438e-02 -2.711344361305236816e-01 -1.716823130846023560e-01 2.754810750484466553e-01 2.328405529260635376e-01 2.644231617450714111e-01 -1.125453263521194458e-01 2.945358157157897949e-01 -2.394559383392333984e-01 -1.591264307498931885e-01 -6.851068139076232910e-02 -7.957386225461959839e-02
-6.302243471145629883e-02 -3.549255728721618652e-01 1.205645054578781128e-01 1.236973851919174194e-01 -2.847853489220142365e-02 -1.154805496335029602e-01 4.296550750732421875e-01 1.889676600694656372e-01 -9.348856657743453979e-02 -1.951236128807067871e-01 1.422062814235687256e-01 -7.365338504314422607e-02 -2.313846200704574585e-01 -1.208522077649831772e-02 6.763849407434463501e-02 -1.601497679948806763e-01 -2.132717333734035492e-02 -2.164305150508880615e-01 2.200135290622711182e-01 2.596578896045684814e-01 2.125220000743865967e-02 -4.071720317006111145e-02 -3.524828851222991943e-01 -3.879589214920997620e-02 -2.747397124767303467e-02 4.613591730594635010e-02 -2.841148972511291504e-01 1.641065776348114014e-01 1.326836049556732178e-01 6.846192479133605957e-02 -1.101913750171661377e-01 -1.159214600920677185e-01
1.763390600681304932e-01 -1.261636465787887573e-01 1.538376957178115845e-01 -1.311016380786895752e-01 -1.642884612083435059e-01 -1.629088670015335083e-01 3.111902475357055664e-01 -2.401490509510040283e-02 1.061363741755485535e-01 -5.327937379479408264e-02 -7.339680939912796021e-02 7.445431500673294067e-02 -1.324707418680191040e-01 9.625241160392761230e-02 -2.344812601804733276e-01 -1.231154277920722961e-01 -1.939007937908172607e-01 -1.317107081413269043e-01 -1.475978344678878784e-01 4.623966217041015625e-01 -2.829319424927234650e-02 -8.203180879354476929e-02 -2.911764979362487793e-01 -7.745299488306045532e-02 1.548250615596771240e-01 -1.440257877111434937e-01 8.546167612075805664e-02 3.289776146411895752e-01 2.532020211219787598e-02 1.587601602077484131e-01 7.516279071569442749e-02 2.420916408300399780e-01
-2.563911080360412598e-01 3.881741082295775414e-03 1.693945229053497314e-01 -1.229449212551116943e-01 3.551504760980606079e-02 1.619670726358890533e-02 5.382819175720214844e-01 2.134603261947631836e-01 -9.997969120740890503e-02 1.087334081530570984e-01 1.421151589602231979e-02 2.958957850933074951e-01 3.981221094727516174e-02 3.070772252976894379e-02 -2.846436575055122375e-02 -3.009318113327026367e-01 3.720839275047183037e-03 -4.923018068075180054e-02 -1.391157805919647217e-01 2.219548225402832031e-01 -7.611934840679168701e-02 -7.499574869871139526e-02 -7.131230086088180542e-02 2.651188708841800690e-02 7.336130738258361816e-02 6.672157347202301025e-02 -1.938661187887191772e-01 8.104078471660614014e-02 -1.292473822832107544e-01 -3.677732646465301514e-01 2.363586723804473877e-01 7.394855376332998276e-03
1.549830138683319092e-01 -6.330246478319168091e-02 6.884231418371200562e-02 1.640442758798599243e-02 2.473267912864685059e-02 -1.648830175399780273e-01 4.346979856491088867e-01 -5.959234549663960934e-04 1.802013665437698364e-01 -1.473810821771621704e-01 -1.080609261989593506e-01 2.978254556655883789e-01 6.055006384849548340e-02 -1.183702498674392700e-01 4.908500984311103821e-02 4.545858502388000488e-02 4.253646358847618103e-02 -1.582958698272705078e-01 -1.489858180284500122e-01 3.686183393001556396e-01 -1.172525584697723389e-01 -4.353557899594306946e-02 -3.722196817398071289e-01 4.532596096396446228e-02 1.236199438571929932e-01 -1.598555594682693481e-01 4.672807455062866211e-02 2.450117617845535278e-01 -1.871898621320724487e-01 -3.013094961643218994e-01 -4.851237311959266663e-02 3.255403786897659302e-02
-6.081327423453330994e-02 -6.589414924383163452e-02 -1.319503970444202423e-02 -9.320548176765441895e-02 1.275671571493148804e-01 1.932489336468279362e-03 4.184745252132415771e-01 -8.156952261924743652e-02 4.713492095470428467e-02 1.430636346340179443e-01 -2.597289346158504486e-02 2.061426453292369843e-02 6.220830976963043213e-02 -8.837705105543136597e-02 -2.147647738456726074e-01 -1.102060973644256592e-01 2.036069929599761963e-01 -6.897738575935363770e-02 5.113695934414863586e-02 1.695823967456817627e-01 -2.454036325216293335e-01 -4.167654737830162048e-02 -2.656947076320648193e-01 1.583417952060699463e-01 1.203201562166213989e-01 -8.602502942085266113e-02 -3.125508129596710205e-01 3.038140535354614258e-01 -4.943833500146865845e-02 -3.959463536739349365e-01 -2.618559300899505615e-01 -1.282256394624710083e-01
-6.666572391986846924e-02 -1.777794510126113892e-01 -9.954842180013656616e-02 -6.082259118556976318e-02 4.400784671306610107e-01 -1.470325738191604614e-01 6.953275203704833984e-02 -3.897010982036590576e-01 2.457905560731887817e-02 9.770286269485950470e-03 -4.695017263293266296e-02 -1.632981817238032818e-03 -1.399032771587371826e-01 -8.920124173164367676e-02 -1.808650046586990356e-01 -2.448200434446334839e-01 -1.164199784398078918e-01 -6.341028958559036255e-02 -3.403383120894432068e-02 1.523565202951431274e-01 1.658341735601425171e-01 -3.389329910278320312e-01 1.800866099074482918e-03 1.146151348948478699e-01 2.400194108486175537e-02 3.284514695405960083e-02 -1.746582686901092529e-01 3.589630424976348877e-01 -2.989132702350616455e-01 -7.222692668437957764e-02 -4.353545373305678368e-04 4.715621843934059143e-02
4.350486770272254944e-02 -1.764402687549591064e-01 4.695019498467445374e-02 -1.980667747557163239e-02 3.323058132082223892e-03 -5.823980271816253662e-02 3.956314325332641602e-01 1.826858520507812500e-01 1.604339033365249634e-01 -2.936992347240447998e-01 -2.149006538093090057e-02 2.441708743572235107e-01 4.538593441247940063e-02 -3.355103358626365662e-02 1.633206605911254883e-01 -2.571778893470764160e-01 -1.051653847098350525e-01 2.531256675720214844e-01 6.223712861537933350e-02 2.084770053625106812e-01 -4.271220415830612183e-02 -1.823837310075759888e-01 -1.804894059896469116e-01 3.942055106163024902e-01 8.401242643594741821e-02 -3.455785661935806274e-02 -1.907676607370376587e-01 7.822912186384201050e-02 -2.469762265682220459e-01 -5.312090367078781128e-02 -1.477470546960830688e-01 -1.451041996479034424e-01
-1.980854421854019165e-01 -9.039919823408126831e-02 1.816383898258209229e-01 1.816042140126228333e-02 1.225051470100879669e-02 5.165969952940940857e-02 -2.239984646439552307e-02 1.968189924955368042e-01 2.181391417980194092e-01 3.650566637516021729e-01 8.185441046953201294e-02 1.984736770391464233e-01 -1.673685908317565918e-01 4.796896502375602722e-02 -3.135004043579101562e-01 -2.464231699705123901e-01 -7.142345607280731201e-02 -1.284883916378021240e-02 2.462582290172576904e-02 3.415694236755371094e-01 -4.544854909181594849e-02 1.473396718502044678e-01 -1.523184180259704590e-01 1.983049064874649048e-01 7.589588314294815063e-02 3.793092817068099976e-02 5.179138854146003723e-02 3.898980617523193359e-01 1.144054383039474487e-01 -1.209527552127838135e-01 -1.580137014389038086e-01 -1.936891824007034302e-01
-5.683785304427146912e-02 -1.813470125198364258e-01 1.926103234291076660e-01 -2.977019175887107849e-02 2.039023339748382568e-01 -2.861364372074604034e-02 1.628424227237701416e-01 -3.658187016844749451e-02 1.084623709321022034e-01 1.011097952723503113e-01 -3.968932479619979858e-02 2.224690169095993042e-01 -1.446652710437774658e-01 -8.742830902338027954e-02 -1.760854572057723999e-01 -2.644169926643371582e-01 -6.945282220840454102e-02 2.345561608672142029e-02 -2.989422082901000977e-01 3.713875114917755127e-01 -1.141355931758880615e-01 -2.269588038325309753e-02 1.659737378358840942e-01 -2.092118412256240845e-01 6.933984160423278809e-02 3.108235895633697510e-01 -1.939774304628372192e-01 2.081592828035354614e-01 -1.919202953577041626e-01 -6.274311244487762451e-02 -3.272012174129486084e-01 -7.322697341442108154e-02
-1.015514209866523743e-01 -2.316492497920989990e-01 -4.640134796500205994e-02 6.910360604524612427e-02 4.071762263774871826e-01 -8.899394422769546509e-02 1.078991889953613281e-01 -1.145659759640693665e-01 2.835954166948795319e-02 3.507110103964805603e-02 -1.970286220312118530e-01 -9.667371213436126709e-02 1.643706411123275757e-01 7.604341953992843628e-02 -2.839118540287017822e-01 -3.855417668819427490e-01 -6.070549786090850830e-02 -2.916347235441207886e-02 -4.027969017624855042e-02 2.631444633007049561e-01 3.043363802134990692e-02 -2.737510800361633301e-01 1.458863317966461182e-01 1.276134848594665527e-01 1.468689441680908203e-01 3.857845440506935120e-02 -2.542983293533325195e-01 2.188466340303421021e-01 -1.318016350269317627e-01 -6.143904104828834534e-02 -1.669340431690216064e-01 -2.118923217058181763e-01
-6.127822678536176682e-03 -8.571866154670715332e-02 1.574447602033615112e-01 -1.252931207418441772e-01 6.442814320325851440e-02 -6.542070209980010986e-02 3.630213141441345215e-01 2.188061922788619995e-02 1.307713985443115234e-01 1.912898570299148560e-01 5.620640516281127930e-02 1.873782873153686523e-01 -1.860707066953182220e-02 -6.392439454793930054e-02 4.568957909941673279e-02 -2.097238600254058838e-01 -8.385252952575683594e-02 -1.917043328285217285e-01 9.275389835238456726e-03 -9.922073781490325928e-02 -1.571351885795593262e-01 7.536127418279647827e-02 -3.863873183727264404e-01 1.178964003920555115e-01 1.383729726076126099e-01 -1.813322752714157104e-01 -1.243655532598495483e-01 2.396170049905776978e-01 -2.008233368396759033e-01 -3.604736328125000000e-01 -1.565399914979934692e-01 -3.193755745887756348e-01
-1.917788535356521606e-01 -1.356220059096813202e-02 -1.467020809650421143e-01 -5.457243695855140686e-02 2.697357833385467529e-01 -1.603904664516448975e-01 1.666085124015808105e-01 -4.920882731676101685e-02 -1.550060696899890900e-02 5.136054381728172302e-02 -6.675876677036285400e-02 -7.530492544174194336e-02 2.944438159465789795e-01 -1.026000082492828369e-01 -8.267632871866226196e-02 -2.514390349388122559e-01 -2.346257492899894714e-02 -1.391314342617988586e-02 -1.087577044963836670e-01 2.315206527709960938e-01 6.907322257757186890e-02 -2.868219614028930664e-01 -1.739307194948196411e-01 3.011412918567657471e-01 1.146856918931007385e-01 3.457355797290802002e-01 -2.557824552059173584e-01 2.640261948108673096e-01 -1.422587335109710693e-01 -2.378461956977844238e-01 -8.904618769884109497e-02 5.366841703653335571e-02
-2.626329958438873291e-01 -2.435945570468902588e-01 1.895789057016372681e-01 -5.160123109817504883e-02 7.350421044975519180e-03 -1.136967390775680542e-01 3.854008913040161133e-01 2.322859019041061401e-01 6.905828416347503662e-02 -1.430390961468219757e-02 -1.578941792249679565e-01 -8.205602318048477173e-02 -1.243986338376998901e-01 -1.902703046798706055e-01 -7.319417595863342285e-02 -4.139369726181030273e-01 8.308740705251693726e-02 -3.607876896858215332e-01 1.772993654012680054e-01 1.541389822959899902e-01 -5.020108446478843689e-02 1.435029059648513794e-01 -2.254826724529266357e-01 -1.169033646583557129e-01 1.184313967823982239e-01 2.107829786837100983e-02 -1.149569004774093628e-01 -3.121673502027988434e-02 -3.340772166848182678e-02 -1.562625542283058167e-02 -1.816034764051437378e-01 -9.852740168571472168e-02
-3.128467202186584473e-01 2.061226777732372284e-02 -8.720967173576354980e-02 -5.324253439903259277e-02 2.266892045736312866e-01 -2.966133952140808105e-01 6.147382780909538269e-02 4.433199763298034668e-02 8.940948173403739929e-03 8.570864796638488770e-02 -1.926575601100921631e-02 -1.599312201142311096e-02 1.689257174730300903e-01 -3.680774196982383728e-02 -1.621279567480087280e-01 -3.010792732238769531e-01 -7.982879877090454102e-02 1.005756407976150513e-01 -2.018594443798065186e-01 1.131059452891349792e-01 5.673617497086524963e-02 -1.610490381717681885e-01 -2.574935257434844971e-01 2.724156975746154785e-01 2.289458215236663818e-01 2.156360000371932983e-01 -6.784305721521377563e-02 2.419880032539367676e-01 -1.647053360939025879e-01 -3.665550947189331055e-01 -1.514938175678253174e-01 -7.111989706754684448e-02
-4.808260500431060791e-02 -1.940403729677200317e-01 -8.187264204025268555e-02 1.059985831379890442e-01 5.344102904200553894e-02 -2.164802700281143188e-01 3.622637689113616943e-01 -4.341854900121688843e-02 -1.899752616882324219e-01 2.135850675404071808e-02 -1.104871183633804321e-01 -5.284200608730316162e-02 4.474994540214538574e-02 -6.080978363752365112e-02 5.778447911143302917e-02 -3.672342896461486816e-01 -3.659308254718780518e-01 3.915907070040702820e-02 -1.692411899566650391e-01 3.327387869358062744e-01 -2.206041011959314346e-03 -1.786134839057922363e-01 -5.708424746990203857e-02 -4.827104043215513229e-03 2.385726198554039001e-02 4.825077578425407410e-02 -1.490581780672073364e-01 3.829697072505950928e-01 1.930036842823028564e-01 1.714285612106323242e-01 -5.572462826967239380e-02 -1.109039336442947388e-01
-3.234942257404327393e-01 -3.984986618161201477e-02 -3.627817332744598389e-02 -4.891000688076019287e-02 2.841335535049438477e-01 -3.158209323883056641e-01 1.110863164067268372e-01 -1.167136505246162415e-01 4.862918332219123840e-02 7.838452607393264771e-02 -4.924421384930610657e-02 -1.015227809548377991e-01 1.465283334255218506e-01 2.237328886985778809e-02 -2.005478739738464355e-01 -3.014930784702301025e-01 -8.244232274591922760e-03 1.163150444626808167e-01 -1.489709764719009399e-01 1.482588201761245728e-01 4.817216098308563232e-02 -2.033874094486236572e-01 -2.038874775171279907e-01 2.476923912763595581e-01 1.343763768672943115e-01 3.360610306262969971e-01 -1.395963430404663086e-01 1.805757880210876465e-01 -7.787588983774185181e-02 -2.941862344741821289e-01 -3.732458129525184631e-02 -1.667868494987487793e-01
-8.154426515102386475e-02 -2.310637235641479492e-01 6.188498437404632568e-02 -2.286622077226638794e-01 2.739750444889068604e-01 -1.330838650465011597e-01 2.233778685331344604e-01 -1.113998964428901672e-01 7.958389818668365479e-02 5.683653056621551514e-02 -8.722392469644546509e-02 -1.178569272160530090e-01 2.063093930482864380e-01 -5.909694824367761612e-03 -2.088737189769744873e-01 -3.422661721706390381e-01 -1.685029864311218262e-01 1.356465071439743042e-01 -7.574773393571376801e-03 1.639603823423385620e-01 -6.740058958530426025e-02 -2.541750073432922363e-01 -3.748369589447975159e-02 3.297196924686431885e-01 1.683766245841979980e-01 3.560989722609519958e-02 -9.946029633283615112e-02 2.738367021083831787e-01 -3.005647063255310059e-01 -9.216917306184768677e-02 -1.608178317546844482e-01 -4.617179185152053833e-02
-2.661851644515991211e-01 3.887965530157089233e-02 6.992636620998382568e-02 -9.289333224296569824e-02 1.438443958759307861e-01 -3.663691580295562744e-01 3.215576410293579102e-01 -1.321036815643310547e-01 6.533358991146087646e-02 1.222284063696861267e-01 -7.589922286570072174e-03 -2.802652716636657715e-01 1.914934366941452026e-01 -1.758118905127048492e-02 -1.796688735485076904e-01 -3.273330926895141602e-01 1.574561372399330139e-02 9.884850680828094482e-02 -1.920811086893081665e-01 2.641679048538208008e-01 5.316648259758949280e-02 -1.693335920572280884e-01 3.474112227559089661e-02 1.988792419433593750e-01 1.176036447286605835e-01 2.387672066688537598e-01 -8.970692008733749390e-02 2.626896500587463379e-01 -6.717222929000854492e-02 -3.077706694602966309e-02 -5.618903413414955139e-02 -1.365873068571090698e-01
2.214955352246761322e-02 1.937429048120975494e-02 -3.644320741295814514e-02 8.297697454690933228e-02 3.430065810680389404e-01 -5.161932855844497681e-02 1.409126967191696167e-01 -1.081387996673583984e-01 2.259555160999298096e-01 -7.484369724988937378e-02 -9.924932569265365601e-02 -2.703967988491058350e-01 -8.429706096649169922e-03 -7.301641162484884262e-03 -2.722235918045043945e-01 -4.113678038120269775e-01 -7.123069465160369873e-02 -6.434780359268188477e-02 -5.565071105957031250e-02 1.729737967252731323e-01 2.969254739582538605e-02 -3.458677232265472412e-01 -3.449625149369239807e-02 1.350895911455154419e-01 6.090389937162399292e-02 8.200947940349578857e-02 -1.184856146574020386e-01 2.780708968639373779e-01 -3.121415376663208008e-01 -2.016585618257522583e-01 3.660740703344345093e-02 -1.804546564817428589e-01
-1.865302026271820068e-01 -8.391723036766052246e-02 1.833118312060832977e-02 -6.493686139583587646e-02 1.973001509904861450e-01 1.062572300434112549e-01 3.249444663524627686e-01 -1.478139609098434448e-01 9.072674810886383057e-02 1.760946661233901978e-01 2.789562642574310303e-01 -1.539736054837703705e-03 6.469700485467910767e-02 -7.561434805393218994e-02 -2.368748039007186890e-01 -9.913211315870285034e-02 -2.637812793254852295e-01 4.350881651043891907e-02 7.476417720317840576e-02 2.171424031257629395e-01 -2.325544059276580811e-01 3.543991595506668091e-02 -2.915293164551258087e-02 -7.558897137641906738e-02 1.131590530276298523e-01 1.534125655889511108e-01 -2.788297832012176514e-01 3.679858148097991943e-01 -2.746139764785766602e-01 -1.307166963815689087e-01 -2.159729599952697754e-01 -9.108707308769226074e-02
-1.211483776569366455e-01 -3.041583597660064697e-01 2.159554213285446167e-01 9.207356721162796021e-02 1.456724405288696289e-01 -2.317913025617599487e-01 6.670065969228744507e-02 8.894175291061401367e-02 1.330091208219528198e-01 1.375276688486337662e-02 -2.014697492122650146e-01 1.884746849536895752e-01 6.324166059494018555e-02 -8.857174776494503021e-03 6.933035701513290405e-02 -1.816552579402923584e-01 -4.195243492722511292e-02 5.549665912985801697e-02 2.201398611068725586e-01 1.776516288518905640e-01 -1.315542310476303101e-01 8.851422369480133057e-02 -4.529378414154052734e-01 -1.124205961823463440e-01 -2.393102645874023438e-01 3.709357697516679764e-03 -2.522191703319549561e-01 2.661854922771453857e-01 4.417217522859573364e-02 -2.501469850540161133e-01 -1.741025298833847046e-01 1.140233781188726425e-02
-2.759458720684051514e-01 -1.623989045619964600e-01 1.904842257499694824e-01 -8.861432783305644989e-03 1.442516744136810303e-01 8.725029416382312775e-03 2.614267468452453613e-01 1.630319505929946899e-01 1.096647530794143677e-01 3.422200977802276611e-01 -1.774817258119583130e-01 2.795850336551666260e-01 1.528556644916534424e-01 3.005057200789451599e-02 -7.474047690629959106e-02 4.843707755208015442e-02 6.684048473834991455e-02 4.039624705910682678e-02 -1.029530260711908340e-02 2.765046060085296631e-01 -1.972874701023101807e-01 3.568533807992935181e-02 -2.902259230613708496e-01 7.335172593593597412e-02 -2.436197549104690552e-02 -8.256930112838745117e-02 -2.308253794908523560e-01 2.956483662128448486e-01 -1.163525357842445374e-01 -1.766633987426757812e-01 -3.736902261152863503e-03 -2.626254260540008545e-01
2.807860728353261948e-03 -2.557557262480258942e-02 -5.535750463604927063e-02 7.224351912736892700e-02 -1.979093551635742188e-01 -2.157554030418395996e-01 4.076945483684539795e-01 1.119384169578552246e-01 -1.930526494979858398e-01 1.184906885027885437e-01 4.869633167982101440e-02 -8.782308548688888550e-02 1.789574325084686279e-01 -1.456226855516433716e-01 7.399378716945648193e-02 -2.095140367746353149e-01 -2.190503180027008057e-01 1.276370435953140259e-01 1.934891790151596069e-01 3.487295210361480713e-01 8.801998943090438843e-02 -1.162276789546012878e-01 -3.741333484649658203e-01 2.060149013996124268e-01 1.119510531425476074e-01 3.996668010950088501e-02 -6.662879884243011475e-02 1.009261757135391235e-01 9.740305691957473755e-02 -2.818514704704284668e-01 1.072233989834785461e-01 8.009392023086547852e-02
-2.922339737415313721e-02 -9.277673065662384033e-02 3.653726577758789062e-01 1.471309363842010498e-01 -3.367633372545242310e-02 -3.004740551114082336e-02 1.223940625786781311e-01 2.542263455688953400e-02 -1.728932000696659088e-02 1.894574165344238281e-01 1.551146507263183594e-01 -1.995522901415824890e-02 4.766609519720077515e-02 8.039520680904388428e-02 1.726352125406265259e-01 -2.611648440361022949e-01 -1.103206872940063477e-01 1.981850266456604004e-01 4.157888144254684448e-02 4.503665566444396973e-01 -1.025569960474967957e-01 -7.468629628419876099e-02 -1.654882431030273438e-01 -2.097573578357696533e-01 2.885891199111938477e-01 -3.992632031440734863e-03 3.809960931539535522e-02 2.874281406402587891e-01 -2.660876214504241943e-01 -7.407941669225692749e-02 -1.769884228706359863e-01 -1.785056143999099731e-01
-1.295703053474426270e-01 -2.114527374505996704e-01 1.139262020587921143e-01 1.189798675477504730e-02 -2.772572338581085205e-01 -3.387469351291656494e-01 1.817268282175064087e-01 4.795595631003379822e-02 -1.788012236356735229e-01 3.159023821353912354e-01 -9.377494570799171925e-04 2.075963616371154785e-01 -2.264618873596191406e-01 -8.139768242835998535e-02 1.673436164855957031e-01 -1.116235628724098206e-01 -7.654567807912826538e-02 -7.183127850294113159e-02 7.301487773656845093e-02 2.336678951978683472e-01 8.825865574181079865e-03 6.759800016880035400e-02 -3.662590384483337402e-01 -1.560334414243698120e-01 4.152646288275718689e-02 -9.448595345020294189e-02 -2.221679240465164185e-01 2.698568403720855713e-01 -2.353662699460983276e-01 -2.689208649098873138e-02 -4.169185459613800049e-02 -2.037481032311916351e-02
1.867434382438659668e-01 -1.400552988052368164e-01 1.593240499496459961e-01 5.123709887266159058e-02 -5.748218670487403870e-02 -2.387694269418716431e-01 4.376480579376220703e-01 -2.350565232336521149e-02 4.168258607387542725e-02 -2.841305732727050781e-01 1.201028376817703247e-01 1.661974936723709106e-01 3.651691973209381104e-02 -1.627077460289001465e-01 1.770756393671035767e-01 -1.626781672239303589e-01 -1.130423545837402344e-01 7.294252514839172363e-02 9.064943529665470123e-03 1.939084827899932861e-01 -2.590944468975067139e-01 -1.955842375755310059e-01 -2.102150917053222656e-01 2.877787053585052490e-01 -7.105650752782821655e-02 -2.248595282435417175e-02 -8.079658448696136475e-02 1.540042087435722351e-02 -1.899632215499877930e-01 -1.581430435180664062e-02 -2.611029446125030518e-01 -2.235055267810821533e-01
-1.567680835723876953e-01 -1.071486398577690125e-01 3.866663277149200439e-01 5.356475710868835449e-03 2.129841595888137817e-02 -1.868944019079208374e-01 -3.854660317301750183e-02 -9.920559823513031006e-02 1.302936393767595291e-02 -9.160686284303665161e-02 -3.470666706562042236e-02 6.853442639112472534e-02 1.168787032365798950e-01 -5.227139592170715332e-02 -1.838031858205795288e-01 2.124544829130172729e-01 -1.496398746967315674e-01 -1.404165327548980713e-01 -2.995003759860992432e-01 2.427952736616134644e-01 1.678030341863632202e-01 -4.301712661981582642e-02 -2.785273194313049316e-01 1.461840569972991943e-01 9.605408459901809692e-02 7.853547483682632446e-02 1.718914881348609924e-02 1.751238703727722168e-01 -2.137532681226730347e-01 -4.182261228561401367e-01 1.094373092055320740e-01 -2.434411942958831787e-01
-2.213452309370040894e-01 4.162291530519723892e-03 -1.374736428260803223e-01 -3.417025133967399597e-02 1.434400528669357300e-01 -2.330337613821029663e-01 1.488848626613616943e-01 -7.496126741170883179e-02 1.192861199378967285e-01 9.364997595548629761e-02 3.321563825011253357e-02 -1.177492514252662659e-01 1.316347420215606689e-01 2.666477486491203308e-02 -1.727325469255447388e-01 -4.360491931438446045e-01 -6.397529691457748413e-02 3.302230313420295715e-02 -3.147296607494354248e-02 2.102268636226654053e-01 1.839090837165713310e-03 -2.318622916936874390e-01 -6.316394358873367310e-02 1.684594303369522095e-01 2.387826144695281982e-01 4.011593461036682129e-01 -1.536755263805389404e-01 2.389324009418487549e-01 -2.437890917062759399e-01 -1.984172016382217407e-01 -1.330531686544418335e-01 -2.485472336411476135e-02
-2.380712628364562988e-01 -1.358406990766525269e-01 -4.097572341561317444e-02 -6.739173829555511475e-02 3.013928532600402832e-01 -2.049452364444732666e-01 2.739756405353546143e-01 -1.270579546689987183e-01 -3.687519207596778870e-02 7.245246320962905884e-02 -1.251968294382095337e-01 -1.935516148805618286e-01 2.911497950553894043e-01 -1.736659407615661621e-01 -3.201406598091125488e-01 -2.883420884609222412e-01 -2.263952791690826416e-02 -1.074882745742797852e-01 2.661134861409664154e-02 6.616649031639099121e-02 -8.319356292486190796e-02 -2.019378691911697388e-01 -1.063129007816314697e-01 6.453808397054672241e-02 1.391999274492263794e-01 1.530776023864746094e-01 -7.958410680294036865e-02 3.542346656322479248e-01 -2.024713754653930664e-01 -5.523949861526489258e-02 -2.658199332654476166e-02 -1.860089898109436035e-01
-2.697863578796386719e-01 1.944947689771652222e-01 -7.633382081985473633e-02 1.490002721548080444e-01 1.893660575151443481e-01 -2.864261865615844727e-01 2.169675529003143311e-01 -8.342558890581130981e-02 2.102439105510711670e-01 -9.419594705104827881e-02 -1.924940571188926697e-02 -3.975092992186546326e-02 -7.407418638467788696e-02 -1.739529073238372803e-01 -1.563348323106765747e-01 -4.747099280357360840e-01 5.216434597969055176e-02 5.890449509024620056e-02 -3.619979023933410645e-01 2.906074523925781250e-01 -4.257266595959663391e-02 -1.447251290082931519e-01 -1.977757811546325684e-01 1.738661080598831177e-01 -4.396531730890274048e-02 5.722292233258485794e-03 -6.949714571237564087e-02 1.592079102993011475e-01 3.114126808941364288e-02 1.975501887500286102e-02 -3.933130577206611633e-02 -4.905133973807096481e-03
-3.259232640266418457e-01 1.278343647718429565e-01 -1.797361224889755249e-01 -4.175507463514804840e-03 2.720294594764709473e-01 -2.719080448150634766e-01 2.017935812473297119e-01 -8.065672963857650757e-02 6.029923260211944580e-02 7.425418496131896973e-02 -8.782634511590003967e-03 -1.748002171516418457e-01 7.686020433902740479e-02 -8.962110430002212524e-02 -1.863467097282409668e-01 -4.396899044513702393e-01 3.757500275969505310e-02 -4.258006438612937927e-02 -4.638664424419403076e-02 1.584233641624450684e-01 7.838075608015060425e-02 6.197144091129302979e-02 -1.626363545656204224e-01 2.261267751455307007e-01 1.660297960042953491e-01 2.312820255756378174e-01 -2.753827571868896484e-01 2.418189346790313721e-01 -1.142114922404289246e-01 -6.322667002677917480e-02 -4.971117153763771057e-02 -1.234952360391616821e-01
-3.071322441101074219e-01 -2.787643969058990479e-01 8.396928198635578156e-03 3.454966843128204346e-02 -2.732008509337902069e-02 -2.419791221618652344e-01 1.032434776425361633e-01 -9.780329465866088867e-02 1.994062960147857666e-02 -5.835272744297981262e-02 3.082240372896194458e-02 1.298792753368616104e-02 4.972215369343757629e-02 1.859785616397857666e-02 2.067804038524627686e-01 -2.160052210092544556e-01 -1.665384620428085327e-01 -7.334727793931961060e-02 -3.206078112125396729e-01 1.389459967613220215e-01 -9.997438639402389526e-02 -2.352390885353088379e-01 -2.806709408760070801e-01 -2.227443307638168335e-01 -3.482788056135177612e-02 -2.221107929944992065e-01 -2.264546006917953491e-01 1.308468729257583618e-01 -1.770453155040740967e-01 -9.278542548418045044e-02 9.200981259346008301e-02 -3.656674027442932129e-01
-9.754798561334609985e-02 -5.310277268290519714e-02 -2.981770597398281097e-02 -1.155046299099922180e-01 1.457890309393405914e-02 4.479427263140678406e-02 4.223298728466033936e-01 1.551159620285034180e-01 6.616294384002685547e-02 -1.004194840788841248e-01 1.097445264458656311e-01 5.150115862488746643e-02 -1.288861185312271118e-01 -2.276450991630554199e-01 -4.672352969646453857e-02 -2.377788871526718140e-01 -5.312411487102508545e-02 -1.790743470191955566e-01 -4.479185864329338074e-02 4.362572431564331055e-01 -2.724222242832183838e-01 7.937821000814437866e-02 -1.718845516443252563e-01 3.187082707881927490e-02 4.243712872266769409e-02 -9.578742086887359619e-02 -2.178907245397567749e-01 2.779022157192230225e-01 8.921894431114196777e-02 -1.899264901876449585e-01 -1.961662769317626953e-01 -2.366247028112411499e-01
-2.428089082241058350e-01 -7.998068630695343018e-02 2.900852076709270477e-02 -2.149433456361293793e-02 -9.144473075866699219e-02 -1.257312744855880737e-01 2.834645211696624756e-01 -2.028860002756118774e-01 1.883340477943420410e-01 -8.161538839340209961e-02 -8.440536260604858398e-02 8.352793008089065552e-02 2.350398711860179901e-02 -1.537405401468276978e-01 -1.823864430189132690e-01 -1.021732911467552185e-01 1.666860096156597137e-02 8.600885421037673950e-02 1.000912766903638840e-02 5.256792902946472168e-01 5.451828986406326294e-02 -3.019925206899642944e-02 1.485196202993392944e-01 7.980999350547790527e-02 5.100714415311813354e-02 2.819333374500274658e-01 -1.727905720472335815e-01 1.145468279719352722e-01 -4.241381585597991943e-01 9.768833220005035400e-02 -1.801531016826629639e-01 -1.224878616631031036e-02
-2.641768455505371094e-01 -1.481659361161291599e-03 1.049296334385871887e-01 7.651606947183609009e-02 4.901529848575592041e-02 -3.264570534229278564e-01 2.201698124408721924e-01 2.805474102497100830e-01 -1.525866389274597168e-01 2.759132683277130127e-01 -8.254545927047729492e-02 -1.534463018178939819e-01 1.418898105621337891e-01 -4.590417444705963135e-02 -7.628290448337793350e-03 -2.887930870056152344e-01 -1.914379298686981201e-01 -3.524348139762878418e-01 -1.202908679842948914e-01 1.058322787284851074e-01 -1.802591420710086823e-02 3.171138092875480652e-02 -2.276858836412429810e-01 1.666672676801681519e-01 -1.451999098062515259e-01 -7.157042622566223145e-02 -4.757528752088546753e-02 -8.328928053379058838e-02 -3.129936456680297852e-01 1.250190436840057373e-01 1.066829487681388855e-01 -1.177062615752220154e-01
-2.338906005024909973e-02 1.244665458798408508e-01 1.886253952980041504e-01 7.633449137210845947e-02 3.234761357307434082e-01 -4.010545834898948669e-02 2.950499355792999268e-01 1.462809182703495026e-02 6.804917752742767334e-02 1.371773779392242432e-01 8.556888438761234283e-03 1.839796826243400574e-02 1.009145472198724747e-02 -2.442922629415988922e-02 -7.404611259698867798e-02 -1.239654719829559326e-01 3.559697419404983521e-02 -2.461217492818832397e-01 6.089413166046142578e-02 2.028189748525619507e-01 -2.600346803665161133e-01 -3.693383187055587769e-02 -1.898304522037506104e-01 1.905767619609832764e-01 -6.027872115373611450e-02 -1.959458226338028908e-03 -2.040782868862152100e-01 4.054576158523559570e-01 -6.605844199657440186e-02 -4.374326765537261963e-01 -2.228216826915740967e-01 -2.379615046083927155e-02
-3.531100153923034668e-01 -1.631995588541030884e-01 9.634657204151153564e-02 -3.396093472838401794e-02 -5.602853372693061829e-02 -3.113972954452037811e-02 3.860399127006530762e-01 8.538478612899780273e-02 -3.847171366214752197e-02 -5.246938392519950867e-02 -1.480301022529602051e-01 4.792955890297889709e-02 -2.049590498208999634e-01 -7.249473128467798233e-03 -1.414927244186401367e-01 -1.817303523421287537e-02 1.242946181446313858e-02 -3.133545815944671631e-01 1.454334259033203125e-01 2.408441752195358276e-01 -2.922770380973815918e-01 7.516806572675704956e-02 -1.822677403688430786e-01 2.170768380165100098e-01 9.437813609838485718e-02 -1.256397664546966553e-01 -3.672010600566864014e-01 5.838472861796617508e-03 -4.714053589850664139e-03 2.292972058057785034e-01 -9.003430604934692383e-02 -1.333086788654327393e-01
-9.616199135780334473e-02 -1.161456480622291565e-01 8.581005781888961792e-02 1.935120075941085815e-01 2.088850587606430054e-01 5.733233690261840820e-02 3.453388214111328125e-01 8.300016820430755615e-02 -1.672873646020889282e-01 2.683838605880737305e-01 -4.204891411063726991e-06 2.266300320625305176e-01 -1.399841625243425369e-02 -6.471750140190124512e-02 -2.414911538362503052e-01 -2.306081801652908325e-01 -1.729966700077056885e-02 -3.608850836753845215e-01 3.768163546919822693e-02 1.520876288414001465e-01 -6.128274649381637573e-02 2.068055793642997742e-02 -2.130854278802871704e-01 1.074794530868530273e-01 2.558929324150085449e-01 6.739386916160583496e-02 -4.192002490162849426e-02 3.838602900505065918e-01 3.599597513675689697e-02 -8.824621886014938354e-02 -2.181313186883926392e-01 1.022735331207513809e-02
-4.266045987606048584e-01 -1.022982993163168430e-03 -9.524017572402954102e-02 -1.051052100956439972e-02 2.065488249063491821e-01 -3.094713985919952393e-01 6.010400131344795227e-02 -1.748462021350860596e-01 5.688130855560302734e-03 -1.653775572776794434e-02 -1.017801696434617043e-03 -7.133126258850097656e-02 1.069950759410858154e-01 -3.930704668164253235e-02 -1.636939495801925659e-01 -3.884861767292022705e-01 9.939980506896972656e-02 3.221423551440238953e-02 -5.771966651082038879e-02 4.257080331444740295e-02 6.846769154071807861e-02 -1.433973759412765503e-01 -1.566067785024642944e-01 2.421997338533401489e-01 1.346666961908340454e-01 2.616232335567474365e-01 -1.813180148601531982e-01 3.015338182449340820e-01 -1.886518001556396484e-01 -1.959791183471679688e-01 -3.468147665262222290e-02 -1.732706278562545776e-01
-2.147223800420761108e-02 -5.337824821472167969e-01 1.459273695945739746e-01 2.133610472083091736e-02 -2.227558642625808716e-01 -4.134206101298332214e-02 3.739277720451354980e-01 -1.705158352851867676e-01 -1.219376549124717712e-01 -4.461534786969423294e-03 -1.204797178506851196e-01 -2.644669148139655590e-04 -9.805055707693099976e-02 -1.733842641115188599e-01 7.348443567752838135e-02 -2.017633765935897827e-01 -8.311302959918975830e-02 6.554389744997024536e-02 -1.280217319726943970e-01 2.864828109741210938e-01 1.171919927000999451e-01 3.733389452099800110e-02 -3.296481072902679443e-01 5.324948951601982117e-02 1.209818199276924133e-01 4.257623478770256042e-02 1.155015975236892700e-01 -1.257688254117965698e-01 1.400553882122039795e-01 -4.707025364041328430e-02 -1.991024464368820190e-01 -1.186255440115928650e-01
-1.731156557798385620e-02 -3.282021284103393555e-01 -2.534060180187225342e-01 -2.609794400632381439e-02 2.285123616456985474e-01 -3.366124629974365234e-01 1.564221233129501343e-01 1.640067547559738159e-01 2.866560816764831543e-01 1.958770751953125000e-01 1.875334046781063080e-02 -2.348796129226684570e-01 -1.289065778255462646e-01 -1.323017664253711700e-02 -4.797055199742317200e-02 -2.007067203521728516e-01 -1.556617319583892822e-01 4.153947811573743820e-03 -1.836461126804351807e-01 3.450043126940727234e-02 1.423294469714164734e-02 -1.895766556262969971e-01 -3.524036109447479248e-01 1.639893203973770142e-01 3.920609876513481140e-02 1.996253989636898041e-02 -9.264160692691802979e-02 1.152268573641777039e-01 -4.980037733912467957e-02 -3.182699978351593018e-01 2.227323874831199646e-02 -1.749669574201107025e-02
-6.398681551218032837e-02 -1.408495903015136719e-01 2.103795111179351807e-01 1.851725727319717407e-01 1.861535161733627319e-01 1.321742534637451172e-01 2.164409309625625610e-01 2.153188362717628479e-02 -1.153645198792219162e-02 2.538598775863647461e-01 1.934100538492202759e-01 1.485293209552764893e-01 6.106133759021759033e-02 7.699394971132278442e-02 -2.095796912908554077e-02 2.077334746718406677e-02 -1.072293967008590698e-01 4.446559771895408630e-02 -7.815240882337093353e-03 4.452071785926818848e-01 -1.283745169639587402e-01 -2.000041753053665161e-01 -1.639473587274551392e-01 -1.638338416814804077e-01 -1.102180182933807373e-01 2.544282190501689911e-02 -1.194786950945854187e-01 3.608945310115814209e-01 -1.792502999305725098e-01 -2.195174098014831543e-01 -1.972167491912841797e-01 -2.550204992294311523e-01
-2.410334795713424683e-01 1.797936111688613892e-02 -6.297990679740905762e-02 -1.941557526588439941e-01 2.240910977125167847e-01 -3.028500974178314209e-01 2.857368625700473785e-02 -1.018108949065208435e-01 6.393798440694808960e-02 3.268716624006628990e-03 -6.265982985496520996e-02 -1.513793021440505981e-01 3.263202682137489319e-02 -8.145727962255477905e-02 -2.325545251369476318e-01 -3.627968728542327881e-01 -8.144997805356979370e-02 -6.287638680078089237e-04 -1.485618501901626587e-01 1.203776150941848755e-01 3.729052841663360596e-02 -1.333485096693038940e-01 -2.671820223331451416e-01 1.738210469484329224e-01 2.469446212053298950e-01 3.131887614727020264e-01 3.291363269090652466e-02 2.792796790599822998e-01 -1.491073668003082275e-01 -3.072068691253662109e-01 -5.948871374130249023e-02 -1.379419863224029541e-02
-2.281823307275772095e-01 -1.075123553164303303e-03 -4.306600242853164673e-02 -9.994540363550186157e-02 3.181518614292144775e-01 -2.682690620422363281e-01 1.580812782049179077e-01 -4.798137769103050232e-02 4.698478057980537415e-02 1.370336562395095825e-01 -1.416103728115558624e-02 -1.583854854106903076e-02 1.029457300901412964e-01 -4.324919078499078751e-03 -5.742491781711578369e-02 -4.283681809902191162e-01 1.940856687724590302e-02 -1.411939132958650589e-02 -1.610067933797836304e-01 1.120552569627761841e-01 8.523286134004592896e-02 -2.247759401798248291e-01 -6.799305975437164307e-02 2.731024324893951416e-01 1.070989519357681274e-01 3.038091659545898438e-01 -1.409591585397720337e-01 3.160541653633117676e-01 -2.367986589670181274e-01 -2.400125861167907715e-01 -5.910343676805496216e-02 1.145068788900971413e-03
-1.010144129395484924e-01 -3.015616536140441895e-01 5.868015810847282410e-02 1.532716862857341766e-02 8.704646676778793335e-02 -5.393623188138008118e-02 3.910739123821258545e-01 4.618030786514282227e-02 -9.699865430593490601e-02 -6.772422790527343750e-02 2.447275668382644653e-01 -1.073525995016098022e-01 1.033066809177398682e-01 5.715771391987800598e-02 -5.124742910265922546e-02 -3.111238181591033936e-01 -3.582049310207366943e-01 -1.207860261201858521e-01 -2.280774861574172974e-01 1.522288322448730469e-01 -1.097410265356302261e-02 -9.344119578599929810e-02 -1.763990372419357300e-01 1.537039577960968018e-01 -4.217980802059173584e-02 1.773634403944015503e-01 1.582620106637477875e-02 3.020622432231903076e-01 7.117318361997604370e-02 3.348644673824310303e-01 -5.357107147574424744e-02 6.603659689426422119e-02
-2.415314130485057831e-02 1.253972388803958893e-02 -2.330601513385772705e-01 1.911282353103160858e-02 -7.064697891473770142e-02 -3.878558576107025146e-01 3.095580339431762695e-01 2.503310739994049072e-01 -6.763889640569686890e-02 -1.885313391685485840e-01 -4.511480778455734253e-02 -8.609531819820404053e-02 -4.945193231105804443e-02 8.045235276222229004e-02 -6.247414648532867432e-02 -2.710286378860473633e-01 -2.913855612277984619e-01 -6.692499853670597076e-03 -1.783146262168884277e-01 3.961739242076873779e-01 -1.083751618862152100e-01 3.390181437134742737e-02 -2.768216133117675781e-01 9.594178944826126099e-02 6.408378481864929199e-02 -1.468106266111135483e-02 -1.556044071912765503e-02 3.247160017490386963e-01 -1.521621178835630417e-02 -5.730531364679336548e-02 -7.419647276401519775e-02 -5.798609182238578796e-02
-8.110992610454559326e-02 -1.839275062084197998e-01 1.293122470378875732e-01 -3.662208095192909241e-02 -2.252892553806304932e-01 1.786545850336551666e-02 2.912501096725463867e-01 -1.320095956325531006e-01 2.886708080768585205e-01 -2.234733700752258301e-01 1.310447156429290771e-01 -9.713496267795562744e-02 2.666970901191234589e-02 6.332417577505111694e-02 2.377819120883941650e-01 -2.564130723476409912e-01 -2.143604010343551636e-01 -1.620455980300903320e-01 -3.275832235813140869e-01 2.241244316101074219e-01 -1.846585273742675781e-01 -1.150363832712173462e-01 -1.084494069218635559e-01 1.287728548049926758e-01 1.852217614650726318e-01 7.367710769176483154e-02 -2.088018953800201416e-01 1.880766749382019043e-01 5.342448130249977112e-02 -1.553332358598709106e-01 -1.770062446594238281e-01 1.373512148857116699e-01
-2.424582391977310181e-01 2.126748673617839813e-02 -9.092242270708084106e-02 -9.540709853172302246e-02 2.463429868221282959e-01 -3.481434285640716553e-01 2.771090865135192871e-01 -5.836908519268035889e-02 -5.501755978912115097e-03 1.354830861091613770e-01 -1.569098234176635742e-01 -1.144387945532798767e-01 1.517129391431808472e-01 -2.995069138705730438e-02 -2.013911604881286621e-01 -3.017953038215637207e-01 1.187778934836387634e-01 -3.014827379956841469e-03 -1.215652972459793091e-01 1.027141436934471130e-01 6.127241253852844238e-02 -1.768216937780380249e-01 -2.296150624752044678e-01 2.567400932312011719e-01 1.435869932174682617e-01 2.610464394092559814e-01 -6.086163595318794250e-02 2.076277732849121094e-01 -1.830043047666549683e-01 -2.411989122629165649e-01 -1.284207552671432495e-01 -1.131906956434249878e-01
8.551711589097976685e-02 -1.214843615889549255e-02 -6.740111857652664185e-02 7.662037014961242676e-02 2.025141716003417969e-01 2.214801032096147537e-03 -9.776197373867034912e-02 -2.063428461551666260e-01 -1.531598269939422607e-01 7.449841499328613281e-02 -2.474047243595123291e-01 2.330412715673446655e-02 -9.955716133117675781e-02 -1.162282675504684448e-01 -1.849567890167236328e-01 -1.875840425491333008e-01 -1.983651816844940186e-01 -1.075521633028984070e-01 -6.719329953193664551e-02 2.828296124935150146e-01 -6.390115618705749512e-02 -3.342949450016021729e-01 -3.203868567943572998e-01 6.179232522845268250e-02 -2.608067989349365234e-01 -1.821156293153762817e-01 1.349731907248497009e-02 3.637194037437438965e-01 1.445688679814338684e-02 -2.548161195591092110e-03 7.914117537438869476e-03 -3.372415304183959961e-01
-9.106292575597763062e-02 -2.352688908576965332e-01 1.577255427837371826e-01 -2.085576057434082031e-01 1.312775015830993652e-01 -2.665289044380187988e-01 3.479067981243133545e-02 9.428708255290985107e-02 -1.817312687635421753e-01 7.314474880695343018e-02 2.663607597351074219e-01 -1.225139051675796509e-01 -1.041999757289886475e-01 -8.062040805816650391e-02 -5.739109963178634644e-02 -1.153943315148353577e-01 -3.160844743251800537e-01 -1.226121857762336731e-01 2.085870876908302307e-02 1.826126873493194580e-01 -8.668719232082366943e-02 -2.217570841312408447e-01 -7.640182971954345703e-02 -1.738321185111999512e-01 1.515087187290191650e-01 2.161956429481506348e-01 -1.685438305139541626e-01 2.659710049629211426e-01 -3.140469789505004883e-01 -1.110775992274284363e-01 -2.595252096652984619e-01 -1.505932211875915527e-01
-1.994968056678771973e-01 -1.036912575364112854e-02 -9.459140896797180176e-02 -1.133228614926338196e-01 1.995543390512466431e-01 -3.389804661273956299e-01 1.917095482349395752e-01 -2.268937528133392334e-01 1.868322491645812988e-01 1.011786758899688721e-01 -7.470424473285675049e-02 -1.283224672079086304e-01 2.313023656606674194e-01 -7.443781476467847824e-03 -1.542392820119857788e-01 -3.723113238811492920e-01 4.281755536794662476e-02 -1.977642476558685303e-01 -5.191779509186744690e-02 3.129527568817138672e-01 8.698245137929916382e-02 -2.002948820590972900e-01 -9.229233115911483765e-02 2.078340053558349609e-01 2.041875272989273071e-01 2.623901963233947754e-01 -1.213555559515953064e-01 5.741474684327840805e-03 -2.104872763156890869e-01 -1.190776657313108444e-02 -1.804341934621334076e-02 -3.375369682908058167e-02
-1.110307872295379639e-02 -6.198835000395774841e-02 6.191627681255340576e-02 -9.033815562725067139e-02 4.134502708911895752e-01 -1.512427479028701782e-01 3.378107249736785889e-01 -1.163280159235000610e-01 1.418699473142623901e-01 1.401388198137283325e-01 -1.478084474802017212e-01 -2.073662281036376953e-01 1.267236173152923584e-01 -1.318029761314392090e-01 -2.101480513811111450e-01 -2.193483114242553711e-01 -7.139801234006881714e-02 -1.006091758608818054e-01 -1.605867445468902588e-01 1.288070678710937500e-01 -3.459004685282707214e-02 -2.946033179759979248e-01 -6.509660184383392334e-02 1.617705971002578735e-01 2.129227370023727417e-01 1.357208937406539917e-01 -1.731809377670288086e-01 2.427846789360046387e-01 -3.057174384593963623e-01 -6.816301494836807251e-02 -4.238475486636161804e-02 -6.052191182971000671e-02
2.736178413033485413e-02 -3.931221663951873779e-01 4.712583720684051514e-01 -1.612828522920608521e-01 3.361983224749565125e-02 -2.518872618675231934e-01 3.338255360722541809e-02 7.902983576059341431e-02 -9.931533783674240112e-02 6.364227086305618286e-02 -5.456211417913436890e-02 9.009906649589538574e-02 -8.731662482023239136e-02 2.827772172167897224e-03 -6.171802803874015808e-02 -7.434050738811492920e-02 -1.440942753106355667e-02 -6.188654527068138123e-02 -4.058514535427093506e-02 3.926673233509063721e-01 1.337249949574470520e-02 -7.626574486494064331e-02 4.028996080160140991e-02 -2.556892484426498413e-02 1.187109202146530151e-01 1.215950995683670044e-01 1.131098940968513489e-01 4.226521849632263184e-01 1.530714780092239380e-01 -2.517605423927307129e-01 -7.049638032913208008e-02 -4.960171133279800415e-02
-4.942809790372848511e-02 -3.930691182613372803e-01 1.374893188476562500e-01 1.763428300619125366e-01 1.738755702972412109e-01 -1.078705936670303345e-01 1.254407130181789398e-02 1.634198427200317383e-01 9.192117303609848022e-02 7.075228542089462280e-02 -3.295873403549194336e-01 2.986026406288146973e-01 -1.211881935596466064e-01 -2.145677506923675537e-01 7.763660699129104614e-02 -2.340773642063140869e-01 3.354478627443313599e-03 -6.474737823009490967e-02 5.584627762436866760e-02 1.683299988508224487e-01 -2.852104604244232178e-02 -6.318412721157073975e-02 -1.030534505844116211e-01 1.214818730950355530e-01 3.171136379241943359e-01 -2.370270937681198120e-01 -2.128063589334487915e-01 2.026661187410354614e-01 -2.020300030708312988e-01 -1.385717689990997314e-01 -3.638281673192977905e-02 -1.457497328519821167e-01
-2.590078413486480713e-01 -2.247208207845687866e-01 3.089845925569534302e-02 -4.216091707348823547e-02 -4.553642868995666504e-02 -2.356984466314315796e-01 3.370983004570007324e-01 -7.448054105043411255e-02 4.815798252820968628e-02 -6.670163571834564209e-02 -2.700027823448181152e-01 -3.358048573136329651e-02 1.586494408547878265e-02 2.431289106607437134e-02 1.700446158647537231e-01 -1.218368858098983765e-01 -1.402144730091094971e-01 -7.716149091720581055e-02 -8.815941959619522095e-02 2.919281125068664551e-01 1.392543017864227295e-01 -2.515527606010437012e-01 -1.570272147655487061e-01 -2.842912375926971436e-01 -2.224549204111099243e-01 -2.666124403476715088e-01 -2.531562149524688721e-01 8.315346390008926392e-02 -1.402586549520492554e-01 -1.536290347576141357e-01 -5.405261367559432983e-02 -1.815188080072402954e-01
-2.480577677488327026e-02 -1.450804620981216431e-01 7.833924889564514160e-02 9.149357676506042480e-02 1.989120692014694214e-01 -2.944397926330566406e-01 2.199555933475494385e-01 1.919566392898559570e-01 2.388894110918045044e-01 1.484927684068679810e-01 -1.004317104816436768e-01 1.780845969915390015e-01 1.332102715969085693e-01 3.062558360397815704e-02 -2.010801993310451508e-02 -6.027249246835708618e-02 1.855147927999496460e-01 1.208330765366554260e-01 6.921920180320739746e-02 3.883258700370788574e-01 -2.204023152589797974e-01 -1.821157485246658325e-01 -3.976241350173950195e-01 -1.469291280955076218e-02 1.122872829437255859e-01 1.239046752452850342e-01 -2.536160051822662354e-01 2.045151442289352417e-01 3.896783292293548584e-02 -1.494559049606323242e-01 -4.568782076239585876e-02 -6.309242546558380127e-02
-1.301609724760055542e-01 -2.731556594371795654e-01 1.134666278958320618e-01 2.290530800819396973e-01 2.307063788175582886e-01 1.071069985628128052e-01 3.130358755588531494e-01 2.591018937528133392e-02 4.201352223753929138e-02 2.495919317007064819e-01 6.053921580314636230e-02 -1.306219026446342468e-02 5.678315460681915283e-02 -6.779577583074569702e-02 -2.481258362531661987e-01 -2.274667769670486450e-01 5.527961626648902893e-02 -2.899380326271057129e-01 -7.973565906286239624e-02 2.965124091133475304e-03 -2.085192650556564331e-01 8.017001301050186157e-02 -1.304004490375518799e-01 5.621201545000076294e-02 1.219352856278419495e-01 8.611474186182022095e-02 7.337469607591629028e-02 4.787790775299072266e-01 -6.325450539588928223e-02 -1.781333088874816895e-01 -1.458742022514343262e-01 -1.151166558265686035e-01
-7.418952882289886475e-02 9.494715929031372070e-02 -1.460693427361547947e-03 -3.289345651865005493e-02 1.228948608040809631e-01 3.632673248648643494e-02 3.901665806770324707e-01 1.893634535372257233e-02 -1.419166177511215210e-01 -1.074603572487831116e-01 8.289749175310134888e-02 2.368460297584533691e-01 1.241504773497581482e-01 -1.293120086193084717e-01 3.525099158287048340e-02 -2.933227121829986572e-01 -2.386880218982696533e-01 -7.595800608396530151e-02 1.197563558816909790e-01 4.435390233993530273e-01 -2.489120364189147949e-01 -3.477692976593971252e-02 -8.933879435062408447e-02 6.429868191480636597e-02 -7.650942355394363403e-02 6.530764698982238770e-02 -1.395284533500671387e-01 3.636272847652435303e-01 2.417757809162139893e-01 -1.588679701089859009e-01 -7.473486661911010742e-02 3.360953554511070251e-02
-1.960723102092742920e-01 -1.592747122049331665e-01 1.499744653701782227e-01 5.798522755503654480e-02 2.017538808286190033e-02 -5.688599348068237305e-01 1.340081989765167236e-01 -1.332805752754211426e-01 -3.684299439191818237e-02 -1.146252006292343140e-01 -1.120796892791986465e-02 1.666790805757045746e-02 1.324142515659332275e-01 4.478774499148130417e-03 -1.128876209259033203e-01 -4.633988067507743835e-02 -6.715086754411458969e-03 -1.334154605865478516e-01 7.728621363639831543e-03 2.316991090774536133e-01 1.856042817234992981e-02 -1.564153581857681274e-01 -2.311927527189254761e-01 -1.493048667907714844e-01 -2.573967166244983673e-02 -1.307084038853645325e-02 -1.047026142477989197e-01 2.851848900318145752e-01 3.989935386925935745e-03 2.108918875455856323e-01 2.164685875177383423e-01 -3.829362392425537109e-01
1.517354603856801987e-02 -9.127249568700790405e-02 1.327459067106246948e-01 -9.618072770535945892e-03 1.661951243877410889e-01 9.804607182741165161e-02 1.999166160821914673e-01 1.861888766288757324e-01 1.038051992654800415e-01 1.495068222284317017e-01 1.864849179983139038e-01 1.442201584577560425e-01 2.918111532926559448e-02 -1.891972571611404419e-01 -3.105363622307777405e-02 -1.180440783500671387e-01 -7.985996454954147339e-02 1.450439356267452240e-02 1.105092465877532959e-01 4.791489541530609131e-01 -1.055442169308662415e-01 -1.173711493611335754e-01 -1.844261735677719116e-01 3.796277567744255066e-02 -8.355907350778579712e-02 8.459006994962692261e-02 -2.527742981910705566e-01 3.224270343780517578e-01 -2.239851653575897217e-01 -3.230933547019958496e-01 -6.115463376045227051e-02 -2.693786621093750000e-01
-1.220479682087898254e-01 -1.975652277469635010e-01 -1.374151110649108887e-01 1.261504143476486206e-01 2.275467067956924438e-01 -3.212415277957916260e-01 2.284796535968780518e-01 5.182133242487907410e-02 -1.456876285374164581e-02 1.283174604177474976e-01 1.167559400200843811e-01 -2.591826319694519043e-01 7.521632313728332520e-02 5.882528051733970642e-02 1.972141712903976440e-01 -3.887495100498199463e-01 -3.387750685214996338e-01 7.970010489225387573e-02 7.387803494930267334e-02 2.561661005020141602e-01 -1.310988962650299072e-01 8.683823980391025543e-03 -2.074438333511352539e-01 1.191127449274063110e-01 -1.489224843680858612e-02 -8.270744979381561279e-02 9.781389683485031128e-02 2.352176606655120850e-01 -7.211072742938995361e-02 1.149541512131690979e-01 -2.150796800851821899e-01 3.843235224485397339e-02
-8.112573623657226562e-02 -2.001316100358963013e-01 1.440261304378509521e-01 1.377175934612751007e-02 2.923030778765678406e-02 1.078888997435569763e-01 1.874283850193023682e-01 1.113333255052566528e-01 1.944444477558135986e-01 2.039331495761871338e-01 -2.238866984844207764e-01 2.232341617345809937e-01 9.794709831476211548e-02 -8.464367687702178955e-02 -2.937934696674346924e-01 -9.080899506807327271e-02 -1.994307041168212891e-01 -1.109212636947631836e-01 5.526515096426010132e-02 2.717806100845336914e-01 5.165538191795349121e-02 9.189440310001373291e-02 -2.089153826236724854e-01 1.478759758174419403e-02 1.281179785728454590e-01 -6.591510772705078125e-02 4.189676418900489807e-02 3.810617327690124512e-01 5.486451461911201477e-02 -3.199619352817535400e-01 -7.488874346017837524e-02 -3.450362682342529297e-01
-1.049661710858345032e-01 -1.617280691862106323e-01 -2.936511486768722534e-02 -3.007019869983196259e-02 1.668670214712619781e-02 6.666877865791320801e-02 1.960579007863998413e-01 -1.695610582828521729e-01 -6.663503497838973999e-02 -1.557363569736480713e-01 4.342193901538848877e-02 -9.027118235826492310e-02 2.402096837759017944e-01 1.440424099564552307e-02 1.637085676193237305e-01 -1.587962061166763306e-01 -5.759261175990104675e-02 -1.840364634990692139e-01 -4.478127658367156982e-01 4.278186857700347900e-01 -7.454628497362136841e-02 -2.635018527507781982e-01 -2.386576980352401733e-01 1.507099121809005737e-01 -2.246893383562564850e-02 8.438216522336006165e-03 -1.458233147859573364e-01 1.701428890228271484e-01 1.037151739001274109e-01 -1.100887358188629150e-01 -2.618571221828460693e-01 1.511496305465698242e-01
-3.105663657188415527e-01 1.680158674716949463e-01 -4.265889897942543030e-02 7.932187989354133606e-03 3.282364904880523682e-01 -2.212389409542083740e-01 1.403803676366806030e-01 -3.015807271003723145e-01 4.057332128286361694e-02 1.395202875137329102e-01 -1.640224158763885498e-01 -2.454327046871185303e-01 8.517953008413314819e-02 -3.154162783175706863e-03 -3.699645027518272400e-02 -4.614987671375274658e-01 1.585052311420440674e-01 -7.320865988731384277e-02 -1.756788045167922974e-01 1.600217968225479126e-01 -1.800879538059234619e-01 -1.882404275238513947e-02 -1.733903884887695312e-01 2.131388038396835327e-01 3.520824015140533447e-02 1.904363036155700684e-01 -1.553127658553421497e-03 1.803235709667205811e-01 -1.001694649457931519e-01 1.108893193304538727e-02 1.572453416883945465e-02 2.375921793282032013e-02
-1.548692733049392700e-01 -2.018382698297500610e-01 6.936363130807876587e-02 -1.520745158195495605e-01 -9.799177944660186768e-02 -2.084199786186218262e-01 5.057381466031074524e-02 3.953207135200500488e-01 2.253261581063270569e-02 1.228793933987617493e-01 -4.397552832961082458e-02 -5.377857387065887451e-02 8.751203864812850952e-02 2.045508287847042084e-02 2.082280963659286499e-01 -2.987522184848785400e-01 -1.551133394241333008e-01 6.581633538007736206e-02 -1.942289471626281738e-01 1.276142057031393051e-02 -1.133848056197166443e-01 -5.470478162169456482e-02 -2.810516655445098877e-01 1.098277568817138672e-01 5.925002042204141617e-03 1.484697759151458740e-01 -4.301906526088714600e-01 2.235795110464096069e-01 -6.104026734828948975e-02 -2.113111615180969238e-01 -3.778243064880371094e-02 -2.328587472438812256e-01
-1.062705963850021362e-01 -5.677575618028640747e-02 1.949965506792068481e-01 -5.927386134862899780e-02 3.512112423777580261e-02 -1.129390373826026917e-01 2.938374280929565430e-01 -2.063461393117904663e-01 5.943885073065757751e-02 -3.890858497470617294e-03 8.934134244918823242e-02 1.432914137840270996e-01 -1.279512792825698853e-01 7.190759479999542236e-02 -1.663828045129776001e-01 -3.863713741302490234e-01 -6.880083680152893066e-02 6.304723024368286133e-02 1.964919716119766235e-01 2.065130174160003662e-01 -8.436206728219985962e-02 3.591141998767852783e-01 -2.014934569597244263e-01 -1.116632223129272461e-01 1.768393367528915405e-01 -1.028398200869560242e-01 -1.038150116801261902e-01 1.488626748323440552e-01 -3.260882198810577393e-01 -3.119325935840606689e-01 -4.170119389891624451e-02 -1.058005690574645996e-01
-7.895119488239288330e-02 -6.053869798779487610e-02 -5.623872205615043640e-02 -2.920649421866983175e-04 3.642352223396301270e-01 -1.046668887138366699e-01 2.520190179347991943e-01 -2.095267176628112793e-01 -7.015925645828247070e-02 1.593662798404693604e-02 -1.244052350521087646e-01 -1.226271986961364746e-01 2.592664361000061035e-01 -2.261329814791679382e-02 -2.072736918926239014e-01 -3.243751823902130127e-01 -4.970598220825195312e-02 9.335931390523910522e-02 -5.935031920671463013e-02 2.502887547016143799e-01 -7.926309108734130859e-02 -2.216360121965408325e-01 -4.275935888290405273e-02 1.870307922363281250e-01 1.353677660226821899e-01 1.412055641412734985e-01 -9.953816235065460205e-02 3.132334351539611816e-01 -3.539829254150390625e-01 -9.206976741552352905e-02 -1.815820783376693726e-01 -4.113480076193809509e-02
2.023302391171455383e-02 -2.954483404755592346e-02 1.651731282472610474e-01 -1.114987656474113464e-01 1.363908350467681885e-01 -1.290690153837203979e-01 3.316800892353057861e-01 9.649978578090667725e-02 3.136566877365112305e-01 1.004096213728189468e-02 -1.782312840223312378e-01 1.874725818634033203e-01 9.344420582056045532e-02 -1.349186748266220093e-01 -5.151116102933883667e-02 1.416578590869903564e-01 -1.020359098911285400e-01 -5.472195148468017578e-02 -6.229984760284423828e-02 3.504651486873626709e-01 -1.813383549451828003e-01 -6.294199079275131226e-02 -4.365454018115997314e-01 2.029133588075637817e-01 2.321773208677768707e-02 -1.155044063925743103e-01 8.397295325994491577e-02 1.856020092964172363e-01 -9.178874641656875610e-02 -2.018787562847137451e-01 -2.747938036918640137e-01 -2.436824515461921692e-02
-1.476497948169708252e-02 -2.735815942287445068e-02 -1.618860103189945221e-02 -1.386489123106002808e-01 7.402178645133972168e-02 1.923750489950180054e-01 4.298237860202789307e-01 6.816098932176828384e-03 3.733650594949722290e-02 -5.523727834224700928e-02 -1.323597412556409836e-02 5.266073718667030334e-02 -8.288465440273284912e-02 -1.268032640218734741e-01 1.708346977829933167e-02 -1.023406535387039185e-01 -1.985131204128265381e-02 -2.486688047647476196e-01 2.115288078784942627e-01 4.179654419422149658e-01 -2.787957191467285156e-01 9.719038754701614380e-02 -1.617695242166519165e-01 1.072309389710426331e-01 1.314840018749237061e-01 1.641334444284439087e-01 -2.252650707960128784e-01 2.685191631317138672e-01 8.887449651956558228e-02 -3.177525997161865234e-01 -1.074841544032096863e-01 -1.309732049703598022e-01
-1.964648216962814331e-01 -1.182788088917732239e-01 2.809022367000579834e-01 1.022828221321105957e-01 3.808422014117240906e-02 -1.433462500572204590e-01 3.943513333797454834e-01 1.713596731424331665e-01 -2.269836366176605225e-01 2.134397476911544800e-01 -3.751576319336891174e-02 -6.225539371371269226e-02 1.630796790122985840e-01 -9.834656119346618652e-02 1.072932593524456024e-02 -7.229778170585632324e-02 -2.150202989578247070e-01 -3.885498940944671631e-01 1.316734701395034790e-01 2.533265054225921631e-01 9.902369230985641479e-02 -6.559953093528747559e-02 2.839655429124832153e-02 6.291279196739196777e-02 -2.550539672374725342e-01 -7.629598956555128098e-03 -1.781792193651199341e-01 2.678595185279846191e-01 -1.243261024355888367e-01 1.558374017477035522e-01 3.260074928402900696e-02 1.396904420107603073e-02
-1.670643836259841919e-01 1.482460647821426392e-01 1.141030690632760525e-03 8.386427164077758789e-02 1.659324616193771362e-01 1.620152294635772705e-01 4.511667191982269287e-01 -1.290554851293563843e-01 4.495699331164360046e-02 2.002109885215759277e-01 1.154738664627075195e-01 -1.135509908199310303e-01 6.084229052066802979e-02 1.194975152611732483e-02 -1.468084007501602173e-01 -1.599140614271163940e-01 4.189552366733551025e-02 -3.264522254467010498e-01 -8.892519026994705200e-02 3.273581862449645996e-01 -1.904002577066421509e-01 4.112235736101865768e-03 -1.117516458034515381e-01 2.641873620450496674e-02 -4.035225510597229004e-02 -7.606728374958038330e-02 -4.712362214922904968e-02 3.759298324584960938e-01 -7.780483365058898926e-02 -3.209511339664459229e-01 -1.074434816837310791e-01 7.325839996337890625e-02
-6.318393349647521973e-02 -3.640233278274536133e-01 -1.412216275930404663e-01 -3.504215180873870850e-02 1.698770970106124878e-01 -3.289726376533508301e-01 2.155801653861999512e-02 -1.678706556558609009e-01 -4.301362112164497375e-02 1.235512495040893555e-01 9.804555028676986694e-02 -2.342407256364822388e-01 -6.326398253440856934e-02 -7.555296272039413452e-02 1.811242550611495972e-01 -4.673030599951744080e-02 -2.769526541233062744e-01 -1.719475910067558289e-02 -6.569062918424606323e-02 2.373894155025482178e-01 -7.420754432678222656e-02 -3.104212284088134766e-01 -2.652673423290252686e-01 8.119317889213562012e-02 -1.272861212491989136e-01 -1.059673205018043518e-01 -2.080146521329879761e-01 7.265681773424148560e-02 -2.533857226371765137e-01 -1.916007846593856812e-01 -1.706013232469558716e-01 -1.667495518922805786e-01
-1.144112497568130493e-01 -1.207987293601036072e-01 -1.786814630031585693e-02 9.112413227558135986e-02 2.971893921494483948e-02 -4.733188748359680176e-01 2.273548543453216553e-01 -1.331956237554550171e-01 -9.629136323928833008e-02 -1.217352822422981262e-01 1.669738441705703735e-02 -5.372573435306549072e-02 -2.994409501552581787e-01 1.159189864993095398e-01 1.117180734872817993e-01 -3.138016164302825928e-01 -2.036155164241790771e-01 1.587443053722381592e-01 -2.771019637584686279e-01 2.195254862308502197e-01 -3.983876109123229980e-02 -7.980365306138992310e-02 -5.760890990495681763e-02 1.068446412682533264e-01 -6.810744851827621460e-02 -6.021182611584663391e-02 -7.583700120449066162e-02 3.640734255313873291e-01 -6.395678967237472534e-03 7.124838232994079590e-02 -2.254414558410644531e-01 -1.058592274785041809e-01
-1.734033674001693726e-01 -1.648852378129959106e-01 -1.751736402511596680e-01 -8.789771795272827148e-02 -2.479777783155441284e-01 -2.927487194538116455e-01 3.258613646030426025e-01 1.294773072004318237e-01 -1.303298026323318481e-01 -1.184230595827102661e-01 -7.235141843557357788e-02 -1.954599022865295410e-01 -2.246048767119646072e-03 1.959227770566940308e-01 -9.264698252081871033e-03 -2.354489266872406006e-01 -1.976558417081832886e-01 4.709899798035621643e-02 -1.182637587189674377e-01 4.044260680675506592e-01 -2.273778021335601807e-01 3.309798485133796930e-04 -2.214661240577697754e-01 1.738130450248718262e-01 5.029938183724880219e-03 -1.203015074133872986e-01 3.855754807591438293e-02 7.474921643733978271e-02 -1.950066685676574707e-01 -1.021565347909927368e-01 -6.366845965385437012e-02 -2.048040181398391724e-01
-2.099708169698715210e-01 -1.839669495820999146e-01 2.709479629993438721e-01 2.076731771230697632e-01 1.093969568610191345e-01 -8.881501108407974243e-02 1.897102147340774536e-01 2.855361402034759521e-01 1.019716188311576843e-01 1.580227315425872803e-01 -4.328133165836334229e-02 2.845144458115100861e-02 -4.274481534957885742e-02 3.218469396233558655e-02 1.930222660303115845e-01 9.269478730857372284e-03 1.859013140201568604e-01 -1.318032145500183105e-01 -2.279534377157688141e-02 5.649030804634094238e-01 -9.622655063867568970e-02 2.320400997996330261e-02 -2.044293284416198730e-01 9.869828820228576660e-02 3.157373517751693726e-02 1.092507690191268921e-01 -1.754109412431716919e-01 2.596384845674037933e-02 -1.553037017583847046e-01 -1.966107934713363647e-01 -1.396356821060180664e-01 1.742009371519088745e-01
-2.039189040660858154e-01 -1.859873533248901367e-01 6.102853640913963318e-02 2.513428926467895508e-01 -1.218724399805068970e-01 -8.049245178699493408e-02 2.102076709270477295e-01 1.724691316485404968e-02 -1.023339703679084778e-01 3.392445147037506104e-01 -1.871880441904067993e-01 1.552557647228240967e-01 -1.358413100242614746e-01 -3.551079705357551575e-02 1.112076193094253540e-01 -1.752867847681045532e-01 -8.853097446262836456e-03 -2.239987999200820923e-02 4.377644136548042297e-02 1.828029900789260864e-01 -4.590513929724693298e-02 -1.618737727403640747e-01 -3.554241061210632324e-01 -4.059280082583427429e-02 2.876275181770324707e-01 -3.024382889270782471e-01 -2.665109038352966309e-01 7.642102986574172974e-02 -3.380869701504707336e-02 2.021378092467784882e-02 -9.854639321565628052e-02 -2.984535098075866699e-01
-2.256492972373962402e-01 -1.716216802597045898e-01 -6.509834900498390198e-03 -1.254954189062118530e-01 -7.552430033683776855e-02 -1.738328784704208374e-01 1.020128130912780762e-01 2.130177170038223267e-01 -1.204860955476760864e-01 1.495039314031600952e-01 -8.143155276775360107e-02 6.602346897125244141e-02 2.884009182453155518e-01 8.406820148229598999e-02 3.383078798651695251e-02 -2.671147286891937256e-01 -4.166703671216964722e-02 1.077764853835105896e-01 -1.117630302906036377e-02 -1.210761442780494690e-02 5.327061749994754791e-03 1.151301190257072449e-01 -5.810270905494689941e-01 -9.556496143341064453e-02 1.118447929620742798e-01 6.971628218889236450e-02 -3.056313693523406982e-01 2.458540350198745728e-01 -3.760801255702972412e-02 -9.738776832818984985e-02 1.813894510269165039e-01 -1.134864911437034607e-01
-8.370048552751541138e-02 -4.547418653964996338e-02 -6.370089948177337646e-02 -2.460649423301219940e-02 4.079635441303253174e-01 1.023154240101575851e-02 2.241776324808597565e-02 -1.729389280080795288e-01 6.516856700181961060e-02 7.043004035949707031e-02 -1.666113436222076416e-01 -2.999054789543151855e-01 2.969257533550262451e-02 1.068647131323814392e-01 -9.583223611116409302e-02 -2.646717429161071777e-01 -2.022633999586105347e-01 -6.256178766489028931e-02 -5.129189696162939072e-03 2.012962549924850464e-01 1.050580665469169617e-01 -3.398347496986389160e-01 -9.282948821783065796e-02 1.325920373201370239e-01 3.535553440451622009e-02 1.390528529882431030e-01 -1.521199196577072144e-01 4.527916610240936279e-01 -2.597056031227111816e-01 -6.195524707436561584e-02 -9.319123625755310059e-02 6.369338929653167725e-02
-1.442195624113082886e-01 -4.356522485613822937e-02 5.160837620496749878e-02 -3.916767612099647522e-02 1.091059669852256775e-01 1.290985792875289917e-01 1.976141929626464844e-01 1.529390960931777954e-01 -2.000902220606803894e-02 -1.289265509694814682e-02 -3.664045780897140503e-02 4.668174311518669128e-02 -1.296669244766235352e-01 -1.006096303462982178e-01 8.268242329359054565e-02 -2.724799215793609619e-01 7.748287916183471680e-02 -4.073612689971923828e-01 1.162384673953056335e-01 3.589149415493011475e-01 3.144069388508796692e-02 -1.314584165811538696e-01 -1.396486759185791016e-01 -7.239504158496856689e-02 1.483770757913589478e-01 4.860608372837305069e-03 -3.438854217529296875e-02 5.271438956260681152e-01 1.908271014690399170e-01 4.598284140229225159e-02 -1.313511431217193604e-01 -2.362436950206756592e-01
3.390484722331166267e-03 -1.498114913702011108e-01 1.791961938142776489e-01 -5.026648938655853271e-02 1.043994277715682983e-01 -1.980770975351333618e-01 3.132107853889465332e-01 -8.146151900291442871e-02 2.053630650043487549e-01 -3.011815249919891357e-01 8.184168487787246704e-02 1.242450252175331116e-01 -2.411716245114803314e-02 -3.617598488926887512e-02 1.094288900494575500e-01 -1.655525416135787964e-01 5.244570598006248474e-02 -9.556355327367782593e-02 -2.492367923259735107e-01 -6.873853504657745361e-02 -8.061775565147399902e-02 -5.192828178405761719e-02 -4.399097561836242676e-01 -2.266477234661579132e-02 3.498918563127517700e-02 3.805958852171897888e-02 -4.084065556526184082e-01 2.068948894739151001e-01 -1.834163069725036621e-02 -2.378925234079360962e-01 -1.053841263055801392e-01 -1.716919094324111938e-01
5.272179469466209412e-02 -1.552391499280929565e-01 3.901348263025283813e-02 2.331092357635498047e-01 9.516595304012298584e-02 -8.833482116460800171e-02 2.455979436635971069e-01 1.571737527847290039e-01 -4.955475404858589172e-02 2.904334291815757751e-02 4.360531643033027649e-02 1.901678293943405151e-01 -1.925268620252609253e-01 -2.918625771999359131e-01 -1.436680406332015991e-01 -1.328789293766021729e-01 -2.863128297030925751e-02 -1.862024813890457153e-01 -1.842198148369789124e-02 2.850431203842163086e-02 8.598180860280990601e-02 -2.565810456871986389e-02 -2.577593922615051270e-01 3.438651561737060547e-01 2.506546080112457275e-01 -5.223267897963523865e-02 -2.243339717388153076e-01 3.870311677455902100e-01 -1.900320798158645630e-01 -2.611449956893920898e-01 -1.080875471234321594e-01 -4.920942708849906921e-02
-4.703349992632865906e-02 -2.168692350387573242e-01 4.916534572839736938e-02 2.783712744712829590e-01 5.931669473648071289e-02 -1.254974454641342163e-01 1.197473332285881042e-01 3.120340406894683838e-02 1.561831589788198471e-02 1.265286356210708618e-01 2.258548326790332794e-02 2.641209363937377930e-01 -4.236565530300140381e-02 -1.599393039941787720e-01 -1.575927948579192162e-03 -9.270437806844711304e-02 8.621282875537872314e-02 -2.515499293804168701e-01 -1.691161841154098511e-01 2.551148086786270142e-02 -1.360601037740707397e-01 -7.681060582399368286e-02 -1.452802121639251709e-01 3.407188355922698975e-01 2.723250091075897217e-01 -6.607373803853988647e-02 -2.765535116195678711e-01 3.990670144557952881e-01 -3.057166337966918945e-01 -1.816612333059310913e-01 -1.067755371332168579e-01 8.640002459287643433e-03
-5.466193705797195435e-02 -2.963621020317077637e-01 2.644836902618408203e-01 8.439952880144119263e-02 2.564172446727752686e-01 -2.712760269641876221e-01 1.938602477312088013e-01 1.472456604242324829e-01 -1.753915548324584961e-01 5.287852883338928223e-02 -4.211706668138504028e-02 -3.262291550636291504e-01 -2.034265995025634766e-01 -1.518204659223556519e-01 9.800440818071365356e-02 1.472489237785339355e-01 -3.152205348014831543e-01 -2.203281521797180176e-01 -9.914407879114151001e-02 1.270438283681869507e-01 1.344094574451446533e-01 -1.084626913070678711e-01 -2.660357356071472168e-01 6.467336416244506836e-02 -8.250919729471206665e-02 6.281732022762298584e-02 -2.336435914039611816e-01 7.632521539926528931e-02 -1.482086032629013062e-01 -2.122822031378746033e-02 -1.428644359111785889e-01 5.801339074969291687e-02
-1.846007406711578369e-01 -1.236321330070495605e-01 1.343646049499511719e-01 2.294358015060424805e-01 -8.650401234626770020e-02 -1.157678365707397461e-01 4.529465362429618835e-02 1.382488757371902466e-01 -1.670531034469604492e-01 1.691378802061080933e-01 -2.320474386215209961e-01 1.786025613546371460e-01 1.996842026710510254e-01 8.869915269315242767e-03 9.338017553091049194e-02 -1.591890901327133179e-01 -2.881648205220699310e-02 2.641338109970092773e-01 1.695648282766342163e-01 4.513732194900512695e-01 -2.626812160015106201e-01 2.888114191591739655e-02 -2.931468486785888672e-01 8.994073420763015747e-02 1.861579120159149170e-01 3.313405439257621765e-02 -1.429576724767684937e-01 2.063049226999282837e-01 -2.154891937971115112e-01 -6.326556205749511719e-02 -7.197318971157073975e-02 1.744303107261657715e-02
-1.466635167598724365e-01 -5.677290260791778564e-03 1.398333162069320679e-01 2.944017350673675537e-01 -2.105057835578918457e-01 -7.982278615236282349e-02 2.272016257047653198e-01 1.510074436664581299e-01 -5.414976179599761963e-02 1.846357285976409912e-01 -1.884448230266571045e-01 1.401801854372024536e-01 -1.490255147218704224e-01 1.011871770024299622e-01 2.162990421056747437e-01 -7.026921957731246948e-02 4.739777650684118271e-03 7.003983110189437866e-02 8.737020939588546753e-02 5.050141811370849609e-01 -5.436005815863609314e-02 -2.157519906759262085e-01 -2.073690742254257202e-01 -1.183158010244369507e-01 1.477553099393844604e-01 1.309521794319152832e-01 -1.204904839396476746e-01 1.794852763414382935e-01 -2.065148800611495972e-01 -1.695531606674194336e-01 -1.958251744508743286e-01 3.472785651683807373e-02
-3.312991261482238770e-01 -1.778805106878280640e-01 -1.841402947902679443e-01 2.590124905109405518e-01 1.949326992034912109e-01 -1.466446220874786377e-01 1.876546442508697510e-01 -1.761196255683898926e-01 -1.179956793785095215e-01 2.068321965634822845e-02 -2.426113188266754150e-02 1.383507996797561646e-01 7.172441482543945312e-02 -3.793129930272698402e-03 -1.292285472154617310e-01 -1.864756047725677490e-01 -8.580268174409866333e-02 2.414205297827720642e-02 -3.718423470854759216e-02 4.395470321178436279e-01 4.043341800570487976e-02 -1.402319371700286865e-01 2.033837437629699707e-01 9.420602023601531982e-02 -8.746859431266784668e-02 2.557301223278045654e-01 -5.834564566612243652e-02 6.745782494544982910e-02 -3.005029261112213135e-01 2.106377109885215759e-02 -2.014774978160858154e-01 -2.339765578508377075e-01
-2.352827340364456177e-01 2.761673927307128906e-01 -1.511152647435665131e-02 2.425969243049621582e-01 1.168472096323966980e-01 -1.480036824941635132e-01 1.673284322023391724e-01 5.696692690253257751e-02 2.046905457973480225e-01 9.475697576999664307e-02 -6.296265125274658203e-02 -8.408823609352111816e-02 -1.720008254051208496e-01 -1.366085857152938843e-01 -2.116913534700870514e-02 -4.940625131130218506e-01 -4.549741744995117188e-02 2.727046050131320953e-02 -2.731412649154663086e-01 1.522818803787231445e-01 2.913282439112663269e-02 -1.562431305646896362e-01 -2.293662726879119873e-01 2.593985795974731445e-01 1.065174043178558350e-01 1.889064162969589233e-01 -9.115556627511978149e-02 1.866094619035720825e-01 1.359926611185073853e-01 6.021902710199356079e-02 -1.061982065439224243e-01 -1.358529925346374512e-01
-8.716956526041030884e-02 -1.819972544908523560e-01 1.764416247606277466e-01 1.455169469118118286e-01 1.298880875110626221e-01 -3.173535168170928955e-01 -2.902087382972240448e-02 8.832675963640213013e-02 3.130918741226196289e-02 -1.379116028547286987e-01 1.929830312728881836e-01 -2.248051762580871582e-02 -1.588391885161399841e-02 2.151947021484375000e-01 -2.958942651748657227e-01 3.218447044491767883e-02 -3.396842479705810547e-01 -8.627621829509735107e-02 -1.687496602535247803e-01 2.359460443258285522e-01 2.083031535148620605e-01 -1.754278987646102905e-01 -4.486149847507476807e-01 1.280217170715332031e-01 4.818467423319816589e-02 -6.165157537907361984e-03 -1.000760644674301147e-01 -3.006050921976566315e-02 -1.417261660099029541e-01 -1.043152213096618652e-01 2.029385715723037720e-01 -6.024139374494552612e-02
-3.376879692077636719e-01 8.055948652327060699e-03 4.585106968879699707e-01 1.580977737903594971e-01 8.499579131603240967e-02 7.616635877639055252e-03 1.510302126407623291e-01 1.469774693250656128e-01 1.049373000860214233e-01 1.989750862121582031e-01 8.975157886743545532e-02 1.049091145396232605e-01 2.388662286102771759e-02 -2.810203656554222107e-02 -1.141860242933034897e-02 -6.246691569685935974e-02 -2.987661361694335938e-01 -4.326766133308410645e-01 9.804800897836685181e-02 1.937229335308074951e-01 3.395375981926918030e-02 -1.571217328310012817e-01 -1.185902580618858337e-01 5.266268551349639893e-02 -1.981151476502418518e-02 -1.387695074081420898e-01 -1.814219057559967041e-01 2.621159553527832031e-01 -1.403628438711166382e-01 1.256645768880844116e-01 2.094511315226554871e-02 2.082219161093235016e-02
-2.325583100318908691e-01 -4.362657666206359863e-01 6.069245189428329468e-02 -7.700527459383010864e-02 -3.871946781873703003e-02 -2.476447820663452148e-01 6.676086038351058960e-02 -3.381009772419929504e-02 -1.686650067567825317e-01 -1.293992530554533005e-02 3.446958027780056000e-03 4.447309300303459167e-02 7.754632830619812012e-02 7.756995409727096558e-02 -4.186412785202264786e-03 -1.584696173667907715e-01 -1.984484642744064331e-01 -1.133252158761024475e-01 -2.651016712188720703e-01 5.508643388748168945e-01 1.639334559440612793e-01 6.966954469680786133e-02 -3.967465087771415710e-02 1.800700575113296509e-01 -5.004104226827621460e-02 -4.388679563999176025e-02 -2.503394149243831635e-02 3.052305281162261963e-01 -2.672917954623699188e-02 1.044924780726432800e-01 4.086568206548690796e-02 8.108462393283843994e-02
-1.811233013868331909e-01 -2.621197700500488281e-01 1.497393846511840820e-01 2.330953925848007202e-01 1.114478558301925659e-01 -2.380918711423873901e-02 2.159776985645294189e-01 2.168307453393936157e-01 -2.632271349430084229e-01 7.723863422870635986e-02 -8.285358548164367676e-02 2.190131098031997681e-01 1.761245168745517731e-02 9.191275388002395630e-02 1.767854094505310059e-01 1.468250807374715805e-02 -3.517346829175949097e-02 5.640080198645591736e-02 1.454172134399414062e-01 3.112037777900695801e-01 -5.745444819331169128e-02 -4.244278967380523682e-01 -1.705534458160400391e-01 7.843936979770660400e-02 2.675416171550750732e-01 1.250096410512924194e-01 -1.901162862777709961e-01 5.518317967653274536e-02 -8.368513733148574829e-02 -1.451309025287628174e-01 1.413251738995313644e-02 -2.213944792747497559e-01
-2.046832889318466187e-01 -1.207660511136054993e-01 1.045348793268203735e-01 1.819711737334728241e-02 7.847181707620620728e-02 -3.949693739414215088e-01 2.256309986114501953e-01 6.896402686834335327e-02 -8.299476653337478638e-02 -5.336921662092208862e-02 -3.074633330106735229e-02 7.007870078086853027e-02 1.206435859203338623e-01 3.565842807292938232e-01 -5.739603564143180847e-02 -2.189825177192687988e-01 -2.191791981458663940e-01 6.252247095108032227e-02 4.227061197161674500e-02 1.502775400876998901e-01 -2.752902507781982422e-01 -8.236980438232421875e-02 -4.009849429130554199e-01 -8.806512504816055298e-02 -4.885860159993171692e-02 8.607497811317443848e-02 -2.970336973667144775e-01 -8.699674904346466064e-02 -5.864703655242919922e-02 -4.681796208024024963e-02 -2.591417431831359863e-01 -8.831819519400596619e-03
-1.785948127508163452e-01 -3.325812220573425293e-01 2.167844586074352264e-02 3.097768407315015793e-03 -1.051526889204978943e-01 -8.512652665376663208e-02 1.864226907491683960e-01 -2.811196744441986084e-01 2.313985116779804230e-02 -1.585908681154251099e-01 -4.034490324556827545e-03 7.234483957290649414e-02 -3.147844970226287842e-01 -3.661928698420524597e-02 -2.348386794328689575e-01 1.800217777490615845e-01 9.092486649751663208e-02 -9.535286575555801392e-03 3.709951415657997131e-02 1.837953478097915649e-01 -1.846075206995010376e-01 -8.716870099306106567e-02 -4.170089364051818848e-01 1.904528737068176270e-01 1.407364569604396820e-02 1.744265556335449219e-01 1.951410621404647827e-01 1.742132753133773804e-02 -6.947181373834609985e-02 -2.522777915000915527e-01 -1.019052341580390930e-01 -2.505620121955871582e-01
-1.749217361211776733e-01 -1.245818734169006348e-01 1.133426129817962646e-01 2.938475608825683594e-01 1.343648582696914673e-01 -3.296872675418853760e-01 3.721895813941955566e-01 -1.619168221950531006e-01 -2.350136339664459229e-01 -9.678812325000762939e-02 -2.252439707517623901e-01 -6.448548287153244019e-02 5.159875005483627319e-02 1.429214328527450562e-01 -1.649999618530273438e-01 -3.208877891302108765e-02 7.032521814107894897e-02 -1.937352567911148071e-01 -4.667165130376815796e-02 1.758297830820083618e-01 -2.414471060037612915e-01 -1.222711652517318726e-01 -1.946332007646560669e-01 -1.010902523994445801e-01 1.162808537483215332e-01 -4.697942733764648438e-02 9.742349386215209961e-02 6.885330192744731903e-03 -9.712106734514236450e-02 4.197576269507408142e-02 -2.514799237251281738e-01 -3.094149231910705566e-01
-1.176118776202201843e-01 -2.875709831714630127e-01 -1.009421795606613159e-01 -1.849496550858020782e-02 7.923334091901779175e-02 -4.554835259914398193e-01 2.755588851869106293e-02 3.233582526445388794e-02 -1.001391336321830750e-01 1.894003897905349731e-01 5.420178174972534180e-02 -2.241826802492141724e-01 1.296975649893283844e-02 5.480059888213872910e-03 -1.576573997735977173e-01 9.951052069664001465e-02 -5.600723624229431152e-02 -1.273382604122161865e-01 -1.547501981258392334e-01 1.248183622956275940e-01 -3.120746277272701263e-02 -1.406907290220260620e-01 -3.180279135704040527e-01 1.284591853618621826e-01 -2.656651139259338379e-01 -3.192682564258575439e-02 -2.322795838117599487e-01 3.764039576053619385e-01 -6.133818253874778748e-02 -2.533743977546691895e-01 7.652664184570312500e-02 -7.070792466402053833e-02
4.262562096118927002e-02 8.813063800334930420e-02 -7.912089675664901733e-02 1.027064919471740723e-01 2.670535743236541748e-01 -1.426257789134979248e-01 1.376951783895492554e-01 -2.943403646349906921e-02 3.065262138843536377e-01 -9.255274385213851929e-02 -3.661612793803215027e-02 -2.917195856571197510e-01 -1.741500049829483032e-01 1.353741735219955444e-01 1.401843316853046417e-02 -2.728712558746337891e-01 2.406525239348411560e-02 8.846328407526016235e-02 -2.024812251329421997e-01 4.292992353439331055e-01 1.120259463787078857e-01 -5.722140520811080933e-02 -2.060017734766006470e-01 2.926213443279266357e-01 5.477156490087509155e-02 -2.696215361356735229e-02 -2.834781706333160400e-01 1.209313571453094482e-01 -4.539363831281661987e-02 1.046945378184318542e-01 -2.389700710773468018e-01 5.845842510461807251e-02
-5.559850856661796570e-02 -1.788702607154846191e-01 9.729614481329917908e-03 -8.316522091627120972e-02 5.109394788742065430e-01 -4.888210818171501160e-02 2.331927120685577393e-01 -4.988590255379676819e-02 -4.704630374908447266e-02 8.998607844114303589e-02 4.197342321276664734e-02 -3.055330514907836914e-01 1.615557633340358734e-02 5.458124727010726929e-02 -1.515573263168334961e-01 -1.951231807470321655e-01 -3.414442390203475952e-02 1.053902506828308105e-01 -4.706659913063049316e-02 2.098776251077651978e-01 6.474087387323379517e-02 -3.167730271816253662e-01 -2.005827128887176514e-01 -5.026084929704666138e-02 1.400789022445678711e-01 1.812700778245925903e-01 -1.461556106805801392e-01 3.225613236427307129e-01 -2.561036348342895508e-01 -7.839415222406387329e-02 2.377832680940628052e-02 -1.089030951261520386e-01
-3.472370505332946777e-01 -3.617931529879570007e-02 -9.435890614986419678e-02 -5.386773869395256042e-02 3.753073215484619141e-01 -3.255756795406341553e-01 2.758658677339553833e-02 -8.327730745077133179e-02 2.528224606066942215e-03 1.167937144637107849e-01 -1.994798518717288971e-02 2.694477513432502747e-02 1.548898965120315552e-01 -1.765292324125766754e-02 -1.305866092443466187e-01 -4.194476306438446045e-01 -1.067112665623426437e-03 6.046441569924354553e-02 -1.063784137368202209e-01 1.995564252138137817e-01 -7.756575010716915131e-03 -1.525240093469619751e-01 -1.516985893249511719e-01 2.350308299064636230e-01 5.396472290158271790e-02 2.942326068878173828e-01 -6.875934451818466187e-02 2.112389653921127319e-01 -1.048814505338668823e-01 -2.659985423088073730e-01 -3.919545188546180725e-02 -3.464262187480926514e-02
-2.514859437942504883e-01 -3.357819616794586182e-01 4.276311695575714111e-01 -1.681573539972305298e-01 4.984466731548309326e-02 -5.617786943912506104e-02 1.804780215024948120e-01 3.119798898696899414e-01 2.083889394998550415e-02 -8.525580167770385742e-02 -8.952105417847633362e-03 9.354520589113235474e-02 -2.067693173885345459e-01 2.169607952237129211e-02 -2.854776568710803986e-02 -2.107256203889846802e-01 -1.448662877082824707e-01 -1.832360327243804932e-01 5.901515856385231018e-02 2.356204390525817871e-01 5.213487148284912109e-02 3.160274028778076172e-01 -3.443952277302742004e-02 1.530393362045288086e-01 1.707493960857391357e-01 8.736719936132431030e-02 -1.719154044985771179e-02 2.067373096942901611e-01 -1.627199798822402954e-01 -1.267246901988983154e-01 -9.597025811672210693e-02 2.473206259310245514e-03
-1.657920181751251221e-01 -2.955718934535980225e-01 -3.537589311599731445e-02 2.217970788478851318e-01 2.461978495121002197e-01 4.086225852370262146e-02 2.592963278293609619e-01 1.388148367404937744e-01 -6.605954468250274658e-02 2.851158976554870605e-01 -3.033144585788249969e-02 1.186586618423461914e-01 4.813717678189277649e-02 1.640830636024475098e-01 -3.217011224478483200e-03 -1.133802905678749084e-01 1.068111211061477661e-01 -3.054028451442718506e-01 4.753927141427993774e-02 3.363499790430068970e-02 1.766758784651756287e-02 7.497227936983108521e-02 -1.448333412408828735e-01 7.184120267629623413e-02 2.273466736078262329e-01 -7.285015285015106201e-02 -2.718465924263000488e-01 2.935013175010681152e-01 -3.904325664043426514e-01 -1.774432957172393799e-01 -1.156151643954217434e-03 -4.530975222587585449e-02
-2.409843355417251587e-01 -3.047383129596710205e-01 7.309581339359283447e-02 -1.229744520969688892e-04 -1.722189486026763916e-01 -1.609444618225097656e-01 1.325431615114212036e-01 5.803998932242393494e-02 -8.149740099906921387e-02 1.169296577572822571e-01 6.764674186706542969e-02 3.001911640167236328e-01 -1.699119210243225098e-01 1.037140712141990662e-01 1.369053274393081665e-01 -2.230829447507858276e-01 -1.133824065327644348e-01 2.636414021253585815e-02 5.650547146797180176e-02 8.418411016464233398e-02 9.893026947975158691e-02 -2.256678938865661621e-01 -2.438915371894836426e-01 -1.503929048776626587e-01 6.485699117183685303e-02 1.123325377702713013e-01 -4.374863505363464355e-01 3.127851486206054688e-01 7.952021807432174683e-02 -1.252946406602859497e-01 1.375519633293151855e-01 -1.744620651006698608e-01
-1.103068739175796509e-01 -1.118789315223693848e-01 3.915708065032958984e-01 7.464313879609107971e-03 1.674151122570037842e-01 -1.207287460565567017e-01 -3.682465106248855591e-02 -1.542386226356029510e-02 -8.438152144663035870e-04 -1.435776650905609131e-01 7.274679839611053467e-02 4.953907430171966553e-02 5.830253288149833679e-02 1.873014867305755615e-01 -2.512595057487487793e-01 1.301002502441406250e-01 -1.263865232467651367e-01 -1.716270595788955688e-01 -1.088501214981079102e-01 1.864371895790100098e-01 -5.063008517026901245e-02 3.765912353992462158e-02 -2.664937674999237061e-01 1.056439206004142761e-01 -4.142301902174949646e-02 4.149919003248214722e-02 -3.615873679518699646e-02 2.576315402984619141e-01 -3.369254171848297119e-01 -3.620816171169281006e-01 8.584517240524291992e-02 -3.598978221416473389e-01
-7.310798764228820801e-02 -2.575910389423370361e-01 1.310791373252868652e-01 8.950811624526977539e-02 2.599014937877655029e-01 8.104556798934936523e-02 2.207517921924591064e-01 1.286714226007461548e-01 -1.475352142006158829e-02 1.609458327293395996e-01 6.844072043895721436e-02 1.998346447944641113e-01 1.903787627816200256e-02 -7.492502033710479736e-02 -9.906778484582901001e-02 -2.307717204093933105e-01 1.207100450992584229e-01 -3.138298094272613525e-01 9.680303931236267090e-02 1.360292732715606689e-01 -1.119427233934402466e-01 4.673038050532341003e-02 -2.758799195289611816e-01 1.140326187014579773e-01 2.024398744106292725e-01 3.332739323377609253e-02 -1.373761743307113647e-01 5.407170653343200684e-01 1.417823042720556259e-02 -1.125757843255996704e-01 -4.541420936584472656e-02 -1.043022572994232178e-01
-6.105662882328033447e-02 -9.928336739540100098e-02 3.193102777004241943e-02 3.134391605854034424e-01 1.792285740375518799e-01 -6.815265119075775146e-02 9.646340459585189819e-02 1.215704977512359619e-01 1.277508288621902466e-01 -9.442637860774993896e-02 1.505261659622192383e-01 1.070750132203102112e-01 -2.565341629087924957e-02 -2.267347872257232666e-01 -1.073489431291818619e-02 -2.479872293770313263e-02 1.499744951725006104e-01 -3.661000132560729980e-01 -1.394790709018707275e-01 2.170779854059219360e-01 -1.981431990861892700e-02 -9.374454617500305176e-02 -4.101986885070800781e-01 2.406418919563293457e-01 2.295267283916473389e-01 -1.917438656091690063e-01 -1.198380216956138611e-01 3.344966471195220947e-01 -8.317149430513381958e-02 -1.287948340177536011e-01 -5.948915332555770874e-02 -1.137951090931892395e-01
-2.944709956645965576e-01 -2.147052437067031860e-01 9.264910221099853516e-02 1.215652301907539368e-01 -5.294538289308547974e-02 2.379882149398326874e-02 1.057570353150367737e-01 1.511267870664596558e-01 2.519789636135101318e-01 1.096761599183082581e-01 1.455914378166198730e-01 1.633694022893905640e-01 -2.079224139451980591e-01 -9.874153137207031250e-02 -2.454362511634826660e-01 -1.021633669734001160e-01 1.167052462697029114e-01 -2.730603218078613281e-01 9.230908751487731934e-02 3.023681342601776123e-01 -1.023406311869621277e-01 8.498083800077438354e-02 -3.311642110347747803e-01 5.953360721468925476e-02 8.026449382305145264e-02 -6.787701696157455444e-02 -1.911433488130569458e-01 1.380064040422439575e-01 -3.097997605800628662e-01 -2.177107334136962891e-01 -1.502497643232345581e-01 8.802101761102676392e-02
5.732650682330131531e-02 -1.539052873849868774e-01 5.100757628679275513e-02 -1.011290475726127625e-01 8.912505209445953369e-02 -1.231146156787872314e-01 2.418840304017066956e-02 -8.558227121829986572e-02 5.508938804268836975e-02 2.149136811494827271e-01 9.552048146724700928e-02 -1.790523529052734375e-01 6.141561269760131836e-02 7.202077191323041916e-03 1.973898150026798248e-02 -1.702365577220916748e-01 -4.261860549449920654e-01 -1.561700552701950073e-01 -1.553196609020233154e-01 4.227807819843292236e-01 -1.020375415682792664e-01 -2.274291813373565674e-01 -1.543712913990020752e-01 -5.884126201272010803e-02 2.268296182155609131e-01 4.282186180353164673e-02 -2.350976914167404175e-01 -9.604366868734359741e-02 -2.493417561054229736e-01 -1.099965199828147888e-01 -2.822651863098144531e-01 -1.885285079479217529e-01
-9.271641820669174194e-02 1.076518967747688293e-01 1.338364370167255402e-02 -1.035220995545387268e-01 1.897450387477874756e-01 1.142998635768890381e-01 2.746139168739318848e-01 3.853203356266021729e-02 6.901944521814584732e-03 3.673246502876281738e-01 7.292465865612030029e-02 -5.586906149983406067e-02 1.185426935553550720e-01 -6.179494783282279968e-02 -4.831918701529502869e-02 -2.634370028972625732e-01 -2.129505872726440430e-01 -1.956572234630584717e-01 -5.030246451497077942e-02 2.655861377716064453e-01 -3.773488402366638184e-01 1.522848159074783325e-01 -2.170275896787643433e-01 5.211694911122322083e-02 5.733814463019371033e-02 5.849989131093025208e-02 -1.491757035255432129e-01 3.086419999599456787e-01 -1.141141355037689209e-01 -3.085580468177795410e-01 -1.050672307610511780e-02 -7.262792438268661499e-02
1.225281413644552231e-02 -6.036005541682243347e-02 2.399529516696929932e-01 1.984016299247741699e-01 -2.530666068196296692e-02 -1.148269772529602051e-01 4.833716750144958496e-01 6.439228355884552002e-02 -1.891007274389266968e-02 -1.219256520271301270e-01 -9.609025716781616211e-02 -8.353611826896667480e-02 -3.586286604404449463e-01 2.816057801246643066e-01 5.979639291763305664e-02 -2.479444891214370728e-01 4.163012281060218811e-02 -1.887454092502593994e-01 -1.314401477575302124e-01 1.746612042188644409e-01 4.755818285048007965e-03 -3.351602852344512939e-01 -8.795295655727386475e-02 2.850935608148574829e-02 8.752354420721530914e-03 2.231774628162384033e-01 -8.723818510770797729e-02 -1.193915605545043945e-01 -2.361602038145065308e-01 -3.255045413970947266e-02 1.596286892890930176e-02 -9.144498407840728760e-02
-7.189895957708358765e-03 -9.966330230236053467e-02 3.292393684387207031e-01 1.721279509365558624e-02 -1.149658188223838806e-01 -1.027159094810485840e-01 4.512066543102264404e-01 7.477735728025436401e-02 -1.068717315793037415e-01 1.082553640007972717e-01 -1.887376904487609863e-01 1.491087973117828369e-01 -1.508967280387878418e-01 4.617499411106109619e-01 5.699142348021268845e-03 5.943126231431961060e-02 -2.165489643812179565e-01 -1.731391251087188721e-02 -1.251398026943206787e-01 2.692078948020935059e-01 -1.327045410871505737e-01 -2.478447183966636658e-02 -4.733024630695581436e-03 2.483257949352264404e-01 -5.834664218127727509e-03 1.161580458283424377e-01 -3.620026633143424988e-02 1.838559359312057495e-01 -9.912388771772384644e-02 2.224907428026199341e-01 -6.390814483165740967e-02 -2.322019636631011963e-02
-2.945002615451812744e-01 3.212684392929077148e-02 -1.123605072498321533e-01 -1.960859447717666626e-01 1.475615352392196655e-01 -1.960563361644744873e-01 1.789632290601730347e-01 -5.723601952195167542e-02 -2.740362472832202911e-02 1.199345141649246216e-01 -1.486784815788269043e-01 -8.834480494260787964e-02 1.158384978771209717e-01 -7.960084825754165649e-02 -2.957565784454345703e-01 -3.155171871185302734e-01 5.559903010725975037e-02 1.066983491182327271e-01 -1.002423465251922607e-01 1.670551449060440063e-01 -5.475100874900817871e-02 -2.895446419715881348e-01 -2.155515253543853760e-01 2.953628301620483398e-01 3.071404993534088135e-02 2.596748471260070801e-01 -1.671629995107650757e-01 1.747839003801345825e-01 -1.651913076639175415e-01 -2.542287409305572510e-01 -1.477238237857818604e-01 -1.569279842078685760e-02
-2.436126619577407837e-01 -1.434081941843032837e-01 -4.012003540992736816e-02 4.129732772707939148e-02 -1.480372902005910873e-02 -2.072708457708358765e-01 1.594770401716232300e-01 -1.098184213042259216e-01 -4.174348339438438416e-02 3.140878081321716309e-01 5.727735161781311035e-02 7.165230810642242432e-02 2.180203795433044434e-01 -4.096263647079467773e-02 -7.816337049007415771e-02 -3.067290484905242920e-01 6.677829474210739136e-02 -2.487463690340518951e-02 -1.854378730058670044e-01 5.420480370521545410e-01 2.569728195667266846e-01 -2.394623681902885437e-02 3.295019641518592834e-02 1.953702270984649658e-01 -2.001882940530776978e-01 -4.074723646044731140e-02 -1.071598008275032043e-01 1.981696188449859619e-01 -7.063840329647064209e-02 4.020076990127563477e-02 -1.957230567932128906e-01 3.658928349614143372e-02
-1.899792701005935669e-01 -2.429519295692443848e-01 -1.173057481646537781e-01 6.018426269292831421e-02 -8.134002983570098877e-02 -1.320805102586746216e-01 4.665878117084503174e-01 3.454176709055900574e-02 -2.846122980117797852e-01 -2.155601233243942261e-01 -5.218547582626342773e-02 -7.649136334657669067e-02 2.320464253425598145e-01 1.054551526904106140e-01 -1.063549146056175232e-01 -1.432910859584808350e-01 -6.722415983676910400e-02 -1.776446104049682617e-01 -2.324988096952438354e-01 3.923850655555725098e-01 -7.816267758607864380e-02 -7.132961601018905640e-02 -1.151402592658996582e-01 5.658013746142387390e-03 8.686622977256774902e-02 -1.864064782857894897e-01 -2.306145429611206055e-01 1.621590554714202881e-01 -5.533533543348312378e-02 1.214690506458282471e-01 3.978399932384490967e-02 -4.392882063984870911e-02
-1.169464439153671265e-01 -6.864665448665618896e-02 -2.002145051956176758e-01 9.263108670711517334e-02 7.925701141357421875e-02 -2.588404417037963867e-01 4.315743148326873779e-01 1.636437028646469116e-01 -1.491706371307373047e-01 6.502359360456466675e-02 -7.328376919031143188e-02 -8.950969576835632324e-02 -1.944158785045146942e-02 -8.368846960365772247e-03 -2.416502237319946289e-01 -2.729311287403106689e-01 -2.909822762012481689e-02 1.158360317349433899e-01 -9.980053454637527466e-02 2.868937253952026367e-01 1.082772016525268555e-01 -7.306069135665893555e-02 -2.212783396244049072e-01 3.311593784019351006e-03 -2.606157362461090088e-01 -1.388681679964065552e-01 1.874029785394668579e-01 3.885318934917449951e-01 -1.309335529804229736e-01 3.448085114359855652e-02 -9.569446742534637451e-02 9.538342244923114777e-03
-1.065333113074302673e-01 -1.619503945112228394e-01 -1.394824832677841187e-01 5.765828490257263184e-02 4.411127045750617981e-02 -2.120454162359237671e-01 4.237127900123596191e-01 -4.940824583172798157e-02 -1.207812875509262085e-01 -3.224920108914375305e-02 -2.863322198390960693e-02 -1.658255159854888916e-01 -1.023417934775352478e-01 -1.607297956943511963e-01 7.312690466642379761e-02 -3.344276547431945801e-01 -2.954901754856109619e-01 1.625278219580650330e-02 -2.251576632261276245e-01 2.604538500308990479e-01 1.439157873392105103e-02 -1.450390368700027466e-01 -1.061155796051025391e-01 1.564770489931106567e-01 -3.628604114055633545e-03 1.440456211566925049e-01 5.088080465793609619e-02 3.166025876998901367e-01 1.748754829168319702e-02 2.707873880863189697e-01 -1.063880547881126404e-01 -2.041528224945068359e-01
-1.877065598964691162e-01 -2.619792707264423370e-02 3.454619050025939941e-01 1.438337713479995728e-01 5.873553827404975891e-02 -2.540394850075244904e-02 3.768855035305023193e-01 -1.359115093946456909e-01 1.636522412300109863e-01 8.491380512714385986e-02 -1.867897212505340576e-01 1.098167747259140015e-01 -2.800726294517517090e-01 1.125977858901023865e-01 1.001221965998411179e-02 4.281329922378063202e-03 1.379410456866025925e-02 -1.969456076622009277e-01 1.775872707366943359e-01 3.385734558105468750e-01 -4.270515963435173035e-02 -3.668400645256042480e-01 3.865677863359451294e-02 1.672291904687881470e-01 5.724691227078437805e-02 1.821976006031036377e-01 -6.970706582069396973e-02 1.292659435421228409e-02 -2.929839491844177246e-01 -6.267343461513519287e-02 5.449371784925460815e-02 4.493468999862670898e-02
-8.203595876693725586e-02 -7.470356673002243042e-02 2.367539107799530029e-01 8.156135678291320801e-02 1.206279844045639038e-01 -1.476666145026683807e-02 3.081911206245422363e-01 7.328112423419952393e-02 -9.531021863222122192e-02 1.783495992422103882e-01 1.956749409437179565e-01 2.163249552249908447e-01 1.884933561086654663e-01 5.589935556054115295e-02 5.063160881400108337e-02 5.301725491881370544e-02 -9.472608566284179688e-02 2.029289007186889648e-01 -1.491651833057403564e-01 3.491530418395996094e-01 -3.479978069663047791e-02 -1.386545896530151367e-01 -2.997035682201385498e-01 -1.924506574869155884e-02 1.327598690986633301e-01 2.575584948062896729e-01 -1.831450313329696655e-01 3.020028173923492432e-01 -1.464198976755142212e-01 -2.891329824924468994e-01 -9.097324311733245850e-02 -1.135555729269981384e-01
-3.202362060546875000e-01 -3.427422046661376953e-01 -1.007537264376878738e-02 2.906998991966247559e-02 -1.212037950754165649e-01 -1.298546046018600464e-01 2.827932834625244141e-01 8.924977481365203857e-02 -7.454312592744827271e-02 -1.151768565177917480e-01 -1.585260778665542603e-01 7.736579328775405884e-02 1.596826761960983276e-01 -2.966054156422615051e-02 1.084231659770011902e-01 -2.191896885633468628e-01 -1.997590512037277222e-01 -2.009403891861438751e-02 -2.268212735652923584e-01 4.853520393371582031e-01 -9.671813994646072388e-02 3.287019953131675720e-02 -7.553470134735107422e-02 6.079658120870590210e-02 -1.131169125437736511e-01 -1.313486844301223755e-01 -2.050037682056427002e-01 2.888166606426239014e-01 -1.403778512030839920e-02 1.157165970653295517e-02 -8.133250474929809570e-02 1.175998076796531677e-01
-1.912855505943298340e-01 -3.072443902492523193e-01 1.321703493595123291e-01 -3.228501379489898682e-01 -1.602749377489089966e-01 -1.949202269315719604e-01 2.396347224712371826e-01 2.039710581302642822e-01 -3.161212056875228882e-02 -8.350713551044464111e-02 -1.472245305776596069e-01 2.102025151252746582e-01 -1.436982005834579468e-01 1.304672006517648697e-02 -2.289773970842361450e-01 -2.657374441623687744e-01 -2.860559225082397461e-01 -3.273923397064208984e-01 2.063400894403457642e-01 1.533485800027847290e-01 -2.056558988988399506e-02 -1.027808040380477905e-01 1.266802102327346802e-02 1.238269954919815063e-01 1.884406656026840210e-01 1.042570266872644424e-02 -1.118399649858474731e-01 7.382454723119735718e-02 -9.848598390817642212e-02 -6.498835049569606781e-03 -1.419211179018020630e-01 4.304527491331100464e-02
-3.041523136198520660e-02 -3.001374304294586182e-01 -9.209658950567245483e-02 1.788274645805358887e-01 -6.645571906119585037e-03 -2.062621861696243286e-01 4.256705045700073242e-01 8.427672833204269409e-02 -4.126647487282752991e-02 -7.339615374803543091e-02 1.016284003853797913e-01 2.416904456913471222e-02 1.041686534881591797e-01 -5.233579874038696289e-02 -1.128092873841524124e-03 -3.580032289028167725e-01 -2.310572415590286255e-01 -7.955767214298248291e-02 -2.285483777523040771e-01 2.660726308822631836e-01 7.439412921667098999e-02 -2.883814871311187744e-01 -1.027631983160972595e-01 1.559070050716400146e-01 -1.744753122329711914e-02 -2.805678360164165497e-02 9.781413525342941284e-02 2.743789851665496826e-01 1.275505721569061279e-01 1.434467583894729614e-01 -4.794870316982269287e-02 -2.156040966510772705e-01
-3.313462138175964355e-01 -5.108910426497459412e-02 -1.906497180461883545e-01 -7.429226487874984741e-02 -2.608231902122497559e-01 -2.450834661722183228e-01 2.359414100646972656e-01 4.224913939833641052e-02 -2.056093513965606689e-01 5.417987331748008728e-02 2.309086732566356659e-02 -1.243601888418197632e-01 -7.971542328596115112e-02 1.023027300834655762e-01 1.122114658355712891e-01 -2.888897657394409180e-01 -2.424839437007904053e-01 8.664941042661666870e-02 1.343420054763555527e-02 4.683798253536224365e-01 -2.391273826360702515e-01 6.411942094564437866e-02 -2.009167522192001343e-01 1.010063942521810532e-02 -3.744973614811897278e-02 2.172440104186534882e-02 3.585521131753921509e-02 3.871548548340797424e-02 -1.860591769218444824e-01 -2.037658840417861938e-01 -4.970087483525276184e-02 -1.233262792229652405e-01
-2.876412682235240936e-02 -1.001026183366775513e-01 1.202127709984779358e-01 1.379645019769668579e-01 -1.579016000032424927e-01 -1.773323267698287964e-01 1.864531934261322021e-01 -2.615403831005096436e-01 -9.786364436149597168e-02 5.459509789943695068e-02 1.433123797178268433e-01 -1.255664508789777756e-02 5.866858735680580139e-02 1.521067321300506592e-01 1.980525106191635132e-01 -2.002148628234863281e-01 -2.337993085384368896e-01 2.707353048026561737e-02 1.172031089663505554e-01 1.734804958105087280e-01 -1.309504732489585876e-02 -2.392858713865280151e-01 -3.511000871658325195e-01 -2.493528574705123901e-01 -4.750548675656318665e-02 1.898888647556304932e-01 -2.757069170475006104e-01 9.750594198703765869e-02 -3.042490780353546143e-01 -1.860131025314331055e-01 -2.441841363906860352e-01 -6.511990725994110107e-02
6.196509301662445068e-02 -2.696394026279449463e-01 3.187898546457290649e-02 1.101065874099731445e-01 7.537002116441726685e-02 -4.760455787181854248e-01 -9.201328456401824951e-02 -1.421018242835998535e-01 -1.177514195442199707e-01 8.336958289146423340e-02 1.683209091424942017e-01 -1.886647939682006836e-01 -5.167243257164955139e-02 -1.474575847387313843e-01 -1.091860979795455933e-01 -2.753209471702575684e-01 -2.818737328052520752e-01 -1.263169348239898682e-01 -1.965957731008529663e-01 2.241210043430328369e-01 -7.421597093343734741e-02 -1.418127417564392090e-01 -1.827301830053329468e-01 1.026828736066818237e-01 -1.886775940656661987e-01 1.914344578981399536e-01 -2.079354524612426758e-01 2.102529704570770264e-01 -1.735003590583801270e-01 1.738299056887626648e-02 -1.954508200287818909e-02 9.032336622476577759e-02
-9.976811707019805908e-03 -9.785465896129608154e-03 9.406244009733200073e-02 -1.329669207334518433e-01 2.526531815528869629e-01 1.057127490639686584e-01 2.319048494100570679e-01 7.010989636182785034e-02 1.070169657468795776e-01 1.517031043767929077e-01 1.140877753496170044e-01 1.690831333398818970e-01 -1.163425967097282410e-01 6.807753443717956543e-02 -1.566725075244903564e-01 -1.121716201305389404e-01 -4.368127882480621338e-02 -9.807378053665161133e-02 8.948668092489242554e-02 2.260851413011550903e-01 -3.401305899024009705e-02 4.912787303328514099e-02 -3.596381247043609619e-01 2.629016637802124023e-01 3.866679221391677856e-02 -1.960732638835906982e-01 -3.508373200893402100e-01 2.596262991428375244e-01 -1.650625765323638916e-01 -2.993597388267517090e-01 -2.454725801944732666e-01 -1.672573387622833252e-01
-1.010149270296096802e-01 -5.982871353626251221e-02 2.215122729539871216e-01 4.973666742444038391e-02 8.000981807708740234e-02 -5.229704082012176514e-02 4.781774878501892090e-01 2.120879106223583221e-02 2.494812607765197754e-01 4.017270728945732117e-02 -1.440148502588272095e-01 1.648985892534255981e-01 -3.421146422624588013e-03 -2.737829685211181641e-01 1.078518927097320557e-01 -7.920925272628664970e-04 9.148950874805450439e-02 -1.809374392032623291e-01 -1.669238880276679993e-02 1.928357183933258057e-01 -1.766530424356460571e-01 -3.893314599990844727e-01 -1.848392486572265625e-01 1.020952239632606506e-01 9.628108143806457520e-02 -2.449824810028076172e-01 1.296968460083007812e-01 5.545549839735031128e-02 -2.359710037708282471e-01 -2.404546551406383514e-02 -2.049935162067413330e-01 -6.807152926921844482e-02
8.172255009412765503e-02 -2.970682680606842041e-01 8.062136918306350708e-02 2.241580188274383545e-01 3.215670585632324219e-03 1.604022383689880371e-01 1.535415053367614746e-01 -8.201786875724792480e-02 -4.886585101485252380e-02 -1.829855260439217091e-03 3.248858032748103142e-03 -1.852862164378166199e-02 -3.956447243690490723e-01 -2.370262285694479942e-03 -5.611893907189369202e-02 -1.767869144678115845e-01 -3.349751979112625122e-02 -2.952977716922760010e-01 2.320319414138793945e-02 2.024069279432296753e-01 -1.480868160724639893e-01 -3.738906383514404297e-01 -2.064649015665054321e-01 3.137895166873931885e-01 8.225779980421066284e-02 8.530971407890319824e-02 -1.966198086738586426e-01 -1.439618021249771118e-01 -2.621499896049499512e-01 -9.570145606994628906e-02 1.203244701027870178e-01 1.275105401873588562e-02
-3.993465006351470947e-02 -9.469223767518997192e-02 2.055541127920150757e-01 2.158013582229614258e-01 9.045892953872680664e-02 -1.556145995855331421e-01 2.171285599470138550e-01 1.570160537958145142e-01 -1.096025947481393814e-02 5.358023196458816528e-02 -3.052959032356739044e-02 2.190577834844589233e-01 -1.094773486256599426e-01 8.641268312931060791e-02 -1.836044192314147949e-01 7.514397148042917252e-03 3.949401900172233582e-02 -1.278926581144332886e-01 -9.348691999912261963e-02 7.619632780551910400e-02 -2.278425358235836029e-02 -1.846494674682617188e-01 -2.665823996067047119e-01 2.920428216457366943e-01 3.199517130851745605e-01 -1.906695216894149780e-01 -2.233587801456451416e-01 4.924942553043365479e-01 -5.770115181803703308e-02 -6.172167509794235229e-02 -1.651190370321273804e-01 -4.786250367760658264e-02
-2.182387411594390869e-01 -1.486844103783369064e-02 -2.283644080162048340e-01 -5.515970662236213684e-02 1.868356764316558838e-01 -2.803261578083038330e-01 1.417325735092163086e-01 -3.277495130896568298e-02 1.008968278765678406e-01 2.539645731449127197e-01 -2.324004471302032471e-01 2.462098374962806702e-02 8.357629179954528809e-02 1.384664922952651978e-01 -1.126668695360422134e-02 -2.335789203643798828e-01 -3.044668957591056824e-02 1.685989648103713989e-01 -6.992420554161071777e-02 9.224765002727508545e-02 -1.033743247389793396e-01 9.873582981526851654e-03 -2.903886437416076660e-01 3.031499385833740234e-01 3.317673206329345703e-01 2.857077419757843018e-01 -2.038390487432479858e-01 1.435071527957916260e-01 -1.572667360305786133e-01 -1.336013823747634888e-01 1.235970780253410339e-01 -1.034629568457603455e-01
-3.027545213699340820e-01 -2.408627569675445557e-01 3.315646201372146606e-02 1.856350004673004150e-01 -1.001041568815708160e-02 -9.021736681461334229e-02 3.322131931781768799e-01 -7.121319323778152466e-02 -2.668270608410239220e-03 -1.130799949169158936e-02 6.511390954256057739e-02 5.626298114657402039e-02 9.177508205175399780e-02 1.287325918674468994e-01 -5.491838231682777405e-02 -9.532936662435531616e-02 -7.314987480640411377e-03 9.239643067121505737e-02 1.614200621843338013e-01 4.570548832416534424e-01 -9.459937922656536102e-03 -2.753476500511169434e-01 -1.308937221765518188e-01 -2.748697588685899973e-04 2.702097296714782715e-01 -3.082594871520996094e-01 -1.815087795257568359e-01 -3.867371007800102234e-02 -4.648159071803092957e-02 5.793736875057220459e-02 -9.920981712639331818e-03 -3.190154135227203369e-01
-8.552942425012588501e-02 9.611731022596359253e-02 -1.604393273591995239e-01 -8.731902390718460083e-02 7.515997439622879028e-02 -1.621181517839431763e-01 4.245612323284149170e-01 3.169437646865844727e-01 -5.062335729598999023e-02 -2.754710614681243896e-02 -1.497323717921972275e-02 -1.422954350709915161e-01 -1.124736517667770386e-01 1.685608029365539551e-01 8.306977897882461548e-02 -7.176853716373443604e-02 -1.933705955743789673e-01 1.059087365865707397e-02 1.100659966468811035e-01 4.375252127647399902e-01 3.338025882840156555e-02 -1.034908071160316467e-01 -2.429903447628021240e-01 3.232962191104888916e-01 4.087218269705772400e-02 2.120667397975921631e-01 -1.166767552495002747e-01 1.405330896377563477e-01 2.222191542387008667e-01 -1.189329028129577637e-01 2.350811846554279327e-02 -3.800568403676152229e-03
-1.824712157249450684e-01 -5.343236327171325684e-01 -3.143732622265815735e-02 -9.201960265636444092e-02 -2.457377128303050995e-02 -6.181361153721809387e-02 3.438461720943450928e-01 -1.866702288389205933e-01 -2.126280516386032104e-01 -2.245327457785606384e-02 -2.724407427012920380e-02 6.285953568294644356e-04 5.067297071218490601e-02 -1.414247900247573853e-01 3.030281222891062498e-04 -1.818269044160842896e-01 -2.192330658435821533e-01 -1.122805476188659668e-02 -2.015071064233779907e-01 2.826425135135650635e-01 8.936139941215515137e-02 -1.317911595106124878e-01 -2.119266986846923828e-01 1.093732416629791260e-01 1.462344527244567871e-01 1.356295496225357056e-02 2.184707820415496826e-01 1.596293300390243530e-01 -4.371573776006698608e-02 2.078126668930053711e-01 -3.993967920541763306e-02 -1.406269222497940063e-01
-3.252826333045959473e-01 -3.195859789848327637e-01 1.768275201320648193e-01 -2.016446292400360107e-01 2.133121937513351440e-01 1.183592155575752258e-01 7.305504381656646729e-02 1.119939386844635010e-01 4.206206277012825012e-02 2.353827208280563354e-01 -1.730563193559646606e-01 -1.152988374233245850e-01 -2.278560698032379150e-01 1.212237402796745300e-01 -3.618483617901802063e-02 -2.236471623182296753e-01 3.289239406585693359e-01 -1.313546150922775269e-01 -1.586338430643081665e-01 3.363564610481262207e-01 1.292399019002914429e-01 -1.477095037698745728e-01 -7.006143033504486084e-02 2.752214856445789337e-02 -1.387233287096023560e-01 -2.123272567987442017e-01 6.410700734704732895e-03 1.901509016752243042e-01 -4.906975105404853821e-02 -6.872993707656860352e-02 -9.310198575258255005e-02 1.102863345295190811e-02
-7.657407969236373901e-02 -3.017619624733924866e-02 -4.439273849129676819e-03 3.055737167596817017e-02 1.606550812721252441e-01 1.001759395003318787e-01 3.114289939403533936e-01 -2.336683124303817749e-02 6.666583567857742310e-02 1.817352920770645142e-01 -1.799306087195873260e-02 -9.910213202238082886e-02 -2.116586826741695404e-02 -2.425981685519218445e-02 1.647917926311492920e-02 -2.820386290550231934e-01 3.586173802614212036e-02 -2.960295081138610840e-01 7.058278471231460571e-02 3.222183883190155029e-01 -4.751193225383758545e-01 5.569778010249137878e-02 2.636812627315521240e-02 1.014282852411270142e-01 -4.639299586415290833e-02 9.609667211771011353e-02 -2.416821122169494629e-01 2.591488063335418701e-01 -7.095968723297119141e-02 -3.248723149299621582e-01 -2.070005834102630615e-01 -4.990631714463233948e-02
-3.016144633293151855e-01 -3.548344969749450684e-01 -9.214771538972854614e-02 1.495835930109024048e-01 -1.067268028855323792e-01 -1.817845106124877930e-01 2.831355929374694824e-01 4.866578802466392517e-02 -7.654503732919692993e-02 -2.633294463157653809e-01 1.748016476631164551e-01 -1.116828341037034988e-02 -4.435069486498832703e-02 -1.235249415040016174e-01 1.125596016645431519e-01 -2.965767681598663330e-01 -1.096794158220291138e-01 1.372504886239767075e-02 -5.110803246498107910e-02 3.030523061752319336e-01 -1.427346467971801758e-01 2.353238761425018311e-01 -2.234430052340030670e-02 2.773557007312774658e-01 -6.234189122915267944e-02 3.799505904316902161e-02 -1.306976824998855591e-01 2.788682281970977783e-01 1.001176983118057251e-02 -1.510445773601531982e-01 -1.264056712388992310e-01 -5.128910765051841736e-02
-1.613636165857315063e-01 -1.505004614591598511e-01 3.958345949649810791e-01 2.469479441642761230e-01 2.404728084802627563e-01 -4.435165598988533020e-02 2.131518423557281494e-01 -2.872367203235626221e-02 6.351073831319808960e-02 1.934215128421783447e-01 -2.294163256883621216e-01 -1.011649742722511292e-01 -4.791388288140296936e-02 1.827465295791625977e-01 -2.569730281829833984e-01 3.809270635247230530e-02 -1.375287026166915894e-02 2.867385512217879295e-03 -4.914923012256622314e-02 1.448005735874176025e-01 -2.859849482774734497e-02 -6.206894293427467346e-02 -1.276350468397140503e-01 2.410773038864135742e-01 -1.731207668781280518e-01 9.735599160194396973e-02 2.107211649417877197e-01 9.217610955238342285e-02 -1.967643499374389648e-01 -3.577643930912017822e-01 -6.599517911672592163e-02 -2.324324846267700195e-01
8.027518168091773987e-03 -2.033196538686752319e-01 -2.047600895166397095e-01 7.363358885049819946e-02 -1.018868759274482727e-01 -3.708035051822662354e-01 8.049322664737701416e-02 8.391778171062469482e-02 -2.047821693122386932e-02 3.064499795436859131e-02 -4.606257006525993347e-02 -1.751648783683776855e-01 -1.646631397306919098e-02 6.818868964910507202e-02 -1.146372184157371521e-01 -1.825087890028953552e-02 -1.833073943853378296e-01 -1.865225583314895630e-01 -2.395156770944595337e-01 3.225852847099304199e-01 -7.832080125808715820e-02 -2.664206027984619141e-01 -3.496438562870025635e-01 6.933117657899856567e-02 -2.364702373743057251e-01 -2.522591874003410339e-02 -3.136192560195922852e-01 2.011733949184417725e-01 -1.030230671167373657e-01 -1.612304151058197021e-01 1.682163178920745850e-01 -5.486949160695075989e-02
-2.019516527652740479e-01 -3.351122736930847168e-01 2.174568921327590942e-01 1.766373366117477417e-01 -3.210083842277526855e-01 -2.661787867546081543e-01 1.364711076021194458e-01 -8.954890072345733643e-03 1.791942119598388672e-02 2.302684783935546875e-01 -5.757973715662956238e-02 1.328266859054565430e-01 6.352858245372772217e-02 3.592603281140327454e-02 -1.856577396392822266e-01 -3.597992658615112305e-01 -1.339734345674514771e-01 2.064268104732036591e-02 1.710321754217147827e-01 1.063693836331367493e-01 -2.159669697284698486e-01 3.226308384910225868e-03 -3.194835186004638672e-01 4.951040260493755341e-03 1.382400542497634888e-01 2.859644591808319092e-01 -6.331294775009155273e-02 5.180057138204574585e-02 8.772977441549301147e-02 5.728165619075298309e-03 9.415311366319656372e-02 -2.027976512908935547e-02
-1.820400208234786987e-01 -3.605617284774780273e-01 2.224345458671450615e-03 1.169847324490547180e-01 -8.756852149963378906e-02 -3.640385866165161133e-01 1.462729275226593018e-01 1.642661392688751221e-01 -4.171813651919364929e-02 -1.195439472794532776e-01 -9.210121631622314453e-02 1.129578724503517151e-01 2.262750864028930664e-01 1.087719108909368515e-02 1.050984486937522888e-01 -1.779550760984420776e-01 -1.166149750351905823e-01 3.239915072917938232e-01 7.627716660499572754e-02 2.656487524509429932e-01 -7.983659207820892334e-02 -2.231058180332183838e-01 -3.176289200782775879e-01 1.409841477870941162e-01 -1.059218030422925949e-02 1.838291995227336884e-02 -1.465649157762527466e-01 2.485138326883316040e-01 -1.664924174547195435e-01 2.809086069464683533e-02 -1.385311186313629150e-01 5.228190682828426361e-03
-1.726171672344207764e-01 -9.424393624067306519e-02 -2.496825754642486572e-01 1.446358710527420044e-01 -1.460007275454699993e-03 -6.364600360393524170e-02 -1.423307508230209351e-01 -1.582978814840316772e-01 2.094053477048873901e-01 -7.408107817173004150e-02 -6.648860871791839600e-02 -2.482941001653671265e-01 -2.150606811046600342e-01 9.646335244178771973e-02 2.181041538715362549e-01 -1.733165234327316284e-01 -3.721782192587852478e-02 -9.031732380390167236e-02 -1.207023672759532928e-02 4.686166644096374512e-01 -2.004835307598114014e-01 5.655170418322086334e-03 -3.320232033729553223e-01 3.308523446321487427e-03 1.410830020904541016e-01 8.555773645639419556e-03 -2.863355576992034912e-01 5.036429688334465027e-02 -1.423011720180511475e-01 1.815346069633960724e-02 -2.040335983037948608e-01 -1.834153234958648682e-01
-4.230788946151733398e-01 -2.673138678073883057e-01 1.602693498134613037e-01 -1.462429761886596680e-01 2.808744087815284729e-02 -1.928861141204833984e-01 1.402818262577056885e-01 -2.253856807947158813e-01 -3.452806472778320312e-01 -3.084372729063034058e-02 -8.128676563501358032e-02 7.746237516403198242e-02 -3.429027795791625977e-01 -1.445435285568237305e-01 2.231092303991317749e-01 -9.550612419843673706e-02 -9.199050068855285645e-02 -5.148706957697868347e-02 -1.587177664041519165e-01 1.534116864204406738e-01 -1.584825068712234497e-01 -1.722579598426818848e-01 -1.476996392011642456e-01 -1.757380366325378418e-01 1.124803945422172546e-01 -1.650240831077098846e-02 -9.874088317155838013e-02 1.499820053577423096e-01 5.437265150249004364e-03 -2.010215222835540771e-01 5.919858813285827637e-02 8.608113974332809448e-02
-1.062898058444261551e-02 -3.481553494930267334e-01 1.312621980905532837e-01 2.741696834564208984e-01 2.092355340719223022e-01 -2.330213338136672974e-01 8.308266848325729370e-02 9.344913065433502197e-02 -9.487576037645339966e-02 2.305697798728942871e-01 -1.810412853956222534e-01 2.009256780147552490e-01 -8.457528799772262573e-02 8.152414858341217041e-02 3.130764514207839966e-02 -2.508261501789093018e-01 1.646508574485778809e-01 -1.317643225193023682e-01 1.129715982824563980e-02 7.021208107471466064e-02 5.561605468392372131e-02 1.766377985477447510e-01 -2.093898504972457886e-01 1.816645115613937378e-01 2.716321945190429688e-01 -1.839276999235153198e-01 -2.233717292547225952e-01 2.291949242353439331e-01 -1.814187020063400269e-01 -2.251298725605010986e-01 -7.105548679828643799e-02 1.433129422366619110e-02
-1.029547303915023804e-01 -5.765694975852966309e-01 5.152801517397165298e-03 2.395088598132133484e-02 5.587567016482353210e-02 4.595699720084667206e-03 3.052975535392761230e-01 -1.776859015226364136e-01 -1.497215181589126587e-01 -2.459957264363765717e-02 -3.625332936644554138e-02 9.246442466974258423e-02 -9.091362357139587402e-02 -2.739331424236297607e-01 -4.478529561311006546e-03 -2.933072745800018311e-01 -1.248063147068023682e-01 4.663158580660820007e-02 -1.565564721822738647e-01 3.403694331645965576e-01 2.088848734274506569e-03 -2.239762991666793823e-02 -1.495145559310913086e-01 7.230666279792785645e-02 -2.121588215231895447e-02 -1.344747096300125122e-02 2.438763678073883057e-01 1.681133359670639038e-01 -5.462875217199325562e-02 1.178667247295379639e-01 1.302045732736587524e-01 -1.334393769502639771e-01
1.482876390218734741e-01 -2.025988698005676270e-01 8.482042700052261353e-02 8.468026667833328247e-02 2.917199730873107910e-01 -1.662497520446777344e-01 3.484467566013336182e-01 5.476427823305130005e-02 4.743239656090736389e-02 1.171505078673362732e-01 9.610472619533538818e-02 1.863861382007598877e-01 4.975213482975959778e-02 -1.095635294914245605e-01 -1.207775175571441650e-01 2.570789754390716553e-01 -9.356666356325149536e-03 -5.022212862968444824e-02 -3.240013262256979942e-03 1.560971736907958984e-01 -1.361175440251827240e-02 -2.066038548946380615e-01 -4.050454199314117432e-01 1.324361562728881836e-01 1.480134576559066772e-01 4.478792473673820496e-02 -8.143156021833419800e-02 3.816410899162292480e-01 -4.313516989350318909e-02 -2.339691668748855591e-01 9.726533666253089905e-03 -2.144510000944137573e-01
-2.212382405996322632e-01 1.406531184911727905e-01 4.960559606552124023e-01 1.499308198690414429e-01 2.088562399148941040e-01 -1.079125925898551941e-01 7.731603085994720459e-02 -1.414521783590316772e-01 4.695067554712295532e-02 -5.325395986437797546e-02 -1.165436953306198120e-01 1.788370907306671143e-01 -9.192467480897903442e-02 -1.797404289245605469e-01 2.149896137416362762e-02 -1.709576994180679321e-01 -1.092643961310386658e-01 -2.313594818115234375e-01 1.598383858799934387e-02 3.480609655380249023e-01 -8.963099122047424316e-02 -2.894992381334304810e-02 -3.112294673919677734e-01 -1.531510502099990845e-01 1.742987334728240967e-02 7.092025876045227051e-02 -3.048925101757049561e-01 5.861234664916992188e-02 -4.286549612879753113e-02 -1.031720489263534546e-01 1.730877459049224854e-01 -1.370439212769269943e-02
1.676833629608154297e-01 -2.778122723102569580e-01 1.189382374286651611e-02 -1.669947952032089233e-01 4.878772795200347900e-02 -4.688715040683746338e-01 8.971032500267028809e-02 -1.173584014177322388e-01 1.880212128162384033e-01 -8.623978495597839355e-02 -1.909359395503997803e-01 8.006370812654495239e-02 4.439571499824523926e-02 1.362702697515487671e-01 -1.801574043929576874e-02 -2.333216071128845215e-01 -1.021306663751602173e-01 -1.010584160685539246e-01 -2.597658149898052216e-02 3.238269090652465820e-01 -1.052877753973007202e-01 3.038137219846248627e-02 -1.584450453519821167e-01 1.981309205293655396e-01 -2.225662171840667725e-01 -8.322536200284957886e-02 1.983065158128738403e-01 2.886402606964111328e-01 -1.932107359170913696e-01 1.465307921171188354e-01 -1.080085523426532745e-03 -1.456605046987533569e-01
-2.532627880573272705e-01 -2.408948540687561035e-01 1.968056857585906982e-01 -3.151357173919677734e-02 -9.271184355020523071e-02 9.955333173274993896e-02 5.367425084114074707e-01 1.653407663106918335e-01 -1.899500191211700439e-01 1.120142173022031784e-02 -9.697773307561874390e-02 -5.777181126177310944e-03 -1.502588093280792236e-01 9.544223546981811523e-02 7.564328610897064209e-02 -3.890737146139144897e-02 7.747540622949600220e-02 -3.051314651966094971e-01 1.312878876924514771e-01 1.943048536777496338e-01 -2.236415147781372070e-01 -7.299097720533609390e-03 -2.361914366483688354e-01 4.563418775796890259e-02 9.435657411813735962e-02 4.619992151856422424e-02 -2.410523593425750732e-01 1.070383861660957336e-01 1.561697293072938919e-02 6.225075572729110718e-02 -2.568365335464477539e-01 8.292923867702484131e-02
-1.710823364555835724e-02 -1.130424365401268005e-01 -1.964127570390701294e-01 -8.085663616657257080e-02 1.582456380128860474e-01 -8.908542990684509277e-02 -8.222268521785736084e-02 -4.399117082357406616e-02 7.605198770761489868e-02 1.399428546428680420e-01 -2.726316452026367188e-02 4.356910288333892822e-02 -1.513731032609939575e-01 6.071530655026435852e-02 -2.933995127677917480e-01 -1.401850432157516479e-01 -1.305983662605285645e-01 -3.035640716552734375e-01 -2.476174831390380859e-01 2.442048639059066772e-01 -4.806971177458763123e-02 -4.406520724296569824e-01 -3.726598620414733887e-01 1.108619272708892822e-01 3.381923539564013481e-03 4.425775259733200073e-02 1.366875767707824707e-01 2.054076641798019409e-01 -2.216737531125545502e-02 1.791525185108184814e-01 -2.353474497795104980e-01 -1.056632772088050842e-01
-9.879563748836517334e-02 -5.544571876525878906e-01 -5.536919087171554565e-02 -3.822194784879684448e-02 2.554994449019432068e-02 -8.500923961400985718e-02 3.800142109394073486e-01 -2.918214797973632812e-01 -8.910192549228668213e-02 -9.513375908136367798e-02 -1.601519882678985596e-01 2.779872715473175049e-01 5.944773438386619091e-04 -5.189265683293342590e-02 1.431541740894317627e-01 -2.089638710021972656e-01 1.586282625794410706e-02 1.859778761863708496e-01 -4.085614904761314392e-02 2.713729143142700195e-01 -7.543485611677169800e-03 6.606151163578033447e-02 -2.489998787641525269e-01 -7.885237224400043488e-03 5.579225346446037292e-02 1.006861925125122070e-01 1.244122833013534546e-01 2.739925310015678406e-02 -9.617232531309127808e-02 4.471918102353811264e-03 9.983552154153585434e-04 -1.966897845268249512e-01
5.361743271350860596e-02 -1.904586404561996460e-01 -2.870588004589080811e-02 -9.721159934997558594e-02 2.663843035697937012e-01 -6.918045133352279663e-02 8.353728801012039185e-02 -1.371561437845230103e-01 -5.747329443693161011e-02 1.683598458766937256e-01 4.375063627958297729e-02 -8.254943042993545532e-02 1.032151952385902405e-01 -7.186740636825561523e-02 -1.650580316781997681e-01 -2.968366146087646484e-01 -2.198959738016128540e-01 -1.046817675232887268e-01 5.721639841794967651e-03 3.416317999362945557e-01 -8.975112438201904297e-02 -3.945424258708953857e-01 -3.092218004167079926e-02 4.262942075729370117e-02 -5.205000564455986023e-02 -3.283959254622459412e-02 -2.723798155784606934e-01 1.195045933127403259e-01 -2.983902692794799805e-01 -2.304472029209136963e-03 -2.850122749805450439e-01 -2.690813541412353516e-01
1.518931686878204346e-01 -2.794528007507324219e-01 6.202497519552707672e-03 -2.356652617454528809e-01 -2.510515451431274414e-01 -6.775590032339096069e-02 1.119394153356552124e-01 -6.614524871110916138e-02 -4.456894472241401672e-02 1.247173100709915161e-01 -2.773333191871643066e-01 -2.005627006292343140e-02 8.442908525466918945e-03 1.969669163227081299e-01 1.488802395761013031e-02 -1.420444995164871216e-01 7.092659827321767807e-03 -1.436417698860168457e-01 3.959204256534576416e-02 2.784719169139862061e-01 -5.453839153051376343e-02 -3.576078265905380249e-02 -4.071425795555114746e-01 1.192767173051834106e-01 7.441932708024978638e-02 -7.602646201848983765e-02 -6.874960660934448242e-02 3.994013667106628418e-01 -1.932388395071029663e-01 3.853033110499382019e-02 1.247957348823547363e-01 3.010041713714599609e-01
-2.800333499908447266e-01 -2.776860073208808899e-02 -8.697476983070373535e-02 -9.849846363067626953e-02 2.428191900253295898e-01 -3.588753640651702881e-01 1.238214820623397827e-01 -6.067543849349021912e-02 2.638786972966045141e-04 6.015995517373085022e-02 -6.494082510471343994e-02 -7.375304400920867920e-02 1.366295218467712402e-01 -3.967012837529182434e-02 -2.544119358062744141e-01 -3.246765434741973877e-01 -9.285476803779602051e-02 9.482531249523162842e-02 -7.872559875249862671e-02 1.199781075119972229e-01 6.447891891002655029e-02 -1.721521019935607910e-01 -1.935690790414810181e-01 2.983720898628234863e-01 1.884273439645767212e-01 2.107725441455841064e-01 -2.405083738267421722e-02 2.477682828903198242e-01 -2.528791725635528564e-01 -2.437948733568191528e-01 -1.527405381202697754e-01 -7.755019515752792358e-02
-2.104017734527587891e-01 1.522004902362823486e-01 1.726823896169662476e-01 -2.063771635293960571e-01 2.133151143789291382e-01 -3.777034208178520203e-02 1.681663095951080322e-01 -3.295085206627845764e-02 3.955748677253723145e-02 -1.206219419836997986e-01 -4.221152141690254211e-02 1.122543290257453918e-01 1.074947714805603027e-01 -2.557396888732910156e-01 -3.155810013413429260e-02 3.460767492651939392e-02 -9.082603454589843750e-02 -5.222384631633758545e-02 -5.193262547254562378e-02 4.608828127384185791e-01 -3.426633030176162720e-02 -1.783964186906814575e-01 -3.062741458415985107e-01 -1.565682142972946167e-01 1.212106198072433472e-01 2.135623842477798462e-01 -1.058440357446670532e-01 1.125806495547294617e-01 2.129114605486392975e-02 -1.525002121925354004e-01 -2.410525232553482056e-01 -3.616808652877807617e-01
-1.103722304105758667e-01 -5.369156971573829651e-02 -2.126520723104476929e-01 1.828316897153854370e-01 1.890084519982337952e-02 -2.512402236461639404e-01 5.117443203926086426e-01 -5.356493964791297913e-02 3.069044556468725204e-03 -4.906116053462028503e-02 9.001925587654113770e-02 -1.089401170611381531e-01 -1.623777449131011963e-01 -2.034854441881179810e-01 1.442520320415496826e-01 -4.684666395187377930e-01 -1.256295889616012573e-01 -1.185691915452480316e-02 -2.409204095602035522e-01 2.368909567594528198e-01 -4.517035931348800659e-02 2.231006324291229248e-02 -1.088905483484268188e-01 -3.230876289308071136e-03 -6.351587176322937012e-02 1.595712006092071533e-01 -1.266195178031921387e-01 1.505873501300811768e-01 -1.089789941906929016e-01 1.300476789474487305e-01 7.117727398872375488e-02 -3.280059993267059326e-02
-2.165404409170150757e-01 -2.407013773918151855e-01 -8.803113549947738647e-02 5.760395154356956482e-02 -5.731176584959030151e-02 -2.282262444496154785e-01 3.309156298637390137e-01 9.120113402605056763e-02 -1.842373758554458618e-01 -1.412141025066375732e-01 2.690525166690349579e-02 -6.329099833965301514e-02 1.007513552904129028e-01 -1.243646442890167236e-02 1.283140778541564941e-01 -1.938531845808029175e-01 -3.510580062866210938e-01 1.032435894012451172e-01 -2.297621220350265503e-01 4.036398828029632568e-01 -1.118034720420837402e-01 -1.950997859239578247e-01 -7.808876037597656250e-02 1.764692068099975586e-01 -1.054261699318885803e-01 -1.996630057692527771e-02 -1.156044825911521912e-01 2.446234524250030518e-01 -2.017428427934646606e-01 8.296674489974975586e-02 -1.343124657869338989e-01 -1.362187042832374573e-02
-2.296258360147476196e-01 -2.628585100173950195e-01 5.739916861057281494e-02 5.971853435039520264e-02 -2.048525586724281311e-02 -2.135873585939407349e-01 7.690013200044631958e-02 -8.772059530019760132e-02 1.221339255571365356e-01 3.217067718505859375e-01 -9.878442436456680298e-02 -6.222463771700859070e-02 8.834159374237060547e-02 -3.571278974413871765e-02 -6.162680312991142273e-02 -2.413702905178070068e-01 -3.268222808837890625e-01 -6.747817248106002808e-02 -9.893717616796493530e-02 4.398782253265380859e-01 1.333877295255661011e-01 2.452907711267471313e-01 7.748352736234664917e-02 1.302254647016525269e-01 4.317532293498516083e-03 2.592999041080474854e-01 3.530688211321830750e-02 1.069453582167625427e-01 3.541379794478416443e-02 -2.092450298368930817e-02 -2.817389070987701416e-01 1.786388903856277466e-01
-2.506805956363677979e-01 -1.495172828435897827e-01 9.272751957178115845e-02 1.960164606571197510e-01 -1.019691377878189087e-01 -5.615002661943435669e-02 2.044310569763183594e-01 -2.035146355628967285e-01 1.510814726352691650e-01 2.777501046657562256e-01 -1.050252001732587814e-02 1.452309787273406982e-01 4.837642610073089600e-02 -1.468947678804397583e-01 -6.128785666078329086e-03 -1.285290718078613281e-01 -1.109649688005447388e-01 2.913909219205379486e-02 -1.981833130121231079e-01 4.626325964927673340e-01 -1.134893596172332764e-01 2.156307175755500793e-02 7.248770445585250854e-02 2.433429472148418427e-02 3.571971878409385681e-02 2.623589038848876953e-01 -1.004427894949913025e-01 7.321470230817794800e-02 -1.262361407279968262e-01 9.662942588329315186e-02 -4.430666267871856689e-01 -1.287484914064407349e-01
-1.669801026582717896e-01 -8.049154281616210938e-02 2.325484901666641235e-01 -8.973700553178787231e-02 7.353349030017852783e-02 -1.056306809186935425e-01 5.455098152160644531e-01 3.968999907374382019e-02 -1.116680260747671127e-02 1.940539181232452393e-01 1.043007448315620422e-01 3.039714097976684570e-01 1.768045127391815186e-02 5.261737853288650513e-03 2.874231711030006409e-02 -9.560541063547134399e-02 -6.123960763216018677e-02 4.248657822608947754e-02 6.874024868011474609e-02 3.042815923690795898e-01 -1.512344479560852051e-01 -9.535919129848480225e-02 -2.005549520254135132e-01 1.503875106573104858e-01 -1.462747454643249512e-01 -3.125171735882759094e-02 -9.804701805114746094e-02 2.485309392213821411e-01 -3.626076132059097290e-02 -3.523371219635009766e-01 1.397371441125869751e-01 -3.435777965933084488e-03
-1.222355365753173828e-01 2.764375135302543640e-02 3.525074198842048645e-02 -9.870506823062896729e-03 -8.730874955654144287e-02 -2.364446967840194702e-01 -4.232371971011161804e-02 -1.257357001304626465e-01 1.496077775955200195e-01 1.666848175227642059e-02 3.852856159210205078e-02 -1.349670290946960449e-01 3.670494258403778076e-02 -1.296834945678710938e-01 -3.583649396896362305e-01 -1.918570101261138916e-01 -4.317719116806983948e-02 -6.121556740254163742e-03 -2.441237568855285645e-01 4.761844575405120850e-01 -2.761228382587432861e-01 -2.707766890525817871e-01 -1.531567424535751343e-01 1.701556891202926636e-01 -1.258442103862762451e-01 -7.737325504422187805e-04 -3.207159042358398438e-01 1.782204061746597290e-01 9.131353348493576050e-02 1.128955855965614319e-01 4.020949080586433411e-02 1.126134321093559265e-01
2.397405952215194702e-01 -1.021492853760719299e-01 -2.005943059921264648e-01 1.437682211399078369e-01 -1.945684254169464111e-01 -3.103546798229217529e-01 1.562213748693466187e-01 -1.713875979185104370e-01 9.887465089559555054e-02 -8.923567831516265869e-02 -1.898718625307083130e-01 -5.767561122775077820e-02 -3.632824495434761047e-02 -1.087872982025146484e-01 -1.665422916412353516e-01 -2.559791803359985352e-01 -5.743305385112762451e-02 6.217483803629875183e-02 -1.672593653202056885e-01 2.498632371425628662e-01 -8.027889579534530640e-02 -2.518249452114105225e-01 -6.537701934576034546e-02 3.270178437232971191e-01 1.477219462394714355e-01 9.438350051641464233e-02 -1.906484216451644897e-01 3.578415513038635254e-01 -1.911000348627567291e-02 -1.227717250585556030e-01 -1.661567986011505127e-01 5.360295251011848450e-02
-8.332026004791259766e-02 -3.531770408153533936e-01 -9.319348633289337158e-02 2.278631478548049927e-01 7.268477976322174072e-02 -1.807182729244232178e-01 1.513614952564239502e-01 2.227180171757936478e-03 1.044276915490627289e-02 1.335268616676330566e-01 2.258777916431427002e-01 -2.457471340894699097e-01 7.934266328811645508e-02 -1.495594531297683716e-01 2.082933783531188965e-01 -2.419277578592300415e-01 -1.833701431751251221e-01 1.288668662309646606e-01 -1.209759414196014404e-01 -2.453093975782394409e-02 -1.594538390636444092e-01 -2.084380201995372772e-02 -3.938384652137756348e-01 1.146607846021652222e-01 2.009920589625835419e-02 1.064641252160072327e-01 1.446007192134857178e-01 4.266747832298278809e-01 -1.001696065068244934e-01 1.922493427991867065e-02 -2.983020059764385223e-02 3.679115697741508484e-02
-2.400987297296524048e-01 -3.638338148593902588e-01 7.638086378574371338e-02 2.453463822603225708e-01 2.942282520234584808e-02 -1.400768011808395386e-01 1.399709135293960571e-01 2.141778022050857544e-01 6.101316586136817932e-02 6.845737993717193604e-02 -1.482010334730148315e-01 2.762999236583709717e-01 1.833679229021072388e-01 -3.653797507286071777e-02 -3.934476897120475769e-02 -1.388030052185058594e-01 -2.218766137957572937e-03 9.579987823963165283e-02 8.932666480541229248e-02 3.848978281021118164e-01 -2.904272377490997314e-01 -3.916519135236740112e-02 -3.756003677845001221e-01 1.300982385873794556e-01 -8.185558766126632690e-02 4.055985435843467712e-02 -2.567450106143951416e-01 1.645532436668872833e-02 -7.617007195949554443e-02 -6.664685159921646118e-02 -2.780918404459953308e-02 2.770791016519069672e-02
-1.144461184740066528e-01 -3.926727920770645142e-03 3.874763788189738989e-04 -1.444751918315887451e-01 -1.403361260890960693e-01 1.307951565831899643e-02 2.284977436065673828e-01 -1.339886337518692017e-01 -9.550345689058303833e-02 1.364248394966125488e-01 -1.266086697578430176e-01 -1.346301883459091187e-01 1.668445318937301636e-01 3.349495679140090942e-02 2.133297622203826904e-01 6.787128280848264694e-03 -1.248709484934806824e-01 -1.115421950817108154e-01 -4.717347323894500732e-01 3.096112906932830811e-01 -2.706855237483978271e-01 5.648453906178474426e-02 -2.102428078651428223e-01 3.502760827541351318e-01 5.589422956109046936e-02 2.481573075056076050e-01 -1.110801622271537781e-01 -5.336089059710502625e-02 -1.021174639463424683e-01 -1.917819827795028687e-01 -1.480978578329086304e-01 2.764678560197353363e-02
-2.415238879621028900e-02 -2.568919360637664795e-01 2.154331207275390625e-01 1.448845714330673218e-01 9.834969416260719299e-03 7.800831645727157593e-02 2.754691541194915771e-01 7.354649901390075684e-02 4.129819199442863464e-02 2.412963956594467163e-01 -1.322629302740097046e-01 2.232174277305603027e-01 1.338998321443796158e-02 -2.903354354202747345e-02 -2.192128300666809082e-01 -1.367671191692352295e-01 -2.300026118755340576e-01 1.365624368190765381e-01 5.745763704180717468e-02 3.738273680210113525e-01 -1.211211979389190674e-01 2.276178002357482910e-01 -2.493094094097614288e-02 2.505417168140411377e-01 9.630185365676879883e-02 -2.545486949384212494e-02 1.803378909826278687e-01 2.751477956771850586e-01 -3.750672936439514160e-02 -1.605099439620971680e-01 -2.146216928958892822e-01 -2.183134704828262329e-01
-2.192379236221313477e-01 -2.019984722137451172e-01 -2.628035657107830048e-02 2.127057760953903198e-01 2.454683929681777954e-01 -2.064885944128036499e-01 -4.292391985654830933e-02 5.243507772684097290e-02 5.029067397117614746e-02 6.348983943462371826e-02 -7.379892468452453613e-02 3.104939758777618408e-01 -6.090001016855239868e-02 2.132654637098312378e-01 1.636443138122558594e-01 -2.587915360927581787e-01 -1.631057634949684143e-02 2.390298905083909631e-04 3.185057938098907471e-01 3.346493542194366455e-01 5.118821188807487488e-02 -2.027654349803924561e-01 -1.919309645891189575e-01 -1.575617045164108276e-01 1.948963403701782227e-01 -7.334600389003753662e-02 -2.405910044908523560e-01 1.657225191593170166e-01 -1.931724697351455688e-01 -5.759334191679954529e-02 -2.019870653748512268e-02 -1.323033273220062256e-01
-1.249937787652015686e-01 -9.962292015552520752e-02 -1.568590551614761353e-01 1.003908440470695496e-01 8.111666887998580933e-03 -5.179835110902786255e-02 4.866984672844409943e-03 -2.279450148344039917e-01 5.501851439476013184e-02 -5.084159318357706070e-03 -4.695972800254821777e-02 -7.304458320140838623e-02 -1.072174161672592163e-01 -1.554625183343887329e-01 -1.358226221054792404e-02 -1.803435832262039185e-01 -9.866284579038619995e-02 -1.596375368535518646e-02 -2.692441940307617188e-01 3.964006304740905762e-01 -2.847613096237182617e-01 -3.419631123542785645e-01 -7.427494227886199951e-02 9.841076284646987915e-02 -4.889564588665962219e-02 2.237896919250488281e-01 -4.144056439399719238e-01 1.191751435399055481e-01 -1.721159219741821289e-01 9.487613290548324585e-02 -2.338207364082336426e-01 1.467041820287704468e-01
-9.781349450349807739e-02 -3.061732649803161621e-01 2.120317965745925903e-01 6.201744452118873596e-02 -2.148455381393432617e-02 7.557025528512895107e-04 1.824508905410766602e-01 1.309787016361951828e-02 -9.634167701005935669e-02 1.441542152315378189e-02 5.665583163499832153e-02 3.318518772721290588e-02 -1.011064276099205017e-01 2.153152078390121460e-01 -1.987075060606002808e-01 -3.627122640609741211e-01 2.168677002191543579e-01 -2.273467183113098145e-01 1.815131604671478271e-01 2.561639249324798584e-01 -2.056510448455810547e-01 -2.841549217700958252e-01 -2.045311406254768372e-02 2.518232762813568115e-01 -1.737727969884872437e-01 4.353724792599678040e-02 4.550565034151077271e-02 1.174602881073951721e-01 -9.977238625288009644e-02 -1.709953099489212036e-01 -2.903734445571899414e-01 1.300407648086547852e-01
-1.908281296491622925e-01 -2.447364926338195801e-01 2.663862332701683044e-02 1.839536279439926147e-01 -8.816556632518768311e-02 -1.741333454847335815e-01 1.375661939382553101e-01 -8.308988809585571289e-02 -8.416200429201126099e-02 1.880252659320831299e-01 -3.524366766214370728e-02 2.337233275175094604e-01 -3.365473449230194092e-02 -1.543510705232620239e-01 -1.145105063915252686e-01 8.944081515073776245e-02 -2.940480597317218781e-02 1.130041629076004028e-01 -2.083702385425567627e-01 4.343240857124328613e-01 -7.750740647315979004e-02 -1.454839408397674561e-01 -9.030306339263916016e-02 -2.417995408177375793e-02 2.219770103693008423e-01 2.706617116928100586e-01 -1.182426810264587402e-01 1.860375553369522095e-01 -2.173917144536972046e-01 -5.487406626343727112e-02 -3.927221298217773438e-01 6.012660264968872070e-02
-3.332141935825347900e-01 -3.684384226799011230e-01 4.431575909256935120e-02 -1.598925143480300903e-01 4.206500481814146042e-03 -1.230997741222381592e-01 3.544111251831054688e-01 5.489067360758781433e-02 4.239583760499954224e-02 -1.377012133598327637e-01 -3.056181967258453369e-02 -4.898000508546829224e-02 -1.446936577558517456e-01 -1.576474606990814209e-01 -5.767445266246795654e-02 -2.038464099168777466e-01 -2.807362703606486320e-03 -4.144973158836364746e-01 2.598892748355865479e-01 1.937358230352401733e-01 -8.021268993616104126e-02 -2.993228146806359291e-03 -6.486270576715469360e-02 -6.269965320825576782e-02 1.761140227317810059e-01 1.547494977712631226e-01 -2.491781115531921387e-01 7.648584246635437012e-02 -8.787135779857635498e-02 6.669500470161437988e-02 8.246663957834243774e-02 -1.838277727365493774e-01
-3.599455207586288452e-02 -4.551944136619567871e-02 3.594984114170074463e-01 -6.666743010282516479e-02 3.931236267089843750e-02 -2.208525314927101135e-02 3.308418691158294678e-01 -6.348285079002380371e-02 1.293634474277496338e-01 -1.086422428488731384e-02 -2.411129474639892578e-01 5.063053965568542480e-02 -2.858341634273529053e-01 8.279971033334732056e-02 2.322428300976753235e-02 -1.287957429885864258e-01 -1.168615277856588364e-02 -2.312999516725540161e-01 1.678306013345718384e-01 3.744705319404602051e-01 1.813738048076629639e-02 -3.961102366447448730e-01 -5.738811939954757690e-02 2.217264622449874878e-01 1.191065311431884766e-01 2.098445892333984375e-01 -1.341106295585632324e-01 -8.059624582529067993e-02 -1.673888266086578369e-01 4.193479940295219421e-02 1.283676624298095703e-01 -5.928234755992889404e-02
2.811606042087078094e-02 -5.478358268737792969e-02 -3.207047283649444580e-01 4.102141782641410828e-02 -5.357491597533226013e-02 -2.982111871242523193e-01 1.172295734286308289e-01 -1.617778092622756958e-01 9.777449071407318115e-02 -3.547129034996032715e-02 -3.030982613563537598e-02 7.632415741682052612e-02 6.577247381210327148e-02 -1.321775019168853760e-01 -1.180309504270553589e-01 -1.054766923189163208e-01 -1.117254272103309631e-01 1.197890937328338623e-01 -2.694666199386119843e-02 1.117396056652069092e-01 -6.115042418241500854e-02 -2.117122262716293335e-01 -1.397664248943328857e-01 5.050597190856933594e-01 1.315521001815795898e-01 2.330043464899063110e-01 -9.569220989942550659e-02 4.581776261329650879e-01 -1.181399300694465637e-01 -1.585913151502609253e-01 3.674911707639694214e-02 -3.433104231953620911e-02
-7.706785202026367188e-02 -1.284901946783065796e-01 3.263967037200927734e-01 6.131990998983383179e-02 1.252127587795257568e-01 8.277423679828643799e-02 4.655622839927673340e-01 1.110727712512016296e-02 -1.495938599109649658e-01 5.139517411589622498e-02 2.050422728061676025e-01 -1.776053309440612793e-01 -2.389926835894584656e-02 8.035130053758621216e-02 1.911582499742507935e-01 -2.624677121639251709e-01 4.628208279609680176e-02 1.638486236333847046e-01 -1.648434400558471680e-01 2.046483308076858521e-01 -2.212226688861846924e-01 -4.386807605624198914e-02 -3.029480278491973877e-01 1.174528300762176514e-01 1.447438634932041168e-02 2.831027805805206299e-01 -8.602400869131088257e-02 2.704178541898727417e-02 2.194578759372234344e-02 -1.809237748384475708e-01 1.986566931009292603e-01 -3.381681814789772034e-02
-5.488433316349983215e-02 -3.214140236377716064e-01 1.917216330766677856e-01 9.094312787055969238e-02 -5.405928567051887512e-02 1.011565327644348145e-01 1.912883371114730835e-01 8.808653801679611206e-02 2.440465055406093597e-02 1.957015246152877808e-01 2.947958409786224365e-01 -3.853444010019302368e-02 -1.211666315793991089e-01 -2.225047796964645386e-01 -2.856111228466033936e-01 -1.096279323101043701e-01 7.678503543138504028e-02 -3.688215017318725586e-01 1.303423941135406494e-02 2.486522495746612549e-01 2.588169090449810028e-02 -8.448714762926101685e-02 -3.050183653831481934e-01 -6.359458714723587036e-02 -7.882194593548774719e-03 5.694992467761039734e-02 7.821364700794219971e-02 2.771664261817932129e-01 -1.491390615701675415e-01 -2.156357616186141968e-01 -1.877607554197311401e-01 8.384894579648971558e-02
-5.938090756535530090e-02 -9.206067770719528198e-02 2.647301256656646729e-01 1.610562652349472046e-01 1.022588014602661133e-01 -4.916971921920776367e-02 3.604449927806854248e-01 1.136893779039382935e-01 -2.992535941302776337e-02 2.409881800413131714e-01 7.248324900865554810e-02 2.424717098474502563e-01 1.611656099557876587e-01 -6.048334017395973206e-02 -1.027965173125267029e-02 -8.867435157299041748e-03 -1.073487997055053711e-01 8.539619296789169312e-02 -3.756489977240562439e-02 3.910184800624847412e-01 -1.250553578138351440e-01 -9.935854375362396240e-02 -2.239181697368621826e-01 2.819483540952205658e-02 5.382060259580612183e-02 2.542362213134765625e-01 -2.239052206277847290e-01 2.753531932830810547e-01 -1.385270655155181885e-01 -3.394550085067749023e-01 -6.918916478753089905e-03 -7.682431489229202271e-02
3.393819183111190796e-02 -3.885899186134338379e-01 2.411911636590957642e-01 3.182570636272430420e-02 1.137559190392494202e-01 -3.165959194302558899e-02 -3.620442003011703491e-02 -5.533220618963241577e-02 -3.566483780741691589e-02 -1.407185047864913940e-01 -1.717132180929183960e-01 6.061218678951263428e-02 -2.488445788621902466e-01 1.816961467266082764e-01 -2.503298521041870117e-01 -3.864745050668716431e-02 -2.402137368917465210e-01 -2.326729446649551392e-01 -1.665442436933517456e-02 3.735255002975463867e-01 -2.327267080545425415e-01 -2.271066009998321533e-01 -2.353839278221130371e-01 1.969009041786193848e-01 -1.041458640247583389e-02 2.835159562528133392e-02 -2.297903299331665039e-01 -3.638279065489768982e-02 -3.458209335803985596e-02 -1.143415458500385284e-02 -7.433588802814483643e-02 2.087376862764358521e-01
1.757745631039142609e-02 -1.982000172138214111e-01 -6.807137280702590942e-02 -2.219864130020141602e-01 -2.526081502437591553e-01 -2.552545964717864990e-01 1.588246822357177734e-01 -2.687748707830905914e-02 -1.747009605169296265e-01 -4.766175057739019394e-03 -1.252769585698843002e-02 1.708373725414276123e-01 -8.433008939027786255e-02 1.919706314802169800e-01 -1.344981938600540161e-01 -3.420108258724212646e-01 -1.979904323816299438e-01 -4.329538717865943909e-02 -6.751279532909393311e-02 4.414246678352355957e-01 -1.210849359631538391e-01 1.701488345861434937e-01 -2.235219478607177734e-01 1.902683824300765991e-01 -2.552719041705131531e-02 -5.770895630121231079e-02 -3.659604117274284363e-02 2.539072334766387939e-01 -6.657075136899948120e-02 -1.569018815644085407e-03 2.463184744119644165e-01 8.665919303894042969e-02
-2.000873833894729614e-01 -1.923494637012481689e-01 4.011195003986358643e-01 1.306113004684448242e-01 1.078070625662803650e-01 9.167313575744628906e-02 6.659352034330368042e-02 9.268262237310409546e-02 5.573477223515510559e-02 -4.370370507240295410e-02 -1.461383420974016190e-02 3.183018788695335388e-02 -4.668087884783744812e-02 9.639811515808105469e-02 -2.165330350399017334e-01 7.249410450458526611e-02 -3.452173769474029541e-01 -9.636122733354568481e-02 3.498072177171707153e-02 2.466268986463546753e-01 1.159624680876731873e-01 -5.628407001495361328e-02 -2.304280996322631836e-01 2.930859923362731934e-01 -8.490987867116928101e-02 2.542212605476379395e-01 1.541018486022949219e-01 2.039447277784347534e-01 -2.300857156515121460e-01 -3.052744865417480469e-01 -4.913262277841567993e-02 -1.012787669897079468e-01
-6.528162211179733276e-02 -3.000088036060333252e-01 3.347764611244201660e-01 -1.474410295486450195e-01 9.298182278871536255e-02 2.564084716141223907e-03 1.429478526115417480e-01 1.410440951585769653e-01 -2.331923097372055054e-01 4.908183217048645020e-02 -3.463670983910560608e-02 -1.908564567565917969e-01 1.343108862638473511e-01 2.620654404163360596e-01 -2.211138159036636353e-01 -1.933335363864898682e-01 5.563080310821533203e-02 -1.378592252731323242e-01 1.398044526576995850e-01 3.244159221649169922e-01 1.909934282302856445e-01 -9.462413936853408813e-02 -2.812960147857666016e-01 2.454886287450790405e-01 1.699036508798599243e-01 -4.092315584421157837e-02 2.034946531057357788e-01 2.066247016191482544e-01 2.125873416662216187e-02 5.925485864281654358e-02 -1.965139247477054596e-02 6.948717683553695679e-02
1.668964140117168427e-02 -2.194658815860748291e-01 1.855734437704086304e-01 -2.214542217552661896e-02 2.135870158672332764e-01 6.075192615389823914e-02 2.470406293869018555e-01 -6.271648406982421875e-02 1.795623451471328735e-01 3.358278572559356689e-01 -1.651803255081176758e-01 1.619313955307006836e-01 1.134958043694496155e-01 -5.244097486138343811e-02 -8.973657339811325073e-02 -2.468237727880477905e-01 1.018033474683761597e-01 6.393554806709289551e-02 1.402166951447725296e-02 3.728554248809814453e-01 -1.673868894577026367e-01 2.681164741516113281e-01 -4.726264998316764832e-02 2.622099518775939941e-01 1.275908108800649643e-02 5.227519571781158447e-02 -3.030057251453399658e-01 1.417719870805740356e-01 -1.391276717185974121e-01 -1.061471477150917053e-01 -1.522646844387054443e-01 1.613774150609970093e-01
1.067860890179872513e-02 -1.646476387977600098e-01 2.096624672412872314e-01 2.885284274816513062e-02 6.443394720554351807e-02 1.890455186367034912e-01 -5.054911598563194275e-02 9.614036232233047485e-02 -2.014909498393535614e-02 -3.732782229781150818e-02 -8.690495789051055908e-02 1.445935815572738647e-01 4.593580588698387146e-02 -1.782814562320709229e-01 2.910422161221504211e-02 -6.585453450679779053e-02 6.613199412822723389e-02 2.564022317528724670e-03 -4.983177781105041504e-02 4.531958699226379395e-01 -6.144822388887405396e-02 -9.220691770315170288e-02 -1.587638407945632935e-01 1.879006773233413696e-01 2.409455925226211548e-01 2.782605588436126709e-01 -1.204036176204681396e-01 4.658920466899871826e-01 -1.282688230276107788e-01 8.255092799663543701e-02 -1.295232772827148438e-01 -3.388812243938446045e-01
-2.309894263744354248e-01 -1.450636535882949829e-01 1.811126023530960083e-01 1.064628437161445618e-01 1.746494919061660767e-01 7.400835305452346802e-02 3.291691839694976807e-01 6.991811841726303101e-02 1.344356238842010498e-01 2.954902350902557373e-01 1.146453991532325745e-01 2.704606354236602783e-01 9.721904993057250977e-02 -2.800529822707176208e-02 -3.023300506174564362e-02 -1.067251041531562805e-01 -2.318847775459289551e-01 1.889372766017913818e-01 3.264855593442916870e-02 3.285433351993560791e-01 -6.880336999893188477e-02 8.214870095252990723e-02 -1.935757100582122803e-01 1.726040430366992950e-02 1.612078212201595306e-02 1.080302521586418152e-01 -9.972539544105529785e-02 3.677766025066375732e-01 -1.786141544580459595e-01 -2.380371391773223877e-01 2.516166714485734701e-04 -1.568356305360794067e-01
-1.556715816259384155e-01 -3.018737733364105225e-01 -5.923153087496757507e-02 -7.349533587694168091e-02 2.327732294797897339e-01 -1.324488222599029541e-01 3.461325168609619141e-01 -3.549499437212944031e-02 -1.020692437887191772e-01 4.530734568834304810e-02 -8.611435443162918091e-02 -2.962173819541931152e-01 -4.717124626040458679e-02 -8.855699002742767334e-02 4.901261255145072937e-02 -1.350079774856567383e-01 -1.863650977611541748e-01 -1.673603989183902740e-02 -3.145501911640167236e-01 4.265684783458709717e-01 3.813236951828002930e-02 8.778116106986999512e-02 -9.824429452419281006e-02 1.269694566726684570e-01 -9.850828349590301514e-02 7.192265987396240234e-02 9.374242275953292847e-02 2.027208954095840454e-01 -2.581531414762139320e-03 3.462705910205841064e-01 -1.724312081933021545e-02 -9.376598149538040161e-02
-1.177606284618377686e-01 -2.094427496194839478e-01 -1.906664855778217316e-02 -8.665921539068222046e-02 -1.656801551580429077e-01 9.492959827184677124e-02 1.632716804742813110e-01 -9.960296005010604858e-02 6.127802282571792603e-02 -1.403993088752031326e-02 9.927236288785934448e-02 -3.249363973736763000e-02 1.956426054239273071e-01 1.315548922866582870e-02 1.664497852325439453e-01 -2.968877553939819336e-01 -1.372340917587280273e-01 -1.986530870199203491e-01 -3.971191644668579102e-01 3.033723533153533936e-01 -7.556354254484176636e-02 -2.047547549009323120e-01 -2.274188399314880371e-01 3.133684992790222168e-01 9.831570088863372803e-02 8.150967210531234741e-02 -1.701029986143112183e-01 1.500097066164016724e-01 1.602942645549774170e-01 -1.695913374423980713e-01 -2.536606788635253906e-01 -7.610362023115158081e-03
8.001930266618728638e-02 -6.656406819820404053e-02 -1.120119094848632812e-01 5.891539901494979858e-02 5.746043473482131958e-02 -1.533976942300796509e-01 -1.620042622089385986e-01 -2.046229094266891479e-01 -3.290020674467086792e-02 1.102369725704193115e-01 -8.920746296644210815e-02 -2.106225341558456421e-01 -1.258776038885116577e-01 -6.094058603048324585e-02 -1.082357764244079590e-01 -1.546092182397842407e-01 -2.265589088201522827e-01 -3.120433986186981201e-01 4.215738922357559204e-02 2.395218610763549805e-01 5.543021485209465027e-02 -1.848309189081192017e-01 -4.676344096660614014e-01 1.402878463268280029e-01 -4.546749871224164963e-03 -6.030827760696411133e-03 -4.247092455625534058e-02 3.751094639301300049e-01 -1.723672300577163696e-01 1.543613523244857788e-01 -2.489356994628906250e-01 -1.262827217578887939e-01
-3.717584609985351562e-01 -4.845209121704101562e-01 -1.001907140016555786e-01 -2.721925731748342514e-03 -1.879075616598129272e-01 1.896199584007263184e-01 3.719204366207122803e-01 -1.215546727180480957e-01 -1.628611236810684204e-01 -3.202312439680099487e-02 7.730227429419755936e-03 -2.496922854334115982e-03 6.702548824250698090e-03 -6.081514433026313782e-02 2.853084728121757507e-02 -1.146577224135398865e-01 -9.918587654829025269e-02 2.355136163532733917e-02 -1.385662853717803955e-01 3.785414695739746094e-01 1.017567068338394165e-01 -5.884505063295364380e-02 -1.522133499383926392e-01 1.138067767024040222e-01 2.063124477863311768e-01 -1.494754105806350708e-01 2.717100828886032104e-02 6.647435575723648071e-02 -1.703658401966094971e-01 -2.987291291356086731e-02 -1.556797027587890625e-01 -1.620525866746902466e-02
4.970831330865621567e-03 3.954689204692840576e-02 4.637479782104492188e-02 1.839452683925628662e-01 -2.258406877517700195e-01 -2.228613942861557007e-01 1.139476373791694641e-01 -3.122170269489288330e-01 -9.642528742551803589e-02 -1.486236304044723511e-01 2.736633457243442535e-02 7.173600792884826660e-02 -2.444671839475631714e-01 -3.211431205272674561e-02 1.663100272417068481e-01 -1.802081465721130371e-01 -1.258218474686145782e-02 2.178821712732315063e-01 -1.016547307372093201e-01 2.901131212711334229e-01 -9.091405197978019714e-03 8.442209102213382721e-03 -3.443185389041900635e-01 1.879792362451553345e-01 2.196857780218124390e-01 -5.749304220080375671e-02 -1.907219178974628448e-02 3.394219279289245605e-01 -6.810860335826873779e-02 1.175699941813945770e-02 1.016863584518432617e-01 -3.385966718196868896e-01
-2.717460878193378448e-02 -9.931464493274688721e-02 5.444494634866714478e-02 5.551440641283988953e-02 1.528140455484390259e-01 -2.342729419469833374e-01 8.701848238706588745e-02 1.934884339570999146e-01 2.156253457069396973e-01 -5.342733487486839294e-02 1.165564507246017456e-01 3.420792818069458008e-01 -1.415442377328872681e-01 -1.410130411386489868e-01 -6.943411380052566528e-02 -2.252559512853622437e-01 5.852283444255590439e-03 -2.360560894012451172e-01 -2.839925512671470642e-02 1.263544559478759766e-01 -3.315878286957740784e-02 4.917369782924652100e-02 -2.954281568527221680e-01 1.753498017787933350e-01 2.864386141300201416e-01 1.223574299365282059e-02 -2.902130782604217529e-01 4.432373940944671631e-01 -9.321791678667068481e-02 -9.566088765859603882e-02 -2.869549021124839783e-02 -9.517059475183486938e-02
-1.470162533223628998e-02 -2.106795459985733032e-01 -2.902403175830841064e-01 1.583100855350494385e-01 3.966432809829711914e-02 -3.139974176883697510e-01 3.524168729782104492e-01 1.215082406997680664e-01 -9.267258644104003906e-02 6.026883795857429504e-02 1.590425819158554077e-01 -2.829500660300254822e-02 6.612244248390197754e-02 3.950329124927520752e-02 -5.007107555866241455e-02 -2.967063486576080322e-01 -1.354735046625137329e-01 -2.793265506625175476e-02 -9.644664824008941650e-02 2.332390993833541870e-01 1.495627965778112411e-02 1.981106847524642944e-01 -3.261627554893493652e-01 5.908946692943572998e-02 -5.348426755517721176e-03 1.323070842772722244e-02 -1.383639425039291382e-01 2.479921728372573853e-01 9.609990566968917847e-02 1.710593104362487793e-01 2.674156427383422852e-02 -3.463174700736999512e-01
-1.856882274150848389e-01 -2.921953201293945312e-01 -1.015967428684234619e-01 -9.100235998630523682e-02 -2.243839204311370850e-01 -4.504194483160972595e-02 4.091192095074802637e-04 -1.551336050033569336e-01 1.085932105779647827e-01 6.808639969676733017e-03 -2.944818139076232910e-01 1.762826368212699890e-02 -2.163895815610885620e-01 -1.573751270771026611e-01 -7.779515534639358521e-02 -1.018353849649429321e-01 -2.308872491121292114e-01 -1.413579881191253662e-01 -1.989991366863250732e-01 1.121026426553726196e-01 -3.630647063255310059e-01 6.316343694925308228e-02 -3.883715569972991943e-01 1.555402874946594238e-01 2.578213512897491455e-01 4.460624605417251587e-02 9.991223365068435669e-02 6.699086725711822510e-02 -1.960201263427734375e-01 1.090886443853378296e-01 -1.657883971929550171e-01 3.436171635985374451e-02
-2.746498286724090576e-01 -1.949679851531982422e-01 4.248273968696594238e-01 2.252930700778961182e-01 2.879751622676849365e-01 -2.011141367256641388e-02 1.380553692579269409e-01 1.663663052022457123e-02 7.677278667688369751e-02 -1.072335913777351379e-01 -2.657093107700347900e-02 -4.685852304100990295e-02 -1.717908829450607300e-01 1.773086003959178925e-02 -8.411022275686264038e-02 7.338422536849975586e-02 -2.124956250190734863e-01 -3.091766685247421265e-02 2.766363695263862610e-02 3.160454034805297852e-01 1.200480312108993530e-01 -4.379412159323692322e-02 -8.959417045116424561e-02 2.668578028678894043e-01 -5.094150826334953308e-02 3.186039626598358154e-02 1.656139045953750610e-01 3.150595128536224365e-01 -1.131577566266059875e-01 -3.013289272785186768e-01 -3.247764194384217262e-03 -1.175733432173728943e-01
-3.238590061664581299e-01 -7.201741635799407959e-02 -1.025278568267822266e-01 5.670385435223579407e-03 3.038726449012756348e-01 -2.710107862949371338e-01 1.072330623865127563e-01 -1.055162847042083740e-01 9.247828274965286255e-02 1.545130312442779541e-01 -4.561423882842063904e-02 -6.283723562955856323e-02 1.673513054847717285e-01 3.669505566358566284e-02 -8.388046175241470337e-02 -3.595642447471618652e-01 2.666640281677246094e-02 6.070869415998458862e-02 -7.897457480430603027e-02 1.844184249639511108e-01 1.110343113541603088e-01 -1.531389504671096802e-01 -2.756947278976440430e-01 2.567647695541381836e-01 1.987694203853607178e-01 2.189466655254364014e-01 -9.008587221615016460e-05 1.212255954742431641e-01 -2.631428539752960205e-01 -2.783537805080413818e-01 -1.217178031802177429e-01 -2.816039696335792542e-02
-3.018149733543395996e-01 -1.265854239463806152e-01 1.920659244060516357e-01 1.791496276855468750e-01 8.319466561079025269e-02 -7.259233295917510986e-02 2.198992371559143066e-01 -2.381561324000358582e-02 -1.199746578931808472e-01 2.370683550834655762e-01 1.595321893692016602e-01 2.398857474327087402e-01 -4.619765654206275940e-02 4.761064052581787109e-02 3.925643861293792725e-01 -2.785079181194305420e-01 -6.348516047000885010e-02 1.636129319667816162e-01 6.909374147653579712e-02 2.405826151371002197e-01 -1.553518921136856079e-01 -1.904147565364837646e-01 -2.091780602931976318e-01 -4.919038712978363037e-02 4.554455727338790894e-02 1.581216901540756226e-01 -2.326027676463127136e-02 9.264981001615524292e-02 -6.208186596632003784e-02 -3.559471964836120605e-01 -7.941948622465133667e-02 -6.175785791128873825e-03
-7.540810108184814453e-02 -3.583365976810455322e-01 1.076696515083312988e-01 -1.047068089246749878e-01 2.495678365230560303e-01 1.300462186336517334e-01 4.072559475898742676e-01 2.050150558352470398e-02 1.777294278144836426e-01 2.093815356492996216e-01 1.313262283802032471e-01 2.093629688024520874e-01 -2.549160085618495941e-02 1.033964678645133972e-01 -9.931620210409164429e-02 5.428344756364822388e-02 -3.742596134543418884e-02 -1.566911190748214722e-01 1.192427575588226318e-01 2.435951530933380127e-01 9.047397761605679989e-04 4.934895411133766174e-02 -2.540681958198547363e-01 7.469101250171661377e-02 -5.311671644449234009e-02 8.984646946191787720e-02 4.555277153849601746e-02 3.084554970264434814e-01 -3.396764695644378662e-01 -1.752254739403724670e-02 -2.010209113359451294e-01 -3.055383823812007904e-02
-2.345692813396453857e-01 -8.039617538452148438e-02 4.068687930703163147e-02 6.726095080375671387e-02 -2.029655426740646362e-01 -8.516699820756912231e-02 3.335224688053131104e-01 -6.579183507710695267e-03 -4.704391211271286011e-02 1.855502091348171234e-02 7.212858647108078003e-02 1.560504585504531860e-01 -2.480172365903854370e-01 -6.411711126565933228e-02 -3.639735653996467590e-02 -2.997063696384429932e-01 1.363343908451497555e-03 -1.512582153081893921e-01 5.608230829238891602e-03 2.958904802799224854e-01 -1.122151538729667664e-01 8.092691749334335327e-02 -3.770788908004760742e-01 -1.149912849068641663e-01 1.148840561509132385e-01 -5.318346619606018066e-02 -4.270369708538055420e-01 1.073187515139579773e-01 8.406109362840652466e-02 1.184309870004653931e-01 -2.480690367519855499e-02 -2.590225934982299805e-01
7.527926564216613770e-02 -1.344473659992218018e-01 2.063553780317306519e-01 -2.080873697996139526e-01 -5.128691345453262329e-02 -5.558429658412933350e-02 4.825666248798370361e-01 4.426876455545425415e-02 1.802507191896438599e-01 -7.700458168983459473e-02 -1.600144654512405396e-01 1.456184983253479004e-01 4.248052462935447693e-02 -3.480937564745545387e-03 1.080274581909179688e-01 -8.310231566429138184e-02 1.387458145618438721e-01 -2.264822572469711304e-01 2.150079421699047089e-02 3.944750428199768066e-01 -1.361580938100814819e-01 -2.180556803941726685e-01 -2.249279767274856567e-01 2.685463428497314453e-01 5.127188935875892639e-02 -1.937535703182220459e-01 -1.641080826520919800e-01 3.509761393070220947e-02 6.613807380199432373e-02 2.083013206720352173e-02 -2.336556762456893921e-01 -3.242810815572738647e-02
-5.324940755963325500e-02 -2.666499018669128418e-01 1.573476195335388184e-01 4.815574735403060913e-02 -2.263275533914566040e-01 -3.454797435551881790e-03 3.483779132366180420e-01 7.949093729257583618e-02 -1.042966917157173157e-01 -1.606965661048889160e-01 -1.267562061548233032e-01 -2.935270667076110840e-01 -3.133921325206756592e-01 2.162995487451553345e-01 -1.122898086905479431e-01 -8.298610150814056396e-02 -1.999312452971935272e-02 -7.787007838487625122e-02 -5.062524601817131042e-02 1.548373550176620483e-01 -5.966955423355102539e-02 -1.533132642507553101e-01 -3.384966254234313965e-01 2.843772172927856445e-01 1.470330953598022461e-01 2.310092598199844360e-01 -4.064452648162841797e-02 -4.660269618034362793e-02 -1.404731273651123047e-01 2.216205745935440063e-01 -6.357827037572860718e-02 -9.708507359027862549e-02
-1.319051533937454224e-01 -1.813339442014694214e-01 2.660091221332550049e-01 -1.365168243646621704e-01 3.343946114182472229e-02 1.377026289701461792e-01 2.696284353733062744e-01 5.216524004936218262e-02 8.931529521942138672e-02 3.625527769327163696e-02 -2.438005656003952026e-01 1.803413033485412598e-01 -3.307342231273651123e-01 -4.545296728610992432e-02 2.890852838754653931e-02 1.740887761116027832e-02 -7.698272913694381714e-02 1.804580166935920715e-02 -2.711618086323142052e-03 2.362609058618545532e-01 1.987159997224807739e-01 -2.045819759368896484e-01 -1.697090864181518555e-01 -2.602119185030460358e-02 1.299349814653396606e-01 1.204407587647438049e-01 -1.775619387626647949e-01 1.183143630623817444e-01 -2.225468754768371582e-01 -1.655808240175247192e-01 -2.207898348569869995e-01 -4.188923239707946777e-01
8.866669982671737671e-02 -4.072152674198150635e-01 -9.085515886545181274e-02 -6.617438048124313354e-02 -1.494995951652526855e-01 6.968477368354797363e-02 3.288507759571075439e-01 -2.124682664871215820e-01 -6.791227310895919800e-02 -1.838896721601486206e-01 -1.552568282932043076e-04 -7.274176925420761108e-02 2.110579162836074829e-01 4.003475978970527649e-02 9.114249050617218018e-02 -1.044137477874755859e-01 -5.670309066772460938e-02 -4.231163114309310913e-02 -2.956700026988983154e-01 1.858812123537063599e-01 2.272654511034488678e-02 -2.501279711723327637e-01 -2.590360045433044434e-01 2.997545301914215088e-01 -1.792953014373779297e-01 1.475029289722442627e-01 -1.323622763156890869e-01 1.432392597198486328e-01 3.926726803183555603e-02 -2.154089957475662231e-01 -1.666443645954132080e-01 -9.719432890415191650e-02
-2.554774880409240723e-01 -7.048884034156799316e-02 -2.922987937927246094e-01 1.648189574480056763e-01 2.461089491844177246e-01 -2.898992002010345459e-01 1.969806700944900513e-01 3.877534717321395874e-02 2.088928371667861938e-01 2.596566379070281982e-01 -1.117662265896797180e-01 -3.057707250118255615e-01 -1.500217318534851074e-01 1.365790050476789474e-02 -1.709489896893501282e-02 -1.974232792854309082e-01 -2.655267715454101562e-01 4.045636951923370361e-02 -1.103734895586967468e-01 2.067227959632873535e-01 -1.114787012338638306e-01 -4.998184740543365479e-02 -1.540012955665588379e-01 -8.318002521991729736e-02 6.914748251438140869e-02 1.262363195419311523e-01 -6.318122893571853638e-02 3.417268097400665283e-01 1.774089783430099487e-01 -7.726116478443145752e-02 -1.990919373929500580e-02 -3.593844175338745117e-02
-4.401083588600158691e-01 -1.696857511997222900e-01 1.497847586870193481e-01 -2.000491023063659668e-01 3.326949775218963623e-01 9.931111335754394531e-02 -5.921610072255134583e-02 5.183952301740646362e-02 9.621848911046981812e-02 8.879511058330535889e-02 -2.913565337657928467e-01 -4.224250465631484985e-02 -5.893231835216283798e-03 7.069124281406402588e-02 4.774971306324005127e-02 -2.866060137748718262e-01 7.283564656972885132e-02 -1.995908319950103760e-01 -9.006848931312561035e-02 3.829258680343627930e-01 4.180271923542022705e-02 3.005849383771419525e-02 -2.930527627468109131e-01 -9.485004469752311707e-03 -1.165453195571899414e-01 8.315326995216310024e-04 6.880903989076614380e-02 1.632176339626312256e-01 1.923036128282546997e-01 -1.364271715283393860e-02 8.269768953323364258e-02 1.325601637363433838e-01
-5.628266930580139160e-02 -8.100663125514984131e-02 1.378816515207290649e-01 4.690677300095558167e-02 7.072921097278594971e-02 -6.878300756216049194e-02 3.327541947364807129e-01 -2.101831734180450439e-01 2.055197060108184814e-01 -6.213400140404701233e-02 -1.329703629016876221e-01 3.837125003337860107e-01 -2.379559278488159180e-01 -9.254321455955505371e-02 9.243200719356536865e-02 -6.175104528665542603e-02 -2.276501655578613281e-01 -2.055262774229049683e-01 1.292884647846221924e-01 3.187711536884307861e-01 6.025883555412292480e-02 -3.436877727508544922e-01 -1.625273078680038452e-01 5.608817934989929199e-02 1.012876406311988831e-01 2.061825245618820190e-01 8.470263332128524780e-02 -8.493040502071380615e-02 -2.318192869424819946e-01 -1.641143113374710083e-02 1.594026535749435425e-01 -7.467547059059143066e-02
-1.807550899684429169e-02 -1.173488199710845947e-01 1.112625822424888611e-01 -8.189366757869720459e-02 -2.028272747993469238e-01 1.475736647844314575e-01 3.516609966754913330e-01 -2.398529052734375000e-01 1.246758401393890381e-01 -1.514923721551895142e-01 8.863484859466552734e-02 9.159336239099502563e-02 1.878827214241027832e-01 1.166311800479888916e-01 1.071562170982360840e-01 -2.628817856311798096e-01 -1.094660311937332153e-01 -1.239700466394424438e-01 -2.546384632587432861e-01 2.214431166648864746e-01 -9.518435224890708923e-03 -1.810515522956848145e-01 -2.037642896175384521e-01 3.760330975055694580e-01 -1.969335526227951050e-01 5.866331607103347778e-02 -2.364679127931594849e-01 1.823824644088745117e-01 8.917487412691116333e-02 -1.960972100496292114e-01 9.291916154325008392e-03 5.963062867522239685e-02
5.782984569668769836e-02 -7.445547729730606079e-02 3.306759595870971680e-01 1.302353385835886002e-02 -1.352342218160629272e-01 -2.353437840938568115e-01 1.067688092589378357e-01 2.031140029430389404e-02 -2.757089436054229736e-01 9.809141978621482849e-03 -2.170162089169025421e-02 6.966231763362884521e-02 -1.057639718055725098e-01 2.224178761243820190e-01 3.068715929985046387e-01 3.848412260413169861e-02 2.948820963501930237e-02 -1.795897930860519409e-01 -7.833001203835010529e-03 3.411001861095428467e-01 1.475332230329513550e-01 -6.474493443965911865e-02 -2.564262449741363525e-01 1.165702566504478455e-01 6.788749992847442627e-02 3.485959470272064209e-01 -3.093638420104980469e-01 6.437831372022628784e-02 -7.231634110212326050e-02 -1.759833991527557373e-01 -9.030421823263168335e-02 -1.822077631950378418e-01
-1.183382645249366760e-01 -3.632902354001998901e-02 7.018613815307617188e-02 -3.385199978947639465e-02 9.395501017570495605e-02 1.660001426935195923e-01 4.032156169414520264e-01 6.127918511629104614e-02 3.401900827884674072e-02 -3.840483725070953369e-02 3.563467785716056824e-02 1.917600035667419434e-01 -1.250622272491455078e-01 -2.232234030961990356e-01 -8.947101980447769165e-02 -4.009053707122802734e-01 -4.740933328866958618e-02 1.616774871945381165e-02 1.693467646837234497e-01 3.964859545230865479e-01 -2.423707693815231323e-01 -9.160190820693969727e-02 -6.141290441155433655e-02 -2.031268738210201263e-02 1.639479398727416992e-01 1.002627015113830566e-01 -2.094969004392623901e-01 2.183551490306854248e-01 1.028098687529563904e-01 -2.217901349067687988e-01 -1.863155812025070190e-01 -1.353826820850372314e-01
-2.759791314601898193e-01 -2.198866754770278931e-01 3.726661205291748047e-01 -1.219562441110610962e-01 2.786567211151123047e-01 -1.327312737703323364e-01 1.041078846901655197e-02 1.269528362900018692e-02 -1.061400696635246277e-01 -7.157210260629653931e-02 -1.200698614120483398e-01 -1.547762006521224976e-01 -2.114022523164749146e-01 2.513197623193264008e-02 -2.053354084491729736e-01 6.649754941463470459e-02 2.122343145310878754e-02 -7.581257820129394531e-02 1.531570553779602051e-01 5.004703402519226074e-01 -2.767707407474517822e-01 8.407056331634521484e-03 -1.497629284858703613e-01 2.201066166162490845e-01 -3.602870553731918335e-02 -2.358971908688545227e-02 1.302747428417205811e-01 6.682486832141876221e-02 -9.999153017997741699e-02 -1.006568372249603271e-01 8.931069076061248779e-02 2.133337408304214478e-02
1.329992264509201050e-01 -1.427344828844070435e-01 -5.250421911478042603e-02 2.054354846477508545e-01 -2.183242468163371086e-03 -1.327559053897857666e-01 2.865307629108428955e-01 1.634137034416198730e-01 1.103869378566741943e-01 1.313278228044509888e-01 8.257621526718139648e-02 1.583705395460128784e-01 -1.423622965812683105e-01 7.998696528375148773e-03 -2.037558406591415405e-01 1.762239262461662292e-02 6.533769518136978149e-02 -2.339920699596405029e-01 -1.253098249435424805e-01 3.050433993339538574e-01 -1.891911923885345459e-01 1.258874386548995972e-01 -4.224231839179992676e-01 1.189783886075019836e-01 1.063627824187278748e-01 4.457930102944374084e-02 4.298831894993782043e-02 3.743890225887298584e-01 -6.396927684545516968e-02 -9.669877588748931885e-02 -2.803431451320648193e-01 8.769585937261581421e-02
-9.934939444065093994e-02 2.453301474452018738e-02 2.412228137254714966e-01 7.110124081373214722e-02 -6.652931869029998779e-02 -1.270937621593475342e-01 2.716731727123260498e-01 -1.996437013149261475e-01 -5.252030491828918457e-02 3.952600955963134766e-01 2.434667944908142090e-02 1.870034933090209961e-01 9.320299327373504639e-02 -1.277848184108734131e-01 -1.138752400875091553e-01 -1.054221112281084061e-02 -6.089664250612258911e-02 1.471547335386276245e-01 -6.753757596015930176e-02 3.691582977771759033e-01 4.957458004355430603e-02 -1.602258533239364624e-01 -1.612838953733444214e-01 -1.181437000632286072e-01 3.752262145280838013e-02 3.148351907730102539e-01 -3.343153297901153564e-01 1.584790498018264771e-01 -1.389857679605484009e-01 -1.230893656611442566e-01 -2.298746109008789062e-01 1.923827826976776123e-02
-1.836358308792114258e-01 -2.575278282165527344e-01 -8.899150416254997253e-03 -9.441636502742767334e-02 -1.033310964703559875e-01 1.566113345324993134e-02 2.681947350502014160e-01 -8.171661198139190674e-02 -4.522372037172317505e-02 -1.757237017154693604e-01 1.133946180343627930e-01 -4.167979955673217773e-02 1.934659332036972046e-01 -8.464890718460083008e-02 3.002901077270507812e-01 -2.239051610231399536e-01 -2.176923602819442749e-01 -1.427749693393707275e-01 -3.700834810733795166e-01 2.701552808284759521e-01 5.644922330975532532e-02 -2.179803401231765747e-01 -1.693185120820999146e-01 2.546952068805694580e-01 -1.051227301359176636e-01 -3.427987918257713318e-02 -9.172699600458145142e-02 3.384825885295867920e-01 6.782370060682296753e-02 -5.348777025938034058e-02 -6.553957611322402954e-02 -9.272873401641845703e-03
-3.849364817142486572e-01 -3.426945209503173828e-02 -9.381034225225448608e-02 7.802389562129974365e-02 3.056443035602569580e-01 -2.540966570377349854e-01 6.917741894721984863e-02 -1.236888542771339417e-01 -1.476009190082550049e-02 1.847683638334274292e-01 -7.644198089838027954e-02 -4.168867599219083786e-03 1.889398992061614990e-01 -3.461617231369018555e-02 -6.807353347539901733e-02 -3.662952482700347900e-01 -2.880587987601757050e-02 1.591343581676483154e-01 -6.817121803760528564e-02 1.941832453012466431e-01 -2.356449142098426819e-02 -1.674329042434692383e-01 -1.226517185568809509e-01 2.989040613174438477e-01 9.274350851774215698e-02 2.919958233833312988e-01 -1.041606906801462173e-02 2.566963732242584229e-01 -1.423824876546859741e-01 -2.048770934343338013e-01 -5.587360635399818420e-02 -1.226985380053520203e-01
-2.283983081579208374e-01 -2.333180904388427734e-01 -1.393056660890579224e-01 -8.688508719205856323e-02 -1.650261133909225464e-01 2.977979481220245361e-01 4.169618189334869385e-01 5.014492198824882507e-02 -9.616462886333465576e-02 -2.895456738770008087e-02 -1.585565693676471710e-02 8.120844140648841858e-03 3.878154978156089783e-02 -1.671050339937210083e-01 -5.776253528892993927e-03 -1.873367130756378174e-01 -2.114084810018539429e-01 3.008070215582847595e-02 6.334147602319717407e-02 3.628828823566436768e-01 -1.168649643659591675e-01 -1.189179420471191406e-01 -9.215787053108215332e-02 1.509207636117935181e-01 -1.718360930681228638e-01 4.098437353968620300e-02 -1.375855505466461182e-01 2.949291169643402100e-01 1.193259432911872864e-01 -3.175266683101654053e-01 -7.490395009517669678e-02 3.219556808471679688e-02
-8.726800978183746338e-02 -5.238077044486999512e-02 1.711501926183700562e-01 8.051908761262893677e-02 1.087923571467399597e-01 -1.578466594219207764e-01 3.499366343021392822e-01 -4.010956361889839172e-02 1.642641276121139526e-01 -1.141928210854530334e-01 6.475964910350739956e-04 6.095412746071815491e-02 -1.822269558906555176e-01 -9.403925389051437378e-02 1.565607041120529175e-01 -4.535451158881187439e-02 -3.925211355090141296e-02 -1.146894544363021851e-01 -2.033601254224777222e-01 -6.856975378468632698e-04 -2.320869565010070801e-01 -3.621380403637886047e-02 -3.126537799835205078e-01 1.471897363662719727e-01 -1.010819077491760254e-01 -9.678762406110763550e-02 -4.199966490268707275e-01 3.603166341781616211e-01 -1.757393628358840942e-01 -1.478933691978454590e-01 -2.430466264486312866e-01 -1.113992705941200256e-01
-2.437641620635986328e-01 -1.048419997096061707e-01 3.184122145175933838e-01 -1.407402157783508301e-01 -3.648612648248672485e-02 -4.076953232288360596e-02 9.982404112815856934e-02 2.202198095619678497e-02 1.335465162992477417e-01 -2.550028823316097260e-02 -2.968235639855265617e-03 1.797644793987274170e-01 -2.129087597131729126e-01 -1.125975395552814007e-03 1.827002689242362976e-02 7.741001993417739868e-02 2.548400661908090115e-04 -1.313567012548446655e-01 1.391290128231048584e-01 1.881713420152664185e-01 1.891164481639862061e-02 -3.488053008913993835e-02 -5.569452643394470215e-01 -8.261168748140335083e-02 1.265538930892944336e-01 5.155876278877258301e-02 -3.884343504905700684e-01 3.262180984020233154e-01 -4.440172016620635986e-02 -9.873833507299423218e-02 -5.977370589971542358e-02 -1.029993072152137756e-01
-9.319271147251129150e-02 4.945820942521095276e-02 1.568445563316345215e-01 1.492457985877990723e-01 7.544518262147903442e-02 -5.510035529732704163e-02 1.226573362946510315e-01 9.117002598941326141e-03 1.415999680757522583e-01 -8.250668644905090332e-02 5.443120375275611877e-02 2.039054036140441895e-01 -4.756392538547515869e-02 7.939587347209453583e-03 8.304366469383239746e-02 6.180720403790473938e-02 -2.388713508844375610e-02 -8.188510686159133911e-02 1.451204298064112663e-03 2.430838346481323242e-01 6.558535993099212646e-02 6.246212497353553772e-02 -6.011749505996704102e-01 4.966859892010688782e-02 2.928884625434875488e-01 2.429578453302383423e-02 -2.276564687490463257e-01 4.148782193660736084e-01 -1.472908407449722290e-01 2.146217077970504761e-01 -1.134021431207656860e-01 -6.562974303960800171e-02
-3.731800615787506104e-01 3.065409511327743530e-02 2.896005474030971527e-02 -1.732414066791534424e-01 1.279626339673995972e-01 -2.895045876502990723e-01 8.855241537094116211e-02 -3.451099246740341187e-02 -1.075939461588859558e-02 1.019854545593261719e-01 -5.910377949476242065e-02 -4.993522167205810547e-02 1.221279129385948181e-01 -3.335241973400115967e-02 -2.136339843273162842e-01 -3.917939066886901855e-01 -2.692623995244503021e-02 4.579065740108489990e-02 -8.985361456871032715e-02 9.581240266561508179e-02 8.516304194927215576e-02 -1.865729838609695435e-01 -1.950777173042297363e-01 2.058949917554855347e-01 1.723030358552932739e-01 3.404813408851623535e-01 -4.768260195851325989e-02 2.714360952377319336e-01 -1.529107391834259033e-01 -2.612934112548828125e-01 -1.757868677377700806e-01 3.664479032158851624e-02
-7.412780076265335083e-02 9.580831974744796753e-02 -1.980956196784973145e-01 1.465626060962677002e-01 1.535400152206420898e-01 -1.680901795625686646e-01 1.920272260904312134e-01 -2.043119966983795166e-01 3.221662640571594238e-01 -5.931033194065093994e-02 -3.121704459190368652e-01 -2.435279041528701782e-01 -3.265153467655181885e-01 -3.017045184969902039e-02 1.221036985516548157e-01 -3.057640492916107178e-01 -7.494407892227172852e-02 3.781511262059211731e-02 -9.601732343435287476e-02 2.262329012155532837e-01 1.481745839118957520e-01 6.246534734964370728e-02 -2.280439287424087524e-01 1.350931823253631592e-01 -3.929273411631584167e-02 2.582693658769130707e-02 -2.090483456850051880e-01 2.594828605651855469e-01 -1.269676238298416138e-01 -2.488481253385543823e-02 -1.429574191570281982e-01 -1.373498514294624329e-02
-3.712454140186309814e-01 1.250744909048080444e-01 3.857439756393432617e-01 4.719751700758934021e-02 1.191724464297294617e-01 -2.103963494300842285e-01 1.971637904644012451e-01 -2.847854979336261749e-02 -5.429555196315050125e-03 5.541195720434188843e-02 -1.787956804037094116e-01 1.321457624435424805e-01 -2.071354538202285767e-01 -1.134612411260604858e-01 1.714943163096904755e-02 1.204194501042366028e-01 -6.751249730587005615e-02 -1.807157248258590698e-01 -1.322671677917242050e-02 1.930150240659713745e-01 -9.125809371471405029e-02 6.811923533678054810e-02 -4.494108855724334717e-01 -9.894380718469619751e-02 3.713763132691383362e-02 4.500294849276542664e-02 -2.713845074176788330e-01 1.913760900497436523e-01 1.133542656898498535e-01 -8.739123493432998657e-02 2.284709550440311432e-02 -2.004710137844085693e-01
-1.110051125288009644e-01 -2.718917727470397949e-01 -9.689231961965560913e-02 1.076266616582870483e-01 1.634797006845474243e-01 -2.441896349191665649e-01 4.909239411354064941e-01 3.775386884808540344e-02 -4.275595396757125854e-02 -9.218980371952056885e-02 1.126630008220672607e-01 -2.700741589069366455e-02 -1.922566592693328857e-01 1.219178959727287292e-01 -3.687582165002822876e-02 -2.523138821125030518e-01 -2.603011727333068848e-01 -3.827122598886489868e-02 -5.550301820039749146e-02 2.212441414594650269e-01 8.167068590410053730e-04 1.302303671836853027e-01 -2.261768132448196411e-01 -4.045365843921899796e-03 -1.465958170592784882e-02 -1.047329045832157135e-02 -1.239527463912963867e-01 2.935509681701660156e-01 1.694102883338928223e-01 2.596394121646881104e-01 -5.764726176857948303e-02 -1.808770298957824707e-01
-5.224911496043205261e-02 -1.609369218349456787e-01 2.075522020459175110e-02 -1.699716746807098389e-01 -6.925905495882034302e-02 -3.551245033740997314e-01 2.182019054889678955e-01 2.492485493421554565e-01 -1.006335467100143433e-01 2.932085990905761719e-01 -2.652566134929656982e-01 -6.312078237533569336e-02 -3.395336121320724487e-02 -9.096965938806533813e-02 -3.569971770048141479e-02 -3.625879883766174316e-01 -1.821329593658447266e-01 2.110575437545776367e-01 -1.745512522757053375e-02 8.461230248212814331e-02 -1.732718795537948608e-01 -1.207303721457719803e-02 -3.147541880607604980e-01 -7.380155473947525024e-02 -6.089981645345687866e-02 1.777297109365463257e-01 -2.321934998035430908e-01 1.617796868085861206e-01 6.665381137281656265e-03 -1.443399786949157715e-01 -7.092212885618209839e-02 -1.662098318338394165e-01
-7.202304899692535400e-02 -1.644539386034011841e-01 1.591659486293792725e-01 -7.852393388748168945e-02 5.914951488375663757e-02 3.266909718513488770e-01 2.246162742376327515e-01 -2.682855129241943359e-01 -3.127596899867057800e-02 5.582778248935937881e-03 1.025576144456863403e-01 -2.435540109872817993e-01 1.526165939867496490e-02 -1.167622730135917664e-01 2.239036262035369873e-01 -4.729704558849334717e-01 -2.601276040077209473e-01 -9.174099564552307129e-02 -7.661563903093338013e-02 1.412795782089233398e-01 -1.458393931388854980e-01 6.008197739720344543e-02 -2.614247202873229980e-01 -8.953394740819931030e-02 7.085918635129928589e-02 -1.359521225094795227e-02 -3.317734692245721817e-03 1.351645886898040771e-01 -1.842016577720642090e-01 -2.057871818542480469e-01 -3.537231311202049255e-02 -2.022365182638168335e-01
-3.201810643076896667e-02 -2.610006928443908691e-01 -4.589437320828437805e-02 -6.308224797248840332e-02 -1.507699638605117798e-01 1.844335347414016724e-01 1.964367330074310303e-01 -1.484652459621429443e-01 -3.521421924233436584e-02 -7.424356788396835327e-02 5.858559533953666687e-02 -7.660568505525588989e-02 1.307889968156814575e-01 6.071237847208976746e-02 9.704843163490295410e-03 -1.719743758440017700e-01 -1.233557388186454773e-01 -1.881496310234069824e-01 -3.174999952316284180e-01 4.911583662033081055e-01 -8.915511518716812134e-02 -9.041630476713180542e-02 -1.929883211851119995e-01 2.541604340076446533e-01 1.500666607171297073e-02 1.209952216595411301e-02 -2.347927987575531006e-01 9.301158040761947632e-02 1.069444641470909119e-01 -3.152246773242950439e-01 -2.346275299787521362e-01 1.572627760469913483e-02
-1.855191588401794434e-01 -1.328793913125991821e-01 9.662403911352157593e-02 1.439716666936874390e-01 1.224829629063606262e-01 -1.398584693670272827e-01 2.223401665687561035e-01 2.892070114612579346e-01 -7.709912210702896118e-02 -1.251783221960067749e-01 -2.905648946762084961e-01 2.781980112195014954e-02 1.389938741922378540e-01 2.551432251930236816e-01 1.436363626271486282e-02 -3.707050904631614685e-02 -1.482634097337722778e-01 -6.256624311208724976e-02 -2.504892647266387939e-01 2.000618726015090942e-01 -2.002541571855545044e-01 -1.810058951377868652e-01 -3.922434449195861816e-01 -3.037982285022735596e-01 -8.369727432727813721e-02 6.364613771438598633e-02 -1.998575627803802490e-01 1.199398040771484375e-01 -1.135124713182449341e-01 -8.070351928472518921e-02 -1.545363962650299072e-01 3.264742717146873474e-02
1.360494922846555710e-02 -1.604201495647430420e-01 1.104972958564758301e-01 -2.304448187351226807e-01 -2.729390859603881836e-01 -1.042354702949523926e-01 2.070437520742416382e-01 -5.619875714182853699e-02 -2.094213515520095825e-01 6.803256273269653320e-02 1.526519283652305603e-02 2.678307145833969116e-02 8.658432215452194214e-02 1.134273633360862732e-01 -1.787728369235992432e-01 -3.391593098640441895e-01 1.239557117223739624e-01 -3.191721811890602112e-02 6.449324637651443481e-02 3.194759786128997803e-01 -1.046585515141487122e-01 -3.196794390678405762e-01 -3.337415456771850586e-01 9.252795577049255371e-02 1.591469794511795044e-01 1.960948668420314789e-02 -7.427551317960023880e-03 1.394685357809066772e-01 -8.817396312952041626e-02 8.856806904077529907e-02 6.699417531490325928e-02 3.735838234424591064e-01
1.020783558487892151e-02 -1.817739605903625488e-01 -4.198907315731048584e-02 2.490877509117126465e-01 -7.388780266046524048e-02 -2.910874187946319580e-01 3.866001069545745850e-01 -6.970593705773353577e-03 -1.251212954521179199e-01 3.341475874185562134e-02 -1.773124188184738159e-02 -1.692120581865310669e-01 -7.260585576295852661e-02 -2.837390452623367310e-02 9.327763319015502930e-02 -3.982174396514892578e-01 -3.256685733795166016e-01 6.176992505788803101e-02 -3.746761009097099304e-02 3.466809093952178955e-01 -7.123301178216934204e-02 1.114195305854082108e-02 -1.791131496429443359e-01 1.127026900649070740e-01 -5.633044987916946411e-02 1.507151275873184204e-01 7.861794903874397278e-03 2.372429072856903076e-01 6.484781857579946518e-03 1.898539960384368896e-01 -2.104294896125793457e-01 1.494476757943630219e-02
-2.999411225318908691e-01 -9.061570465564727783e-02 7.054510712623596191e-02 -1.146131008863449097e-01 5.437372252345085144e-02 -6.274955719709396362e-02 1.758507788181304932e-01 -2.343807518482208252e-01 -3.102118968963623047e-01 -3.418530896306037903e-02 -1.022478565573692322e-01 9.784633666276931763e-02 -1.706545054912567139e-01 -1.445523053407669067e-01 8.680104278028011322e-03 -1.512672901153564453e-01 -5.678185820579528809e-02 -2.052035033702850342e-01 -3.043929934501647949e-01 -1.033356133848428726e-02 -2.913447320461273193e-01 -2.302509099245071411e-01 -3.031116724014282227e-01 -8.077707141637802124e-02 3.721372485160827637e-01 -1.694498062133789062e-01 -1.255065351724624634e-01 5.458353459835052490e-02 9.434057772159576416e-02 -6.934804469347000122e-02 1.232656687498092651e-01 -1.064313724637031555e-01
1.246901527047157288e-01 -3.906236588954925537e-01 -4.466333892196416855e-03 -2.536921799182891846e-01 -7.940221577882766724e-02 -2.489408403635025024e-01 1.723141074180603027e-01 -1.710571944713592529e-01 -1.508228778839111328e-01 -5.532187968492507935e-02 2.707222476601600647e-02 7.665770500898361206e-02 -1.153977960348129272e-02 2.152069807052612305e-01 -3.641478950157761574e-03 -1.862646192312240601e-01 -1.188382804393768311e-01 -1.459245085716247559e-01 -6.170656532049179077e-02 4.418841898441314697e-01 -1.155176237225532532e-01 5.433136969804763794e-02 -2.798040211200714111e-01 8.042880147695541382e-02 4.187022522091865540e-02 3.039669245481491089e-02 5.762427300214767456e-02 2.711557447910308838e-01 -9.114047139883041382e-02 1.139241084456443787e-01 2.281228154897689819e-01 1.956908851861953735e-01
-1.825498342514038086e-01 -8.198650181293487549e-02 1.549147069454193115e-01 2.131843119859695435e-01 4.316722601652145386e-02 -1.416458338499069214e-01 3.090419173240661621e-01 2.724238336086273193e-01 1.173016726970672607e-01 1.761082112789154053e-01 -3.726904466748237610e-02 1.475510597229003906e-01 -1.299058645963668823e-01 -2.075458616018295288e-01 8.530133962631225586e-02 -1.170376986265182495e-01 1.498518884181976318e-01 -1.730490103363990784e-02 1.126898732036352158e-02 4.311572611331939697e-01 -4.620260745286941528e-02 3.887979686260223389e-02 -3.637196421623229980e-01 8.237469941377639771e-02 -1.457901448011398315e-01 1.127231642603874207e-01 -1.184205263853073120e-01 1.611435115337371826e-01 -2.015803158283233643e-01 -2.308230996131896973e-01 -1.422581523656845093e-01 1.019518449902534485e-01
-6.212088093161582947e-02 -1.558659784495830536e-02 1.704845279455184937e-01 1.724268496036529541e-01 4.191829636693000793e-02 1.341348290443420410e-01 -2.737666293978691101e-02 1.920885890722274780e-01 6.178927794098854065e-02 6.150585785508155823e-02 -7.550125010311603546e-03 -3.860503435134887695e-02 -7.134008686989545822e-03 -1.219936273992061615e-02 -2.413196712732315063e-01 -1.329441219568252563e-01 -1.107299625873565674e-01 -1.191113367676734924e-01 1.148298531770706177e-01 4.417103230953216553e-01 -5.732492357492446899e-02 -1.039199158549308777e-01 -2.374791800975799561e-01 4.548454284667968750e-02 2.990859150886535645e-01 9.290846437215805054e-02 -2.139065787196159363e-02 4.175783395767211914e-01 1.799219548702239990e-01 -1.137079373002052307e-01 -2.859918475151062012e-01 -2.952092289924621582e-01
-6.495894491672515869e-02 2.814628183841705322e-01 -1.360841840505599976e-01 8.513087034225463867e-02 1.079283878207206726e-01 -3.184677064418792725e-01 2.086886316537857056e-01 -1.961162500083446503e-02 5.128582939505577087e-02 4.833973944187164307e-02 -1.279376149177551270e-01 -1.994790323078632355e-02 -6.142408028244972229e-02 -1.941692978143692017e-01 -1.136270537972450256e-02 -4.940642714500427246e-01 -7.309845089912414551e-02 -7.567295432090759277e-02 -2.930764853954315186e-01 3.196395933628082275e-01 2.185974456369876862e-02 -1.139304693788290024e-02 -2.943808734416961670e-01 1.269968450069427490e-01 2.002988755702972412e-01 2.039846777915954590e-01 1.840643584728240967e-02 1.215147301554679871e-01 7.861818373203277588e-02 6.356388330459594727e-02 7.292932271957397461e-02 -1.069960147142410278e-01
-3.324065506458282471e-01 -4.754832983016967773e-01 4.953721910715103149e-02 1.979425549507141113e-01 -5.608667805790901184e-02 -1.127939298748970032e-01 -3.228617459535598755e-02 1.176450550556182861e-01 -1.559217125177383423e-01 1.871265769004821777e-01 -2.568914294242858887e-01 2.129567265510559082e-01 6.534603983163833618e-02 5.583760794252157211e-03 -5.087547376751899719e-02 -2.819235920906066895e-01 -6.584022194147109985e-02 -3.600586578249931335e-02 2.799504399299621582e-01 1.956069469451904297e-01 -1.440532505512237549e-01 -1.272042989730834961e-01 -2.747812867164611816e-01 2.586805820465087891e-02 -8.794622123241424561e-02 1.779363900423049927e-01 -1.753463894128799438e-01 1.470211446285247803e-01 1.451212912797927856e-02 5.948317795991897583e-02 -1.568881981074810028e-02 -5.356114730238914490e-02
-3.197866380214691162e-01 -1.065215747803449631e-02 -1.999132484197616577e-01 -1.083842217922210693e-01 -2.109284400939941406e-01 -1.896850466728210449e-01 2.138222157955169678e-01 -2.493637613952159882e-02 -2.588746845722198486e-01 -6.450596451759338379e-02 -7.457070797681808472e-02 -1.255513280630111694e-01 1.636311598122119904e-02 1.511402726173400879e-01 3.580255433917045593e-02 -2.030448913574218750e-01 -2.059685885906219482e-01 1.524943113327026367e-01 -3.777427971363067627e-02 4.717428088188171387e-01 -1.381513923406600952e-01 -1.049361191689968109e-02 -2.999313175678253174e-01 -9.315572096966207027e-04 -1.052256375551223755e-01 -6.282071024179458618e-02 -6.379639357328414917e-02 8.221355825662612915e-02 -2.810462117195129395e-01 -1.424794495105743408e-01 -5.029771849513053894e-02 -1.857686638832092285e-01
-9.513121098279953003e-02 -1.566889733076095581e-01 -1.310108006000518799e-01 -2.725799381732940674e-01 -6.058957055211067200e-02 -2.359137870371341705e-02 2.307490557432174683e-01 -1.470414996147155762e-01 -1.505061239004135132e-01 -2.047182619571685791e-02 -1.148632168769836426e-01 5.758139491081237793e-02 -2.269056737422943115e-01 1.269374936819076538e-01 5.430974066257476807e-02 -1.467025130987167358e-01 -1.554285138845443726e-01 -9.602701663970947266e-02 -1.445985883474349976e-01 4.273217022418975830e-01 -7.854683697223663330e-02 4.361495748162269592e-02 -2.044879496097564697e-01 -1.658423691987991333e-01 -5.873916670680046082e-02 8.528850227594375610e-02 -1.156589165329933167e-01 3.524456322193145752e-01 -1.352964937686920166e-01 5.725201964378356934e-02 2.865478694438934326e-01 3.128825128078460693e-01
-1.979173719882965088e-01 -1.832031272351741791e-02 5.772541835904121399e-02 -9.763554483652114868e-02 1.519888639450073242e-01 -1.180599629878997803e-02 3.641229271888732910e-01 1.054087728261947632e-01 -3.861426711082458496e-01 1.447917427867650986e-02 -7.413085550069808960e-04 -2.588559389114379883e-01 -4.502071067690849304e-02 -1.941967904567718506e-01 1.346484869718551636e-01 -9.011700004339218140e-02 -5.990506336092948914e-02 5.991715472191572189e-03 -1.906981766223907471e-01 9.829737246036529541e-02 -2.152149528264999390e-01 -3.831950128078460693e-01 -2.066384553909301758e-01 1.077519580721855164e-01 -6.420505791902542114e-02 8.956380188465118408e-02 -1.882752217352390289e-02 2.751885056495666504e-01 2.786108478903770447e-02 -1.247688978910446167e-01 7.259744405746459961e-02 -3.023555278778076172e-01
-1.274695694446563721e-01 2.330922707915306091e-02 -2.866053879261016846e-01 -7.578872889280319214e-02 -8.774556219577789307e-02 -3.934639394283294678e-01 3.816693127155303955e-01 1.802032291889190674e-01 -8.326085656881332397e-02 -1.899597048759460449e-01 4.233851097524166107e-03 -1.365372240543365479e-01 -1.038564145565032959e-01 1.057542935013771057e-01 3.768670931458473206e-02 -2.008473724126815796e-01 -2.605568170547485352e-01 -4.276805743575096130e-02 3.367646038532257080e-02 3.319885134696960449e-01 -4.100844264030456543e-02 -9.908865392208099365e-02 -2.450207918882369995e-01 1.060763671994209290e-01 8.440441638231277466e-02 7.795836776494979858e-02 -3.018008731305599213e-02 3.690095841884613037e-01 -1.016727536916732788e-01 -5.848324298858642578e-02 7.283910177648067474e-03 -3.616722673177719116e-02
-2.858119010925292969e-01 -1.072871237993240356e-01 -1.377665102481842041e-01 4.875075817108154297e-02 8.428525179624557495e-02 -3.566639721393585205e-01 2.742410898208618164e-01 -4.135048389434814453e-02 9.012339264154434204e-02 2.967405617237091064e-01 -1.773333847522735596e-01 -1.017670482397079468e-01 1.206050440669059753e-01 5.483828485012054443e-02 -4.135530069470405579e-02 -1.149611324071884155e-01 5.004177242517471313e-02 1.811090856790542603e-01 -8.385637402534484863e-02 1.002275478094816208e-02 -8.464521169662475586e-02 -1.106362119317054749e-01 -2.346873581409454346e-01 3.686621487140655518e-01 3.007904887199401855e-01 1.049581170082092285e-01 -1.419421434402465820e-01 1.940569132566452026e-01 -1.265039443969726562e-01 -2.659185528755187988e-01 1.325209159404039383e-02 -6.879846006631851196e-02
-3.520434498786926270e-01 -1.963831037282943726e-01 -4.095245385542511940e-04 -1.251115202903747559e-01 1.619454026222229004e-01 -1.233411580324172974e-01 1.497284770011901855e-01 -1.910649091005325317e-01 -5.329534411430358887e-02 2.301493287086486816e-01 -8.172505348920822144e-02 -9.034259244799613953e-03 -9.770294278860092163e-02 -9.901746176183223724e-03 -2.861107587814331055e-01 -1.320072356611490250e-02 -1.374996155500411987e-01 -3.355750441551208496e-02 -1.809212863445281982e-01 4.195337295532226562e-01 -2.334923855960369110e-02 -1.905269473791122437e-01 3.154533728957176208e-02 1.468650400638580322e-01 5.471786111593246460e-02 3.069759905338287354e-01 -7.810652256011962891e-02 -7.303248345851898193e-02 -9.052509069442749023e-02 2.015698254108428955e-01 -3.336446583271026611e-01 -1.012164503335952759e-01
-3.391828835010528564e-01 -6.972948461771011353e-02 -1.595029383897781372e-01 4.156617447733879089e-02 1.649720370769500732e-01 -3.311037421226501465e-01 1.112217009067535400e-01 -2.618537247180938721e-01 5.251441150903701782e-02 1.879203878343105316e-02 -2.014078646898269653e-01 -1.095753982663154602e-01 7.543125748634338379e-02 -8.520909398794174194e-02 -9.239375591278076172e-02 -3.614662289619445801e-01 1.508611347526311874e-02 -5.595202744007110596e-02 -3.333154022693634033e-01 3.007146418094635010e-01 7.378336042165756226e-02 -1.218546777963638306e-01 -6.773751974105834961e-02 1.797181814908981323e-01 9.337659925222396851e-02 2.708751857280731201e-01 -1.141986399888992310e-01 1.164616048336029053e-01 -1.876558810472488403e-01 -7.985316216945648193e-02 -1.217611208558082581e-01 1.151380036026239395e-02
-6.851624697446823120e-02 2.181011885404586792e-01 -7.318603992462158203e-02 1.575859338045120239e-01 -6.563068926334381104e-02 -4.359225183725357056e-02 2.347571104764938354e-01 -2.149047851562500000e-01 1.976702660322189331e-01 -2.612831629812717438e-02 -2.881768047809600830e-01 -1.956353038549423218e-01 -1.711836606264114380e-01 5.725940689444541931e-02 3.051020018756389618e-02 -3.888605237007141113e-01 -5.561487004160881042e-02 9.741344302892684937e-02 -2.700148820877075195e-01 2.551940083503723145e-01 1.387060284614562988e-01 -5.593671649694442749e-02 -2.660603523254394531e-01 4.885736107826232910e-02 -9.052029252052307129e-02 5.283932760357856750e-02 -2.901024520397186279e-01 2.291734218597412109e-01 -1.281730681657791138e-01 6.614507734775543213e-02 -2.223094999790191650e-01 1.398390810936689377e-02
-1.131537407636642456e-01 1.437815576791763306e-01 1.843928098678588867e-01 -1.437215805053710938e-01 4.152242094278335571e-02 -2.366804182529449463e-01 3.712753653526306152e-01 2.274038083851337433e-02 2.073321342468261719e-01 -5.292906612157821655e-02 -2.189158797264099121e-01 6.367958337068557739e-02 -1.724667102098464966e-02 8.859707973897457123e-03 2.328967005014419556e-01 -8.773904293775558472e-02 1.045032739639282227e-01 -7.867969572544097900e-02 1.115090921521186829e-01 3.563517630100250244e-01 -2.180791944265365601e-01 -2.160641103982925415e-01 -1.616519689559936523e-01 1.048731282353401184e-01 2.939928472042083740e-01 -1.282201558351516724e-01 1.153747141361236572e-01 1.879637837409973145e-01 -1.885344684123992920e-01 -7.208137959241867065e-02 -1.622209399938583374e-01 -2.218225747346878052e-01
-2.555297911167144775e-01 -1.942377090454101562e-01 -1.145191676914691925e-02 4.913201555609703064e-02 9.595499932765960693e-02 -6.066601723432540894e-02 4.035415351390838623e-01 -2.040527760982513428e-01 1.155029386281967163e-01 -2.812481112778186798e-02 -1.666334718465805054e-01 -6.922377645969390869e-02 4.510102793574333191e-02 -1.543741673231124878e-01 -1.409689933061599731e-01 7.121556997299194336e-02 1.019995938986539841e-02 6.151951849460601807e-02 -1.766623556613922119e-01 4.896460175514221191e-01 5.091504007577896118e-02 -2.851646393537521362e-03 4.330213367938995361e-02 5.581865087151527405e-02 -7.941552437841892242e-03 3.638446629047393799e-01 2.317775785923004150e-02 2.115672081708908081e-02 -2.325286716222763062e-01 6.463041156530380249e-02 -2.994987964630126953e-01 -1.254602223634719849e-01
-1.914234906435012817e-01 -1.795886009931564331e-01 -2.392724528908729553e-02 -1.037742570042610168e-01 2.160126119852066040e-01 -2.805142104625701904e-01 2.444050312042236328e-01 -7.451392710208892822e-02 -7.378692179918289185e-02 2.954071164131164551e-01 6.873118877410888672e-02 -1.372659057378768921e-01 -3.428016602993011475e-02 9.641963988542556763e-02 3.174393624067306519e-02 9.037870168685913086e-02 -3.716175556182861328e-01 -3.821678161621093750e-01 -1.157266050577163696e-01 1.323379129171371460e-01 9.045898169279098511e-02 -2.393494099378585815e-01 -2.092499881982803345e-01 1.894445419311523438e-01 -2.117665559053421021e-01 -1.068193688988685608e-01 -1.871460974216461182e-01 -1.424270682036876678e-02 -1.493553668260574341e-01 -8.511536568403244019e-02 8.918065577745437622e-02 -6.335397064685821533e-02
-1.106867194175720215e-01 -2.351372390985488892e-01 8.657768368721008301e-02 2.907895669341087341e-02 -5.361543223261833191e-02 -1.342518925666809082e-01 -2.074045836925506592e-01 8.120632846839725971e-04 -1.103837713599205017e-01 -6.600909680128097534e-02 1.012636944651603699e-01 -1.235446557402610779e-01 -3.187910318374633789e-01 6.288415193557739258e-02 -1.725237667560577393e-01 5.930949002504348755e-02 -2.758145630359649658e-01 -2.957065105438232422e-01 -1.157091706991195679e-01 3.799115419387817383e-01 -8.937196433544158936e-02 -2.132826745510101318e-01 -2.226770222187042236e-01 3.325290083885192871e-01 5.416394770145416260e-02 4.965265840291976929e-02 -2.725096940994262695e-01 1.525458693504333496e-01 2.788605727255344391e-02 1.448772847652435303e-02 5.907770618796348572e-02 -1.923415809869766235e-01
-3.261126875877380371e-01 -7.475157827138900757e-02 5.108624100685119629e-01 5.866233259439468384e-02 1.260377913713455200e-01 1.019791737198829651e-01 -2.394263073801994324e-02 -6.259618699550628662e-02 -8.126364648342132568e-02 8.756322413682937622e-02 -2.845317721366882324e-01 1.542315632104873657e-02 -2.067325413227081299e-01 -2.574158459901809692e-02 -2.170114070177078247e-01 -4.408074915409088135e-02 -1.144657060503959656e-01 1.948636956512928009e-02 -1.519334316253662109e-01 1.918161846697330475e-02 -1.774511113762855530e-02 -1.474964171648025513e-01 -1.929560750722885132e-01 1.979659497737884521e-01 1.785057634115219116e-01 1.508136093616485596e-01 3.474531322717666626e-02 1.931137591600418091e-01 4.253939166665077209e-02 -1.766836643218994141e-01 -1.614359915256500244e-01 -3.425420522689819336e-01
-1.128039434552192688e-01 -3.529330492019653320e-01 2.437226474285125732e-01 -8.894052356481552124e-02 -2.138954252004623413e-01 5.054283514618873596e-02 2.153573036193847656e-01 2.886644005775451660e-01 -1.709324121475219727e-01 -1.688117831945419312e-01 -1.475563645362854004e-01 -1.762366294860839844e-02 1.674956083297729492e-01 6.769142299890518188e-02 -2.286156564950942993e-01 -2.585831880569458008e-01 3.555570170283317566e-02 -7.451036572456359863e-02 -7.041763514280319214e-02 4.379395842552185059e-01 -8.525286801159381866e-03 -5.995729938149452209e-02 -1.525860875844955444e-01 2.134306132793426514e-01 -5.724379792809486389e-02 4.634870216250419617e-02 1.263637244701385498e-01 2.529403865337371826e-01 -2.504659350961446762e-04 4.679735004901885986e-02 1.444234102964401245e-01 -3.655547276139259338e-02
-3.599432408809661865e-01 -2.909667231142520905e-02 3.468199372291564941e-01 3.030136823654174805e-01 2.854959964752197266e-01 -8.853027597069740295e-03 1.873170286417007446e-01 -1.466602981090545654e-01 -3.992903605103492737e-02 6.763092428445816040e-02 -8.538647741079330444e-02 -2.828801609575748444e-02 -2.490734495222568512e-02 2.561377882957458496e-01 -1.573352962732315063e-01 -4.014958813786506653e-02 -4.673238471150398254e-02 -8.621317893266677856e-02 7.254037261009216309e-02 1.308444142341613770e-01 1.957769244909286499e-01 -1.438103616237640381e-01 -1.505909413099288940e-01 2.744126617908477783e-01 1.168778389692306519e-01 -1.161272171884775162e-03 2.990188598632812500e-01 2.828988432884216309e-01 -1.073541194200515747e-01 -5.854453146457672119e-02 1.852751336991786957e-02 -1.583243906497955322e-01
-1.193615719676017761e-01 6.139941141009330750e-02 3.352195769548416138e-02 2.336698919534683228e-01 2.205281555652618408e-01 -1.216090545058250427e-01 3.278858959674835205e-01 -1.811792552471160889e-01 -1.678989678621292114e-01 -1.792664527893066406e-01 -2.142323851585388184e-01 -5.353649705648422241e-02 2.009802870452404022e-02 3.087019920349121094e-01 3.323539718985557556e-02 -1.232381984591484070e-01 1.253208518028259277e-01 -2.688775956630706787e-01 -3.558107465505599976e-02 2.487627267837524414e-01 -5.439534038305282593e-02 -2.467594891786575317e-01 -3.607302010059356689e-01 -3.076554238796234131e-01 1.597073227167129517e-01 4.291966184973716736e-02 7.265521585941314697e-02 8.290764689445495605e-02 -9.347692131996154785e-02 -8.193131536245346069e-02 6.069836765527725220e-02 -5.483819544315338135e-02
-1.201947107911109924e-01 -2.016426175832748413e-01 8.091960847377777100e-02 1.308405399322509766e-01 -5.039894580841064453e-02 1.858296096324920654e-01 1.221873685717582703e-01 9.306922554969787598e-02 1.466557085514068604e-01 3.532634675502777100e-01 -8.226618170738220215e-02 4.729465395212173462e-02 -8.204513788223266602e-02 -9.135701507329940796e-02 -7.989951968193054199e-02 -1.759072206914424896e-02 -1.389164477586746216e-01 -1.518242955207824707e-01 -2.950431033968925476e-02 2.492959797382354736e-01 -2.202486991882324219e-02 9.019214659929275513e-02 -1.858971267938613892e-01 1.764857620000839233e-01 2.796910107135772705e-01 -7.454926520586013794e-02 3.537615761160850525e-02 4.876261055469512939e-01 -6.382555514574050903e-02 -1.363736838102340698e-01 -2.905447483062744141e-01 -2.718242406845092773e-01
-3.045145422220230103e-02 -1.088828779757022858e-02 1.739874631166458130e-01 -1.347570419311523438e-01 1.043091714382171631e-01 -1.683058738708496094e-01 3.007328510284423828e-02 -4.267735481262207031e-01 6.850543618202209473e-02 -1.847474277019500732e-01 -1.715748384594917297e-02 2.503513358533382416e-02 -4.611439071595668793e-03 -1.908735483884811401e-01 -1.348104476928710938e-01 -2.928688526153564453e-01 -1.401956528425216675e-01 7.585299760103225708e-02 -4.514408409595489502e-01 1.936852633953094482e-01 -1.961316019296646118e-01 -2.161905914545059204e-01 -3.013363778591156006e-01 1.046358644962310791e-01 7.221669703722000122e-02 -2.056947350502014160e-02 -1.282652914524078369e-01 1.645065248012542725e-01 7.241839170455932617e-02 -1.686339266598224640e-02 -1.411348581314086914e-01 1.408891230821609497e-01
-2.955270111560821533e-01 -8.168437331914901733e-02 -2.441684901714324951e-01 -1.220476776361465454e-01 -1.246384903788566589e-01 -2.839703261852264404e-01 2.667659521102905273e-01 1.133112683892250061e-01 -2.101112008094787598e-01 -8.377839624881744385e-02 -3.369982540607452393e-02 -9.419097006320953369e-02 1.700250245630741119e-02 1.281378865242004395e-01 1.599300503730773926e-01 -1.045058518648147583e-01 -1.943159252405166626e-01 -6.573791801929473877e-02 -1.735540926456451416e-01 4.936752021312713623e-01 -1.751975268125534058e-01 9.712306782603263855e-03 -1.174732446670532227e-01 1.042714416980743408e-01 -1.173516884446144104e-01 -6.885772198438644409e-02 -1.263653784990310669e-01 2.042558044195175171e-01 -2.153974324464797974e-01 -1.667783558368682861e-01 8.943683654069900513e-02 -8.444326370954513550e-02
-4.852921143174171448e-02 -1.073005348443984985e-01 2.395222522318363190e-02 2.105473279953002930e-01 1.650032401084899902e-01 8.060502260923385620e-02 3.240131139755249023e-01 6.611502915620803833e-02 -1.238800361752510071e-01 2.373433858156204224e-01 -2.562297508120536804e-02 2.035665065050125122e-01 -1.750272959470748901e-01 -7.048317044973373413e-02 -1.813525557518005371e-01 -2.694907486438751221e-01 6.082485988736152649e-02 -3.272427320480346680e-01 1.991925761103630066e-02 1.448156535625457764e-01 -1.368136554956436157e-01 -1.806980371475219727e-02 -1.280836164951324463e-01 1.834617257118225098e-01 2.333909124135971069e-01 1.491822153329849243e-01 6.036153808236122131e-02 3.841031789779663086e-01 -9.233499318361282349e-02 -2.436150759458541870e-01 -2.130286097526550293e-01 -2.887196838855743408e-02
-3.805135190486907959e-02 -1.703671216964721680e-01 7.155658304691314697e-02 1.458944287151098251e-02 -4.554701596498489380e-02 -1.710532605648040771e-01 4.147667288780212402e-01 1.078202500939369202e-01 -2.275768369436264038e-01 -1.444520056247711182e-01 -8.820270001888275146e-02 1.100191324949264526e-01 2.164896763861179352e-02 7.678733766078948975e-02 9.099788032472133636e-03 -1.183567047119140625e-01 -4.414335265755653381e-02 -2.749104499816894531e-01 3.328823717311024666e-03 3.799608051776885986e-01 -1.474410146474838257e-01 -5.546191334724426270e-02 -1.405322551727294922e-01 -1.536776125431060791e-01 1.258127689361572266e-01 8.684816956520080566e-02 -3.505186140537261963e-01 3.042543232440948486e-01 6.062546744942665100e-02 2.197830528020858765e-01 -1.750055253505706787e-01 1.571845412254333496e-01
-1.089602783322334290e-01 1.605796813964843750e-01 5.585042014718055725e-02 1.327722519636154175e-01 6.193839758634567261e-02 2.776328623294830322e-01 3.909408450126647949e-01 -3.788369521498680115e-02 1.603564918041229248e-01 3.129476606845855713e-01 -1.241990327835083008e-01 1.235152408480644226e-01 -9.557710960507392883e-03 -8.583605289459228516e-02 -1.791324019432067871e-01 -1.946956366300582886e-01 8.587070554494857788e-02 -9.358029067516326904e-02 9.300719946622848511e-02 3.745098710060119629e-01 -2.856872975826263428e-01 -2.327182702720165253e-02 -2.900109887123107910e-01 9.187556058168411255e-02 -5.530012398958206177e-02 1.864063888788223267e-01 -1.641380786895751953e-01 1.528351604938507080e-01 -1.534234732389450073e-02 -1.703803241252899170e-01 -7.562919706106185913e-02 1.085667684674263000e-01
-1.729604750871658325e-01 4.511672630906105042e-02 1.643677353858947754e-01 1.291851252317428589e-01 -6.978286802768707275e-02 -1.936509460210800171e-01 2.236742824316024780e-01 -2.187274992465972900e-01 -1.253477782011032104e-01 -5.257830396294593811e-02 1.829193904995918274e-02 -3.228762000799179077e-02 -2.028563022613525391e-01 2.913077473640441895e-01 -8.435649797320365906e-03 7.000703364610671997e-02 -1.750114709138870239e-01 -1.551145464181900024e-01 -1.023033335804939270e-01 1.857855916023254395e-01 1.350367218255996704e-01 2.694883756339550018e-02 -1.651313602924346924e-01 2.031578421592712402e-01 5.924621224403381348e-02 2.758988142013549805e-01 4.460497945547103882e-02 2.643112242221832275e-01 -4.602724313735961914e-01 -2.434120029211044312e-01 1.490684002637863159e-01 3.589745983481407166e-02
-7.278370112180709839e-02 -1.327582746744155884e-01 2.594249248504638672e-01 9.516603499650955200e-02 -1.506265252828598022e-03 -2.207248061895370483e-01 8.195684058591723442e-04 -2.540401928126811981e-02 -1.086038276553153992e-01 -1.637534946203231812e-01 1.380794914439320564e-03 -1.251606494188308716e-01 -1.444502621889114380e-01 1.206432580947875977e-01 -2.912997007369995117e-01 1.117978896945714951e-02 -4.235364198684692383e-01 -3.060853108763694763e-02 -1.634239554405212402e-01 1.007735133171081543e-01 -1.275711059570312500e-01 4.917678236961364746e-02 -3.422259688377380371e-01 3.252834379673004150e-01 1.282024979591369629e-01 9.240346401929855347e-02 -5.139743909239768982e-03 5.751958116888999939e-02 -1.464789211750030518e-01 -3.772490322589874268e-01 5.078299716114997864e-02 -1.523470878601074219e-01
-2.906322181224822998e-01 -3.626694381237030029e-01 1.214877292513847351e-01 7.404661923646926880e-02 -1.486075520515441895e-01 -5.724714323878288269e-02 4.227870330214500427e-02 4.751785099506378174e-02 6.496264785528182983e-02 3.005585372447967529e-01 -2.711794078350067139e-01 1.943870335817337036e-01 1.086462587118148804e-01 3.710047155618667603e-02 -2.657622471451759338e-02 -3.021533787250518799e-01 -6.215610727667808533e-02 -2.151984162628650665e-02 2.525480389595031738e-01 1.388591676950454712e-01 -1.948025673627853394e-01 -1.274022608995437622e-01 -3.896110951900482178e-01 2.492015995085239410e-02 1.522713303565979004e-01 1.348745673894882202e-01 -1.484776884317398071e-01 4.694141820073127747e-02 1.319365352392196655e-01 1.801423612050712109e-03 1.269831210374832153e-01 -1.736173927783966064e-01
-7.531245797872543335e-02 -1.081498488783836365e-01 2.444805949926376343e-01 -1.310792863368988037e-01 2.266486175358295441e-02 -2.440289407968521118e-01 2.102708965539932251e-01 2.018790692090988159e-02 1.082328334450721741e-01 -2.365640103816986084e-01 8.505978435277938843e-02 2.510977536439895630e-02 -2.561689615249633789e-01 -4.679386690258979797e-02 1.926919519901275635e-01 -2.618338167667388916e-01 4.906420409679412842e-02 -4.100417345762252808e-02 -1.400528699159622192e-01 -1.911083119921386242e-03 -1.721784472465515137e-01 1.118331402540206909e-01 -3.371361792087554932e-01 4.328881204128265381e-02 -1.105562150478363037e-01 2.040357794612646103e-03 -3.267457783222198486e-01 2.609536349773406982e-01 -1.984687447547912598e-01 -2.947022020816802979e-01 -2.252230346202850342e-01 -8.066663891077041626e-02
4.947832599282264709e-02 -2.684744000434875488e-01 -2.417310513556003571e-02 6.135509535670280457e-02 2.100461274385452271e-01 9.009940549731254578e-03 4.194617271423339844e-01 -6.013186275959014893e-02 2.266520708799362183e-01 1.641676947474479675e-02 -3.099235706031322479e-02 2.242272347211837769e-01 9.667214751243591309e-02 -1.267982721328735352e-01 -1.530829668045043945e-01 -2.289749309420585632e-02 8.078433573246002197e-02 -1.281985938549041748e-01 -4.531353246420621872e-03 2.478836327791213989e-01 -2.519334256649017334e-01 1.054226607084274292e-01 -2.908698916435241699e-01 9.442209452390670776e-02 6.729224324226379395e-02 1.819587796926498413e-01 -2.185081876814365387e-02 3.213144838809967041e-01 -1.871116310358047485e-01 -1.771252416074275970e-02 -3.255014717578887939e-01 9.966310858726501465e-02
-3.315190076828002930e-01 -1.133086308836936951e-01 4.848338663578033447e-01 1.950388699769973755e-01 1.933074295520782471e-01 -1.742984205484390259e-01 1.720685362815856934e-01 -2.799915522336959839e-02 1.934895068407058716e-01 9.740056097507476807e-02 -7.162185758352279663e-02 4.446136206388473511e-02 -5.192214623093605042e-02 -4.487872123718261719e-03 -1.302745044231414795e-01 1.012655869126319885e-01 -3.437190353870391846e-01 -3.665582239627838135e-01 -2.346086688339710236e-02 2.629323005676269531e-01 8.613524585962295532e-02 6.751628220081329346e-02 -3.803936392068862915e-02 1.272104829549789429e-01 -5.269996076822280884e-02 -1.484508365392684937e-01 -3.281882405281066895e-02 8.477895706892013550e-02 -1.491007208824157715e-01 -3.557628765702247620e-02 6.674465537071228027e-02 -9.596493840217590332e-02
-6.574635952711105347e-02 -2.893383800983428955e-01 -2.596719004213809967e-02 -5.788034945726394653e-02 -3.164948150515556335e-02 -4.113064110279083252e-01 2.117971032857894897e-01 1.943694986402988434e-02 1.254015713930130005e-01 4.784163087606430054e-02 -1.682928577065467834e-02 -3.374885022640228271e-01 1.194868832826614380e-01 -4.931654036045074463e-02 -8.301696926355361938e-02 4.048128798604011536e-02 -1.950087845325469971e-01 -1.124565675854682922e-02 -1.651357263326644897e-01 1.554356515407562256e-01 4.505046177655458450e-03 -2.313934564590454102e-01 -4.115182161331176758e-01 8.161579072475433350e-02 -1.048901155591011047e-01 -4.122133925557136536e-02 -2.900400459766387939e-01 2.411938160657882690e-01 -2.773302979767322540e-02 -1.264220923185348511e-01 2.067156583070755005e-01 3.809918835759162903e-02
-1.265119016170501709e-01 -1.392640620470046997e-01 8.056415244936943054e-03 1.592261791229248047e-01 1.429425328969955444e-01 -9.144792705774307251e-02 -6.468639522790908813e-02 -1.281777210533618927e-02 -5.024686828255653381e-02 -8.709809929132461548e-02 -7.868858426809310913e-02 -1.875479072332382202e-01 -2.506143748760223389e-01 -2.187155932188034058e-02 -1.697920411825180054e-01 6.281095743179321289e-02 1.101224273443222046e-01 -2.050382345914840698e-01 3.050403436645865440e-03 5.486111640930175781e-01 -3.817405402660369873e-01 -4.710793122649192810e-02 -2.580697536468505859e-01 2.530944049358367920e-01 -2.804258652031421661e-02 -2.886164188385009766e-02 -1.937627494335174561e-01 9.914893656969070435e-02 -1.346146464347839355e-01 4.234101995825767517e-02 7.907260954380035400e-02 2.226834148168563843e-01
-1.710610389709472656e-01 -6.425989419221878052e-02 1.012334716506302357e-03 2.813809318467974663e-03 1.354282349348068237e-01 -9.159791469573974609e-02 2.116564959287643433e-01 -1.537932604551315308e-01 -1.270295232534408569e-01 -1.691801846027374268e-02 1.108386665582656860e-01 3.879320994019508362e-02 -3.647780278697609901e-03 1.441348791122436523e-01 1.723536252975463867e-01 -1.429363489151000977e-01 -2.999309003353118896e-01 3.519434630870819092e-01 1.571671515703201294e-01 3.547424376010894775e-01 -4.656879603862762451e-02 2.162809856235980988e-02 -3.404461443424224854e-01 -7.112675905227661133e-02 7.224328070878982544e-02 -8.370675146579742432e-03 -2.606991231441497803e-01 2.317498624324798584e-01 -2.107645124197006226e-01 -1.999126672744750977e-01 -1.690606921911239624e-01 -2.058772444725036621e-01
-1.683785319328308105e-01 -3.846792876720428467e-02 -1.536370068788528442e-01 6.629882007837295532e-02 1.727520078420639038e-01 -3.882226049900054932e-01 1.833398044109344482e-01 -1.544365379959344864e-02 1.760755330324172974e-01 3.031307756900787354e-01 -1.445900499820709229e-01 -1.690766811370849609e-01 5.594370886683464050e-02 7.602614164352416992e-02 2.448271960020065308e-02 -2.423024773597717285e-01 -8.185515552759170532e-02 2.933317124843597412e-01 -1.200430989265441895e-01 1.448456794023513794e-01 -7.643506675958633423e-02 -2.916596271097660065e-02 -3.052914142608642578e-01 2.229947894811630249e-01 1.149441152811050415e-01 1.724609881639480591e-01 -2.148749381303787231e-01 2.010648101568222046e-01 -1.095943003892898560e-01 -2.495867758989334106e-01 -5.586779117584228516e-02 4.916795715689659119e-02
-1.489930599927902222e-01 -2.483061254024505615e-01 -1.078218594193458557e-01 1.531755179166793823e-01 8.910742402076721191e-02 -4.525071978569030762e-01 1.869522333145141602e-01 -5.152667686343193054e-02 6.214445084333419800e-02 -8.313369005918502808e-02 -1.056841462850570679e-01 -1.966573297977447510e-01 2.668786644935607910e-01 5.717830732464790344e-02 -1.024288907647132874e-01 -2.546324133872985840e-01 1.199933141469955444e-02 2.591026946902275085e-02 -1.140316203236579895e-01 3.283660709857940674e-01 4.646332561969757080e-02 -1.565765589475631714e-01 -2.530220709741115570e-02 1.923957141116261482e-03 -7.606741786003112793e-02 1.532990634441375732e-01 1.124258860945701599e-01 1.202845796942710876e-01 -4.052148163318634033e-01 1.446328312158584595e-01 -1.704168766736984253e-01 -2.814594656229019165e-02
-8.715496957302093506e-02 -1.386759877204895020e-01 1.801970303058624268e-01 3.001684322953224182e-02 1.034408658742904663e-01 -1.775504797697067261e-01 3.067342936992645264e-01 -2.057915031909942627e-01 -1.171278115361928940e-02 -2.142098098993301392e-01 2.594653367996215820e-01 9.952228516340255737e-02 -6.834162026643753052e-02 -2.076462954282760620e-01 1.533637791872024536e-01 -6.512942165136337280e-02 -1.138198450207710266e-01 -1.416174918413162231e-01 -1.844566464424133301e-01 -7.861332595348358154e-02 -1.594051271677017212e-01 -1.860287971794605255e-02 -3.090740740299224854e-01 1.885678321123123169e-01 -7.845298200845718384e-02 -1.166941672563552856e-01 -3.241336345672607422e-01 3.053862750530242920e-01 -2.245082259178161621e-01 -1.301280111074447632e-01 -2.083163112401962280e-01 -5.879301577806472778e-02
-1.633999049663543701e-01 -2.149407714605331421e-01 2.890123724937438965e-01 3.352280557155609131e-01 -1.206947043538093567e-01 3.865778818726539612e-02 9.718891978263854980e-02 1.539038270711898804e-01 7.380791008472442627e-02 3.508048653602600098e-01 -1.017226371914148331e-02 1.432601809501647949e-01 -5.912526696920394897e-02 -1.334628611803054810e-01 2.152842730283737183e-01 -1.032830402255058289e-01 5.211871862411499023e-02 -1.449124515056610107e-01 -4.899191111326217651e-02 4.511348605155944824e-01 -6.500078737735748291e-02 -1.240432411432266235e-01 -3.283599913120269775e-01 -1.057408675551414490e-01 -9.143529832363128662e-02 1.148406714200973511e-01 -6.674008816480636597e-02 1.568660885095596313e-01 -1.111212670803070068e-01 -1.407125890254974365e-01 -3.626733645796775818e-02 4.705875366926193237e-02
-1.419148892164230347e-01 -1.499406099319458008e-01 1.210891678929328918e-01 -1.021540388464927673e-01 -1.639973372220993042e-02 -1.128228157758712769e-01 3.643785715103149414e-01 1.495054215192794800e-01 -3.715357184410095215e-02 -7.553488761186599731e-02 -2.154347673058509827e-02 -2.025403827428817749e-02 -5.696228239685297012e-03 -1.506992429494857788e-01 -5.920260399580001831e-02 -3.456950485706329346e-01 -5.621703341603279114e-02 -3.347572386264801025e-01 3.070204555988311768e-01 4.588177502155303955e-01 -6.311082094907760620e-02 1.316873431205749512e-01 -1.272172331809997559e-01 -4.429515823721885681e-02 2.541163265705108643e-01 9.591881930828094482e-02 -2.529329061508178711e-01 5.512451007962226868e-02 -3.374289721250534058e-02 -8.267845027148723602e-03 2.051988430321216583e-02 -9.251657128334045410e-02
-1.042004823684692383e-01 -1.869201213121414185e-01 9.732431918382644653e-02 5.690085887908935547e-02 -3.247507289052009583e-02 -1.675236821174621582e-01 -1.597549170255661011e-01 -1.434850096702575684e-01 -4.836585000157356262e-02 1.709543168544769287e-02 5.463710054755210876e-02 -6.064445152878761292e-02 -2.551577687263488770e-01 1.769462376832962036e-01 -1.189288198947906494e-01 3.034715540707111359e-02 -1.736399829387664795e-01 -2.774568200111389160e-01 -8.973221410997211933e-04 4.601059556007385254e-01 -3.208230435848236084e-01 -1.405491977930068970e-01 -1.004771515727043152e-01 1.440059840679168701e-01 1.450882703065872192e-01 -3.012957796454429626e-02 -4.466423988342285156e-01 1.126405298709869385e-01 -4.954566434025764465e-02 1.872411742806434631e-02 -2.768455259501934052e-02 1.882450133562088013e-01
-5.147500708699226379e-02 4.359946399927139282e-02 1.455168277025222778e-01 -6.066503748297691345e-02 -1.490089576691389084e-03 -1.763023883104324341e-01 3.331746459007263184e-01 -1.836950927972793579e-01 -2.308518737554550171e-01 -2.135256379842758179e-01 -1.801574975252151489e-01 2.162033766508102417e-01 1.021923348307609558e-01 -1.618448197841644287e-01 1.962764710187911987e-01 -1.615420430898666382e-01 -1.085603907704353333e-01 -2.680330574512481689e-01 -5.997381731867790222e-02 2.398396432399749756e-01 -5.420507490634918213e-02 -9.037481993436813354e-02 -3.960773944854736328e-01 -1.002795547246932983e-01 7.235541194677352905e-02 2.007933259010314941e-01 -7.441473752260208130e-02 -9.018373675644397736e-03 -1.478334069252014160e-01 8.660906553268432617e-02 -1.770211607217788696e-01 -2.841930985450744629e-01
-1.353480517864227295e-01 -5.316292122006416321e-02 1.643540412187576294e-01 1.097936406731605530e-01 2.003235742449760437e-02 -1.215980499982833862e-01 2.954224646091461182e-01 -4.225839301943778992e-02 -4.100202396512031555e-02 -3.632405698299407959e-01 -1.933788359165191650e-01 1.611833423376083374e-01 -3.272454068064689636e-02 -2.840634584426879883e-01 -3.508916124701499939e-02 -9.384785592555999756e-02 -2.076980471611022949e-01 -3.328895568847656250e-01 -5.998931825160980225e-02 1.790997534990310669e-01 -4.564345628023147583e-02 3.666473180055618286e-02 -3.797780275344848633e-01 6.515754759311676025e-02 1.880923509597778320e-01 2.416290193796157837e-01 -2.262939810752868652e-01 1.508188433945178986e-02 5.882592871785163879e-02 2.990788966417312622e-02 2.023176662623882294e-02 -2.350324392318725586e-01
7.056565582752227783e-02 -3.541021049022674561e-01 3.857616484165191650e-01 1.128498241305351257e-01 2.517285943031311035e-02 -3.556606546044349670e-02 9.213162586092948914e-03 -2.688499391078948975e-01 -1.972284913063049316e-02 2.327114790678024292e-01 -1.381936371326446533e-01 -1.723119020462036133e-01 -1.582511663436889648e-01 1.912008672952651978e-01 -2.134487181901931763e-01 -2.603692561388015747e-02 1.878009438514709473e-01 -1.578262001276016235e-01 2.139898091554641724e-01 2.723447382450103760e-01 -1.392187327146530151e-01 2.540631219744682312e-02 -1.430311799049377441e-01 2.279151082038879395e-01 4.985474795103073120e-02 1.635231636464595795e-02 7.115347683429718018e-02 2.204773277044296265e-01 -1.206098645925521851e-01 -2.572139501571655273e-01 -2.457029931247234344e-02 -1.110926792025566101e-01
-2.590504474937915802e-02 -6.581736356019973755e-02 3.669458627700805664e-01 3.336888551712036133e-02 2.252032607793807983e-01 -1.358688026666641235e-01 3.430248796939849854e-02 3.662922605872154236e-02 2.606930211186408997e-02 1.547387987375259399e-02 -5.825444124639034271e-03 -5.685223639011383057e-02 -3.016929328441619873e-01 -8.617352694272994995e-02 -3.646762967109680176e-01 -7.729642838239669800e-02 -3.172256797552108765e-02 -2.130112051963806152e-01 -1.700136810541152954e-01 3.023014962673187256e-01 -3.859699368476867676e-01 4.974944889545440674e-02 -3.595646023750305176e-01 -3.786168619990348816e-02 5.896579474210739136e-02 5.701638758182525635e-02 -1.311313211917877197e-01 3.422934561967849731e-02 -1.079447343945503235e-01 -9.595398604869842529e-02 2.691905945539474487e-03 2.261531203985214233e-01
-3.007895685732364655e-02 -8.766791224479675293e-02 2.075093835592269897e-01 -4.795316979289054871e-02 -1.163765937089920044e-01 2.022380828857421875e-01 1.901824176311492920e-01 -2.801045477390289307e-01 1.392207294702529907e-01 -4.019955173134803772e-02 7.282506674528121948e-02 -1.384609192609786987e-01 -8.194518834352493286e-02 -7.804685086011886597e-02 1.391774695366621017e-02 -3.330064415931701660e-01 -2.791689932346343994e-01 -2.158538550138473511e-01 6.987144052982330322e-02 3.264377415180206299e-01 -2.660285532474517822e-01 6.853582710027694702e-02 -1.256022788584232330e-02 -9.122869372367858887e-02 1.052628234028816223e-01 -1.830997616052627563e-01 3.326759114861488342e-02 2.550657987594604492e-01 -1.787753552198410034e-01 -3.444643616676330566e-01 -9.315837174654006958e-02 1.327600032091140747e-01
-2.287097424268722534e-01 7.492310553789138794e-02 4.289894551038742065e-02 -1.815221644937992096e-02 -8.596932142972946167e-02 -2.096667289733886719e-01 1.455282717943191528e-01 1.629826724529266357e-01 2.529930472373962402e-01 -1.235389634966850281e-01 -9.637782932259142399e-04 2.595525383949279785e-01 -5.627036467194557190e-02 -1.392084360122680664e-01 -1.208174750208854675e-01 -3.670832375064492226e-03 5.414519831538200378e-02 -1.394217908382415771e-01 -1.799793094396591187e-01 7.217777520418167114e-02 -1.526258289813995361e-01 -1.017601937055587769e-01 -3.599065840244293213e-01 2.694602906703948975e-01 2.789792120456695557e-01 -3.337927162647247314e-02 -3.238192796707153320e-01 3.321066200733184814e-01 -1.769462414085865021e-02 4.890968278050422668e-02 -1.826040297746658325e-01 -1.763908267021179199e-01
-5.065210908651351929e-02 -2.906675934791564941e-01 1.297194063663482666e-01 4.138118326663970947e-01 2.189149111509323120e-01 -2.478600293397903442e-01 -1.979948766529560089e-02 6.316079944372177124e-02 -1.084853261709213257e-01 8.211123943328857422e-02 -1.937597692012786865e-01 2.495497316122055054e-01 -1.134282350540161133e-01 8.595415204763412476e-02 9.419979527592658997e-03 -2.226119190454483032e-01 5.485252290964126587e-02 -4.314030706882476807e-02 1.393491476774215698e-01 1.749539077281951904e-01 -1.304725110530853271e-01 -6.227365136146545410e-02 -1.389525979757308960e-01 1.503201872110366821e-01 2.894105613231658936e-01 -1.217196211218833923e-01 -2.175831049680709839e-01 2.833158075809478760e-01 -2.401037365198135376e-01 2.867783978581428528e-02 -1.361172497272491455e-01 4.499848186969757080e-02
-2.376159727573394775e-01 1.843680976890027523e-03 7.810296118259429932e-02 1.434534229338169098e-02 1.769451946020126343e-01 1.026267707347869873e-01 3.181499838829040527e-01 -1.027048751711845398e-01 -7.062464952468872070e-02 2.168498635292053223e-01 1.256824843585491180e-02 -1.798488572239875793e-02 -1.731506315991282463e-03 -2.614092640578746796e-02 -1.665093153715133667e-01 -3.244733512401580811e-01 -5.730662960559129715e-03 -1.073880046606063843e-01 4.719111695885658264e-02 3.495588600635528564e-01 -4.011699259281158447e-01 1.631460785865783691e-01 -1.409518867731094360e-01 -5.474949255585670471e-02 8.982337266206741333e-02 1.924427226185798645e-02 -1.198476701974868774e-01 2.589208185672760010e-01 1.623477488756179810e-01 -3.607127666473388672e-01 -6.841609627008438110e-02 -6.050941534340381622e-03
1.080209668725728989e-02 3.915509954094886780e-02 -2.650756835937500000e-01 -4.472384229302406311e-02 -1.379883736371994019e-01 -3.875049650669097900e-01 3.765404522418975830e-01 1.662247478961944580e-01 -1.463049501180648804e-01 -6.941899657249450684e-02 -6.584803760051727295e-02 -2.003992050886154175e-01 -1.350881010293960571e-01 8.171869069337844849e-02 -1.109523884952068329e-02 -2.305856794118881226e-01 -2.729924917221069336e-01 2.559128776192665100e-02 -3.613977506756782532e-02 3.529911339282989502e-01 -1.301868855953216553e-01 -1.162314116954803467e-01 -1.212530583143234253e-01 1.661607772111892700e-01 8.760658651590347290e-02 -3.034451790153980255e-02 -5.725713446736335754e-02 3.628039062023162842e-01 -8.998516201972961426e-02 -1.069403067231178284e-01 -3.654495254158973694e-02 -1.739751920104026794e-02
-1.860917806625366211e-01 -2.153013646602630615e-01 8.839245885610580444e-02 1.014998182654380798e-02 9.487681835889816284e-02 -3.769727349281311035e-01 4.072239995002746582e-01 2.439566403627395630e-01 -3.128173351287841797e-01 1.089776679873466492e-02 -5.270432308316230774e-02 -2.623496949672698975e-01 -1.688596606254577637e-02 -1.348398178815841675e-01 3.023150190711021423e-02 -1.829015612602233887e-01 -1.823040544986724854e-01 -1.629462093114852905e-01 -4.588462039828300476e-02 1.855806261301040649e-01 1.554632745683193207e-02 4.155390709638595581e-02 -1.444763094186782837e-01 -1.012861058115959167e-01 -1.123544871807098389e-01 1.406468451023101807e-01 -2.026845961809158325e-01 2.522394657135009766e-01 -6.176525726914405823e-02 1.573805063962936401e-01 -5.902826786041259766e-02 -1.167005002498626709e-01
5.345557257533073425e-02 -7.857990264892578125e-02 -6.031703203916549683e-02 1.344815939664840698e-01 8.921529352664947510e-02 -7.457378506660461426e-02 2.231846898794174194e-01 1.450831890106201172e-01 2.534541189670562744e-01 2.550718784332275391e-01 -1.494934111833572388e-01 1.608799695968627930e-01 -1.695259287953376770e-02 -1.336377114057540894e-01 -2.209349423646926880e-01 2.505175024271011353e-02 1.414603739976882935e-01 -1.691699624061584473e-01 -1.829270273447036743e-01 3.686638474464416504e-01 -1.762096434831619263e-01 9.980722516775131226e-02 -4.570753872394561768e-01 5.919532850384712219e-02 1.253931671380996704e-01 -3.564212471246719360e-02 -9.022676944732666016e-02 3.310383856296539307e-01 -2.818420715630054474e-02 -1.462464183568954468e-01 -9.636362642049789429e-02 -4.602405056357383728e-02
1.018957570195198059e-01 -3.465554416179656982e-01 2.626887559890747070e-01 8.947373181581497192e-02 -1.667032688856124878e-01 5.138483271002769470e-02 1.743080317974090576e-01 1.533334851264953613e-01 3.919518366456031799e-02 1.391163934022188187e-02 2.641489803791046143e-01 -3.468488156795501709e-02 -8.989237993955612183e-02 -9.520326554775238037e-02 -9.759794920682907104e-02 -1.730372756719589233e-01 1.522331982851028442e-01 -3.138646781444549561e-01 6.929936353117227554e-03 3.576335906982421875e-01 -2.544571459293365479e-01 -2.461149394512176514e-01 -1.525360792875289917e-01 -4.961249232292175293e-02 -2.473125047981739044e-02 9.222583472728729248e-02 -7.046520709991455078e-02 2.748652398586273193e-01 -6.090451404452323914e-02 -1.986002177000045776e-01 -2.125898599624633789e-01 1.403434202075004578e-02
-1.225794944912195206e-02 2.087608538568019867e-02 2.552129626274108887e-01 -8.303058147430419922e-02 -5.695584043860435486e-02 7.320850342512130737e-02 3.418761193752288818e-01 -6.991115212440490723e-02 1.196788065135478973e-02 7.243099808692932129e-02 -6.432849913835525513e-02 2.653211541473865509e-02 -1.662599593400955200e-01 1.881536543369293213e-01 8.498395979404449463e-02 -1.562395244836807251e-01 -2.093358039855957031e-01 1.289640069007873535e-01 1.582689285278320312e-01 3.968735039234161377e-01 8.691573515534400940e-03 -1.261903792619705200e-01 -7.611709088087081909e-02 -1.731859892606735229e-01 1.732340157032012939e-01 1.417848467826843262e-01 -4.672298580408096313e-02 2.244974970817565918e-01 -2.531179785728454590e-01 -1.926369965076446533e-01 -1.825606226921081543e-01 -4.001354575157165527e-01
-8.982414752244949341e-02 -3.010548651218414307e-01 -1.395318657159805298e-01 -6.495711207389831543e-02 1.932799369096755981e-01 -3.517529070377349854e-01 1.573542803525924683e-01 9.211271256208419800e-02 9.775808453559875488e-02 1.872395128011703491e-01 6.638986989855766296e-03 -3.231596648693084717e-01 -3.249640762805938721e-02 -7.000242918729782104e-02 -4.632754996418952942e-02 -8.841069787740707397e-02 -1.847394406795501709e-01 1.829299926757812500e-01 -2.622988820075988770e-01 1.094957888126373291e-01 -8.028886467218399048e-02 -9.376840293407440186e-02 -4.006759822368621826e-01 8.324593305587768555e-02 -7.193420082330703735e-02 2.648411504924297333e-02 -4.974514618515968323e-02 3.663911819458007812e-01 1.592337153851985931e-02 -1.367465257644653320e-01 1.583824902772903442e-01 -2.330078929662704468e-02
-2.108344137668609619e-01 -2.422698885202407837e-01 3.642065078020095825e-02 2.003947496414184570e-01 -8.763115108013153076e-02 -2.851084470748901367e-01 -1.789420656859874725e-02 5.311812460422515869e-02 -3.368302434682846069e-02 7.465052604675292969e-02 -8.196569047868251801e-03 -1.026322245597839355e-01 6.190384272485971451e-03 -6.249971687793731689e-03 3.880840726196765900e-03 -2.722877860069274902e-01 -5.064575374126434326e-02 -2.283604741096496582e-01 -3.075442314147949219e-01 5.733458399772644043e-01 1.533337384462356567e-01 3.886806219816207886e-02 2.786159282550215721e-03 2.467137426137924194e-01 -1.409508101642131805e-02 2.115383744239807129e-02 -9.758498519659042358e-02 2.081761658191680908e-01 -3.443237021565437317e-02 1.196536198258399963e-01 1.940470486879348755e-01 3.373674675822257996e-02
5.262558534741401672e-02 -2.188178449869155884e-01 -5.190948955714702606e-03 4.022184386849403381e-02 2.933597266674041748e-01 -3.388524428009986877e-02 2.981076538562774658e-01 3.321966389194130898e-03 3.126108944416046143e-01 1.021281443536281586e-02 1.012229472398757935e-01 3.759167790412902832e-01 -1.636729761958122253e-02 -3.883474692702293396e-02 3.357471525669097900e-02 -9.011961519718170166e-02 1.298433095216751099e-01 -1.398022025823593140e-01 5.968468636274337769e-02 2.049892991781234741e-01 -3.840531688183546066e-03 -3.799417056143283844e-03 -4.500968456268310547e-01 1.221395209431648254e-01 1.601394079625606537e-02 2.448750846087932587e-02 1.200471967458724976e-01 3.923781514167785645e-01 -7.152669131755828857e-02 -1.624537259340286255e-01 -1.042408719658851624e-01 8.961210958659648895e-03
-2.813372313976287842e-01 -3.879585862159729004e-01 3.897283971309661865e-01 7.449834793806076050e-02 -1.866387426853179932e-01 -8.570523560047149658e-02 -1.678040064871311188e-02 -7.663500495254993439e-03 1.482530310750007629e-02 8.930336683988571167e-02 -1.803172677755355835e-01 1.884559094905853271e-01 3.557915985584259033e-02 -4.456837102770805359e-02 -1.452492475509643555e-01 -1.841783821582794189e-01 7.051400095224380493e-02 -4.251396283507347107e-02 1.785252243280410767e-01 1.853976398706436157e-01 -1.217540130019187927e-01 -1.929241418838500977e-01 -9.482806921005249023e-02 5.586129799485206604e-02 7.476405054330825806e-02 8.971888571977615356e-02 2.255619503557682037e-02 3.408254384994506836e-01 2.357800602912902832e-01 -1.125561445951461792e-01 1.178523898124694824e-01 -2.936725318431854248e-01
-8.670537918806076050e-02 -1.178873889148235321e-02 4.380455315113067627e-01 -1.728598177433013916e-01 -1.383638847619295120e-02 -1.475108321756124496e-02 2.995723187923431396e-01 -8.653340488672256470e-02 4.322521854192018509e-03 1.045284047722816467e-02 -1.063941642642021179e-01 -1.866563223302364349e-02 -1.861069202423095703e-01 -8.154364675283432007e-02 -4.220686480402946472e-02 -1.099550202488899231e-01 -1.073970869183540344e-01 1.283265948295593262e-01 1.121011078357696533e-01 3.038064837455749512e-01 3.659488260746002197e-02 -1.372764557600021362e-01 -1.479327231645584106e-01 -1.270534396171569824e-01 1.780890524387359619e-01 2.398506551980972290e-01 -7.663694769144058228e-02 1.574951261281967163e-01 -2.394604831933975220e-01 -1.524917781352996826e-01 -2.967745959758758545e-01 -3.554089665412902832e-01
-1.641400754451751709e-01 3.779781609773635864e-02 -2.215651609003543854e-02 -1.018208935856819153e-01 2.611646056175231934e-01 -6.584409624338150024e-02 8.208572864532470703e-02 -2.719558477401733398e-01 -3.833292983472347260e-03 1.055856421589851379e-01 -8.591517806053161621e-02 -2.044199854135513306e-01 -9.262158721685409546e-02 -1.261358559131622314e-01 -5.503306630998849869e-03 -2.835212945938110352e-01 -1.201581656932830811e-01 -2.411552816629409790e-01 -4.298307001590728760e-01 -9.022906422615051270e-03 3.492372483015060425e-02 -1.408469527959823608e-01 -3.563945591449737549e-01 2.042509317398071289e-01 2.666046023368835449e-01 1.821234673261642456e-01 -4.502417892217636108e-02 4.930614680051803589e-02 -3.739532083272933960e-02 -1.694555953145027161e-02 -2.645795345306396484e-01 1.211574673652648926e-01
-8.102092891931533813e-02 -2.450596075505018234e-03 2.982279658317565918e-01 -6.382270157337188721e-02 -9.866637736558914185e-02 -1.880916655063629150e-01 1.546053439378738403e-01 -5.458793044090270996e-02 1.156529709696769714e-01 -1.174403913319110870e-02 1.058720275759696960e-01 3.261778652667999268e-01 -7.573541998863220215e-02 7.291145622730255127e-03 -7.846000604331493378e-03 -1.103461235761642456e-01 -7.910466194152832031e-02 -9.872215986251831055e-02 -2.258136123418807983e-01 1.217827051877975464e-01 -6.420286744832992554e-02 1.926877200603485107e-01 -4.704736173152923584e-01 7.103768736124038696e-02 1.496393084526062012e-01 -1.970472335815429688e-01 -3.320631682872772217e-01 3.034338355064392090e-01 -6.822383403778076172e-02 -1.262877583503723145e-01 -5.170558393001556396e-02 -2.073064446449279785e-01
-4.189728200435638428e-02 2.042822539806365967e-02 6.084430497139692307e-03 5.463239178061485291e-02 -3.053205832839012146e-02 -2.247297167778015137e-01 3.692621588706970215e-01 4.173202067613601685e-02 -2.753054797649383545e-01 -2.144075185060501099e-01 -3.444803953170776367e-01 -2.001200430095195770e-02 3.069807030260562897e-02 -1.176906004548072815e-01 1.733693778514862061e-01 -1.175497472286224365e-01 3.540498390793800354e-02 -3.013117611408233643e-01 -1.512793451547622681e-01 1.605477482080459595e-01 -1.834442466497421265e-01 -1.969641745090484619e-01 -3.745826184749603271e-01 6.701713800430297852e-02 1.187694668769836426e-01 2.089719772338867188e-01 -1.857063919305801392e-02 6.033328245393931866e-04 -5.009499937295913696e-02 5.725896358489990234e-02 -2.164212614297866821e-01 -1.925466358661651611e-01
-6.311464309692382812e-02 -4.083653539419174194e-02 1.542532444000244141e-01 1.244663447141647339e-02 1.424350589513778687e-01 -3.635655939579010010e-01 -1.616675965487957001e-02 -5.749929696321487427e-02 -1.299960762262344360e-01 1.913218051195144653e-01 -2.555168569087982178e-01 -2.516958117485046387e-01 -6.943388283252716064e-02 -1.373712122440338135e-01 1.687380522489547729e-01 -2.252487391233444214e-01 -2.900326848030090332e-01 -1.826954632997512817e-01 -1.487948447465896606e-01 2.645978331565856934e-01 -2.824809867888689041e-03 -1.784201264381408691e-01 -1.329213529825210571e-01 -6.881853938102722168e-02 -3.559385240077972412e-01 -1.116928309202194214e-01 -1.930051892995834351e-01 2.171643525362014771e-01 -1.500006616115570068e-01 -8.278068155050277710e-02 4.417443647980690002e-03 -1.116921231150627136e-01
-2.745409905910491943e-01 -2.282672673463821411e-01 1.936018615961074829e-01 -4.744015261530876160e-02 1.072274893522262573e-02 -3.950221836566925049e-02 1.453687697649002075e-01 -6.085449829697608948e-02 1.605325490236282349e-01 2.915548719465732574e-02 1.890854090452194214e-01 1.777612566947937012e-01 -1.685384064912796021e-01 -1.391069591045379639e-01 -2.792746126651763916e-01 -1.999731808900833130e-01 -1.450974494218826294e-01 1.298958528786897659e-02 7.332655787467956543e-02 3.856363147497177124e-02 -2.100765258073806763e-01 1.365663409233093262e-01 -2.147572934627532959e-01 -6.615315377712249756e-02 2.003406733274459839e-01 -8.262572437524795532e-02 -9.005587548017501831e-03 2.248503863811492920e-01 -4.679493904113769531e-01 -2.648819088935852051e-01 1.268038339912891388e-02 -1.352710723876953125e-01
-2.156520038843154907e-01 -2.536583319306373596e-02 -4.384208098053932190e-02 -9.471047669649124146e-02 2.246157974004745483e-01 -1.362015157938003540e-01 1.132998913526535034e-01 2.668228149414062500e-01 -1.142583712935447693e-01 7.765062153339385986e-02 7.812262326478958130e-02 8.484993129968643188e-02 1.319401245564222336e-02 -8.259788155555725098e-02 3.483665287494659424e-01 -2.542354166507720947e-01 -3.114812970161437988e-01 9.912361204624176025e-02 -1.460456699132919312e-01 3.476127684116363525e-01 -5.482110753655433655e-02 -1.699015796184539795e-01 -3.198846578598022461e-01 2.967186272144317627e-01 -4.551043361425399780e-02 -7.861416041851043701e-02 -6.674385815858840942e-02 3.246261551976203918e-02 -9.892427176237106323e-02 -1.805309951305389404e-01 -1.893695741891860962e-01 1.723675057291984558e-02
-5.448763817548751831e-02 -2.179859131574630737e-01 -1.543941199779510498e-01 1.141703799366950989e-01 1.615476012229919434e-01 -2.979612648487091064e-01 2.756295204162597656e-01 2.896754443645477295e-02 6.030306965112686157e-02 1.536323875188827515e-01 1.116138100624084473e-01 -2.004236131906509399e-01 1.233095768839120865e-02 -1.283217072486877441e-01 1.327283382415771484e-01 -2.418167591094970703e-01 -3.734617233276367188e-01 1.257723569869995117e-01 -4.276646301150321960e-02 1.751114875078201294e-01 -2.085028216242790222e-02 -1.344466116279363632e-02 -2.545404434204101562e-01 6.464881449937820435e-02 -1.254476755857467651e-01 1.153162941336631775e-01 1.642298325896263123e-02 4.165301918983459473e-01 -1.941071748733520508e-01 1.803261786699295044e-01 -1.339517980813980103e-01 -7.922502234578132629e-03
-9.780468791723251343e-02 9.054913371801376343e-02 4.989758878946304321e-02 1.382817327976226807e-01 9.641502797603607178e-02 -2.067541033029556274e-01 -3.467240184545516968e-02 -1.680797785520553589e-01 5.909914150834083557e-02 5.886046588420867920e-02 -1.574945077300071716e-02 -2.223348766565322876e-01 -1.100094094872474670e-01 -1.315810084342956543e-01 -9.650777094066143036e-03 -7.530527561902999878e-02 -2.411530613899230957e-01 -2.174618989229202271e-01 2.272614985704421997e-01 2.407186627388000488e-01 -2.555969357490539551e-01 -3.639671802520751953e-01 -4.603452384471893311e-01 1.745951920747756958e-02 -6.205638870596885681e-02 -3.328894032165408134e-03 1.139121130108833313e-01 2.673301100730895996e-01 -2.070113420486450195e-01 -1.460348665714263916e-01 9.205596894025802612e-02 -3.591501712799072266e-02
-2.035489678382873535e-01 -1.519820392131805420e-01 -8.454180508852005005e-02 -8.348565548658370972e-02 1.324642598628997803e-01 -1.941916048526763916e-01 1.266518086194992065e-01 -1.752186566591262817e-01 -2.439655214548110962e-01 1.957757920026779175e-01 -1.244840249419212341e-01 1.683654487133026123e-01 -3.564391136169433594e-01 -2.692368924617767334e-01 -1.898573637008666992e-01 7.994740456342697144e-02 -9.254279732704162598e-02 -2.252908796072006226e-01 -6.864292919635772705e-02 2.881555259227752686e-01 -1.329062581062316895e-01 -2.417339943349361420e-02 -3.206614851951599121e-01 1.935925520956516266e-02 1.433438360691070557e-01 -6.012632511556148529e-03 3.036792017519474030e-02 -1.734704524278640747e-02 -1.927247494459152222e-01 -1.723938882350921631e-01 -1.305131614208221436e-01 2.479354888200759888e-01
-3.406200706958770752e-01 -3.523385897278785706e-02 2.897788286209106445e-01 -4.537401348352432251e-02 -2.984895929694175720e-02 1.527175866067409515e-02 2.464178651571273804e-01 -1.996365040540695190e-01 3.474295511841773987e-02 2.281727641820907593e-01 -2.272107303142547607e-01 1.741407252848148346e-02 -1.889722943305969238e-01 -5.429248884320259094e-02 -1.539250612258911133e-01 -6.157156452536582947e-02 1.071192175149917603e-01 -8.285085111856460571e-02 1.145454198122024536e-01 2.861597537994384766e-01 -3.050398267805576324e-02 -1.611042022705078125e-01 -1.726965755224227905e-01 1.373406648635864258e-01 6.748700141906738281e-02 1.352034956216812134e-01 3.566566705703735352e-01 2.645498141646385193e-02 -2.238044142723083496e-02 -8.796753734350204468e-02 -3.964434936642646790e-02 -4.173699617385864258e-01
-2.569688558578491211e-01 -5.551965832710266113e-01 1.915521174669265747e-01 -9.195593744516372681e-02 -4.818821698427200317e-02 -7.409723103046417236e-02 3.315798342227935791e-01 -1.854173094034194946e-01 -3.473432362079620361e-02 -1.919532716274261475e-01 -6.483763456344604492e-02 7.177975773811340332e-02 -6.215552985668182373e-02 -8.341176062822341919e-02 7.297208160161972046e-02 -2.243571579456329346e-01 -4.567574709653854370e-02 7.064223289489746094e-02 -1.744332909584045410e-01 3.198607265949249268e-01 1.071608886122703552e-01 1.885699480772018433e-02 -2.361481785774230957e-01 -8.487349003553390503e-02 1.132981181144714355e-01 2.183533273637294769e-02 1.402049809694290161e-01 1.535563170909881592e-01 1.087984219193458557e-01 1.078984215855598450e-01 -1.975475810468196869e-02 -1.396612524986267090e-01
-2.702260911464691162e-01 -1.519966521300375462e-03 -2.069874554872512817e-01 6.506656855344772339e-02 1.801127046346664429e-01 -1.724943071603775024e-01 2.452610880136489868e-01 -1.497243493795394897e-01 -5.702243186533451080e-03 1.812751591205596924e-01 -1.657889783382415771e-01 -2.535448782145977020e-02 -9.387944824993610382e-03 3.934965655207633972e-02 -1.275865943171083927e-03 -1.668000966310501099e-01 -3.032773919403553009e-02 2.959211468696594238e-01 -1.671142727136611938e-01 9.102716296911239624e-02 -1.599836647510528564e-01 -8.216496556997299194e-02 -2.380306273698806763e-01 3.938434720039367676e-01 1.134705096483230591e-01 1.428919285535812378e-01 -1.559462100267410278e-01 1.400583982467651367e-01 -2.863486409187316895e-01 -3.195288181304931641e-01 1.543151959776878357e-02 -1.194547265768051147e-01
-1.764145344495773315e-01 -3.057878836989402771e-02 9.767055511474609375e-02 1.646554097533226013e-03 -1.338135898113250732e-01 -2.415420711040496826e-01 1.489713340997695923e-01 -1.427297443151473999e-01 4.852538928389549255e-02 1.123751979321241379e-02 8.533492684364318848e-02 -1.404036432504653931e-01 -5.252684280276298523e-02 2.861597537994384766e-01 8.036596328020095825e-02 -7.612129300832748413e-02 -1.447106301784515381e-01 -1.153810396790504456e-01 -1.580143719911575317e-02 2.315567135810852051e-01 1.417378187179565430e-01 -3.961005508899688721e-01 -3.868139684200286865e-01 -2.757708728313446045e-01 2.407823689281940460e-02 -1.113640591502189636e-01 -3.575042188167572021e-01 8.949256688356399536e-02 -1.831635981798171997e-01 -9.495289623737335205e-02 -6.655916571617126465e-02 -1.632016599178314209e-01
-4.005910083651542664e-02 -4.105771780014038086e-01 2.059276401996612549e-02 -1.603606641292572021e-01 -1.692737340927124023e-01 3.346663340926170349e-02 1.504520475864410400e-01 1.018243879079818726e-01 3.175163641571998596e-02 6.979469209909439087e-02 -2.538656890392303467e-01 1.895207539200782776e-02 -2.538149245083332062e-02 -1.094003096222877502e-01 7.561306655406951904e-02 -3.339633643627166748e-01 -2.688134610652923584e-01 -2.289377301931381226e-01 2.914435267448425293e-01 1.171404868364334106e-01 1.822395026683807373e-01 1.275555193424224854e-01 -1.650222539901733398e-01 6.690181046724319458e-02 3.158739805221557617e-01 6.901788711547851562e-02 -8.111841976642608643e-03 1.262584030628204346e-01 -3.236701190471649170e-01 -7.752970326691865921e-03 -7.010763138532638550e-02 -7.448399066925048828e-02
-1.971192806959152222e-01 -2.729230225086212158e-01 3.404617682099342346e-02 1.230582520365715027e-01 -1.115270107984542847e-01 -8.527424931526184082e-02 1.990573257207870483e-01 1.750023476779460907e-02 -7.041516900062561035e-02 1.334106433205306530e-03 -2.520239949226379395e-01 3.257899880409240723e-01 1.553182154893875122e-01 5.477935075759887695e-02 2.496046721935272217e-01 -1.894999742507934570e-01 -4.360320791602134705e-02 3.109065592288970947e-01 1.066004708409309387e-01 3.770555257797241211e-01 -3.007336892187595367e-02 -1.549653559923171997e-01 -3.920870423316955566e-01 -8.181517012417316437e-03 -1.539601292461156845e-02 9.982978552579879761e-02 -6.827156990766525269e-02 1.547569185495376587e-01 -1.735720336437225342e-01 -1.314324093982577324e-03 -2.753891423344612122e-02 -1.012136563658714294e-01
-1.517064124345779419e-01 4.680965840816497803e-02 2.523746192455291748e-01 1.887570694088935852e-02 1.739146113395690918e-01 2.123120576143264771e-01 2.513698637485504150e-01 -1.281948834657669067e-01 1.145670283585786819e-02 1.290416270494461060e-01 -5.939657986164093018e-02 1.249074116349220276e-01 1.153054311871528625e-01 -5.821574106812477112e-02 -1.533159613609313965e-01 -3.718260526657104492e-01 1.273836195468902588e-01 2.940415218472480774e-02 -7.421559840440750122e-02 3.884706497192382812e-01 -3.115404844284057617e-01 1.859110593795776367e-01 -1.646625101566314697e-01 5.658546835184097290e-02 1.172448620200157166e-01 7.936227321624755859e-02 -3.688229918479919434e-01 1.939322203397750854e-01 1.056533157825469971e-01 3.084204718470573425e-02 1.369870919734239578e-02 3.577903145924210548e-03
-1.813202500343322754e-01 -6.138302385807037354e-02 -3.281956166028976440e-02 1.776902079582214355e-01 -1.116430833935737610e-01 -2.549149692058563232e-01 9.591419994831085205e-02 1.707002706825733185e-02 7.947576232254505157e-03 -1.178406085819005966e-02 -7.025083154439926147e-02 -9.635535627603530884e-02 -3.191174268722534180e-01 -1.605111807584762573e-01 -4.726515337824821472e-02 -3.498465120792388916e-01 -8.156405389308929443e-02 8.574327826499938965e-02 -1.799585223197937012e-01 4.153981506824493408e-01 2.933516800403594971e-01 -7.403809577226638794e-02 -7.242093980312347412e-02 1.784359812736511230e-01 -1.636030077934265137e-01 9.802952408790588379e-02 -5.030387267470359802e-02 4.208061695098876953e-01 -8.134522289037704468e-02 5.747524276375770569e-02 5.433499068021774292e-02 2.639226615428924561e-02
8.019298315048217773e-02 -1.892464309930801392e-01 -1.076460555195808411e-01 1.394576579332351685e-01 -1.817653626203536987e-01 -1.018587946891784668e-01 1.777070313692092896e-01 -2.253410667181015015e-01 -2.077332697808742523e-03 1.676826775074005127e-01 -7.741858810186386108e-02 1.999486088752746582e-01 4.381415247917175293e-02 -8.590725064277648926e-02 -2.617387473583221436e-01 -4.231620132923126221e-01 -3.458134829998016357e-01 -1.918172836303710938e-01 -1.128355264663696289e-01 1.906876266002655029e-01 -2.096005529165267944e-02 -1.737999022006988525e-01 -1.728362292051315308e-01 1.065514236688613892e-01 1.225059628486633301e-01 -2.343241274356842041e-01 1.274926681071519852e-02 2.471423298120498657e-01 1.801667958498001099e-01 2.990252152085304260e-02 1.308324187994003296e-01 1.049010679125785828e-01
-1.023633331060409546e-01 -3.090876042842864990e-01 2.798299193382263184e-01 3.264737874269485474e-02 8.992475271224975586e-02 -1.221535652875900269e-01 6.444430351257324219e-02 -3.366100043058395386e-02 8.459501713514328003e-02 -2.260130643844604492e-01 1.700519621372222900e-01 6.613267119973897934e-03 3.179103881120681763e-02 -1.695132255554199219e-01 7.372986525297164917e-02 -3.109506666660308838e-01 -1.693784892559051514e-01 -2.482741028070449829e-01 1.753352731466293335e-01 2.237516343593597412e-01 -7.570323348045349121e-02 8.099111914634704590e-02 -1.083759218454360962e-01 -6.939721107482910156e-02 1.183264330029487610e-01 5.253908410668373108e-02 -4.565848708152770996e-01 1.873921155929565430e-01 -2.446014136075973511e-01 -4.881765320897102356e-02 -4.472504183650016785e-02 -2.066439539194107056e-01
-7.437970489263534546e-02 -1.657529771327972412e-01 6.574213504791259766e-02 1.747541427612304688e-01 2.586011588573455811e-01 5.677274987101554871e-02 3.159658312797546387e-01 -4.091964662075042725e-02 8.001084439456462860e-03 3.115768730640411377e-01 -1.114971637725830078e-01 2.121461033821105957e-01 -1.356419175863265991e-01 -5.236700549721717834e-02 -1.495026648044586182e-01 -2.960074245929718018e-01 4.344934597611427307e-02 -4.318720102310180664e-01 5.607186257839202881e-02 1.636067964136600494e-02 -4.730844125151634216e-02 1.750376820564270020e-02 -8.801081031560897827e-02 1.669476181268692017e-01 1.122639626264572144e-01 1.045773699879646301e-01 -2.052549272775650024e-02 2.956627011299133301e-01 -1.504644900560379028e-01 -2.520528733730316162e-01 -2.086431086063385010e-01 -6.146143376827239990e-02
-8.870589733123779297e-02 -3.365522325038909912e-01 4.960486665368080139e-02 2.966354228556156158e-02 -1.356696635484695435e-01 -2.360872328281402588e-01 -2.219569981098175049e-01 2.993572689592838287e-02 -1.194038018584251404e-01 -2.240558341145515442e-02 -7.967469096183776855e-02 -2.418652921915054321e-01 -4.841443896293640137e-02 -1.083485782146453857e-01 -1.750936359167098999e-01 -5.328262969851493835e-02 -4.799050465226173401e-02 -3.103809952735900879e-01 -2.633318305015563965e-01 4.032103419303894043e-01 1.103170737624168396e-01 -1.700379103422164917e-01 -2.397783398628234863e-01 2.882092893123626709e-01 2.932545915246009827e-02 9.852083027362823486e-02 -1.840384453535079956e-01 1.404146850109100342e-01 -8.122864365577697754e-02 1.193163916468620300e-01 7.605760544538497925e-02 -1.451124697923660278e-01
4.491899162530899048e-02 -1.635247841477394104e-02 5.234513059258460999e-02 2.454310357570648193e-01 1.157289221882820129e-01 -1.088059786707162857e-02 2.286799252033233643e-01 9.548676013946533203e-02 -2.963673137128353119e-02 1.476747244596481323e-01 3.268932551145553589e-02 2.018021792173385620e-01 -2.076012343168258667e-01 -1.552874594926834106e-01 2.654422074556350708e-02 -2.206033021211624146e-01 1.146785095334053040e-01 -3.185358941555023193e-01 -2.548114061355590820e-01 1.251967400312423706e-01 -1.982650719583034515e-02 -3.383374959230422974e-02 -2.336536049842834473e-01 1.982043087482452393e-01 3.177484571933746338e-01 -5.969914793968200684e-02 -9.684953838586807251e-02 4.647099077701568604e-01 -1.398727414198219776e-03 -7.581909000873565674e-02 -1.410325523465871811e-03 -2.291315793991088867e-01
-2.444036155939102173e-01 -3.513308465480804443e-01 6.364874541759490967e-02 -1.512857079505920410e-01 1.171811893582344055e-01 -1.093116402626037598e-02 3.067514002323150635e-01 -2.978737279772758484e-02 -8.146268315613269806e-03 -1.827374845743179321e-01 1.582190208137035370e-02 8.751554042100906372e-02 -4.083977639675140381e-02 4.350451380014419556e-02 5.434377491474151611e-02 -4.163761138916015625e-01 -2.055188715457916260e-01 -3.588671386241912842e-01 2.927955985069274902e-01 2.675672769546508789e-01 8.304759114980697632e-02 -1.813171431422233582e-02 2.082982659339904785e-02 -1.077730432152748108e-01 1.483488678932189941e-01 1.143328472971916199e-01 -1.630993187427520752e-01 -8.740541338920593262e-02 -4.767138138413429260e-02 -2.498486265540122986e-02 -9.589804336428642273e-03 -1.996994018554687500e-01
-2.433722913265228271e-01 -2.494559735059738159e-01 -1.579548977315425873e-02 -1.401995569467544556e-01 -8.769560605287551880e-02 -1.060323715209960938e-01 2.134874016046524048e-01 -2.616562843322753906e-01 2.075350284576416016e-02 1.709942370653152466e-01 -2.603038772940635681e-02 3.782711550593376160e-02 -3.007409535348415375e-02 -2.622017562389373779e-01 -2.438064515590667725e-01 -6.126257777214050293e-02 1.659217290580272675e-02 -1.967776939272880554e-02 -2.375131696462631226e-01 4.069331586360931396e-01 -1.838115304708480835e-01 -1.241258457303047180e-01 1.535102128982543945e-01 1.203988716006278992e-01 3.382889181375503540e-02 2.472772747278213501e-01 8.167508244514465332e-02 2.971356175839900970e-02 -1.420032232999801636e-01 -1.529236137866973877e-01 -2.472236156463623047e-01 -2.767598330974578857e-01
-4.252812638878822327e-02 -3.013557493686676025e-01 2.270229533314704895e-02 -8.186680078506469727e-02 5.196645483374595642e-02 -1.913795322179794312e-01 -5.345253273844718933e-02 1.302617490291595459e-01 4.044308792799711227e-03 1.110798716545104980e-01 3.018462471663951874e-02 -7.095626741647720337e-02 -1.563516110181808472e-01 1.294118613004684448e-01 -5.527190491557121277e-02 -6.064084172248840332e-02 1.929121464490890503e-02 -2.689193785190582275e-01 -1.558959335088729858e-01 2.386460006237030029e-01 -3.339763730764389038e-02 5.728982761502265930e-02 -2.823249697685241699e-01 -3.697070851922035217e-02 4.046064913272857666e-01 2.132051587104797363e-01 -7.044167816638946533e-02 -5.492855608463287354e-02 -2.907461822032928467e-01 -3.247938454151153564e-01 -2.901882529258728027e-01 -2.097315341234207153e-01
-1.716383695602416992e-01 -2.759891152381896973e-01 -6.469509750604629517e-02 7.237896323204040527e-02 -6.341367959976196289e-02 -6.526990234851837158e-02 -1.130094975233078003e-01 -2.288088202476501465e-01 -8.447760343551635742e-02 9.425383061170578003e-02 1.144664138555526733e-01 -1.311852633953094482e-01 -8.366720378398895264e-02 7.749458402395248413e-02 -3.097617924213409424e-01 -1.434245407581329346e-01 -1.436355113983154297e-01 -3.616773486137390137e-01 -1.905929148197174072e-01 1.619782745838165283e-01 1.886843331158161163e-02 -9.609983861446380615e-02 -3.714207112789154053e-01 1.086227297782897949e-01 1.885332614183425903e-01 1.022952124476432800e-01 -8.409916609525680542e-02 1.264997273683547974e-01 -6.334053725004196167e-02 3.105508387088775635e-01 -3.074198029935359955e-02 -3.030650317668914795e-01
-9.086389839649200439e-02 -1.759187728166580200e-01 7.572446018457412720e-02 2.275131493806838989e-01 5.837895907461643219e-03 -4.625591337680816650e-01 1.313516963273286819e-02 -1.695879697799682617e-01 -1.111681088805198669e-01 1.201566979289054871e-01 -3.799692541360855103e-02 9.385382384061813354e-02 7.411641627550125122e-02 2.270413003861904144e-02 5.355862528085708618e-02 -3.328644633293151855e-01 -6.202667206525802612e-02 -5.654441565275192261e-02 -4.880874231457710266e-02 1.476323604583740234e-01 -2.228482626378536224e-03 -1.901716291904449463e-01 -1.605029851198196411e-01 -1.164807006716728210e-01 -4.816941916942596436e-02 -2.262275367975234985e-01 -4.791381657123565674e-01 1.633966714143753052e-01 -6.462834030389785767e-02 -2.220488488674163818e-01 1.503401249647140503e-02 -1.828849017620086670e-01
-1.198727265000343323e-01 -2.792354524135589600e-01 -2.940914630889892578e-01 1.611906290054321289e-01 -2.660080417990684509e-02 -1.768321245908737183e-01 3.316541910171508789e-01 1.078985407948493958e-01 -1.015924587845802307e-01 8.189231902360916138e-02 -1.074131950736045837e-01 -1.110525503754615784e-01 2.127783931791782379e-02 -2.578715234994888306e-02 -5.405202880501747131e-02 -2.696520090103149414e-01 -2.067212909460067749e-01 -1.048485413193702698e-01 -2.788003683090209961e-01 2.131290733814239502e-01 1.244682446122169495e-01 -3.690350651741027832e-01 -1.259189993143081665e-01 5.778661929070949554e-03 -4.724319558590650558e-03 -6.330484151840209961e-02 1.285975277423858643e-01 2.399719655513763428e-01 1.909951269626617432e-01 -7.309743762016296387e-02 -1.926802843809127808e-01 -1.495741307735443115e-01
-3.580192849040031433e-02 -2.809743285179138184e-01 4.372375458478927612e-02 1.661879271268844604e-01 6.685698032379150391e-02 -2.572941780090332031e-01 5.248425602912902832e-01 -1.062027586158365011e-04 -1.615248769521713257e-01 -7.179411128163337708e-03 -1.324508804827928543e-02 1.162164881825447083e-01 -1.438714563846588135e-01 3.198061138391494751e-02 6.536784023046493530e-02 -1.750941872596740723e-01 -2.765375375747680664e-01 -5.327074229717254639e-02 -2.088242620229721069e-01 2.136571556329727173e-01 4.116583243012428284e-02 -8.076427131891250610e-02 -9.460364282131195068e-02 1.029815897345542908e-01 4.368302598595619202e-02 6.529536098241806030e-02 3.403886221349239349e-03 3.182329237461090088e-01 2.163917571306228638e-01 2.369733452796936035e-01 -2.569193206727504730e-02 -2.004938125610351562e-01
-3.990724310278892517e-02 -1.302797198295593262e-01 -2.753516845405101776e-02 -1.339063942432403564e-01 -4.765178635716438293e-02 -5.028252601623535156e-01 1.932208091020584106e-01 -2.228182554244995117e-01 -1.791560947895050049e-01 -1.935331374406814575e-01 -1.727432608604431152e-01 -3.569072857499122620e-02 -1.095777601003646851e-01 1.748512983322143555e-01 -4.748394340276718140e-02 -1.860318928956985474e-01 -8.316032588481903076e-02 -9.672964364290237427e-02 1.617067493498325348e-02 3.517755568027496338e-01 -9.494368918240070343e-03 -3.278034180402755737e-02 -2.643679678440093994e-01 -3.501900285482406616e-02 -1.619180440902709961e-01 -2.989892661571502686e-02 -2.012111693620681763e-01 2.293499559164047241e-01 -1.380084604024887085e-01 1.077952459454536438e-01 2.153752893209457397e-01 -1.753224432468414307e-01
-3.740751445293426514e-01 -6.713337451219558716e-02 3.869372010231018066e-01 2.546192109584808350e-01 2.432714551687240601e-01 -5.559092760086059570e-02 1.420118212699890137e-01 3.693953156471252441e-02 1.920428574085235596e-01 6.745383143424987793e-02 -1.176730468869209290e-01 5.018844828009605408e-02 -1.452874243259429932e-01 8.112964034080505371e-02 -1.196672394871711731e-01 7.081863284111022949e-02 -2.839020788669586182e-01 -2.570379078388214111e-01 6.043653935194015503e-02 2.475537508726119995e-01 1.434290260076522827e-01 -4.936287179589271545e-02 -1.124173179268836975e-01 2.824623584747314453e-01 -5.017085745930671692e-02 5.195240676403045654e-02 1.007458791136741638e-01 1.588731855154037476e-01 -2.433477938175201416e-01 -7.423636317253112793e-02 1.345820128917694092e-01 -4.359577968716621399e-02
2.379341050982475281e-03 5.022560432553291321e-02 1.821949034929275513e-01 2.878387831151485443e-02 -8.483187993988394737e-04 -3.891683369874954224e-02 1.664727032184600830e-01 1.250616163015365601e-01 1.745757013559341431e-01 9.534617885947227478e-03 -5.596396327018737793e-02 2.260715961456298828e-01 -2.542779445648193359e-01 -8.345977216958999634e-02 2.292949408292770386e-01 -1.707144826650619507e-02 -1.188020184636116028e-01 -2.938579320907592773e-01 -1.032486334443092346e-01 2.210071831941604614e-01 9.640856832265853882e-02 9.798128157854080200e-02 -3.794995546340942383e-01 1.649153679609298706e-01 2.143540084362030029e-01 1.093944460153579712e-01 -2.446056604385375977e-01 4.047895073890686035e-01 -1.547983735799789429e-01 9.792552888393402100e-02 -9.923234581947326660e-02 -1.849272549152374268e-01
-3.172324299812316895e-01 -4.824912175536155701e-02 4.462961852550506592e-02 3.472433611750602722e-02 -2.485495507717132568e-01 2.585627138614654541e-01 2.399992942810058594e-01 -1.868363469839096069e-01 -8.193317055702209473e-02 2.872692421078681946e-02 -4.630275070667266846e-02 2.578959800302982330e-02 1.449342817068099976e-01 1.209644693881273270e-02 1.257836520671844482e-01 -1.792538613080978394e-01 -2.255678474903106689e-01 -2.442318350076675415e-01 -3.108460903167724609e-01 2.152876853942871094e-01 6.228646636009216309e-02 -2.723305821418762207e-01 -7.388335466384887695e-02 1.232281401753425598e-01 -1.729523837566375732e-01 1.797504127025604248e-01 -7.715416699647903442e-02 2.842258512973785400e-01 3.183863684535026550e-02 -2.742028534412384033e-01 -1.248458400368690491e-01 1.752724498510360718e-02
-1.457137521356344223e-02 -4.154570028185844421e-02 3.139255940914154053e-01 1.052490100264549255e-01 -1.065720431506633759e-02 -5.178728327155113220e-02 3.433279097080230713e-01 -8.253315836191177368e-02 2.829740047454833984e-01 1.355095207691192627e-01 -3.682610988616943359e-01 1.472562402486801147e-01 -1.211104169487953186e-01 -4.743457585573196411e-02 9.500350803136825562e-02 -1.144883334636688232e-01 -1.509553939104080200e-01 -1.721375286579132080e-01 1.733150035142898560e-01 2.190343290567398071e-01 2.274381695315241814e-03 -3.594583570957183838e-01 -1.859504282474517822e-01 1.670542806386947632e-01 6.339274346828460693e-02 1.054226383566856384e-01 -4.843311011791229248e-02 -6.360401213169097900e-02 -3.002512156963348389e-01 -6.429991871118545532e-02 1.430672258138656616e-01 -8.805916458368301392e-02
-2.515265941619873047e-01 1.437523066997528076e-01 1.266549676656723022e-01 -8.591162413358688354e-02 7.293307781219482422e-02 7.982889562845230103e-02 4.700148701667785645e-01 -2.316986955702304840e-02 -3.077214350923895836e-03 2.279848307371139526e-01 7.811563089489936829e-03 1.071917861700057983e-01 -1.463027298450469971e-01 1.328686624765396118e-02 7.797390967607498169e-02 -8.246155828237533569e-02 1.176976785063743591e-02 4.208985716104507446e-02 -4.445225000381469727e-02 4.827558994293212891e-01 -1.909290254116058350e-02 -3.617835417389869690e-02 -2.286229878664016724e-01 1.452826410531997681e-01 4.370667785406112671e-02 -4.901277646422386169e-02 -6.800603866577148438e-02 2.988743036985397339e-02 2.273025922477245331e-02 -3.085419237613677979e-01 3.498838841915130615e-01 -1.468121558427810669e-01
-1.343822386115789413e-02 -4.175427854061126709e-01 2.048008888959884644e-01 1.169660985469818115e-01 1.338135749101638794e-01 6.278635933995246887e-03 2.518909275531768799e-01 -2.078190259635448456e-02 1.809324026107788086e-01 -6.783994287252426147e-02 -5.866280943155288696e-02 1.580416262149810791e-01 1.976222842931747437e-01 4.006988927721977234e-02 1.235904097557067871e-01 3.120012581348419189e-02 1.093911379575729370e-01 -2.966783046722412109e-01 1.085982695221900940e-01 2.906348109245300293e-01 -3.480887413024902344e-02 -1.067041307687759399e-01 -7.160969078540802002e-02 1.307401806116104126e-01 1.713055968284606934e-01 2.809499800205230713e-01 -1.663957089185714722e-01 3.507204055786132812e-01 -2.587479725480079651e-02 1.245720311999320984e-01 -2.328482121229171753e-01 7.013782858848571777e-02
1.863920129835605621e-03 -3.441502749919891357e-01 1.881236433982849121e-01 -2.948983386158943176e-02 -1.460817605257034302e-01 -8.374639600515365601e-02 7.935477793216705322e-02 -2.023420333862304688e-01 1.176937818527221680e-01 2.008093893527984619e-01 -2.439891546964645386e-01 1.753388643264770508e-01 -1.344941705465316772e-01 1.277957707643508911e-01 -4.955953359603881836e-02 -1.496663242578506470e-01 -2.714221179485321045e-01 5.307693500071763992e-04 -2.203969806432723999e-01 2.414683252573013306e-01 -1.074760779738426208e-01 -8.607320487499237061e-02 -2.166414260864257812e-01 2.960229106247425079e-02 1.282363831996917725e-01 -1.760286539793014526e-01 -2.988424897193908691e-01 8.690506219863891602e-02 -1.766860932111740112e-01 1.793142110109329224e-01 2.114879786968231201e-01 2.574230730533599854e-01
-2.141416072845458984e-01 -2.699635624885559082e-01 2.320633828639984131e-01 -2.030855417251586914e-01 -1.837130337953567505e-01 -9.608472697436809540e-03 2.700494229793548584e-01 -5.220132321119308472e-02 -1.530111581087112427e-01 6.877796258777379990e-03 -7.288409024477005005e-02 -1.120266616344451904e-01 2.076735533773899078e-02 1.430045515298843384e-01 -3.345479369163513184e-01 -2.589555084705352783e-01 2.384008616209030151e-01 -1.181907355785369873e-01 1.860445439815521240e-01 3.199020922183990479e-01 1.520965099334716797e-01 -2.728117406368255615e-01 -1.312840133905410767e-01 1.248750761151313782e-01 3.903344972059130669e-03 -3.254248201847076416e-02 1.132527291774749756e-01 2.072902321815490723e-01 1.808418706059455872e-02 6.434243917465209961e-02 -1.881945133209228516e-01 2.431374043226242065e-02
-7.069354504346847534e-02 -1.388290971517562866e-01 -1.027604490518569946e-01 2.042388021945953369e-01 7.718721032142639160e-02 -3.222343623638153076e-01 1.109128445386886597e-01 3.332715854048728943e-02 1.886228285729885101e-02 -4.104935750365257263e-02 -1.193824922665953636e-03 -2.299161106348037720e-01 -2.910056896507740021e-02 4.097860679030418396e-02 1.783826351165771484e-01 -4.053303003311157227e-01 -3.418948352336883545e-01 6.880702823400497437e-02 1.028985902667045593e-01 3.532321453094482422e-01 8.409089595079421997e-02 -2.815872058272361755e-02 -2.793535590171813965e-01 4.405835270881652832e-02 1.763303577899932861e-02 7.841426134109497070e-02 3.779531689360737801e-03 3.234393298625946045e-01 -4.651565104722976685e-02 5.545322969555854797e-02 -2.725252211093902588e-01 1.062094867229461670e-01
-4.310032427310943604e-01 -1.114826202392578125e-01 3.504610434174537659e-02 -2.497851476073265076e-02 1.490082442760467529e-01 -2.755066156387329102e-01 9.147275984287261963e-02 -1.148626059293746948e-01 6.054431945085525513e-02 8.438122272491455078e-02 4.095053300261497498e-03 1.122977957129478455e-01 -2.147356979548931122e-02 -3.442308008670806885e-01 -3.408644720911979675e-02 -1.290052831172943115e-01 -5.647740513086318970e-02 -1.602181196212768555e-01 -2.397818677127361298e-02 4.446561634540557861e-01 1.990052498877048492e-02 1.204102486371994019e-01 8.702006936073303223e-02 -4.840908944606781006e-02 1.024376824498176575e-01 3.131836354732513428e-01 -2.000514864921569824e-01 1.271642595529556274e-01 -7.040781527757644653e-02 2.952952682971954346e-02 -3.118758499622344971e-01 1.688994094729423523e-02
-2.344650626182556152e-01 -3.855065256357192993e-02 -2.163529396057128906e-01 -3.652320429682731628e-02 1.240987256169319153e-01 -3.427207767963409424e-01 2.694180011749267578e-01 -8.460038900375366211e-02 -1.323188841342926025e-01 3.022505640983581543e-01 -1.075806543231010437e-01 7.083411794155836105e-03 -4.361556097865104675e-02 7.906883955001831055e-02 -6.402653455734252930e-02 -1.992773264646530151e-01 6.450722925364971161e-03 2.240727543830871582e-01 -4.084391891956329346e-02 -2.254515886306762695e-02 -1.077834367752075195e-01 -5.943259596824645996e-02 -2.261883169412612915e-01 3.216174840927124023e-01 2.030234187841415405e-01 3.041899502277374268e-01 -2.207313477993011475e-01 1.734814345836639404e-01 -9.011879563331604004e-02 -2.549332678318023682e-01 -4.413264989852905273e-02 -2.323885820806026459e-02
-1.262323707342147827e-01 -2.535835504531860352e-01 7.512470334768295288e-02 3.056139051914215088e-01 -1.321629732847213745e-01 -5.157795920968055725e-02 1.960803568363189697e-01 1.187867484986782074e-02 6.084634736180305481e-02 2.586007714271545410e-01 -6.043776497244834900e-02 8.910716325044631958e-02 -1.065525487065315247e-01 5.095982551574707031e-02 -9.661220014095306396e-02 6.826037913560867310e-02 1.563128978013992310e-01 8.720082789659500122e-02 -1.864192821085453033e-02 4.817965924739837646e-01 -2.671450972557067871e-01 -1.373997330665588379e-01 -1.530511975288391113e-01 -4.628989845514297485e-02 -7.347191218286752701e-03 1.760699898004531860e-01 -8.383413404226303101e-02 1.673136353492736816e-01 -2.721566855907440186e-01 2.401755750179290771e-01 -2.707495391368865967e-01 -2.065691351890563965e-02
1.351636201143264771e-01 1.256965659558773041e-02 -3.803575783967971802e-02 -4.702856764197349548e-03 1.787123531103134155e-01 2.288290485739707947e-02 3.453394174575805664e-01 2.878087200224399567e-02 2.148141562938690186e-01 1.513197738677263260e-02 -1.182399876415729523e-02 6.787750124931335449e-02 4.519673809409141541e-02 5.958574265241622925e-02 -1.447681784629821777e-01 -1.597505509853363037e-01 5.352823436260223389e-02 -1.896946877241134644e-01 -4.211652651429176331e-02 2.205282449722290039e-01 -1.939679086208343506e-01 -3.667375072836875916e-02 -2.489252239465713501e-01 6.948035955429077148e-02 1.198427230119705200e-01 1.236941572278738022e-02 -2.535909414291381836e-01 3.920698463916778564e-01 5.513117462396621704e-02 -5.086656808853149414e-01 -1.094385236501693726e-01 -1.518122702836990356e-01
-1.138327270746231079e-01 -1.275784224271774292e-01 1.281366944313049316e-01 1.460048556327819824e-01 7.720767706632614136e-02 -2.168838866055011749e-02 4.789392948150634766e-01 -6.473991274833679199e-02 -3.823302686214447021e-01 -1.732856221497058868e-02 -5.362378805875778198e-02 -1.042483076453208923e-01 -3.139212429523468018e-01 -8.322943747043609619e-02 1.407079249620437622e-01 -3.939822316169738770e-01 7.290285825729370117e-02 3.710901737213134766e-02 -3.041194975376129150e-01 1.683325171470642090e-01 -2.347998023033142090e-01 -1.471068710088729858e-01 -8.401807397603988647e-02 4.424537345767021179e-02 7.970845699310302734e-02 3.880835324525833130e-02 1.111041530966758728e-01 -3.634849563241004944e-02 -1.077472046017646790e-01 -4.265646263957023621e-02 5.911466106772422791e-02 -2.359466627240180969e-02
-4.245783090591430664e-01 -3.216382814571261406e-03 9.098344296216964722e-02 -2.377087250351905823e-02 6.159824877977371216e-02 -2.693622708320617676e-01 7.854233682155609131e-02 -2.727694809436798096e-01 7.419521361589431763e-02 3.468023538589477539e-01 -9.854319691658020020e-02 1.340004056692123413e-01 -1.954628527164459229e-02 -1.289665699005126953e-01 2.370316348969936371e-02 -1.714389920234680176e-01 -5.733809992671012878e-02 1.215637102723121643e-01 -8.332565426826477051e-02 3.965964615345001221e-01 -1.252826303243637085e-01 -8.221410959959030151e-02 4.415904730558395386e-02 -2.402828633785247803e-01 1.007838472723960876e-01 2.449944764375686646e-01 -1.850241422653198242e-01 1.871319115161895752e-01 -1.613462418317794800e-01 1.258064061403274536e-01 -8.808024227619171143e-02 7.630092091858386993e-03
-1.687278747558593750e-01 -1.181281059980392456e-01 -2.802206873893737793e-01 -1.383689343929290771e-01 9.696981869637966156e-03 -1.648064255714416504e-01 -6.958312820643186569e-03 -1.814178824424743652e-01 -9.804533421993255615e-02 9.041959792375564575e-02 -4.180682450532913208e-02 -1.647557467222213745e-01 -3.328324258327484131e-01 3.270317241549491882e-02 -1.512636616826057434e-02 -2.042651772499084473e-01 -6.936787068843841553e-02 -1.952759623527526855e-01 -2.350920289754867554e-01 3.035137057304382324e-01 9.070198982954025269e-02 -1.662839651107788086e-01 -1.349231749773025513e-01 2.119900584220886230e-01 -1.123295649886131287e-01 -1.026009097695350647e-01 3.482393547892570496e-02 1.618856042623519897e-01 -2.708069682121276855e-01 -8.956181257963180542e-02 -2.764659225940704346e-01 -3.185900747776031494e-01
-1.695128530263900757e-01 -1.750673055648803711e-01 2.801016867160797119e-01 -4.581189528107643127e-02 3.142178431153297424e-02 1.822954267263412476e-01 1.465837806463241577e-01 1.902909129858016968e-01 9.183812886476516724e-03 -1.647854596376419067e-01 1.541563719511032104e-01 1.133200228214263916e-01 -7.609273772686719894e-03 8.067684620618820190e-02 -3.756910562515258789e-01 -2.632517516613006592e-01 3.253485634922981262e-02 -2.453976869583129883e-01 1.105072349309921265e-01 1.908592879772186279e-01 -1.021626964211463928e-01 -2.759874761104583740e-01 -1.225012689828872681e-01 1.595033705234527588e-01 6.213033199310302734e-02 1.295076124370098114e-02 8.927974849939346313e-02 3.360249698162078857e-01 -6.561160087585449219e-02 -2.869923710823059082e-01 -1.738564968109130859e-01 -9.224789589643478394e-02
-4.278953671455383301e-01 -3.481255769729614258e-01 2.564158737659454346e-01 -3.289598226547241211e-01 9.039927273988723755e-02 1.174841448664665222e-01 3.450760841369628906e-01 -7.138227671384811401e-02 -2.864972315728664398e-02 1.002504006028175354e-01 -1.173905953764915466e-01 2.629090249538421631e-01 6.531521677970886230e-03 -1.348253488540649414e-01 -3.510375693440437317e-02 -9.105183184146881104e-02 9.232993423938751221e-02 -1.259522438049316406e-01 1.195085346698760986e-01 1.980196535587310791e-01 4.939993843436241150e-02 -1.288575530052185059e-01 -2.466225326061248779e-01 -4.887152835726737976e-02 -1.092569902539253235e-01 5.040691047906875610e-02 -1.484399139881134033e-01 1.685835570096969604e-01 6.273058801889419556e-02 -4.082633927464485168e-02 -1.522036343812942505e-01 -1.574464328587055206e-02
-1.386499851942062378e-01 -2.342352829873561859e-02 2.329379618167877197e-01 4.183436185121536255e-02 1.394260972738265991e-01 1.285915672779083252e-01 4.139231145381927490e-01 -5.557965114712715149e-02 -1.955573260784149170e-01 2.676249742507934570e-01 2.054587900638580322e-01 -8.413178473711013794e-02 1.233509406447410583e-01 2.124409191310405731e-03 1.562759876251220703e-01 -2.698175907135009766e-01 -2.113239094614982605e-02 -5.142468726262450218e-04 -6.723508983850479126e-02 1.672407388687133789e-01 -2.894390225410461426e-01 -1.726818382740020752e-01 -1.739125102758407593e-01 2.780661582946777344e-01 2.334789000451564789e-02 9.599233046174049377e-03 -6.155753508210182190e-04 5.219309777021408081e-02 -8.200930804014205933e-02 -2.179262042045593262e-01 2.628595530986785889e-01 -2.478869855403900146e-01
6.156370788812637329e-02 -2.757663726806640625e-01 1.873652040958404541e-01 1.849577203392982483e-02 1.160926818847656250e-01 -1.187959536910057068e-01 1.164530366659164429e-01 1.854029744863510132e-01 4.173007234930992126e-02 5.368295311927795410e-02 1.641556769609451294e-01 1.387096643447875977e-01 -7.474824041128158569e-02 -1.911564618349075317e-01 -1.478377077728509903e-02 -1.206805184483528137e-01 7.594332844018936157e-02 -3.416843712329864502e-01 2.450596243143081665e-01 1.325536519289016724e-01 -2.625921368598937988e-02 7.083255797624588013e-03 -3.667756915092468262e-01 1.276506781578063965e-01 2.214395105838775635e-01 7.084425538778305054e-02 -1.539765745401382446e-01 4.183059930801391602e-01 -2.965109646320343018e-01 -9.824076667428016663e-03 8.493050932884216309e-02 4.239838570356369019e-02
1.669213026762008667e-01 -2.023717015981674194e-01 -1.067748875357210636e-03 -2.127515524625778198e-01 -2.404461801052093506e-01 -1.710868477821350098e-01 2.240530699491500854e-01 -1.762086600065231323e-01 8.000399172306060791e-02 2.566808760166168213e-01 2.443259023129940033e-02 4.256193339824676514e-02 -9.835638105869293213e-02 2.388099730014801025e-01 -1.411981433629989624e-01 -3.260208070278167725e-01 -5.555755645036697388e-02 -7.636957615613937378e-02 7.346671074628829956e-02 2.479362487792968750e-01 5.505886673927307129e-02 3.069826364517211914e-01 -2.041770964860916138e-01 3.151967003941535950e-02 3.665060177445411682e-02 -1.668378412723541260e-01 3.242825344204902649e-02 3.595118224620819092e-01 -2.689495384693145752e-01 -3.531662002205848694e-02 -1.821142435073852539e-02 2.877265028655529022e-02
8.819813281297683716e-02 -6.071018427610397339e-02 1.848557144403457642e-01 -1.426555309444665909e-02 7.946321368217468262e-02 7.436729967594146729e-02 4.273337721824645996e-01 -4.542610142379999161e-03 1.663770079612731934e-01 -1.425895094871520996e-01 -1.115784645080566406e-01 1.407661437988281250e-01 2.067558765411376953e-01 1.153088174760341644e-02 2.311958074569702148e-01 -2.831210196018218994e-01 9.397316724061965942e-02 -4.073148593306541443e-02 -9.390751272439956665e-02 3.098900020122528076e-01 -2.638253271579742432e-01 -1.031074970960617065e-01 -3.162953853607177734e-01 2.960861921310424805e-01 -2.864252403378486633e-02 -2.606806755065917969e-01 1.214203541167080402e-03 4.631030187010765076e-02 4.336125031113624573e-02 -5.825083330273628235e-02 -1.857593357563018799e-01 -9.447999298572540283e-02
-3.255721032619476318e-01 -6.285264343023300171e-02 1.512624621391296387e-01 8.197282254695892334e-02 1.005436554551124573e-01 -1.656721383333206177e-01 1.386056691408157349e-01 2.489197552204132080e-01 -2.010316699743270874e-01 2.443964183330535889e-01 -7.468083500862121582e-02 -3.255779445171356201e-01 4.542664811015129089e-02 -1.908064484596252441e-01 2.648491263389587402e-01 -9.533969312906265259e-02 -2.215555608272552490e-01 -3.710117936134338379e-01 -8.840041607618331909e-02 1.933255493640899658e-01 4.701502248644828796e-02 6.635788083076477051e-02 -2.390447854995727539e-01 -2.697943523526191711e-02 2.761731157079339027e-03 1.827708184719085693e-01 -8.714304119348526001e-02 2.263692319393157959e-01 -1.357412338256835938e-01 6.178321316838264465e-02 -2.551168948411941528e-02 -2.725864015519618988e-02
-1.775211393833160400e-01 -1.738460361957550049e-01 -3.976902458816766739e-03 -1.345272660255432129e-01 -1.395115256309509277e-01 4.493486508727073669e-02 1.102801561355590820e-01 -1.120936200022697449e-01 -3.060536459088325500e-03 8.541733026504516602e-02 -3.488369286060333252e-02 -2.966370806097984314e-02 1.940510720014572144e-01 2.533569037914276123e-01 2.691145637072622776e-04 -1.221522018313407898e-01 -2.740754932165145874e-02 -2.033688724040985107e-01 -4.569929540157318115e-01 3.532506525516510010e-01 2.586245350539684296e-02 -1.261359155178070068e-01 -2.537708282470703125e-01 2.580621540546417236e-01 -9.022117592394351959e-03 1.948947161436080933e-01 -1.302216798067092896e-01 -1.019015610218048096e-01 6.035669147968292236e-02 -2.465781420469284058e-01 -2.354808151721954346e-01 -1.978800594806671143e-01
-1.406894326210021973e-01 2.738167643547058105e-01 -1.456210166215896606e-01 1.826234608888626099e-01 1.960478425025939941e-01 -2.613579630851745605e-01 2.593126296997070312e-01 -1.134771779179573059e-01 1.398805622011423111e-02 1.276413500308990479e-01 -1.466982960700988770e-01 -1.085307300090789795e-01 5.816822126507759094e-02 -1.004748716950416565e-01 7.631835527718067169e-03 -4.266796410083770752e-01 1.006629839539527893e-01 -2.540716715157032013e-02 -2.409431487321853638e-01 2.630460858345031738e-01 -1.004080772399902344e-01 -1.090244650840759277e-01 -1.514330357313156128e-01 1.978745013475418091e-01 4.643559455871582031e-02 1.222508549690246582e-01 -6.595645099878311157e-02 3.253244757652282715e-01 7.985769957304000854e-02 9.419678896665573120e-02 1.091713160276412964e-01 -2.046830356121063232e-01
-8.999101072549819946e-02 -3.146579116582870483e-02 2.042579799890518188e-01 1.049988791346549988e-01 1.297698467969894409e-01 -1.438134908676147461e-02 1.471726447343826294e-01 -1.784422844648361206e-01 1.591715663671493530e-01 1.594814471900463104e-02 1.114822402596473694e-01 2.476543635129928589e-01 2.302420288324356079e-01 -1.690107583999633789e-02 -1.868904381990432739e-01 1.008065231144428253e-02 1.136514022946357727e-01 -4.600101336836814880e-02 -1.669505536556243896e-01 5.022324919700622559e-01 -1.288301032036542892e-02 -1.918022185564041138e-01 -5.961909145116806030e-02 -1.919745951890945435e-01 2.765386402606964111e-01 2.874382436275482178e-01 -1.351051628589630127e-01 2.599406540393829346e-01 -1.297810971736907959e-01 7.765004038810729980e-02 -7.315015792846679688e-02 -1.851847320795059204e-01
-3.987324535846710205e-01 -8.631987869739532471e-02 1.398178637027740479e-01 2.951913774013519287e-01 -3.148816898465156555e-02 -7.221471518278121948e-02 1.570969671010971069e-01 -2.679696977138519287e-01 -7.680410891771316528e-02 1.933303177356719971e-01 -8.561734855175018311e-02 8.937335759401321411e-02 6.703265011310577393e-02 -1.493843048810958862e-01 1.465180236846208572e-02 -1.168443113565444946e-01 2.797139063477516174e-02 -5.997296539135277271e-04 4.305026307702064514e-02 4.266135692596435547e-01 -7.888858020305633545e-02 -1.176575645804405212e-01 9.105705469846725464e-02 -4.741015657782554626e-02 4.430775344371795654e-02 3.864526450634002686e-01 -1.757504492998123169e-01 7.076109200716018677e-02 -2.770572304725646973e-01 8.281654864549636841e-02 -1.870133876800537109e-01 -6.223041936755180359e-02
-1.902518272399902344e-01 -6.245793774724006653e-02 1.359515190124511719e-01 -6.319195032119750977e-02 3.402763605117797852e-01 -1.744536012411117554e-01 1.525852531194686890e-01 -1.237505823373794556e-01 2.606272511184215546e-02 3.329322487115859985e-02 -3.863716498017311096e-02 4.108359862584620714e-04 -2.783735096454620361e-01 6.016532704234123230e-02 -9.303892403841018677e-02 -1.226122155785560608e-01 -2.284500896930694580e-01 -1.592417210340499878e-01 4.347106441855430603e-02 3.484758138656616211e-01 -3.884365558624267578e-01 1.957583799958229065e-02 -3.564737737178802490e-01 1.413812637329101562e-01 -1.627694964408874512e-01 9.417416900396347046e-02 7.468771189451217651e-02 -1.793372035026550293e-01 -1.555262804031372070e-01 -9.626219421625137329e-02 1.247570142149925232e-01 1.523272097110748291e-01
1.650194451212882996e-02 -3.036567568778991699e-01 -3.925035998690873384e-04 1.278661340475082397e-01 8.076554536819458008e-02 -7.248552143573760986e-02 3.334848284721374512e-01 -9.914373978972434998e-03 -1.803518086671829224e-01 5.476827919483184814e-02 -2.105849329382181168e-03 -2.340974099934101105e-02 -5.893222056329250336e-03 1.019085049629211426e-01 1.947258114814758301e-01 -4.330319166183471680e-01 -4.458581209182739258e-01 -3.131790086627006531e-02 -1.863990426063537598e-01 1.098660677671432495e-01 5.123469978570938110e-02 3.025889582931995392e-02 -1.000774875283241272e-01 1.611884981393814087e-01 -3.226687759160995483e-02 1.533079445362091064e-01 2.456739917397499084e-02 3.441326916217803955e-01 3.235714137554168701e-02 1.177508533000946045e-01 -1.764507591724395752e-01 -1.428397595882415771e-01
-9.139610081911087036e-02 -2.831485271453857422e-01 -2.457666695117950439e-01 -7.097388058900833130e-02 2.438359558582305908e-01 -2.192169576883316040e-01 3.262754157185554504e-02 -1.369835156947374344e-02 -5.884043499827384949e-02 2.082263082265853882e-01 5.131505057215690613e-02 -2.136410027742385864e-01 -1.689947992563247681e-01 -8.918280154466629028e-02 -9.496030211448669434e-02 -1.155635565519332886e-01 -1.187234837561845779e-02 -2.550903856754302979e-01 -2.556142210960388184e-01 3.079098761081695557e-01 -8.748357743024826050e-02 -2.274697422981262207e-01 -2.286815047264099121e-01 5.024755373597145081e-02 4.542772658169269562e-03 2.360683232545852661e-01 -1.744413524866104126e-01 1.175385713577270508e-01 -1.729845404624938965e-01 2.742156386375427246e-01 -1.549981087446212769e-01 -1.207400932908058167e-01
8.410963416099548340e-02 -6.899611651897430420e-02 2.002211958169937134e-01 1.825202070176601410e-02 -2.612923644483089447e-02 -2.166995108127593994e-01 3.101953566074371338e-01 -1.423435211181640625e-01 8.384904265403747559e-02 2.522918581962585449e-01 1.449705958366394043e-01 -6.159842014312744141e-02 1.056704670190811157e-01 -9.116092324256896973e-02 4.426662996411323547e-02 -9.199704974889755249e-02 -2.011681795120239258e-01 7.064012438058853149e-02 -5.467137787491083145e-03 3.569461405277252197e-01 4.699620977044105530e-02 -1.367156058549880981e-01 -1.720851808786392212e-01 -3.582053780555725098e-01 -1.115344464778900146e-01 7.306677848100662231e-02 -2.046331167221069336e-01 2.666495442390441895e-01 -3.548758625984191895e-01 -1.130003184080123901e-01 -2.902164310216903687e-02 -1.902633756399154663e-01
-1.416839510202407837e-01 -4.585891067981719971e-01 7.169211655855178833e-02 7.325844466686248779e-02 -8.392338454723358154e-02 -2.969387173652648926e-02 3.302610516548156738e-01 -1.970328539609909058e-01 -1.701416969299316406e-01 -1.226134747266769409e-01 -2.028647363185882568e-01 3.849596902728080750e-02 2.479292638599872589e-02 -1.649360507726669312e-01 7.656205445528030396e-02 -1.985006481409072876e-01 -4.430142045021057129e-02 7.875791192054748535e-02 -1.843511015176773071e-01 5.158140063285827637e-01 9.681586921215057373e-02 5.484281852841377258e-02 -2.071069628000259399e-01 3.564433008432388306e-02 -4.299416765570640564e-02 -2.084750216454267502e-03 2.918797731399536133e-02 1.083069294691085815e-01 -6.456837058067321777e-02 1.309034228324890137e-01 1.007640734314918518e-01 -1.814987361431121826e-01
1.972111873328685760e-02 -2.048621028661727905e-01 1.751074790954589844e-01 1.037298589944839478e-01 9.941851347684860229e-02 1.405890751630067825e-02 4.043591916561126709e-01 -2.592397928237915039e-01 1.333847045898437500e-01 -1.150830835103988647e-01 -3.156871795654296875e-01 1.534777432680130005e-01 -1.687866598367691040e-01 -1.498590260744094849e-01 1.000232547521591187e-01 -2.151163667440414429e-01 -1.639891117811203003e-01 -2.138832211494445801e-01 1.471141427755355835e-01 2.361111342906951904e-01 7.247644243761897087e-04 -2.297151833772659302e-01 -1.225609779357910156e-01 1.442531198263168335e-01 1.826269179582595825e-01 1.039413362741470337e-01 -7.303582131862640381e-02 -2.352337539196014404e-01 -5.127878487110137939e-02 -2.663357369601726532e-02 -2.403680607676506042e-02 -2.580302953720092773e-01
-1.964370347559452057e-02 2.281669899821281433e-02 2.822920121252536774e-02 1.847138702869415283e-01 2.899010479450225830e-01 -1.478135436773300171e-01 1.537402123212814331e-01 3.517587110400199890e-02 4.794219508767127991e-02 -1.581636220216751099e-01 2.441177144646644592e-02 3.033714592456817627e-01 3.606499359011650085e-02 -2.233945876359939575e-01 -7.724244892597198486e-02 -8.276843279600143433e-02 -9.723463654518127441e-02 -6.367298960685729980e-02 6.091033294796943665e-02 1.841338127851486206e-01 -1.665002256631851196e-01 -2.098672091960906982e-01 -3.201436400413513184e-01 2.390645742416381836e-01 3.154542446136474609e-01 -2.101257890462875366e-01 -1.194816380739212036e-01 3.912124037742614746e-01 -6.300119683146476746e-03 -2.115609943866729736e-01 4.619977995753288269e-02 -9.482274204492568970e-02
-2.687177956104278564e-01 2.216663956642150879e-02 -1.386073380708694458e-01 2.539411745965480804e-02 1.899587810039520264e-01 -4.076100587844848633e-01 2.445797622203826904e-01 -6.410580873489379883e-02 5.313793569803237915e-02 2.759907543659210205e-01 -2.178469896316528320e-01 6.404068320989608765e-02 -1.374068111181259155e-02 1.136764660477638245e-01 4.632383584976196289e-02 -1.877174526453018188e-01 -1.490108668804168701e-01 1.895327121019363403e-01 -1.652609184384346008e-02 -1.184512488543987274e-02 -1.201316490769386292e-01 -1.117701828479766846e-01 -2.205455601215362549e-01 3.476234078407287598e-01 2.216991186141967773e-01 1.647723764181137085e-01 -1.580788642168045044e-01 1.603526622056961060e-01 -6.996037811040878296e-02 -2.210727781057357788e-01 -4.324912652373313904e-02 -1.504933387041091919e-01
-5.736266449093818665e-02 -4.821334183216094971e-01 -1.062173768877983093e-01 -1.013793982565402985e-03 2.050134241580963135e-01 -1.588304936885833740e-01 1.041784957051277161e-01 -7.449810206890106201e-02 6.498392671346664429e-02 3.345159068703651428e-02 4.261529445648193359e-02 -2.685308754444122314e-01 1.585003733634948730e-01 8.615919947624206543e-02 2.724812924861907959e-01 -9.161241352558135986e-02 -1.785299479961395264e-01 8.616117388010025024e-02 -2.336280047893524170e-01 -5.822591483592987061e-03 -1.571603268384933472e-01 -1.971803419291973114e-02 -4.013584554195404053e-01 2.352936267852783203e-01 5.659597739577293396e-02 7.933551818132400513e-02 1.086840927600860596e-01 3.038220405578613281e-01 4.902861546725034714e-03 4.263979196548461914e-02 -5.783476680517196655e-02 -1.435436308383941650e-01
-4.592421948909759521e-01 -2.894887924194335938e-01 3.013200759887695312e-01 -1.289728879928588867e-01 1.549957878887653351e-02 9.032790362834930420e-02 2.373929768800735474e-01 3.548672539182007313e-04 -2.031011879444122314e-02 9.786114841699600220e-02 -7.638400048017501831e-02 1.725574284791946411e-01 4.085269942879676819e-02 -9.953380376100540161e-02 -2.786671817302703857e-01 -1.774233877658843994e-01 -5.818789824843406677e-03 -1.729207485914230347e-01 1.793393641710281372e-01 2.366849929094314575e-01 1.795871257781982422e-01 -7.864057272672653198e-02 -2.354088872671127319e-01 5.515236873179674149e-03 4.509329795837402344e-02 9.544420056045055389e-03 -3.665155768394470215e-01 -1.540201064199209213e-02 -7.228552550077438354e-02 -4.739588499069213867e-02 -4.806476831436157227e-02 9.122060984373092651e-02
-2.681147679686546326e-02 -7.524842023849487305e-02 1.761828958988189697e-01 2.394597604870796204e-02 -1.406865715980529785e-01 -1.733295619487762451e-01 3.578326404094696045e-01 7.264319807291030884e-02 1.403368413448333740e-01 3.773283958435058594e-01 6.055909022688865662e-02 -3.656965494155883789e-02 1.570274680852890015e-01 -1.478769034147262573e-01 1.321308547630906105e-03 -4.608269780874252319e-02 -2.942734770476818085e-02 7.083902508020401001e-02 -1.423032730817794800e-01 1.683140397071838379e-01 4.590599797666072845e-03 -2.412318587303161621e-01 -2.868914902210235596e-01 -2.381223738193511963e-01 9.964778274297714233e-02 1.688368320465087891e-01 -3.801203370094299316e-01 2.050447165966033936e-01 -2.790377438068389893e-01 -2.887809090316295624e-02 1.253041345626115799e-02 -8.724302053451538086e-02
-2.045601457357406616e-01 -3.318372741341590881e-02 -1.830831617116928101e-01 -8.528440445661544800e-02 8.809591084718704224e-02 -3.885082602500915527e-01 2.279996424913406372e-01 -1.076881065964698792e-01 8.312333375215530396e-03 3.110469877719879150e-01 -2.013746649026870728e-01 1.097973510622978210e-01 1.521362364292144775e-01 1.119988933205604553e-01 -9.629976004362106323e-02 -2.171216160058975220e-01 -1.450491100549697876e-01 2.294825166463851929e-01 1.170140225440263748e-02 1.512615829706192017e-01 -1.883965730667114258e-02 -9.509582817554473877e-02 -2.134936153888702393e-01 3.682094812393188477e-01 1.703980863094329834e-01 1.125724092125892639e-01 -2.119517652317881584e-03 1.599503308534622192e-01 -8.832963556051254272e-02 -2.764655649662017822e-01 1.533824391663074493e-02 -1.157942190766334534e-01
-2.752861976623535156e-01 -1.302259862422943115e-01 -8.576571010053157806e-03 -9.363021701574325562e-02 -6.315246224403381348e-02 -1.546161919832229614e-01 5.020778179168701172e-01 6.181307137012481689e-02 -1.892217695713043213e-01 6.340119987726211548e-02 -6.945478171110153198e-02 -8.455044776201248169e-02 -1.843176633119583130e-01 -4.120648652315139771e-02 1.634536534547805786e-01 -2.378176003694534302e-01 -1.514228284358978271e-01 1.648265719413757324e-01 -2.250007241964340210e-01 -1.059966534376144409e-01 -7.745594531297683716e-02 -2.810468971729278564e-01 -2.705610096454620361e-01 1.176758036017417908e-01 8.352553471922874451e-03 -3.052695840597152710e-02 -1.046671494841575623e-01 -4.105655103921890259e-02 -5.505513772368431091e-02 -1.906346231698989868e-01 -1.523096710443496704e-01 -2.892585098743438721e-01
-1.822533607482910156e-01 -4.189826548099517822e-01 2.580083906650543213e-01 1.887752674520015717e-02 4.330752417445182800e-02 1.102833002805709839e-01 -4.214901849627494812e-02 1.348989307880401611e-01 1.297403723001480103e-01 1.872980296611785889e-01 1.516218930482864380e-01 3.380266204476356506e-02 -5.400857329368591309e-02 -1.915734857320785522e-01 -2.689094543457031250e-01 -1.541288942098617554e-01 -5.729297548532485962e-02 -2.378595918416976929e-01 -1.476726680994033813e-01 3.229812681674957275e-01 -4.899094253778457642e-02 -8.971672505140304565e-02 -2.053064107894897461e-01 -1.366152316331863403e-01 9.834811091423034668e-02 2.062736004590988159e-01 -1.709451526403427124e-02 1.927011907100677490e-01 -6.912030279636383057e-02 -2.369947284460067749e-01 -2.648399174213409424e-01 -2.431648597121238708e-02
2.600793913006782532e-02 -2.010782063007354736e-01 2.188789993524551392e-01 2.885781526565551758e-01 -1.444432437419891357e-01 -6.553739309310913086e-02 1.789746731519699097e-01 2.386774569749832153e-01 3.596791252493858337e-02 1.560733616352081299e-01 -1.054775416851043701e-01 1.003902181982994080e-01 -1.010022759437561035e-01 3.087390586733818054e-02 1.280880719423294067e-01 -7.773175090551376343e-02 6.653027981519699097e-02 9.205744415521621704e-02 -6.035471335053443909e-03 5.178984999656677246e-01 1.195119544863700867e-01 5.290837213397026062e-02 -2.893991768360137939e-01 4.504535347223281860e-03 9.182512015104293823e-02 2.424147725105285645e-01 -6.821656972169876099e-02 1.420848816633224487e-01 -3.677674531936645508e-01 -3.626059368252754211e-02 -6.801955401897430420e-02 1.335851848125457764e-01
-3.167466521263122559e-01 -8.731196075677871704e-02 -1.496302485466003418e-01 -1.849626004695892334e-01 -1.928838938474655151e-01 -3.022907078266143799e-01 -1.986435800790786743e-02 -1.647590249776840210e-01 8.974160999059677124e-02 5.956202745437622070e-02 2.877160534262657166e-02 -6.866641342639923096e-02 -1.147009134292602539e-01 2.138535231351852417e-01 -4.922454059123992920e-02 -2.103892900049686432e-02 -3.174867108464241028e-02 3.814823925495147705e-02 -8.159553259611129761e-02 4.970902204513549805e-01 -1.778022050857543945e-01 2.498462609946727753e-02 -4.206775724887847900e-01 1.860934048891067505e-01 2.041799873113632202e-01 -2.830867469310760498e-02 -1.606623554835096002e-04 -1.105153039097785950e-01 -7.902217656373977661e-02 -6.618835777044296265e-02 -1.076306924223899841e-01 -1.531405001878738403e-01
7.958716899156570435e-02 -2.959487438201904297e-01 3.860707208514213562e-02 1.388495713472366333e-01 3.116658031940460205e-01 -1.566816121339797974e-01 2.904143035411834717e-01 5.602778401225805283e-03 -1.724470555782318115e-01 1.932934969663619995e-01 2.615949371829628944e-03 1.193784400820732117e-01 3.591918572783470154e-02 1.982979103922843933e-02 -8.022855967283248901e-03 -1.361509859561920166e-01 9.307599812746047974e-02 -4.101391732692718506e-01 5.255939811468124390e-02 1.014084890484809875e-01 2.903387323021888733e-02 1.717596650123596191e-01 -1.799792945384979248e-01 1.213858276605606079e-01 1.007875874638557434e-01 9.036677889525890350e-03 -1.121816039085388184e-01 3.495450615882873535e-01 -3.335318565368652344e-01 -2.128966152667999268e-01 -2.600763365626335144e-02 8.924552053213119507e-02
-2.439459562301635742e-01 -9.348779916763305664e-02 -1.439293324947357178e-01 -1.046884730458259583e-01 -1.589480638504028320e-01 -1.070220991969108582e-01 1.067234650254249573e-01 -1.066128239035606384e-01 -2.904401719570159912e-01 7.200586050748825073e-02 2.460934035480022430e-02 -8.137895166873931885e-02 -6.377772241830825806e-02 9.582728147506713867e-02 2.807239890098571777e-01 -1.828857809305191040e-01 -1.347618103027343750e-01 6.493438780307769775e-02 -3.707437776029109955e-03 3.854770064353942871e-01 -1.505464762449264526e-01 1.522844433784484863e-01 -3.673012256622314453e-01 1.594466418027877808e-01 1.140105538070201874e-02 -2.399721182882785797e-02 1.195348240435123444e-02 -6.210761889815330505e-02 -2.149363607168197632e-01 -2.700427472591400146e-01 -2.178557813167572021e-01 -2.643273174762725830e-01
-1.006702482700347900e-01 -3.029938936233520508e-01 9.348498284816741943e-02 1.841177195310592651e-01 1.508061587810516357e-01 -3.713383078575134277e-01 3.133619725704193115e-01 -2.996523380279541016e-01 -3.944516927003860474e-02 -1.495947986841201782e-01 -2.774055600166320801e-01 -4.944229125976562500e-02 9.372851252555847168e-02 -1.509967595338821411e-01 3.369730338454246521e-02 -1.688746176660060883e-02 3.684031963348388672e-02 -2.813714146614074707e-01 -7.049004733562469482e-02 2.326596677303314209e-01 -6.839551776647567749e-02 -6.605985760688781738e-02 -2.172437459230422974e-01 -3.398951888084411621e-02 -8.032344281673431396e-02 1.035856381058692932e-01 -5.763860791921615601e-02 -6.603042036294937134e-02 -1.131689995527267456e-01 1.263876855373382568e-01 1.295954138040542603e-01 -3.209398388862609863e-01
-2.018998563289642334e-01 -9.025052934885025024e-02 1.436381191015243530e-01 -2.694196254014968872e-02 4.044487699866294861e-02 -2.370347380638122559e-01 5.513948947191238403e-02 3.135195970535278320e-01 -1.653859168291091919e-01 -1.158339753746986389e-01 -2.149606794118881226e-01 -1.349524967372417450e-02 1.717646569013595581e-01 3.840868771076202393e-01 1.687604933977127075e-01 -1.436489224433898926e-01 -1.644809842109680176e-01 1.415325095877051353e-04 -1.302451640367507935e-01 2.288260906934738159e-01 -2.555396556854248047e-01 7.912176102399826050e-02 -3.623909354209899902e-01 -1.374609768390655518e-02 1.934264227747917175e-02 2.124829441308975220e-01 -1.589917242527008057e-01 1.245488375425338745e-01 -4.244619980454444885e-02 -6.830757111310958862e-02 -1.971138566732406616e-01 -1.618168205022811890e-01
1.023242622613906860e-01 -1.893870830535888672e-01 9.852219372987747192e-03 -2.287540286779403687e-01 2.602864755317568779e-03 2.728873630985617638e-03 2.000583708286285400e-01 -1.404812335968017578e-01 -1.555999517440795898e-01 2.709332108497619629e-01 1.493649035692214966e-01 -5.679023265838623047e-02 -2.304877340793609619e-02 -8.629918843507766724e-02 -1.762909740209579468e-01 -3.338709473609924316e-01 -2.258166074752807617e-01 -1.886052452027797699e-02 -1.114305257797241211e-01 1.928224861621856689e-01 -1.805186271667480469e-01 -3.473442494869232178e-01 -1.643256694078445435e-01 -5.188892781734466553e-02 2.781655266880989075e-02 1.065050289034843445e-01 -1.586244255304336548e-01 -5.287725105881690979e-02 -1.450339853763580322e-01 -2.157923281192779541e-01 -2.585501372814178467e-01 -3.307347297668457031e-01
-2.523460686206817627e-01 -2.154254466295242310e-01 1.236850842833518982e-01 -2.219007164239883423e-01 -1.544167548418045044e-01 -6.299529224634170532e-02 3.894340395927429199e-01 1.051917150616645813e-01 -8.283605426549911499e-02 -3.267478896304965019e-03 -2.116404175758361816e-01 5.790637806057929993e-03 -7.289864867925643921e-02 2.370699644088745117e-01 -2.166166305541992188e-01 -2.035011351108551025e-01 -5.432548373937606812e-02 -1.786777079105377197e-01 1.243792623281478882e-01 2.961959540843963623e-01 -7.311861217021942139e-02 -7.001736760139465332e-02 -1.483182162046432495e-01 1.769231706857681274e-01 3.170977234840393066e-01 -1.775219738483428955e-01 9.049024432897567749e-02 1.948770880699157715e-01 6.390512734651565552e-02 6.127292290329933167e-02 1.431835889816284180e-01 1.583998650312423706e-01
-1.736330389976501465e-01 -1.092451438307762146e-01 -2.372665852308273315e-01 -4.636622592806816101e-02 -1.398322288878262043e-03 -3.317523002624511719e-01 2.184175103902816772e-01 2.124717831611633301e-01 -1.379598826169967651e-01 -2.350642830133438110e-01 -1.004685759544372559e-01 -2.226813286542892456e-01 -1.255068928003311157e-01 5.127315968275070190e-02 -1.008023694157600403e-01 -2.378580421209335327e-01 -1.406482309103012085e-01 2.859091944992542267e-02 -2.767663821578025818e-02 3.962742984294891357e-01 1.849281229078769684e-02 7.410683482885360718e-02 -2.022522240877151489e-01 5.723104625940322876e-02 1.277901139110326767e-02 -4.774214699864387512e-02 2.735639512538909912e-01 3.543013334274291992e-01 -9.172497689723968506e-02 -1.406140923500061035e-01 -7.708713412284851074e-02 -1.100949719548225403e-01
-6.934534758329391479e-02 4.429414123296737671e-02 2.949630916118621826e-01 -2.115408144891262054e-02 -7.784290611743927002e-02 -2.221325635910034180e-01 9.367776662111282349e-02 -1.581531390547752380e-02 2.527520060539245605e-01 -1.284272819757461548e-01 -5.865051597356796265e-02 1.212939620018005371e-01 -2.763740159571170807e-02 -1.337824505753815174e-03 -1.070414669811725616e-02 -1.025733724236488342e-01 1.284936219453811646e-01 -1.908153146505355835e-01 -5.677872896194458008e-02 9.676814079284667969e-02 -9.821526706218719482e-02 7.328017055988311768e-02 -4.686124622821807861e-01 1.918514072895050049e-01 2.474694848060607910e-01 -1.058320552110671997e-01 -3.024911284446716309e-01 3.957252800464630127e-01 -1.095722839236259460e-01 -1.794134452939033508e-02 -1.745269000530242920e-01 -1.765253692865371704e-01
-3.150704503059387207e-01 8.014011383056640625e-02 -9.662802517414093018e-02 -1.471190452575683594e-01 1.357959955930709839e-01 -2.357927113771438599e-01 1.803462207317352295e-01 -4.878269881010055542e-02 -8.658489212393760681e-03 3.346069157123565674e-01 -1.779551357030868530e-01 -5.763985961675643921e-02 -1.942651905119419098e-02 1.503303367644548416e-02 -4.385885223746299744e-02 -3.717432022094726562e-01 -1.338437646627426147e-01 3.021090626716613770e-01 -2.527447976171970367e-02 6.037694588303565979e-02 -6.024546548724174500e-02 -1.744251549243927002e-01 -3.409770429134368896e-01 1.022112593054771423e-01 2.668340802192687988e-01 1.347676366567611694e-01 -2.420592121779918671e-02 1.464564949274063110e-01 -1.499915868043899536e-01 -2.116864174604415894e-01 1.022789552807807922e-01 -5.687499046325683594e-02
2.600489184260368347e-02 -1.292854994535446167e-01 2.755259908735752106e-02 -2.052085995674133301e-01 4.635423719882965088e-01 -2.377862632274627686e-01 1.999055445194244385e-01 -1.971791684627532959e-02 -4.756180569529533386e-02 9.471371769905090332e-02 3.455490246415138245e-02 -6.877844035625457764e-02 1.443438827991485596e-01 -1.137278899550437927e-01 -2.844914793968200684e-01 -3.970550000667572021e-01 -1.997988075017929077e-01 6.054439395666122437e-02 -2.406355887651443481e-01 1.039859429001808167e-01 -6.996522843837738037e-02 -2.149375379085540771e-01 -2.696855962276458740e-01 1.365136057138442993e-01 6.253305077552795410e-02 1.446272581815719604e-01 -1.389365643262863159e-01 1.156768798828125000e-01 -1.213067695498466492e-01 1.404284685850143433e-02 -9.765335172414779663e-02 -4.166197031736373901e-02
-4.307585656642913818e-01 -3.142085075378417969e-01 -2.076429277658462524e-01 -1.079683825373649597e-01 -1.593531221151351929e-01 -1.112728193402290344e-01 1.440134793519973755e-01 -2.574250996112823486e-01 6.374263763427734375e-02 1.283211857080459595e-01 6.668357178568840027e-03 4.813452810049057007e-02 -3.046279549598693848e-01 -7.590604946017265320e-03 -5.179960653185844421e-02 -6.132412329316139221e-02 -2.964892424643039703e-03 -6.497397273778915405e-02 -1.099177300930023193e-01 2.141983956098556519e-01 -6.750266999006271362e-02 5.113669671118259430e-03 -4.100182056427001953e-01 1.139721553772687912e-02 1.638130657374858856e-02 8.864403516054153442e-02 -3.277669474482536316e-02 3.034503012895584106e-02 -1.578039824962615967e-01 1.733937114477157593e-01 -1.627745330333709717e-01 2.955829203128814697e-01
-1.605160385370254517e-01 -3.472876250743865967e-01 1.364955157041549683e-01 -3.554001823067665100e-02 -1.849688887596130371e-01 -1.791793853044509888e-01 1.483822464942932129e-01 -5.621308833360671997e-02 -1.181807070970535278e-01 -8.638764172792434692e-02 -1.189750805497169495e-01 2.490267530083656311e-02 1.766741424798965454e-01 5.308370664715766907e-02 1.002790182828903198e-01 -1.101190149784088135e-01 -2.186450809240341187e-01 -3.666033037006855011e-03 -1.927286535501480103e-01 6.111436486244201660e-01 1.135320868343114853e-02 7.483933120965957642e-02 -5.633492767810821533e-02 1.968611329793930054e-01 -1.906161755323410034e-02 -2.346830219030380249e-01 -1.596903353929519653e-01 2.226088196039199829e-01 -1.282502058893442154e-02 -4.651702195405960083e-02 -1.529233623296022415e-02 1.031611859798431396e-01
4.290127754211425781e-02 -3.647994995117187500e-01 3.526524826884269714e-02 -1.773551255464553833e-01 9.166770614683628082e-03 -1.334595531225204468e-01 1.380071491003036499e-01 -1.268042623996734619e-01 -1.260174810886383057e-01 2.772029042243957520e-01 1.352091282606124878e-01 -6.989208608865737915e-02 -1.057973969727754593e-02 -3.123438358306884766e-02 -2.920795790851116180e-02 -2.049013376235961914e-01 -1.863756477832794189e-01 -8.077231049537658691e-02 -1.592408567667007446e-01 2.897530794143676758e-01 -6.652217358350753784e-02 -4.417614936828613281e-01 -8.271434158086776733e-02 6.578874588012695312e-02 4.694366827607154846e-02 5.458959192037582397e-02 -1.479713022708892822e-01 -1.340106725692749023e-01 -2.169858962297439575e-01 -1.528431922197341919e-01 -3.045877814292907715e-01 -2.235388010740280151e-01
-2.973909489810466766e-02 -1.431708037853240967e-01 9.850423038005828857e-02 -5.416943132877349854e-02 -1.660186201333999634e-01 -3.368422389030456543e-01 2.649551928043365479e-01 5.879140645265579224e-02 -2.977204918861389160e-01 -5.868990719318389893e-02 7.959190988913178444e-04 -8.096680790185928345e-02 -9.095557779073715210e-02 -2.993963956832885742e-01 5.858169123530387878e-02 -1.133032143115997314e-01 3.283908218145370483e-02 -2.851448357105255127e-01 -5.566759407520294189e-02 2.723554670810699463e-01 1.547552198171615601e-01 4.021001979708671570e-02 -4.535676240921020508e-01 2.466589957475662231e-02 2.303744293749332428e-02 3.923755139112472534e-02 -1.678840667009353638e-01 1.226346716284751892e-01 -4.389739036560058594e-02 9.462782740592956543e-02 5.454729124903678894e-02 -2.962551116943359375e-01
3.084350377321243286e-02 -3.374155461788177490e-01 2.422061376273632050e-02 2.000380605459213257e-01 1.787213608622550964e-02 -6.903080642223358154e-02 4.657180905342102051e-01 1.075824126601219177e-01 6.404535472393035889e-02 -4.462970420718193054e-02 9.747732430696487427e-02 -1.002932190895080566e-01 1.521813683211803436e-02 1.129238978028297424e-01 1.987781077623367310e-01 -3.443017303943634033e-01 -3.128682374954223633e-01 -6.580018997192382812e-02 -6.704634428024291992e-02 1.156998053193092346e-01 8.044513314962387085e-02 -5.227346718311309814e-02 -1.640529334545135498e-01 2.779978513717651367e-01 -6.258793920278549194e-02 5.850803107023239136e-02 1.488818824291229248e-01 2.983502745628356934e-01 -6.400680541992187500e-02 1.716786921024322510e-01 -1.666272878646850586e-01 -3.161297738552093506e-02
7.471295446157455444e-02 -1.897501945495605469e-01 -5.136064440011978149e-02 1.564583182334899902e-02 2.393866516649723053e-02 -2.856677770614624023e-01 4.793506264686584473e-01 1.286032646894454956e-01 -6.916363537311553955e-02 -3.453883901238441467e-02 -5.860961601138114929e-02 -5.405785515904426575e-02 -2.029010653495788574e-01 -6.706253439188003540e-02 1.225182488560676575e-01 -2.563455998897552490e-01 -2.362084537744522095e-01 -3.649900481104850769e-02 -1.795690804719924927e-01 3.039937019348144531e-01 1.172069180756807327e-02 -1.302300095558166504e-01 -5.655466765165328979e-02 2.054308205842971802e-01 3.635298088192939758e-02 7.003522664308547974e-02 -1.122949495911598206e-01 3.079462051391601562e-01 1.386928856372833252e-01 2.212825417518615723e-01 2.730834111571311951e-02 -2.478204071521759033e-01
-1.149908006191253662e-01 -1.906838864088058472e-01 -2.667198479175567627e-01 1.266332119703292847e-01 3.570616245269775391e-01 -1.593266874551773071e-01 2.271787524223327637e-01 -9.458893537521362305e-02 1.786919087171554565e-01 1.862106621265411377e-01 -6.806384772062301636e-02 -2.260974198579788208e-01 -1.871788501739501953e-01 8.300344645977020264e-02 2.448774315416812897e-02 -1.384313851594924927e-01 -1.906949579715728760e-01 1.385044753551483154e-01 -1.989031583070755005e-01 2.362580746412277222e-01 3.652780875563621521e-02 -2.179990410804748535e-01 -3.442395329475402832e-01 4.849332198500633240e-02 -6.420534104108810425e-02 1.280134916305541992e-01 2.643235214054584503e-02 1.577329933643341064e-01 1.810906678438186646e-01 -1.806001514196395874e-01 9.776677936315536499e-02 -1.551270335912704468e-01
-2.637556493282318115e-01 -1.060396507382392883e-01 -1.560716181993484497e-01 3.125601261854171753e-02 -1.068402826786041260e-01 -2.910655736923217773e-01 1.641391515731811523e-01 2.140779346227645874e-01 -2.789893746376037598e-02 -2.842522263526916504e-01 5.071301758289337158e-02 -1.228968575596809387e-01 -1.825218498706817627e-01 4.553043097257614136e-02 9.862654842436313629e-03 -4.337011873722076416e-01 -2.223098278045654297e-01 3.686963766813278198e-02 -1.683833599090576172e-01 1.705012470483779907e-01 -7.633413374423980713e-02 -8.259876817464828491e-02 -2.244747579097747803e-01 -2.200350165367126465e-03 -8.558802306652069092e-03 -7.563339173793792725e-02 3.911986481398344040e-03 4.072963595390319824e-01 -1.768070310354232788e-01 -7.605737540870904922e-03 1.382326483726501465e-01 -9.348680078983306885e-02
-2.952848970890045166e-01 -3.616522252559661865e-02 3.538040220737457275e-01 -1.678689867258071899e-01 1.683959811925888062e-01 -1.859903484582901001e-01 1.784846335649490356e-01 7.514433469623327255e-03 4.621343314647674561e-02 -4.295698553323745728e-02 1.036125719547271729e-01 1.081804186105728149e-01 6.428765505552291870e-02 -6.076859682798385620e-02 -3.189491853117942810e-02 -7.361298799514770508e-02 -1.229056119918823242e-01 -2.892506122589111328e-01 1.397225707769393921e-01 1.629511266946792603e-01 1.142451688647270203e-01 8.216328918933868408e-02 -4.253017306327819824e-01 -1.140614226460456848e-01 2.662312388420104980e-01 -4.253340885043144226e-03 -2.964147031307220459e-01 1.572359204292297363e-01 -2.273562550544738770e-01 -1.405439227819442749e-01 3.663825243711471558e-02 8.824952691793441772e-02
-1.239241100847721100e-02 -3.404124677181243896e-01 -6.711279600858688354e-02 -5.256543308496475220e-02 -1.906661391258239746e-01 4.597520828247070312e-02 -5.255193263292312622e-02 -3.251571208238601685e-02 1.573037952184677124e-01 6.198732554912567139e-02 -1.973832994699478149e-01 8.933726698160171509e-02 7.256375998258590698e-02 1.373965442180633545e-01 -2.510467469692230225e-01 -3.587518930435180664e-01 -1.085029765963554382e-01 -1.242103204131126404e-01 1.582561433315277100e-02 2.375229448080062866e-01 -2.720861732959747314e-01 -1.673987656831741333e-01 -1.921390444040298462e-01 1.547206938266754150e-01 1.373848766088485718e-01 -1.403244286775588989e-01 2.024529725313186646e-01 3.009824454784393311e-01 -2.938494682312011719e-01 1.054166555404663086e-01 1.282611340284347534e-01 -1.103682070970535278e-01
-3.833559155464172363e-02 -3.584223985671997070e-02 7.331513613462448120e-02 1.239296048879623413e-01 -2.291588671505451202e-02 1.014375761151313782e-01 4.710226878523826599e-02 -2.238664776086807251e-02 -1.196883022785186768e-01 7.137268781661987305e-02 -4.238615930080413818e-02 1.356547512114048004e-02 -2.114074677228927612e-01 -1.987721472978591919e-01 2.806709893047809601e-02 -1.729785352945327759e-01 4.442143440246582031e-02 -3.006242811679840088e-01 7.577199488878250122e-02 3.954713344573974609e-01 -5.214074626564979553e-03 -1.889198645949363708e-02 -1.341146677732467651e-01 2.042195498943328857e-01 3.336333334445953369e-01 -7.223304361104965210e-02 -1.479123234748840332e-01 5.257249474525451660e-01 4.926127567887306213e-02 1.025161519646644592e-01 -2.525438070297241211e-01 -1.435021311044692993e-01
-2.620536386966705322e-01 -2.337434440851211548e-01 -6.669501960277557373e-02 -2.195923477411270142e-01 -1.172597631812095642e-01 -1.810497939586639404e-01 3.379478752613067627e-01 7.892811298370361328e-02 -1.580640822649002075e-01 2.909880876541137695e-02 -2.591830193996429443e-01 -1.444384753704071045e-01 1.318771690130233765e-01 -2.412261813879013062e-01 7.294569909572601318e-02 -2.692932784557342529e-01 -1.935806423425674438e-01 -1.437380760908126831e-01 1.306386478245258331e-02 8.743891865015029907e-02 -9.146770834922790527e-02 -2.595400996506214142e-02 -2.037697881460189819e-01 -1.474061161279678345e-01 1.609032750129699707e-01 9.004975855350494385e-02 -2.292947322130203247e-01 1.738914549350738525e-01 -2.269543111324310303e-01 2.426607012748718262e-01 5.181564390659332275e-02 -1.470820456743240356e-01
-4.075829088687896729e-01 1.098062023520469666e-01 3.847472369670867920e-01 3.713453887030482292e-03 8.419716358184814453e-02 -1.377675682306289673e-01 1.519317626953125000e-01 -1.829781197011470795e-02 -7.490593940019607544e-03 2.945554070174694061e-02 -2.411034516990184784e-02 1.757674962282180786e-01 -1.424184143543243408e-01 -1.299241930246353149e-01 1.857512295246124268e-01 -2.242195233702659607e-02 -1.992933452129364014e-01 -2.282085865736007690e-01 -8.894701302051544189e-02 4.210445284843444824e-02 -2.295112162828445435e-01 7.546859327703714371e-03 -4.126638472080230713e-01 -8.159445971250534058e-02 1.716064214706420898e-01 5.559195950627326965e-02 -2.757425308227539062e-01 2.342544794082641602e-01 -1.479881256818771362e-01 -5.270810425281524658e-02 -5.039135459810495377e-03 -2.008480019867420197e-02
-2.004110813140869141e-01 3.461778536438941956e-02 6.367877125740051270e-02 -1.641278564929962158e-01 1.790480613708496094e-01 1.338532269001007080e-01 4.056802093982696533e-01 1.449750270694494247e-02 1.415006667375564575e-01 3.523145914077758789e-01 1.407069563865661621e-01 -1.433558575809001923e-02 -6.370295584201812744e-02 1.775059103965759277e-01 -7.099702209234237671e-02 -3.755820393562316895e-01 8.698371797800064087e-02 -2.676919102668762207e-01 1.334901805967092514e-02 3.635033965110778809e-01 -1.751132011413574219e-01 6.913152337074279785e-02 -3.625657781958580017e-02 4.768540337681770325e-02 -1.480039805173873901e-01 1.576924324035644531e-01 -1.225517839193344116e-01 -9.626774489879608154e-02 -7.170180231332778931e-02 -1.925929784774780273e-01 4.283130541443824768e-02 -3.694968670606613159e-02
-2.018072307109832764e-01 -2.158786356449127197e-01 7.101623713970184326e-02 2.528148889541625977e-01 2.689567208290100098e-01 5.608117207884788513e-02 2.841408252716064453e-01 3.071608953177928925e-02 -8.845706284046173096e-02 2.229876518249511719e-01 -7.150806486606597900e-02 1.616398096084594727e-01 -1.124411374330520630e-01 -6.762801110744476318e-02 -9.798383712768554688e-02 -1.756673008203506470e-01 -3.461713716387748718e-02 -3.771225214004516602e-01 3.841932862997055054e-02 9.103577584028244019e-02 -2.343839108943939209e-01 -6.005806848406791687e-02 -6.359898298978805542e-02 1.662994176149368286e-01 1.693884283304214478e-01 8.815459907054901123e-02 -5.358946695923805237e-02 3.924666941165924072e-01 -2.733932808041572571e-02 -2.463995665311813354e-01 -2.044723033905029297e-01 -4.776267800480127335e-03
2.134247496724128723e-02 -1.755531430244445801e-01 7.010355591773986816e-02 2.730971872806549072e-01 1.743982136249542236e-01 4.374561458826065063e-02 8.637910336256027222e-02 1.865049004554748535e-01 2.141546644270420074e-02 1.046914607286453247e-01 7.114268094301223755e-02 2.251710891723632812e-01 -1.578182354569435120e-02 -1.755095571279525757e-01 2.009465731680393219e-02 -2.726031839847564697e-01 -8.682309091091156006e-02 -2.922828793525695801e-01 -9.235469624400138855e-03 2.315973788499832153e-01 9.629252366721630096e-03 1.831977255642414093e-02 -7.977790385484695435e-02 2.155190706253051758e-01 3.413815796375274658e-01 -1.068399921059608459e-01 -2.802212238311767578e-01 3.813195824623107910e-01 -2.029560506343841553e-01 -1.470078993588685989e-02 -8.942723274230957031e-02 -2.012045979499816895e-01
-1.500407606363296509e-01 -2.973549067974090576e-01 -2.356390841305255890e-02 5.999946594238281250e-02 7.119450718164443970e-03 -1.552843451499938965e-01 -6.381772458553314209e-02 -2.334902435541152954e-01 -1.368899047374725342e-01 1.737821251153945923e-01 -3.891549631953239441e-02 -1.198239326477050781e-01 -1.145393922924995422e-01 -6.437156349420547485e-02 -2.952669262886047363e-01 3.385206684470176697e-02 4.507786035537719727e-02 -2.933372259140014648e-01 -3.187085688114166260e-01 1.478182077407836914e-01 2.616592869162559509e-02 3.484749048948287964e-02 -4.248413741588592529e-01 1.728612184524536133e-01 2.625218033790588379e-01 8.719641715288162231e-02 5.772844329476356506e-02 5.161461606621742249e-02 -2.136684209108352661e-01 2.110619246959686279e-01 -1.171215176582336426e-01 -1.467820256948471069e-01
-5.736803635954856873e-02 -1.289774179458618164e-01 6.919644773006439209e-02 -2.241177409887313843e-01 5.550157651305198669e-02 1.121205743402242661e-02 3.780459985136985779e-02 -1.137962192296981812e-01 -2.036716789007186890e-01 -2.354917824268341064e-01 2.627252228558063507e-02 1.289323121309280396e-01 -1.909661591053009033e-01 -2.459450624883174896e-02 -1.836893707513809204e-01 -4.422676861286163330e-01 -3.370614722371101379e-02 -2.059433907270431519e-01 -7.995615154504776001e-02 3.301788270473480225e-01 -3.334842324256896973e-01 5.641714483499526978e-02 -2.263555228710174561e-01 2.384461015462875366e-01 -1.049626320600509644e-01 1.261238306760787964e-01 4.129430651664733887e-02 1.163207888603210449e-01 -6.385037302970886230e-02 -2.105363830924034119e-02 -1.859338879585266113e-01 2.531893849372863770e-01
-2.678634412586688995e-02 -1.407522410154342651e-01 1.139791309833526611e-01 8.930392563343048096e-02 1.041847467422485352e-01 2.988782897591590881e-02 3.575599491596221924e-01 -1.100034192204475403e-01 2.626023888587951660e-01 -2.462488412857055664e-02 -2.369297146797180176e-01 2.208646535873413086e-01 -1.416039913892745972e-01 -1.948773562908172607e-01 7.722068578004837036e-02 -2.176481038331985474e-01 -1.784265488386154175e-01 -2.255259901285171509e-01 1.368478685617446899e-01 2.742845118045806885e-01 1.602647304534912109e-01 -3.078443408012390137e-01 -2.425837963819503784e-01 -5.155889689922332764e-02 1.552483290433883667e-01 2.390927523374557495e-01 -8.977436274290084839e-02 -1.280370652675628662e-01 -1.062798574566841125e-01 1.163945794105529785e-01 1.351934820413589478e-01 -1.162123307585716248e-01
-1.772647947072982788e-01 5.968486145138740540e-02 -2.762155532836914062e-01 -2.514421567320823669e-02 2.460062950849533081e-01 -3.142289221286773682e-01 1.793917566537857056e-01 -6.967721134424209595e-02 -2.753159962594509125e-02 2.675916552543640137e-01 -1.667473167181015015e-01 -1.384570449590682983e-01 7.043381035327911377e-02 8.474785089492797852e-02 -7.047459483146667480e-02 -2.459928989410400391e-01 -1.097083836793899536e-01 9.351702779531478882e-02 -1.510140150785446167e-01 1.910695619881153107e-02 -9.032221138477325439e-02 -1.068600043654441833e-01 -3.741314709186553955e-01 2.071301490068435669e-01 1.513102278113365173e-02 7.987182587385177612e-02 -2.335228621959686279e-01 3.261227607727050781e-01 1.057209447026252747e-01 -2.397488951683044434e-01 -2.243565768003463745e-02 -1.084836348891258240e-01
-2.022102773189544678e-01 -1.788813620805740356e-01 -1.359739899635314941e-01 3.230979433283209801e-03 3.271630704402923584e-01 -7.707729190587997437e-02 9.449548274278640747e-02 -2.508977949619293213e-01 2.315508127212524414e-01 -1.716009341180324554e-02 6.525411456823348999e-02 9.116253256797790527e-02 1.421990394592285156e-01 3.404080867767333984e-02 -3.402822613716125488e-01 -2.490998208522796631e-01 -2.030305266380310059e-01 -1.094963625073432922e-01 -7.424966245889663696e-02 1.149869933724403381e-01 -7.049373537302017212e-02 -2.267432361841201782e-01 7.176757603883743286e-02 1.319823414087295532e-01 1.789396405220031738e-01 8.904854208230972290e-02 -5.728095024824142456e-02 3.989644050598144531e-01 -2.727543413639068604e-01 -9.315189719200134277e-02 -9.422935545444488525e-02 -1.131567284464836121e-01
-3.098518848419189453e-01 -4.854814708232879639e-02 -1.655721068382263184e-01 -9.777595847845077515e-02 1.885511428117752075e-01 -3.255588710308074951e-01 2.513368129730224609e-01 6.310722231864929199e-02 1.213981024920940399e-02 2.699621915817260742e-01 -2.291918396949768066e-01 -7.337007671594619751e-02 -2.942941337823867798e-02 1.707309931516647339e-01 6.919755041599273682e-02 -3.507393002510070801e-01 -9.673252701759338379e-02 2.711571455001831055e-01 -1.282148063182830811e-01 1.603286415338516235e-01 4.131549224257469177e-02 -1.756482124328613281e-01 -1.182932704687118530e-01 1.007582992315292358e-01 1.695820242166519165e-01 1.429234892129898071e-01 -6.319656223058700562e-02 1.268020570278167725e-01 -1.606101095676422119e-01 -2.662683427333831787e-01 7.072176784276962280e-02 -1.205038800835609436e-01
-1.590676754713058472e-01 -3.272235989570617676e-01 3.229411542415618896e-01 -5.898286402225494385e-02 1.234135925769805908e-01 -2.361091598868370056e-02 1.999880373477935791e-01 2.336415052413940430e-01 8.343503624200820923e-02 -7.361815124750137329e-02 -1.746735423803329468e-01 1.533976048231124878e-01 2.378782257437705994e-02 1.499717682600021362e-01 -8.138820528984069824e-02 -2.858928963541984558e-02 1.216505542397499084e-01 -2.352226823568344116e-01 1.038684695959091187e-01 4.070127904415130615e-01 -9.661415964365005493e-02 -2.237630821764469147e-02 -1.361392587423324585e-01 1.150506585836410522e-01 -1.439843233674764633e-02 6.186126265674829483e-03 2.098926901817321777e-02 4.407684206962585449e-01 2.054510712623596191e-01 4.337873309850692749e-03 -1.556596904993057251e-01 5.435709282755851746e-02
-2.117951363325119019e-01 -3.758899867534637451e-01 6.623587012290954590e-02 3.313749134540557861e-01 1.162145435810089111e-01 -3.179893791675567627e-01 1.460526138544082642e-01 1.451166998594999313e-02 9.228421747684478760e-02 6.431395653635263443e-03 3.777009434998035431e-03 -1.203524097800254822e-01 -4.926929250359535217e-02 -7.097274065017700195e-02 6.304343044757843018e-02 -9.464078396558761597e-02 1.981795206665992737e-02 -1.067837104201316833e-01 -1.923016458749771118e-01 3.173100054264068604e-01 1.698403954505920410e-01 -3.264506757259368896e-01 -3.673640266060829163e-02 1.651849448680877686e-01 -2.312708348035812378e-01 1.541427969932556152e-01 1.142287254333496094e-01 3.137814998626708984e-01 8.917964994907379150e-02 7.093880325555801392e-02 5.499908700585365295e-02 -4.194439575076103210e-02
-2.195482999086380005e-01 -1.914920806884765625e-01 2.874917089939117432e-01 4.145300760865211487e-02 2.043614834547042847e-01 9.876810759305953979e-02 4.480058848857879639e-01 -7.977654784917831421e-02 4.081346560269594193e-03 1.339253038167953491e-01 3.109524846076965332e-01 -4.406279325485229492e-02 -8.583121746778488159e-02 9.465534985065460205e-02 1.852878034114837646e-01 -1.959201246500015259e-01 -4.194736247882246971e-04 -3.704881062731146812e-03 -1.766058951616287231e-01 1.748968064785003662e-01 -3.035497367382049561e-01 -1.521814912557601929e-01 -1.686950325965881348e-01 1.617097109556198120e-01 -1.148411706089973450e-01 5.551195517182350159e-02 -6.114436686038970947e-02 1.430296450853347778e-01 5.194839835166931152e-02 -8.405129611492156982e-02 2.114501446485519409e-01 -1.997396796941757202e-01
1.045599430799484253e-01 -9.560094773769378662e-02 3.142611309885978699e-02 -2.547230720520019531e-01 1.842138022184371948e-01 -1.514908969402313232e-01 2.164072394371032715e-01 -1.442470215260982513e-02 1.889901235699653625e-02 1.528888493776321411e-01 -5.639089643955230713e-02 -1.913653761148452759e-01 -8.796805888414382935e-02 2.254547178745269775e-02 -1.631253585219383240e-02 -2.953491508960723877e-01 -1.505000889301300049e-01 1.441006362438201904e-02 -7.516459375619888306e-02 3.347068130970001221e-01 -8.920057117938995361e-02 -4.065235555171966553e-01 -2.394127845764160156e-02 -1.402724981307983398e-01 8.015617728233337402e-03 -4.711565002799034119e-02 -2.439741939306259155e-01 1.154084205627441406e-01 -2.530818283557891846e-01 -2.730160057544708252e-01 -2.684605717658996582e-01 -1.762539446353912354e-01
-9.655930101871490479e-02 -2.426764070987701416e-01 4.339050352573394775e-01 9.628598392009735107e-02 2.267347835004329681e-02 -1.253150217235088348e-02 3.059475310146808624e-02 6.813681870698928833e-02 1.988544315099716187e-01 8.420214802026748657e-02 5.411896482110023499e-02 1.715537607669830322e-01 -9.191243350505828857e-02 1.254192143678665161e-01 -2.403255552053451538e-01 1.733656972646713257e-02 -1.071572601795196533e-01 1.097884494811296463e-02 -1.285022646188735962e-01 3.796133399009704590e-01 1.283514350652694702e-01 -4.555527865886688232e-02 -1.743628531694412231e-01 4.942369833588600159e-02 -7.057115901261568069e-03 1.423025429248809814e-01 2.327810823917388916e-01 3.907889425754547119e-01 -8.638914674520492554e-02 -1.636892259120941162e-01 -5.002966895699501038e-02 -2.813947498798370361e-01
-1.054928451776504517e-01 -4.626446962356567383e-02 -2.249539941549301147e-01 1.070988103747367859e-01 -5.504014715552330017e-02 -2.824272811412811279e-01 3.236938416957855225e-01 1.774072051048278809e-01 1.099845860153436661e-02 -2.402184605598449707e-01 3.431652486324310303e-02 -2.208027094602584839e-01 4.064492415636777878e-03 1.663318276405334473e-01 4.717104136943817139e-02 -2.377466410398483276e-01 -2.825324535369873047e-01 -2.844589762389659882e-02 -6.880670785903930664e-02 3.114790320396423340e-01 2.268675342202186584e-02 6.919287145137786865e-02 -2.845469117164611816e-01 1.601796150207519531e-01 1.169968247413635254e-01 -8.519347757101058960e-02 1.181242391467094421e-01 3.801107704639434814e-01 -1.785677671432495117e-01 -4.438016936182975769e-02 -3.161301836371421814e-02 5.356029048562049866e-02
-1.932658255100250244e-02 -1.455810815095901489e-01 -3.407596051692962646e-02 2.550334632396697998e-01 9.970312565565109253e-02 5.209936201572418213e-02 2.883158326148986816e-01 5.567485094070434570e-02 -2.662597596645355225e-01 4.448409751057624817e-02 5.510566011071205139e-02 -1.830924749374389648e-01 -1.466201245784759521e-01 5.707053933292627335e-03 -6.332266330718994141e-02 -2.102615498006343842e-02 -1.509007513523101807e-01 -2.051551491022109985e-01 1.144798658788204193e-02 1.334595084190368652e-01 6.789244711399078369e-03 -1.602496355772018433e-01 -3.866237401962280273e-01 1.237835660576820374e-01 1.788996607065200806e-01 2.625443972647190094e-02 -1.693864166736602783e-01 -7.272504270076751709e-02 -5.187755227088928223e-01 -5.503475666046142578e-02 2.552925944328308105e-01 -2.448088862001895905e-02
2.689406648278236389e-02 -2.165844887495040894e-01 7.362728565931320190e-02 9.965083003044128418e-02 1.126007363200187683e-02 2.270056456327438354e-01 1.953962594270706177e-01 1.134811863303184509e-01 7.578133046627044678e-02 2.338043451309204102e-01 2.920249477028846741e-03 1.482753902673721313e-01 -9.917873889207839966e-02 -9.132219851016998291e-02 -9.598194807767868042e-02 -1.185162514448165894e-01 -1.131609603762626648e-01 -2.749869227409362793e-01 1.065754704177379608e-02 3.409703373908996582e-01 2.594143338501453400e-02 -1.377849839627742767e-03 -2.090575871989130974e-03 2.520417869091033936e-01 2.598267793655395508e-01 -2.278041793033480644e-03 6.519540399312973022e-02 2.981772720813751221e-01 -1.103694364428520203e-01 -1.658724397420883179e-01 -3.618845045566558838e-01 -3.318611085414886475e-01
-1.800874769687652588e-01 -1.102312728762626648e-01 -2.413603663444519043e-01 1.072038039565086365e-01 1.236560195684432983e-01 -2.835683822631835938e-01 2.786939740180969238e-01 1.244436204433441162e-01 9.594714269042015076e-03 -2.125943265855312347e-02 -8.516950160264968872e-02 -2.112127542495727539e-01 -7.600544951856136322e-03 7.135402411222457886e-02 1.223157197237014771e-01 -3.434762954711914062e-01 -2.947722077369689941e-01 1.078745722770690918e-02 1.512863487005233765e-01 3.623217046260833740e-01 2.704601269215345383e-03 8.427096903324127197e-02 -3.189514875411987305e-01 -8.307031355798244476e-03 5.495360866189002991e-02 7.192005217075347900e-02 1.161237880587577820e-01 2.617964446544647217e-01 1.938697509467601776e-02 1.573155373334884644e-01 -2.017456144094467163e-01 1.404619216918945312e-02
-1.254424899816513062e-01 -1.789488345384597778e-01 -2.142349332571029663e-01 6.800981704145669937e-03 1.924204379320144653e-01 -3.977327644824981689e-01 3.207171559333801270e-01 -7.440911140292882919e-03 3.546889498829841614e-02 1.973889768123626709e-01 -4.307366535067558289e-02 -2.016928493976593018e-01 9.205438196659088135e-02 1.573772281408309937e-01 2.269719541072845459e-02 -2.504711449146270752e-01 -1.626968681812286377e-01 7.456501573324203491e-02 -2.070392668247222900e-01 -8.989251405000686646e-02 4.440723732113838196e-02 -1.756154894828796387e-01 -1.838302016258239746e-01 2.346576936542987823e-02 1.594096422195434570e-01 2.029080986976623535e-01 -8.631302416324615479e-02 3.965632915496826172e-01 -1.014630720019340515e-01 -1.210029274225234985e-01 -9.511275589466094971e-02 -1.162194237112998962e-01
-6.055691838264465332e-02 -1.951333731412887573e-01 5.407341122627258301e-01 -5.718491598963737488e-02 -2.413482367992401123e-01 -1.585233658552169800e-01 1.324821561574935913e-01 -1.987437158823013306e-01 -7.854519784450531006e-02 3.209086507558822632e-02 1.173237487673759460e-01 8.922660350799560547e-02 -3.467293083667755127e-02 -2.341823652386665344e-03 -2.378940880298614502e-01 -2.862256765365600586e-01 2.597330510616302490e-01 -8.719634264707565308e-02 9.561558812856674194e-02 1.705709844827651978e-01 4.370751231908798218e-02 -2.866966724395751953e-01 -2.357991188764572144e-01 5.836375430226325989e-02 4.530298337340354919e-02 2.114374004304409027e-02 6.097657978534698486e-02 1.714925915002822876e-01 -1.572028100490570068e-01 -6.361919641494750977e-02 -9.893816709518432617e-02 1.513967216014862061e-01
-3.311686217784881592e-01 -3.730958402156829834e-01 1.538765281438827515e-01 -2.960325684398412704e-03 -2.251131832599639893e-01 1.159917935729026794e-02 1.671719998121261597e-01 7.516231387853622437e-02 -7.575028389692306519e-02 1.676008850336074829e-01 -2.327903509140014648e-01 1.650290191173553467e-01 1.386696356348693371e-03 2.717163227498531342e-02 -1.593182981014251709e-01 -1.438228189945220947e-01 -1.795858740806579590e-01 1.397964954376220703e-01 1.386398524045944214e-01 2.336129248142242432e-01 -2.468376457691192627e-01 4.084818437695503235e-02 -2.565001547336578369e-01 5.491016060113906860e-02 -8.851830661296844482e-02 2.593404054641723633e-02 -1.991343647241592407e-01 3.203352987766265869e-01 2.346200495958328247e-01 -1.183192878961563110e-01 6.135271117091178894e-02 -1.973865740001201630e-02
-1.722033917903900146e-01 -6.932500004768371582e-02 7.012528181076049805e-02 6.724132597446441650e-02 4.288364574313163757e-02 1.288764774799346924e-01 8.449622243642807007e-02 -4.890134185552597046e-02 6.536715198308229446e-03 -8.769915997982025146e-02 -7.440005987882614136e-02 1.291428972035646439e-02 -5.440651252865791321e-02 -2.553904652595520020e-01 -1.209281478077173233e-02 -2.433127760887145996e-01 1.577317863702774048e-01 -3.087173104286193848e-01 1.889293431304395199e-03 4.251166582107543945e-01 -3.526020422577857971e-02 7.035611569881439209e-02 -1.928907483816146851e-01 1.065451875329017639e-01 3.471391201019287109e-01 -4.053298756480216980e-02 3.606541827321052551e-02 4.246011078357696533e-01 3.976444248110055923e-03 1.519825607538223267e-01 -2.369736135005950928e-01 -2.201875895261764526e-01
-1.037624701857566833e-01 -1.587569154798984528e-02 1.946227550506591797e-01 -9.260206483304500580e-03 1.443418711423873901e-01 8.968672901391983032e-02 1.450254172086715698e-01 2.705843560397624969e-02 -2.950775250792503357e-02 -1.159648820757865906e-01 2.349941581487655640e-01 4.243317991495132446e-02 -4.027218744158744812e-02 1.917249560356140137e-01 -1.943047791719436646e-01 -1.899480521678924561e-01 1.409956961870193481e-01 -3.096602261066436768e-01 9.371596574783325195e-02 3.715938627719879150e-01 -2.257309406995773315e-01 -1.131730899214744568e-01 -1.441277265548706055e-01 -9.636823670007288456e-04 -5.666031967848539352e-03 1.120054125785827637e-01 -4.656105861067771912e-02 3.623158037662506104e-01 1.446813903748989105e-02 -2.748437225818634033e-01 -3.816114068031311035e-01 -4.748235270380973816e-02
-1.468569189310073853e-01 -3.163936436176300049e-01 -6.930324435234069824e-02 -1.415332555770874023e-01 -4.492203146219253540e-02 1.772582717239856720e-02 1.460013538599014282e-01 -3.291100561618804932e-01 -2.818506360054016113e-01 -6.866890192031860352e-02 1.402303874492645264e-01 -3.435150533914566040e-02 -1.913049072027206421e-01 -2.996358275413513184e-01 -1.111696194857358932e-02 -2.126148939132690430e-01 1.032872870564460754e-01 -3.190295696258544922e-01 -2.298170328140258789e-01 1.670963764190673828e-01 -2.027761191129684448e-02 -1.674150824546813965e-01 -2.067086249589920044e-01 4.107950627803802490e-02 2.212908715009689331e-01 1.431322097778320312e-02 -1.783222854137420654e-01 -5.385969765484333038e-03 -6.036260724067687988e-02 -3.013418316841125488e-01 -1.580161787569522858e-02 5.550708249211311340e-02
4.942757263779640198e-02 -2.396112084388732910e-01 -7.205346599221229553e-03 3.883929550647735596e-02 2.583251595497131348e-01 -7.167471200227737427e-02 5.153187364339828491e-02 -8.609391003847122192e-02 1.213557943701744080e-01 1.861142367124557495e-01 -1.651032269001007080e-01 -1.412309408187866211e-01 -1.632215380668640137e-01 2.339651733636856079e-01 -1.199753135442733765e-01 -2.184016555547714233e-01 7.749693095684051514e-02 1.930518075823783875e-02 -1.329460442066192627e-01 6.717289239168167114e-02 -1.780499145388603210e-02 -2.612894459161907434e-04 -4.676436781883239746e-01 2.916827611625194550e-02 4.736757278442382812e-02 3.765617907047271729e-01 9.703100472688674927e-02 -3.502935916185379028e-02 -3.695581853389739990e-01 1.904469579458236694e-01 4.781543742865324020e-03 -2.015592604875564575e-01
-2.355361282825469971e-01 -3.169505894184112549e-01 -3.157901763916015625e-02 -1.453912630677223206e-02 -6.434710323810577393e-02 -1.631917506456375122e-01 4.571540355682373047e-01 6.572967022657394409e-02 -9.501985460519790649e-02 -1.037945300340652466e-01 -2.933970391750335693e-01 -3.558598458766937256e-02 -7.830251008272171021e-02 -8.954763412475585938e-02 -5.278051644563674927e-02 -8.197849243879318237e-02 -1.208025738596916199e-01 -2.033706456422805786e-01 2.198858559131622314e-01 7.795707881450653076e-02 9.150982648134231567e-02 2.028154768049716949e-02 -2.223218232393264771e-02 -1.839153282344341278e-02 1.419345438480377197e-01 2.353852391242980957e-01 -8.043770492076873779e-02 4.020920097827911377e-01 -2.274691499769687653e-02 2.976702749729156494e-01 -3.278515860438346863e-02 -1.186172515153884888e-01
-3.257419764995574951e-01 -3.358588516712188721e-01 3.706432580947875977e-01 7.787420600652694702e-02 1.419794559478759766e-01 9.381482750177383423e-02 -6.429482996463775635e-02 -1.296836324036121368e-02 1.068625375628471375e-01 4.592966660857200623e-02 -2.336231619119644165e-01 1.304090321063995361e-01 -2.291110605001449585e-01 1.160625964403152466e-01 -2.579717338085174561e-01 -1.126973107457160950e-01 -1.112484857439994812e-01 6.167399510741233826e-02 -1.133116036653518677e-01 9.702555090188980103e-02 1.101092621684074402e-02 -6.622806936502456665e-02 -6.922734528779983521e-02 1.098603382706642151e-01 3.460106253623962402e-02 9.034132212400436401e-02 1.302692592144012451e-01 4.949336349964141846e-01 -4.614719189703464508e-03 -1.041267737746238708e-01 -3.767507895827293396e-02 -1.751773059368133545e-01
4.255101829767227173e-02 -2.650322318077087402e-01 -9.568387269973754883e-02 -2.539505995810031891e-02 -2.566823922097682953e-02 -4.417821168899536133e-01 1.025543585419654846e-01 6.821633875370025635e-02 8.034230023622512817e-02 1.423262953758239746e-01 1.571441255509853363e-02 -3.092702627182006836e-01 -1.887917704880237579e-02 -9.557276219129562378e-02 -6.457877904176712036e-02 -4.319662973284721375e-02 -1.708685308694839478e-01 -4.618296399712562561e-02 -1.558269262313842773e-01 1.793457865715026855e-01 -3.152543678879737854e-02 -1.910984367132186890e-01 -4.116079211235046387e-01 2.146724760532379150e-01 -1.284326761960983276e-01 -5.021840333938598633e-02 -3.204273581504821777e-01 2.018004059791564941e-01 -9.234656393527984619e-02 -8.090020716190338135e-02 2.169281095266342163e-01 6.061362102627754211e-02
-2.366014011204242706e-02 -3.605183660984039307e-01 1.327183991670608521e-01 2.535275816917419434e-01 6.445303559303283691e-02 -1.309269964694976807e-01 -4.746584221720695496e-02 1.437291055917739868e-01 -7.054418325424194336e-02 -1.899466365575790405e-01 -1.200001239776611328e-01 -1.164712309837341309e-01 -3.005322068929672241e-02 2.718603312969207764e-01 -3.353585600852966309e-01 6.499219685792922974e-02 -2.148258090019226074e-01 -1.133216843008995056e-01 -1.330861747264862061e-01 2.304652184247970581e-01 -9.297695755958557129e-02 -1.834520101547241211e-01 -2.233640700578689575e-01 7.755511254072189331e-02 -3.028302080929279327e-02 6.797333061695098877e-02 -1.095702424645423889e-01 1.909864395856857300e-01 -3.052862286567687988e-01 -1.305242776870727539e-01 2.743907570838928223e-01 -1.236025318503379822e-01
-3.890446722507476807e-01 -3.335854411125183105e-01 5.802476778626441956e-02 9.101034700870513916e-02 -1.767365783452987671e-01 9.664330631494522095e-02 -6.792224943637847900e-02 -1.485494971275329590e-01 -1.021635010838508606e-01 7.983964681625366211e-02 1.152085736393928528e-01 -1.887007206678390503e-01 9.648630023002624512e-02 2.821094989776611328e-01 -1.888777315616607666e-01 6.175810098648071289e-02 -2.905421853065490723e-01 -1.191349923610687256e-01 8.724851161241531372e-02 1.320288181304931641e-01 4.407850652933120728e-02 -1.393640190362930298e-01 -3.602735102176666260e-01 2.330565750598907471e-01 1.247539147734642029e-01 2.149146795272827148e-01 -6.763932853937149048e-02 3.793657943606376648e-02 -1.920377910137176514e-01 -1.734168380498886108e-01 3.569660009816288948e-03 -2.284559048712253571e-02
-2.099816054105758667e-01 -1.078205928206443787e-01 8.423167467117309570e-02 3.040136992931365967e-01 1.087518967688083649e-02 -1.143492683768272400e-01 1.478617787361145020e-01 9.373586624860763550e-02 -7.085512578487396240e-02 4.805443435907363892e-02 -7.964761927723884583e-03 1.566536873579025269e-01 4.087651614099740982e-03 3.442906215786933899e-02 1.062127128243446350e-01 -2.034485787153244019e-01 1.771098561584949493e-02 2.196352332830429077e-01 6.725478917360305786e-02 4.750321805477142334e-01 -7.410649955272674561e-02 -1.783640533685684204e-01 -4.882823526859283447e-01 -1.282205432653427124e-01 2.730694711208343506e-01 1.077534854412078857e-01 3.169566392898559570e-02 -3.511385293677449226e-03 -5.450563877820968628e-02 -1.608023047447204590e-01 -1.585658490657806396e-01 5.520741641521453857e-02
-4.742508381605148315e-02 -1.830643564462661743e-01 3.382818400859832764e-01 8.990291506052017212e-02 3.282713890075683594e-01 -1.072488427162170410e-01 1.874868571758270264e-01 1.015980169177055359e-02 1.927851438522338867e-01 -1.625040732324123383e-02 -1.107497215270996094e-01 1.536063570529222488e-02 -1.107900291681289673e-01 2.872509658336639404e-01 -2.552085518836975098e-01 4.802780970931053162e-02 -4.835375025868415833e-02 -8.792314678430557251e-02 -4.137999564409255981e-02 2.997598946094512939e-01 2.361148893833160400e-01 -1.273000333458185196e-02 -1.126498654484748840e-01 2.536600232124328613e-01 1.023391261696815491e-01 2.066949307918548584e-01 1.702346354722976685e-01 2.156028151512145996e-01 1.525642070919275284e-02 -2.661661505699157715e-01 -2.004773467779159546e-01 -2.309957891702651978e-02
-6.063582003116607666e-02 -1.854002624750137329e-01 -2.987202815711498260e-02 -2.865185588598251343e-02 -1.925429999828338623e-01 -9.376931935548782349e-02 3.593306541442871094e-01 -3.610655292868614197e-02 -1.447424888610839844e-01 -1.650479584932327271e-01 -1.004076451063156128e-01 7.627111673355102539e-02 6.844169646501541138e-02 5.868626013398170471e-02 1.562395249493420124e-03 -2.483023405075073242e-01 -8.981098979711532593e-02 1.520049571990966797e-01 1.314184963703155518e-01 5.271633863449096680e-01 -1.306875795125961304e-01 6.104722991585731506e-02 -9.805183857679367065e-02 2.732195556163787842e-01 -1.888617426156997681e-01 2.249300666153430939e-02 -2.400490641593933105e-01 9.660974889993667603e-02 -2.859286218881607056e-02 -2.331647425889968872e-01 2.427190989255905151e-01 -3.786684945225715637e-02
1.411506980657577515e-01 -2.473504841327667236e-01 9.810604155063629150e-02 1.285131275653839111e-01 1.613081395626068115e-01 3.623289987444877625e-02 1.588917523622512817e-01 7.472172845155000687e-03 5.126813054084777832e-02 1.194369718432426453e-01 2.542171776294708252e-01 2.674482762813568115e-01 9.121412783861160278e-02 -2.548053115606307983e-02 1.604949496686458588e-02 1.081573441624641418e-01 -2.749465405941009521e-02 1.017776951193809509e-01 -2.800378389656543732e-02 3.312571644783020020e-01 -2.642134763300418854e-02 -2.251561582088470459e-01 -4.139789938926696777e-01 1.781377494335174561e-01 -5.447186157107353210e-02 6.523700058460235596e-02 -1.367365717887878418e-01 3.688296377658843994e-01 -6.780025362968444824e-02 -3.086448609828948975e-01 6.476143747568130493e-02 -1.549247950315475464e-01
-1.162800714373588562e-01 -5.974628403782844543e-02 3.673962131142616272e-02 1.444132030010223389e-01 5.735749378800392151e-02 -2.017228491604328156e-02 3.092047274112701416e-01 -2.198965698480606079e-01 3.688241168856620789e-02 -2.346170097589492798e-01 9.048572741448879242e-03 1.849772334098815918e-01 1.754205524921417236e-01 2.111689448356628418e-01 -1.457903832197189331e-01 -1.605504602193832397e-01 -4.294143617153167725e-02 -2.567303776741027832e-01 1.438200920820236206e-01 2.816433906555175781e-01 -3.491625562310218811e-02 -6.826922297477722168e-02 -2.995349466800689697e-01 3.980373591184616089e-02 3.054430782794952393e-01 -2.192016839981079102e-01 -2.122636437416076660e-01 -5.250194668769836426e-02 -3.521968126296997070e-01 4.454716667532920837e-02 1.040633544325828552e-01 -9.479068964719772339e-02
-1.141192317008972168e-01 -1.969898194074630737e-01 2.537966668605804443e-01 -7.491264492273330688e-02 -2.754211127758026123e-01 -9.086626768112182617e-02 1.665460914373397827e-01 -1.938588470220565796e-01 -6.336722522974014282e-02 -8.683994412422180176e-03 1.295289546251296997e-01 2.089632004499435425e-01 -1.168595999479293823e-01 1.252478808164596558e-01 -2.282839566469192505e-01 -1.447871625423431396e-01 4.580076411366462708e-02 1.076219305396080017e-01 1.084760800004005432e-01 2.444464862346649170e-01 1.301059126853942871e-02 -3.392378985881805420e-01 -3.000134527683258057e-01 5.436331406235694885e-02 7.966246455907821655e-02 -6.351684778928756714e-02 -1.067708581686019897e-01 3.401253521442413330e-01 -4.867665842175483704e-02 -2.032473683357238770e-02 7.977233268320560455e-03 3.578158617019653320e-01
-2.558015584945678711e-01 6.846403330564498901e-02 1.964450180530548096e-01 2.474502623081207275e-01 -6.984806805849075317e-02 -1.085443273186683655e-01 2.323465198278427124e-01 -1.667391359806060791e-01 -2.906140498816967010e-02 -1.925640404224395752e-01 -2.380684614181518555e-01 1.023839339613914490e-01 -1.556198000907897949e-01 3.082856535911560059e-01 -1.908329278230667114e-01 -8.535761386156082153e-02 -2.841028571128845215e-01 -1.062020938843488693e-02 -1.344530731439590454e-01 5.988837406039237976e-02 3.018933907151222229e-02 3.662090003490447998e-02 -1.634596437215805054e-01 2.430242598056793213e-01 1.425705254077911377e-01 6.709431856870651245e-02 3.220897912979125977e-02 1.850448735058307648e-02 -3.674422204494476318e-01 -1.186462268233299255e-01 -9.604893624782562256e-02 -2.975156605243682861e-01
-2.848272621631622314e-01 4.181521013379096985e-03 2.283995151519775391e-01 1.123127564787864685e-01 6.594970822334289551e-02 -1.796784996986389160e-02 2.822571694850921631e-01 -1.071133688092231750e-01 -1.755038797855377197e-01 4.785781726241111755e-02 -1.972081512212753296e-01 2.295133471488952637e-01 -4.244885742664337158e-01 1.799640804529190063e-01 -2.579077780246734619e-01 -2.664015889167785645e-01 -1.214173138141632080e-01 -1.690040528774261475e-01 -9.673456847667694092e-02 9.353171102702617645e-03 1.635960191488265991e-01 -3.330485522747039795e-01 1.119858492165803909e-02 1.688196361064910889e-01 -1.438323408365249634e-01 -3.985957242548465729e-03 -8.996460586786270142e-02 1.432237774133682251e-01 -5.088541656732559204e-03 -3.552712500095367432e-02 7.007558830082416534e-03 -1.176013275980949402e-01
-1.725513339042663574e-01 -1.569965481758117676e-01 -1.957744807004928589e-01 3.493263572454452515e-02 4.792676270008087158e-01 -2.066434025764465332e-01 7.785714697092771530e-03 -8.626385033130645752e-02 1.432088315486907959e-01 1.260521113872528076e-01 4.776276648044586182e-02 -2.314166575670242310e-01 -1.575376093387603760e-01 5.461975187063217163e-02 -1.236033365130424500e-01 -1.180927157402038574e-01 -2.907126583158969879e-02 3.566956520080566406e-02 -3.352642357349395752e-01 2.268895953893661499e-01 -1.721659488976001740e-02 9.361422620713710785e-03 -3.739841878414154053e-01 -1.493853144347667694e-02 -1.516609266400337219e-02 -1.265368331223726273e-02 -4.858071729540824890e-02 2.872907817363739014e-01 1.090113893151283264e-01 -1.464854925870895386e-01 1.172291785478591919e-01 -1.950153410434722900e-01
-2.407488822937011719e-01 -3.768836706876754761e-02 -2.322891801595687866e-01 -6.313131190836429596e-03 2.084503173828125000e-01 -3.083170652389526367e-01 3.198837041854858398e-01 2.813407965004444122e-02 6.471272557973861694e-03 2.959158718585968018e-01 -1.409016251564025879e-01 -1.052318662405014038e-01 2.423485741019248962e-02 7.766849547624588013e-02 -1.023806110024452209e-01 -2.396457195281982422e-01 -4.269268363714218140e-02 3.016338646411895752e-01 -1.678894758224487305e-01 9.279786795377731323e-02 -6.335979700088500977e-02 -6.105172261595726013e-02 -2.907782793045043945e-01 8.961883932352066040e-02 1.750173866748809814e-01 1.186947077512741089e-01 -8.178286999464035034e-02 1.886148601770401001e-01 -1.220584660768508911e-01 -3.139866590499877930e-01 -1.554019004106521606e-02 -1.458995342254638672e-01
-3.123010508716106415e-02 -1.940702348947525024e-01 2.235514670610427856e-01 -3.433771431446075439e-02 1.246104240417480469e-01 8.570603281259536743e-02 -1.716320067644119263e-01 -1.630381047725677490e-01 -6.902581453323364258e-02 9.760678559541702271e-02 -1.544578075408935547e-01 -3.028358519077301025e-01 -7.057514786720275879e-02 1.758887767791748047e-01 -2.829457521438598633e-01 -3.096997737884521484e-01 3.441263735294342041e-02 -3.473257422447204590e-01 2.216305211186408997e-02 3.699078857898712158e-01 -1.140094771981239319e-01 7.604074478149414062e-02 -2.217830568552017212e-01 6.430462002754211426e-02 -2.558047771453857422e-01 -4.304961487650871277e-02 5.367788299918174744e-02 2.551340460777282715e-01 2.698005549609661102e-02 -8.475013822317123413e-02 -1.159526929259300232e-01 -4.100312665104866028e-02
-1.323998570442199707e-01 9.123840928077697754e-02 3.171363472938537598e-01 2.526451349258422852e-01 4.187277331948280334e-02 -3.151147812604904175e-02 2.973336577415466309e-01 4.062197729945182800e-02 8.826360106468200684e-02 4.886355251073837280e-02 -1.667132526636123657e-01 -3.917080909013748169e-02 -2.911735773086547852e-01 2.516183257102966309e-01 -1.273759156465530396e-01 -2.444820702075958252e-01 1.240549832582473755e-01 -8.401241153478622437e-02 -1.631150394678115845e-01 1.470985263586044312e-01 -1.374754905700683594e-01 -1.583116203546524048e-01 -1.384768933057785034e-01 7.466354966163635254e-02 2.434894144535064697e-01 1.853618174791336060e-01 5.222779512405395508e-02 5.553181399591267109e-04 -2.185954153537750244e-01 1.240780800580978394e-01 1.463530212640762329e-01 -3.646420836448669434e-01
-1.943733245134353638e-01 -2.154587954282760620e-01 -1.158750732429325581e-03 -6.070860102772712708e-02 -1.220689937472343445e-01 -3.884309232234954834e-01 7.304055988788604736e-02 9.858621656894683838e-02 -3.978105261921882629e-02 -2.692809700965881348e-01 -7.634302228689193726e-02 -8.225359767675399780e-02 9.121878445148468018e-02 1.583874672651290894e-01 -3.361233696341514587e-02 -2.384516000747680664e-01 -5.285974964499473572e-02 1.856971085071563721e-01 -4.683707281947135925e-02 3.781405687332153320e-01 -2.525348961353302002e-01 -2.727029621601104736e-01 -2.661352157592773438e-01 -1.569344103336334229e-02 -1.114914119243621826e-01 -4.960141330957412720e-02 -2.881838083267211914e-01 2.091669738292694092e-01 -9.177501499652862549e-02 2.229733206331729889e-02 1.041181460022926331e-01 -7.922011427581310272e-03
-1.707953661680221558e-01 -3.743438720703125000e-01 4.959140345454216003e-02 8.727794885635375977e-02 -2.354591637849807739e-01 -2.656339481472969055e-02 6.169806793332099915e-02 3.846535831689834595e-02 1.073445156216621399e-01 2.278476208448410034e-01 -1.415368020534515381e-01 2.638687193393707275e-01 -1.208142265677452087e-01 1.318181306123733521e-01 -3.443748503923416138e-02 -3.732184171676635742e-01 -7.351086288690567017e-02 -3.298696279525756836e-01 1.380736231803894043e-01 1.318863183259963989e-01 -9.638473391532897949e-02 -9.781049564480781555e-03 -2.855494320392608643e-01 5.744650959968566895e-02 8.011580258607864380e-02 3.046564757823944092e-01 -2.078750431537628174e-01 -4.968262836337089539e-02 7.621278613805770874e-02 -9.281554818153381348e-02 1.710085570812225342e-01 -1.254901383072137833e-02
-5.475129187107086182e-02 -1.958507299423217773e-01 1.679802685976028442e-02 2.546879276633262634e-02 6.762059032917022705e-02 2.069337517023086548e-01 1.387224793434143066e-01 -1.974461413919925690e-02 -2.174154482781887054e-02 -1.041969209909439087e-01 -1.111947521567344666e-01 4.655853286385536194e-02 -1.179994344711303711e-01 -2.422844767570495605e-01 -4.898574203252792358e-02 -3.707794547080993652e-01 1.913852244615554810e-01 -3.754749000072479248e-01 8.900479413568973541e-03 3.560671806335449219e-01 1.120185758918523788e-02 1.885311864316463470e-02 -2.536092996597290039e-01 1.209206506609916687e-02 1.280386298894882202e-01 4.487955942749977112e-03 1.122533064335584641e-02 3.274887800216674805e-01 3.066076710820198059e-02 1.409464925527572632e-01 -2.994508147239685059e-01 -2.205411195755004883e-01
5.891841650009155273e-02 -1.463619172573089600e-01 -1.532369852066040039e-01 1.825397610664367676e-01 1.947739347815513611e-02 -8.715754002332687378e-02 -2.612912654876708984e-02 -2.572727501392364502e-01 7.476418465375900269e-02 2.322696894407272339e-01 -4.417111631482839584e-03 2.585342852398753166e-03 6.516028940677642822e-02 3.665119782090187073e-02 -1.611510068178176880e-01 -3.969849944114685059e-01 -3.361850678920745850e-01 -1.567547768354415894e-01 3.911546617746353149e-02 3.864434957504272461e-01 7.661095261573791504e-02 -1.843230426311492920e-01 -5.372812226414680481e-02 2.122488915920257568e-01 2.929377555847167969e-01 -2.359972447156906128e-01 4.226378630846738815e-03 2.311338931322097778e-01 7.227559573948383331e-03 1.386748999357223511e-01 -3.998671192675828934e-03 6.517059355974197388e-02
-2.162353508174419403e-02 -2.844119369983673096e-01 5.731586739420890808e-02 2.796984314918518066e-01 1.073065847158432007e-01 -2.216028571128845215e-01 3.952401280403137207e-01 7.539352774620056152e-02 -1.738051921129226685e-01 -5.192634463310241699e-02 5.689375102519989014e-02 -1.282580345869064331e-01 -1.268336176872253418e-01 2.873643487691879272e-02 7.093509286642074585e-02 -2.724587023258209229e-01 -4.434580504894256592e-01 -4.937133193016052246e-02 -2.363816797733306885e-01 1.921967715024948120e-01 -1.186181455850601196e-01 -1.018796786665916443e-01 -4.283170029520988464e-02 1.056169793009757996e-01 7.496218383312225342e-02 8.317235112190246582e-02 1.074863225221633911e-02 2.583071887493133545e-01 -2.658193930983543396e-02 2.359970062971115112e-01 -1.360394526273012161e-02 2.292912267148494720e-02
-1.083985865116119385e-01 -4.537108540534973145e-02 1.564167290925979614e-01 4.089589416980743408e-01 2.838494479656219482e-01 -1.653600484132766724e-01 3.243184387683868408e-01 -3.364599049091339111e-01 -1.704180985689163208e-01 -1.310393810272216797e-01 -9.892418980598449707e-02 -5.917289108037948608e-02 -4.539513611234724522e-05 2.646474540233612061e-01 1.115437876433134079e-02 -1.327151805162429810e-01 -8.462020754814147949e-02 -1.578402817249298096e-01 -6.503126770257949829e-02 9.854023158550262451e-02 -5.724084377288818359e-02 -2.793096303939819336e-01 -3.424704074859619141e-01 -1.043749228119850159e-01 4.090467095375061035e-02 -4.916445910930633545e-02 -9.747286885976791382e-02 -1.152254343032836914e-01 -4.287228360772132874e-02 -1.493449211120605469e-01 -1.200062856078147888e-01 -1.646469929255545139e-03
-1.054378673434257507e-01 -1.258448809385299683e-01 2.460899949073791504e-01 -2.092807590961456299e-01 -7.427795976400375366e-02 2.400743812322616577e-01 3.060245513916015625e-01 -4.477773979306221008e-02 -7.601884752511978149e-02 -1.796473711729049683e-01 2.439118325710296631e-01 -1.117605250328779221e-02 -1.049966514110565186e-01 -2.294749207794666290e-02 1.124651432037353516e-01 -3.564199805259704590e-01 -1.523963660001754761e-01 -5.225063860416412354e-02 7.300809025764465332e-02 4.431495368480682373e-01 4.475062713027000427e-02 7.738113403320312500e-02 -2.829687297344207764e-01 -4.677977412939071655e-03 1.255820840597152710e-01 -1.268339604139328003e-01 -1.765075773000717163e-01 2.147831954061985016e-02 -1.589576154947280884e-01 -5.298651009798049927e-02 -1.481368541717529297e-01 -1.781291812658309937e-01
-2.316642552614212036e-02 -1.073128059506416321e-01 -1.615285873413085938e-01 1.737867854535579681e-02 2.662555277347564697e-01 9.188517928123474121e-02 3.403410911560058594e-01 -1.941550374031066895e-01 -4.220930859446525574e-02 1.792092174291610718e-01 1.461761537939310074e-02 -3.386952579021453857e-01 -6.941659003496170044e-02 -1.398286223411560059e-01 -6.834678351879119873e-02 -3.504761159420013428e-01 -1.366907656192779541e-01 1.114059519022703171e-02 3.411306766793131828e-03 1.381756812334060669e-01 -3.272140771150588989e-02 -4.169630110263824463e-01 -3.720675781369209290e-02 1.955427080392837524e-01 1.262277364730834961e-01 6.632467359304428101e-02 -9.032341837882995605e-02 2.640821933746337891e-01 -1.844431161880493164e-01 -5.042875930666923523e-02 -2.006239891052246094e-01 -2.200539223849773407e-02
-7.339391857385635376e-02 -1.363965421915054321e-01 -5.750743672251701355e-03 -1.808677986264228821e-02 1.071513369679450989e-01 -4.917014762759208679e-02 1.768103688955307007e-01 -3.966456744819879532e-03 -6.944750249385833740e-02 -3.689054027199745178e-02 -8.686125278472900391e-03 2.877837419509887695e-01 -1.053583770990371704e-01 -2.238040268421173096e-01 -3.519546240568161011e-02 -2.217745631933212280e-01 2.014070898294448853e-01 -3.241355121135711670e-01 -1.589054316282272339e-01 3.527143299579620361e-01 1.512288451194763184e-01 -4.416512697935104370e-02 -2.829739451408386230e-01 -5.848555266857147217e-02 1.989191919565200806e-01 3.850664244964718819e-03 -3.282251656055450439e-01 2.144797146320343018e-01 1.739893667399883270e-02 2.201875299215316772e-01 -1.348114907741546631e-01 -2.567162215709686279e-01
1.296728104352951050e-01 -2.045749574899673462e-01 1.212485283613204956e-01 -2.724734842777252197e-01 2.196685522794723511e-01 -3.773188889026641846e-01 -6.249563768506050110e-02 2.958308719098567963e-02 -3.465048223733901978e-02 1.851211339235305786e-01 2.300870716571807861e-01 -1.015589535236358643e-01 1.451013144105672836e-02 -1.068271324038505554e-01 -1.846591681241989136e-01 -3.543727993965148926e-01 -2.713844776153564453e-01 1.047108881175518036e-02 -1.319520473480224609e-01 1.982509344816207886e-01 1.299819163978099823e-02 -4.537075012922286987e-02 -2.948331236839294434e-01 1.645660959184169769e-02 1.830351538956165314e-02 1.286390274763107300e-01 -9.822266548871994019e-02 7.426086813211441040e-02 -1.106514558196067810e-01 1.067337486892938614e-02 -1.326745599508285522e-01 -3.241228163242340088e-01
-1.836029887199401855e-01 -3.129340112209320068e-01 -3.372129797935485840e-02 -6.101103127002716064e-02 -1.232567280530929565e-01 -2.307441681623458862e-01 2.267760634422302246e-01 3.972775861620903015e-02 -1.055135279893875122e-01 -1.714427322149276733e-01 -1.427374929189682007e-01 -1.872800290584564209e-02 2.035605311393737793e-01 7.200057804584503174e-02 1.614612638950347900e-01 -2.250404506921768188e-01 -2.578094899654388428e-01 -4.135546833276748657e-02 -2.131172716617584229e-01 2.883010208606719971e-01 1.090212166309356689e-02 -1.430532336235046387e-01 -1.578244566917419434e-01 5.069631710648536682e-02 -2.366233319044113159e-01 -1.602429300546646118e-01 -3.529033362865447998e-01 2.454600632190704346e-01 -1.545352339744567871e-01 -9.152349084615707397e-02 4.321109876036643982e-02 1.100853011012077332e-01
-7.351887971162796021e-02 -2.352412492036819458e-01 4.589927494525909424e-01 4.689054563641548157e-02 -9.713817387819290161e-02 4.317577555775642395e-02 1.201382502913475037e-01 -2.334754019975662231e-01 1.353558003902435303e-01 2.049444317817687988e-01 -1.347212791442871094e-01 -2.333444207906723022e-01 -2.719597518444061279e-01 1.408762298524379730e-02 -6.263753026723861694e-02 -2.923095226287841797e-01 -1.397748738527297974e-01 -1.651384383440017700e-01 1.690132170915603638e-01 2.890505790710449219e-01 -7.221402972936630249e-02 2.053338289260864258e-01 3.881699172779917717e-03 2.234831452369689941e-01 -7.357999682426452637e-02 8.178970962762832642e-02 1.280622929334640503e-01 1.386080831289291382e-01 -2.547802589833736420e-02 -1.958446800708770752e-01 -4.839579388499259949e-02 -6.607469916343688965e-02
1.048151999711990356e-01 1.336198579519987106e-02 1.345481574535369873e-01 -8.578282594680786133e-02 3.159350752830505371e-01 -1.169038265943527222e-01 7.682074606418609619e-02 -4.375249147415161133e-01 -1.034258753061294556e-01 9.832721203565597534e-02 -1.457250863313674927e-01 -1.604725122451782227e-01 -1.612198650836944580e-01 -1.177695840597152710e-01 -4.521731659770011902e-02 -2.534973323345184326e-01 2.377466298639774323e-02 -2.382012009620666504e-01 -2.319849878549575806e-01 1.449305117130279541e-01 2.979662269353866577e-02 -2.231717854738235474e-01 -5.130188539624214172e-02 3.044955432415008545e-01 7.116234302520751953e-02 1.054338812828063965e-01 9.091243892908096313e-02 3.972086310386657715e-01 -6.517401337623596191e-02 -1.178906112909317017e-02 -6.966954469680786133e-02 9.701768308877944946e-02
-9.312428534030914307e-02 -7.851937413215637207e-02 -2.771366387605667114e-02 1.908043324947357178e-01 9.199511259794235229e-02 -3.260622024536132812e-01 6.008856892585754395e-01 1.061895191669464111e-01 -9.445475041866302490e-02 3.954258561134338379e-02 -5.064186453819274902e-02 -1.661309599876403809e-01 -1.415687240660190582e-02 3.442464768886566162e-02 -4.004920992883853614e-05 -2.017552107572555542e-01 -1.938673257827758789e-01 -2.688401564955711365e-02 -1.717374324798583984e-01 2.182791829109191895e-01 1.963782869279384613e-02 -3.454957157373428345e-02 -4.446609318256378174e-02 1.800668984651565552e-01 -5.964159220457077026e-02 1.678470522165298462e-01 -8.726308494806289673e-02 2.414862662553787231e-01 2.037638798356056213e-03 2.791043221950531006e-01 -1.090071052312850952e-01 -1.981289386749267578e-01
[truncated: 3,279,171 more chars]
