# Supplementary material for: The Language of Innovation
Source: PLoS One. 2020 Apr 30;15(4):e0230107. doi: 10.1371/journal.pone.0230107 (PMC7194493; doi:10.1371/journal.pone.0230107)
Supplement: S20 File — (GZ) [file pone.0230107.s020.tar.gz › 1998-2002/V2Run_16_VS_4500_embeddings1998-2002ED32.txt]

4.046427905559539795e-01 -1.876610703766345978e-02 5.043838918209075928e-02 1.964424699544906616e-01 -1.667147874832153320e-01 4.425455331802368164e-01 -1.787097305059432983e-01 -1.941645443439483643e-01 1.597327440977096558e-01 -5.620488151907920837e-02 4.106760323047637939e-01 -4.285421594977378845e-02 1.217812225222587585e-01 2.789061516523361206e-02 2.914413996040821075e-02 -6.727150827646255493e-02 -5.583476275205612183e-02 1.112496182322502136e-01 -6.180664896965026855e-02 -5.254022032022476196e-02 3.299501538276672363e-02 2.446189373731613159e-01 -1.515428870916366577e-01 -2.397801540791988373e-02 -2.045032978057861328e-01 -1.128096878528594971e-01 3.558798879384994507e-02 -2.020985037088394165e-01 -1.770660281181335449e-01 9.107027947902679443e-02 1.942287832498550415e-01 2.796313539147377014e-02
8.970566093921661377e-02 -3.871179521083831787e-01 7.554297894239425659e-02 3.624258935451507568e-01 -1.088827848434448242e-01 1.886454671621322632e-01 -1.581347137689590454e-01 -8.486601710319519043e-02 4.168598353862762451e-02 2.334935218095779419e-01 1.400003433227539062e-01 1.129615008831024170e-01 -2.824673354625701904e-01 2.453921735286712646e-02 1.011928915977478027e-01 1.227169856429100037e-02 3.197126090526580811e-02 3.707751929759979248e-01 2.877319455146789551e-01 2.599035501480102539e-01 9.374108165502548218e-02 1.468996852636337280e-01 7.571575045585632324e-02 -5.304363556206226349e-03 -8.250515908002853394e-02 -1.193902492523193359e-01 -2.960284613072872162e-02 9.924115240573883057e-02 -2.916147410869598389e-01 3.373284637928009033e-02 1.342231966555118561e-02 5.363488569855690002e-02
4.062623083591461182e-01 -8.683819323778152466e-02 -3.354477882385253906e-02 2.155202031135559082e-01 1.086532324552536011e-01 2.384536415338516235e-01 -1.484495401382446289e-01 1.696681380271911621e-01 -3.053874243050813675e-03 2.881553769111633301e-01 2.058181166648864746e-01 1.072262302041053772e-01 -2.695399150252342224e-02 5.217976495623588562e-02 6.714798510074615479e-02 2.194274067878723145e-01 1.569172590970993042e-01 1.079884245991706848e-01 2.267652153968811035e-01 -6.243361160159111023e-02 -5.794803425669670105e-02 -1.483405381441116333e-02 -6.907495856285095215e-02 1.108703389763832092e-01 -4.223341643810272217e-01 -2.218586653470993042e-01 1.137853190302848816e-01 -5.343715101480484009e-02 3.621098399162292480e-02 1.851704716682434082e-01 2.736468315124511719e-01 -3.491638228297233582e-02
3.352427482604980469e-01 1.104020178318023682e-01 -1.698087751865386963e-01 1.797671765089035034e-01 -1.884560436010360718e-01 5.354664325714111328e-01 -1.015294864773750305e-01 -1.194059252738952637e-01 -1.516477763652801514e-01 2.272346429526805878e-02 7.959000766277313232e-02 -2.477337419986724854e-02 1.091718114912509918e-02 2.542239129543304443e-01 5.245574936270713806e-02 6.504850089550018311e-02 -2.198057249188423157e-02 -3.005938529968261719e-01 5.936978384852409363e-02 -2.975774556398391724e-02 1.045569032430648804e-01 -1.561528593301773071e-01 1.494347155094146729e-01 -7.029715925455093384e-04 -2.322395741939544678e-01 -1.507872343063354492e-02 -1.472452580928802490e-01 -1.218760460615158081e-01 -2.786185145378112793e-01 1.820086985826492310e-01 -9.044618904590606689e-02 5.236655101180076599e-02
4.120774567127227783e-01 -2.684619128704071045e-01 3.411376178264617920e-01 2.252656221389770508e-01 1.329362690448760986e-01 4.337979555130004883e-01 -1.400845348834991455e-01 2.150456011295318604e-01 1.403238065540790558e-02 -1.912888512015342712e-02 1.666650176048278809e-01 1.662484258413314819e-01 1.819795221090316772e-01 1.391203552484512329e-01 -1.593477725982666016e-01 1.319658011198043823e-01 1.912574172019958496e-01 -2.267356514930725098e-01 6.887356936931610107e-02 4.798627272248268127e-02 -1.873425021767616272e-02 1.193476617336273193e-01 -4.040830582380294800e-02 2.536871656775474548e-02 2.426696382462978363e-02 9.779017418622970581e-03 5.878197960555553436e-03 -1.131752878427505493e-01 -1.941424421966075897e-02 -1.845754534006118774e-01 8.922603726387023926e-02 -1.355947274714708328e-02
3.554943799972534180e-01 -4.046908915042877197e-01 1.235598251223564148e-01 3.306275308132171631e-01 6.306905997917056084e-04 2.258760035037994385e-01 -1.366104036569595337e-01 -1.968944258987903595e-02 1.939858049154281616e-01 1.789171993732452393e-01 -3.592489659786224365e-02 6.939708441495895386e-02 -2.970210276544094086e-03 2.327414900064468384e-01 1.256193965673446655e-01 2.163405120372772217e-01 1.687428802251815796e-01 3.798347432166337967e-03 1.545929312705993652e-01 -8.823347836732864380e-02 -1.326829344034194946e-01 -1.421616822481155396e-01 -2.283811569213867188e-02 6.616573780775070190e-02 -2.810973860323429108e-02 -3.817932903766632080e-01 5.084790289402008057e-02 -1.343164294958114624e-01 -2.269293963909149170e-01 -2.757263556122779846e-02 8.147918619215488434e-03 -1.715963333845138550e-02
4.608855769038200378e-02 -2.549892961978912354e-01 1.841108649969100952e-01 2.681418657302856445e-01 -2.013318538665771484e-01 2.843394577503204346e-01 -1.049334332346916199e-01 2.639462053775787354e-01 3.605528175830841064e-02 5.503477528691291809e-02 9.579017758369445801e-02 1.468411982059478760e-01 1.226292476058006287e-01 2.755377292633056641e-01 2.267958130687475204e-03 6.254672259092330933e-02 5.358702316880226135e-02 -1.603402793407440186e-01 1.427080333232879639e-01 -1.657843440771102905e-01 1.963341422379016876e-02 1.270831972360610962e-01 -1.932933628559112549e-01 -5.774496123194694519e-02 -3.258657157421112061e-01 -3.354302346706390381e-01 1.340455263853073120e-01 -3.389229774475097656e-01 4.304651543498039246e-02 3.761914372444152832e-02 1.010695565491914749e-02 8.051098883152008057e-02
3.624985814094543457e-01 -1.534621119499206543e-01 2.275222241878509521e-01 3.276340961456298828e-01 -4.384976997971534729e-02 2.688694298267364502e-01 -9.068322926759719849e-02 7.616856694221496582e-02 1.830039732158184052e-02 5.830445326864719391e-03 3.641072809696197510e-01 8.584131300449371338e-02 1.217926889657974243e-01 1.072375625371932983e-01 2.206984013319015503e-01 2.618594169616699219e-01 -9.589907526969909668e-02 1.245030388236045837e-01 2.153053507208824158e-02 2.920344658195972443e-02 -1.344273239374160767e-01 7.377523928880691528e-02 -1.942509710788726807e-01 -6.113804131746292114e-02 -8.078589290380477905e-02 -2.375602424144744873e-01 -1.090602800250053406e-01 -2.572780251502990723e-01 -1.027159392833709717e-02 -2.476722747087478638e-01 1.587535440921783447e-02 -1.415153890848159790e-01
4.062679708003997803e-01 -2.173035591840744019e-01 1.201436370611190796e-01 3.165456950664520264e-01 -4.167721793055534363e-02 1.889135390520095825e-01 -6.229820474982261658e-02 3.161828219890594482e-02 7.077748328447341919e-02 3.545178771018981934e-01 1.683155894279479980e-01 -2.730339765548706055e-01 -2.073536999523639679e-02 1.278171390295028687e-01 -5.855701118707656860e-02 1.579239517450332642e-01 -1.389252841472625732e-01 1.841857731342315674e-01 5.441958457231521606e-02 -1.413778811693191528e-01 4.269390553236007690e-02 1.096248477697372437e-01 -4.941768571734428406e-02 7.079194486141204834e-02 -1.131835877895355225e-01 -2.097027301788330078e-01 3.459027037024497986e-02 -1.198097169399261475e-01 -1.781698316335678101e-01 -1.314358115196228027e-01 3.130894601345062256e-01 1.876918673515319824e-01
2.227121442556381226e-01 -1.496489644050598145e-01 -3.763287886977195740e-02 2.623165249824523926e-01 -7.981379330158233643e-02 2.924343049526214600e-01 -1.912190616130828857e-01 9.080098569393157959e-02 8.372503519058227539e-02 3.738148510456085205e-01 7.638223469257354736e-02 8.547744154930114746e-02 5.569320917129516602e-02 1.418416202068328857e-01 2.700703740119934082e-01 -2.663066983222961426e-02 1.102873384952545166e-01 -1.654954254627227783e-01 1.725079864263534546e-01 1.124897301197052002e-01 1.720120012760162354e-01 1.504959464073181152e-01 2.082804292440414429e-01 -1.363512575626373291e-01 -8.057633787393569946e-02 -3.389002978801727295e-01 -1.110384985804557800e-01 -1.141942630056291819e-04 -1.378767341375350952e-01 -1.248105689883232117e-01 8.724360913038253784e-02 -3.037687242031097412e-01
3.272176980972290039e-01 -1.115122511982917786e-01 1.327398866415023804e-01 3.379643261432647705e-01 -1.118745133280754089e-01 3.433063924312591553e-01 2.085476182401180267e-02 -2.427483201026916504e-01 -6.014568358659744263e-02 -7.918235659599304199e-02 2.076808214187622070e-01 8.173718303442001343e-02 1.008971035480499268e-01 1.704314537346363068e-02 1.055417507886886597e-01 -2.418852895498275757e-01 -1.818116605281829834e-01 -8.302466571331024170e-02 1.656235158443450928e-01 6.979804486036300659e-02 2.813831865787506104e-01 -1.319936215877532959e-01 1.099757924675941467e-01 -3.662037476897239685e-02 -2.998133301734924316e-01 -8.370262384414672852e-02 2.422990836203098297e-02 -1.735559701919555664e-01 -2.328134328126907349e-01 -5.253534391522407532e-02 1.505714654922485352e-01 1.719773113727569580e-01
3.067476153373718262e-01 -2.395279109477996826e-01 1.926309466361999512e-01 2.206805348396301270e-01 -1.159413605928421021e-01 4.732121527194976807e-01 -5.342307314276695251e-02 9.994329512119293213e-02 7.252936065196990967e-02 1.071962341666221619e-01 1.418440192937850952e-01 3.590391203761100769e-02 2.204531729221343994e-01 1.275935675948858261e-03 1.927505135536193848e-01 2.634406387805938721e-01 1.595152914524078369e-01 3.858901932835578918e-02 3.380439057946205139e-02 4.213075712323188782e-02 -1.257982105016708374e-01 -7.243009656667709351e-02 -6.732655316591262817e-02 -8.437862247228622437e-02 -2.050879895687103271e-01 -1.892378032207489014e-01 2.113575041294097900e-01 -2.949582338333129883e-01 -1.049221381545066833e-01 -7.661761343479156494e-02 6.947240978479385376e-02 1.592792272567749023e-01
1.437974870204925537e-01 -1.912788301706314087e-01 1.163734570145606995e-01 2.323830276727676392e-01 5.257493630051612854e-02 4.269595444202423096e-01 -1.250009834766387939e-01 2.119763195514678955e-01 -2.923480980098247528e-02 2.331428527832031250e-01 1.646333783864974976e-01 -1.314756572246551514e-01 -3.332568407058715820e-01 5.348220840096473694e-02 -1.615603826940059662e-02 8.799157291650772095e-02 7.198083400726318359e-02 -6.029389426112174988e-02 -8.000323176383972168e-02 -1.803649403154850006e-02 -1.052631586790084839e-01 2.003204822540283203e-02 -1.515078693628311157e-01 1.053194925189018250e-01 -3.018219172954559326e-01 -2.421588897705078125e-01 1.802945733070373535e-01 -3.468945622444152832e-01 -4.672965779900550842e-02 2.169314213097095490e-02 1.438284516334533691e-01 -1.451099216938018799e-01
2.420447766780853271e-01 -2.622773870825767517e-02 1.411797106266021729e-01 8.706279098987579346e-02 -8.233264088630676270e-02 5.041854977607727051e-01 6.932005751878023148e-03 -4.668076708912849426e-02 2.048274427652359009e-01 1.537504047155380249e-01 -1.490670442581176758e-01 1.589289754629135132e-01 -1.851413249969482422e-01 8.842462301254272461e-02 1.506367027759552002e-01 -8.906681090593338013e-02 8.001449704170227051e-02 1.922973096370697021e-01 1.116244271397590637e-01 2.848050892353057861e-01 3.002606891095638275e-02 -5.075726285576820374e-02 1.124292388558387756e-01 9.256040677428245544e-03 -2.882137596607208252e-01 -2.593619823455810547e-01 1.185537949204444885e-01 -2.298847883939743042e-01 -2.031156420707702637e-01 -1.064735874533653259e-01 1.408726274967193604e-01 -1.462142765522003174e-01
2.136743068695068359e-01 -1.987947672605514526e-01 1.367084085941314697e-01 -5.003404617309570312e-02 -1.652677357196807861e-01 3.960507214069366455e-01 -2.797459661960601807e-01 2.295085974037647247e-02 2.587456405162811279e-01 3.830962255597114563e-02 1.372854709625244141e-01 8.812310546636581421e-02 1.063142046332359314e-01 1.178084015846252441e-01 4.156092181801795959e-03 -2.071876525878906250e-01 4.107623174786567688e-02 2.619031071662902832e-01 7.439716719090938568e-03 3.185946941375732422e-01 1.630045175552368164e-01 3.982431292533874512e-01 -4.334518313407897949e-02 -4.974642768502235413e-02 -1.483066752552986145e-02 -1.468050926923751831e-01 -3.822888061404228210e-02 1.485943794250488281e-02 -1.020061597228050232e-01 -1.345892399549484253e-01 2.214559316635131836e-01 -7.173311710357666016e-02
2.851119339466094971e-01 -1.222351491451263428e-01 8.536389470100402832e-02 2.567217648029327393e-01 1.228218302130699158e-01 3.657796680927276611e-01 -3.263695910573005676e-02 -1.818024516105651855e-01 -1.251431554555892944e-01 5.856465175747871399e-02 3.115692436695098877e-01 1.031306013464927673e-01 3.175744041800498962e-02 2.965581119060516357e-01 -2.728579193353652954e-02 -1.499966382980346680e-01 -2.702854871749877930e-01 -2.368093132972717285e-01 5.097028240561485291e-02 1.426960825920104980e-01 7.153557240962982178e-02 1.346596479415893555e-01 1.426214873790740967e-01 2.419565320014953613e-01 -6.222000345587730408e-02 5.341380089521408081e-02 2.938468754291534424e-02 -2.669839560985565186e-01 -5.541332811117172241e-02 -1.690275073051452637e-01 2.041612863540649414e-01 -4.647899046540260315e-02
3.695710897445678711e-01 -3.110238611698150635e-01 1.689904779195785522e-01 3.149500489234924316e-01 -3.516010195016860962e-02 2.867133319377899170e-01 -4.271233081817626953e-02 4.808192700147628784e-02 1.315787155181169510e-02 -1.303658187389373779e-01 2.035492658615112305e-01 3.634525090456008911e-02 1.339681297540664673e-01 -8.797701448202133179e-02 -8.091560006141662598e-02 2.749417722225189209e-01 1.344009339809417725e-01 -1.304866075515747070e-01 -3.517950326204299927e-02 4.982263594865798950e-02 -6.123543530702590942e-02 1.915154904127120972e-01 1.575503312051296234e-02 1.349674463272094727e-01 -3.223800957202911377e-01 -3.342886269092559814e-01 -6.569473771378397942e-04 -9.197230637073516846e-02 -1.700794398784637451e-01 -1.413614153861999512e-01 1.817538216710090637e-02 1.119078025221824646e-01
2.005983591079711914e-01 -2.975603044033050537e-01 3.704873621463775635e-01 3.827610313892364502e-01 1.385807394981384277e-01 2.741759717464447021e-01 -2.156056910753250122e-01 1.346393972635269165e-01 1.723162978887557983e-01 -6.209646537899971008e-02 3.206807374954223633e-01 1.466754674911499023e-01 1.583574414253234863e-01 -3.662921115756034851e-02 1.973498985171318054e-02 1.924209594726562500e-01 -4.323209449648857117e-02 -1.140695586800575256e-01 7.024318724870681763e-02 -1.376496255397796631e-02 -1.305380910634994507e-01 -5.702676717191934586e-03 1.906446367502212524e-01 2.925544232130050659e-02 -2.659261226654052734e-01 -6.767050176858901978e-02 3.640094771981239319e-02 -1.537693440914154053e-01 -1.284313946962356567e-01 -8.447527140378952026e-02 8.258371055126190186e-02 -4.162378981709480286e-02
1.501235216856002808e-01 -5.526887625455856323e-02 2.073699384927749634e-01 -1.509045949205756187e-03 -3.502451255917549133e-02 2.273808233439922333e-02 -1.231326535344123840e-02 2.169410586357116699e-01 1.451543569564819336e-01 1.913044303655624390e-01 3.286122679710388184e-01 -5.328595638275146484e-02 -9.241190552711486816e-02 3.221498727798461914e-01 1.088701188564300537e-01 -7.379136234521865845e-02 -6.937487050890922546e-03 -6.321945786476135254e-02 4.623677432537078857e-01 -1.421988606452941895e-01 2.198499292135238647e-01 -1.247152686119079590e-01 -3.524370864033699036e-02 1.822917461395263672e-01 -1.616389676928520203e-02 -2.112682759761810303e-01 6.750910729169845581e-02 -7.526505738496780396e-02 -1.347175538539886475e-01 3.549646958708763123e-02 3.737940490245819092e-01 1.835099309682846069e-01
1.297434717416763306e-01 -2.654946148395538330e-01 1.526361405849456787e-01 1.716011017560958862e-01 -7.675395160913467407e-02 6.750663518905639648e-01 -1.304228156805038452e-01 2.022175788879394531e-01 8.494764566421508789e-02 1.773661971092224121e-01 1.843747794628143311e-01 4.055792093276977539e-02 1.756683290004730225e-01 1.806401610374450684e-01 1.427900977432727814e-02 1.355262249708175659e-01 -2.783609554171562195e-02 -1.125770658254623413e-01 6.103832274675369263e-04 -1.534101665019989014e-01 1.908753998577594757e-02 -5.302778258919715881e-02 -2.890820428729057312e-02 -2.397049963474273682e-02 -2.085936516523361206e-01 -1.999254077672958374e-01 -5.356660485267639160e-02 -1.248466819524765015e-01 -7.635784894227981567e-02 -1.455795317888259888e-01 2.320481464266777039e-02 1.139359027147293091e-01
3.031182587146759033e-01 -4.693647325038909912e-01 1.719754189252853394e-01 2.940987646579742432e-01 -1.505260020494461060e-01 3.376626372337341309e-01 -3.054064214229583740e-01 -1.432273909449577332e-02 9.026882052421569824e-02 1.591320037841796875e-01 7.940197736024856567e-02 1.126515939831733704e-01 1.924469252116978168e-03 1.171762347221374512e-01 1.439271271228790283e-01 2.716130614280700684e-01 -3.958711400628089905e-02 -1.008752267807722092e-02 -7.935813814401626587e-02 3.671705722808837891e-02 3.000623546540737152e-02 -8.103008568286895752e-02 -4.662692546844482422e-02 6.444491446018218994e-02 -1.158118098974227905e-01 -2.251160740852355957e-01 7.615053094923496246e-03 -2.479219734668731689e-01 1.028140075504779816e-02 -7.300531864166259766e-02 1.005948632955551147e-01 1.289526373147964478e-01
1.707039326429367065e-01 -1.689784973859786987e-01 -7.954672724008560181e-02 3.028532564640045166e-01 -3.201924562454223633e-01 4.253784120082855225e-01 -6.943011283874511719e-02 -3.555534482002258301e-01 -1.588837057352066040e-01 -7.445178180932998657e-02 9.358797222375869751e-02 1.028493791818618774e-01 -2.912377193570137024e-02 1.251572817564010620e-01 8.257661014795303345e-02 -1.160360202193260193e-01 -1.157095432281494141e-01 -1.813187748193740845e-01 -1.198542490601539612e-02 1.241941452026367188e-01 -1.064561605453491211e-01 -1.457380130887031555e-02 8.781926333904266357e-02 9.484116733074188232e-02 -2.801663577556610107e-01 -1.092489138245582581e-01 -1.941912993788719177e-02 -2.987550795078277588e-01 -1.056535243988037109e-01 3.143972903490066528e-02 1.055348217487335205e-01 2.218015938997268677e-01
3.741162121295928955e-01 -6.899610161781311035e-02 1.044730283319950104e-02 2.764591574668884277e-01 -1.733977198600769043e-01 4.206759631633758545e-01 -7.942260801792144775e-02 -2.463214248418807983e-01 -3.335403800010681152e-01 -1.710207946598529816e-02 2.307701259851455688e-01 -4.690506681799888611e-02 7.563307415693998337e-03 2.331262826919555664e-01 1.080528646707534790e-02 -1.782504767179489136e-01 -1.515690423548221588e-02 -3.268895745277404785e-01 1.285097450017929077e-01 1.772730611264705658e-02 -2.321646362543106079e-02 1.689071580767631531e-02 -4.562928900122642517e-02 -7.308851182460784912e-02 -5.907722515985369682e-04 1.592948101460933685e-02 1.180562935769557953e-02 -6.787347048521041870e-02 -1.430627256631851196e-01 1.108550280332565308e-02 7.180246710777282715e-02 2.975220382213592529e-01
3.816002011299133301e-01 -1.342697441577911377e-01 2.289433777332305908e-02 -4.651391506195068359e-02 7.763294130563735962e-02 4.521518051624298096e-01 -3.127858638763427734e-01 -1.033734902739524841e-01 -2.746289595961570740e-02 -1.826315931975841522e-02 1.394420266151428223e-01 9.062085300683975220e-02 -1.584499627351760864e-01 3.674540668725967407e-03 7.716469466686248779e-02 -1.903955191373825073e-01 -2.340312115848064423e-02 3.064522147178649902e-01 1.772268265485763550e-01 1.120335310697555542e-01 -2.586624398827552795e-02 5.730110034346580505e-02 7.255013287067413330e-02 -9.483911097049713135e-02 -1.055775806307792664e-01 -1.685154736042022705e-01 -3.836453706026077271e-02 -1.835845708847045898e-01 -2.656216323375701904e-01 -6.258451845496892929e-03 1.821540445089340210e-01 -2.889324128627777100e-01
4.620905965566635132e-02 -3.392838835716247559e-01 -6.505855172872543335e-02 1.104343906044960022e-01 -1.941011250019073486e-01 2.870241999626159668e-01 -3.541074991226196289e-01 2.670502103865146637e-02 2.463823705911636353e-01 1.307509690523147583e-01 2.005901932716369629e-01 2.698762901127338409e-02 1.373759061098098755e-01 3.721459582448005676e-02 -1.276445686817169189e-01 2.471309006214141846e-01 1.546868234872817993e-01 -4.039612412452697754e-02 2.620902657508850098e-02 -2.397177666425704956e-01 -2.470595836639404297e-01 2.062006667256355286e-02 -7.351956795901060104e-03 4.126438871026039124e-03 -2.469010353088378906e-01 -1.777894049882888794e-01 2.379266172647476196e-01 -1.985751837491989136e-01 -2.739976346492767334e-02 3.972689621150493622e-03 2.485070377588272095e-01 -8.597559481859207153e-02
4.409044384956359863e-01 -1.385960634797811508e-02 2.165688574314117432e-01 2.390923909842967987e-02 -1.010961905121803284e-01 3.521904051303863525e-01 -1.754557937383651733e-01 -1.641101986169815063e-01 6.278471648693084717e-02 2.385321557521820068e-01 2.257660329341888428e-01 -1.039211750030517578e-01 -4.952841997146606445e-02 -6.601726263761520386e-02 -1.955418102443218231e-02 -1.510921213775873184e-02 1.216920018196105957e-01 5.581038538366556168e-03 3.710094392299652100e-01 1.612778566777706146e-02 -1.032092887908220291e-02 -1.601087301969528198e-01 4.396039620041847229e-02 5.781308561563491821e-02 1.692098528146743774e-01 -1.510183662176132202e-01 2.145179808139801025e-01 1.314688026905059814e-01 -1.093136295676231384e-01 -2.211581617593765259e-01 2.752920687198638916e-01 2.792144753038883209e-02
2.885300219058990479e-01 -3.538517355918884277e-01 2.895870804786682129e-01 4.136546701192855835e-02 -6.897108629345893860e-03 3.222035765647888184e-01 -2.241776734590530396e-01 1.080914884805679321e-01 7.297193165868520737e-03 8.836760371923446655e-02 9.928289800882339478e-02 1.388210952281951904e-01 -4.083251953125000000e-02 2.270827740430831909e-01 1.159757096320390701e-02 1.405234038829803467e-01 -5.083811283111572266e-02 3.591907769441604614e-02 1.936791650950908661e-02 1.795065999031066895e-01 -1.053329110145568848e-01 -9.581329673528671265e-02 5.340357497334480286e-02 -1.110713779926300049e-01 -3.564748764038085938e-01 -3.029797077178955078e-01 6.286287680268287659e-03 -2.503847181797027588e-01 -1.157957836985588074e-01 -1.196382287889719009e-02 1.418198794126510620e-01 2.070164531469345093e-01
4.204165562987327576e-02 -2.556159794330596924e-01 -1.628255844116210938e-02 -3.850864991545677185e-02 -3.683691620826721191e-01 2.114878445863723755e-01 -3.529340922832489014e-01 -2.486469969153404236e-02 1.403430253267288208e-01 1.924795657396316528e-01 2.982075810432434082e-01 -1.036643330007791519e-02 -1.029736176133155823e-01 1.521230041980743408e-01 7.060252130031585693e-02 -1.929696947336196899e-01 2.456776797771453857e-01 1.937915831804275513e-01 3.357250690460205078e-01 2.741027176380157471e-01 -1.387462019920349121e-02 6.851247698068618774e-02 5.063589196652173996e-03 6.958638876676559448e-02 -1.383173651993274689e-02 -2.514569163322448730e-01 -1.382904350757598877e-01 -5.885172635316848755e-02 5.623584147542715073e-03 -4.964886233210563660e-02 9.578991681337356567e-02 -1.029652729630470276e-01
2.470095157623291016e-01 -1.270278170704841614e-02 9.438940137624740601e-02 1.451949775218963623e-01 -2.612071037292480469e-01 3.742657601833343506e-01 4.572031612042337656e-04 -4.893772676587104797e-02 -5.331340804696083069e-02 -1.045892834663391113e-01 1.847973912954330444e-01 -1.905252188444137573e-01 -2.960672378540039062e-01 4.781550467014312744e-01 -7.165610045194625854e-02 1.353169828653335571e-01 -1.765172183513641357e-01 -2.626217901706695557e-01 1.058585867285728455e-01 5.409052222967147827e-02 -2.329622860997915268e-03 6.912051141262054443e-02 1.563785821199417114e-01 -5.388245731592178345e-02 -1.623625308275222778e-01 -1.984902769327163696e-01 -2.063639760017395020e-01 7.833116501569747925e-02 -5.578406900167465210e-02 -8.038458228111267090e-02 -1.294180285185575485e-02 -5.955182388424873352e-02
1.021334063261747360e-02 -6.512712687253952026e-02 1.137465983629226685e-01 3.889224827289581299e-01 -2.421893030405044556e-01 4.330905079841613770e-01 -1.864978671073913574e-01 1.596544384956359863e-01 1.231869310140609741e-01 2.081094682216644287e-01 3.077590763568878174e-01 1.022719144821166992e-01 3.402006626129150391e-02 5.857537314295768738e-02 -4.407001286745071411e-02 2.207954823970794678e-01 8.387926965951919556e-02 2.954608574509620667e-02 -1.631785482168197632e-01 -1.707860678434371948e-01 1.127834841609001160e-01 6.601342931389808655e-03 -5.260340869426727295e-02 -3.530083224177360535e-02 -2.306120544672012329e-01 -2.986708283424377441e-01 -7.618266344070434570e-02 -1.935046911239624023e-01 6.099171936511993408e-02 9.271563589572906494e-02 8.064391463994979858e-02 -1.452096253633499146e-01
2.908829450607299805e-01 -1.082729697227478027e-01 3.928343057632446289e-01 2.427697926759719849e-01 -4.797798756044358015e-04 2.031212151050567627e-01 -5.869977641850709915e-03 -1.527626663446426392e-01 1.112906783819198608e-01 3.037668168544769287e-01 2.361947745084762573e-01 1.020904537290334702e-02 5.937011167407035828e-02 9.086599946022033691e-02 1.951636373996734619e-02 1.425190269947052002e-01 8.094897866249084473e-02 -1.440792083740234375e-01 7.322508841753005981e-02 1.201783716678619385e-01 -1.015469729900360107e-01 4.609819129109382629e-02 -1.524559855461120605e-01 3.101473152637481689e-01 -3.507251739501953125e-01 -2.362638413906097412e-01 -4.963596910238265991e-02 -1.349516063928604126e-01 -1.296532154083251953e-01 -4.839181900024414062e-02 1.481279134750366211e-01 -1.147497221827507019e-01
1.490140915848314762e-03 -2.362105399370193481e-01 1.399575471878051758e-01 1.885172128677368164e-01 -1.881598979234695435e-01 3.171271681785583496e-01 -9.542242437601089478e-02 7.105100154876708984e-02 1.448227465152740479e-01 1.318024843931198120e-01 2.658594250679016113e-01 2.975563704967498779e-02 1.031515467911958694e-02 -2.488255873322486877e-02 1.876526698470115662e-02 8.610091358423233032e-02 7.350938767194747925e-02 1.620049476623535156e-01 -8.764614909887313843e-02 -5.067201703786849976e-02 5.439524725079536438e-02 -6.430258601903915405e-02 2.552436850965023041e-02 -3.678985834121704102e-01 -4.439672231674194336e-01 -2.604614496231079102e-01 -7.635249942541122437e-02 -1.551573723554611206e-01 -1.826376169919967651e-01 9.852963685989379883e-02 2.955783307552337646e-01 -1.013399884104728699e-01
3.278646171092987061e-01 -1.512385788373649120e-03 2.314354181289672852e-01 2.058553993701934814e-01 7.538809627294540405e-02 3.012445271015167236e-01 -1.359801143407821655e-01 -9.432715363800525665e-03 2.108630985021591187e-01 2.743891179561614990e-01 7.571643590927124023e-02 2.570044621825218201e-02 2.988545224070549011e-02 2.277866303920745850e-01 1.994775682687759399e-01 -6.677684187889099121e-02 1.355886552482843399e-02 -1.152666732668876648e-01 5.027695894241333008e-01 1.222434863448143005e-01 -4.390820860862731934e-02 2.210613042116165161e-01 6.640845537185668945e-02 -4.551212862133979797e-02 -5.748165026307106018e-02 9.664466488175094128e-04 -2.372069358825683594e-01 1.549996286630630493e-01 -8.231639862060546875e-02 -6.542423367500305176e-02 -4.105458781123161316e-02 -1.535208374261856079e-01
2.611312866210937500e-01 -1.169467940926551819e-01 5.514906346797943115e-02 2.624026536941528320e-01 -2.170047257095575333e-03 3.012183606624603271e-01 -2.052853554487228394e-01 -3.206472098827362061e-01 -1.980374939739704132e-02 -2.386895008385181427e-02 2.409594655036926270e-01 1.797633916139602661e-01 1.020619831979274750e-02 3.451076149940490723e-02 1.865440160036087036e-01 -4.766958579421043396e-02 -2.848183810710906982e-01 -3.222941756248474121e-01 5.068244040012359619e-02 1.715134233236312866e-01 5.361100193113088608e-03 -1.205419003963470459e-01 2.343973610550165176e-03 1.342161148786544800e-01 -3.168944716453552246e-01 9.274990111589431763e-02 9.919197764247655869e-04 -1.147457361221313477e-01 -1.636252254247665405e-01 -1.819954812526702881e-01 1.493491679430007935e-01 1.639728993177413940e-01
2.688333988189697266e-01 -3.026708662509918213e-01 1.416158769279718399e-02 -9.762213379144668579e-02 -2.121001332998275757e-01 2.332909554243087769e-01 -3.887136280536651611e-01 2.535201013088226318e-01 1.809967160224914551e-01 -5.090270191431045532e-02 -7.959897629916667938e-03 -5.004781414754688740e-04 -7.931141555309295654e-02 5.583206191658973694e-02 3.392326086759567261e-02 2.123753577470779419e-01 3.299336880445480347e-02 2.543680369853973389e-01 2.831653878092765808e-02 -1.463995315134525299e-02 -1.707784384489059448e-01 -5.380524694919586182e-02 3.466770425438880920e-02 1.497497707605361938e-01 -3.406741023063659668e-01 -2.097665369510650635e-01 9.171191602945327759e-02 -3.101082444190979004e-01 -3.198705241084098816e-02 -6.255406141281127930e-02 1.662198603153228760e-01 -2.882883697748184204e-02
4.244724214076995850e-01 -8.156473934650421143e-02 5.541629344224929810e-02 -1.552745234221220016e-02 -2.058252394199371338e-01 2.824587523937225342e-01 -8.204361051321029663e-02 -2.413480579853057861e-01 -8.822266012430191040e-02 -9.614258259534835815e-02 2.065664380788803101e-01 -5.021252483129501343e-02 -3.224093914031982422e-01 3.152803182601928711e-01 5.698549747467041016e-02 -1.069947108626365662e-01 1.459792070090770721e-02 -2.297407239675521851e-01 2.491684257984161377e-01 -4.638912156224250793e-02 9.043440967798233032e-02 -1.925601391121745110e-04 2.289837896823883057e-01 1.949626579880714417e-02 -3.926378861069679260e-02 1.193678081035614014e-01 -5.421980470418930054e-02 -3.575231134891510010e-01 -1.981442049145698547e-02 1.182282939553260803e-01 5.561718717217445374e-02 1.515000779181718826e-02
4.060752391815185547e-01 -4.697180986404418945e-01 1.902777552604675293e-01 1.903810054063796997e-01 -5.341833829879760742e-02 3.581770956516265869e-01 -1.501899957656860352e-01 4.949058592319488525e-02 1.373675912618637085e-01 4.974310752004384995e-03 1.908784806728363037e-01 3.446871787309646606e-02 2.659319639205932617e-01 7.612920552492141724e-02 1.608844548463821411e-01 -4.904307797551155090e-02 -7.591570168733596802e-02 3.067844919860363007e-02 5.432414263486862183e-02 -6.623375695198774338e-03 -2.491469867527484894e-02 -1.732063293457031250e-02 -1.582081913948059082e-01 3.503236919641494751e-02 -2.509046196937561035e-01 -2.420722544193267822e-01 5.719264154322445393e-04 -2.311387211084365845e-01 -8.326033502817153931e-02 1.467424910515546799e-03 -2.161982282996177673e-02 7.272053509950637817e-02
1.801159232854843140e-01 -5.024916678667068481e-02 7.392834872007369995e-02 1.789060533046722412e-01 -2.414180040359497070e-01 4.884047084487974644e-04 -1.360094547271728516e-02 1.387838870286941528e-01 -2.769026756286621094e-01 -9.961277991533279419e-02 1.741655766963958740e-01 3.597641587257385254e-01 -1.615676581859588623e-01 3.243531584739685059e-01 2.394437342882156372e-01 -1.504902690649032593e-01 2.283965609967708588e-02 -1.981116682291030884e-01 1.102189719676971436e-01 1.752350628376007080e-01 2.011809349060058594e-01 2.936195433139801025e-01 -8.430469781160354614e-02 2.973512932658195496e-02 -3.831519186496734619e-01 -9.883551299571990967e-02 7.617044448852539062e-02 2.568928152322769165e-02 -9.797113388776779175e-02 2.306993119418621063e-02 3.230182081460952759e-02 -2.583327703177928925e-02
4.837213549762964249e-03 -2.369625717401504517e-01 -6.024670973420143127e-02 3.045094609260559082e-01 -8.435390889644622803e-02 2.353149503469467163e-01 -2.708268463611602783e-01 2.893374301493167877e-02 1.642731428146362305e-01 7.457889616489410400e-02 3.750369697809219360e-02 8.648304641246795654e-02 -1.669635772705078125e-01 1.436752825975418091e-01 2.137544006109237671e-02 -2.203866466879844666e-02 5.732055380940437317e-02 -8.585559576749801636e-02 4.278894960880279541e-01 7.003203034400939941e-02 2.535645961761474609e-01 1.544884890317916870e-01 1.398674678057432175e-02 -7.450748234987258911e-02 1.645633429288864136e-01 -9.501333534717559814e-02 1.990809142589569092e-01 -2.252283096313476562e-01 5.740977078676223755e-02 1.253746100701391697e-03 3.746045827865600586e-01 -2.392612993717193604e-01
3.406733274459838867e-01 1.499546468257904053e-01 -1.465363204479217529e-01 1.293943971395492554e-01 -2.886393368244171143e-01 2.929939031600952148e-01 -2.715887129306793213e-01 -8.632356673479080200e-02 3.306639492511749268e-01 4.440913442522287369e-03 1.292154490947723389e-01 2.769780531525611877e-02 -2.050124257802963257e-01 3.118483424186706543e-01 1.829625964164733887e-01 -1.915844902396202087e-02 -6.977174431085586548e-02 -1.576836802996695042e-03 5.083247274160385132e-02 1.575853228569030762e-01 2.851891331374645233e-02 -5.598842352628707886e-02 2.250750362873077393e-01 -7.500944286584854126e-02 -5.915737152099609375e-02 -2.385824918746948242e-01 -9.385012835264205933e-02 1.723407767713069916e-02 3.000525198876857758e-02 3.077911734580993652e-01 6.323680281639099121e-02 -1.060364320874214172e-01
4.058419167995452881e-01 -9.393904358148574829e-02 7.779484987258911133e-02 3.061735928058624268e-01 -2.244181782007217407e-01 4.453428983688354492e-01 -1.559482663869857788e-01 -2.113738507032394409e-01 -1.474925130605697632e-01 1.070781350135803223e-01 4.245659336447715759e-02 -3.384692594408988953e-02 -2.343074977397918701e-01 2.349099069833755493e-01 6.424263119697570801e-02 -7.503670454025268555e-02 -1.159832552075386047e-01 -2.617798745632171631e-01 2.254317142069339752e-02 -1.067281216382980347e-01 1.337558180093765259e-01 -5.086690932512283325e-02 1.045493036508560181e-01 -4.764505196362733841e-03 -1.505568772554397583e-01 8.559921756386756897e-03 -4.306234791874885559e-02 -1.363343596458435059e-01 -1.924082338809967041e-01 1.591954380273818970e-01 -1.255497038364410400e-01 7.970381528139114380e-02
3.162392377853393555e-01 -2.751869708299636841e-02 -1.006709504872560501e-02 5.041233077645301819e-02 -3.679781258106231689e-01 1.732067912817001343e-01 -7.049291580915451050e-02 3.925155475735664368e-02 4.339548051357269287e-01 2.056252583861351013e-02 3.288602232933044434e-01 1.242838501930236816e-01 -2.247941941022872925e-01 7.044323720037937164e-03 1.887436062097549438e-01 5.609176307916641235e-02 6.224899366497993469e-02 -1.240058168768882751e-01 -2.438327856361865997e-02 2.967129647731781006e-01 -3.108902834355831146e-02 1.329160481691360474e-01 1.779808402061462402e-01 -1.544264703989028931e-01 -2.477541193366050720e-02 -9.311082959175109863e-02 1.748610883951187134e-01 4.702699836343526840e-03 -1.359166055917739868e-01 5.142017081379890442e-02 2.827095091342926025e-01 -4.397397860884666443e-03
7.786431163549423218e-02 -2.974756956100463867e-01 1.468641161918640137e-01 2.145136445760726929e-01 -1.252130605280399323e-02 4.288403689861297607e-01 -1.227020323276519775e-01 1.917129158973693848e-01 -3.459897637367248535e-02 -6.143904477357864380e-02 1.278741210699081421e-01 2.518278174102306366e-02 4.819041490554809570e-02 2.063500136137008667e-01 1.055851727724075317e-01 3.142426311969757080e-01 1.006744429469108582e-01 -2.218457758426666260e-01 8.935104310512542725e-02 -1.435098499059677124e-01 5.991699919104576111e-02 -1.612231582403182983e-01 1.211107242852449417e-02 5.780968070030212402e-02 -3.078667819499969482e-01 -2.801474034786224365e-01 2.011909848079085350e-03 -2.362632155418395996e-01 -4.584316164255142212e-02 2.934559062123298645e-02 2.410502433776855469e-01 -1.186370849609375000e-01
4.037370979785919189e-01 -1.611184924840927124e-01 -2.052196301519870758e-02 1.555885523557662964e-01 -1.157169491052627563e-01 8.487346768379211426e-02 -2.789034545421600342e-01 1.011595353484153748e-01 8.661697059869766235e-02 2.494339197874069214e-01 1.163967177271842957e-01 -1.713118404150009155e-01 -1.334373801946640015e-01 9.026528149843215942e-02 4.721856862306594849e-02 -1.344800740480422974e-01 3.833369910717010498e-02 -1.546350121498107910e-01 1.997646093368530273e-01 2.122213244438171387e-01 1.527224630117416382e-01 3.759988248348236084e-01 -6.458511203527450562e-02 -1.674307137727737427e-01 -1.272288709878921509e-01 -1.995570212602615356e-01 8.971585892140865326e-03 -3.091834113001823425e-02 -2.155366726219654083e-02 1.595036387443542480e-01 2.435021698474884033e-01 -2.635060846805572510e-01
2.105530798435211182e-01 -4.457252472639083862e-02 2.373623251914978027e-01 1.522528529167175293e-01 -1.814156621694564819e-01 1.839495897293090820e-01 -3.125582039356231689e-01 9.388513118028640747e-02 1.415646821260452271e-01 3.093427121639251709e-01 2.818813920021057129e-01 -1.043056417256593704e-02 1.696015708148479462e-02 -2.620317414402961731e-02 1.242196336388587952e-01 6.450459361076354980e-02 2.928264252841472626e-02 -5.993205122649669647e-03 2.806065380573272705e-01 -1.869375258684158325e-01 1.587647497653961182e-01 -1.368229985237121582e-01 1.167860776185989380e-01 3.983015418052673340e-01 -8.668879047036170959e-03 -2.064095288515090942e-01 7.708450406789779663e-02 -4.552636668086051941e-02 7.363574951887130737e-02 -2.680235356092453003e-02 2.648654878139495850e-01 1.651054173707962036e-01
-4.575670883059501648e-02 -1.380770057439804077e-01 1.478197127580642700e-01 1.237896531820297241e-01 -2.289586812257766724e-01 3.380907177925109863e-01 -1.851464360952377319e-01 -7.031001895666122437e-02 -2.603500187397003174e-01 -1.960105895996093750e-01 4.108408987522125244e-01 -3.903090953826904297e-03 -2.152085304260253906e-01 -1.928899623453617096e-02 -7.043467462062835693e-02 4.691366106271743774e-02 -1.302488148212432861e-01 -1.504642963409423828e-01 1.303278505802154541e-01 -2.813676558434963226e-02 3.044930696487426758e-01 -4.947698675096035004e-03 3.388213813304901123e-01 -1.640107780694961548e-01 -8.376874029636383057e-02 2.455865265801548958e-03 -1.253611501306295395e-02 -9.216824173927307129e-02 -2.595888078212738037e-01 3.489116206765174866e-02 1.743500530719757080e-01 1.902179606258869171e-02
3.962517082691192627e-01 -5.666408687829971313e-02 9.331334382295608521e-02 1.853835433721542358e-01 -1.753636747598648071e-01 5.891657248139381409e-02 -2.588330507278442383e-01 -5.798740684986114502e-02 1.173719018697738647e-01 2.206680029630661011e-01 4.575780034065246582e-02 9.640744328498840332e-02 -3.776847198605537415e-02 1.001673564314842224e-01 1.475664824247360229e-01 1.234062463045120239e-01 2.652908563613891602e-01 1.600272059440612793e-01 5.539970472455024719e-02 4.500136896967887878e-02 9.539567679166793823e-02 3.730923235416412354e-01 -7.957820594310760498e-02 -2.124534398317337036e-01 6.015548482537269592e-03 -3.145043253898620605e-01 8.773264288902282715e-02 -2.657159566879272461e-01 -1.142857074737548828e-01 -2.197526395320892334e-02 2.035737931728363037e-01 -1.915933191776275635e-01
2.183331847190856934e-01 2.592677436769008636e-02 -2.079877816140651703e-02 9.720421582460403442e-02 -2.827852666378021240e-01 1.725675612688064575e-01 -1.647308766841888428e-01 -1.046555414795875549e-01 4.872546792030334473e-01 5.342008173465728760e-02 3.194395303726196289e-01 1.289380788803100586e-01 -1.735386699438095093e-01 2.149163037538528442e-01 2.892259955406188965e-01 -8.969996869564056396e-02 -8.912111818790435791e-02 6.052805110812187195e-02 1.287863403558731079e-01 1.901417039334774017e-02 1.674846559762954712e-01 9.515748918056488037e-02 2.061346471309661865e-01 -1.036228984594345093e-01 -8.412927389144897461e-02 -9.132396429777145386e-02 6.286775320768356323e-02 -8.560395240783691406e-02 -8.524666726589202881e-02 2.436630874872207642e-01 1.494868099689483643e-01 -1.800810843706130981e-01
3.741897046566009521e-01 9.802030026912689209e-02 -1.784980446100234985e-01 1.266616731882095337e-01 -1.649544984102249146e-01 1.349093317985534668e-01 -1.857996433973312378e-01 -3.572645783424377441e-02 2.897560000419616699e-01 -2.850395999848842621e-02 3.275795280933380127e-01 5.180170014500617981e-02 -1.714763641357421875e-01 3.247057795524597168e-01 1.565355658531188965e-01 1.429423391819000244e-01 -2.245856672525405884e-01 1.956071555614471436e-01 -1.223023142665624619e-02 1.295449435710906982e-01 1.526484191417694092e-01 1.759921573102474213e-02 2.414452284574508667e-01 7.171106338500976562e-02 -9.056637436151504517e-02 -8.779172599315643311e-02 -3.302050754427909851e-02 2.229097113013267517e-02 -4.272890463471412659e-02 1.733128875494003296e-01 3.235324025154113770e-01 3.015106078237295151e-03
-2.975927852094173431e-02 -1.488913595676422119e-01 -2.090398781001567841e-02 1.257989257574081421e-01 -2.824891805648803711e-01 2.749651968479156494e-01 1.592346280813217163e-02 1.317105591297149658e-01 -1.025857925415039062e-01 3.037671148777008057e-01 2.154389470815658569e-01 1.024707332253456116e-01 -7.798870094120502472e-03 2.783768177032470703e-01 -3.832923993468284607e-02 -5.148702487349510193e-02 1.424145102500915527e-01 1.947822272777557373e-01 -3.953008912503719330e-03 2.434628903865814209e-01 1.820761710405349731e-01 -3.562375903129577637e-02 2.891320288181304932e-01 1.861567050218582153e-02 -3.516440689563751221e-01 6.590043753385543823e-02 3.157711625099182129e-01 -4.757924377918243408e-02 -1.785779744386672974e-01 1.931007206439971924e-01 -7.212394382804632187e-03 1.058822497725486755e-01
3.491078913211822510e-01 1.334905773401260376e-01 -5.767744779586791992e-02 4.536712765693664551e-01 9.563157334923744202e-03 1.633587032556533813e-01 -7.718721777200698853e-02 -1.770991086959838867e-01 2.351604588329792023e-02 1.662553399801254272e-01 1.909695565700531006e-01 1.780572980642318726e-01 1.515673589892685413e-03 9.412235766649246216e-02 1.290452778339385986e-01 -1.069768983870744705e-02 9.679786115884780884e-02 -1.061229035258293152e-01 1.649561971426010132e-01 1.508596390485763550e-01 1.260817646980285645e-01 1.468357890844345093e-01 -3.294702172279357910e-01 2.193757444620132446e-01 -3.906046226620674133e-02 -1.340910345315933228e-01 7.129821460694074631e-03 -3.533315360546112061e-01 7.081457413733005524e-03 -2.113363742828369141e-01 9.845832735300064087e-02 3.901228681206703186e-02
2.323947846889495850e-01 1.289049815386533737e-02 -1.331464797258377075e-01 2.087311148643493652e-01 -7.720528542995452881e-02 2.619021199643611908e-02 -1.511391699314117432e-01 -9.264047257602214813e-03 -1.174642965197563171e-01 -1.113996002823114395e-02 2.525287866592407227e-01 3.988945782184600830e-01 -1.656870990991592407e-01 3.680774867534637451e-01 2.066187858581542969e-01 -1.493183970451354980e-01 2.797467410564422607e-01 1.759560033679008484e-02 -1.079536695033311844e-02 -2.293374575674533844e-02 -2.934950590133666992e-01 7.284538447856903076e-02 2.634246051311492920e-01 -6.154334638267755508e-03 -1.087681204080581665e-01 -1.806593388319015503e-01 -1.455271989107131958e-01 2.025971375405788422e-02 -1.819253861904144287e-01 -1.962478607892990112e-01 -8.492097258567810059e-03 1.113486662507057190e-01
9.727777540683746338e-02 -1.875907182693481445e-01 -2.266531251370906830e-02 9.000281244516372681e-02 -7.337968051433563232e-02 4.089504182338714600e-01 -4.109221994876861572e-01 7.548740506172180176e-02 1.901959329843521118e-01 2.487489134073257446e-01 6.759417057037353516e-02 2.924298942089080811e-01 1.140242442488670349e-01 -2.659819275140762329e-02 2.741274796426296234e-02 -1.097276136279106140e-01 -1.413205079734325409e-02 1.423341035842895508e-01 2.530422210693359375e-01 1.562491059303283691e-01 3.638418391346931458e-02 -5.247446522116661072e-02 4.992202389985322952e-03 1.948580890893936157e-02 -2.937721610069274902e-01 1.084395870566368103e-01 -3.652151674032211304e-02 -4.059637486934661865e-01 -2.885323390364646912e-02 3.616802766919136047e-02 2.540552243590354919e-02 -6.741134077310562134e-02
6.136958301067352295e-02 -3.507662415504455566e-01 1.530372649431228638e-01 2.527729272842407227e-01 -1.077833846211433411e-01 4.755029678344726562e-01 -1.396634876728057861e-01 3.837443515658378601e-02 -4.848036542534828186e-02 3.594392538070678711e-02 1.775772422552108765e-01 -8.223458379507064819e-02 4.790019989013671875e-02 2.148624211549758911e-01 7.409424334764480591e-02 4.000936150550842285e-01 1.024542525410652161e-01 1.121174395084381104e-01 1.941595971584320068e-01 -2.521129548549652100e-01 -2.396859601140022278e-02 1.617856323719024658e-01 -6.443951278924942017e-02 -1.517590582370758057e-01 -1.513499170541763306e-01 -1.098544374108314514e-01 6.873870640993118286e-02 -1.952776461839675903e-01 -5.083427578210830688e-02 5.663092713803052902e-03 1.072535440325737000e-01 3.176239877939224243e-02
2.922610044479370117e-01 -7.406871765851974487e-02 4.951863957103341818e-05 3.489575684070587158e-01 -3.937315940856933594e-02 4.928619563579559326e-01 -2.192129492759704590e-01 -3.027215600013732910e-01 -7.228802889585494995e-02 4.747699201107025146e-02 1.899987608194351196e-01 6.654611974954605103e-02 -7.022842764854431152e-02 1.688919067382812500e-01 -5.024893209338188171e-02 -4.707253724336624146e-02 -1.705605089664459229e-01 -2.648867368698120117e-01 7.480540126562118530e-02 -1.322975754737854004e-01 2.528747729957103729e-02 9.362092241644859314e-03 6.040506809949874878e-02 -6.948503106832504272e-02 -2.478279322385787964e-01 2.636850252747535706e-02 -1.186513081192970276e-01 -1.821535676717758179e-01 -1.221773326396942139e-01 2.172181159257888794e-01 3.042857348918914795e-02 1.140005961060523987e-01
2.455901652574539185e-01 -1.312353163957595825e-01 -1.594442576169967651e-01 9.448655694723129272e-02 -1.870528310537338257e-01 2.103286683559417725e-01 -1.766932010650634766e-01 1.949028968811035156e-01 2.342825680971145630e-01 8.520163595676422119e-02 3.367016017436981201e-01 5.117642134428024292e-02 1.701228916645050049e-01 1.854530125856399536e-01 -6.320577114820480347e-02 3.520779684185981750e-02 7.727121561765670776e-02 4.061314463615417480e-01 2.125703543424606323e-01 3.051086664199829102e-01 -1.173041295260190964e-02 1.585981696844100952e-01 1.415852308273315430e-01 -4.241276904940605164e-02 -9.503360837697982788e-02 -2.134182751178741455e-01 -6.778977066278457642e-02 -5.701545253396034241e-02 -1.995104551315307617e-01 1.747414283454418182e-02 1.845864355564117432e-01 6.331994663923978806e-03
4.319000840187072754e-01 -1.662571430206298828e-01 -2.816617190837860107e-01 1.893671303987503052e-01 -4.670522361993789673e-02 1.737944483757019043e-01 -2.601717114448547363e-01 1.296059042215347290e-01 1.060579419136047363e-01 -1.146796345710754395e-01 1.591789871454238892e-01 1.700879484415054321e-01 1.519345343112945557e-01 3.041420280933380127e-01 1.730409711599349976e-01 2.412288822233676910e-02 1.272983551025390625e-01 1.437717080116271973e-01 -6.682772934436798096e-02 -3.095026873052120209e-02 -3.110690787434577942e-02 4.417559131979942322e-02 1.953052170574665070e-02 -3.027798235416412354e-01 -1.021142899990081787e-01 2.558458410203456879e-02 2.714269161224365234e-01 1.172171011567115784e-01 -4.731597006320953369e-02 -2.108826190233230591e-01 4.859742894768714905e-02 2.100812792778015137e-01
2.396986633539199829e-01 -2.892612814903259277e-01 1.915250271558761597e-01 -5.944798886775970459e-02 -1.017320901155471802e-01 1.300535351037979126e-01 -2.289490699768066406e-01 -9.527250379323959351e-02 1.810208559036254883e-01 6.639551371335983276e-02 3.502307534217834473e-01 -9.804432839155197144e-02 3.484305739402770996e-02 5.919011682271957397e-02 7.341894507408142090e-02 9.602128714323043823e-02 -1.115696877241134644e-01 -1.046434603631496429e-02 7.582139223814010620e-02 -5.321307480335235596e-02 -5.220946297049522400e-02 -1.002675220370292664e-01 1.039351746439933777e-01 1.213247030973434448e-01 -7.570474594831466675e-02 -3.786080181598663330e-01 1.171329915523529053e-01 -2.760948240756988525e-01 -1.358573436737060547e-01 -1.880853027105331421e-01 4.129112660884857178e-01 1.353788971900939941e-01
3.279668688774108887e-01 -2.703811600804328918e-02 2.516348958015441895e-01 1.288010329008102417e-01 -3.742842702195048332e-03 3.857250213623046875e-01 -3.771612942218780518e-01 2.420405447483062744e-01 1.100377589464187622e-01 1.613942980766296387e-01 1.025289222598075867e-01 8.753474056720733643e-02 -1.001347824931144714e-01 -2.444442734122276306e-02 6.088680028915405273e-02 6.918489187955856323e-02 -1.260987967252731323e-01 -9.759266674518585205e-02 -1.387873739004135132e-01 7.601297646760940552e-02 -6.646143645048141479e-02 -1.348465532064437866e-01 -2.531433105468750000e-01 -3.273817002773284912e-01 -1.176814511418342590e-01 -2.720810174942016602e-01 1.437114179134368896e-01 -1.484099338995292783e-04 -6.256085634231567383e-02 1.591032892465591431e-01 6.166714057326316833e-02 2.879200130701065063e-02
3.102035820484161377e-01 -3.002822995185852051e-01 2.722065448760986328e-01 1.693748384714126587e-01 -1.224070563912391663e-01 2.284733057022094727e-01 -6.965855509042739868e-02 2.881372570991516113e-01 2.069934308528900146e-01 1.568580567836761475e-01 2.921136319637298584e-01 1.767081916332244873e-01 -3.888937830924987793e-02 1.608776897192001343e-01 1.401143819093704224e-01 2.148324251174926758e-01 6.062199920415878296e-02 -6.067628785967826843e-02 -7.842823117971420288e-02 4.899263381958007812e-02 -4.321176931262016296e-02 -7.887537777423858643e-02 -2.052053064107894897e-01 5.075689405202865601e-02 -3.387939333915710449e-01 -6.608591228723526001e-02 2.146396972239017487e-02 -1.382882148027420044e-01 -1.607166528701782227e-01 -9.780435264110565186e-02 3.731472417712211609e-02 1.853975802659988403e-01
3.415198624134063721e-01 7.316968590021133423e-02 1.932261697947978973e-02 2.643950879573822021e-01 -1.878817826509475708e-01 3.914925158023834229e-01 -1.884573101997375488e-01 -2.686117291450500488e-01 -2.652896046638488770e-01 -2.824720740318298340e-01 1.198892965912818909e-01 8.990446478128433228e-02 6.547831743955612183e-02 4.978235810995101929e-02 2.089397609233856201e-01 -1.395903974771499634e-01 -1.380309313535690308e-01 -2.540780007839202881e-01 1.442212909460067749e-01 1.037567704916000366e-01 4.847511276602745056e-02 5.163976177573204041e-02 1.767072677612304688e-01 8.242751657962799072e-02 -2.120183706283569336e-01 -1.764307320117950439e-01 -5.610229913145303726e-03 -9.372317790985107422e-02 8.620315045118331909e-02 -7.705940306186676025e-02 9.965188056230545044e-02 -5.060788989067077637e-02
4.109475314617156982e-01 -1.685822606086730957e-01 1.188974231481552124e-01 3.153930306434631348e-01 -6.381925940513610840e-02 3.815691173076629639e-01 -6.578966230154037476e-02 2.539318501949310303e-01 -1.104825874790549278e-03 2.640113830566406250e-01 2.776124700903892517e-02 1.442189663648605347e-01 -8.805596828460693359e-02 -1.127796098589897156e-01 -4.298696294426918030e-02 -3.389935195446014404e-02 -3.621249273419380188e-02 -1.519295573234558105e-01 9.503605961799621582e-02 2.959760427474975586e-01 -1.805363744497299194e-01 5.346212536096572876e-02 1.485463231801986694e-01 -5.049198865890502930e-02 5.577764660120010376e-02 -1.837446391582489014e-01 2.305728755891323090e-02 2.482835501432418823e-01 -1.013329923152923584e-01 8.967710286378860474e-02 2.387205660343170166e-01 2.073467522859573364e-02
1.111485436558723450e-01 -1.267875880002975464e-01 1.733591705560684204e-01 3.236667513847351074e-01 1.154842823743820190e-01 1.879191398620605469e-01 -1.205839067697525024e-01 -1.153500843793153763e-02 -7.237669080495834351e-02 3.881534934043884277e-02 2.070581614971160889e-01 -1.567762494087219238e-01 6.831007450819015503e-02 2.612531185150146484e-01 -1.916687935590744019e-01 7.080155611038208008e-02 4.520493745803833008e-01 1.703590601682662964e-01 -4.621680080890655518e-02 6.812468171119689941e-02 -1.347041577100753784e-01 5.999380722641944885e-02 9.446052461862564087e-02 -1.416547596454620361e-02 -2.864286303520202637e-01 -3.039598464965820312e-01 -4.129647091031074524e-02 -2.835195362567901611e-01 -1.114135906100273132e-01 -9.209181368350982666e-02 1.338510215282440186e-01 1.349815577268600464e-01
2.808648645877838135e-01 -2.672626078128814697e-01 -1.866513863205909729e-02 1.921237558126449585e-01 1.238016318529844284e-02 9.724454581737518311e-02 -2.330251596868038177e-02 -1.863686144351959229e-01 -2.963465452194213867e-02 5.160986259579658508e-02 2.668959200382232666e-01 3.444969281554222107e-02 -1.844898015260696411e-01 5.143193155527114868e-02 -2.198407612740993500e-02 9.337936341762542725e-02 -2.386889234185218811e-02 3.250441700220108032e-02 6.676887720823287964e-02 1.463614553213119507e-01 -9.349342435598373413e-02 -2.464215755462646484e-01 -1.196264997124671936e-01 -8.754558861255645752e-03 -3.681328892707824707e-01 5.447722971439361572e-02 -1.287281513214111328e-02 -4.212960600852966309e-01 -3.194654583930969238e-01 -5.878882855176925659e-02 3.195316195487976074e-01 -1.028332561254501343e-01
3.775343894958496094e-01 -6.404448300600051880e-02 5.823353677988052368e-02 3.019866943359375000e-01 -2.623420059680938721e-01 3.173211514949798584e-01 -8.365708589553833008e-02 -3.280760347843170166e-01 -3.003775477409362793e-01 -9.738310426473617554e-02 1.242265924811363220e-01 1.577813327312469482e-01 -7.758521288633346558e-02 5.379199981689453125e-02 1.245881095528602600e-01 -1.159144192934036255e-01 -2.200580686330795288e-01 -1.253087669610977173e-01 1.151448264718055725e-01 1.133364737033843994e-01 -5.638200417160987854e-02 -1.893654316663742065e-01 -1.804669504053890705e-03 -1.143777295947074890e-01 -9.730120003223419189e-02 -1.395454704761505127e-01 1.220130100846290588e-01 -1.188875958323478699e-01 -1.693839728832244873e-01 6.296523660421371460e-02 2.149754017591476440e-01 1.324195265769958496e-01
2.239545732736587524e-01 -2.903749346733093262e-01 2.880528867244720459e-01 8.589806407690048218e-02 -2.363998889923095703e-01 4.491283297538757324e-01 9.795770747587084770e-04 1.173849478363990784e-01 4.890183731913566589e-02 2.301891595125198364e-01 1.119900643825531006e-01 2.557737529277801514e-01 1.376557797193527222e-01 5.336890742182731628e-02 1.936267763376235962e-01 6.553044915199279785e-02 -7.706020027399063110e-02 4.179023951292037964e-02 -3.943374752998352051e-02 4.348523542284965515e-02 -1.330476552248001099e-01 1.046564280986785889e-01 -2.339887246489524841e-02 2.155538648366928101e-01 -2.316643446683883667e-01 -2.308255583047866821e-01 -3.805258870124816895e-02 -2.964690029621124268e-01 -4.742847010493278503e-02 1.086572781205177307e-01 4.081460088491439819e-02 8.978002518415451050e-02
3.354698121547698975e-01 -1.346528679132461548e-01 6.010865792632102966e-03 3.419627547264099121e-01 -1.214641109108924866e-01 3.711229860782623291e-01 -1.735448837280273438e-01 -4.449162185192108154e-01 -4.526688903570175171e-02 -7.128667552024126053e-03 1.048250794410705566e-01 -4.627240449190139771e-02 -4.672253504395484924e-02 2.277229130268096924e-01 5.019361898303031921e-02 1.705628633499145508e-02 -1.444115191698074341e-01 -1.734228730201721191e-01 -1.232478022575378418e-02 -1.141063198447227478e-01 5.537573713809251785e-03 3.452540934085845947e-02 7.181935012340545654e-02 -1.526647657155990601e-01 -4.559696093201637268e-02 -6.118656322360038757e-02 -8.760015666484832764e-02 -1.956046223640441895e-01 -3.297539055347442627e-01 1.665641069412231445e-01 -7.815092056989669800e-02 1.076255515217781067e-01
1.780976951122283936e-01 -6.944613158702850342e-02 -1.823182255029678345e-01 1.715045422315597534e-02 -2.923282682895660400e-01 2.821023464202880859e-01 -3.903104960918426514e-01 1.523666530847549438e-01 2.346668988466262817e-01 3.406429663300514221e-02 2.214716821908950806e-01 -1.331839058548212051e-02 2.436749190092086792e-01 7.484479248523712158e-02 -1.196212098002433777e-01 6.941784173250198364e-02 1.400144845247268677e-01 1.313115209341049194e-01 5.458791181445121765e-02 3.026945702731609344e-02 3.410862684249877930e-01 -9.355964511632919312e-02 -5.232105031609535217e-02 1.090634316205978394e-01 -2.094261907041072845e-02 -2.624056935310363770e-01 -9.165740013122558594e-02 -1.985470950603485107e-01 -2.798790931701660156e-01 1.581464894115924835e-02 1.043871492147445679e-01 -1.126976311206817627e-01
3.249048888683319092e-01 -8.088899403810501099e-02 7.519254926592111588e-03 3.766823410987854004e-01 -8.273959904909133911e-02 3.953005075454711914e-01 -1.833252459764480591e-01 -1.488568931818008423e-01 -2.530105412006378174e-02 -1.254021748900413513e-02 1.775720715522766113e-01 6.028484553098678589e-02 -1.028888523578643799e-01 1.004122570157051086e-01 -7.143013924360275269e-02 -6.239496544003486633e-02 -1.075003370642662048e-01 -3.820137977600097656e-01 6.978031992912292480e-02 -2.429353594779968262e-01 7.165370881557464600e-02 6.183362752199172974e-02 1.151619255542755127e-01 -7.957839220762252808e-02 -1.736319661140441895e-01 -2.364104986190795898e-02 -1.780544370412826538e-01 -2.213768661022186279e-01 -1.857093721628189087e-01 2.409881651401519775e-01 -1.904006674885749817e-02 8.468158543109893799e-02
2.829385995864868164e-01 1.442284137010574341e-01 -8.489561080932617188e-02 1.291701048612594604e-01 -2.573620975017547607e-01 2.882485687732696533e-01 -1.474569737911224365e-01 -1.644589453935623169e-01 2.800631821155548096e-01 1.715309545397758484e-02 3.611061275005340576e-01 4.538193717598915100e-02 -3.818999230861663818e-02 2.575735449790954590e-01 1.095279753208160400e-01 4.442451149225234985e-02 -1.087557449936866760e-01 -2.016906626522541046e-02 6.699905730783939362e-03 2.596385478973388672e-01 1.523655354976654053e-01 9.564892202615737915e-02 2.211542725563049316e-01 -7.489988952875137329e-02 2.220062538981437683e-02 -2.506356537342071533e-01 8.167269080877304077e-02 6.155072525143623352e-02 -1.862210631370544434e-01 2.010209411382675171e-01 2.496740967035293579e-01 -8.006338030099868774e-02
3.537597060203552246e-01 -5.593474209308624268e-02 5.849151685833930969e-02 3.249998688697814941e-01 -1.605215519666671753e-01 4.556763172149658203e-01 -2.353693991899490356e-01 -2.191055715084075928e-01 -5.996189638972282410e-02 4.269821941852569580e-02 4.522138461470603943e-02 7.779467850923538208e-02 -1.838400959968566895e-01 1.550731658935546875e-01 -4.801240190863609314e-02 -1.047944650053977966e-01 -9.475799649953842163e-02 -3.252004683017730713e-01 4.356435686349868774e-02 -2.043121010065078735e-01 5.653674900531768799e-02 -3.988382220268249512e-02 1.474132090806961060e-01 -3.553585708141326904e-02 -1.989152580499649048e-01 6.312298029661178589e-02 -2.099003046751022339e-01 -1.105401068925857544e-01 -1.817554235458374023e-01 1.313885152339935303e-01 2.716375142335891724e-02 6.478102505207061768e-02
2.464549392461776733e-01 7.858833670616149902e-02 8.093477785587310791e-02 2.510478198528289795e-01 -2.096944451332092285e-01 4.598291814327239990e-01 -3.823028132319450378e-02 -2.685358226299285889e-01 -1.628774106502532959e-01 -9.172309190034866333e-03 2.821589410305023193e-01 2.368276938796043396e-02 5.681376438587903976e-03 4.992267116904258728e-02 1.935727149248123169e-01 -1.796663254499435425e-01 -1.474082916975021362e-01 -2.738927900791168213e-01 3.558919578790664673e-02 1.186376903206110001e-02 1.514031551778316498e-02 -2.242430672049522400e-02 -6.300424784421920776e-02 -8.090087771415710449e-02 -1.838045418262481689e-01 -1.436585187911987305e-01 1.073729172348976135e-01 -3.749145269393920898e-01 -1.299751400947570801e-01 -7.771953195333480835e-02 4.474195092916488647e-02 1.208735480904579163e-01
2.659533321857452393e-01 -4.226410016417503357e-02 -2.340896800160408020e-02 2.614072263240814209e-01 -3.423428535461425781e-01 4.381028413772583008e-01 -8.673050999641418457e-02 -3.511344194412231445e-01 3.037469089031219482e-02 3.926823288202285767e-02 1.373600065708160400e-01 1.256856173276901245e-01 -2.501533329486846924e-01 2.421153783798217773e-01 -5.124555900692939758e-02 2.395456284284591675e-02 -6.291349977254867554e-02 -3.354906439781188965e-01 7.593382894992828369e-02 -1.302051991224288940e-01 2.198666781187057495e-01 -8.409013599157333374e-02 2.793730609118938446e-02 1.661250926554203033e-02 1.390215568244457245e-02 -6.398473680019378662e-02 -5.433860048651695251e-02 -2.712642773985862732e-02 -1.394563019275665283e-01 -2.096521854400634766e-02 7.900165766477584839e-02 1.652872264385223389e-01
2.435209006071090698e-01 3.863532468676567078e-02 7.262088358402252197e-02 3.803903758525848389e-01 -2.566686272621154785e-01 4.058129191398620605e-01 -1.123810783028602600e-01 -3.429648876190185547e-01 -1.977171748876571655e-01 -1.139406412839889526e-01 1.894116997718811035e-01 7.272062450647354126e-02 5.767843499779701233e-02 -5.005263537168502808e-02 5.910539999604225159e-02 4.720265511423349380e-03 -2.636467218399047852e-01 -1.915027201175689697e-01 -5.706695467233657837e-02 6.363596022129058838e-02 9.999948740005493164e-02 1.091550588607788086e-01 6.409592926502227783e-02 1.573514342308044434e-01 -1.917328834533691406e-01 -2.030279785394668579e-01 1.103653535246849060e-01 -1.586942970752716064e-01 -1.285627484321594238e-01 1.591192185878753662e-01 5.526534095406532288e-02 3.619512170553207397e-02
4.298477470874786377e-01 -2.157654911279678345e-01 1.840627491474151611e-01 3.477336168289184570e-01 -1.106235533952713013e-01 3.297306597232818604e-01 4.269726632628589869e-04 -1.582675985991954803e-02 -4.115604236721992493e-02 1.342319995164871216e-01 2.150765508413314819e-01 2.325160205364227295e-01 1.262385994195938110e-01 -7.005724310874938965e-02 -8.304789662361145020e-02 8.296310901641845703e-02 9.665238857269287109e-02 -1.766640245914459229e-01 2.640469931066036224e-03 1.155108138918876648e-01 -2.210690639913082123e-02 -7.292052358388900757e-02 -9.610285982489585876e-03 1.063281819224357605e-01 -1.743334233760833740e-01 -1.261984705924987793e-01 -7.912610471248626709e-02 -3.723290264606475830e-01 -1.691532880067825317e-01 -2.001624107360839844e-01 -8.219219744205474854e-02 1.621754840016365051e-02
4.194425642490386963e-01 -1.396287381649017334e-01 2.723233103752136230e-01 1.197083592414855957e-01 -1.909773498773574829e-01 8.776170015335083008e-02 -8.591130375862121582e-02 1.680372469127178192e-02 -6.682673841714859009e-02 1.775651276111602783e-01 -2.446659095585346222e-02 3.740601614117622375e-02 -6.779219955205917358e-02 -1.493931189179420471e-02 1.258202791213989258e-01 -5.170819163322448730e-02 1.863441616296768188e-01 9.152759611606597900e-02 1.659029573202133179e-01 -4.022579640150070190e-02 1.157891154289245605e-01 1.105097457766532898e-01 3.812371939420700073e-02 -1.747765541076660156e-01 -1.459227353334426880e-01 -3.057395517826080322e-01 1.426950693130493164e-01 -3.712439239025115967e-01 -2.887513935565948486e-01 1.641615778207778931e-01 1.800183802843093872e-01 -2.395358085632324219e-01
4.782227575778961182e-01 -1.422799676656723022e-01 2.083487212657928467e-01 1.433272957801818848e-01 -1.249362453818321228e-01 2.708226740360260010e-01 -2.288920581340789795e-01 -1.649893634021282196e-02 -1.028850153088569641e-01 2.876134812831878662e-01 3.854559734463691711e-02 4.808386787772178650e-02 7.332837581634521484e-02 2.256533205509185791e-01 -8.927315473556518555e-02 1.706204116344451904e-01 1.809128522872924805e-01 8.585985004901885986e-02 -1.815708703361451626e-03 6.946925818920135498e-02 -9.401610493659973145e-02 9.589228779077529907e-03 -1.306390855461359024e-02 -4.735384881496429443e-02 -1.242728531360626221e-01 -3.375367522239685059e-01 1.815973967313766479e-01 -2.878518104553222656e-01 -7.835337519645690918e-02 -1.300727725028991699e-01 1.563495248556137085e-01 -7.757856696844100952e-02
4.890942871570587158e-01 -1.890272200107574463e-01 -5.659913271665573120e-02 -7.891826331615447998e-02 -1.323332488536834717e-01 2.108778059482574463e-01 -2.630253136157989502e-01 -7.813303917646408081e-02 3.591190874576568604e-01 2.047176510095596313e-01 1.357930004596710205e-01 -1.679348796606063843e-01 -3.060109019279479980e-01 6.750834733247756958e-02 1.780620217323303223e-02 -4.762477800250053406e-02 1.330363899469375610e-01 -1.115768104791641235e-01 6.018827483057975769e-02 -3.466224670410156250e-02 -9.889898449182510376e-02 2.381134480237960815e-01 3.829591721296310425e-02 2.108493261039257050e-02 -3.231725841760635376e-02 -2.771270871162414551e-01 -9.590926766395568848e-02 1.607694327831268311e-01 5.430523771792650223e-03 -4.864645749330520630e-02 3.802960738539695740e-02 1.998963356018066406e-01
1.473844051361083984e-01 1.754672527313232422e-01 1.246447861194610596e-01 3.926656246185302734e-01 1.250217556953430176e-01 1.712967455387115479e-01 -4.406466186046600342e-01 -5.396625772118568420e-02 1.135372668504714966e-01 1.196788921952247620e-01 3.397173881530761719e-01 -6.737317144870758057e-02 1.784362271428108215e-02 -8.076390624046325684e-02 -2.265783585608005524e-02 -4.271806031465530396e-02 -8.503317832946777344e-02 4.409714415669441223e-02 1.760676056146621704e-01 1.756463050842285156e-01 -1.224191710352897644e-01 -1.487326528877019882e-02 -2.529193758964538574e-01 1.069224551320075989e-01 -9.942324459552764893e-02 -1.591067910194396973e-01 -4.678191617131233215e-02 -2.545482516288757324e-01 1.159698120318353176e-03 -1.427374184131622314e-01 2.277622669935226440e-01 -2.080918252468109131e-01
1.499347090721130371e-01 9.873972833156585693e-02 -7.444064319133758545e-02 2.185133658349514008e-02 -9.151356667280197144e-02 3.759258687496185303e-01 -3.705079257488250732e-01 -5.117395427078008652e-03 1.191590800881385803e-01 2.604328691959381104e-01 1.135921999812126160e-01 6.280934810638427734e-02 -6.834824383258819580e-02 -1.719861775636672974e-01 7.151956111192703247e-02 -1.153160259127616882e-01 1.221007183194160461e-01 8.091107010841369629e-02 1.308505535125732422e-01 1.289290487766265869e-01 1.771614104509353638e-01 -6.113144382834434509e-02 -3.795048594474792480e-02 -1.701058000326156616e-01 -4.005917012691497803e-01 -6.625460088253021240e-02 1.097599714994430542e-01 1.113286390900611877e-01 -2.680169641971588135e-01 -2.768323719501495361e-01 1.576406508684158325e-01 -1.997348964214324951e-01
1.486655473709106445e-01 -1.398894041776657104e-01 2.536951005458831787e-01 1.530226916074752808e-01 -1.094853058457374573e-01 1.537233293056488037e-01 -1.668746918439865112e-01 3.685610592365264893e-01 6.874836515635251999e-03 3.300916850566864014e-01 2.037501782178878784e-01 -2.106536552309989929e-02 -2.140770405530929565e-01 1.375335752964019775e-01 4.281177744269371033e-02 1.894874684512615204e-02 -2.174276858568191528e-01 8.525313436985015869e-02 4.632448405027389526e-02 2.458208501338958740e-01 -2.245941311120986938e-01 -1.073271315544843674e-02 1.787582337856292725e-01 -1.343184858560562134e-01 -1.591380983591079712e-01 -4.411963745951652527e-02 -1.620669960975646973e-01 1.677028834819793701e-01 -2.799122929573059082e-01 -8.311881870031356812e-02 2.621585726737976074e-01 5.409948993474245071e-03
1.345199495553970337e-01 2.557104453444480896e-02 2.385876923799514771e-01 8.970666676759719849e-02 -1.631065309047698975e-01 1.729331910610198975e-01 -7.732096128165721893e-04 -1.444906368851661682e-02 -5.395133793354034424e-02 -1.092872619628906250e-01 2.080700546503067017e-02 1.523583382368087769e-01 2.242713868618011475e-01 1.907882541418075562e-01 2.544898390769958496e-01 -2.387782037258148193e-01 3.904901742935180664e-01 2.464027516543865204e-02 1.587471514940261841e-01 -3.267961740493774414e-02 -2.894162833690643311e-01 -1.101953350007534027e-02 -1.962670823559165001e-03 1.148769930005073547e-01 -4.054542481899261475e-01 1.264219135046005249e-01 -1.438715308904647827e-01 -2.458255887031555176e-01 -1.604651510715484619e-01 -5.444150418043136597e-02 1.634442210197448730e-01 1.385922431945800781e-01
4.520431756973266602e-01 -2.569974772632122040e-02 -5.675841122865676880e-02 3.764973580837249756e-01 -2.136745601892471313e-01 3.437875509262084961e-01 -1.012410894036293030e-01 -3.194535970687866211e-01 -6.260829418897628784e-02 -6.370502710342407227e-02 1.504958271980285645e-01 -8.039960637688636780e-03 -1.552069187164306641e-01 2.264045625925064087e-01 -1.119994893670082092e-01 1.150218117982149124e-02 -8.437172323465347290e-02 -2.562040984630584717e-01 3.641291707754135132e-02 -1.018764078617095947e-02 1.240348145365715027e-01 -2.618117444217205048e-02 1.454062014818191528e-01 5.452771857380867004e-02 -9.064292907714843750e-02 -1.317069213837385178e-02 -5.654197186231613159e-02 -2.226846218109130859e-01 -2.042471021413803101e-01 1.259842813014984131e-01 4.561480134725570679e-02 1.412159651517868042e-01
1.039352193474769592e-01 -9.819917380809783936e-02 5.114568024873733521e-02 3.512333333492279053e-01 -2.608976662158966064e-01 3.539664745330810547e-01 -1.324124932289123535e-01 -2.757674753665924072e-01 -2.361457049846649170e-01 1.931794569827616215e-03 2.079035788774490356e-01 2.768267504870891571e-02 4.097677022218704224e-02 2.686387896537780762e-01 1.666327118873596191e-01 -1.280509233474731445e-01 -1.262670010328292847e-01 -2.635880708694458008e-01 3.037678003311157227e-01 -3.320703655481338501e-02 3.000434674322605133e-02 -1.117727831006050110e-01 7.490466814488172531e-04 1.191542819142341614e-01 -7.000212371349334717e-02 -3.368579223752021790e-02 -6.638033688068389893e-02 -1.967858225107192993e-01 -1.442496478557586670e-01 1.625838279724121094e-01 8.830038458108901978e-02 1.956250369548797607e-01
3.105236887931823730e-01 -1.254931539297103882e-01 1.336039751768112183e-01 -5.300329625606536865e-02 -3.355958163738250732e-01 3.804021477699279785e-01 -1.051466688513755798e-01 -2.123877406120300293e-01 8.138347417116165161e-02 -1.407833993434906006e-01 1.572319269180297852e-01 -6.440327316522598267e-02 -1.995362043380737305e-01 3.148129582405090332e-01 -2.470918893814086914e-01 7.506991922855377197e-02 -1.419088691473007202e-01 -2.118697911500930786e-01 9.349814057350158691e-02 -5.226193927228450775e-03 1.023974567651748657e-01 7.522677071392536163e-03 2.189863622188568115e-01 8.657725900411605835e-02 -3.157404959201812744e-01 4.599066078662872314e-02 1.115978695452213287e-03 1.210030466318130493e-01 -1.796009093523025513e-01 -8.154444396495819092e-03 -1.457828469574451447e-02 6.303527951240539551e-02
2.679976820945739746e-01 -3.644514083862304688e-02 2.763617597520351410e-02 2.402942627668380737e-01 -2.790059447288513184e-01 3.246000409126281738e-01 -9.174967557191848755e-02 -2.178297191858291626e-01 -2.012460678815841675e-01 2.569892257452011108e-02 1.607942134141921997e-01 -1.151266470551490784e-01 -2.632583081722259521e-01 3.068329989910125732e-01 -6.579963862895965576e-02 -4.760378226637840271e-02 -1.028698030859231949e-02 -3.140296339988708496e-01 8.908760547637939453e-02 -1.378039568662643433e-01 7.629141211509704590e-02 -5.039726942777633667e-02 1.648421883583068848e-01 7.385990023612976074e-02 -1.710433810949325562e-01 -1.265005469322204590e-01 2.828973904252052307e-02 -5.780315399169921875e-02 -2.218218743801116943e-01 3.294973075389862061e-01 4.379755258560180664e-02 5.677329376339912415e-02
-4.975171294063329697e-03 7.521237432956695557e-02 -9.497172385454177856e-02 1.231071501970291138e-01 -1.370523571968078613e-01 4.713775813579559326e-01 -1.925556510686874390e-01 -1.249783299863338470e-02 9.406017512083053589e-02 2.186529040336608887e-01 5.704385787248611450e-02 3.300683200359344482e-01 -2.684909403324127197e-01 5.838899686932563782e-02 3.747005760669708252e-01 -1.397849470376968384e-01 -2.505788765847682953e-02 2.815862745046615601e-02 1.958407163619995117e-01 -9.839766472578048706e-02 -7.354435324668884277e-02 2.699178457260131836e-01 -1.019320636987686157e-01 -1.687370389699935913e-01 3.235162794589996338e-02 -1.958350464701652527e-02 -6.960559636354446411e-02 -1.103975772857666016e-01 -3.027452230453491211e-01 -8.508912473917007446e-02 5.115181580185890198e-02 -3.285941481590270996e-02
3.077113628387451172e-01 -1.749027073383331299e-01 1.720420420169830322e-01 1.018844097852706909e-01 -1.118891090154647827e-01 3.043816685676574707e-01 -1.823212206363677979e-01 1.951822787523269653e-01 3.924072086811065674e-01 9.825814515352249146e-02 2.686263322830200195e-01 2.020128667354583740e-01 -6.808900088071823120e-02 -1.023201495409011841e-01 -5.792069062590599060e-02 3.735269904136657715e-01 1.136905625462532043e-01 1.364876776933670044e-01 1.234642714262008667e-01 7.629821449518203735e-02 -6.250786036252975464e-02 -4.681153967976570129e-02 -9.683568775653839111e-02 2.964487113058567047e-02 -1.904371380805969238e-01 -1.080486476421356201e-01 -2.186048477888107300e-01 -3.906495124101638794e-02 -1.535006910562515259e-01 6.986504420638084412e-03 1.802505850791931152e-01 -3.631714358925819397e-02
2.528430521488189697e-01 2.721116319298744202e-02 -7.684131711721420288e-02 3.557787835597991943e-01 -2.531276345252990723e-01 2.895174920558929443e-01 -2.244055271148681641e-02 -1.614443808794021606e-01 -2.968286909162998199e-02 -5.794194713234901428e-02 7.162688672542572021e-02 2.335097640752792358e-02 -8.171340078115463257e-02 1.776492446660995483e-01 1.128944233059883118e-01 1.277867853641510010e-01 1.108746007084846497e-01 -1.534572243690490723e-01 3.164327442646026611e-01 1.381410211324691772e-01 -2.002121955156326294e-01 -2.990148365497589111e-01 -4.166243597865104675e-02 1.042567864060401917e-01 -2.123206257820129395e-01 3.188612163066864014e-01 5.821452662348747253e-02 -8.337594568729400635e-02 2.154228836297988892e-02 9.143683314323425293e-02 1.836870014667510986e-01 -2.331231534481048584e-01
1.179096102714538574e-01 -2.833658456802368164e-02 -7.858197391033172607e-02 1.248322129249572754e-01 -3.698553442955017090e-01 6.936495006084442139e-02 -3.241592347621917725e-01 6.786990165710449219e-02 -1.318902359344065189e-03 2.571803927421569824e-01 1.694205701351165771e-01 3.548468351364135742e-01 -1.468948274850845337e-01 2.411907166242599487e-01 -1.330585032701492310e-01 -2.340088635683059692e-01 -3.156163915991783142e-02 4.022170975804328918e-02 8.841267228126525879e-02 1.276882588863372803e-01 -1.122456192970275879e-01 1.914526894688606262e-02 2.464233934879302979e-01 1.692615821957588196e-02 -1.147834956645965576e-01 -6.367042660713195801e-02 3.495879769325256348e-01 -1.556973010301589966e-01 -2.248739898204803467e-01 -2.139562368392944336e-02 -4.734104499220848083e-03 1.543523073196411133e-01
2.858129441738128662e-01 -3.561858832836151123e-01 8.240335434675216675e-02 1.155680418014526367e-01 -1.096013002097606659e-02 3.574949800968170166e-01 -1.358323395252227783e-01 4.658923670649528503e-02 3.094414174556732178e-01 1.002735942602157593e-01 9.356991201639175415e-02 5.745978280901908875e-02 -3.749237954616546631e-02 1.024130731821060181e-01 1.413706094026565552e-01 1.715646833181381226e-01 1.252152174711227417e-01 -7.904353737831115723e-02 -1.231609061360359192e-01 -1.153689026832580566e-01 -1.486979126930236816e-01 4.984285682439804077e-02 -1.678031533956527710e-01 -1.654116064310073853e-01 -3.918766677379608154e-01 -1.678639054298400879e-01 -1.341499537229537964e-01 -2.134158909320831299e-01 -1.275112032890319824e-01 -1.392058283090591431e-01 1.163663938641548157e-01 1.363327354192733765e-01
7.805711030960083008e-02 -2.991209328174591064e-01 -2.448522895574569702e-01 5.591780692338943481e-02 -2.931465506553649902e-01 1.326109766960144043e-01 -3.512607216835021973e-01 4.135330393910408020e-02 3.016660213470458984e-01 7.483478635549545288e-02 8.885630406439304352e-03 1.998459994792938232e-01 1.385240554809570312e-01 1.728300750255584717e-01 1.403655856847763062e-01 1.166052073240280151e-01 7.765838503837585449e-02 1.044424995779991150e-01 -3.678720816969871521e-02 1.565245836973190308e-01 4.827604442834854126e-02 -2.833816222846508026e-02 -8.676271140575408936e-02 1.648178696632385254e-01 -1.489390134811401367e-01 -2.566002011299133301e-01 4.328896477818489075e-02 -7.432721555233001709e-02 -3.375137150287628174e-01 -8.848320692777633667e-02 3.091161549091339111e-01 -2.049431763589382172e-02
4.466176405549049377e-02 -3.148651421070098877e-01 9.556438773870468140e-02 3.248611986637115479e-01 -1.405172348022460938e-01 4.271298646926879883e-01 -1.118934247642755508e-02 1.761517673730850220e-01 1.797508597373962402e-01 8.828907273709774017e-03 2.892260849475860596e-01 -1.568834632635116577e-01 4.199212044477462769e-02 2.920863032341003418e-01 -7.496059685945510864e-02 2.846670746803283691e-01 1.136856302618980408e-01 -1.906220987439155579e-02 -4.303845763206481934e-02 -1.695982515811920166e-01 -7.979857176542282104e-02 8.689168840646743774e-02 1.613730750977993011e-02 5.591011792421340942e-02 -2.168781459331512451e-01 -1.702928096055984497e-01 9.297719225287437439e-03 -2.703430652618408203e-01 -5.506697576493024826e-03 4.039756953716278076e-02 1.238023340702056885e-01 -9.522961080074310303e-02
3.115736544132232666e-01 3.430342767387628555e-03 6.354546546936035156e-02 2.212183922529220581e-01 -2.391570806503295898e-01 5.141353011131286621e-01 -1.207512542605400085e-01 -1.653910875320434570e-01 -1.977596879005432129e-01 -7.444714661687612534e-03 6.560371071100234985e-02 8.006257563829421997e-02 -2.768550813198089600e-01 2.212362736463546753e-01 -8.259563893079757690e-02 -8.868603408336639404e-02 1.278178859502077103e-02 -2.414644956588745117e-01 -1.310285832732915878e-02 -2.095124274492263794e-01 1.539635360240936279e-01 -1.047188565135002136e-01 1.357480585575103760e-01 -1.178246065974235535e-01 -1.494729369878768921e-01 -6.165603175759315491e-03 -1.588066667318344116e-01 -1.380728781223297119e-01 -1.350040733814239502e-01 1.393445432186126709e-01 4.820705205202102661e-02 1.419897675514221191e-01
3.425541520118713379e-01 3.113568387925624847e-02 -5.666390992701053619e-03 2.005970776081085205e-01 -1.986967325210571289e-01 1.409769207239151001e-01 -9.715514630079269409e-02 1.232872977852821350e-01 4.620672762393951416e-01 7.917963713407516479e-02 1.710028648376464844e-01 6.195296347141265869e-02 4.440677165985107422e-02 4.150121659040451050e-02 2.849588990211486816e-01 5.772666633129119873e-02 -2.325928397476673126e-02 -1.444067619740962982e-02 7.025040220469236374e-03 3.196122497320175171e-02 -1.187225952744483948e-01 1.519833356142044067e-01 -1.751528531312942505e-01 7.740196585655212402e-02 1.144454926252365112e-01 -6.169066578149795532e-02 -1.439676731824874878e-01 -8.837372064590454102e-02 -3.169880211353302002e-01 3.648987412452697754e-01 2.384084761142730713e-01 -6.886993348598480225e-02
2.622328400611877441e-01 1.748838722705841064e-01 -1.424476802349090576e-01 3.154728710651397705e-01 1.482087522745132446e-01 3.484393358230590820e-01 -2.937771379947662354e-02 7.839889265596866608e-03 3.563433140516281128e-02 -2.993694972246885300e-03 1.767898201942443848e-01 3.205847740173339844e-02 -1.886765509843826294e-01 9.129416942596435547e-02 6.839974969625473022e-02 -2.612597048282623291e-01 9.165072441101074219e-02 -1.679783165454864502e-01 9.582060575485229492e-02 1.158872693777084351e-01 -2.292288653552532196e-02 1.086171343922615051e-01 2.646736800670623779e-01 -2.071682810783386230e-01 -4.098664522171020508e-01 -1.822275221347808838e-01 -5.637190490961074829e-02 -7.273120433092117310e-02 -1.450848877429962158e-01 1.124784275889396667e-01 -1.134489700198173523e-01 2.129466086626052856e-01
3.987950682640075684e-01 -3.665213286876678467e-02 2.680366337299346924e-01 2.610788047313690186e-01 1.210568845272064209e-01 3.364354968070983887e-01 -1.699599325656890869e-01 -5.581015720963478088e-02 3.323992423247545958e-04 1.688520759344100952e-01 1.643983274698257446e-01 -1.939515471458435059e-01 2.241032198071479797e-02 1.805278807878494263e-01 -1.111692339181900024e-01 9.877444803714752197e-02 1.128436848521232605e-01 -8.018290996551513672e-02 5.626585707068443298e-02 2.433739453554153442e-01 8.843753486871719360e-02 -3.661131486296653748e-02 -2.341965734958648682e-01 1.355669945478439331e-01 -3.375957012176513672e-01 -1.553825885057449341e-01 -1.519846767187118530e-01 -1.110428273677825928e-01 -6.032772734761238098e-02 -1.747998595237731934e-01 5.280916392803192139e-02 -1.301174759864807129e-01
3.375236988067626953e-01 -8.544267714023590088e-02 2.450391463935375214e-02 2.724089026451110840e-01 -1.551313847303390503e-01 4.514335393905639648e-01 -2.413470149040222168e-01 -1.871840506792068481e-01 -1.074418053030967712e-01 -4.282886534929275513e-02 2.197063416242599487e-01 1.012633740901947021e-01 -1.758669763803482056e-01 1.104618832468986511e-01 -1.677865721285343170e-02 -1.038021966814994812e-01 -7.923439890146255493e-02 -2.877444624900817871e-01 1.203515753149986267e-02 -1.946880519390106201e-01 6.640798598527908325e-02 -5.006957054138183594e-02 1.715015619993209839e-01 -7.495833933353424072e-02 -1.568344384431838989e-01 -4.489986225962638855e-02 -1.815715432167053223e-01 -2.074155360460281372e-01 -1.335569024085998535e-01 2.183321863412857056e-01 -1.212716028094291687e-01 6.962628662586212158e-02
4.118618667125701904e-01 -7.676164060831069946e-02 -1.327895969152450562e-01 2.903345227241516113e-01 -1.274275332689285278e-01 4.443127512931823730e-01 -1.786165535449981689e-01 -3.577617704868316650e-01 -1.048223748803138733e-01 -1.033111959695816040e-01 1.458602845668792725e-01 -9.862298145890235901e-03 -6.485085189342498779e-02 1.142204254865646362e-01 3.947709128260612488e-02 -1.437124162912368774e-01 -2.200076729059219360e-02 -3.221406042575836182e-01 -2.919511497020721436e-02 -1.045999974012374878e-01 7.708470523357391357e-02 -3.448799252510070801e-02 9.313601255416870117e-02 2.457003109157085419e-02 -1.571257263422012329e-01 -1.195839196443557739e-01 -5.639117583632469177e-02 -1.616925746202468872e-01 -1.976514011621475220e-01 1.497649550437927246e-01 -9.891226887702941895e-03 6.431177258491516113e-02
2.367146611213684082e-01 9.066691994667053223e-02 -4.897560924291610718e-02 2.404863387346267700e-01 -8.021468669176101685e-02 2.851974070072174072e-01 -2.534038126468658447e-01 -4.766533151268959045e-02 3.919772207736968994e-01 2.061860868707299232e-03 4.181929528713226318e-01 8.964314311742782593e-02 -1.219354942440986633e-01 2.894688844680786133e-01 3.137984126806259155e-02 5.660402402281761169e-02 2.844126708805561066e-02 4.858476296067237854e-02 -3.998579829931259155e-02 1.251541823148727417e-01 1.872716397047042847e-01 -1.323609948158264160e-01 1.881486177444458008e-01 -1.361089497804641724e-01 2.319091409444808960e-01 -2.304193330928683281e-03 3.570251911878585815e-02 7.016159594058990479e-02 -1.700329929590225220e-01 2.235232740640640259e-01 1.190820336341857910e-01 4.299807548522949219e-02
1.957550346851348877e-01 1.616486581042408943e-03 2.325775101780891418e-02 -6.320010870695114136e-02 -8.782292902469635010e-02 3.286606967449188232e-01 -3.577978014945983887e-01 -1.413106173276901245e-01 1.279609352350234985e-01 5.814698059111833572e-03 2.353514879941940308e-01 8.312849700450897217e-02 -2.714103460311889648e-01 3.309727609157562256e-01 2.457483410835266113e-01 -4.369156807661056519e-02 2.214333740994334221e-03 -1.231525391340255737e-01 1.566811501979827881e-01 2.821761369705200195e-01 -8.192674070596694946e-02 1.912561357021331787e-01 1.317365765571594238e-01 -4.042991250753402710e-02 -8.134943246841430664e-02 -1.723749935626983643e-01 2.108202278614044189e-01 5.249266698956489563e-02 1.538453549146652222e-01 8.629143983125686646e-02 2.464157938957214355e-01 1.105282008647918701e-01
2.168081998825073242e-01 -1.322320401668548584e-01 -2.703250758349895477e-02 -1.867783665657043457e-01 -1.644695103168487549e-01 4.419511854648590088e-01 -1.679230183362960815e-01 2.104071080684661865e-01 4.439214989542961121e-02 -1.124180629849433899e-01 2.988886237144470215e-01 -9.802868589758872986e-03 -3.312446177005767822e-02 -8.320775628089904785e-02 3.228189349174499512e-01 7.177598774433135986e-02 -3.507535438984632492e-03 -2.895930111408233643e-01 -9.410247951745986938e-02 2.604933977127075195e-01 -1.403339952230453491e-01 1.403528302907943726e-01 1.153450012207031250e-01 -1.140501797199249268e-01 1.455307751893997192e-02 -1.477785855531692505e-01 -1.490953713655471802e-01 -1.682857424020767212e-01 -2.362465858459472656e-01 1.614668667316436768e-01 -4.518039152026176453e-02 -2.846149355173110962e-02
3.720304071903228760e-01 -3.934403881430625916e-02 -1.575987040996551514e-02 2.655754089355468750e-01 -1.389963924884796143e-01 4.373700022697448730e-01 -9.094880521297454834e-02 -1.746166944503784180e-01 -1.433756053447723389e-01 5.171145871281623840e-02 1.969632506370544434e-01 1.511385664343833923e-02 -1.531738042831420898e-01 2.387506216764450073e-01 -5.969579890370368958e-02 -1.284327805042266846e-01 -1.821752637624740601e-01 -2.192635238170623779e-01 2.289112284779548645e-02 -1.945277899503707886e-01 -1.554048620164394379e-02 -5.962858721613883972e-02 1.284603178501129150e-01 -1.224963739514350891e-02 -1.174171492457389832e-01 -4.891688004136085510e-02 -4.458462446928024292e-02 -2.059843689203262329e-01 -3.270639479160308838e-01 1.941809058189392090e-01 -7.106751948595046997e-02 1.634387075901031494e-01
2.692309021949768066e-01 1.131452023983001709e-01 7.320506963878870010e-03 3.870500326156616211e-01 -1.707166880369186401e-01 1.111167818307876587e-01 -4.927122592926025391e-02 -8.143202960491180420e-02 -6.232819706201553345e-02 -3.733122944831848145e-01 3.414617180824279785e-01 2.651040852069854736e-01 -1.150610148906707764e-01 8.907908201217651367e-02 -4.816164076328277588e-02 1.845118850469589233e-01 5.140925198793411255e-02 2.094449549913406372e-01 1.219308376312255859e-01 2.743363380432128906e-03 1.754578202962875366e-01 3.133187294006347656e-01 1.289198547601699829e-01 2.087550610303878784e-01 -8.338290452957153320e-02 -2.186243608593940735e-02 8.085305243730545044e-02 -2.217963039875030518e-01 -6.727168709039688110e-02 -2.444064989686012268e-02 -5.731703341007232666e-02 6.732696294784545898e-02
2.158386409282684326e-01 -3.091611899435520172e-02 -9.548981487751007080e-02 3.438484966754913330e-01 -1.104142963886260986e-01 1.085030585527420044e-01 -2.305357605218887329e-01 -1.909377425909042358e-01 -1.776371449232101440e-01 2.184900641441345215e-01 3.874530196189880371e-01 3.938758969306945801e-01 5.740397423505783081e-02 1.586147844791412354e-01 2.065583318471908569e-01 -8.597555011510848999e-02 -2.710102312266826630e-02 1.948463544249534607e-02 -4.399097338318824768e-02 1.913727223873138428e-01 9.923006594181060791e-02 -4.034298285841941833e-02 -2.228760905563831329e-02 1.322326958179473877e-01 -1.672566682100296021e-02 -1.000876575708389282e-01 -1.237429082393646240e-01 -2.755316495895385742e-01 -1.082918569445610046e-01 -1.116233244538307190e-01 2.098304778337478638e-01 -9.800232201814651489e-02
3.681073784828186035e-01 -8.902167528867721558e-02 -1.733542382717132568e-01 2.291113287210464478e-01 -3.390580117702484131e-01 3.757332861423492432e-01 -1.542662829160690308e-01 -3.105328083038330078e-01 -2.052664160728454590e-01 -1.475285440683364868e-01 1.663458794355392456e-01 -1.647670008242130280e-02 -4.043422266840934753e-02 1.385457068681716919e-01 1.395824253559112549e-01 4.328920505940914154e-03 -1.471545994281768799e-01 -2.018792480230331421e-01 9.851692616939544678e-02 -2.185204923152923584e-01 1.841244101524353027e-01 -7.189965248107910156e-02 3.958242014050483704e-02 8.967923372983932495e-02 -7.808898389339447021e-02 1.756988614797592163e-01 8.856060355901718140e-02 -1.530044525861740112e-01 -1.377539187669754028e-01 -6.500527262687683105e-02 6.521414220333099365e-02 3.560341894626617432e-02
2.246304154396057129e-01 4.974671639502048492e-03 1.775712668895721436e-01 3.671447038650512695e-01 -1.513510793447494507e-01 3.800557851791381836e-01 -1.669852435588836670e-01 -4.253786802291870117e-01 -2.259108871221542358e-01 2.405158011242747307e-03 1.224166676402091980e-01 -2.849167399108409882e-02 9.412337094545364380e-02 4.646331444382667542e-02 8.355457335710525513e-02 -7.401575148105621338e-02 -4.350121691823005676e-02 -2.564363479614257812e-01 -1.004366111010313034e-02 1.117312461137771606e-01 9.852712601423263550e-02 3.199789300560951233e-02 7.349368184804916382e-02 1.320153623819351196e-01 -1.646855324506759644e-01 -1.860142685472965240e-03 7.545703090727329254e-03 -1.789379864931106567e-01 -2.822447121143341064e-01 -6.280758418142795563e-03 1.493563950061798096e-01 2.041697353124618530e-01
8.668172359466552734e-02 2.263282192870974541e-03 2.507371008396148682e-01 2.783508300781250000e-01 2.663838677108287811e-02 4.884009063243865967e-02 -3.389488160610198975e-01 -1.386942863464355469e-01 3.413931280374526978e-02 3.326568007469177246e-01 2.319855988025665283e-01 -2.812364138662815094e-02 -6.248175725340843201e-02 1.528192013502120972e-01 1.693245023488998413e-01 -3.000598028302192688e-02 5.123080611228942871e-01 1.070190966129302979e-01 -9.184154123067855835e-02 -1.420753300189971924e-01 9.448441863059997559e-02 -1.804408431053161621e-01 -4.984916374087333679e-02 -1.146480590105056763e-01 5.370345432311296463e-03 -1.359062343835830688e-01 6.080782413482666016e-02 -4.266717284917831421e-02 -2.713355980813503265e-02 1.138916090130805969e-01 2.710510194301605225e-01 1.442594379186630249e-01
2.711735665798187256e-01 -2.009805738925933838e-01 -2.042739987373352051e-01 4.435473084449768066e-01 -9.594722837209701538e-02 4.519781172275543213e-01 -1.385069042444229126e-01 1.145898699760437012e-01 5.853237584233283997e-02 8.563657104969024658e-02 -1.194555982947349548e-01 1.630249433219432831e-02 -1.108543202280998230e-02 -1.698433309793472290e-01 3.094476880505681038e-03 4.873199015855789185e-02 9.435600042343139648e-02 6.827999651432037354e-02 1.720325648784637451e-01 -1.024953126907348633e-01 3.978141024708747864e-02 2.018741071224212646e-01 -1.873164474964141846e-01 -1.521027833223342896e-01 -1.173979490995407104e-01 -5.110628530383110046e-02 -8.910650759935379028e-02 -2.374881953001022339e-01 2.354237483814358711e-03 1.587303280830383301e-01 2.875861823558807373e-01 -4.785284027457237244e-02
3.023902140557765961e-02 1.500883698463439941e-01 4.506023228168487549e-02 8.020421117544174194e-02 -9.332619607448577881e-02 2.925120294094085693e-01 -1.682727038860321045e-01 -7.748256623744964600e-02 9.124860912561416626e-02 2.857483327388763428e-01 1.091493293642997742e-01 2.293992936611175537e-01 -2.264325171709060669e-01 -3.058744827285408974e-03 3.157663643360137939e-01 -1.779281198978424072e-01 2.110640704631805420e-01 6.549747288227081299e-02 2.662823200225830078e-01 1.312574595212936401e-01 -1.783681958913803101e-01 2.645542621612548828e-01 -3.786090761423110962e-02 -1.888302415609359741e-01 1.542669720947742462e-02 4.203002154827117920e-02 5.678997188806533813e-02 -2.274458259344100952e-01 -3.349235653877258301e-01 5.156149715185165405e-02 2.228036373853683472e-01 7.097345590591430664e-02
3.472231030464172363e-01 -8.489139378070831299e-02 6.663496792316436768e-02 2.552323341369628906e-01 -9.413411840796470642e-03 7.786300778388977051e-02 -1.721126586198806763e-01 8.711932599544525146e-02 -1.347712427377700806e-01 3.130913078784942627e-01 7.739195972681045532e-02 -4.691162332892417908e-02 -2.993070483207702637e-01 4.123368486762046814e-02 9.629800170660018921e-02 9.866934269666671753e-02 1.717615425586700439e-01 3.063636645674705505e-02 1.551764309406280518e-01 -9.402722865343093872e-02 -5.928529053926467896e-02 3.088968247175216675e-02 -3.025374375283718109e-02 -9.874879568815231323e-02 -3.351116180419921875e-01 -3.104478418827056885e-01 2.719019949436187744e-01 -3.671493381261825562e-02 -1.475986093282699585e-01 -9.450986981391906738e-02 3.554820716381072998e-01 -7.120561599731445312e-02
-6.171775236725807190e-02 -3.777593672275543213e-01 2.065542191267013550e-01 4.453105926513671875e-01 -1.721500977873802185e-02 3.390857875347137451e-01 -2.706235647201538086e-02 8.527628332376480103e-02 7.503997534513473511e-02 9.293881803750991821e-02 2.907155156135559082e-01 7.071924954652786255e-02 4.106421396136283875e-02 2.399692833423614502e-01 -8.744643069803714752e-03 1.796393245458602905e-01 2.117161154747009277e-01 -2.488465905189514160e-01 -7.632594555616378784e-02 -1.522032320499420166e-01 3.463022783398628235e-02 7.035416085273027420e-03 5.584944039583206177e-02 -9.318716078996658325e-02 -1.199745684862136841e-01 -2.218207269906997681e-01 -6.655628234148025513e-02 -1.478579789400100708e-01 -1.140350997447967529e-01 6.596735864877700806e-02 1.587298363447189331e-01 1.122789755463600159e-01
3.238098919391632080e-01 -9.690423309803009033e-02 1.212835684418678284e-01 1.616031229496002197e-01 -1.846972256898880005e-01 1.041939854621887207e-01 -1.761798411607742310e-01 6.939174979925155640e-02 3.130445182323455811e-01 3.150979578495025635e-01 2.094894796609878540e-01 2.455218732357025146e-01 1.842378079891204834e-02 -1.535418182611465454e-01 -1.001815944910049438e-01 2.439622581005096436e-01 3.353291153907775879e-01 -5.101222544908523560e-02 2.711105346679687500e-02 1.082161590456962585e-01 -1.409705579280853271e-01 -4.116809926927089691e-03 7.279594242572784424e-02 -7.840500771999359131e-02 -8.972895890474319458e-02 -6.146206706762313843e-02 -1.571198999881744385e-01 -1.026578843593597412e-01 -2.441432476043701172e-01 -8.712216466665267944e-02 1.948562115430831909e-01 2.411214113235473633e-01
-2.103010192513465881e-02 2.064547240734100342e-01 -1.840961724519729614e-01 1.281393468379974365e-01 -2.242148965597152710e-01 2.943141758441925049e-01 3.305591270327568054e-02 -1.310874223709106445e-01 8.554887026548385620e-02 1.346744447946548462e-01 1.506714075803756714e-01 2.211315631866455078e-01 -1.607375591993331909e-01 5.019744634628295898e-01 9.744238108396530151e-02 -1.116520762443542480e-01 9.286873787641525269e-02 2.212797254323959351e-01 1.222335174679756165e-01 -2.257746644318103790e-02 -1.020021140575408936e-01 1.096622198820114136e-01 -1.142558529973030090e-01 4.154483601450920105e-02 8.997332304716110229e-02 -2.506210803985595703e-01 1.670269072055816650e-01 -5.520414561033248901e-02 -2.816684246063232422e-01 -5.797268822789192200e-02 2.443612515926361084e-01 -1.037786155939102173e-02
2.492310255765914917e-01 -1.632082909345626831e-01 3.929382264614105225e-01 2.311016172170639038e-01 -1.392860412597656250e-01 2.251469045877456665e-01 -2.188577502965927124e-01 -1.359612345695495605e-01 -1.702922396361827850e-02 2.799974679946899414e-01 2.147083431482315063e-01 3.301961347460746765e-03 -4.586309567093849182e-02 2.950554154813289642e-02 -1.706090867519378662e-01 1.517833620309829712e-01 5.257436260581016541e-02 -8.887065947055816650e-02 1.443983465433120728e-01 1.533175706863403320e-01 -2.898300252854824066e-02 -5.582301691174507141e-02 -1.869003325700759888e-01 4.444097727537155151e-02 -3.050243258476257324e-01 -1.810633093118667603e-01 -1.659923046827316284e-01 -2.945719361305236816e-01 -1.321021616458892822e-01 -1.066722795367240906e-01 1.465050280094146729e-01 2.679989486932754517e-02
2.109897881746292114e-01 2.839235821738839149e-04 -1.175486817955970764e-01 3.576624393463134766e-01 -2.761862576007843018e-01 2.063935250043869019e-01 -3.279840573668479919e-02 -1.653178036212921143e-01 2.741972506046295166e-01 1.269632726907730103e-01 4.129775762557983398e-01 2.145687937736511230e-01 -2.812039256095886230e-01 5.401638895273208618e-02 -1.566769555211067200e-02 3.348170220851898193e-02 1.894441200420260429e-03 -2.048541046679019928e-02 2.793278396129608154e-01 1.042214632034301758e-01 -9.056524932384490967e-02 1.142673641443252563e-01 1.361841410398483276e-01 -1.020343676209449768e-01 -1.814746111631393433e-01 -1.206865161657333374e-01 -1.529069095849990845e-01 1.348736733198165894e-01 7.210197299718856812e-02 1.765577942132949829e-01 9.963754564523696899e-02 1.767275109887123108e-02
2.039338499307632446e-01 -2.912043333053588867e-01 2.961634397506713867e-01 4.820399880409240723e-01 -4.498992487788200378e-02 2.186943143606185913e-01 -2.173576951026916504e-01 -4.494962096214294434e-02 -1.608737260103225708e-01 -8.907393552362918854e-03 1.063412502408027649e-01 -1.205676421523094177e-01 -6.076141074299812317e-02 1.003956198692321777e-01 -6.498589366674423218e-02 1.376552730798721313e-01 3.691672682762145996e-01 2.177455089986324310e-02 -1.108634620904922485e-01 8.305394649505615234e-02 -1.088088229298591614e-01 -3.693785518407821655e-02 1.413707882165908813e-01 1.333091557025909424e-01 -1.235664114356040955e-01 -2.346144169569015503e-01 6.809692829847335815e-02 -1.772035062313079834e-01 1.247664466500282288e-01 1.409453004598617554e-01 1.297245621681213379e-01 -1.231864839792251587e-02
1.503506749868392944e-01 -1.349267810583114624e-01 1.126341372728347778e-01 -6.134045124053955078e-02 -3.806041777133941650e-01 3.020028769969940186e-01 3.398112207651138306e-02 8.519950509071350098e-02 -4.135439544916152954e-02 3.042877838015556335e-02 3.121495246887207031e-01 7.305049896240234375e-02 -1.062908768653869629e-01 6.478958297520875931e-03 2.972460091114044189e-01 2.560340613126754761e-02 2.917618155479431152e-01 -2.376029789447784424e-01 -8.180270902812480927e-03 2.877705693244934082e-01 1.149228215217590332e-01 6.026538833975791931e-02 2.196555882692337036e-01 2.878868021070957184e-02 -4.645028710365295410e-02 9.541618078947067261e-02 -8.373540639877319336e-02 -3.076729364693164825e-02 -3.237604498863220215e-01 2.499777525663375854e-01 1.004797592759132385e-01 7.416000962257385254e-02
2.737589478492736816e-01 -6.375685334205627441e-02 4.773561283946037292e-02 1.484421193599700928e-01 -2.755690515041351318e-01 3.721882104873657227e-01 -2.288126349449157715e-01 -2.793253958225250244e-01 -2.688349783420562744e-01 -2.248323559761047363e-01 1.508353352546691895e-01 -6.550941616296768188e-02 -2.939625680446624756e-01 2.698825895786285400e-01 -3.285495564341545105e-02 1.194767728447914124e-01 9.280549734830856323e-02 -1.818755716085433960e-01 2.100671976804733276e-01 -8.177394419908523560e-02 9.429835528135299683e-02 -1.516789644956588745e-01 1.651858687400817871e-01 1.535224765539169312e-01 -1.073499172925949097e-01 -6.159960106015205383e-02 -7.333444058895111084e-02 -1.091734040528535843e-03 -1.127502471208572388e-01 2.147663198411464691e-02 -9.621142596006393433e-02 9.475536644458770752e-02
2.606019973754882812e-01 -1.122066080570220947e-01 -7.132121920585632324e-02 1.839921437203884125e-02 -6.472110003232955933e-02 4.271121621131896973e-01 -3.064794242382049561e-01 -1.569948047399520874e-01 3.219400718808174133e-02 3.570843040943145752e-01 -5.835215747356414795e-02 2.417901605367660522e-01 -1.290856748819351196e-01 -3.386591002345085144e-02 1.696871519088745117e-01 6.517847627401351929e-02 6.012018397450447083e-02 -5.794909968972206116e-02 1.126413606107234955e-02 1.003363579511642456e-01 1.200212761759757996e-01 3.929201662540435791e-01 1.661877632141113281e-01 4.979008808732032776e-02 -1.938614249229431152e-01 -2.527537345886230469e-01 -4.224714823067188263e-03 -8.306418359279632568e-02 -1.309511959552764893e-01 1.071598008275032043e-01 1.197788268327713013e-01 -1.403729151934385300e-02
2.066575735807418823e-01 -2.499977648258209229e-01 -9.000578895211219788e-03 4.361855089664459229e-01 -7.635574042797088623e-02 3.208191990852355957e-01 -1.616192460060119629e-01 7.883662730455398560e-02 1.449790149927139282e-01 -4.099653661251068115e-02 -1.010656356811523438e-02 9.817939996719360352e-02 9.881544113159179688e-02 -3.497177734971046448e-02 9.238632395863533020e-03 7.966352254152297974e-02 -4.521952196955680847e-02 1.825732588768005371e-01 1.329471357166767120e-02 1.080406680703163147e-01 -3.246579170227050781e-01 -1.754853874444961548e-02 -1.407321691513061523e-01 2.266907989978790283e-01 2.360357204452157021e-03 -1.853607892990112305e-01 -1.317852083593606949e-02 -3.484266698360443115e-01 -3.269880414009094238e-01 -1.151917427778244019e-01 -2.619985677301883698e-02 1.120515838265419006e-01
2.600419521331787109e-01 -2.846227958798408508e-02 6.118151172995567322e-02 3.340503573417663574e-01 -1.222660094499588013e-01 3.979925215244293213e-01 -7.384851574897766113e-02 -4.209027290344238281e-01 -1.096299067139625549e-01 2.468107501044869423e-03 1.952280998229980469e-01 5.636355653405189514e-02 -4.828647151589393616e-02 1.572887301445007324e-01 1.960147619247436523e-01 -1.375256329774856567e-01 -7.505387067794799805e-02 -3.208191692829132080e-01 1.808172017335891724e-01 -1.028927862644195557e-01 -1.017596945166587830e-01 -1.021458804607391357e-01 1.638718694448471069e-01 -2.360048145055770874e-02 -9.411921352148056030e-02 -1.185261085629463196e-01 1.427834946662187576e-02 -2.131123542785644531e-01 -1.881633549928665161e-01 -3.114349395036697388e-02 1.183393448591232300e-01 6.005646288394927979e-02
2.904835939407348633e-01 -1.918652206659317017e-01 2.176860123872756958e-01 7.200725376605987549e-02 1.813763938844203949e-02 3.174912631511688232e-01 -2.946060001850128174e-01 1.582841724157333374e-01 9.213263541460037231e-02 3.130908310413360596e-01 1.744266003370285034e-01 1.165389567613601685e-01 9.614448994398117065e-03 -1.179731101728975773e-03 4.355022311210632324e-02 -7.069806754589080811e-02 3.937056660652160645e-02 -1.922520846128463745e-01 -9.509466588497161865e-02 2.615251205861568451e-02 -3.814677596092224121e-01 4.600587300956249237e-03 -1.448893249034881592e-01 -1.419745683670043945e-01 -2.731064856052398682e-01 -1.822502911090850830e-01 2.348726540803909302e-01 5.988312885165214539e-02 -1.840239316225051880e-01 1.006169393658638000e-01 1.004306897521018982e-01 -1.395516097545623779e-02
2.416820973157882690e-01 -2.850993275642395020e-01 2.747128009796142578e-01 2.156221866607666016e-01 -2.222950458526611328e-01 1.157459616661071777e-01 -2.393631637096405029e-01 3.338375389575958252e-01 1.903205513954162598e-01 2.600957639515399933e-02 1.274687200784683228e-01 9.968515485525131226e-02 -1.076165735721588135e-01 1.426122058182954788e-02 -1.152348890900611877e-01 2.911642193794250488e-01 3.134853839874267578e-01 3.637770563364028931e-02 1.533682495355606079e-01 1.701305210590362549e-01 -1.028635501861572266e-01 1.370592694729566574e-02 -2.815751545131206512e-02 9.464822709560394287e-02 -2.031519412994384766e-01 -9.620404988527297974e-02 -2.026050388813018799e-01 -9.766270965337753296e-02 -9.099070727825164795e-02 -1.267131716012954712e-01 1.885605156421661377e-01 1.684002578258514404e-02
1.231007128953933716e-01 -2.410591691732406616e-01 -1.232481598854064941e-01 6.842681765556335449e-02 -2.237343341112136841e-01 9.060925990343093872e-02 -2.401610314846038818e-01 2.147673368453979492e-01 2.057676464319229126e-01 3.190929293632507324e-01 3.262721598148345947e-01 3.589859977364540100e-02 2.942288760095834732e-03 2.667894959449768066e-01 -1.633350700139999390e-01 -1.347756981849670410e-01 7.411385327577590942e-02 1.435847580432891846e-01 -1.226321980357170105e-01 -1.056631212122738361e-03 3.337607085704803467e-01 1.969618201255798340e-01 1.247551292181015015e-01 1.489584892988204956e-01 -1.076787039637565613e-01 3.837027028203010559e-02 2.316864877939224243e-01 -1.129542067646980286e-01 -2.098546624183654785e-01 1.279046833515167236e-01 -7.131922245025634766e-02 5.275325477123260498e-02
3.484132885932922363e-01 -2.702260315418243408e-01 2.269597649574279785e-01 2.733706235885620117e-01 -6.520757824182510376e-02 1.487273275852203369e-01 -1.831009835004806519e-01 1.125878393650054932e-01 1.944397389888763428e-01 -7.622879743576049805e-02 2.726603448390960693e-01 6.296177208423614502e-02 1.105917338281869888e-02 5.332050845026969910e-02 -9.205063432455062866e-02 3.452804386615753174e-01 2.461185678839683533e-03 -1.443896628916263580e-02 2.727572061121463776e-02 -1.359969377517700195e-01 1.314569711685180664e-01 1.595507115125656128e-01 6.798971444368362427e-02 -1.100142151117324829e-01 -2.793575525283813477e-01 8.436033129692077637e-02 -1.150634288787841797e-01 -2.977328598499298096e-01 -8.916317671537399292e-02 -2.240800112485885620e-01 2.588255144655704498e-02 1.714548915624618530e-01
2.801235914230346680e-01 1.094159781932830811e-01 -4.167886078357696533e-02 2.724419534206390381e-01 -9.487392753362655640e-02 2.741834521293640137e-01 8.037503808736801147e-02 -1.535509377717971802e-01 6.029893457889556885e-02 1.282377988100051880e-01 1.510669738054275513e-01 3.310136795043945312e-01 -2.043767422437667847e-01 -3.687218576669692993e-02 1.423065662384033203e-01 -1.279912292957305908e-01 8.243060111999511719e-02 -1.815521717071533203e-02 -7.339148968458175659e-02 1.364581733942031860e-01 -1.422428637742996216e-01 3.765771687030792236e-01 1.682816743850708008e-01 1.080312728881835938e-01 -2.384724020957946777e-01 1.092610880732536316e-02 -1.573064029216766357e-01 -2.323587983846664429e-02 -3.285115361213684082e-01 -2.154261469841003418e-01 1.143421456217765808e-01 6.562370806932449341e-02
3.877103924751281738e-01 2.330786585807800293e-01 -8.709105104207992554e-02 4.970331862568855286e-02 -3.464345335960388184e-01 2.089604884386062622e-01 -7.055755704641342163e-02 -7.841225713491439819e-02 2.836995720863342285e-01 -2.079275101423263550e-01 8.483147621154785156e-02 1.283851712942123413e-01 -2.965027093887329102e-01 1.965011805295944214e-01 1.613090336322784424e-01 -1.491056084632873535e-01 -1.938193589448928833e-01 -1.640726067125797272e-02 1.986932754516601562e-01 1.494198888540267944e-01 6.105308420956134796e-03 1.056012883782386780e-01 8.472463488578796387e-02 -1.573417037725448608e-01 -1.547200381755828857e-01 -1.355156302452087402e-01 3.104945272207260132e-02 7.338256388902664185e-02 -2.062277644872665405e-01 -5.540658161044120789e-02 2.069343328475952148e-01 9.206388145685195923e-02
2.102856189012527466e-01 3.468083590269088745e-02 8.453008532524108887e-02 5.538194626569747925e-02 -2.190354317426681519e-01 3.014895915985107422e-01 -2.855896949768066406e-01 1.208053752779960632e-01 5.761261656880378723e-02 7.577943056821823120e-02 2.109041661024093628e-01 1.292718574404716492e-02 -3.605629503726959229e-01 1.335820108652114868e-01 3.942222893238067627e-01 4.247370734810829163e-02 5.335432291030883789e-02 -8.882303535938262939e-02 1.757624298334121704e-01 2.551347911357879639e-01 -5.782363191246986389e-02 3.013141155242919922e-01 1.286578476428985596e-01 -4.186370968818664551e-02 2.978184446692466736e-02 5.418793298304080963e-04 1.518452465534210205e-01 7.651161868125200272e-03 1.254866719245910645e-01 -1.783114075660705566e-01 1.856447756290435791e-01 1.593498885631561279e-01
7.214675098657608032e-02 -1.828382164239883423e-02 2.906613945960998535e-01 2.472670823335647583e-01 -1.072277035564184189e-02 2.795198559761047363e-02 -2.890497744083404541e-01 8.485163748264312744e-02 2.094946354627609253e-01 1.096981316804885864e-01 1.619752682745456696e-02 -4.326219484210014343e-02 -1.040058135986328125e-01 1.005400940775871277e-01 -1.309609264135360718e-01 2.656577229499816895e-01 -3.870947286486625671e-02 -5.943011865019798279e-02 6.731839478015899658e-02 1.038240119814872742e-01 -1.256583817303180695e-02 1.197548583149909973e-01 7.242911309003829956e-02 1.688178330659866333e-01 -3.332856297492980957e-01 -2.371667772531509399e-01 3.723105192184448242e-01 6.932368129491806030e-02 -2.874818742275238037e-01 1.255970001220703125e-01 2.926568984985351562e-01 -1.645626872777938843e-01
1.597263216972351074e-01 -1.461454033851623535e-01 -2.220760583877563477e-01 1.732026934623718262e-01 -8.340546488761901855e-02 3.542386591434478760e-01 -9.435809403657913208e-02 -2.257026135921478271e-01 2.674200534820556641e-01 1.500311642885208130e-01 5.344147793948650360e-03 1.981760188937187195e-02 4.971437901258468628e-02 -1.638253331184387207e-01 2.451655715703964233e-01 -1.548174321651458740e-01 2.609102241694927216e-02 -2.969369851052761078e-02 2.364803403615951538e-01 -6.248169764876365662e-02 -2.604620903730392456e-02 1.942884624004364014e-01 -2.741794586181640625e-01 -2.873999252915382385e-02 -1.835030615329742432e-01 -2.305679470300674438e-01 4.685745015740394592e-02 -1.751593202352523804e-01 -2.554498016834259033e-01 4.726568295154720545e-04 3.088565170764923096e-01 -1.323704868555068970e-01
3.373723924160003662e-01 -5.702029913663864136e-03 4.553029313683509827e-02 3.680662065744400024e-02 7.772807031869888306e-02 3.371517062187194824e-01 -3.297990560531616211e-01 -3.133336082100868225e-02 8.079911023378372192e-02 2.805407345294952393e-01 -1.567326933145523071e-01 -1.519239973276853561e-02 -1.992501765489578247e-01 1.496073454618453979e-01 1.008983403444290161e-01 1.381324380636215210e-01 2.010424584150314331e-01 7.488307356834411621e-02 1.998936533927917480e-01 -3.944980353116989136e-02 2.653200924396514893e-01 3.481598794460296631e-01 1.161889284849166870e-01 3.391650319099426270e-02 -6.858300417661666870e-02 -1.391265541315078735e-01 -2.615366876125335693e-02 -3.184147924184799194e-02 -3.633719682693481445e-01 -7.942225784063339233e-03 3.749170340597629547e-03 -1.457238942384719849e-02
1.713581234216690063e-01 -7.571392506361007690e-02 7.671155035495758057e-02 3.586626648902893066e-01 -2.468771338462829590e-01 4.185650646686553955e-01 -1.715922802686691284e-01 -2.169719338417053223e-01 -2.195665836334228516e-01 -2.144862562417984009e-01 6.608626991510391235e-02 2.149039059877395630e-01 5.721250083297491074e-03 6.955737713724374771e-03 2.467667013406753540e-01 -1.384087502956390381e-01 -1.600701212882995605e-01 -2.775203883647918701e-01 -5.033901706337928772e-02 5.017573758959770203e-02 1.964961290359497070e-01 1.603728383779525757e-01 9.576290100812911987e-02 -9.355293959379196167e-02 -2.104096114635467529e-01 -1.298223435878753662e-01 1.316758394241333008e-01 -3.990615159273147583e-02 1.051696389913558960e-02 2.140902355313301086e-02 -5.166982766240835190e-03 1.490651965141296387e-01
9.054946899414062500e-02 -2.156869769096374512e-01 1.327678710222244263e-01 1.965063661336898804e-01 -1.828751116991043091e-01 1.194916889071464539e-01 -1.192141771316528320e-01 2.383685708045959473e-01 2.636952400207519531e-01 6.121796742081642151e-02 4.089712500572204590e-01 6.298814434558153152e-03 -9.994707256555557251e-02 1.827492862939834595e-01 -2.076617032289505005e-01 -2.051265910267829895e-03 3.359864056110382080e-01 1.635032296180725098e-01 9.083836525678634644e-02 -1.697540134191513062e-01 2.366810590028762817e-01 6.545270234346389771e-02 -1.451646834611892700e-01 -1.169801130890846252e-01 -1.353210359811782837e-01 -7.254177331924438477e-02 -6.291801482439041138e-02 -6.926845014095306396e-02 -1.427301764488220215e-01 7.444212585687637329e-02 2.961807847023010254e-01 -1.596104055643081665e-01
3.660641908645629883e-01 -4.849581420421600342e-02 4.051826894283294678e-01 -4.562741890549659729e-02 -1.836255490779876709e-01 2.923823893070220947e-01 -1.911581903696060181e-01 5.656579881906509399e-02 1.561042107641696930e-02 7.979767024517059326e-02 1.715316772460937500e-01 3.576221764087677002e-01 -3.386694937944412231e-02 -8.598101139068603516e-02 2.728517651557922363e-01 -1.428667902946472168e-01 -6.874711107229813933e-05 2.211640179157257080e-01 4.159533977508544922e-02 7.999172061681747437e-02 8.729908615350723267e-02 -8.455371111631393433e-02 -3.777416050434112549e-02 -1.738388789817690849e-03 -2.664921879768371582e-01 -2.976535856723785400e-01 -8.437493443489074707e-02 7.425504922866821289e-02 -3.845736384391784668e-02 -8.954869955778121948e-02 1.257221549749374390e-01 -1.792504452168941498e-02
6.413091905415058136e-03 -2.887347340583801270e-01 7.568442076444625854e-02 2.347073405981063843e-01 -2.888668477535247803e-01 4.280165433883666992e-01 -1.389005482196807861e-01 1.169578358530998230e-01 6.288741528987884521e-02 1.152740195393562317e-01 1.823793053627014160e-01 6.319382041692733765e-02 -8.654586970806121826e-02 1.048380732536315918e-01 1.797130703926086426e-01 -4.912372212857007980e-03 7.646531611680984497e-02 8.987510949373245239e-02 1.249845884740352631e-02 -1.722621917724609375e-01 -1.122460663318634033e-01 -1.772507578134536743e-01 -3.332841098308563232e-01 -1.412819921970367432e-01 -3.453660905361175537e-01 -1.124058216810226440e-01 6.366065889596939087e-02 -1.880619227886199951e-01 7.352155447006225586e-02 -2.694880403578281403e-02 2.049448788166046143e-01 1.121711358428001404e-01
1.961248815059661865e-01 -2.201488912105560303e-01 4.893985763192176819e-02 2.819184958934783936e-01 -2.732778489589691162e-01 4.560376405715942383e-01 -6.736839562654495239e-02 2.778188884258270264e-01 4.442907404154539108e-03 1.733088195323944092e-01 5.368788912892341614e-02 -9.324502199888229370e-02 1.195954456925392151e-01 8.733430504798889160e-02 1.466608643531799316e-01 -9.052709490060806274e-02 1.097912713885307312e-01 -5.976713448762893677e-02 -7.513758540153503418e-02 -2.897987961769104004e-01 6.799150258302688599e-02 -5.393080785870552063e-02 -1.223777234554290771e-01 -2.003092318773269653e-01 -3.258911669254302979e-01 -2.129385024309158325e-01 3.608198091387748718e-02 -7.753926515579223633e-02 1.866979524493217468e-02 -1.431242674589157104e-01 1.300347149372100830e-01 9.521083533763885498e-02
7.041753083467483521e-02 6.764316931366920471e-03 -5.492450296878814697e-02 9.571797400712966919e-02 -1.855243444442749023e-01 1.449968963861465454e-01 -2.160751968622207642e-01 2.463888078927993774e-01 -1.285554617643356323e-01 1.619923412799835205e-01 3.997838795185089111e-01 3.002060353755950928e-01 -5.003556981682777405e-02 4.229559376835823059e-02 3.063778765499591827e-02 -4.071951508522033691e-01 1.930245906114578247e-01 1.053822636604309082e-01 7.715536653995513916e-02 1.114223822951316833e-01 5.644587054848670959e-02 2.561401948332786560e-02 2.915610074996948242e-01 3.774513304233551025e-02 -3.716080188751220703e-01 9.412518888711929321e-02 -4.140989482402801514e-02 1.056770905852317810e-01 -9.541636705398559570e-02 1.530468165874481201e-01 8.135508000850677490e-02 1.524413377046585083e-02
4.285044670104980469e-01 -1.303794700652360916e-02 -6.359051913022994995e-02 3.094996511936187744e-01 6.923390179872512817e-02 2.071203291416168213e-01 -1.096372306346893311e-01 9.379127621650695801e-02 1.394599527120590210e-01 2.568254768848419189e-01 1.077318042516708374e-01 -1.259815096855163574e-01 -5.818140134215354919e-02 2.762189880013465881e-02 -1.216167658567428589e-01 -1.670008152723312378e-01 2.041355371475219727e-01 -1.674356758594512939e-01 2.116662263870239258e-01 1.497762976214289665e-03 -9.626856446266174316e-02 2.167735844850540161e-01 -1.707712374627590179e-02 -9.271210990846157074e-03 -9.713321924209594727e-02 -3.385798633098602295e-01 1.356574892997741699e-02 -1.221039891242980957e-01 -1.326724588871002197e-01 -2.469102106988430023e-02 2.273206859827041626e-01 -3.285716474056243896e-01
2.154750823974609375e-01 -2.494246140122413635e-02 -9.050054848194122314e-02 2.694072425365447998e-01 1.116443201899528503e-01 2.109064459800720215e-01 -1.136156022548675537e-01 -6.659702956676483154e-02 2.488453388214111328e-01 2.168380320072174072e-01 1.734368354082107544e-01 -2.753623425960540771e-01 -6.976670026779174805e-02 -2.819281443953514099e-02 8.148514479398727417e-02 -2.013047784566879272e-01 -1.163637265563011169e-03 -1.203381363302469254e-02 1.028165221214294434e-01 1.031072959303855896e-01 -1.296537071466445923e-01 -1.207693200558423996e-02 -3.400942950975149870e-04 5.812944099307060242e-02 -3.515196740627288818e-01 -3.081118464469909668e-01 2.557803094387054443e-01 -9.154476970434188843e-02 -1.772328168153762817e-01 -1.001780387014150620e-03 3.405130505561828613e-01 -2.210582345724105835e-01
1.990151256322860718e-01 -1.018985211849212646e-01 -1.155475899577140808e-01 2.620633840560913086e-01 -3.226550519466400146e-01 3.148997128009796143e-01 1.806432455778121948e-01 -1.185891181230545044e-01 9.297544509172439575e-02 1.811905950307846069e-01 2.354491204023361206e-01 9.130707383155822754e-02 -8.400796353816986084e-02 2.875816822052001953e-01 7.293775677680969238e-03 -6.747833639383316040e-02 -8.850496262311935425e-02 -2.296244800090789795e-01 2.717159092426300049e-01 -1.502804458141326904e-01 -4.597557708621025085e-02 -6.557692587375640869e-02 -1.896016895771026611e-01 -4.086420685052871704e-02 -9.083005599677562714e-03 1.892962753772735596e-01 2.201877385377883911e-01 -2.326194792985916138e-01 -9.918816387653350830e-02 1.055483818054199219e-01 2.247254550457000732e-01 -8.605535328388214111e-02
2.911868393421173096e-01 1.062810048460960388e-01 7.250463217496871948e-02 -2.309475652873516083e-02 -3.704554736614227295e-01 3.697302341461181641e-01 -5.347026884555816650e-02 2.872730605304241180e-03 2.424515318125486374e-03 2.780479937791824341e-02 3.051674962043762207e-01 -1.433080732822418213e-01 -1.747870147228240967e-01 3.131738305091857910e-01 -1.987720578908920288e-01 5.629368871450424194e-02 -1.867711842060089111e-01 -1.604370772838592529e-01 1.789792627096176147e-01 -5.410876497626304626e-02 2.601566016674041748e-01 4.674080759286880493e-02 4.136190190911293030e-02 6.133652105927467346e-02 -3.085822463035583496e-01 -1.303382813930511475e-01 9.813243150711059570e-02 6.901059299707412720e-02 -7.261245697736740112e-02 7.598931342363357544e-02 -1.453199535608291626e-01 7.665508985519409180e-02
-3.871861100196838379e-02 7.828865945339202881e-02 -1.809235960245132446e-01 2.899724841117858887e-01 -1.708800792694091797e-01 9.976346977055072784e-03 -1.039556115865707397e-01 1.226500943303108215e-01 -1.557462215423583984e-01 -9.856984019279479980e-02 2.226434946060180664e-01 6.759636849164962769e-02 2.296905815601348877e-01 4.056043326854705811e-01 1.090048700571060181e-01 -1.479364782571792603e-01 1.882376223802566528e-01 -3.275365009903907776e-02 2.828857302665710449e-02 1.681326329708099365e-01 -3.178574442863464355e-01 9.798023104667663574e-02 2.384117990732192993e-01 -2.780371718108654022e-02 -3.733842968940734863e-01 -4.701842367649078369e-02 -1.655028760433197021e-01 -1.569461226463317871e-01 -1.756371557712554932e-01 6.631743162870407104e-02 1.295239478349685669e-01 4.193401709198951721e-02
1.263975054025650024e-01 -2.354974746704101562e-01 8.134046941995620728e-02 8.751751482486724854e-02 -2.703881859779357910e-01 7.089221477508544922e-02 -4.395349696278572083e-02 2.630345523357391357e-01 5.793121084570884705e-02 6.693182140588760376e-02 -3.040404431521892548e-02 1.651262491941452026e-01 4.169618338346481323e-02 3.288168907165527344e-01 -1.816432774066925049e-01 -2.440295219421386719e-01 1.233368963003158569e-01 1.349890083074569702e-01 7.529468089342117310e-02 -8.208079636096954346e-02 2.423489987850189209e-01 -2.811624668538570404e-03 1.097183972597122192e-01 1.933454573154449463e-01 -2.674975991249084473e-01 -1.550213992595672607e-01 3.407234251499176025e-01 -3.098269999027252197e-01 -1.935194730758666992e-01 1.169776022434234619e-01 9.453848749399185181e-02 -6.970509886741638184e-02
2.822160720825195312e-01 2.233930677175521851e-02 -1.911588460206985474e-01 1.236183047294616699e-01 -2.715699076652526855e-01 5.824753548949956894e-03 -1.107652187347412109e-01 -1.578580401837825775e-02 1.965401023626327515e-01 -2.901631174609065056e-03 5.489663481712341309e-01 3.209730237722396851e-02 1.961960922926664352e-03 2.846332788467407227e-01 2.614582180976867676e-01 9.298330545425415039e-02 1.964590549468994141e-01 -1.139461025595664978e-01 1.743327639997005463e-02 1.017682030797004700e-01 -1.312442272901535034e-01 8.035515435039997101e-03 1.366352438926696777e-01 -1.275376826524734497e-01 1.471167057752609253e-01 3.651659004390239716e-03 2.113542109727859497e-01 -3.203334286808967590e-02 -2.589882314205169678e-01 -3.126010671257972717e-02 1.651633679866790771e-01 -7.431770116090774536e-02
2.739656269550323486e-01 -1.453213542699813843e-01 -1.042150333523750305e-02 2.313055098056793213e-01 1.692507416009902954e-02 4.039611816406250000e-01 -1.328575760126113892e-01 -5.833241343498229980e-02 2.232478260993957520e-01 9.455077350139617920e-02 -1.482050120830535889e-01 -3.231032490730285645e-01 -1.373745799064636230e-01 -1.168883405625820160e-02 8.814242482185363770e-02 1.416373346000909805e-02 2.493184991180896759e-02 -8.171676099300384521e-02 2.287717014551162720e-01 -2.107238164171576500e-03 -1.137154251337051392e-01 1.353915035724639893e-01 -1.223670970648527145e-02 2.038004249334335327e-01 -1.182879731059074402e-01 -2.258854061365127563e-01 -6.608634442090988159e-02 -7.675412297248840332e-02 -8.229771628975868225e-03 -9.076797962188720703e-02 4.306616783142089844e-01 -2.278887033462524414e-01
1.433162242174148560e-01 -3.663654997944831848e-02 1.605441421270370483e-01 -2.332140319049358368e-02 -3.341141343116760254e-01 3.304309844970703125e-01 5.576989427208900452e-02 1.131023466587066650e-01 -2.053305357694625854e-01 2.985080778598785400e-01 1.936269700527191162e-01 -1.743979007005691528e-01 -8.705431222915649414e-02 1.493201404809951782e-01 7.466568052768707275e-02 -6.373099982738494873e-03 2.123119868338108063e-02 8.941029198467731476e-03 2.097402215003967285e-01 1.792869567871093750e-01 2.910677157342433929e-02 4.183438420295715332e-01 1.823327839374542236e-01 6.195405125617980957e-02 -7.475766539573669434e-02 -1.181785315275192261e-01 1.156317815184593201e-01 -2.139691859483718872e-01 -9.301515668630599976e-02 -1.039170697331428528e-01 2.338713258504867554e-01 -1.948171406984329224e-01
2.058274149894714355e-01 -2.049435973167419434e-01 2.097675353288650513e-01 2.957344949245452881e-01 -6.165682896971702576e-02 -4.517869278788566589e-02 -1.615121364593505859e-01 2.561738789081573486e-01 3.364150598645210266e-02 -1.432394087314605713e-01 1.145712062716484070e-01 7.688176631927490234e-02 1.156607121229171753e-01 1.270029395818710327e-01 1.768505126237869263e-01 -3.651902377605438232e-01 -3.450847789645195007e-02 7.292951643466949463e-02 1.172185093164443970e-01 -2.279867529869079590e-01 1.263147741556167603e-01 1.602499037981033325e-01 6.686252355575561523e-02 1.280001103878021240e-01 -6.694492697715759277e-02 -2.298334687948226929e-01 -2.477769702672958374e-01 -8.414521813392639160e-02 -3.281946182250976562e-01 9.437295049428939819e-02 2.710756361484527588e-01 -3.446262702345848083e-02
1.305135339498519897e-01 7.368069142103195190e-02 9.850765019655227661e-02 1.325474027544260025e-02 -1.771012246608734131e-01 2.207017391920089722e-01 -9.542200714349746704e-02 2.722695171833038330e-01 -2.213197946548461914e-01 1.097591519355773926e-01 2.545453906059265137e-01 -1.071598455309867859e-01 4.729903861880302429e-02 4.438240826129913330e-01 1.292402744293212891e-01 -1.789193227887153625e-02 -6.880201399326324463e-02 6.756769865751266479e-02 -1.575540378689765930e-02 2.027576863765716553e-01 -3.040200471878051758e-01 2.595044970512390137e-01 -9.682253003120422363e-02 1.124095767736434937e-01 -3.878617286682128906e-02 6.927566975355148315e-02 5.436928942799568176e-02 -3.366379067301750183e-02 -3.439773619174957275e-01 -3.133586421608924866e-02 2.286434769630432129e-01 1.907600760459899902e-01
-2.037996239960193634e-02 1.614499837160110474e-01 -9.552196599543094635e-03 2.299076467752456665e-01 -7.633432745933532715e-02 2.548961937427520752e-01 -9.444819390773773193e-02 -2.416409403085708618e-01 1.111094057559967041e-01 1.224904693663120270e-02 9.996599704027175903e-02 1.796762794256210327e-01 -2.702610492706298828e-01 3.062703311443328857e-01 6.937458366155624390e-02 -1.674898713827133179e-01 2.066470533609390259e-01 -1.289823558181524277e-02 -2.631175331771373749e-02 7.406139373779296875e-02 -9.038650989532470703e-02 2.194146960973739624e-01 3.065666556358337402e-01 -1.866353303194046021e-02 -4.908697903156280518e-01 4.071151465177536011e-02 4.128672182559967041e-02 -4.755103960633277893e-02 -2.723934054374694824e-01 -7.629049569368362427e-02 3.971748426556587219e-02 -1.080820243805646896e-02
3.113036751747131348e-01 -1.174653023481369019e-01 1.609943807125091553e-01 -3.399012610316276550e-02 -2.840748727321624756e-01 2.505586147308349609e-01 5.826042965054512024e-02 -1.197057962417602539e-02 -5.129215121269226074e-02 -8.840423077344894409e-02 2.464271485805511475e-01 -4.256668686866760254e-02 -3.326139599084854126e-02 2.656260132789611816e-01 1.384847611188888550e-01 -9.330950677394866943e-02 -1.853290349245071411e-01 -1.772248446941375732e-01 2.284663766622543335e-01 9.863062202930450439e-02 -5.085376277565956116e-02 2.080388069152832031e-01 1.630400568246841431e-01 -1.008774414658546448e-01 -3.314161598682403564e-01 -1.742107421159744263e-01 2.269017696380615234e-02 1.562879234552383423e-01 -3.283498585224151611e-01 -2.751414850354194641e-02 -2.358489632606506348e-01 5.515293404459953308e-02
2.198379188776016235e-01 -1.467910408973693848e-01 -1.052076593041419983e-01 4.522326886653900146e-01 5.430705472826957703e-02 3.544361889362335205e-01 -1.174053847789764404e-01 -2.667653262615203857e-01 -1.051687151193618774e-01 5.922203883528709412e-03 2.638690769672393799e-01 5.435515940189361572e-02 1.088898777961730957e-01 1.504708379507064819e-01 1.275658607482910156e-01 -1.614572256803512573e-01 -3.044281899929046631e-01 -2.780665755271911621e-01 3.076972253620624542e-02 1.066536009311676025e-01 6.023817881941795349e-02 1.074871271848678589e-01 2.220576629042625427e-02 9.035170078277587891e-02 -1.644318699836730957e-01 -1.735387593507766724e-01 -5.706787854433059692e-02 2.205490507185459137e-02 -2.580491006374359131e-01 6.926403939723968506e-02 3.373904526233673096e-02 3.036548197269439697e-02
2.793019711971282959e-01 -7.710754871368408203e-02 6.743474397808313370e-03 3.792613446712493896e-01 -1.366167217493057251e-01 4.809405505657196045e-01 -3.214598298072814941e-01 -2.700573801994323730e-01 -1.106895282864570618e-01 -8.849816769361495972e-02 1.374356169253587723e-02 3.994095325469970703e-02 -1.743437796831130981e-01 1.082443818449974060e-01 -8.691723458468914032e-03 -2.277072519063949585e-02 -6.005712226033210754e-02 -3.074255883693695068e-01 1.110475435853004456e-01 -1.484918445348739624e-01 7.969165593385696411e-02 -6.852018088102340698e-02 1.211390942335128784e-01 -1.152404695749282837e-01 -9.498976916074752808e-02 5.498887971043586731e-02 -3.531529754400253296e-02 -1.638436019420623779e-01 -1.715075522661209106e-01 1.955970078706741333e-01 -3.360032290220260620e-02 -3.015911765396595001e-02
-6.258352193981409073e-03 -5.333989392966032028e-03 2.088679522275924683e-01 2.008466869592666626e-01 -9.720014780759811401e-02 2.866244614124298096e-01 -6.012223958969116211e-01 2.455481290817260742e-01 1.872785240411758423e-01 1.559740602970123291e-01 5.000916123390197754e-02 5.042224004864692688e-02 2.099440842866897583e-01 9.484513849020004272e-02 1.359521001577377319e-01 1.699366420507431030e-02 2.524008154869079590e-01 1.444194167852401733e-01 -1.158748120069503784e-01 -7.748230360448360443e-03 6.013068556785583496e-02 -1.041195243597030640e-01 6.771633774042129517e-02 -3.498736477922648191e-04 -1.065301895141601562e-01 -2.159292846918106079e-01 -6.846573087386786938e-04 -2.517925500869750977e-01 2.649988047778606415e-02 1.387033760547637939e-01 8.648917824029922485e-02 -2.067943662405014038e-02
2.708771824836730957e-02 -3.030432164669036865e-01 -2.100723385810852051e-01 3.000931143760681152e-01 -1.677684187889099121e-01 4.527235031127929688e-01 -1.829019039869308472e-01 3.472716808319091797e-01 5.920460913330316544e-03 1.143053248524665833e-01 1.602095067501068115e-01 -3.773948550224304199e-02 9.494473785161972046e-02 1.593739390373229980e-01 1.252726018428802490e-01 1.686991602182388306e-01 -5.452853813767433167e-02 -1.471813172101974487e-01 1.568953990936279297e-01 -1.271144598722457886e-01 -1.329820752143859863e-01 1.714102551341056824e-02 -3.846120089292526245e-02 -1.311354786157608032e-01 -1.159088239073753357e-01 -1.479364931583404541e-01 5.553076043725013733e-02 -2.565297782421112061e-01 -5.749362707138061523e-02 -6.366845220327377319e-02 2.172057181596755981e-01 8.072935789823532104e-02
1.182349026203155518e-01 1.612910651601850986e-03 -6.096714362502098083e-02 6.733360886573791504e-02 6.167465448379516602e-02 3.945489525794982910e-01 -2.387320399284362793e-01 -7.688850909471511841e-02 1.412796676158905029e-01 3.518479317426681519e-02 -6.517342478036880493e-02 1.735177785158157349e-01 3.022455237805843353e-02 -2.129236981272697449e-02 2.648345194756984711e-02 -6.951513886451721191e-02 1.668651252985000610e-01 1.848097331821918488e-02 3.238253593444824219e-01 1.588310301303863525e-01 1.532412618398666382e-01 2.914911508560180664e-01 9.055282920598983765e-02 1.740606129169464111e-02 -2.116538435220718384e-01 -3.921797573566436768e-01 -8.117059618234634399e-02 -6.838342547416687012e-02 -2.313869595527648926e-01 -9.620458632707595825e-02 3.763598501682281494e-01 -5.828823894262313843e-02
1.837853044271469116e-01 -2.187274545431137085e-01 2.389267832040786743e-01 2.176296412944793701e-01 -6.482400000095367432e-02 7.625236362218856812e-02 -2.913045585155487061e-01 6.418115645647048950e-02 6.003361567854881287e-02 -2.507548965513706207e-02 6.329461187124252319e-02 1.123067438602447510e-01 7.374865561723709106e-02 1.528984904289245605e-01 2.409107536077499390e-01 -1.825073212385177612e-01 2.702018618583679199e-01 2.300355583429336548e-01 1.178334578871726990e-01 1.773914135992527008e-02 -1.893091052770614624e-01 1.490220706909894943e-02 1.152643337845802307e-01 2.298632264137268066e-01 -3.929439783096313477e-01 1.478366106748580933e-01 -7.731752097606658936e-02 -2.880677580833435059e-01 7.008304446935653687e-02 -1.345492452383041382e-01 1.131753772497177124e-01 1.748415678739547729e-01
5.378678441047668457e-02 -3.724140524864196777e-01 1.298939436674118042e-01 3.454159498214721680e-01 -2.472558468580245972e-01 3.984073996543884277e-01 -8.002030849456787109e-02 1.742676496505737305e-01 1.243091747164726257e-01 8.178425580263137817e-02 1.618039309978485107e-01 -3.679406642913818359e-02 -3.773542493581771851e-02 6.456166505813598633e-02 -1.294460892677307129e-01 1.623826175928115845e-01 1.797189563512802124e-01 2.856288105249404907e-02 2.036043070256710052e-02 -9.040857106447219849e-02 -5.207444354891777039e-02 -2.563845738768577576e-02 -2.317451126873493195e-02 -2.680082805454730988e-02 -2.710688412189483643e-01 -2.570703327655792236e-01 -3.087937086820602417e-02 -3.086408078670501709e-01 -1.116828061640262604e-02 1.928212791681289673e-01 2.026112228631973267e-01 -8.210965245962142944e-02
1.203543171286582947e-01 -7.094858586788177490e-02 1.389325410127639771e-01 3.599768280982971191e-01 -4.024588465690612793e-01 3.734546303749084473e-01 -5.177624896168708801e-02 1.169205084443092346e-01 3.481421992182731628e-02 2.408199161291122437e-01 -1.161813456565141678e-02 1.174235641956329346e-01 -1.495296061038970947e-01 -2.767324447631835938e-02 -1.882705986499786377e-01 -2.125636860728263855e-02 1.063499078154563904e-01 6.895548850297927856e-02 -3.970689699053764343e-02 -2.737101018428802490e-01 1.635759323835372925e-02 -1.032377332448959351e-01 -8.211473375558853149e-02 -2.862050533294677734e-01 -2.823326289653778076e-01 -1.834419369697570801e-01 6.264798343181610107e-03 -1.718102693557739258e-01 -9.303890168666839600e-02 1.040002517402172089e-02 1.926519721746444702e-01 2.664726972579956055e-02
6.118405237793922424e-02 -1.112381294369697571e-01 2.228194177150726318e-01 2.387430816888809204e-01 4.337686300277709961e-02 4.238212108612060547e-01 -1.053699404001235962e-01 2.683518230915069580e-01 2.871521562337875366e-02 -1.025629788637161255e-01 2.296848595142364502e-02 1.432370692491531372e-01 1.817371249198913574e-01 4.600811749696731567e-02 9.154143929481506348e-02 7.783316075801849365e-02 1.066810265183448792e-01 -1.714438013732433319e-02 -1.240862756967544556e-01 -1.581532210111618042e-01 -1.118279546499252319e-01 2.174743078649044037e-02 -7.164667546749114990e-02 9.784448146820068359e-02 -1.531285047531127930e-01 -2.602366209030151367e-01 1.540686339139938354e-01 -2.796290218830108643e-01 -2.962423563003540039e-01 -1.464863866567611694e-01 3.429134488105773926e-01 -1.759690046310424805e-01
2.742511332035064697e-01 4.114354774355888367e-02 8.714055269956588745e-02 3.813714981079101562e-01 -2.402771450579166412e-02 8.620265126228332520e-02 -6.929326057434082031e-02 -1.024677306413650513e-01 -1.906481236219406128e-01 1.097393855452537537e-01 4.109566509723663330e-01 1.767162978649139404e-01 -4.536002874374389648e-02 2.940082177519798279e-02 1.778876930475234985e-01 -1.356302052736282349e-01 4.744508769363164902e-03 -1.637831032276153564e-01 2.079627662897109985e-02 2.746511697769165039e-01 4.763757437467575073e-02 1.241763234138488770e-01 -1.400714367628097534e-01 1.904855668544769287e-01 -8.436615020036697388e-02 1.064751669764518738e-01 -4.753882810473442078e-02 -3.114025890827178955e-01 -2.160119265317916870e-01 -2.548208236694335938e-01 1.989724487066268921e-01 -1.016288530081510544e-02
3.914043009281158447e-01 -3.854446113109588623e-01 3.236901462078094482e-01 3.186140358448028564e-01 -9.090738743543624878e-02 2.982036769390106201e-01 -8.991278707981109619e-02 7.418401539325714111e-02 1.524809300899505615e-01 -1.415208131074905396e-01 1.931059509515762329e-01 -7.163977622985839844e-02 -1.153291910886764526e-01 -1.796180754899978638e-01 -1.292581558227539062e-01 7.692552357912063599e-02 1.369125023484230042e-02 -9.369987249374389648e-02 -2.788184210658073425e-02 -9.170506149530410767e-02 -7.719740271568298340e-02 3.175158053636550903e-02 5.667428951710462570e-03 1.471325568854808807e-02 -1.797923445701599121e-01 6.746855098754167557e-03 -3.406397625803947449e-02 -3.257792890071868896e-01 -1.351524144411087036e-01 -1.239422634243965149e-01 6.987369060516357422e-02 1.540592908859252930e-01
2.035610377788543701e-01 2.916634455323219299e-02 2.922509610652923584e-01 1.478931605815887451e-01 -1.398263126611709595e-01 1.937038600444793701e-01 -4.480263292789459229e-01 5.912528932094573975e-02 -5.664912238717079163e-02 8.231940120458602905e-02 7.469841092824935913e-02 -2.360266000032424927e-01 -1.954040229320526123e-01 3.560268282890319824e-01 7.893659174442291260e-02 -1.515543460845947266e-01 -5.216663703322410583e-02 4.199558123946189880e-02 1.786186695098876953e-01 -1.338532380759716034e-02 -2.072171270847320557e-01 9.333380311727523804e-02 -2.007085233926773071e-01 1.735219657421112061e-01 1.034736111760139465e-01 2.245317399501800537e-01 1.178064495325088501e-01 1.447685062885284424e-01 8.061353117227554321e-03 1.288919597864151001e-01 2.264735251665115356e-01 -3.439338877797126770e-02
4.057652354240417480e-01 -9.936100244522094727e-02 8.591585792601108551e-03 1.005517169833183289e-01 -2.018755301833152771e-02 2.551295757293701172e-01 -1.096010208129882812e-01 2.084224075078964233e-01 1.926266103982925415e-01 -1.222227513790130615e-01 1.252571791410446167e-01 -3.510023951530456543e-01 3.966440260410308838e-02 4.212110936641693115e-01 2.161774635314941406e-01 -2.261107712984085083e-01 1.585234403610229492e-01 1.522805243730545044e-01 7.539203856140375137e-03 1.107809841632843018e-01 -1.255601048469543457e-01 -5.460774526000022888e-02 -1.660417206585407257e-02 1.069404035806655884e-01 -1.500948965549468994e-01 -1.539528816938400269e-01 6.958551704883575439e-02 2.513272464275360107e-01 1.205975934863090515e-01 2.977943606674671173e-02 7.178133726119995117e-02 -2.513970248401165009e-02
3.661585152149200439e-01 -8.433736860752105713e-02 8.087068796157836914e-02 2.509407699108123779e-01 -1.353902816772460938e-01 4.493099451065063477e-01 -2.153356522321701050e-01 -1.848193556070327759e-01 -8.200249820947647095e-02 6.295505911111831665e-02 6.195527687668800354e-02 8.647365123033523560e-02 -1.570953875780105591e-01 2.595425844192504883e-01 2.297637984156608582e-02 -5.321624130010604858e-02 -6.799606233835220337e-02 -3.341006338596343994e-01 5.812931805849075317e-02 -2.369334399700164795e-01 3.821177408099174500e-02 -5.554227530956268311e-02 1.433222591876983643e-01 -9.728853404521942139e-02 -4.364611580967903137e-02 7.916501909494400024e-02 -1.274901479482650757e-01 -2.286358326673507690e-01 -2.438965290784835815e-01 4.414146393537521362e-02 -1.118714064359664917e-01 1.009814739227294922e-01
2.745572924613952637e-01 -3.106147795915603638e-02 2.426015399396419525e-02 1.652680486440658569e-01 -4.680204093456268311e-01 3.879319131374359131e-02 8.852633088827133179e-02 -2.381501346826553345e-01 7.654730975627899170e-02 2.413469366729259491e-03 4.944902956485748291e-01 -3.829880058765411377e-02 -4.259775578975677490e-02 3.245007991790771484e-01 1.815664954483509064e-02 1.460779011249542236e-01 2.032377272844314575e-01 -2.511495649814605713e-01 1.237465143203735352e-01 -3.351161628961563110e-02 -2.508800534997135401e-04 2.515134774148464203e-02 -3.709042444825172424e-02 -1.721719056367874146e-01 1.065982207655906677e-01 -6.467558443546295166e-03 -3.463230282068252563e-02 -2.311755418777465820e-01 -1.008540764451026917e-01 3.594619035720825195e-02 -5.111557431519031525e-03 -2.925854176282882690e-03
8.929031342267990112e-02 -5.613273009657859802e-02 -6.400398910045623779e-02 -6.778796762228012085e-02 -2.523939013481140137e-01 2.742476761341094971e-01 -3.209477663040161133e-01 1.138172671198844910e-01 3.574799001216888428e-01 1.762363463640213013e-01 3.232464492321014404e-01 2.011880837380886078e-02 -3.464050963521003723e-02 2.175660133361816406e-01 2.959015667438507080e-01 6.557003408670425415e-02 9.432309120893478394e-02 -2.712567336857318878e-02 9.494823217391967773e-02 1.894102543592453003e-01 -5.899637192487716675e-02 3.489196002483367920e-01 5.947355553507804871e-02 -3.877259418368339539e-02 5.219956114888191223e-02 1.580138802528381348e-01 1.504558473825454712e-01 3.693517670035362244e-02 -1.678740829229354858e-01 -2.768878079950809479e-02 2.360578030347824097e-01 -4.039366729557514191e-03
4.238783717155456543e-01 -5.455416068434715271e-02 -1.928542405366897583e-01 3.194412291049957275e-01 -2.070937007665634155e-01 1.909859664738178253e-02 -1.353361308574676514e-01 -2.498423457145690918e-01 2.376960963010787964e-01 1.290078014135360718e-01 1.460973024368286133e-01 -1.490976940840482712e-02 -1.955719739198684692e-01 3.063465058803558350e-01 2.401856333017349243e-01 4.407100379467010498e-02 -8.250185847282409668e-02 2.978553809225559235e-02 1.108399927616119385e-01 9.358649700880050659e-02 -4.430631175637245178e-02 -7.509128749370574951e-02 1.713744699954986572e-01 3.381665050983428955e-02 -1.108410432934761047e-01 -4.771897569298744202e-02 1.203218996524810791e-01 1.957274079322814941e-01 -3.401370346546173096e-02 9.901573508977890015e-02 1.347501724958419800e-01 3.230612874031066895e-01
3.889807462692260742e-01 2.680325210094451904e-01 -1.102921180427074432e-02 2.493139952421188354e-01 -3.958133757114410400e-01 2.390274852514266968e-01 -2.677907235920429230e-02 -6.225049495697021484e-02 1.860584169626235962e-01 -1.173286046832799911e-02 3.042602539062500000e-01 1.343593001365661621e-01 -1.650631874799728394e-01 2.272027432918548584e-01 6.959481537342071533e-02 3.538118675351142883e-02 -8.425416052341461182e-02 -6.310416851192712784e-03 1.410267502069473267e-01 2.108447402715682983e-01 1.548443585634231567e-01 6.053574383258819580e-02 2.352827340364456177e-01 -1.066161971539258957e-02 -5.827197432518005371e-02 -9.250979125499725342e-02 -1.037010997533798218e-01 6.844449043273925781e-02 -2.791019715368747711e-02 1.921779364347457886e-01 2.147694826126098633e-01 -3.041515825316309929e-03
1.023621633648872375e-01 -1.883654147386550903e-01 7.604890316724777222e-02 1.567053943872451782e-01 -3.043147325515747070e-01 2.433979958295822144e-01 -2.582935392856597900e-01 1.436827927827835083e-01 3.524331375956535339e-02 -3.394008800387382507e-02 -1.714043915271759033e-01 -2.503434717655181885e-01 -8.215826749801635742e-02 3.042704463005065918e-01 -3.010058961808681488e-02 -1.823672205209732056e-01 1.008757390081882477e-02 -2.053932473063468933e-02 -1.057708915323019028e-02 1.382532878778874874e-03 -1.613501310348510742e-01 -1.578440815210342407e-01 -1.785089261829853058e-02 1.600973606109619141e-01 -2.674064338207244873e-01 -3.670221567153930664e-02 1.221015378832817078e-01 1.283630281686782837e-01 -2.740840911865234375e-01 1.220596954226493835e-01 4.264667332172393799e-01 5.367745831608772278e-02
3.466171622276306152e-01 -6.548281013965606689e-02 8.245190978050231934e-02 2.005779892206192017e-01 -4.114123433828353882e-02 2.158140689134597778e-01 -1.906459033489227295e-01 -1.551316380500793457e-01 8.289805054664611816e-02 4.174919128417968750e-01 1.358126252889633179e-01 -1.415758579969406128e-01 -1.030992716550827026e-01 2.205687910318374634e-01 -4.342368338257074356e-03 7.714803516864776611e-02 1.334753185510635376e-01 -1.120123788714408875e-01 1.598221622407436371e-02 -2.600678056478500366e-02 -1.447629928588867188e-01 -7.289256155490875244e-02 -1.808856874704360962e-01 3.164546191692352295e-01 -2.676961719989776611e-01 -2.812324762344360352e-01 -6.657896190881729126e-02 -1.135013476014137268e-01 -1.492510586977005005e-01 -1.700881421566009521e-01 1.403311938047409058e-01 -7.452335208654403687e-02
3.718687295913696289e-01 -5.846073478460311890e-02 -1.286538988351821899e-01 -6.274216342717409134e-03 -2.003758549690246582e-01 1.835895478725433350e-01 -1.178571507334709167e-01 8.410762995481491089e-03 2.941495776176452637e-01 9.568790346384048462e-02 4.046229422092437744e-01 2.536083571612834930e-02 -2.243060320615768433e-01 1.030181199312210083e-01 1.620621532201766968e-01 1.447138935327529907e-01 1.849163025617599487e-01 1.855138572864234447e-03 1.116847172379493713e-01 1.661740690469741821e-01 -9.570602327585220337e-02 6.197278946638107300e-02 1.812751144170761108e-01 -2.129797935485839844e-01 1.350509077310562134e-01 -4.569909721612930298e-02 2.504128217697143555e-01 -1.927917003631591797e-01 -1.823228895664215088e-01 -6.080104410648345947e-02 2.504719793796539307e-01 -1.816310547292232513e-02
2.198736816644668579e-01 7.132845371961593628e-02 -3.127745985984802246e-01 6.586827337741851807e-02 7.800231105647981167e-04 3.854325711727142334e-01 -3.783756792545318604e-01 2.810544669628143311e-01 1.997384130954742432e-01 -1.356587260961532593e-01 6.481202691793441772e-02 -2.269601076841354370e-02 4.399162903428077698e-02 2.757381796836853027e-01 1.373814642429351807e-01 1.795633435249328613e-01 2.609736621379852295e-01 5.008181929588317871e-02 8.783551305532455444e-02 7.616806775331497192e-02 1.977322846651077271e-01 -1.205119341611862183e-01 -8.446426689624786377e-02 1.672303080558776855e-01 8.556152880191802979e-02 5.761394277215003967e-02 7.860667258501052856e-02 -2.126243412494659424e-01 -9.300006926059722900e-02 -6.539080291986465454e-02 1.732031255960464478e-01 -6.147058308124542236e-02
3.067229092121124268e-01 6.137917563319206238e-02 1.296478360891342163e-01 1.941390037536621094e-01 -2.293625026941299438e-01 2.054645121097564697e-01 -1.722316443920135498e-01 -6.082592159509658813e-02 2.451927214860916138e-01 4.819282516837120056e-02 3.142081499099731445e-01 -5.055873095989227295e-02 -4.815066605806350708e-02 2.590664625167846680e-01 2.087878435850143433e-01 2.991631254553794861e-02 -8.763416111469268799e-02 8.648511953651905060e-03 1.177451387047767639e-01 1.607961356639862061e-01 5.119195580482482910e-02 1.313320100307464600e-01 3.561015129089355469e-01 -1.697442829608917236e-01 9.454904496669769287e-02 9.619972668588161469e-03 -3.441444411873817444e-02 -6.495224684476852417e-02 -9.193482249975204468e-02 3.785939216613769531e-01 2.092610448598861694e-01 -9.406362473964691162e-02
2.916071712970733643e-01 1.611918359994888306e-01 7.932046800851821899e-02 1.154596507549285889e-01 -3.601030111312866211e-01 2.473887503147125244e-01 -2.650954723358154297e-01 4.396114125847816467e-02 8.141704648733139038e-02 4.353176057338714600e-02 2.397146522998809814e-01 1.357523165643215179e-02 -3.378958106040954590e-01 -7.861877977848052979e-02 3.040886223316192627e-01 8.992834389209747314e-02 -7.642927113920450211e-03 -5.030943453311920166e-02 2.693775892257690430e-01 2.392447441816329956e-01 -1.035965904593467712e-01 2.039834111928939819e-01 4.734214767813682556e-02 9.954839944839477539e-02 2.651251107454299927e-02 -3.746122494339942932e-02 1.448943763971328735e-01 -4.792653396725654602e-02 1.356669068336486816e-01 -2.043364048004150391e-01 1.704369336366653442e-01 8.777230232954025269e-02
3.178556263446807861e-02 1.664003543555736542e-02 1.256292313337326050e-01 2.641780972480773926e-01 -1.478543579578399658e-01 4.355814158916473389e-01 -1.651256233453750610e-01 -1.130459606647491455e-01 -1.812811195850372314e-01 1.457293927669525146e-01 1.075075864791870117e-01 3.090920858085155487e-02 -3.089173734188079834e-01 1.772078126668930054e-01 1.935156285762786865e-01 1.560065243393182755e-02 -1.003076881170272827e-01 8.949665725231170654e-02 -5.694491788744926453e-02 4.174692034721374512e-01 -2.139243483543395996e-01 1.708891391754150391e-01 -1.169550642371177673e-01 -2.493782434612512589e-03 2.011071704328060150e-02 -8.870319277048110962e-02 2.474303357303142548e-03 -1.325193047523498535e-01 -1.828197836875915527e-01 -6.906545907258987427e-02 8.334995806217193604e-02 -2.741135656833648682e-01
2.717488110065460205e-01 8.687650412321090698e-02 -1.691246032714843750e-01 1.497827023267745972e-01 -1.898039728403091431e-01 1.572816073894500732e-01 -1.558802425861358643e-01 -3.197385072708129883e-01 -4.891211539506912231e-02 -4.882181063294410706e-03 4.127883017063140869e-01 2.663570046424865723e-01 -1.155603155493736267e-01 2.541590929031372070e-01 -3.824042156338691711e-03 -1.004025265574455261e-01 2.093494534492492676e-01 -6.004596501588821411e-02 -2.160309106111526489e-01 9.610565006732940674e-02 6.132910959422588348e-03 2.779542207717895508e-01 2.560212314128875732e-01 -1.356476843357086182e-01 -2.899407222867012024e-02 8.048035204410552979e-02 -4.029287397861480713e-02 -1.340226531028747559e-01 -1.620955020189285278e-01 -1.511696428060531616e-01 7.241762429475784302e-02 -5.112175643444061279e-02
3.848583996295928955e-01 -3.036421239376068115e-01 2.369987517595291138e-01 2.453843802213668823e-01 -1.460131257772445679e-01 4.388908147811889648e-01 -6.106350570917129517e-02 -1.687420904636383057e-02 1.227642819285392761e-01 2.612627744674682617e-01 3.628781810402870178e-02 1.573178768157958984e-01 8.568449318408966064e-02 1.311348229646682739e-01 -6.524596363306045532e-02 1.007650792598724365e-02 7.215785328298807144e-03 1.109689399600028992e-01 -1.279898434877395630e-01 1.313950866460800171e-01 -1.129679232835769653e-01 -7.160630077123641968e-02 -9.392140805721282959e-02 -6.349940598011016846e-02 -2.241345345973968506e-01 -1.086699515581130981e-01 -1.465800125151872635e-02 -2.249386459589004517e-01 -1.417375355958938599e-01 -1.241900026798248291e-02 -1.203626319766044617e-01 2.504195570945739746e-01
2.771932482719421387e-01 -2.252039015293121338e-01 4.710265621542930603e-02 3.265880048274993896e-02 1.550292875617742538e-02 2.585634887218475342e-01 -3.732836544513702393e-01 2.942411303520202637e-01 9.575191885232925415e-02 8.083026111125946045e-02 5.379037931561470032e-02 -5.992244184017181396e-02 -5.507093295454978943e-02 7.033899426460266113e-02 -2.914468757808208466e-02 -1.738578081130981445e-01 -1.655958592891693115e-01 1.083148736506700516e-02 -1.239572465419769287e-01 1.713775843381881714e-02 -2.928987145423889160e-01 -3.033589012920856476e-02 -1.687519699335098267e-01 -8.246453851461410522e-02 -1.868065446615219116e-01 -2.750244438648223877e-01 -6.508560478687286377e-02 -6.972188130021095276e-03 -2.512741684913635254e-01 1.409731060266494751e-01 3.879624605178833008e-01 3.705154731869697571e-02
-4.382217302918434143e-04 -2.382606118917465210e-01 -6.556329876184463501e-02 3.193015754222869873e-01 -2.574295103549957275e-01 3.503109514713287354e-02 -3.146475553512573242e-01 4.492856934666633606e-02 -1.430387198925018311e-01 -1.320391893386840820e-01 1.301602870225906372e-01 -1.946158111095428467e-01 -7.927796989679336548e-02 6.528332084417343140e-02 1.358270794153213501e-01 -1.687219440937042236e-01 1.170858666300773621e-01 -6.222960352897644043e-02 2.286716364324092865e-02 -5.028036236763000488e-02 -7.625377923250198364e-02 1.739109605550765991e-01 -4.387162998318672180e-02 3.094442486763000488e-01 -1.319532841444015503e-01 -5.846694856882095337e-02 9.472616761922836304e-02 2.729681730270385742e-01 -3.039911091327667236e-01 8.277865499258041382e-02 3.132238984107971191e-01 -2.494529038667678833e-01
1.583591401576995850e-01 -2.377538830041885376e-01 1.395065803080797195e-02 2.136417627334594727e-01 -3.072187006473541260e-01 4.470346570014953613e-01 2.362293936312198639e-02 1.290054768323898315e-01 1.633837237022817135e-03 7.790450751781463623e-02 -3.662839159369468689e-02 2.366315573453903198e-01 -8.947695046663284302e-02 1.516115367412567139e-01 3.157739341259002686e-02 -1.655582338571548462e-02 1.135344728827476501e-01 -3.542735055088996887e-02 -1.188543587923049927e-01 3.225496411323547363e-02 5.438088998198509216e-02 -1.634165048599243164e-01 -1.681025028228759766e-01 -1.586621701717376709e-01 -2.233606427907943726e-01 -3.450282514095306396e-01 9.457013010978698730e-02 -9.799023717641830444e-02 7.446651905775070190e-02 -6.397660821676254272e-02 3.592044115066528320e-01 1.640441119670867920e-01
3.798474073410034180e-01 6.930379895493388176e-04 -1.189145538955926895e-02 2.521175146102905273e-01 -2.441645972430706024e-02 2.390463054180145264e-01 -3.060882687568664551e-01 -6.559848785400390625e-02 1.194782555103302002e-01 1.403525657951831818e-02 -5.204892531037330627e-02 1.565165966749191284e-01 -1.225530654191970825e-01 2.713888287544250488e-01 -3.401513025164604187e-02 -4.291784018278121948e-03 -1.276229023933410645e-01 -2.951146364212036133e-01 9.596446156501770020e-02 -1.856008023023605347e-01 6.355703622102737427e-02 2.054815180599689484e-02 1.662904918193817139e-01 -1.051897555589675903e-02 -1.194682642817497253e-01 -7.893281430006027222e-02 -1.091178655624389648e-01 -2.359322607517242432e-01 -3.300241827964782715e-01 1.459722220897674561e-01 4.137461632490158081e-02 3.247797489166259766e-01
2.018574029207229614e-01 -9.197762235999107361e-03 -1.364694684743881226e-01 2.917751073837280273e-01 -2.593146562576293945e-01 3.008915781974792480e-01 -1.637273579835891724e-01 -2.690733224153518677e-02 1.583734154701232910e-01 1.989181935787200928e-01 9.455597400665283203e-02 -4.714142903685569763e-02 2.059933692216873169e-01 7.716748863458633423e-02 -2.051560953259468079e-02 -1.255188323557376862e-02 1.958882957696914673e-01 -9.646792709827423096e-02 3.310495615005493164e-01 1.115800738334655762e-01 -2.294147014617919922e-01 3.371527791023254395e-01 -1.690712422132492065e-01 1.200821399688720703e-01 1.531946063041687012e-01 -1.051238179206848145e-01 -1.099354494363069534e-02 5.711005628108978271e-02 -2.335070371627807617e-01 -1.648353487253189087e-01 1.855498701333999634e-01 -1.107456013560295105e-01
3.548307120800018311e-01 4.155106842517852783e-02 -4.429513588547706604e-02 1.272603124380111694e-02 -1.949541270732879639e-01 3.487910628318786621e-01 -2.088847197592258453e-02 -6.036061048507690430e-02 1.972872167825698853e-01 1.847798824310302734e-01 1.187740787863731384e-01 -2.895147725939750671e-02 3.054089844226837158e-03 1.238950565457344055e-01 -1.085194572806358337e-01 -3.199938684701919556e-02 4.032401368021965027e-02 -2.332281470298767090e-01 7.774495333433151245e-02 2.079637646675109863e-01 -1.381881684064865112e-01 2.705450057983398438e-01 2.328389436006546021e-01 1.918808184564113617e-02 -8.587656915187835693e-02 -3.514406979084014893e-01 -1.329554170370101929e-01 1.883469969034194946e-01 -4.612233862280845642e-02 -8.076577447354793549e-03 2.773908972740173340e-01 2.738046050071716309e-01
3.775083124637603760e-01 1.970975846052169800e-01 -4.484216496348381042e-02 3.121463358402252197e-01 -3.674549162387847900e-01 2.587722539901733398e-01 -1.117079984396696091e-02 5.949046090245246887e-02 2.533224821090698242e-01 -2.607236802577972412e-02 3.232430517673492432e-01 -3.804241493344306946e-02 2.490249229595065117e-03 3.195378929376602173e-02 3.258287906646728516e-01 4.149185121059417725e-02 1.179123856127262115e-02 3.811226040124893188e-02 -1.922834292054176331e-02 -2.151319198310375214e-02 1.733214706182479858e-01 1.341359615325927734e-01 5.577036365866661072e-02 -8.825103938579559326e-02 2.326974719762802124e-01 -2.360272407531738281e-02 6.137721240520477295e-02 -4.490468278527259827e-02 -2.096055299043655396e-01 1.920324265956878662e-01 1.630027592182159424e-01 -6.797209382057189941e-02
1.837467104196548462e-01 -7.007180899381637573e-02 5.204679071903228760e-02 1.268992125988006592e-01 -2.327586412429809570e-01 7.116289436817169189e-02 -1.433541625738143921e-01 -7.858831435441970825e-02 -2.135076187551021576e-02 1.119377613067626953e-01 3.502785265445709229e-01 -1.128536611795425415e-01 -1.417574137449264526e-01 1.234545484185218811e-01 2.062698751688003540e-01 -7.624112814664840698e-02 3.757988810539245605e-01 1.966585218906402588e-01 -3.102033436298370361e-01 -4.989456012845039368e-02 -1.681816577911376953e-01 -2.075806111097335815e-01 -2.287006080150604248e-01 -4.568602517247200012e-02 -5.812601372599601746e-02 -5.766735970973968506e-02 -3.266089409589767456e-02 -5.918303132057189941e-02 -4.165886342525482178e-01 1.336068511009216309e-01 1.205434501171112061e-01 5.340824648737907410e-02
1.952062994241714478e-01 -2.779939770698547363e-01 3.633505403995513916e-01 2.434573471546173096e-01 -1.609208583831787109e-01 1.773968487977981567e-01 -2.786640524864196777e-01 3.262684047222137451e-01 1.976764798164367676e-01 -5.149984732270240784e-02 -2.192348055541515350e-02 1.345034539699554443e-01 -1.389035135507583618e-01 -3.425816819071769714e-02 -6.840348243713378906e-02 2.527388334274291992e-01 1.168320029973983765e-01 -2.453686296939849854e-01 9.904432808980345726e-04 4.748659208416938782e-02 7.317376136779785156e-02 2.366067655384540558e-02 5.251352116465568542e-02 -1.173873320221900940e-01 -2.718001604080200195e-01 -5.306305736303329468e-02 -4.169652983546257019e-02 -1.510207802057266235e-01 -1.717395484447479248e-01 -1.975969374179840088e-01 1.263456940650939941e-01 1.349914669990539551e-01
4.167182743549346924e-01 -6.576891243457794189e-02 -2.149220407009124756e-01 -3.042531386017799377e-02 -2.051549851894378662e-01 1.870008856058120728e-01 -2.903862297534942627e-01 -5.528922192752361298e-03 3.626828193664550781e-01 -5.820280686020851135e-02 2.280858904123306274e-01 1.296998858451843262e-01 -1.384454667568206787e-01 2.443979382514953613e-01 -8.212418295443058014e-03 5.019703879952430725e-02 1.880153119564056396e-01 -7.118815928697586060e-02 2.816020846366882324e-01 2.058351188898086548e-01 1.795456185936927795e-02 9.708227589726448059e-03 4.780503734946250916e-02 -1.352874785661697388e-01 1.431032717227935791e-01 -1.714439317584037781e-02 1.794329099357128143e-02 -2.003295868635177612e-01 -1.340683829039335251e-02 -2.248007506132125854e-01 5.113758891820907593e-02 1.748935282230377197e-01
2.485408931970596313e-01 -1.081748753786087036e-01 2.086216658353805542e-01 4.355463385581970215e-01 5.710190907120704651e-02 8.426448702812194824e-02 -1.579438596963882446e-01 -3.066354431211948395e-02 2.084624618291854858e-01 -7.318118959665298462e-02 1.110167652368545532e-01 2.139979973435401917e-02 2.385357171297073364e-01 1.646861620247364044e-02 1.063478994183242321e-03 -2.262003421783447266e-01 1.081280410289764404e-01 1.420891960151493549e-03 -2.435703529044985771e-03 -1.096251681447029114e-01 -1.956951320171356201e-01 -6.540134199894964695e-04 1.879828795790672302e-02 2.297661602497100830e-01 -2.686903178691864014e-01 1.042155772447586060e-01 7.540483027696609497e-02 -1.812293082475662231e-01 -1.052457019686698914e-01 3.775411546230316162e-01 1.958568841218948364e-01 2.416648864746093750e-01
1.664994210004806519e-01 1.583081036806106567e-01 -1.505879610776901245e-01 1.397930085659027100e-01 -9.051197022199630737e-02 9.589558839797973633e-02 -1.251318901777267456e-01 -2.246659845113754272e-01 4.745875950902700424e-03 6.200376525521278381e-02 2.959523499011993408e-01 9.040796011686325073e-02 -1.450366973876953125e-01 1.841192841529846191e-01 1.698554754257202148e-01 -6.309068948030471802e-02 2.249360829591751099e-01 -1.155163533985614777e-02 -6.500759720802307129e-02 1.143309921026229858e-01 -1.794214546680450439e-01 3.053155541419982910e-01 2.602495551109313965e-01 -6.478029489517211914e-02 -3.731584548950195312e-01 -5.800379067659378052e-02 6.342139840126037598e-02 9.925731271505355835e-02 -3.666782081127166748e-01 -1.767515391111373901e-01 1.591767519712448120e-01 1.456056386232376099e-01
3.264382183551788330e-01 3.570210933685302734e-02 -5.000181496143341064e-02 2.125758826732635498e-01 -8.151871711015701294e-02 1.586076766252517700e-01 -2.350604087114334106e-01 -8.799753338098526001e-02 -8.110534981824457645e-04 1.286613494157791138e-01 1.496058702468872070e-01 -3.817703947424888611e-02 2.301513850688934326e-01 -8.229083567857742310e-02 7.590789347887039185e-02 -6.948325783014297485e-02 5.420875549316406250e-01 -8.886104077100753784e-02 2.701462507247924805e-01 -4.262672737240791321e-02 2.319438904523849487e-01 2.117435783147811890e-01 1.050153598189353943e-01 1.118279621005058289e-01 -2.056029438972473145e-01 4.135685507208108902e-03 3.601038455963134766e-02 3.017463721334934235e-02 -2.065568268299102783e-01 1.040956228971481323e-01 1.992275118827819824e-01 -5.042550712823867798e-02
2.924699187278747559e-01 -1.281111389398574829e-01 -7.162767648696899414e-02 1.948391050100326538e-01 -1.764355748891830444e-01 1.867389380931854248e-01 -1.782878339290618896e-01 1.496615856885910034e-01 1.467159688472747803e-01 3.373820185661315918e-01 2.680555172264575958e-02 1.812293753027915955e-02 -1.993565708398818970e-01 1.231829598546028137e-01 9.959727525711059570e-02 -6.695900857448577881e-02 -8.932501077651977539e-02 -1.843242347240447998e-01 2.040283381938934326e-01 1.853614747524261475e-01 2.595145814120769501e-02 2.729062736034393311e-01 2.043429166078567505e-01 -3.237272202968597412e-01 -1.596706956624984741e-01 5.205612629652023315e-02 5.666244402527809143e-02 7.533818483352661133e-02 -1.831469535827636719e-01 2.044896967709064484e-02 2.920913994312286377e-01 -1.817516386508941650e-01
2.576836645603179932e-01 -1.671340130269527435e-02 1.462822109460830688e-01 1.265443563461303711e-01 -3.021079301834106445e-01 1.506681293249130249e-01 -8.771112561225891113e-02 -9.109536558389663696e-02 1.816574186086654663e-01 -2.303192019462585449e-01 1.810319274663925171e-01 1.322038471698760986e-01 -2.656099498271942139e-01 -1.005780920386314392e-01 1.720236837863922119e-01 9.252469241619110107e-02 -1.307127326726913452e-01 -3.223750367760658264e-02 3.130915462970733643e-01 -1.137952134013175964e-02 -1.446843892335891724e-01 3.021199107170104980e-01 -2.016795426607131958e-01 6.686586141586303711e-02 -1.682449877262115479e-01 -1.711628437042236328e-01 -5.069687590003013611e-02 -1.039024740457534790e-01 -2.161594480276107788e-01 -1.483696550130844116e-01 -4.684035852551460266e-02 -3.086968660354614258e-01
1.177862063050270081e-01 1.650509536266326904e-01 5.829062312841415405e-02 -1.434244066476821899e-01 -6.933875381946563721e-02 3.254944980144500732e-01 -1.760671734809875488e-01 -4.427875205874443054e-02 2.285076528787612915e-01 2.655808813869953156e-02 2.899757325649261475e-01 -6.600019987672567368e-03 -1.072212960571050644e-02 1.993064023554325104e-02 2.621523439884185791e-01 7.842973619699478149e-02 3.229734674096107483e-02 1.722507923841476440e-02 4.230613633990287781e-02 -8.111253380775451660e-02 -8.192265033721923828e-02 1.114708092063665390e-02 2.277179360389709473e-01 3.022598624229431152e-01 5.190106481313705444e-02 5.703942850232124329e-02 7.946936786174774170e-02 -1.570492535829544067e-01 -3.287233114242553711e-01 -2.439276725053787231e-01 3.150013685226440430e-01 -3.395438194274902344e-01
-8.841737289912998676e-04 -1.972714960575103760e-01 -1.011332422494888306e-01 3.726131916046142578e-01 -1.311645954847335815e-01 5.289252996444702148e-01 -1.778709590435028076e-01 2.055899947881698608e-01 7.870993018150329590e-02 5.437441542744636536e-02 -3.362986072897911072e-02 -1.202905178070068359e-01 1.010870859026908875e-01 -3.531474247574806213e-02 1.726434826850891113e-01 9.604976326227188110e-02 2.123344130814075470e-02 -1.863791607320308685e-02 9.264815598726272583e-02 -6.038865074515342712e-02 -1.425781100988388062e-01 1.258249878883361816e-01 -6.941837072372436523e-02 -2.089999020099639893e-01 -1.805808395147323608e-01 -3.044487237930297852e-01 -2.436091750860214233e-02 -2.133935242891311646e-01 -9.041780978441238403e-02 7.220955193042755127e-02 2.611718177795410156e-01 1.231887489557266235e-01
4.283200800418853760e-01 1.588954180479049683e-01 -1.084430068731307983e-01 3.145000934600830078e-01 -3.613773882389068604e-01 1.801380515098571777e-01 2.238738350570201874e-03 1.825541108846664429e-01 2.506439089775085449e-01 7.830942422151565552e-02 2.567955851554870605e-01 3.997528925538063049e-02 1.760635152459144592e-02 2.010513693094253540e-01 3.287433087825775146e-01 5.064476281404495239e-03 6.872273981571197510e-02 2.597473934292793274e-02 -3.845295682549476624e-02 1.696645282208919525e-02 6.800091266632080078e-02 9.229661524295806885e-02 1.434154063463211060e-02 1.099437549710273743e-01 1.402951925992965698e-01 -1.174123659729957581e-01 1.676696091890335083e-01 -8.987540379166603088e-03 -5.744814872741699219e-02 3.118723630905151367e-01 -1.078920438885688782e-02 -6.308653950691223145e-02
2.024877369403839111e-01 -4.517450928688049316e-02 3.193890154361724854e-01 1.641137450933456421e-01 -1.591249257326126099e-01 2.806363403797149658e-01 -1.463902443647384644e-01 9.239322505891323090e-03 -3.181647509336471558e-02 2.392734438180923462e-01 8.857759833335876465e-02 9.827469289302825928e-02 -8.484051376581192017e-02 2.745680510997772217e-01 -7.068754639476537704e-03 9.867034852504730225e-02 1.395963281393051147e-01 -1.054391115903854370e-01 1.058659479022026062e-01 -3.646511957049369812e-02 -1.407209932804107666e-01 -1.936752349138259888e-01 -2.589367926120758057e-01 -3.002555966377258301e-01 -4.395600855350494385e-01 -2.782953083515167236e-01 1.910165883600711823e-02 -2.513691224157810211e-02 -2.115201391279697418e-02 -3.180468454957008362e-02 5.300016701221466064e-02 2.647767774760723114e-02
3.260165154933929443e-01 -1.034210994839668274e-01 -5.766600742936134338e-02 1.157712489366531372e-01 -1.948500573635101318e-01 3.622076511383056641e-01 -1.336354166269302368e-01 2.483718097209930420e-01 4.819423332810401917e-02 2.477619200944900513e-01 -4.093002155423164368e-02 2.973351627588272095e-02 7.174214720726013184e-02 1.765747666358947754e-01 -7.183806598186492920e-02 -9.660996496677398682e-02 1.012246031314134598e-02 3.177936077117919922e-01 6.989648193120956421e-02 -1.581584513187408447e-01 2.061867713928222656e-01 -7.866244763135910034e-02 1.558250933885574341e-01 2.705720663070678711e-01 -2.431394904851913452e-01 8.738622814416885376e-02 -6.709231436252593994e-02 2.934211492538452148e-02 -3.075470030307769775e-01 -1.480424106121063232e-01 1.861487478017807007e-01 6.202189717441797256e-03
1.304756700992584229e-01 1.606983244419097900e-01 -1.185771450400352478e-02 1.683707833290100098e-01 -2.257490307092666626e-01 3.763211071491241455e-01 6.392601132392883301e-02 1.102622523903846741e-01 2.818345278501510620e-02 -2.493288069963455200e-01 2.797891497611999512e-01 8.759798109531402588e-02 6.683912128210067749e-02 3.224989473819732666e-01 -1.917632482945919037e-02 3.592227399349212646e-02 1.237696036696434021e-01 2.861586399376392365e-02 1.574348509311676025e-01 -3.932449594140052795e-02 7.265201956033706665e-02 1.787547320127487183e-01 2.308924049139022827e-01 -7.742000371217727661e-02 -1.693938374519348145e-01 -2.186172157526016235e-01 2.152827382087707520e-01 2.015016078948974609e-01 5.622198432683944702e-02 -1.104607060551643372e-01 3.276783227920532227e-01 1.887136995792388916e-01
2.231785356998443604e-01 -2.881018817424774170e-01 -5.217393487691879272e-02 3.379163146018981934e-02 -2.227689474821090698e-01 2.066485583782196045e-01 -2.084403485059738159e-01 3.066349923610687256e-01 3.717570602893829346e-01 -5.446771532297134399e-02 5.957232043147087097e-02 -5.200668051838874817e-02 1.181175634264945984e-01 2.045528590679168701e-01 1.374671012163162231e-01 2.325674295425415039e-01 1.543273031711578369e-01 1.048911884427070618e-01 5.263592675328254700e-02 1.431882679462432861e-01 4.298266768455505371e-02 -5.238072574138641357e-02 3.822828456759452820e-02 2.243095785379409790e-01 -1.031107604503631592e-01 -2.289184033870697021e-01 1.502520143985748291e-01 -1.095737218856811523e-01 -2.470137178897857666e-01 1.174911670386791229e-02 2.162422090768814087e-01 -1.932062655687332153e-01
3.872554898262023926e-01 -2.570336498320102692e-02 1.088464334607124329e-01 2.523387670516967773e-01 -1.095561161637306213e-01 9.572374075651168823e-02 -4.702906683087348938e-02 -2.753682434558868408e-01 -2.316968590021133423e-01 -2.114856392145156860e-01 2.537202537059783936e-01 2.706460952758789062e-01 -3.639097139239311218e-02 1.210217177867889404e-01 2.285590022802352905e-01 -1.643481552600860596e-01 1.385063230991363525e-01 3.646207228302955627e-02 1.965978741645812988e-02 8.668628334999084473e-02 1.203003078699111938e-01 2.180996239185333252e-01 1.549087651073932648e-02 2.029588520526885986e-01 -1.429779529571533203e-01 1.957890018820762634e-02 3.073578774929046631e-01 1.708683222532272339e-01 -2.457672208547592163e-01 -2.163672260940074921e-02 4.671765118837356567e-02 6.295149028301239014e-02
2.264034599065780640e-01 1.187304705381393433e-01 -1.201792582869529724e-01 4.690932333469390869e-01 -2.960021197795867920e-01 1.456388235092163086e-01 1.058283746242523193e-01 1.064553931355476379e-01 2.051593363285064697e-01 1.135156452655792236e-01 2.324033677577972412e-01 -1.369378119707107544e-01 2.542705042287707329e-03 -8.931820094585418701e-02 2.982110977172851562e-01 1.451216265559196472e-02 -7.932750135660171509e-02 9.068503975868225098e-02 1.485783904790878296e-01 8.890160918235778809e-02 -1.479514390230178833e-01 1.073269695043563843e-01 -8.427487313747406006e-02 1.762592494487762451e-01 -8.099974691867828369e-02 -1.005742922425270081e-01 1.044201254844665527e-01 -1.152937859296798706e-01 -1.764568686485290527e-01 3.705272376537322998e-01 1.358292251825332642e-01 1.026002969592809677e-02
3.111461699008941650e-01 -1.739629060029983521e-01 -6.565725058317184448e-02 3.898600637912750244e-01 6.797841936349868774e-02 2.641826868057250977e-01 3.742225468158721924e-02 -2.112351953983306885e-01 -1.492625474929809570e-01 -5.787552148103713989e-02 3.945179283618927002e-01 4.043881595134735107e-01 -8.564236015081405640e-02 -5.930696055293083191e-02 1.987220197916030884e-01 -9.535283595323562622e-02 -1.022044867277145386e-01 -8.007654547691345215e-02 1.096880957484245300e-01 1.266851872205734253e-01 -1.156376209110021591e-02 1.618534624576568604e-01 1.104093939065933228e-01 9.198644757270812988e-02 -1.905766576528549194e-01 1.601583696901798248e-02 6.151507422327995300e-02 -1.310324966907501221e-01 1.805449603125452995e-03 1.054856181144714355e-02 1.932780593633651733e-01 7.092331349849700928e-02
1.699701994657516479e-01 -5.050510540604591370e-02 -1.717066317796707153e-01 2.004312276840209961e-01 -1.087871491909027100e-01 1.341986209154129028e-01 -3.191320002079010010e-01 1.281733512878417969e-01 2.376585826277732849e-02 -3.387992680072784424e-01 2.076896876096725464e-01 -1.673463284969329834e-01 1.016649138182401657e-02 2.234975546598434448e-01 2.900979518890380859e-01 2.498084157705307007e-01 2.586832344532012939e-01 -7.192303240299224854e-02 4.400282725691795349e-02 2.259969897568225861e-02 5.336030945181846619e-02 2.635418772697448730e-01 -1.132560670375823975e-01 -1.681816577911376953e-01 -1.227088570594787598e-01 -1.217487752437591553e-01 2.535650432109832764e-01 1.905691437423229218e-02 -7.291575521230697632e-02 -2.596467137336730957e-01 8.644609153270721436e-02 7.060914486646652222e-02
2.706682980060577393e-01 -1.076096147298812866e-01 -3.950538113713264465e-02 3.295063376426696777e-01 -2.448396384716033936e-01 3.813257515430450439e-01 -1.858408451080322266e-01 -2.655364274978637695e-01 -1.412986069917678833e-01 7.283553481101989746e-02 1.238989382982254028e-01 1.692114770412445068e-01 -8.599954843521118164e-02 1.732158958911895752e-01 -2.553512528538703918e-02 -1.175015643239021301e-01 -4.891907051205635071e-02 -3.135211467742919922e-01 7.167148590087890625e-02 -1.158568486571311951e-01 5.672685801982879639e-02 -7.301031053066253662e-02 1.074047312140464783e-01 -1.538436561822891235e-01 -1.995557546615600586e-01 -4.947385191917419434e-02 -7.315967977046966553e-02 -2.341022193431854248e-01 -1.609719097614288330e-01 2.619551718235015869e-01 -1.036154851317405701e-01 5.304845049977302551e-02
2.406404614448547363e-01 7.889819890260696411e-02 3.615612983703613281e-01 2.238554954528808594e-01 -7.364395260810852051e-02 7.839180529117584229e-02 2.724375575780868530e-03 -2.196007594466209412e-02 -9.034778922796249390e-02 1.334955692291259766e-01 7.862994074821472168e-02 4.380864799022674561e-01 -6.381721794605255127e-02 3.378123939037322998e-01 6.606099754571914673e-02 2.604115940630435944e-02 1.008932963013648987e-01 6.679018586874008179e-02 2.309094965457916260e-01 1.805627793073654175e-01 -1.522394549101591110e-02 -1.622050255537033081e-01 -2.735483348369598389e-01 -7.073433697223663330e-02 -3.879876062273979187e-02 -7.428839802742004395e-03 7.448884099721908569e-02 -2.378057092428207397e-01 -1.176444739103317261e-01 7.737360894680023193e-02 3.241352140903472900e-01 1.284126099199056625e-02
3.037156164646148682e-01 1.100167557597160339e-01 -7.146534323692321777e-02 5.216684564948081970e-02 -3.451994955539703369e-01 2.964145541191101074e-01 -1.475297659635543823e-01 -1.565774232149124146e-01 2.379605621099472046e-01 -5.403142422437667847e-02 6.495059281587600708e-02 -1.159297153353691101e-01 -2.321051657199859619e-01 3.263852298259735107e-01 -4.528570547699928284e-02 1.307950019836425781e-01 -1.502515971660614014e-01 -6.021998822689056396e-02 1.687614917755126953e-01 3.408587872982025146e-01 1.040197610855102539e-01 -1.810669526457786560e-02 2.053050100803375244e-01 1.658883094787597656e-01 -9.199586510658264160e-02 -2.200094610452651978e-02 1.075412258505821228e-01 1.058574691414833069e-01 -2.382941395044326782e-01 1.346144825220108032e-01 1.276377439498901367e-01 -5.620071291923522949e-02
4.058972299098968506e-01 1.020480878651142120e-02 -6.182386353611946106e-02 1.279543936252593994e-01 -3.041645884513854980e-01 1.742853075265884399e-01 -2.258637100458145142e-01 -8.464208245277404785e-02 2.464878410100936890e-01 2.400305420160293579e-01 2.351637929677963257e-01 1.885209828615188599e-01 -2.553323507308959961e-01 1.295070499181747437e-01 2.731519639492034912e-01 2.888005599379539490e-02 -2.567857969552278519e-03 -1.158376634120941162e-01 9.020867943763732910e-02 2.931829690933227539e-01 -5.762603878974914551e-02 1.122631803154945374e-01 1.753840297460556030e-01 -1.190182343125343323e-01 3.974603861570358276e-02 1.061720773577690125e-01 1.036758646368980408e-01 -2.304730191826820374e-02 -1.119500771164894104e-01 7.010333985090255737e-02 2.333415746688842773e-01 -5.345822498202323914e-02
3.634829223155975342e-01 -6.604646146297454834e-02 1.753017902374267578e-01 9.220952540636062622e-02 -4.781740009784698486e-01 -6.311874371021986008e-03 7.796918600797653198e-02 -1.766871809959411621e-01 1.023633405566215515e-01 -6.717949360609054565e-02 1.170333847403526306e-01 1.269063353538513184e-01 -8.968088030815124512e-02 2.922807037830352783e-01 -1.688692718744277954e-02 -1.395925786346197128e-02 1.845922768115997314e-01 -2.752725780010223389e-01 -1.312538087368011475e-01 2.223269194364547729e-01 -1.270357519388198853e-01 -1.361175924539566040e-01 1.890910975635051727e-02 -1.001750528812408447e-01 -2.998976781964302063e-02 5.433293431997299194e-02 2.629457712173461914e-01 -1.749845892190933228e-01 -2.538630664348602295e-01 6.371438503265380859e-02 1.596307903528213501e-01 1.971258781850337982e-02
2.902317345142364502e-01 -7.617278397083282471e-02 5.252141505479812622e-02 3.118534982204437256e-01 -2.141558527946472168e-01 7.174115628004074097e-02 2.241555005311965942e-01 -9.234977513551712036e-02 1.003885194659233093e-01 8.576621860265731812e-02 1.291889995336532593e-01 6.309671700000762939e-02 -6.550617516040802002e-02 3.102228417992591858e-02 -6.425101310014724731e-02 8.080956339836120605e-02 1.745213568210601807e-01 -2.659470140933990479e-01 1.712857335805892944e-01 1.367564201354980469e-01 -1.050625666975975037e-01 -5.311540886759757996e-02 -1.650965362787246704e-01 1.198417618870735168e-01 -3.326315581798553467e-01 1.552473455667495728e-01 2.093958109617233276e-01 -1.832122653722763062e-01 -4.110361337661743164e-01 1.030324622988700867e-01 1.657431572675704956e-01 -1.491687297821044922e-01
5.105482935905456543e-01 -1.298229247331619263e-01 2.042981237173080444e-01 5.130982026457786560e-02 -1.026381775736808777e-01 2.370475977659225464e-01 -2.396914809942245483e-01 1.471706549637019634e-03 1.410994678735733032e-01 9.353648871183395386e-02 1.631033122539520264e-01 -1.051199808716773987e-01 3.844085335731506348e-02 5.922827124595642090e-02 -2.986992336809635162e-02 1.485069394111633301e-01 7.827938348054885864e-02 -1.051548123359680176e-02 8.210148662328720093e-02 -3.837728127837181091e-02 -1.151470243930816650e-01 -6.085370853543281555e-02 -4.751906916499137878e-02 1.504877805709838867e-01 -3.208049759268760681e-02 -3.859670162200927734e-01 1.524508744478225708e-01 -2.593823671340942383e-01 -1.237738728523254395e-01 -1.756862998008728027e-01 2.485107928514480591e-01 2.343303412199020386e-01
1.701869219541549683e-01 -2.959082275629043579e-02 -2.635636031627655029e-01 -6.285644322633743286e-02 -2.991530299186706543e-01 7.485738396644592285e-02 2.829337306320667267e-02 -1.723513454198837280e-01 -1.118276342749595642e-01 -3.452046811580657959e-01 2.515430748462677002e-01 4.095922410488128662e-02 -1.433213651180267334e-01 1.859396994113922119e-01 -2.279588952660560608e-02 4.586578533053398132e-02 2.145670950412750244e-01 -1.093666478991508484e-01 4.496826976537704468e-02 7.278063893318176270e-02 6.348522007465362549e-02 5.792726203799247742e-02 2.900777757167816162e-01 -2.732032909989356995e-02 -1.824645698070526123e-01 -1.396480053663253784e-01 -4.381839931011199951e-02 -1.241950169205665588e-01 -4.693315029144287109e-01 -1.081421598792076111e-01 2.315698713064193726e-01 5.877019092440605164e-02
9.422316402196884155e-02 3.807156160473823547e-02 1.667085140943527222e-01 -5.399168655276298523e-02 -2.215249687433242798e-01 1.506074219942092896e-01 -1.446221619844436646e-01 -2.110280245542526245e-01 -2.446527592837810516e-02 -7.842347025871276855e-02 1.936519294977188110e-01 2.250436246395111084e-01 3.081066533923149109e-02 4.022028446197509766e-01 2.036040425300598145e-01 2.113770246505737305e-01 -1.492124795913696289e-01 -2.536357045173645020e-01 1.630272269248962402e-01 -5.310662835836410522e-02 1.661726534366607666e-01 2.348649129271507263e-02 1.255236119031906128e-01 -2.042956948280334473e-01 -2.793106138706207275e-01 -7.163762301206588745e-02 4.852843657135963440e-02 6.299922615289688110e-02 -3.010309636592864990e-01 -2.059230022132396698e-02 2.712238132953643799e-01 1.492910981178283691e-01
2.963669002056121826e-01 1.037573739886283875e-01 -1.829706728458404541e-01 4.068896472454071045e-01 -8.270309120416641235e-02 2.594069838523864746e-01 -3.737307786941528320e-01 -1.036464050412178040e-01 3.778914511203765869e-01 -8.790432475507259369e-03 1.880304962396621704e-01 2.179846912622451782e-01 -2.742579579353332520e-01 8.782604709267616272e-03 -1.030525267124176025e-01 3.866984695196151733e-02 -6.492540240287780762e-02 -2.712054178118705750e-02 1.309920288622379303e-02 9.928012639284133911e-02 -9.673157334327697754e-02 2.587283961474895477e-02 6.323869526386260986e-02 -1.402574777603149414e-01 -2.039520442485809326e-01 1.328579485416412354e-01 1.234496757388114929e-02 1.455870270729064941e-01 3.362284973263740540e-02 1.741296797990798950e-01 -6.265340745449066162e-02 -1.846698927693068981e-03
5.152531862258911133e-01 -1.011665984988212585e-01 1.070366948843002319e-01 2.284604310989379883e-01 -3.327330946922302246e-02 1.054659634828567505e-01 -1.822767257690429688e-01 4.548374935984611511e-02 1.393648982048034668e-01 2.495853304862976074e-01 -5.566653236746788025e-02 -1.013571321964263916e-01 3.096715081483125687e-03 1.559633314609527588e-01 3.040982782840728760e-02 -3.808572888374328613e-02 1.863697022199630737e-01 -7.633105665445327759e-02 8.609045296907424927e-02 -1.128573436290025711e-02 8.508624508976936340e-03 2.736588716506958008e-01 4.358248785138130188e-02 -1.398647576570510864e-01 -7.923051714897155762e-02 -1.469126045703887939e-01 2.706370353698730469e-01 -1.379727721214294434e-01 -8.229710906744003296e-02 7.529161404818296432e-03 3.241890668869018555e-01 -3.386974334716796875e-01
2.259226739406585693e-01 -2.430553138256072998e-01 1.322496831417083740e-01 1.371395885944366455e-01 -3.857397437095642090e-01 1.477985084056854248e-01 -6.583715789020061493e-03 1.516459323465824127e-02 2.051198333501815796e-01 -9.350407868623733521e-02 1.135940477252006531e-01 -7.721687108278274536e-02 -3.626765012741088867e-01 -1.757080852985382080e-02 2.302033007144927979e-01 1.085965037345886230e-01 5.729733034968376160e-03 -2.807287871837615967e-01 -9.889075905084609985e-02 1.588013321161270142e-01 5.751838907599449158e-02 1.470458880066871643e-02 1.275576204061508179e-01 3.464363813400268555e-01 1.443690899759531021e-02 -9.862351417541503906e-02 -1.050851196050643921e-01 -7.678291201591491699e-02 -3.380074799060821533e-01 -2.135365828871726990e-02 6.204670295119285583e-02 1.314502358436584473e-01
2.378802895545959473e-01 -2.266376167535781860e-01 2.152627706527709961e-01 3.302678465843200684e-01 1.702905744314193726e-01 2.170909643173217773e-01 -2.753797173500061035e-01 -7.498971372842788696e-02 1.105473376810550690e-02 6.650487333536148071e-02 4.782156646251678467e-01 2.172196283936500549e-02 5.858128145337104797e-02 1.883271038532257080e-01 -1.796447336673736572e-01 1.442005783319473267e-01 3.432143926620483398e-01 -3.141291439533233643e-03 5.042951554059982300e-02 -3.273464739322662354e-03 -1.401367634534835815e-01 -6.546498090028762817e-02 5.699836462736129761e-02 1.227070093154907227e-01 -3.586247190833091736e-02 -2.333469390869140625e-01 2.707120403647422791e-02 -2.952799387276172638e-02 7.579318434000015259e-02 1.583632528781890869e-01 -3.046572767198085785e-02 -4.115153104066848755e-02
1.050301790237426758e-01 -3.373677283525466919e-02 -1.109596863389015198e-01 3.228466808795928955e-01 -2.609323859214782715e-01 3.127998411655426025e-01 -1.730087697505950928e-01 4.154385626316070557e-02 -1.494504511356353760e-02 7.619905471801757812e-02 -4.334455728530883789e-02 -4.536020010709762573e-02 -1.498875170946121216e-01 -7.247082144021987915e-02 -1.459265798330307007e-01 -1.990703642368316650e-01 1.587932556867599487e-01 -6.929579377174377441e-02 2.542990744113922119e-01 1.504713892936706543e-01 -1.650049239397048950e-01 1.965599805116653442e-01 -9.599596261978149414e-02 -1.478020399808883667e-01 -1.113236621022224426e-01 -2.416244000196456909e-01 3.001351654529571533e-02 -2.007419615983963013e-01 -8.784956485033035278e-02 -1.925576180219650269e-01 3.846059739589691162e-01 -2.369645535945892334e-01
1.561438292264938354e-01 -1.608846336603164673e-01 -9.306976199150085449e-02 4.239593446254730225e-02 -2.362046390771865845e-01 2.262488007545471191e-01 2.213256806135177612e-02 -2.504951357841491699e-01 -1.369987428188323975e-01 -1.437510699033737183e-01 3.013221621513366699e-01 2.499216198921203613e-01 -3.160721957683563232e-01 2.138884812593460083e-01 2.242667376995086670e-01 2.805697917938232422e-01 1.077164709568023682e-01 -1.372835040092468262e-01 2.033362090587615967e-01 9.741561859846115112e-02 1.488194912672042847e-01 3.021938540041446686e-02 -4.900277778506278992e-02 2.349889464676380157e-02 -2.941268682479858398e-01 6.107791140675544739e-02 -1.327667571604251862e-02 -9.343062341213226318e-02 -2.144439369440078735e-01 -6.405876576900482178e-02 2.752319723367691040e-02 -2.107379734516143799e-01
9.327583014965057373e-03 7.721726316958665848e-03 3.090149462223052979e-01 2.108047902584075928e-01 -4.378049820661544800e-02 2.244290858507156372e-01 -3.436352908611297607e-01 1.207181513309478760e-01 1.009619235992431641e-01 6.761792115867137909e-03 4.542640969157218933e-02 1.870428211987018585e-02 6.296531856060028076e-02 1.654097139835357666e-01 1.311672478914260864e-01 3.116820752620697021e-01 2.884367108345031738e-01 -1.115511953830718994e-01 -1.259458810091018677e-01 -3.486428782343864441e-02 -4.917763639241456985e-03 1.374366283416748047e-01 -1.690515875816345215e-01 -6.413606554269790649e-02 -1.235918700695037842e-01 6.735959649085998535e-02 -6.419641524553298950e-02 8.171379566192626953e-02 -5.617483258247375488e-01 3.149324283003807068e-02 7.103494554758071899e-02 1.102815289050340652e-02
2.355944365262985229e-01 3.766865655779838562e-02 5.747072771191596985e-02 3.698059618473052979e-01 2.359630161663517356e-04 1.212412342429161072e-01 2.037915587425231934e-01 1.175131741911172867e-02 1.419663429260253906e-01 7.442778348922729492e-02 6.507470458745956421e-02 -3.022234654054045677e-03 2.284563705325126648e-02 1.557273715734481812e-01 -3.288656845688819885e-02 1.036165282130241394e-01 5.291778221726417542e-02 -2.430124282836914062e-01 1.183028370141983032e-01 1.085889935493469238e-01 1.027792841196060181e-01 2.231943607330322266e-02 -2.241701483726501465e-01 -1.079884842038154602e-01 -4.129446148872375488e-01 1.132503449916839600e-01 8.459111303091049194e-02 -1.249189972877502441e-01 -3.738225400447845459e-01 -3.055876120924949646e-02 3.050983250141143799e-01 -2.821883857250213623e-01
5.813977494835853577e-02 2.808233909308910370e-02 -2.569640576839447021e-01 1.594676822423934937e-01 -3.193676769733428955e-01 2.412090450525283813e-01 -4.676321744918823242e-01 1.883102506399154663e-01 1.390506885945796967e-02 1.079399324953556061e-02 1.922198683023452759e-01 5.768264085054397583e-02 1.711895763874053955e-01 2.416350841522216797e-01 -2.517546154558658600e-02 1.901715099811553955e-01 2.485110610723495483e-01 2.473866045475006104e-01 1.967356503009796143e-01 1.836344897747039795e-01 1.469246000051498413e-01 3.176647005602717400e-03 -1.083719879388809204e-01 3.570865839719772339e-02 -3.679907321929931641e-02 1.732790842652320862e-02 5.396971013396978378e-03 -2.007998079061508179e-01 -1.719604581594467163e-01 3.702047839760780334e-02 1.366473883390426636e-01 5.793174356222152710e-02
4.037388414144515991e-02 -2.138651311397552490e-01 6.363402586430311203e-03 1.009320467710494995e-01 -2.117357254028320312e-01 2.796131074428558350e-01 -2.988329529762268066e-01 1.830742657184600830e-01 -1.066251993179321289e-01 -3.222276270389556885e-02 -1.324659585952758789e-01 -1.928924173116683960e-01 -4.995557479560375214e-03 4.024282097816467285e-01 1.196053028106689453e-01 -1.564866304397583008e-01 1.106140315532684326e-01 -6.831105798482894897e-02 1.230940967798233032e-01 -2.232175134122371674e-02 1.565292291343212128e-02 1.017224695533514023e-02 -8.677682280540466309e-02 1.437521129846572876e-01 -2.481544576585292816e-02 -4.685487598180770874e-02 1.041928976774215698e-01 1.864610761404037476e-01 -1.344595402479171753e-01 2.371523082256317139e-01 4.836834967136383057e-01 -1.041209027171134949e-01
2.677802741527557373e-01 -1.063426509499549866e-01 1.869044154882431030e-01 1.677302569150924683e-01 -1.874861568212509155e-01 1.889210641384124756e-01 -1.526794135570526123e-01 -3.341031968593597412e-01 9.336268901824951172e-02 2.524574659764766693e-02 -5.160686746239662170e-02 1.647092252969741821e-01 6.723596155643463135e-02 3.744096159934997559e-01 2.053211480379104614e-01 1.789070069789886475e-01 -8.160423487424850464e-03 -3.253596127033233643e-01 -5.795180797576904297e-02 -2.940209954977035522e-02 1.549830734729766846e-01 2.049768865108489990e-01 1.213145926594734192e-01 -1.247525960206985474e-01 -1.890771090984344482e-01 -1.591984927654266357e-01 -4.163505136966705322e-02 -1.968096755445003510e-02 -2.264699488878250122e-01 1.767458766698837280e-01 -5.671389400959014893e-02 1.862860918045043945e-01
1.988840103149414062e-01 -7.880000770092010498e-02 3.348242640495300293e-01 1.191658675670623779e-01 -1.254283040761947632e-01 1.723906993865966797e-01 -2.277982831001281738e-01 5.347063764929771423e-02 4.038306176662445068e-01 7.975416630506515503e-02 2.267581522464752197e-01 -2.959070205688476562e-01 1.871747337281703949e-02 8.446228504180908203e-02 4.457243531942367554e-02 5.116602405905723572e-03 -1.355122178792953491e-01 -8.392895758152008057e-02 3.664118945598602295e-01 -3.539632260799407959e-02 1.643736958503723145e-01 1.452570036053657532e-02 9.717180579900741577e-02 2.053828537464141846e-01 -6.985119730234146118e-02 -9.004699438810348511e-02 9.685431420803070068e-02 -2.222231626510620117e-01 -1.214137580245733261e-02 -1.743204444646835327e-01 1.230650469660758972e-01 2.293570637702941895e-01
3.777471557259559631e-02 -1.272183954715728760e-01 2.023388296365737915e-01 2.729147076606750488e-01 1.135298907756805420e-01 3.516738116741180420e-01 -1.179227381944656372e-01 9.066223353147506714e-02 -1.141099259257316589e-01 4.480774980038404465e-03 2.025632709264755249e-01 -2.016924408962950110e-04 2.099899388849735260e-02 7.808877527713775635e-02 -1.313918679952621460e-01 2.212991565465927124e-01 2.481640726327896118e-01 -3.105455450713634491e-02 -1.257523745298385620e-01 -1.952193528413772583e-01 7.954706251621246338e-02 1.755221486091613770e-01 -2.362685352563858032e-01 2.124912440776824951e-01 -2.541790008544921875e-01 -2.567887119948863983e-02 -1.465560775250196457e-02 -2.207422852516174316e-01 -2.915657758712768555e-01 4.451386630535125732e-02 3.537524640560150146e-01 -2.237674407660961151e-02
3.702506422996520996e-01 -4.824265465140342712e-02 2.354406714439392090e-01 2.394627630710601807e-01 1.075404435396194458e-01 1.671453565359115601e-01 -1.920307129621505737e-01 -1.577836871147155762e-01 1.042023599147796631e-01 3.242865800857543945e-01 2.308776676654815674e-01 -1.105091422796249390e-01 4.132900852710008621e-03 2.001335918903350830e-01 4.256489127874374390e-02 7.412462681531906128e-02 1.214014068245887756e-01 -8.015301078557968140e-02 8.516772836446762085e-02 -1.182376146316528320e-01 -7.262197136878967285e-02 -5.856561288237571716e-02 -6.878826767206192017e-02 1.249618902802467346e-01 -2.367779910564422607e-01 -3.354404270648956299e-01 -1.091785915195941925e-02 -1.993657946586608887e-01 -2.511352896690368652e-01 -1.852753609418869019e-01 1.637649387121200562e-01 -1.162435263395309448e-01
2.467618286609649658e-01 -1.163139194250106812e-01 -2.513248622417449951e-01 2.380397915840148926e-01 -8.080014586448669434e-02 1.455905288457870483e-01 -4.473744332790374756e-01 6.196564063429832458e-02 6.078820303082466125e-02 -2.378860116004943848e-01 2.278283238410949707e-01 8.768288046121597290e-02 -5.068833380937576294e-02 -7.451932877302169800e-02 1.381594836711883545e-01 -5.855307355523109436e-02 2.237681895494461060e-01 8.788423985242843628e-02 -2.293235249817371368e-02 -2.019981592893600464e-01 -7.182468473911285400e-02 -4.689688608050346375e-02 1.630744189023971558e-01 7.240235060453414917e-02 1.305749416351318359e-01 3.051061928272247314e-02 6.647202372550964355e-02 1.137538030743598938e-01 -4.171246290206909180e-01 -1.500010341405868530e-01 2.305186092853546143e-01 -1.536326482892036438e-02
2.841214537620544434e-01 2.417946606874465942e-02 -1.967573761940002441e-01 7.724128663539886475e-02 -1.747254282236099243e-01 1.365771442651748657e-01 -2.119828611612319946e-01 5.330203846096992493e-02 2.869394794106483459e-02 -1.797338128089904785e-01 3.598048686981201172e-01 -8.949222043156623840e-03 -3.239975124597549438e-02 1.861998885869979858e-01 2.222089916467666626e-01 1.220080703496932983e-01 3.351151049137115479e-01 -4.391193017363548279e-02 3.226314783096313477e-01 3.834952786564826965e-02 4.786719009280204773e-02 1.770125702023506165e-02 -7.052029669284820557e-02 -1.004058420658111572e-01 -3.929822891950607300e-02 -5.969884991645812988e-02 3.012196421623229980e-01 2.017369717359542847e-01 -2.098362194374203682e-03 -1.394715011119842529e-01 2.987980246543884277e-01 1.779688298702239990e-01
1.936335712671279907e-01 2.737945504486560822e-02 2.824295163154602051e-01 2.326711118221282959e-01 -2.388291060924530029e-02 3.175043463706970215e-01 -2.639048397541046143e-01 8.027180284261703491e-02 1.620098389685153961e-02 -1.023681275546550751e-02 4.311136901378631592e-02 7.767581939697265625e-02 1.271083056926727295e-01 1.826919466257095337e-01 -2.338703023269772530e-03 -2.100634127855300903e-01 2.701750397682189941e-01 3.528708219528198242e-02 -1.886975765228271484e-01 5.152553319931030273e-02 -2.205835133790969849e-01 1.009034663438796997e-01 1.485146880149841309e-01 3.159988224506378174e-01 -3.310253918170928955e-01 1.182692684233188629e-02 -1.053724065423011780e-01 -1.435112655162811279e-01 1.580170840024948120e-01 2.442624270915985107e-01 1.668039411306381226e-01 3.654723614454269409e-02
1.529898215085268021e-02 1.426037698984146118e-01 1.587526053190231323e-01 7.546722888946533203e-02 -2.044912725687026978e-01 3.108078539371490479e-01 -1.926068663597106934e-01 1.216317936778068542e-01 3.002943396568298340e-01 -5.681988224387168884e-02 1.268264055252075195e-01 -8.053369075059890747e-02 -6.806431710720062256e-02 1.851560771465301514e-01 2.554019689559936523e-01 -1.881360560655593872e-01 5.172412395477294922e-01 1.426713168621063232e-01 -2.193328887224197388e-01 -2.185194566845893860e-02 -1.396008133888244629e-01 6.262981146574020386e-02 -8.552697300910949707e-02 -2.795026823878288269e-02 -5.467305332422256470e-02 -1.547585725784301758e-01 -9.274116903543472290e-02 1.109756249934434891e-02 -2.639760971069335938e-01 1.647181510925292969e-01 4.689487814903259277e-02 6.556554697453975677e-03
4.947113394737243652e-01 -2.451565712690353394e-01 2.002704590559005737e-01 2.579661011695861816e-01 -4.742382094264030457e-02 -5.615947768092155457e-02 -4.470564723014831543e-01 1.086158081889152527e-01 -2.485870569944381714e-02 -2.053715288639068604e-02 1.264607608318328857e-01 3.193213790655136108e-02 1.361720710992813110e-01 1.412467509508132935e-01 -1.708778291940689087e-01 1.582780480384826660e-01 5.528568290174007416e-03 -9.687451645731925964e-03 -1.888691335916519165e-01 -1.522909663617610931e-02 -1.706834584474563599e-01 -3.046295978128910065e-02 2.981442771852016449e-02 -1.957762241363525391e-02 -1.953038275241851807e-01 -1.332447528839111328e-01 1.699822098016738892e-01 -2.454591393470764160e-01 -1.551481783390045166e-01 -1.325615644454956055e-01 7.163593918085098267e-02 -3.834243863821029663e-02
1.801494508981704712e-01 1.974822208285331726e-02 2.546727657318115234e-02 5.067099928855895996e-01 5.072596669197082520e-02 2.396875768899917603e-01 -7.081867009401321411e-02 -7.727837562561035156e-02 1.404614150524139404e-01 1.383201628923416138e-01 2.533164322376251221e-01 3.693750873208045959e-02 -1.770133152604103088e-02 1.238896101713180542e-01 -1.914182007312774658e-01 2.976597845554351807e-02 3.018361926078796387e-01 1.427623033523559570e-01 -5.738708656281232834e-03 7.631160318851470947e-02 -2.922591939568519592e-02 -2.491218894720077515e-01 -1.466795355081558228e-01 2.831866405904293060e-02 -2.426311373710632324e-01 -9.819314628839492798e-02 -2.554433643817901611e-01 8.875183761119842529e-02 -1.506532728672027588e-01 8.506961166858673096e-02 2.918201982975006104e-01 -1.478183418512344360e-01
4.075342714786529541e-01 -1.855631172657012939e-01 3.163028955459594727e-01 2.254942357540130615e-01 9.595330059528350830e-02 1.810403317213058472e-01 -1.484492421150207520e-01 -1.194224655628204346e-01 -1.044254526495933533e-01 2.888351082801818848e-01 2.217865735292434692e-01 -1.454863697290420532e-01 1.041556000709533691e-01 2.484468221664428711e-01 8.404290676116943359e-02 1.235707700252532959e-01 2.082906663417816162e-01 -1.075442880392074585e-01 1.195062547922134399e-01 1.717603951692581177e-01 -1.668092012405395508e-01 -6.121837720274925232e-02 2.467337809503078461e-02 3.980158269405364990e-02 -1.613926291465759277e-01 -2.184857875108718872e-01 5.298160016536712646e-03 -2.712642252445220947e-01 -1.347948461771011353e-01 -9.683363139629364014e-02 4.771067574620246887e-02 -3.151931986212730408e-02
2.139060795307159424e-01 1.494917124509811401e-01 -2.193555682897567749e-01 2.526255249977111816e-01 -5.389663577079772949e-01 5.785399675369262695e-02 -1.020340174436569214e-01 -1.281814426183700562e-01 3.859352469444274902e-01 -2.369818091392517090e-02 2.840350270271301270e-01 1.698986291885375977e-01 -1.066854521632194519e-01 2.117611616849899292e-01 1.479168534278869629e-01 -5.954355746507644653e-02 -1.673850580118596554e-03 -1.345344930887222290e-01 5.201522633433341980e-02 5.418717488646507263e-02 1.292777806520462036e-01 7.137690484523773193e-02 8.771343529224395752e-02 1.109679415822029114e-01 -8.484528213739395142e-02 2.155790803954005241e-03 6.564432382583618164e-02 1.463997643440961838e-02 -4.049417376518249512e-02 2.171285152435302734e-01 1.771557927131652832e-01 -3.366532176733016968e-02
3.084875941276550293e-01 -2.747192978858947754e-01 1.802792400121688843e-01 -3.403040021657943726e-02 -2.123219966888427734e-01 2.845790088176727295e-01 -3.313751192763447762e-03 4.160537943243980408e-02 1.499280482530593872e-01 -2.870037592947483063e-02 2.713679671287536621e-01 4.494203720241785049e-03 -2.960946857929229736e-01 -8.692618459463119507e-02 1.960797011852264404e-01 2.067819610238075256e-02 1.421912014484405518e-01 -2.860509455204010010e-01 2.397106401622295380e-02 6.436461210250854492e-02 1.073917523026466370e-01 2.237131446599960327e-01 9.628061950206756592e-02 5.726895853877067566e-02 2.501258067786693573e-02 3.705905005335807800e-02 -2.166563831269741058e-02 1.292996574193239212e-02 -4.010237157344818115e-01 2.761930823326110840e-01 5.293452367186546326e-02 1.157613471150398254e-01
3.068039417266845703e-01 6.423722486943006516e-03 6.395456939935684204e-02 2.531751692295074463e-01 -1.628388613462448120e-01 2.125958502292633057e-01 -1.701135635375976562e-01 -2.019320130348205566e-01 -1.220552101731300354e-01 -4.172390103340148926e-01 2.733765840530395508e-01 3.925146460533142090e-01 -1.054363623261451721e-01 2.702226340770721436e-01 4.556353017687797546e-02 -4.091384634375572205e-02 3.488573804497718811e-02 1.420532017946243286e-01 8.659136481583118439e-03 1.527129411697387695e-01 -3.749633207917213440e-02 1.411480009555816650e-01 9.242986142635345459e-02 1.692284047603607178e-01 -5.604346841573715210e-02 -1.712703853845596313e-01 1.246652677655220032e-01 3.457175195217132568e-02 -5.221576616168022156e-02 -5.288562551140785217e-02 -1.060076951980590820e-01 -1.458196043968200684e-01
3.703550994396209717e-01 7.697284966707229614e-02 -1.582386791706085205e-01 2.030816525220870972e-01 -2.212644666433334351e-01 9.911610931158065796e-02 -9.954500012099742889e-03 2.995974719524383545e-01 4.912888705730438232e-01 2.189256809651851654e-02 3.606642186641693115e-01 -7.529750000685453415e-03 -1.788367144763469696e-02 -2.252388186752796173e-02 2.073614895343780518e-01 -1.351088583469390869e-01 2.124683409929275513e-01 -3.149360045790672302e-02 1.261001825332641602e-01 2.711466699838638306e-02 -6.884187459945678711e-02 3.542768955230712891e-02 -8.025375753641128540e-02 7.013794779777526855e-02 4.736360907554626465e-02 6.652174890041351318e-02 5.627008900046348572e-02 -1.023914366960525513e-01 -3.079369366168975830e-01 1.211720798164606094e-02 1.046338826417922974e-01 3.958257287740707397e-02
3.911845088005065918e-01 1.211492419242858887e-01 1.890162676572799683e-01 2.730157077312469482e-01 -3.911775723099708557e-02 2.339912801980972290e-01 -3.702982366085052490e-01 2.079227752983570099e-02 7.510778307914733887e-02 -1.415548771619796753e-01 -1.411481052637100220e-01 3.875507041811943054e-02 -1.963949650526046753e-01 2.000823765993118286e-01 1.444249004125595093e-01 -1.579326689243316650e-01 -5.473757907748222351e-02 1.143838912248611450e-01 1.155287846922874451e-01 3.288583457469940186e-01 -9.781394153833389282e-02 1.452919933944940567e-02 5.663574114441871643e-02 -9.247330576181411743e-02 1.279730647802352905e-01 -1.611673682928085327e-01 -1.160128936171531677e-01 1.064277663826942444e-01 -2.271827310323715210e-01 -2.428046613931655884e-01 -6.588083505630493164e-02 1.246280372142791748e-01
2.219946384429931641e-01 -2.704244554042816162e-01 5.067261308431625366e-02 1.379106342792510986e-01 -2.957755923271179199e-01 4.158487021923065186e-01 -1.364513579756021500e-02 1.026843115687370300e-01 7.828394882380962372e-03 9.384974837303161621e-02 1.242180913686752319e-01 1.880944073200225830e-01 5.229024589061737061e-02 -2.438538707792758942e-02 6.242657080292701721e-02 -1.215690597891807556e-01 3.192478045821189880e-02 1.153699457645416260e-01 1.030969470739364624e-01 -2.740921676158905029e-01 -2.244888106361031532e-03 -9.231902658939361572e-02 -2.283909022808074951e-01 -2.187042832374572754e-01 -1.673711985349655151e-01 -3.792146444320678711e-01 2.181662432849407196e-02 -1.462584435939788818e-01 -7.911996543407440186e-02 1.232358515262603760e-01 2.766656577587127686e-01 5.378258973360061646e-02
1.597403138875961304e-01 -1.866973377764225006e-02 -1.909819990396499634e-01 2.307585775852203369e-01 -1.722021698951721191e-01 2.423524260520935059e-01 -2.748825252056121826e-01 -3.003487884998321533e-01 3.712030351161956787e-01 1.152953654527664185e-01 7.653126865625381470e-02 -9.918708354234695435e-03 -5.210462957620620728e-02 3.558811843395233154e-01 2.298920750617980957e-01 4.812524467706680298e-02 5.363266170024871826e-02 2.005476877093315125e-02 1.327581703662872314e-01 3.855465352535247803e-01 -4.037339240312576294e-02 6.398832052946090698e-02 2.451165318489074707e-01 4.572175815701484680e-02 -9.760759770870208740e-02 -5.307885259389877319e-02 -1.528724133968353271e-01 4.369944334030151367e-02 -6.718546897172927856e-02 9.268879145383834839e-02 9.499027510173618793e-04 2.242910116910934448e-02
3.924274444580078125e-01 1.791645884513854980e-01 -9.295870363712310791e-02 1.780445575714111328e-01 -9.861657768487930298e-02 1.196542307734489441e-01 -2.616589069366455078e-01 1.838624775409698486e-01 1.213141381740570068e-01 -3.242327868938446045e-01 1.148627251386642456e-01 2.599791288375854492e-01 -1.033800169825553894e-01 -1.571725681424140930e-02 3.279079496860504150e-01 8.160288631916046143e-02 6.284527480602264404e-02 -1.209467649459838867e-01 5.755903571844100952e-02 -2.093233019113540649e-01 7.596781104803085327e-02 -7.453492283821105957e-02 -2.639561891555786133e-01 1.308438777923583984e-01 -9.230171144008636475e-02 -1.609299629926681519e-01 -6.004828959703445435e-02 1.993558406829833984e-01 -2.103448361158370972e-01 -4.875045269727706909e-02 1.307541728019714355e-01 -1.272459328174591064e-01
2.347576320171356201e-01 -4.466352611780166626e-02 2.722284197807312012e-01 2.260676920413970947e-01 -2.230891957879066467e-02 2.538479268550872803e-01 -2.979930937290191650e-01 1.300447434186935425e-01 2.993242233060300350e-04 1.533721983432769775e-01 7.394590973854064941e-02 7.978144288063049316e-02 2.386575490236282349e-01 1.980879306793212891e-01 -1.088252570480108261e-02 -3.748742640018463135e-01 2.671259939670562744e-01 1.712298393249511719e-02 -1.055975705385208130e-01 -9.261779487133026123e-03 -8.280780911445617676e-02 1.228764653205871582e-01 1.383772492408752441e-01 1.191179305315017700e-01 -3.183315396308898926e-01 -3.597417846322059631e-02 -2.951081376522779465e-03 -3.899257630109786987e-02 5.935170873999595642e-02 2.387426942586898804e-01 -6.565993186086416245e-03 2.681944370269775391e-01
3.301053941249847412e-01 -5.267289653420448303e-02 -1.058064773678779602e-01 3.367121815681457520e-01 -8.184579201042652130e-03 4.598532021045684814e-01 -1.886184811592102051e-01 -1.827853024005889893e-01 -5.226906761527061462e-02 -6.967855244874954224e-02 8.641361445188522339e-02 -1.805623061954975128e-02 -1.554770767688751221e-01 1.820297837257385254e-01 -4.341712594032287598e-02 -8.494506031274795532e-02 -1.142376363277435303e-01 -2.667747437953948975e-01 1.729857474565505981e-01 -2.839854061603546143e-01 -3.583942726254463196e-02 8.166470564901828766e-03 5.900613963603973389e-02 6.749043613672256470e-02 -1.191516220569610596e-01 2.274520136415958405e-02 -1.590361595153808594e-01 -2.239570021629333496e-01 -2.634683251380920410e-01 1.612126827239990234e-01 -1.054457351565361023e-01 2.261385880410671234e-02
2.588766813278198242e-01 9.226255863904953003e-02 6.951965391635894775e-02 1.552368700504302979e-01 -4.224748350679874420e-03 2.945916950702667236e-01 -3.072211444377899170e-01 2.775458805263042450e-02 1.509493589401245117e-01 2.525835037231445312e-01 1.750471591949462891e-01 -3.307531774044036865e-01 -1.154043897986412048e-01 2.213439531624317169e-02 -4.700053483247756958e-02 2.258773893117904663e-01 -3.651427105069160461e-02 -5.025797709822654724e-02 3.131820559501647949e-01 1.568884821608662605e-03 -9.237550199031829834e-02 1.551550533622503281e-02 1.070654299110174179e-02 2.061819434165954590e-01 -7.624713331460952759e-02 -2.444247007369995117e-01 1.207656115293502808e-01 -2.101971954107284546e-01 -2.205300629138946533e-01 -2.457126975059509277e-01 1.670839488506317139e-01 -7.298469543457031250e-02
1.224453672766685486e-01 -2.869077920913696289e-01 1.775598526000976562e-01 2.353926748037338257e-01 -9.710458666086196899e-02 3.282913267612457275e-01 -3.096029758453369141e-01 2.288388088345527649e-02 -1.733634471893310547e-01 2.770604789257049561e-01 3.464291393756866455e-01 -5.060968175530433655e-02 1.290566325187683105e-01 1.420514583587646484e-01 -1.160558611154556274e-01 2.235122770071029663e-01 1.385890096426010132e-01 -1.272827237844467163e-01 -3.074783459305763245e-02 7.067760825157165527e-02 -8.093626052141189575e-02 -2.343511879444122314e-01 -1.105731651186943054e-01 -1.242733076214790344e-01 -7.742409408092498779e-02 -1.578199267387390137e-01 1.443507224321365356e-01 -1.292848587036132812e-01 -2.235676199197769165e-01 1.303013414144515991e-01 -1.333955489099025726e-02 -8.022879809141159058e-02
1.882030814886093140e-01 -1.290657371282577515e-01 -1.085869595408439636e-01 1.495328545570373535e-02 -6.699867546558380127e-02 3.414255082607269287e-01 -2.770359516143798828e-01 -9.780006855726242065e-02 3.642137944698333740e-01 -1.067062746733427048e-02 1.698897629976272583e-01 1.620764136314392090e-01 -5.777305923402309418e-03 -1.281662285327911377e-01 9.505207836627960205e-02 -4.035269841551780701e-02 1.948689967393875122e-01 3.509060144424438477e-01 2.893431782722473145e-01 6.898984313011169434e-02 3.777936846017837524e-02 7.800156716257333755e-03 9.852197766304016113e-02 7.062125951051712036e-02 -2.368518114089965820e-01 -2.059975564479827881e-01 -2.285567484796047211e-02 -1.726503223180770874e-01 -1.639972776174545288e-01 -1.703516691923141479e-01 2.332003116607666016e-01 -9.263600409030914307e-02
1.499351710081100464e-01 -3.809673786163330078e-01 3.890444710850715637e-02 2.541898936033248901e-02 2.021657861769199371e-02 1.686800271272659302e-01 -3.751071989536285400e-01 2.100645899772644043e-01 1.798408627510070801e-01 1.349206082522869110e-02 2.628895640373229980e-01 9.989684075117111206e-02 -1.740792691707611084e-01 3.678887337446212769e-02 2.274147793650627136e-02 5.110847949981689453e-02 3.874744474887847900e-02 4.021517932415008545e-02 1.255162805318832397e-02 2.191627770662307739e-01 -1.685777008533477783e-01 -4.168833792209625244e-02 -2.038647085428237915e-01 -3.860734403133392334e-02 -7.479529362171888351e-03 -2.075005173683166504e-01 2.261116057634353638e-01 7.848391681909561157e-02 -2.586717903614044189e-01 2.311212271451950073e-01 3.498142063617706299e-01 5.015338957309722900e-02
-6.889385730028152466e-02 -6.346804648637771606e-02 1.712921708822250366e-01 2.154882252216339111e-01 -2.111275941133499146e-01 2.459467016160488129e-02 -3.733361661434173584e-01 5.647721141576766968e-02 3.300058245658874512e-01 -1.688986718654632568e-01 1.913038939237594604e-01 -1.276708990335464478e-01 -1.508314311504364014e-01 2.938244938850402832e-01 2.381396889686584473e-01 -3.335237503051757812e-01 8.936815708875656128e-02 6.558374315500259399e-02 1.380840837955474854e-01 -4.859600216150283813e-02 5.062808468937873840e-02 2.027730792760848999e-01 -1.396615803241729736e-01 1.094164624810218811e-01 5.983914434909820557e-02 -4.392475634813308716e-02 -6.623154133558273315e-02 4.064113274216651917e-02 -1.400636434555053711e-01 7.381698582321405411e-03 2.772130966186523438e-01 -2.083237618207931519e-01
1.874120533466339111e-01 -1.078548431396484375e-01 5.865425616502761841e-02 2.233862131834030151e-01 -3.722502151504158974e-03 1.841161996126174927e-01 -3.104528486728668213e-01 6.731398403644561768e-02 -6.947609037160873413e-02 1.114712357521057129e-01 -2.160971052944660187e-03 1.033982820808887482e-02 1.299473270773887634e-02 2.236820608377456665e-01 1.090477257966995239e-01 -2.805645167827606201e-01 1.261114627122879028e-01 1.157893687486648560e-01 1.516872495412826538e-01 2.588008940219879150e-01 4.238369688391685486e-02 -2.452117502689361572e-01 -2.578653991222381592e-01 1.200003400444984436e-01 -2.181987166404724121e-01 -1.942205727100372314e-01 -1.831216663122177124e-01 -1.891743838787078857e-01 -9.715290367603302002e-02 1.596278697252273560e-01 3.884553015232086182e-01 -6.568701565265655518e-02
2.836358845233917236e-01 -1.006722301244735718e-01 1.077234372496604919e-01 1.004117652773857117e-01 -2.085560709238052368e-01 2.807538807392120361e-01 -2.212568968534469604e-01 1.396307200193405151e-01 1.406260281801223755e-01 1.247989162802696228e-01 3.112762272357940674e-01 -6.119800359010696411e-02 -1.764996200799942017e-01 -5.959467589855194092e-02 2.309546172618865967e-01 1.009295880794525146e-01 1.031226366758346558e-01 -1.514303088188171387e-01 -2.190320566296577454e-02 2.563461065292358398e-01 1.928466856479644775e-01 1.820004731416702271e-01 1.290771365165710449e-01 1.337873786687850952e-01 -4.981527850031852722e-02 2.996905744075775146e-01 -9.841474145650863647e-02 1.074170842766761780e-01 -2.543273866176605225e-01 2.798882722854614258e-01 3.641601884737610817e-03 3.943062946200370789e-02
1.047103181481361389e-01 1.682022362947463989e-01 8.761954307556152344e-02 3.851825594902038574e-01 -1.422548741102218628e-01 1.852854192256927490e-01 -2.502128779888153076e-01 -1.638320386409759521e-01 5.537558346986770630e-02 6.296398490667343140e-02 1.733779609203338623e-01 -3.931832686066627502e-02 -2.262632846832275391e-01 9.909503161907196045e-02 -2.013318799436092377e-02 1.349695324897766113e-01 -3.488450869917869568e-02 -1.840834617614746094e-01 2.902205586433410645e-01 8.922364562749862671e-02 -5.966303870081901550e-02 1.784479171037673950e-01 3.912048637866973877e-01 -1.273172795772552490e-01 -3.620679378509521484e-01 -5.806754156947135925e-02 1.246471405029296875e-01 -8.031211048364639282e-02 -4.841936007142066956e-02 1.193830370903015137e-01 -1.344006955623626709e-01 1.391170918941497803e-01
2.214253246784210205e-01 -1.852991245687007904e-02 1.102523431181907654e-01 1.191679462790489197e-01 -8.466499298810958862e-02 2.054273635149002075e-01 -1.266666650772094727e-01 -8.453305810689926147e-02 8.750881254673004150e-02 6.662330776453018188e-02 3.584977388381958008e-01 -9.616582840681076050e-02 -2.818800210952758789e-01 6.141059845685958862e-02 1.536195129156112671e-01 7.502036634832620621e-03 3.491589426994323730e-01 -1.276538670063018799e-01 -2.960362434387207031e-01 -1.464205831289291382e-01 -3.113273084163665771e-01 -8.346557617187500000e-02 -2.030449509620666504e-01 1.445268690586090088e-01 -1.131443455815315247e-01 4.305395483970642090e-02 1.845216155052185059e-01 1.742345839738845825e-01 -2.486647665500640869e-01 1.891620643436908722e-02 1.637117713689804077e-01 -1.167008951306343079e-01
7.952161878347396851e-02 7.617384195327758789e-02 1.068998873233795166e-01 1.255533471703529358e-02 -1.290613710880279541e-01 4.728101193904876709e-01 -3.854601383209228516e-01 1.302774399518966675e-01 -7.044205069541931152e-02 -3.511435911059379578e-02 -7.213269174098968506e-02 -1.278550326824188232e-01 2.139852941036224365e-02 1.764457076787948608e-01 -4.571443051099777222e-02 -9.021128714084625244e-02 3.171075880527496338e-02 -6.155182048678398132e-02 1.045848056674003601e-01 8.030173927545547485e-02 -1.969089061021804810e-01 -7.030535489320755005e-02 5.837009847164154053e-02 1.295565217733383179e-01 -1.929575204849243164e-01 7.943975739181041718e-03 -3.168056532740592957e-02 2.150785773992538452e-01 -8.413018286228179932e-02 9.599494934082031250e-02 5.603810548782348633e-01 -3.177754988428205252e-04
2.458447962999343872e-01 -5.677635222673416138e-02 6.404116004705429077e-02 -4.046025220304727554e-03 -6.364058703184127808e-02 3.405218720436096191e-01 -1.301616132259368896e-01 2.252945303916931152e-01 1.112716495990753174e-01 1.604815013706684113e-02 3.638092279434204102e-01 -6.685906648635864258e-02 -1.050704866647720337e-01 -1.896666586399078369e-01 1.806169152259826660e-01 1.239442005753517151e-01 1.268829107284545898e-01 -3.260018527507781982e-01 -6.942539475858211517e-03 1.258012056350708008e-01 1.374522596597671509e-01 1.443535089492797852e-01 5.486408993601799011e-02 4.683470819145441055e-03 -3.595934808254241943e-02 5.604167655110359192e-02 7.668834924697875977e-02 -4.426106065511703491e-02 -3.933064937591552734e-01 2.185184359550476074e-01 1.572005003690719604e-01 2.821527123451232910e-01
3.288234770298004150e-01 -2.105506360530853271e-01 -5.895227938890457153e-02 6.424406170845031738e-02 -9.023328125476837158e-02 2.618767321109771729e-01 -4.666889458894729614e-02 -1.287749558687210083e-01 4.392865300178527832e-02 4.108749330043792725e-02 6.968630850315093994e-02 -5.247286707162857056e-02 -6.535589694976806641e-02 1.843236088752746582e-01 -7.604292035102844238e-02 -1.409615576267242432e-01 2.868877351284027100e-02 3.776881098747253418e-01 1.256698518991470337e-01 8.411481976509094238e-03 -3.125730454921722412e-01 1.610181629657745361e-01 1.309213489294052124e-01 1.545251607894897461e-01 -3.035851940512657166e-02 -1.565390080213546753e-01 -1.083232089877128601e-01 -2.140893340110778809e-01 -9.122595191001892090e-02 -7.615698128938674927e-02 4.981178939342498779e-01 -1.056540943682193756e-02
2.542798221111297607e-01 -3.310690224170684814e-01 1.218258589506149292e-01 2.659059762954711914e-01 -7.455476373434066772e-02 1.410273760557174683e-01 -2.313408553600311279e-01 2.313241511583328247e-01 1.406580656766891479e-01 2.617550790309906006e-01 1.887127161026000977e-01 1.900720596313476562e-01 -1.068875044584274292e-01 -5.476131290197372437e-02 -1.397601366043090820e-01 1.626336574554443359e-01 3.209480345249176025e-01 -4.385308548808097839e-02 2.114154249429702759e-01 8.529600501060485840e-02 -3.813286125659942627e-02 -7.654289901256561279e-02 -1.129914298653602600e-01 5.052499473094940186e-02 -9.359113872051239014e-02 -1.033707335591316223e-01 -1.351389884948730469e-01 -1.439988613128662109e-01 -2.100814878940582275e-01 -1.381417661905288696e-01 2.743016481399536133e-01 1.040541306138038635e-01
3.268927393946796656e-04 -1.515277326107025146e-01 -7.219718396663665771e-02 2.369962483644485474e-01 -2.200439274311065674e-01 1.590053886175155640e-01 -3.631322085857391357e-01 9.572380781173706055e-02 1.620098203420639038e-01 -3.650412335991859436e-02 -1.803082041442394257e-02 1.208932325243949890e-01 -1.344077289104461670e-01 1.615231633186340332e-01 2.014730125665664673e-01 -1.993180811405181885e-01 3.206573128700256348e-01 -6.999576836824417114e-02 -3.110060691833496094e-01 -8.439631015062332153e-02 -8.552315831184387207e-02 -1.187414452433586121e-01 1.678654849529266357e-01 2.515126764774322510e-01 1.410788577049970627e-02 -3.570242226123809814e-02 9.453899227082729340e-03 -1.822773069143295288e-01 -2.108265757560729980e-01 6.771481782197952271e-02 3.509844541549682617e-01 -5.004834756255149841e-02
3.006014823913574219e-01 -1.335643231868743896e-01 6.393523514270782471e-02 4.056117534637451172e-01 -4.185662139207124710e-03 4.409492313861846924e-01 -1.557546705007553101e-01 2.596193253993988037e-01 -6.358095258474349976e-02 1.689182519912719727e-01 1.194924041628837585e-01 1.183544173836708069e-01 -2.759513072669506073e-02 1.207427605986595154e-01 -1.338104158639907837e-01 4.859777539968490601e-02 1.720643043518066406e-01 -9.741215407848358154e-02 -2.619855999946594238e-01 -3.948026895523071289e-02 -8.398588746786117554e-02 9.047112613916397095e-02 -1.297593712806701660e-01 -1.982984244823455811e-01 -3.069161176681518555e-01 -1.602612286806106567e-01 1.051736772060394287e-01 -6.662569195032119751e-02 6.612591445446014404e-02 -9.460341185331344604e-02 7.180291414260864258e-02 -7.782829552888870239e-02
3.227720856666564941e-01 4.155213013291358948e-02 2.167817056179046631e-01 2.576532363891601562e-01 -1.100180391222238541e-02 2.170378714799880981e-01 -1.166842356324195862e-01 -1.825281232595443726e-01 3.650364652276039124e-02 2.423146069049835205e-01 1.437294930219650269e-01 7.742711156606674194e-02 -1.846735924482345581e-01 2.398604303598403931e-01 1.338879484683275223e-02 3.030522763729095459e-01 -6.950905919075012207e-02 -7.655800785869359970e-03 9.621927514672279358e-03 3.577660769224166870e-02 -2.847461961209774017e-03 -1.392259150743484497e-01 -2.436245530843734741e-01 1.698958724737167358e-01 -1.948450207710266113e-01 1.100035458803176880e-01 1.920349597930908203e-01 -2.251427918672561646e-01 -3.072125911712646484e-01 -1.281690299510955811e-01 7.951609790325164795e-02 -2.180843204259872437e-01
3.495457470417022705e-01 -8.161095529794692993e-02 6.026811897754669189e-02 -1.370827257633209229e-01 -3.392817378044128418e-01 1.721986234188079834e-01 -2.235397845506668091e-01 1.053602546453475952e-01 1.168366894125938416e-01 3.666641935706138611e-02 4.223640561103820801e-01 3.098366595804691315e-02 -1.624094545841217041e-01 -2.612811699509620667e-02 1.714672297239303589e-01 -4.295961931347846985e-02 1.317833065986633301e-01 -1.229678094387054443e-01 -8.277155458927154541e-02 1.533866375684738159e-01 1.435219943523406982e-01 2.719962298870086670e-01 2.329436838626861572e-01 -1.574575006961822510e-01 1.996072754263877869e-02 6.885831058025360107e-02 -2.587764523923397064e-02 -3.125647827982902527e-02 -2.545618414878845215e-01 2.556293904781341553e-01 7.004640251398086548e-02 1.090949550271034241e-01
3.244795799255371094e-01 -4.954846203327178955e-02 -1.188250025734305382e-03 2.599528729915618896e-01 -1.519589871168136597e-01 4.155217707157135010e-01 -2.473611533641815186e-01 -2.401348054409027100e-01 -6.370675563812255859e-02 5.643048137426376343e-02 1.560745686292648315e-01 -3.377229720354080200e-02 -2.234712541103363037e-01 2.356815487146377563e-01 -7.421673834323883057e-02 -3.868589550256729126e-02 -2.025197632610797882e-02 -3.730137646198272705e-01 6.326580047607421875e-02 -1.606315821409225464e-01 4.207820817828178406e-02 -6.249899789690971375e-02 1.414858549833297729e-01 -6.922040134668350220e-03 -8.367883414030075073e-02 2.591188531368970871e-03 -1.040095984935760498e-01 -2.065430879592895508e-01 -2.504482865333557129e-01 1.770354211330413818e-01 -8.068221062421798706e-02 9.319995343685150146e-02
4.325726330280303955e-01 -1.581605970859527588e-01 8.872625231742858887e-02 -1.491452101618051529e-02 -1.005088314414024353e-01 2.439561635255813599e-01 -1.689307540655136108e-01 7.141495496034622192e-02 2.818387448787689209e-01 6.992405652999877930e-02 2.584344446659088135e-01 1.238918378949165344e-01 -7.880623638629913330e-02 -3.005134500563144684e-02 3.832970932126045227e-02 2.233067452907562256e-01 3.461220264434814453e-01 -2.161027044057846069e-01 8.586999028921127319e-02 1.667549759149551392e-01 1.658276841044425964e-02 4.031715448945760727e-03 6.927353888750076294e-02 -1.260169148445129395e-01 9.757055342197418213e-02 1.530595030635595322e-02 -8.727984130382537842e-02 -2.016432583332061768e-01 -1.132226064801216125e-01 4.873924702405929565e-02 3.673196136951446533e-01 1.442413628101348877e-01
3.958124220371246338e-01 -2.888640463352203369e-01 3.187368214130401611e-01 -4.811397194862365723e-02 -1.979068964719772339e-01 4.290924370288848877e-01 -1.703681051731109619e-01 1.999748796224594116e-01 1.297298073768615723e-02 1.417030952870845795e-02 -8.969943970441818237e-03 2.227797955274581909e-01 -1.950001865625381470e-01 3.096271678805351257e-02 1.669459044933319092e-01 -2.629513153806328773e-03 -3.662552684545516968e-02 1.205362677574157715e-01 1.153369545936584473e-01 -2.735887654125690460e-02 1.097430661320686340e-01 3.101485036313533783e-02 -1.774994581937789917e-01 -1.434313356876373291e-01 -1.959438771009445190e-01 -2.310963571071624756e-01 -6.997438520193099976e-02 -1.027936860918998718e-01 -1.632321327924728394e-01 -2.498686313629150391e-02 1.277743875980377197e-01 2.956067770719528198e-02
3.385318219661712646e-01 -5.418470874428749084e-02 1.348688602447509766e-01 1.526699960231781006e-01 -2.714068815112113953e-02 4.102888405323028564e-01 -2.059026658535003662e-01 3.901112079620361328e-02 1.514236032962799072e-01 3.602322190999984741e-02 -7.160460203886032104e-02 3.200107514858245850e-01 1.484714895486831665e-01 1.181707903742790222e-02 1.378710567951202393e-01 -9.536893665790557861e-02 1.067233383655548096e-01 3.232499361038208008e-01 6.321594864130020142e-02 -1.612906157970428467e-01 1.379354894161224365e-01 -1.194531619548797607e-01 -4.521166160702705383e-02 -9.078409639187157154e-04 -1.615326106548309326e-01 -2.983986735343933105e-01 1.561040524393320084e-03 -1.277240961790084839e-01 -1.986573040485382080e-01 -2.219638787209987640e-02 2.463727742433547974e-01 -1.805117577314376831e-01
1.994945853948593140e-01 -1.336567252874374390e-01 1.963483989238739014e-01 1.477546691894531250e-01 -2.912336885929107666e-01 4.565637409687042236e-01 -2.198974937200546265e-01 3.085473179817199707e-02 3.982222825288772583e-02 8.672340959310531616e-02 9.286869317293167114e-03 2.705899775028228760e-01 6.149550899863243103e-02 1.402568370103836060e-01 -7.950973697006702423e-03 -1.048490107059478760e-01 -4.412669688463211060e-02 1.264317035675048828e-01 1.099353656172752380e-01 -1.439255028963088989e-01 -8.807121962308883667e-02 3.510131267830729485e-03 -9.113318473100662231e-02 -1.884684711694717407e-01 -2.281796783208847046e-01 -1.758182793855667114e-01 -8.536281436681747437e-02 1.127434000372886658e-01 1.899982057511806488e-02 -3.152853250503540039e-02 2.747539579868316650e-01 -3.745790421962738037e-01
3.376158177852630615e-01 6.686031352728605270e-03 1.765001192688941956e-02 3.010598719120025635e-01 -1.261243820190429688e-01 4.174546897411346436e-01 -2.672793269157409668e-01 -2.496098875999450684e-01 -8.544617891311645508e-02 -7.615805417299270630e-02 2.130932658910751343e-01 1.319163739681243896e-01 -1.617104709148406982e-01 1.424188017845153809e-01 -1.149986237287521362e-01 -6.228011846542358398e-02 -1.373199466615915298e-02 -2.344285249710083008e-01 8.340654522180557251e-02 -2.577249407768249512e-01 -1.160391606390476227e-02 -1.958022564649581909e-01 1.936737895011901855e-01 -1.002532914280891418e-01 -4.551778733730316162e-02 -3.005077596753835678e-03 -8.823931217193603516e-02 -2.277805060148239136e-01 -1.299034953117370605e-01 1.956222951412200928e-01 -7.060555275529623032e-03 1.237204205244779587e-02
1.225557327270507812e-01 1.309189051389694214e-01 2.354141175746917725e-01 8.812596648931503296e-02 -2.925960719585418701e-01 2.277168780565261841e-01 1.130513697862625122e-01 -2.534469068050384521e-01 7.611191272735595703e-02 -8.796243369579315186e-02 1.595917493104934692e-01 -1.007645428180694580e-01 -2.266622930765151978e-01 2.750000655651092529e-01 1.399276107549667358e-01 -4.734146222472190857e-02 2.569559589028358459e-02 -6.399422883987426758e-02 3.369891941547393799e-01 -4.890586063265800476e-02 -4.855492711067199707e-02 8.328626304864883423e-02 6.002436205744743347e-02 -2.011968940496444702e-02 -2.815271317958831787e-01 -2.844450175762176514e-01 8.368161320686340332e-02 1.608755886554718018e-01 -3.057803213596343994e-01 1.658791750669479370e-01 -1.928770989179611206e-01 -8.315975219011306763e-02
3.129959404468536377e-01 -1.187169775366783142e-01 1.857117712497711182e-01 -2.537783980369567871e-02 -1.401549875736236572e-01 3.628816306591033936e-01 -1.523485481739044189e-01 1.739406138658523560e-01 1.327381134033203125e-01 1.690678149461746216e-01 -6.910747289657592773e-02 1.310675740242004395e-01 1.195912435650825500e-01 6.962924450635910034e-02 -3.392951330170035362e-03 -7.616128027439117432e-02 -1.227975450456142426e-02 3.471866250038146973e-01 1.023504659533500671e-01 -5.389427766203880310e-02 3.792051970958709717e-02 -8.812887221574783325e-02 2.977526485919952393e-01 7.800072431564331055e-02 -2.737408280372619629e-01 -3.810390084981918335e-02 8.313074707984924316e-02 -1.598313897848129272e-01 -3.382187485694885254e-01 -9.285289794206619263e-02 2.854157388210296631e-01 -5.967861041426658630e-02
2.525821626186370850e-01 6.347983330488204956e-02 -1.396887302398681641e-01 1.755419969558715820e-01 -2.065178006887435913e-01 2.888562083244323730e-01 -2.605808377265930176e-01 -1.014159545302391052e-01 3.964415490627288818e-01 3.444832935929298401e-02 1.587661057710647583e-01 8.345089852809906006e-02 -3.002605400979518890e-02 1.981883943080902100e-01 2.041947245597839355e-01 -8.238212019205093384e-02 1.483115740120410919e-02 1.652296632528305054e-01 2.788169384002685547e-01 2.508426606655120850e-01 1.377226859331130981e-01 1.084912475198507309e-02 2.393242120742797852e-01 7.737513631582260132e-02 -6.842146068811416626e-02 -1.473640799522399902e-01 -1.259990185499191284e-01 1.541091948747634888e-01 -1.095272451639175415e-01 1.911678910255432129e-01 1.550402492284774780e-01 9.618655592203140259e-02
3.970765173435211182e-01 1.768811643123626709e-01 1.443557254970073700e-02 4.986817017197608948e-02 -1.203343421220779419e-01 2.999681234359741211e-01 -8.385584503412246704e-02 -2.248983681201934814e-01 -7.874324172735214233e-02 3.794318437576293945e-01 3.473062068223953247e-02 1.351672504097223282e-02 -2.178429216146469116e-01 3.791522234678268433e-03 2.370119392871856689e-01 3.423695266246795654e-02 1.066897884011268616e-01 4.988251626491546631e-02 1.637026965618133545e-01 -6.418342888355255127e-02 2.928021848201751709e-01 1.715566366910934448e-01 1.352990269660949707e-01 -6.855440139770507812e-02 -2.918239831924438477e-01 -9.488303214311599731e-02 7.123720645904541016e-02 -1.932269036769866943e-01 -2.373966127634048462e-01 3.403311967849731445e-02 1.119017675518989563e-01 1.814328320324420929e-02
1.891551911830902100e-01 -8.516361564397811890e-02 2.206533998250961304e-01 1.896431297063827515e-01 -1.714068353176116943e-01 2.529745697975158691e-01 -1.775294244289398193e-01 3.117032945156097412e-01 -7.806959748268127441e-02 -1.835917532444000244e-01 4.058594703674316406e-01 -1.320237815380096436e-01 -1.382222473621368408e-01 9.926760941743850708e-02 -7.189875096082687378e-02 -1.064527258276939392e-01 9.330597519874572754e-02 9.933366626501083374e-02 3.485891222953796387e-01 2.639947831630706787e-01 4.957439959980547428e-04 2.057096548378467560e-02 -1.234602276235818863e-02 -2.293391712009906769e-02 3.616114333271980286e-02 -5.030554533004760742e-02 -1.099245548248291016e-01 -2.305245697498321533e-01 -6.753332167863845825e-02 -9.137725830078125000e-02 -2.841488122940063477e-01 9.618835151195526123e-02
2.767644822597503662e-01 -1.702266335487365723e-01 1.654639840126037598e-01 1.067975722253322601e-02 -1.156705990433692932e-01 2.797876894474029541e-01 3.072807751595973969e-02 1.292016506195068359e-01 1.866094619035720825e-01 -1.115958392620086670e-01 2.342372536659240723e-01 4.242702852934598923e-03 -2.777550816535949707e-01 -4.998921602964401245e-02 2.775084078311920166e-01 2.728077769279479980e-01 1.747167110443115234e-01 -1.921160966157913208e-01 1.366101019084453583e-02 2.522468566894531250e-01 -1.241354458034038544e-02 2.358371019363403320e-01 7.601214945316314697e-02 1.870640367269515991e-01 -5.954820662736892700e-02 9.112814813852310181e-02 -3.482891991734504700e-02 -1.399341523647308350e-01 -2.990022003650665283e-01 1.830029934644699097e-01 1.771681457757949829e-01 9.833956509828567505e-02
2.442875802516937256e-01 1.159210950136184692e-01 4.522176086902618408e-02 -2.467173710465431213e-02 -8.054368942975997925e-02 4.346389174461364746e-01 -6.824212521314620972e-02 1.837618649005889893e-01 -1.039549484848976135e-01 3.436426222324371338e-01 1.059450358152389526e-01 -1.589397639036178589e-01 1.095482483506202698e-01 2.497609853744506836e-01 1.856289952993392944e-01 9.023079276084899902e-02 -6.095575168728828430e-02 7.546036690473556519e-02 -3.747419221326708794e-03 4.393028095364570618e-02 -6.015209481120109558e-02 4.029960930347442627e-01 1.491295397281646729e-01 -2.951558232307434082e-01 -1.697441488504409790e-01 -5.024787783622741699e-02 6.671227514743804932e-02 -1.510733664035797119e-01 -1.329643726348876953e-01 5.194106604903936386e-03 1.890692412853240967e-01 -9.614771604537963867e-02
2.578471004962921143e-01 -1.141825467348098755e-01 1.878517307341098785e-02 1.751911342144012451e-01 -1.259420067071914673e-01 1.274681985378265381e-01 -4.937147349119186401e-02 -3.932633623480796814e-02 1.433147042989730835e-01 -2.116071432828903198e-01 4.700943827629089355e-02 -2.047636508941650391e-01 4.294008016586303711e-02 6.968119740486145020e-02 4.035846590995788574e-01 1.881650388240814209e-01 1.581492573022842407e-01 6.324814260005950928e-02 -1.516625192016363144e-02 1.750165522098541260e-01 6.395921856164932251e-02 5.760645493865013123e-02 -6.565587967634201050e-02 -2.127858102321624756e-01 -2.905458211898803711e-01 3.674659505486488342e-02 1.257808208465576172e-01 1.822483837604522705e-01 -4.365246891975402832e-01 -3.968612849712371826e-02 2.980718314647674561e-01 7.905542105436325073e-02
3.418904840946197510e-01 8.634083718061447144e-02 1.371071338653564453e-01 1.396501213312149048e-01 -3.834655880928039551e-01 2.246907204389572144e-01 -1.872990429401397705e-01 -2.239460945129394531e-01 3.488849103450775146e-01 -1.023935340344905853e-02 2.917934358119964600e-01 1.293684542179107666e-01 -1.442792415618896484e-01 2.403708994388580322e-01 -3.612946346402168274e-02 -1.761906023602932692e-04 -1.097521036863327026e-01 -3.662306815385818481e-02 1.896762400865554810e-01 1.724915355443954468e-01 4.482747986912727356e-02 2.220725417137145996e-01 1.121508255600929260e-01 -7.675871998071670532e-02 -3.577709197998046875e-02 -9.752465039491653442e-02 1.612114137969911098e-03 8.925359696149826050e-02 6.869167834520339966e-02 1.878331452608108521e-01 1.967562139034271240e-01 -6.782814860343933105e-02
-6.990887224674224854e-02 -3.219148516654968262e-02 1.761860251426696777e-01 5.660205613821744919e-03 -1.665211049839854240e-03 4.059426188468933105e-01 -1.058656647801399231e-01 9.167762473225593567e-03 2.045995295047760010e-01 4.338563606142997742e-02 3.492918610572814941e-01 -2.314129285514354706e-02 6.266898661851882935e-02 5.205385386943817139e-02 2.010843306779861450e-01 1.925695836544036865e-01 -7.976239174604415894e-02 8.690213412046432495e-02 1.160552278161048889e-01 -1.659828424453735352e-01 1.060933619737625122e-02 2.414518594741821289e-01 2.861384153366088867e-01 3.376320898532867432e-01 -9.076654165983200073e-02 1.558860242366790771e-01 3.269862011075019836e-02 4.512421786785125732e-03 -3.326779901981353760e-01 -2.161479592323303223e-01 1.903667151927947998e-01 1.578363939188420773e-03
1.678850501775741577e-01 -1.065166443586349487e-01 -1.982831060886383057e-01 1.375464349985122681e-01 -2.807235717773437500e-01 1.506271809339523315e-01 -2.150205075740814209e-01 7.973184436559677124e-02 1.168669983744621277e-01 -1.874251216650009155e-01 3.365660309791564941e-01 -2.583894692361354828e-02 1.052719876170158386e-01 1.323440521955490112e-01 3.209579586982727051e-01 1.461505424231290817e-02 2.070650458335876465e-01 1.715288124978542328e-02 1.379379481077194214e-01 -1.053513363003730774e-01 4.368300735950469971e-02 2.658048570156097412e-01 3.389245271682739258e-02 -2.214586436748504639e-01 -1.270357072353363037e-01 -1.910964101552963257e-01 2.753952145576477051e-01 2.803457677364349365e-01 -1.240116581320762634e-01 -2.439367026090621948e-02 1.426882296800613403e-01 1.188194975256919861e-01
3.616675734519958496e-01 -4.313394427299499512e-02 2.211253643035888672e-01 2.661117017269134521e-01 1.015729922801256180e-02 3.141397237777709961e-01 -7.310839742422103882e-02 6.748796999454498291e-02 2.158298641443252563e-01 1.585354954004287720e-01 8.011946082115173340e-02 -1.739817857742309570e-01 -2.683804929256439209e-02 2.864784933626651764e-02 -1.716204546391963959e-02 1.789428293704986572e-01 -1.257894560694694519e-02 1.189211383461952209e-01 -3.573970496654510498e-02 4.453296773135662079e-03 -7.314049452543258667e-02 -5.371385067701339722e-02 8.922746777534484863e-02 9.977449476718902588e-02 -3.697923719882965088e-01 -1.956991255283355713e-01 3.869709074497222900e-01 -1.045741066336631775e-01 -7.883363962173461914e-02 -2.940758876502513885e-02 2.947879135608673096e-01 -1.588139086961746216e-01
1.941344141960144043e-01 3.414723277091979980e-02 1.788063943386077881e-01 3.924994766712188721e-01 -3.385330364108085632e-02 2.977823317050933838e-01 -2.319457232952117920e-01 -1.192138567566871643e-01 1.710797697305679321e-01 6.843257695436477661e-02 3.780733942985534668e-01 -5.897236615419387817e-02 -5.688474513590335846e-03 -5.834295973181724548e-02 -2.737110555171966553e-01 2.043622732162475586e-02 2.267400175333023071e-01 2.327387630939483643e-01 -2.096348106861114502e-01 -4.820595681667327881e-02 2.036143690347671509e-01 -6.850959360599517822e-02 -1.087547913193702698e-01 1.816930025815963745e-01 -1.793268024921417236e-01 -8.020322024822235107e-02 -1.431811302900314331e-01 -1.117898225784301758e-01 2.300138771533966064e-02 8.008356392383575439e-02 1.645645499229431152e-01 -9.845408052206039429e-02
3.178629875183105469e-01 5.802803486585617065e-02 -5.191833525896072388e-02 -4.622182250022888184e-02 -3.147801160812377930e-01 4.609909355640411377e-01 -6.846635043621063232e-02 -1.124378144741058350e-01 -6.206866353750228882e-03 -1.109554246068000793e-01 3.179564177989959717e-01 -1.754603832960128784e-01 -3.697046339511871338e-01 3.700477778911590576e-01 -2.029637098312377930e-01 -1.764757186174392700e-02 -1.514031440019607544e-01 -8.328160643577575684e-02 6.251994054764509201e-03 7.445915788412094116e-02 8.323664218187332153e-02 4.641641571652144194e-04 4.805198684334754944e-02 1.057124957442283630e-01 -1.274413317441940308e-01 -8.871874213218688965e-02 3.949685022234916687e-02 3.925726935267448425e-02 -1.112937927246093750e-01 2.949499897658824921e-02 -3.111283481121063232e-02 7.202509790658950806e-02
4.492883980274200439e-01 -9.020372480154037476e-02 -1.680159419775009155e-01 2.764355242252349854e-01 -7.655605673789978027e-02 7.305488735437393188e-02 -1.262171864509582520e-01 3.707033023238182068e-02 4.565705358982086182e-02 -3.690830245614051819e-02 -1.059206426143646240e-01 -1.083379685878753662e-01 -1.541093457490205765e-02 2.797576598823070526e-02 7.960440707392990589e-04 -2.636851510033011436e-03 3.012560009956359863e-01 -9.439136832952499390e-02 1.877399832010269165e-01 1.647312790155410767e-01 1.803888827562332153e-01 2.674977481365203857e-01 9.065483510494232178e-02 -1.773209869861602783e-01 -2.119292318820953369e-01 -7.918234914541244507e-02 -6.830260902643203735e-02 -1.932926177978515625e-01 -2.416369020938873291e-01 1.313088238239288330e-01 3.332201242446899414e-01 -2.091471701860427856e-01
2.572926878929138184e-01 9.456741809844970703e-02 5.007494613528251648e-02 1.125341579318046570e-01 -2.938098907470703125e-01 2.134433835744857788e-01 -1.600395888090133667e-01 2.152882888913154602e-02 2.303262799978256226e-02 6.199231371283531189e-02 3.236850798130035400e-01 6.499946117401123047e-02 -3.176635205745697021e-01 -6.964388489723205566e-02 4.024859368801116943e-01 -5.784946680068969727e-02 5.934689939022064209e-02 -1.523032551631331444e-03 3.005651831626892090e-01 2.456951290369033813e-01 -6.028722226619720459e-02 2.891315817832946777e-01 8.044775575399398804e-02 2.456429041922092438e-02 -9.869183599948883057e-02 -5.946151167154312134e-02 1.208623126149177551e-01 -2.908970043063163757e-02 1.483567655086517334e-01 -1.548911631107330322e-01 1.627654582262039185e-01 1.322696655988693237e-01
2.411330491304397583e-01 -2.391869127750396729e-01 -5.267648398876190186e-02 1.712558716535568237e-01 -3.075744807720184326e-01 7.749672513455152512e-03 -2.858394682407379150e-01 1.446206867694854736e-01 2.599361352622509003e-02 -1.469633579254150391e-01 2.655311226844787598e-01 5.194864422082901001e-02 5.342184379696846008e-02 1.833869516849517822e-01 2.818575501441955566e-01 -1.731456257402896881e-02 2.571351528167724609e-01 -1.894840151071548462e-01 1.791134774684906006e-01 1.949518569745123386e-03 1.142770946025848389e-01 1.714366301894187927e-02 2.189904302358627319e-01 -8.165516704320907593e-02 -4.829467739909887314e-03 -6.006542593240737915e-02 3.551634848117828369e-01 1.850529164075851440e-01 3.180092945694923401e-02 -1.133835315704345703e-01 2.428816258907318115e-01 6.775744259357452393e-02
3.001543581485748291e-01 1.148640587925910950e-01 2.239401042461395264e-01 1.420688480138778687e-01 8.291988819837570190e-02 3.054054081439971924e-01 -2.403462305665016174e-02 -1.925294399261474609e-01 2.051343470811843872e-01 2.205111533403396606e-01 3.458532691001892090e-01 1.119971647858619690e-02 -1.562391594052314758e-02 2.367966771125793457e-01 1.341197639703750610e-01 4.932764172554016113e-02 -1.381284296512603760e-01 5.378304421901702881e-02 1.349465101957321167e-01 -2.491296082735061646e-01 1.009219214320182800e-01 1.514635682106018066e-01 1.825498491525650024e-01 2.144368588924407959e-01 1.763336062431335449e-01 -1.632957011461257935e-01 2.818652614951133728e-02 2.018939554691314697e-01 -1.754403114318847656e-01 -9.139075875282287598e-02 1.607308983802795410e-01 1.498038172721862793e-01
3.318194150924682617e-01 1.068461984395980835e-01 4.579234495759010315e-02 -6.953924149274826050e-02 -8.844146877527236938e-02 3.672668337821960449e-01 -2.142130434513092041e-01 -7.829187065362930298e-02 8.727723360061645508e-02 1.287830024957656860e-01 1.527700573205947876e-01 -1.419643219560384750e-02 -2.210009843111038208e-01 4.070855677127838135e-01 3.362490236759185791e-01 1.344130188226699829e-01 2.852265536785125732e-02 -6.895050406455993652e-02 1.489042341709136963e-01 2.247532904148101807e-01 -1.606176346540451050e-01 1.476673185825347900e-01 1.376459896564483643e-01 -6.986086070537567139e-02 -9.812721610069274902e-02 -5.432250723242759705e-02 6.953286379575729370e-02 1.641448587179183960e-01 3.645549342036247253e-02 -2.648230083286762238e-02 2.247120887041091919e-01 1.918896436691284180e-01
2.620155811309814453e-01 1.321803033351898193e-02 -9.191094897687435150e-03 2.672790884971618652e-01 -1.401662081480026245e-01 1.913345903158187866e-01 -3.303021192550659180e-01 5.247582681477069855e-03 -3.334270417690277100e-02 1.412729471921920776e-01 -6.787934340536594391e-03 4.737398587167263031e-03 -1.235103309154510498e-01 2.365033328533172607e-01 -2.118073962628841400e-02 -1.255009472370147705e-01 -1.861711740493774414e-01 -3.664899170398712158e-01 1.337774842977523804e-01 -1.689514517784118652e-01 1.748329699039459229e-01 2.042147368192672729e-01 1.218791604042053223e-01 -2.716475911438465118e-02 -1.439556628465652466e-01 -2.370688170194625854e-01 -1.289061307907104492e-01 -2.219060957431793213e-01 -2.887466847896575928e-01 1.078389585018157959e-01 2.419664897024631500e-02 2.099775373935699463e-01
3.434353470802307129e-01 -1.896377652883529663e-01 3.648868063464760780e-03 2.900328040122985840e-01 -2.369534373283386230e-01 4.750527814030647278e-02 1.880864500999450684e-01 -2.262274771928787231e-01 3.581350669264793396e-02 -7.199283689260482788e-02 1.249470040202140808e-01 8.541505038738250732e-02 -2.485554218292236328e-01 4.085571169853210449e-01 9.464936703443527222e-02 -2.005060166120529175e-01 9.310421347618103027e-02 -1.706967651844024658e-01 1.449219584465026855e-01 -3.731284290552139282e-02 1.275992691516876221e-01 -4.598478600382804871e-02 -5.305010825395584106e-02 1.476228237152099609e-01 -1.767115741968154907e-01 1.717400848865509033e-01 -9.842240065336227417e-02 -7.613138109445571899e-02 -2.363976389169692993e-01 6.804240494966506958e-02 1.997911036014556885e-01 -1.729956269264221191e-01
3.456199765205383301e-01 6.935773044824600220e-02 2.062014862895011902e-02 6.958951801061630249e-02 -2.181133180856704712e-01 3.373497426509857178e-01 5.829533562064170837e-03 -2.367600351572036743e-01 -1.192101836204528809e-01 -1.723344027996063232e-01 2.403515726327896118e-01 5.704339966177940369e-02 -2.972393929958343506e-01 3.460845351219177246e-01 -2.103351429104804993e-02 5.534270778298377991e-02 -5.938800051808357239e-03 -1.718009263277053833e-01 2.583957314491271973e-01 -2.703998386859893799e-01 1.007481217384338379e-01 -5.909474194049835205e-02 -4.696458578109741211e-03 -6.752133369445800781e-02 -2.038048207759857178e-01 -4.515456501394510269e-03 -1.180889755487442017e-01 -1.807316839694976807e-01 -2.361825704574584961e-01 -4.358023405075073242e-03 6.835567206144332886e-02 1.177872344851493835e-02
1.943602114915847778e-01 -1.044108346104621887e-02 7.407049834728240967e-02 5.272375419735908508e-02 -3.892672061920166016e-01 3.535023033618927002e-01 7.197796553373336792e-02 -1.777165085077285767e-01 1.822978109121322632e-01 -1.844975948333740234e-01 1.910496652126312256e-01 -8.140739053487777710e-02 -1.048269793391227722e-01 1.701978147029876709e-01 2.036627531051635742e-01 1.340840905904769897e-01 -1.094075664877891541e-01 -4.688386991620063782e-02 1.437574625015258789e-01 1.464042365550994873e-01 3.190811723470687866e-02 8.282997459173202515e-02 1.157110258936882019e-01 7.747024297714233398e-02 -1.544830799102783203e-01 -2.398161441087722778e-01 1.911716014146804810e-01 1.079518646001815796e-01 -3.674120903015136719e-01 1.287319790571928024e-02 -2.618277072906494141e-01 -1.181260421872138977e-01
1.797499507665634155e-01 -1.090949326753616333e-01 2.364775352180004120e-02 1.381244808435440063e-01 -7.955429702997207642e-02 1.287825256586074829e-01 -1.718425005674362183e-01 1.904211342334747314e-01 5.142115056514739990e-02 1.830763071775436401e-01 1.222859174013137817e-01 1.263419836759567261e-01 -5.059515312314033508e-02 1.082077100872993469e-01 1.470506936311721802e-01 -3.054940104484558105e-01 1.336986571550369263e-01 -2.094206772744655609e-02 2.695480585098266602e-01 8.349657058715820312e-02 -3.629033863544464111e-01 -1.108388826251029968e-01 -2.063643932342529297e-01 5.664769187569618225e-02 -1.455818116664886475e-01 -3.470708429813385010e-01 1.006116941571235657e-01 1.463086158037185669e-01 -2.454743832349777222e-01 1.771925836801528931e-01 2.444203048944473267e-01 1.971086412668228149e-01
3.712561130523681641e-01 1.069952920079231262e-01 1.407882198691368103e-02 2.639743089675903320e-01 -1.754750758409500122e-01 1.680855453014373779e-01 4.504941776394844055e-02 6.614492088556289673e-02 5.470392853021621704e-02 7.577358931303024292e-02 1.739614456892013550e-01 1.105355694890022278e-01 -1.232398375868797302e-01 1.887829601764678955e-01 -8.846226334571838379e-02 -9.638315439224243164e-02 -7.055610418319702148e-02 -2.262546420097351074e-01 2.129793316125869751e-01 -2.031145989894866943e-02 -1.354991942644119263e-01 -2.373830676078796387e-01 -1.469043493270874023e-01 2.441405691206455231e-02 -2.086897492408752441e-01 3.896266520023345947e-01 -1.841332018375396729e-02 -6.280521303415298462e-02 -2.190642356872558594e-01 1.607369035482406616e-01 3.227056860923767090e-01 -1.406994014978408813e-01
2.806946635246276855e-02 1.826080083847045898e-01 -3.802923485636711121e-02 2.806670665740966797e-01 -1.513001769781112671e-01 7.777989655733108521e-02 -1.018477156758308411e-01 2.848680317401885986e-01 -1.506291180849075317e-01 1.799300909042358398e-01 2.283853292465209961e-01 2.572405040264129639e-01 -2.024104595184326172e-01 3.202638030052185059e-01 -3.610854037106037140e-03 -3.441292941570281982e-01 1.380382180213928223e-01 -1.772079057991504669e-02 -6.460128724575042725e-02 1.142814382910728455e-01 2.897607162594795227e-02 1.516326516866683960e-01 1.874622702598571777e-01 1.456385850906372070e-01 -3.567894101142883301e-01 -6.139267981052398682e-02 6.230041384696960449e-02 -3.369666263461112976e-02 -2.555638849735260010e-01 -5.074861273169517517e-02 9.436888247728347778e-02 1.197713706642389297e-02
1.986620426177978516e-01 -1.000744700431823730e-01 -1.396483480930328369e-01 3.017148375511169434e-01 -2.391823381185531616e-01 -2.295642346143722534e-01 -1.427743136882781982e-01 -1.683061569929122925e-02 5.314886942505836487e-02 -2.075232565402984619e-01 1.991896480321884155e-01 2.446541786193847656e-01 -8.193405717611312866e-02 2.745401561260223389e-01 2.913815667852759361e-03 -8.337008208036422729e-02 2.176286131143569946e-01 4.730147495865821838e-02 4.574536532163619995e-02 -1.620286405086517334e-01 -2.153922021389007568e-01 2.586833834648132324e-01 1.053404733538627625e-01 7.980160415172576904e-02 -1.793095767498016357e-01 -2.292999476194381714e-01 -9.654587507247924805e-02 -8.642631024122238159e-02 -2.394424229860305786e-01 -2.382891923189163208e-01 2.225673049688339233e-01 -3.238498792052268982e-02
1.964127719402313232e-01 -1.006094962358474731e-01 1.085324659943580627e-01 1.853224188089370728e-01 -1.132385134696960449e-01 4.706290960311889648e-01 -7.217182219028472900e-02 2.698107063770294189e-02 -5.051773507148027420e-03 -3.463513776659965515e-02 7.324760407209396362e-02 -2.736941576004028320e-01 8.279035240411758423e-02 9.116874635219573975e-02 7.181710749864578247e-02 -3.043736815452575684e-01 2.492932826280593872e-01 2.018857896327972412e-01 -1.250090748071670532e-01 7.860726863145828247e-02 -4.864496365189552307e-02 -1.470498591661453247e-01 -7.488775067031383514e-03 5.804408341646194458e-02 -1.242855340242385864e-01 8.587723970413208008e-02 -3.411499559879302979e-01 -2.756941914558410645e-01 -1.079185828566551208e-01 1.610901653766632080e-01 1.424873769283294678e-01 2.126514613628387451e-01
2.670601606369018555e-01 8.016066998243331909e-02 1.364332158118486404e-02 2.971508204936981201e-01 -1.527503430843353271e-01 9.079501777887344360e-02 -1.322470456361770630e-01 3.551449999213218689e-02 1.864874213933944702e-01 4.692971333861351013e-02 2.389932423830032349e-01 -1.842199116945266724e-01 2.377379685640335083e-02 1.882446706295013428e-01 2.431554794311523438e-01 1.158140376210212708e-01 5.432872772216796875e-01 2.543826103210449219e-01 -1.928882300853729248e-01 1.308718025684356689e-01 -1.530389301478862762e-02 6.649260967969894409e-02 3.311687335371971130e-02 -1.520157754421234131e-01 8.248703926801681519e-02 7.822296023368835449e-02 2.587839402258396149e-02 -2.137639187276363373e-02 -2.234454154968261719e-01 1.616270244121551514e-01 1.060537025332450867e-01 -4.953680187463760376e-02
2.065551578998565674e-01 -2.379804253578186035e-01 1.883518546819686890e-01 3.056092560291290283e-01 -1.314969360828399658e-01 7.691884040832519531e-02 -3.220132291316986084e-01 4.124281182885169983e-02 2.303736060857772827e-01 -3.338475152850151062e-02 2.278659492731094360e-02 1.226652134209871292e-02 -3.828705754131078720e-03 2.401957809925079346e-01 -1.583687812089920044e-01 -3.967752158641815186e-01 2.344022393226623535e-01 -4.439429566264152527e-02 9.612507373094558716e-02 -8.132324367761611938e-02 -1.781097054481506348e-01 1.005029305815696716e-01 -5.023263022303581238e-02 1.671701073646545410e-01 -1.768363714218139648e-01 1.286331713199615479e-01 9.887307137250900269e-02 3.571540117263793945e-02 -1.238911896944046021e-01 3.460257053375244141e-01 6.009242963045835495e-03 9.539145231246948242e-02
1.109171584248542786e-01 7.194492965936660767e-02 -5.744916200637817383e-02 1.365559548139572144e-01 -7.926473021507263184e-02 2.301841974258422852e-01 -1.876771003007888794e-01 1.996168941259384155e-01 -1.487878762418404222e-04 2.332037985324859619e-01 2.399566620588302612e-01 -1.254162639379501343e-01 -5.042794719338417053e-02 1.358806192874908447e-01 9.794905036687850952e-02 -8.179938048124313354e-02 -6.312863528728485107e-02 4.034952074289321899e-02 1.939163357019424438e-01 -2.595400214195251465e-01 -2.629371285438537598e-01 2.412880510091781616e-01 -1.615602225065231323e-01 2.602699995040893555e-01 -1.562282294034957886e-01 1.746660768985748291e-01 4.308573156595230103e-02 3.540538996458053589e-02 -3.738127946853637695e-01 -8.677159994840621948e-02 1.277995258569717407e-01 3.284092843532562256e-01
4.914227873086929321e-02 -1.416080892086029053e-01 3.308552801609039307e-01 5.074467062950134277e-01 -2.872460708022117615e-02 3.206283748149871826e-01 -9.999490529298782349e-02 -1.258152537047863007e-03 8.245373517274856567e-02 -1.172596216201782227e-01 3.562436401844024658e-01 -5.263686180114746094e-02 1.127346679568290710e-01 1.196526065468788147e-01 -2.080866098403930664e-01 9.938536584377288818e-02 1.824337244033813477e-01 6.628435850143432617e-02 -1.738565266132354736e-01 6.121220067143440247e-02 4.518826678395271301e-02 -3.942278772592544556e-02 2.377484180033206940e-02 9.534676559269428253e-03 -1.521184444427490234e-01 -3.095646202564239502e-01 -1.864037476480007172e-02 -1.160993650555610657e-01 5.196036770939826965e-02 1.086769998073577881e-01 1.578921228647232056e-01 -1.355223804712295532e-01
-3.856213763356208801e-02 -1.761109679937362671e-01 5.851444602012634277e-02 3.895230218768119812e-02 -3.112761676311492920e-01 4.324087202548980713e-01 -8.217567950487136841e-02 -2.017248868942260742e-01 -1.739385426044464111e-01 -1.330786496400833130e-01 2.166500240564346313e-01 1.306677758693695068e-01 -1.930059641599655151e-01 1.572108864784240723e-01 2.745214402675628662e-01 3.841947019100189209e-02 5.184064060449600220e-02 -4.890711978077888489e-02 -4.604739323258399963e-02 2.479751594364643097e-02 2.044309079647064209e-01 2.937452495098114014e-01 1.885681226849555969e-02 -9.343112260103225708e-02 -3.616447374224662781e-02 -1.513143070042133331e-02 -2.113646417856216431e-01 -6.129286065697669983e-02 -3.641913235187530518e-01 1.179158091545104980e-01 1.347051560878753662e-01 1.443216204643249512e-01
1.620866507291793823e-01 1.282661408185958862e-01 5.621444061398506165e-02 -2.008290216326713562e-02 -2.180459648370742798e-01 1.991290599107742310e-01 -2.848981022834777832e-01 -1.716039492748677731e-03 1.314859986305236816e-01 2.166952043771743774e-01 2.676311135292053223e-01 4.473640769720077515e-02 -2.776249945163726807e-01 7.439329475164413452e-02 3.287179470062255859e-01 5.968939140439033508e-02 1.216519474983215332e-01 -1.169739589095115662e-01 1.136307418346405029e-01 2.620477974414825439e-01 -7.426590472459793091e-02 3.015429377555847168e-01 1.315323561429977417e-01 4.439221695065498352e-02 -8.738351613283157349e-02 -8.511706441640853882e-02 2.112755328416824341e-01 6.401852238923311234e-03 2.436491288244724274e-02 -1.729176193475723267e-01 3.492151498794555664e-01 1.243458911776542664e-01
8.613137155771255493e-02 -3.563703596591949463e-01 4.762474447488784790e-02 3.919803202152252197e-01 -1.315273642539978027e-01 4.104354083538055420e-01 -2.918472699820995331e-02 1.474975496530532837e-01 1.916783899068832397e-01 2.575012668967247009e-02 3.074198365211486816e-01 -1.142670884728431702e-01 1.472858637571334839e-01 1.552070379257202148e-01 -1.133011654019355774e-03 1.597145497798919678e-01 2.061652243137359619e-01 -2.903699316084384918e-02 -8.297102898359298706e-02 -2.702217996120452881e-01 1.295481026172637939e-01 1.067081186920404434e-02 2.192953228950500488e-02 -9.179030545055866241e-03 -2.012940198183059692e-01 -2.202583402395248413e-01 -2.734545990824699402e-02 -1.972709894180297852e-01 5.332523956894874573e-03 3.359113261103630066e-02 9.197081625461578369e-02 7.756352424621582031e-02
2.186061590909957886e-01 -1.312699317932128906e-01 -1.894707232713699341e-01 -6.916204094886779785e-02 -2.859534323215484619e-01 2.240392565727233887e-01 -1.614437550306320190e-01 2.331538945436477661e-01 1.771656870841979980e-01 1.354624181985855103e-01 3.430697619915008545e-01 -1.047490462660789490e-01 -3.134720399975776672e-02 2.906936407089233398e-01 7.323778420686721802e-02 1.988126486539840698e-01 1.026493608951568604e-01 2.972592115402221680e-01 8.870977908372879028e-02 9.704346209764480591e-02 8.476295322179794312e-02 7.847127504646778107e-03 -5.240879580378532410e-02 -5.497111007571220398e-02 -1.480152159929275513e-01 -1.181012466549873352e-01 1.170561090111732483e-01 1.187049224972724915e-01 -1.507020145654678345e-01 -1.034247428178787231e-01 3.382820785045623779e-01 -1.800915598869323730e-01
4.315446615219116211e-01 -2.322505861520767212e-01 2.126627564430236816e-01 3.130333125591278076e-01 -5.284950509667396545e-02 2.614362835884094238e-01 -1.938211023807525635e-01 2.293430417776107788e-01 1.756566613912582397e-01 2.555602230131626129e-03 1.330259628593921661e-02 -1.110450178384780884e-01 2.811122126877307892e-02 -7.088391482830047607e-02 -1.920014992356300354e-02 3.065717220306396484e-01 1.710791140794754028e-01 -1.808774620294570923e-01 -1.812338680028915405e-01 1.676564849913120270e-02 2.586312778294086456e-02 -6.245547905564308167e-02 1.572743058204650879e-01 1.206614375114440918e-01 -2.567533552646636963e-01 1.389048527926206589e-02 1.917199939489364624e-01 -1.405869871377944946e-01 -1.486509442329406738e-01 -1.578399240970611572e-01 5.436625331640243530e-02 1.375203114002943039e-02
1.837785392999649048e-01 3.212650120258331299e-02 1.920345611870288849e-02 1.304314434528350830e-01 -4.490814507007598877e-01 3.597394749522209167e-02 -2.374731600284576416e-01 4.905075579881668091e-02 1.245881095528602600e-01 -2.296161800622940063e-01 -4.768492653965950012e-02 -1.273789107799530029e-01 1.099540293216705322e-01 1.428091078996658325e-01 1.602039486169815063e-01 -3.305018246173858643e-01 -6.793089956045150757e-02 5.420362204313278198e-02 6.727401167154312134e-02 -5.152216926217079163e-02 -1.827048361301422119e-01 7.011780887842178345e-02 3.467719256877899170e-02 -4.478020593523979187e-02 -4.765963256359100342e-01 -6.742001324892044067e-02 -6.310688704252243042e-02 -2.576139271259307861e-01 1.174899414181709290e-01 2.745570801198482513e-02 2.150837928056716919e-01 1.132444366812705994e-01
1.987112015485763550e-01 1.527407318353652954e-01 -1.198932677507400513e-01 2.919177412986755371e-01 -2.616701722145080566e-01 1.358426511287689209e-01 -2.547031641006469727e-01 6.615652889013290405e-02 1.413097381591796875e-01 -1.525029242038726807e-01 2.913768636062741280e-03 1.403812319040298462e-01 1.158361434936523438e-01 1.924684047698974609e-01 1.841780692338943481e-01 -1.039926186203956604e-01 1.475408524274826050e-01 -1.444895118474960327e-01 -1.005318015813827515e-01 -3.703442215919494629e-02 -1.796551495790481567e-01 1.041389927268028259e-01 7.233785837888717651e-02 3.014832139015197754e-01 -3.270987868309020996e-01 4.443527385592460632e-02 -3.709881901741027832e-01 -1.647657752037048340e-01 2.751044183969497681e-02 -6.509760022163391113e-02 2.256959527730941772e-01 1.513061858713626862e-02
2.691077291965484619e-01 5.107234790921211243e-02 -7.766514271497726440e-02 2.384863346815109253e-01 -3.633040562272071838e-02 1.808893084526062012e-01 -1.080635860562324524e-01 -1.197827905416488647e-01 4.302669689059257507e-02 -7.100017275661230087e-03 9.868937730789184570e-02 -2.110998034477233887e-01 1.164884641766548157e-01 -9.151479601860046387e-02 6.588683277368545532e-02 5.891460552811622620e-02 3.932546973228454590e-01 3.086731024086475372e-02 3.291704952716827393e-01 -5.981888994574546814e-02 4.993445798754692078e-02 2.658648192882537842e-01 8.583151549100875854e-02 -9.983409196138381958e-02 -2.014968991279602051e-01 -1.089298948645591736e-01 -6.103558000177145004e-03 -1.782700866460800171e-01 -3.339799046516418457e-01 1.713134497404098511e-01 2.956210672855377197e-01 -2.131335735321044922e-01
3.319117724895477295e-01 -1.999383866786956787e-01 3.542191088199615479e-01 -3.287428244948387146e-02 -7.657735794782638550e-02 4.623424112796783447e-01 -1.557229608297348022e-01 -8.105741813778877258e-03 1.380908489227294922e-01 7.977065443992614746e-02 5.004649609327316284e-02 2.594701051712036133e-01 -4.165266826748847961e-02 -7.097104191780090332e-02 3.307258784770965576e-01 -7.710514217615127563e-02 1.412160396575927734e-01 2.676910459995269775e-01 6.625498086214065552e-02 -2.859644219279289246e-02 -2.386559499427676201e-03 1.637071371078491211e-01 -3.578642010688781738e-02 -1.128586567938327789e-02 -2.357596904039382935e-01 -7.702254503965377808e-02 -2.586493268609046936e-02 -1.474943310022354126e-01 3.174723591655492783e-03 -2.003208696842193604e-01 1.081214696168899536e-01 3.492489829659461975e-02
3.074762523174285889e-01 -3.033188879489898682e-01 6.381031125783920288e-02 1.998200565576553345e-01 8.302535116672515869e-02 3.281405866146087646e-01 -2.737065851688385010e-01 2.192640453577041626e-01 -2.609289003885351121e-05 3.092539869248867035e-02 2.877609431743621826e-01 1.085568889975547791e-01 1.400619652122259140e-02 4.591351747512817383e-02 -1.558652669191360474e-01 2.393328994512557983e-01 4.321682825684547424e-02 -2.876607887446880341e-02 2.439268492162227631e-02 -1.627743393182754517e-01 -2.619706690311431885e-01 -1.486842185258865356e-01 -7.417292147874832153e-02 -2.176796346902847290e-01 -2.022101432085037231e-01 -1.301993280649185181e-01 1.662584841251373291e-01 -1.964347437024116516e-02 -2.393267452716827393e-01 5.426773801445960999e-03 1.193119436502456665e-01 -1.471425145864486694e-01
-2.166397310793399811e-02 -6.584025919437408447e-03 2.177420109510421753e-01 3.014306426048278809e-01 -1.748798489570617676e-01 2.107544839382171631e-01 -2.889976203441619873e-01 2.492859065532684326e-01 1.270749866962432861e-01 1.720294058322906494e-01 -1.004124507308006287e-01 7.402250170707702637e-02 2.346733398735523224e-02 2.036232054233551025e-01 -2.318984828889369965e-02 -4.202045202255249023e-01 1.402987688779830933e-01 1.076659187674522400e-01 -8.273217827081680298e-02 4.072828218340873718e-02 2.862397208809852600e-02 -6.770841777324676514e-02 2.535041272640228271e-01 1.146091595292091370e-01 -4.062240123748779297e-01 5.088416859507560730e-03 1.196726337075233459e-01 -9.963856637477874756e-02 -1.760707944631576538e-01 1.194591373205184937e-01 1.871687918901443481e-02 -5.125841870903968811e-02
1.513755321502685547e-02 2.269704341888427734e-01 -1.920562684535980225e-01 2.060911208391189575e-01 -1.180687546730041504e-01 1.848922520875930786e-01 -1.712068766355514526e-01 -1.840247660875320435e-01 1.761620678007602692e-02 1.617794632911682129e-01 2.752013504505157471e-01 8.766364306211471558e-02 -2.729993760585784912e-01 1.723589897155761719e-01 1.601299047470092773e-01 -9.881876409053802490e-02 1.942648142576217651e-01 4.719749838113784790e-02 1.063638739287853241e-02 2.040216512978076935e-02 -1.235016360878944397e-01 2.214283049106597900e-01 2.603301405906677246e-01 -5.251706019043922424e-02 -4.561519026756286621e-01 -6.067435815930366516e-02 -2.931382507085800171e-02 -3.574311733245849609e-02 -2.333923131227493286e-01 -1.267462372779846191e-01 1.831262558698654175e-01 1.215471476316452026e-01
8.640860766172409058e-02 -2.157953381538391113e-01 -4.158182144165039062e-01 2.631763219833374023e-01 -7.313091307878494263e-02 1.602379679679870605e-01 -3.620903193950653076e-01 3.269199654459953308e-02 -1.934300991706550121e-03 -2.908912599086761475e-01 8.635557442903518677e-02 2.375059276819229126e-01 -1.463255584239959717e-01 1.920667737722396851e-01 9.794582612812519073e-03 -7.519648969173431396e-02 1.395569443702697754e-01 -3.258981183171272278e-02 -1.619440466165542603e-01 -1.018439829349517822e-01 4.940704628825187683e-02 1.117465794086456299e-01 8.956069499254226685e-02 9.028850495815277100e-02 2.425490133464336395e-02 -1.217626407742500305e-01 1.844432950019836426e-02 -1.105968654155731201e-01 -2.766306996345520020e-01 -2.257085032761096954e-02 3.655624687671661377e-01 -3.411222994327545166e-02
1.848609894514083862e-01 -6.853679567575454712e-02 2.221693098545074463e-01 2.872576117515563965e-01 -7.700062543153762817e-02 3.345974981784820557e-01 -1.605783253908157349e-01 -1.934278458356857300e-01 4.121146351099014282e-02 2.515905499458312988e-01 2.508020699024200439e-01 -3.422973677515983582e-02 -1.312011033296585083e-01 1.575550809502601624e-02 -5.722451023757457733e-03 5.062938854098320007e-02 -1.328147351741790771e-01 1.975120417773723602e-02 2.894364595413208008e-01 2.940202653408050537e-01 -2.927868664264678955e-01 1.692718118429183960e-01 1.615486480295658112e-02 -1.041661351919174194e-01 -4.079716652631759644e-02 -2.116938531398773193e-01 -1.676740348339080811e-01 -1.579078286886215210e-01 -1.579589247703552246e-01 -1.784399896860122681e-01 6.802297383546829224e-02 -1.560576260089874268e-01
3.863331973552703857e-01 1.469002068042755127e-01 -7.398082315921783447e-02 1.924162507057189941e-01 7.835599593818187714e-03 2.221482396125793457e-01 -3.798797726631164551e-01 -1.438340097665786743e-01 5.421435460448265076e-02 5.915597081184387207e-02 9.756408631801605225e-02 8.274438977241516113e-02 -2.677361071109771729e-01 9.692457318305969238e-02 -4.671768285334110260e-03 -4.543101042509078979e-02 -1.171504184603691101e-01 -2.808306515216827393e-01 1.368319392204284668e-01 -9.105763584375381470e-02 1.919734776020050049e-01 5.411509424448013306e-02 2.842534892261028290e-02 -7.624691724777221680e-02 -2.990236878395080566e-01 -2.348078042268753052e-01 3.500457108020782471e-02 -1.027805656194686890e-01 -3.305026888847351074e-01 1.135794594883918762e-01 1.057223044335842133e-02 1.473203897476196289e-01
4.379341602325439453e-01 2.548221498727798462e-02 -9.748896211385726929e-02 2.422066479921340942e-01 -3.291913270950317383e-01 3.696273863315582275e-01 2.619485855102539062e-01 -2.715992331504821777e-01 4.989738389849662781e-02 5.303819105029106140e-02 4.395898804068565369e-02 7.083311676979064941e-02 -3.049765340983867645e-02 2.178281098604202271e-01 3.141366317868232727e-02 -1.383209526538848877e-01 -1.184148341417312622e-01 -6.569387018680572510e-02 1.560122966766357422e-01 -1.815893501043319702e-02 -2.292615622282028198e-01 1.206221655011177063e-01 6.298279762268066406e-02 -1.835464239120483398e-01 -1.506978422403335571e-01 2.160875797271728516e-01 7.223006337881088257e-02 -7.929228246212005615e-02 -8.660125732421875000e-02 9.245356917381286621e-02 1.593911647796630859e-01 3.369255363941192627e-02
3.855046033859252930e-01 -2.050796598196029663e-01 2.503667473793029785e-01 1.107855048030614853e-02 -2.946238815784454346e-01 4.163779616355895996e-01 -8.700252324342727661e-02 7.182241976261138916e-02 -6.965390592813491821e-02 1.984004490077495575e-02 1.037261039018630981e-01 1.240027174353599548e-01 -8.728485554456710815e-02 -1.921658962965011597e-02 2.767542004585266113e-01 1.210173126310110092e-02 7.020012289285659790e-02 2.962281107902526855e-01 1.986425369977951050e-01 1.827660501003265381e-01 1.494947820901870728e-02 -5.038067698478698730e-02 -2.607863247394561768e-01 7.902888208627700806e-02 -2.602976560592651367e-01 -9.621054679155349731e-02 -8.710893243551254272e-02 -1.327692568302154541e-01 -4.106342419981956482e-02 9.762534499168395996e-02 -3.731492161750793457e-02 1.085304841399192810e-02
2.473565191030502319e-01 9.059134125709533691e-02 1.722326427698135376e-01 2.940236330032348633e-01 -2.450839616358280182e-03 1.413337737321853638e-01 -1.826951503753662109e-01 6.749992817640304565e-02 9.369807690382003784e-02 2.778573930263519287e-01 2.154312431812286377e-01 -2.453256249427795410e-01 1.341694742441177368e-01 1.929500256665050983e-03 -1.023378595709800720e-01 1.766421049833297729e-01 1.238592714071273804e-01 3.397814184427261353e-02 1.793684624135494232e-02 5.658466741442680359e-02 1.924627721309661865e-01 2.594410069286823273e-02 6.091678515076637268e-02 1.334927082061767578e-01 -4.303207993507385254e-01 -1.643221527338027954e-01 2.372685223817825317e-01 2.481856569647789001e-02 -2.989208698272705078e-01 -4.095494747161865234e-02 2.022651284933090210e-01 -1.549886465072631836e-01
1.105538830161094666e-01 -1.104928329586982727e-01 -1.764016598463058472e-02 1.718142926692962646e-01 -2.737025320529937744e-01 2.893949449062347412e-01 -4.568917751312255859e-01 1.809492409229278564e-01 2.453029900789260864e-01 9.560326114296913147e-03 1.211868450045585632e-01 9.050830453634262085e-02 8.724813908338546753e-02 1.631761938333511353e-01 -1.299252212047576904e-01 2.772270143032073975e-01 2.732364535331726074e-01 7.068163901567459106e-02 2.571005821228027344e-01 2.234363406896591187e-01 1.138632893562316895e-01 8.838310092687606812e-02 -7.430002838373184204e-02 2.222691327333450317e-01 -2.925458177924156189e-02 -1.462830603122711182e-01 -1.179270222783088684e-01 -3.726335614919662476e-02 -5.710590630769729614e-02 7.214045524597167969e-02 4.523351415991783142e-02 -1.225775927305221558e-01
4.907126352190971375e-02 -2.321596741676330566e-01 -3.524270355701446533e-01 1.035428866744041443e-01 3.961008414626121521e-02 1.471117138862609863e-01 -3.395584523677825928e-01 5.580841004848480225e-02 -2.530885674059391022e-02 -3.442182540893554688e-01 2.448847293853759766e-01 1.197135299444198608e-01 -8.077291399240493774e-02 2.168401330709457397e-01 -4.257489368319511414e-02 -8.302828669548034668e-02 1.789195984601974487e-01 -1.232730504125356674e-02 7.879931479692459106e-02 -6.198633089661598206e-02 -2.403705194592475891e-02 4.521523788571357727e-02 1.351815313100814819e-01 5.203546606935560703e-04 -3.128793835639953613e-02 -1.002890840172767639e-01 -6.215038709342479706e-03 5.163500551134347916e-03 -4.477519690990447998e-01 -2.799071967601776123e-01 1.885559558868408203e-01 -1.512221992015838623e-01
-5.629809573292732239e-03 1.034490764141082764e-01 3.074347078800201416e-01 3.153631091117858887e-02 -1.841554641723632812e-01 2.910230457782745361e-01 -1.509492397308349609e-01 1.143593415617942810e-01 -2.409649267792701721e-02 5.684318020939826965e-02 3.412460982799530029e-01 1.793266236782073975e-01 7.650604099035263062e-02 9.020069241523742676e-02 1.293613910675048828e-01 1.801005750894546509e-02 -1.298300921916961670e-01 3.098442554473876953e-01 2.640982568264007568e-01 1.205936297774314880e-01 -2.401287555694580078e-01 1.078613027930259705e-01 -2.640383690595626831e-02 6.697429716587066650e-02 -1.561704576015472412e-01 -3.101933188736438751e-02 3.196560591459274292e-02 6.085516512393951416e-02 -1.338041275739669800e-01 2.245453894138336182e-01 4.290167987346649170e-01 -4.163094982504844666e-02
6.461267918348312378e-02 8.367022126913070679e-02 1.581579744815826416e-01 3.758411109447479248e-02 -1.418616026639938354e-01 4.454710781574249268e-01 -1.407863348722457886e-01 1.708633899688720703e-01 1.456343531608581543e-01 1.298779398202896118e-01 7.445086538791656494e-02 1.101806536316871643e-01 7.111981511116027832e-02 3.257377743721008301e-01 1.371880471706390381e-01 1.947904527187347412e-01 5.976424738764762878e-02 4.385428726673126221e-01 1.089837402105331421e-01 3.651902452111244202e-02 -3.572340309619903564e-02 9.180698543787002563e-02 4.164975881576538086e-02 9.350926429033279419e-02 -2.456336915493011475e-01 1.730548739433288574e-01 -1.315455287694931030e-01 1.470542047172784805e-03 -3.380002081394195557e-02 1.174941211938858032e-01 3.407493531703948975e-01 5.650449171662330627e-02
-4.535800591111183167e-02 1.103739589452743530e-01 2.250584512948989868e-01 4.544528126716613770e-01 3.812455013394355774e-02 2.711535692214965820e-01 -1.393530368804931641e-01 5.524858832359313965e-02 2.955754101276397705e-01 -2.627205252647399902e-01 -3.102693893015384674e-02 -8.689755946397781372e-02 -1.229975931346416473e-02 1.500493288040161133e-01 2.335455268621444702e-01 -1.119920238852500916e-01 2.579911649227142334e-01 -1.393303927034139633e-02 -1.518626511096954346e-01 -2.749440073966979980e-01 -1.255868822336196899e-01 -7.613101601600646973e-02 -4.602513089776039124e-02 2.104120552539825439e-01 -1.292964220046997070e-01 -2.004101127386093140e-01 6.116933748126029968e-02 -1.639294326305389404e-01 -2.185343056917190552e-01 3.502257913351058960e-02 8.114433288574218750e-02 -6.734754890203475952e-03
1.085231751203536987e-01 -3.833702802658081055e-01 -1.700271070003509521e-01 3.399270772933959961e-01 4.902479425072669983e-02 2.526391446590423584e-01 -3.830372989177703857e-01 1.119094062596559525e-02 5.459495820105075836e-03 -1.051625460386276245e-01 1.225697342306375504e-02 2.900186181068420410e-01 9.424334019422531128e-02 -1.225328594446182251e-01 5.870340019464492798e-02 -2.266619727015495300e-02 7.247994840145111084e-02 4.742707684636116028e-02 -5.587590858340263367e-02 -2.381876409053802490e-01 -8.976302109658718109e-03 3.446681797504425049e-02 1.713772565126419067e-01 1.335605531930923462e-01 -1.312691420316696167e-01 -8.160709589719772339e-02 -3.022205084562301636e-02 -5.485146120190620422e-02 -3.798037767410278320e-01 -1.504193693399429321e-01 2.230980843305587769e-01 -1.460331305861473083e-02
1.749825924634933472e-01 -1.451729834079742432e-01 1.625135540962219238e-01 1.387783139944076538e-01 5.644657090306282043e-02 3.826223611831665039e-01 -2.232791334390640259e-01 7.327413558959960938e-02 6.523463875055313110e-02 -2.593199908733367920e-01 1.870248168706893921e-01 -1.230055093765258789e-02 -6.854834407567977905e-02 -2.360114753246307373e-01 3.930022940039634705e-02 1.023203600198030472e-02 3.386485576629638672e-01 1.132800728082656860e-01 1.572233289480209351e-01 1.477446109056472778e-01 -7.081805914640426636e-02 -9.041069075465202332e-03 -1.301827579736709595e-01 -8.019002526998519897e-02 -1.576582714915275574e-02 -9.408674389123916626e-02 -5.949040874838829041e-02 -3.466059565544128418e-01 -3.634108603000640869e-01 -1.705713421106338501e-01 -1.430754065513610840e-01 1.104515641927719116e-01
2.570264935493469238e-01 -2.475166916847229004e-01 -2.185277407988905907e-03 1.107550412416458130e-02 -3.120450079441070557e-01 4.231743514537811279e-01 2.356689795851707458e-02 6.651041656732559204e-02 1.220506280660629272e-01 1.426572799682617188e-01 -7.732792943716049194e-02 2.754048109054565430e-01 -1.154720336198806763e-01 9.691381454467773438e-02 2.114461548626422882e-02 -1.491221636533737183e-01 1.316578686237335205e-01 1.232600882649421692e-01 -1.045215725898742676e-01 -6.815040856599807739e-02 1.368772797286510468e-02 -3.233438357710838318e-02 -1.815152168273925781e-01 -6.971794366836547852e-02 -3.452456593513488770e-01 -4.071507453918457031e-01 4.000209271907806396e-02 8.606810122728347778e-02 -1.783247739076614380e-01 2.500135637819766998e-02 1.044035032391548157e-01 6.477514654397964478e-02
9.196629375219345093e-02 -8.175541460514068604e-02 -2.049737274646759033e-01 3.653060793876647949e-01 -1.387008875608444214e-01 4.454429745674133301e-01 -1.219098493456840515e-01 3.673718124628067017e-02 4.712102189660072327e-02 9.489769116044044495e-03 9.660323709249496460e-02 -5.762631073594093323e-02 4.891976714134216309e-02 -1.628555953502655029e-01 1.342532038688659668e-01 -1.341145299375057220e-02 -3.535895422101020813e-02 2.236115373671054840e-02 2.482931613922119141e-01 -2.185694277286529541e-01 -8.774580061435699463e-02 1.529686152935028076e-01 -1.899464726448059082e-01 -3.107278347015380859e-01 -1.379210650920867920e-01 -2.443753778934478760e-01 8.288481831550598145e-02 -2.521718144416809082e-01 -1.206276705488562584e-03 2.810533903539180756e-02 2.881002724170684814e-01 -7.447507232427597046e-02
3.062512576580047607e-01 -2.217562645673751831e-01 3.202811777591705322e-01 2.215641587972640991e-01 -1.044773012399673462e-01 2.718648612499237061e-01 -1.382727175951004028e-01 1.804186999797821045e-01 1.959333717823028564e-01 -1.357789039611816406e-01 2.542515397071838379e-01 -1.651392132043838501e-02 -2.502812445163726807e-01 -1.236469894647598267e-01 -1.006953343749046326e-01 2.143536657094955444e-01 2.449953109025955200e-01 -3.633989766240119934e-02 3.292281180620193481e-02 -5.674481764435768127e-02 -3.927940130233764648e-02 -8.222944289445877075e-02 1.015058234333992004e-01 4.513893276453018188e-02 -6.592307239770889282e-02 -1.013382002711296082e-01 2.936548925936222076e-02 -3.481315970420837402e-01 -1.135927513241767883e-01 -2.534496188163757324e-01 1.013477295637130737e-01 5.226423963904380798e-02
2.284879982471466064e-01 7.240597158670425415e-02 5.410103127360343933e-02 -3.415224701166152954e-02 -2.126014679670333862e-01 3.496271073818206787e-01 -2.297012805938720703e-01 -1.422581821680068970e-01 8.815040439367294312e-02 1.029050499200820923e-01 1.612015068531036377e-01 5.018192157149314880e-02 -2.218746542930603027e-01 2.668067216873168945e-01 2.377289086580276489e-01 1.141336336731910706e-01 -2.986391633749008179e-02 -8.956893533468246460e-02 5.409458279609680176e-02 1.919550746679306030e-01 -1.971726492047309875e-02 2.078171372413635254e-01 1.498025655746459961e-01 -1.097499355673789978e-01 -2.551664412021636963e-01 -1.175561249256134033e-01 1.151583641767501831e-01 2.128904312849044800e-01 4.345060139894485474e-02 -5.211921408772468567e-02 3.349807560443878174e-01 2.830536663532257080e-01
8.154354989528656006e-02 1.165685281157493591e-01 -5.680705979466438293e-02 3.990839421749114990e-02 -2.596604228019714355e-01 2.298025041818618774e-01 -3.841306865215301514e-01 -1.019359603524208069e-01 2.345026135444641113e-01 3.554523289203643799e-01 2.227327525615692139e-01 2.588365375995635986e-01 -7.215585559606552124e-02 3.653816282749176025e-01 2.197329327464103699e-02 -7.429315242916345596e-03 2.417809888720512390e-02 1.200585439801216125e-01 1.386004388332366943e-01 2.135216891765594482e-01 1.738562285900115967e-01 1.321303993463516235e-01 1.497876346111297607e-01 5.253694579005241394e-02 4.113184288144111633e-03 -1.007643118500709534e-01 1.064548343420028687e-01 -1.261595636606216431e-01 -1.480452716350555420e-01 8.327897638082504272e-02 1.827690005302429199e-01 8.492913097143173218e-02
2.916125655174255371e-01 -1.879388540983200073e-01 7.500533759593963623e-02 3.335221409797668457e-01 6.732520461082458496e-02 4.117447435855865479e-01 -2.112534493207931519e-01 1.044710204005241394e-01 7.058513909578323364e-02 1.151646897196769714e-01 2.118567228317260742e-01 1.139331981539726257e-01 -1.743263155221939087e-01 4.444304108619689941e-02 -7.868092507123947144e-02 1.021191701292991638e-01 1.692853569984436035e-01 -5.932456254959106445e-02 -2.027410715818405151e-01 -1.745498180389404297e-01 -1.867687329649925232e-02 7.703319936990737915e-02 -1.610417962074279785e-01 -1.030193343758583069e-01 -3.454382419586181641e-01 -1.796773970127105713e-01 3.008379638195037842e-01 -4.790050908923149109e-02 1.000606492161750793e-01 -1.119569875299930573e-02 6.185958534479141235e-02 -5.589345097541809082e-02
1.259356271475553513e-02 -1.265753954648971558e-01 2.600282430648803711e-01 1.419630795717239380e-01 1.996317952871322632e-01 2.733834683895111084e-01 -3.410813808441162109e-01 -3.423916548490524292e-02 1.357454955577850342e-01 3.553541004657745361e-02 1.754336506128311157e-01 1.587103158235549927e-01 -2.532640658318996429e-02 -3.438449651002883911e-02 -1.373326033353805542e-01 2.434147596359252930e-01 2.552874684333801270e-01 -1.513506053015589714e-03 -4.234677180647850037e-02 -1.836594752967357635e-02 7.838457822799682617e-04 5.225097760558128357e-02 -2.075476646423339844e-01 -7.796156685799360275e-03 -2.406112551689147949e-01 -6.419827044010162354e-02 1.025254279375076294e-02 5.886123515665531158e-03 -3.184975385665893555e-01 -5.756086111068725586e-02 4.776465892791748047e-01 1.157833170145750046e-02
1.619277596473693848e-01 8.956409059464931488e-03 1.459490209817886353e-01 3.944358527660369873e-01 1.051196977496147156e-01 2.977074682712554932e-01 -2.060100585222244263e-01 -4.815042484551668167e-03 -2.103312686085700989e-02 9.040429443120956421e-02 2.674648165702819824e-01 -1.025119274854660034e-01 1.140427142381668091e-01 1.837929934263229370e-01 1.574983745813369751e-01 -1.620437204837799072e-01 6.022858992218971252e-02 5.039093643426895142e-02 1.701079756021499634e-01 3.740054070949554443e-01 -1.340591311454772949e-01 -6.134813651442527771e-02 -3.575198948383331299e-01 1.196898892521858215e-01 2.371517475694417953e-03 -1.777605116367340088e-01 -7.420947402715682983e-02 -1.967547088861465454e-01 2.159504406154155731e-02 -4.605514556169509888e-02 1.734442263841629028e-01 1.371310949325561523e-01
1.811468228697776794e-02 1.899696886539459229e-01 -1.634518355131149292e-01 4.303821027278900146e-01 9.274972975254058838e-02 3.229868412017822266e-01 -1.667139828205108643e-01 -4.827466979622840881e-02 1.427238136529922485e-01 5.040882527828216553e-02 2.518509328365325928e-01 4.461301490664482117e-02 -3.694663345813751221e-01 2.614349722862243652e-01 1.315314602106809616e-02 -9.633017703890800476e-03 -5.591233726590871811e-03 -8.883876353502273560e-02 9.924319386482238770e-02 5.534591153264045715e-02 7.998146861791610718e-02 1.080017015337944031e-01 2.567062079906463623e-01 -9.511621296405792236e-02 -3.752583265304565430e-01 -5.544473975896835327e-02 2.745309099555015564e-02 -4.940344020724296570e-02 -1.663960814476013184e-01 1.196372509002685547e-01 -7.440450717695057392e-04 1.104994714260101318e-01
1.294495165348052979e-01 5.818882584571838379e-02 -1.111580356955528259e-01 1.103905290365219116e-01 -4.450880885124206543e-01 -8.187278360128402710e-02 -1.491714268922805786e-01 -9.873905032873153687e-02 1.333334892988204956e-01 -2.469598315656185150e-02 5.444317460060119629e-01 -2.259238623082637787e-02 5.181096121668815613e-02 3.395835459232330322e-01 8.949512243270874023e-02 4.578417632728815079e-03 9.105074405670166016e-02 -1.520824730396270752e-01 8.738742023706436157e-02 8.913645520806312561e-03 -1.325993239879608154e-01 -6.953623145818710327e-02 1.936718374490737915e-01 -1.250417977571487427e-01 5.202375818043947220e-03 -1.012250930070877075e-01 2.192514538764953613e-01 7.521507330238819122e-03 -3.060871958732604980e-01 -2.548373118042945862e-02 1.256148796528577805e-02 -9.785366803407669067e-02
2.894494235515594482e-01 -2.058233767747879028e-01 3.485618159174919128e-02 1.208374351263046265e-01 -1.329213380813598633e-01 4.505983591079711914e-01 -1.224199682474136353e-01 1.827394962310791016e-01 -9.514368325471878052e-02 2.289914935827255249e-01 2.444217503070831299e-01 -4.773250594735145569e-02 -1.075876131653785706e-02 1.410803347826004028e-01 -4.065484181046485901e-02 1.639407128095626831e-01 1.067956089973449707e-01 -5.711876973509788513e-02 1.054822653532028198e-02 -1.417709290981292725e-01 -2.998965680599212646e-01 -1.257667988538742065e-01 -2.303562313318252563e-01 -2.402385473251342773e-01 -1.830984055995941162e-01 -2.303332090377807617e-01 1.466791983693838120e-02 -1.130560860037803650e-01 -1.907214969396591187e-01 1.711242496967315674e-01 -3.772755153477191925e-03 1.528051029890775681e-02
1.307187825441360474e-01 8.886160701513290405e-02 8.144695311784744263e-02 2.115617394447326660e-01 3.438185527920722961e-02 1.922302097082138062e-01 -1.849149167537689209e-01 -1.783437281847000122e-01 1.414628922939300537e-01 5.702107772231101990e-02 -1.129561942070722580e-02 -1.378803849220275879e-01 2.459628134965896606e-02 2.566530406475067139e-01 1.640066653490066528e-01 9.045046567916870117e-02 5.770969390869140625e-01 1.747640520334243774e-01 5.999240279197692871e-02 -9.693421423435211182e-02 1.692202836275100708e-01 6.859520077705383301e-02 4.221541807055473328e-02 -5.584679916501045227e-02 -2.135445773601531982e-01 -1.038890480995178223e-01 -7.220654189586639404e-02 -1.756424903869628906e-01 -5.651086568832397461e-02 2.498391866683959961e-01 2.810504138469696045e-01 -1.537903845310211182e-01
2.251872122287750244e-01 -6.060891598463058472e-02 1.426029950380325317e-01 2.248099893331527710e-01 -8.286413550376892090e-02 2.527892589569091797e-01 -3.481073975563049316e-01 -1.101690307259559631e-01 -5.905271973460912704e-03 1.426035165786743164e-01 1.047970429062843323e-01 5.563073791563510895e-03 5.705944448709487915e-02 1.284179836511611938e-01 1.844881325960159302e-01 -1.254236549139022827e-01 5.106262862682342529e-02 1.513215452432632446e-01 7.376021891832351685e-02 2.678234279155731201e-01 -1.631798595190048218e-01 -2.648987770080566406e-01 -3.375004827976226807e-01 1.783823221921920776e-01 -4.892806336283683777e-02 1.706031151115894318e-02 -9.787635877728462219e-03 -2.762309014797210693e-01 -3.916935995221138000e-02 -6.150278076529502869e-02 3.696478009223937988e-01 5.930778384208679199e-02
2.430790513753890991e-01 -2.341212518513202667e-02 1.498246788978576660e-01 1.099077761173248291e-01 -1.631770282983779907e-01 3.779111802577972412e-01 -1.354779154062271118e-01 -9.634456783533096313e-02 -3.027502000331878662e-01 -3.019641935825347900e-01 3.005825877189636230e-01 -6.046527624130249023e-02 -2.877470254898071289e-01 1.465960294008255005e-01 6.847678869962692261e-02 -1.143296062946319580e-02 7.326249033212661743e-03 -1.322650909423828125e-01 -6.235174834728240967e-02 -1.086145192384719849e-01 2.459106445312500000e-01 7.577640563249588013e-02 1.355004459619522095e-01 -4.822282493114471436e-02 -1.109478771686553955e-01 3.384477645158767700e-02 -2.576771974563598633e-01 6.281331926584243774e-02 -2.751574218273162842e-01 -8.453011512756347656e-02 8.808492869138717651e-02 1.680966019630432129e-01
2.972059547901153564e-01 -1.989877372980117798e-01 1.775531619787216187e-01 9.846579283475875854e-03 -3.136272728443145752e-01 4.785396456718444824e-01 -2.457853853702545166e-01 6.254223734140396118e-02 -1.494423300027847290e-01 5.865875631570816040e-02 -2.819101326167583466e-02 2.636227011680603027e-01 -1.755379326641559601e-02 -3.934885561466217041e-02 -1.119971647858619690e-02 5.778598412871360779e-02 3.432218730449676514e-02 2.832384407520294189e-01 3.807000443339347839e-02 -9.597052820026874542e-03 -1.925794221460819244e-02 1.700768619775772095e-02 -1.006366908550262451e-01 -1.347758919000625610e-01 -2.413228005170822144e-01 -1.726755946874618530e-01 -1.555539667606353760e-01 -2.144915461540222168e-01 -2.027372866868972778e-01 -1.357514858245849609e-01 7.583946734666824341e-02 -1.092891693115234375e-01
1.370369940996170044e-01 2.065711021423339844e-01 5.922060459852218628e-02 -1.451306045055389404e-01 -1.511410772800445557e-01 1.911208480596542358e-01 -2.170675545930862427e-01 6.691427528858184814e-02 -4.869592934846878052e-02 1.741842329502105713e-01 3.169483244419097900e-01 1.989969462156295776e-01 -5.346546880900859833e-03 2.530460357666015625e-01 8.311337977647781372e-02 7.685787975788116455e-02 -8.132320642471313477e-02 1.596698313951492310e-01 6.466899067163467407e-02 -6.890071928501129150e-02 -2.608482241630554199e-01 1.563942432403564453e-01 -6.567452847957611084e-02 1.881605200469493866e-02 -2.131387889385223389e-01 3.498020523693412542e-04 -6.087060272693634033e-02 4.951890185475349426e-02 -1.883095204830169678e-01 2.629068195819854736e-01 5.076325535774230957e-01 3.615169599652290344e-02
9.304179251194000244e-02 2.004296779632568359e-01 9.976391680538654327e-03 7.141583412885665894e-02 -2.360981255769729614e-01 2.370815426111221313e-01 -8.661109209060668945e-02 -6.269047409296035767e-02 5.516348872333765030e-03 1.501113772392272949e-01 3.857265710830688477e-01 2.893783450126647949e-01 -2.116488814353942871e-01 4.557630792260169983e-02 -3.284291177988052368e-02 -3.572265207767486572e-01 -1.289291959255933762e-02 1.937909126281738281e-01 -1.513037132099270821e-03 5.208424851298332214e-02 9.133569896221160889e-02 1.865081936120986938e-01 2.120089381933212280e-01 -4.229336604475975037e-02 -8.878443390130996704e-02 -1.461885869503021240e-01 2.082926928997039795e-01 -2.647911906242370605e-01 -3.205519020557403564e-01 1.381095149554312229e-03 1.027843803167343140e-01 -7.459780573844909668e-02
1.109253093600273132e-01 -1.841063201427459717e-01 2.724347710609436035e-01 2.485369741916656494e-01 3.057557903230190277e-02 3.538569808006286621e-01 -2.517084777355194092e-01 1.718037724494934082e-01 -1.693510115146636963e-01 -9.066751599311828613e-02 1.229837238788604736e-01 1.702856719493865967e-01 3.042035698890686035e-01 1.844100840389728546e-02 1.358119845390319824e-01 -5.296188220381736755e-02 -8.939398452639579773e-03 3.580076619982719421e-02 -4.626143351197242737e-02 1.000091210007667542e-01 -8.587619662284851074e-02 -4.070020746439695358e-03 -8.495971560478210449e-02 3.451117873191833496e-01 -2.237437516450881958e-01 -1.990043222904205322e-01 1.685202121734619141e-02 -3.321761786937713623e-01 -1.930751949548721313e-01 -6.122637540102005005e-02 1.168160364031791687e-01 3.816953673958778381e-02
3.723829686641693115e-01 8.316033519804477692e-03 -1.520949444966390729e-04 2.233367562294006348e-01 -1.337481383234262466e-02 1.763666123151779175e-01 -1.635440140962600708e-01 9.401590563356876373e-03 -1.271355804055929184e-02 4.329187273979187012e-01 3.137846887111663818e-01 3.663740307092666626e-02 -1.894005835056304932e-01 1.855281144380569458e-01 1.926582157611846924e-01 2.634756863117218018e-01 -5.995729193091392517e-02 -2.515412867069244385e-01 2.298215478658676147e-01 8.928489871323108673e-03 -1.410631090402603149e-01 1.099943593144416809e-01 8.882440626621246338e-02 4.904581233859062195e-02 8.978715538978576660e-02 -2.199045568704605103e-01 -7.386337965726852417e-02 3.350766375660896301e-02 -2.202977240085601807e-01 1.210729684680700302e-02 -9.254881739616394043e-02 8.216057717800140381e-02
2.701540887355804443e-01 1.246240437030792236e-01 -6.589632481336593628e-02 2.689934670925140381e-01 -2.209148555994033813e-01 2.426257133483886719e-01 -1.687024086713790894e-01 -3.041852116584777832e-01 3.776589632034301758e-01 7.641879469156265259e-02 3.867553770542144775e-01 2.286822646856307983e-01 -2.078576534986495972e-01 1.434583961963653564e-01 3.246423229575157166e-02 -9.309916943311691284e-02 -9.070073068141937256e-02 -1.217566579580307007e-01 6.127436086535453796e-02 1.851576417684555054e-01 -1.031932011246681213e-01 5.846694856882095337e-02 8.559653162956237793e-02 -9.277008473873138428e-02 -1.883946508169174194e-01 -1.210330426692962646e-01 -3.280094638466835022e-02 8.663471043109893799e-02 1.713467203080654144e-02 1.774317473173141479e-01 6.853468716144561768e-03 -2.536286599934101105e-02
3.600301221013069153e-02 2.048476487398147583e-01 -3.367321193218231201e-02 2.716828286647796631e-01 -1.999009251594543457e-01 2.203380912542343140e-01 -1.809002906084060669e-01 9.259089082479476929e-02 -9.611099213361740112e-02 -2.284934520721435547e-01 2.772358357906341553e-01 2.927101850509643555e-01 -5.036565661430358887e-02 2.564276754856109619e-01 5.498027801513671875e-02 9.315206110477447510e-02 1.409584134817123413e-01 6.377010792493820190e-02 1.351973116397857666e-01 -1.756629943847656250e-01 -8.933616429567337036e-02 1.772534660995006561e-02 1.801138222217559814e-01 4.227277636528015137e-01 -2.987880110740661621e-01 -9.992319345474243164e-02 3.673011809587478638e-02 -9.435816109180450439e-02 -1.095867529511451721e-01 3.080282919108867645e-02 -1.442142724990844727e-01 -1.106216236948966980e-01
9.514325112104415894e-02 -5.482558533549308777e-02 -1.390401721000671387e-01 9.475427120923995972e-02 -1.685532033443450928e-01 2.937028706073760986e-01 -1.550204455852508545e-01 2.489201724529266357e-01 -5.883510783314704895e-02 5.253976676613092422e-03 6.676293909549713135e-02 2.858490049839019775e-01 -3.513109683990478516e-02 7.784372568130493164e-02 3.580161035060882568e-01 -1.755763031542301178e-02 -6.541733164340257645e-03 -1.493154466152191162e-01 -1.562696546316146851e-01 -3.184359967708587646e-01 8.004216104745864868e-02 4.913013800978660583e-02 -3.480631858110427856e-02 3.315569162368774414e-01 -3.160622119903564453e-01 -5.930607393383979797e-02 1.642772108316421509e-01 -1.469057947397232056e-01 -2.601140141487121582e-01 -1.683138459920883179e-01 9.491950273513793945e-02 -9.182713180780410767e-02
1.764316670596599579e-02 -3.100297749042510986e-01 6.956590712070465088e-02 8.699155598878860474e-02 -9.126409888267517090e-02 3.414414525032043457e-01 -3.768319487571716309e-01 -1.497372686862945557e-01 8.053102344274520874e-02 -9.741175919771194458e-02 6.380470842123031616e-02 -2.234273701906204224e-01 4.074241966009140015e-02 6.450971961021423340e-02 1.448436975479125977e-01 -3.796502053737640381e-01 1.574009656906127930e-01 1.688211807049810886e-03 1.254627853631973267e-01 -2.205273881554603577e-02 1.588113419711589813e-02 -2.588244900107383728e-02 -1.409922391176223755e-01 3.044863641262054443e-01 -9.045658260583877563e-02 -2.628638744354248047e-01 5.591029301285743713e-03 -1.304257363080978394e-01 -7.406060397624969482e-02 2.547979056835174561e-01 1.764437556266784668e-01 1.027055606245994568e-01
2.471438795328140259e-01 1.178819686174392700e-01 -8.847768604755401611e-02 2.558647990226745605e-01 -3.119036555290222168e-01 1.444651484489440918e-01 -7.842530310153961182e-02 1.387178897857666016e-01 4.035710990428924561e-01 1.337811164557933807e-02 2.926427721977233887e-01 -8.856917917728424072e-02 -1.859751716256141663e-02 1.211916748434305191e-02 3.638119101524353027e-01 9.937364608049392700e-02 3.442120552062988281e-02 6.951763480901718140e-02 -3.863308951258659363e-02 9.440190345048904419e-02 -1.807165890932083130e-01 -5.299830064177513123e-02 -4.925789311528205872e-02 1.812066584825515747e-01 4.292403161525726318e-02 -1.015190631151199341e-01 4.807094484567642212e-02 -9.086117893457412720e-02 -1.842617243528366089e-01 2.912626564502716064e-01 1.537739187479019165e-01 -2.379544675350189209e-01
3.756869733333587646e-01 8.756997436285018921e-02 -7.715176045894622803e-02 1.658720970153808594e-01 -1.237136572599411011e-01 1.614492535591125488e-01 -3.894968330860137939e-01 -1.109201833605766296e-01 4.753138870000839233e-02 4.554395377635955811e-02 -9.918260574340820312e-02 9.815354645252227783e-02 -1.490980535745620728e-01 1.720003932714462280e-01 9.820012748241424561e-02 4.690163582563400269e-02 -1.744299829006195068e-01 -2.497567534446716309e-01 6.669770926237106323e-02 -2.714681923389434814e-01 9.115336835384368896e-02 2.807628177106380463e-02 9.579201042652130127e-02 5.149828642606735229e-02 -2.554605305194854736e-01 -2.924934625625610352e-01 -1.000565662980079651e-01 -2.139040529727935791e-01 -2.072840929031372070e-01 1.633575260639190674e-01 4.959505051374435425e-02 2.330592274665832520e-01
-4.415615275502204895e-02 8.948326110839843750e-02 1.132764816284179688e-01 1.111273169517517090e-01 -2.039828747510910034e-01 4.040435254573822021e-01 -1.604198217391967773e-01 -1.969630829989910126e-02 -9.609629958868026733e-02 1.623629927635192871e-01 1.596868485212326050e-01 2.635972797870635986e-01 -1.784322708845138550e-01 2.350647188723087311e-02 6.589757651090621948e-02 -1.386295258998870850e-01 2.057457119226455688e-01 -1.033722683787345886e-01 1.745227426290512085e-01 2.406713962554931641e-01 -2.234762012958526611e-01 2.841476798057556152e-01 -3.423425182700157166e-02 -5.281187966465950012e-02 -1.216428875923156738e-01 7.266370207071304321e-02 -7.744983583688735962e-02 -1.642654389142990112e-01 -3.128786385059356689e-01 -6.581985205411911011e-02 9.897693246603012085e-02 -3.259253203868865967e-01
1.007432192564010620e-01 2.760941982269287109e-01 -1.721536368131637573e-01 3.448399603366851807e-01 -2.245836257934570312e-01 5.087106227874755859e-01 -2.609174251556396484e-01 2.822500169277191162e-01 1.478177011013031006e-01 -1.081853136420249939e-01 6.394694745540618896e-02 -2.939229831099510193e-02 1.424820870161056519e-01 -6.625898182392120361e-02 -2.448465861380100250e-02 6.317015737295150757e-02 1.375552713871002197e-01 4.646306857466697693e-02 9.144011884927749634e-02 9.740343689918518066e-02 3.413934111595153809e-01 -2.746199071407318115e-02 -1.364132612943649292e-01 -4.008509218692779541e-02 4.936498403549194336e-02 -3.750309720635414124e-02 1.209257617592811584e-01 -1.920991986989974976e-01 -5.270262807607650757e-02 4.902546107769012451e-02 5.683141201734542847e-02 9.367422200739383698e-03
3.226810395717620850e-01 -1.841110736131668091e-01 -9.655708074569702148e-02 4.761814773082733154e-01 -3.376153483986854553e-02 9.262447804212570190e-02 -7.614132761955261230e-02 7.055415958166122437e-02 2.410552650690078735e-01 2.842981219291687012e-01 9.900711476802825928e-02 -2.956691943109035492e-02 -8.886093646287918091e-02 3.372177015990018845e-03 1.389494240283966064e-01 -1.384823932312428951e-03 -3.297666832804679871e-02 -1.110402643680572510e-01 1.786506623029708862e-01 6.287495791912078857e-02 -7.294816523790359497e-02 3.334724009037017822e-01 -1.069191284477710724e-02 -9.572357684373855591e-02 -7.910268753767013550e-02 -2.418361455202102661e-01 8.554526418447494507e-02 -3.281014412641525269e-02 -1.649009287357330322e-01 1.004619225859642029e-01 3.424946069717407227e-01 -1.605433672666549683e-01
4.975203275680541992e-01 -1.735566556453704834e-01 1.425967067480087280e-01 1.830538511276245117e-01 -1.962065249681472778e-01 3.271804377436637878e-02 -4.030402600765228271e-01 1.400289684534072876e-01 1.517740190029144287e-01 4.092164710164070129e-02 1.696227341890335083e-01 -6.869829446077346802e-02 3.757043927907943726e-02 -1.126488372683525085e-01 5.459337309002876282e-02 2.613008022308349609e-01 7.304199784994125366e-02 1.033695116639137268e-01 1.378004997968673706e-02 -4.744346439838409424e-02 1.563628017902374268e-01 -1.452903151512145996e-01 1.142537146806716919e-01 4.573128372430801392e-02 -1.693892180919647217e-01 4.644276946783065796e-02 3.999904915690422058e-02 -2.666300237178802490e-01 -2.507471740245819092e-01 -1.614964902400970459e-01 -1.387307345867156982e-01 -1.114606410264968872e-01
1.313664466142654419e-01 5.862742289900779724e-02 4.808718338608741760e-02 5.008773505687713623e-02 -5.021858811378479004e-01 -1.265777391381561756e-03 -1.296367347240447998e-01 -1.950107365846633911e-01 3.128146827220916748e-01 9.986213594675064087e-02 3.890715539455413818e-01 -1.330015808343887329e-01 -8.170244097709655762e-02 3.033102154731750488e-01 1.705554574728012085e-01 2.832338586449623108e-02 -8.238760381937026978e-02 -1.480653733015060425e-01 -5.665390565991401672e-02 9.083287417888641357e-02 6.720324605703353882e-02 -2.191016450524330139e-03 1.549918651580810547e-01 -1.894053071737289429e-01 -2.435095310211181641e-01 -1.563048809766769409e-01 7.714375108480453491e-02 7.410258054733276367e-03 -1.830323040485382080e-01 -1.342688947916030884e-01 1.076737716794013977e-01 6.749891489744186401e-02
1.304336786270141602e-01 1.585637629032135010e-01 1.751609705388545990e-02 9.665523469448089600e-02 -2.017890661954879761e-01 1.096641197800636292e-01 -2.218222618103027344e-01 5.518979951739311218e-02 -9.074195404537022114e-04 -2.660126686096191406e-01 4.109639525413513184e-01 1.542667746543884277e-01 1.564994007349014282e-01 -1.188406422734260559e-01 -6.363532692193984985e-02 -4.518902674317359924e-02 1.465767174959182739e-01 -2.474368959665298462e-01 -8.737224340438842773e-02 9.543957561254501343e-02 2.075037062168121338e-01 1.786242276430130005e-01 -5.910923331975936890e-02 -3.503090739250183105e-01 -1.215356215834617615e-01 -1.254423260688781738e-01 1.618810743093490601e-01 5.024810507893562317e-02 -2.217185497283935547e-01 1.838171929121017456e-01 3.010820150375366211e-01 3.971585631370544434e-02
2.461162060499191284e-01 -6.668279320001602173e-02 4.476279485970735550e-03 8.057715743780136108e-02 -3.618237078189849854e-01 3.130900263786315918e-01 -1.805946528911590576e-01 1.236518844962120056e-01 -7.349723577499389648e-02 1.102179363369941711e-01 1.773340851068496704e-01 1.851950436830520630e-01 1.162772178649902344e-01 1.056564971804618835e-01 1.152937393635511398e-02 -9.524060785770416260e-02 1.990174204111099243e-01 3.107280433177947998e-01 2.659300863742828369e-01 3.175410330295562744e-01 7.761429995298385620e-02 5.425185710191726685e-02 -1.831823438405990601e-01 1.381917595863342285e-01 -1.295761913061141968e-01 3.071005269885063171e-02 -1.000350490212440491e-01 -3.633872568607330322e-01 4.137115180492401123e-02 -2.103088796138763428e-02 -2.053519710898399353e-02 -5.237084999680519104e-02
1.970013417303562164e-02 -3.540754914283752441e-01 1.616843342781066895e-01 3.855915069580078125e-01 -2.054723203182220459e-01 3.755739033222198486e-01 -1.225039958953857422e-01 2.969955205917358398e-01 4.321482777595520020e-02 -2.094572223722934723e-02 1.967002302408218384e-01 -1.171613410115242004e-01 1.310249567031860352e-01 2.470347434282302856e-01 5.587052553892135620e-02 2.297477275133132935e-01 1.938630789518356323e-01 -7.384623587131500244e-02 4.871940240263938904e-03 -9.926053136587142944e-02 -2.484871819615364075e-02 9.793842583894729614e-02 6.735788285732269287e-02 1.425330899655818939e-02 -2.259920835494995117e-01 -2.223186790943145752e-01 -1.020986884832382202e-01 -6.986717879772186279e-02 -3.660809248685836792e-03 -1.984780840575695038e-02 1.247638463973999023e-01 1.564265638589859009e-01
3.843158185482025146e-01 3.194417804479598999e-02 -1.582047492265701294e-01 1.320936679840087891e-01 -3.354476690292358398e-01 -1.130779013037681580e-01 -7.579935342073440552e-02 -1.660642623901367188e-01 -3.001014515757560730e-02 -1.309378445148468018e-01 3.367575109004974365e-01 1.375861167907714844e-01 -2.834281697869300842e-02 2.851815521717071533e-01 4.109954461455345154e-02 -2.595402598381042480e-01 2.512364089488983154e-01 1.032066531479358673e-02 -7.178466022014617920e-02 -3.740550205111503601e-02 -1.253898888826370239e-01 3.573990464210510254e-01 7.676012068986892700e-02 -3.777173161506652832e-02 -1.730659976601600647e-03 -1.350700557231903076e-01 -4.907814785838127136e-02 -8.729466237127780914e-03 -2.994229495525360107e-01 -8.775222301483154297e-02 9.749136865139007568e-02 -2.146964333951473236e-02
1.464708447456359863e-01 -1.909454464912414551e-01 -2.321272855624556541e-03 3.531130254268646240e-01 -4.219147861003875732e-01 4.394939541816711426e-01 5.610353127121925354e-02 1.084800064563751221e-01 1.889852583408355713e-01 3.603155491873621941e-03 9.860268235206604004e-02 2.067078091204166412e-02 -2.247754018753767014e-03 8.962652087211608887e-02 -5.736516788601875305e-03 6.044684443622827530e-03 2.348379492759704590e-01 -3.153853490948677063e-02 -6.431432813405990601e-02 -2.432924807071685791e-01 -1.183018535375595093e-01 -1.320923864841461182e-01 -1.720815449953079224e-01 -6.959240138530731201e-02 -3.115506172180175781e-01 -1.920332312583923340e-01 -8.942307531833648682e-02 -1.098177134990692139e-01 1.233077868819236755e-01 -1.286571286618709564e-02 1.502604484558105469e-01 2.918066689744591713e-03
3.735188627615571022e-03 -3.302956745028495789e-02 -1.711863875389099121e-01 1.833729147911071777e-01 -4.168133735656738281e-01 3.409886658191680908e-01 -2.643976807594299316e-01 2.285434603691101074e-01 8.843323215842247009e-03 1.080878004431724548e-01 1.829805523157119751e-01 -8.750796318054199219e-02 2.085955590009689331e-01 2.194284647703170776e-01 1.798181422054767609e-02 1.072463616728782654e-01 1.771818399429321289e-01 3.092090226709842682e-02 2.505974769592285156e-01 3.685912489891052246e-01 1.947438418865203857e-01 -4.115834459662437439e-02 -8.367216587066650391e-02 2.298495620489120483e-01 3.589018434286117554e-02 3.006400167942047119e-02 -2.040185034275054932e-03 -3.131296113133430481e-02 -1.178642883896827698e-01 1.486430410295724869e-02 1.401904672384262085e-01 5.574536044150590897e-03
2.702726721763610840e-01 -1.438030451536178589e-01 -1.034891307353973389e-01 2.163207232952117920e-01 -1.994424611330032349e-01 3.469970822334289551e-01 1.697222739458084106e-01 -2.783219888806343079e-02 2.949296124279499054e-02 -2.820375375449657440e-02 6.422416120767593384e-02 1.979194432497024536e-01 -2.471743077039718628e-01 2.057020366191864014e-01 9.543792158365249634e-02 3.875816473737359047e-03 1.951180547475814819e-01 -2.501954734325408936e-01 8.694616705179214478e-02 4.987896233797073364e-02 4.825951531529426575e-03 -2.109393626451492310e-01 -1.125918105244636536e-01 2.003668695688247681e-01 -5.995386838912963867e-02 2.752705812454223633e-01 -1.670962721109390259e-01 -1.558887511491775513e-01 -1.956267058849334717e-01 5.051963962614536285e-03 3.497490584850311279e-01 -3.522460535168647766e-02
1.459249258041381836e-01 -5.940299108624458313e-02 6.765364855527877808e-02 4.227326214313507080e-01 5.443183332681655884e-02 2.249536812305450439e-01 -1.694271117448806763e-01 5.572469532489776611e-02 6.264017522335052490e-02 -1.187908127903938293e-01 1.503298282623291016e-01 2.842043042182922363e-01 -1.759097166359424591e-02 1.925032585859298706e-01 5.083706974983215332e-02 -1.405197083950042725e-01 1.586391776800155640e-01 -3.011925145983695984e-03 2.258926182985305786e-01 -6.116516888141632080e-02 3.634426370263099670e-02 -1.634420603513717651e-01 5.255111306905746460e-02 1.470921188592910767e-01 -2.935798279941082001e-02 4.761114344000816345e-02 -3.353935480117797852e-01 -2.143283486366271973e-01 -5.550875887274742126e-02 -2.329204231500625610e-01 3.964349031448364258e-01 -1.303552389144897461e-01
4.171327650547027588e-01 1.071778032928705215e-02 1.847326457500457764e-01 1.333163231611251831e-01 -1.220460832118988037e-01 1.945025054737925529e-03 -2.816949784755706787e-01 -7.100684195756912231e-02 -6.428113579750061035e-02 -3.096343874931335449e-01 1.056434139609336853e-01 2.542245984077453613e-01 1.082197017967700958e-02 2.776412665843963623e-01 1.275102347135543823e-01 -2.606890499591827393e-01 1.383737921714782715e-01 -1.285179853439331055e-01 1.087135970592498779e-01 -6.315729022026062012e-02 -2.958721853792667389e-02 3.077737092971801758e-01 -1.740123704075813293e-02 1.322294026613235474e-01 7.725220173597335815e-02 -2.113333158195018768e-02 3.159847110509872437e-02 7.671526074409484863e-02 -2.890617549419403076e-01 9.499307721853256226e-02 7.849925756454467773e-02 -2.461249232292175293e-01
2.036081701517105103e-01 1.389157325029373169e-01 -7.037307322025299072e-02 1.580121219158172607e-01 2.329467795789241791e-02 5.175277590751647949e-01 -1.221708953380584717e-01 -1.897935867309570312e-01 1.304809655994176865e-02 5.528411269187927246e-02 1.777077466249465942e-01 1.379313021898269653e-01 -1.855548620223999023e-01 -1.612015999853610992e-02 -9.412512183189392090e-02 -8.500126004219055176e-02 2.310504950582981110e-02 2.587750554084777832e-01 6.144076585769653320e-02 9.435708075761795044e-02 -5.217860639095306396e-02 1.336759179830551147e-01 -8.550151437520980835e-02 -3.265461623668670654e-01 8.441092818975448608e-02 -8.066476136445999146e-02 8.014297485351562500e-02 -1.556731760501861572e-01 -4.014553427696228027e-01 -1.851587891578674316e-01 1.757671236991882324e-01 7.045240607112646103e-03
2.221885770559310913e-01 2.557787597179412842e-01 8.630759268999099731e-02 2.331946045160293579e-01 -2.375369668006896973e-01 1.495322138071060181e-01 -1.924512833356857300e-01 -4.758756235241889954e-02 7.844687253236770630e-02 1.102966293692588806e-01 3.264838457107543945e-01 -3.192116320133209229e-02 -1.003054678440093994e-01 3.426830098032951355e-02 2.678394019603729248e-01 3.168035298585891724e-02 -1.730600744485855103e-01 -8.003070205450057983e-02 2.348436266183853149e-01 1.193143501877784729e-01 1.399098988622426987e-02 -3.169809654355049133e-02 5.060313344001770020e-01 -5.380646884441375732e-02 -1.381639689207077026e-01 1.475441157817840576e-01 -5.491166189312934875e-02 -4.864846915006637573e-02 -1.577350199222564697e-01 2.233954817056655884e-01 8.439315855503082275e-02 3.652561083436012268e-02
3.314925730228424072e-01 1.449749320745468140e-01 2.388646244071424007e-04 1.171720772981643677e-01 -3.046279847621917725e-01 2.455746382474899292e-01 -2.137061804533004761e-01 -3.963423892855644226e-03 2.865433394908905029e-01 7.914204895496368408e-02 2.605802416801452637e-01 -4.923622310161590576e-02 7.860438898205757141e-03 4.382584393024444580e-01 2.159381806850433350e-01 -5.666489247232675552e-03 -3.277536481618881226e-02 1.454590857028961182e-01 3.043945692479610443e-02 1.708650290966033936e-01 7.840244472026824951e-02 1.854819804430007935e-02 2.256476730108261108e-01 4.194728285074234009e-02 -4.701055586338043213e-02 -5.712397396564483643e-02 -1.222221404314041138e-01 7.280915230512619019e-02 -1.215434744954109192e-01 2.330955415964126587e-01 1.983265280723571777e-01 -1.158027425408363342e-01
7.294514775276184082e-02 1.494119614362716675e-01 -1.538572460412979126e-01 8.263920992612838745e-02 -3.136894404888153076e-01 1.788888424634933472e-01 -1.636668443679809570e-01 -1.203364655375480652e-01 1.318933665752410889e-01 -1.808199286460876465e-01 2.091664075851440430e-01 7.883369177579879761e-02 -1.794817298650741577e-01 2.289117425680160522e-01 8.797597140073776245e-02 4.241123795509338379e-02 9.549799142405390739e-04 1.711879670619964600e-01 2.732490301132202148e-01 9.398598968982696533e-02 -2.060804367065429688e-01 2.858175933361053467e-01 1.193341463804244995e-01 -5.466043576598167419e-02 -7.260701805353164673e-02 -1.276465207338333130e-01 2.741353511810302734e-01 2.036109194159507751e-02 -1.623138785362243652e-01 -1.962629109621047974e-01 3.824273347854614258e-01 1.163376793265342712e-01
2.171802967786788940e-01 -7.849089801311492920e-02 1.737950742244720459e-01 1.587429493665695190e-01 -1.186114847660064697e-01 2.504363656044006348e-01 -3.489848375320434570e-01 1.470609903335571289e-01 8.347745984792709351e-02 -3.275051340460777283e-02 -9.005817025899887085e-02 4.871243238449096680e-02 1.294614374637603760e-01 2.512230575084686279e-01 -1.002307906746864319e-01 -4.178338348865509033e-01 1.340257823467254639e-01 1.126685217022895813e-01 -7.154593616724014282e-02 3.150989115238189697e-02 -1.366694867610931396e-01 -1.411791052669286728e-02 2.117079049348831177e-01 8.141886442899703979e-02 -4.262243509292602539e-01 6.813965737819671631e-02 7.692218571901321411e-02 -1.266526430845260620e-01 -1.431220918893814087e-01 2.143636494874954224e-01 3.411668166518211365e-02 -7.120799273252487183e-02
2.567529380321502686e-01 -1.084371954202651978e-01 2.448476999998092651e-01 1.198878958821296692e-01 -2.757258415222167969e-01 5.201190114021301270e-01 -4.440329794306308031e-04 5.751748383045196533e-02 7.422880083322525024e-02 -8.123071864247322083e-03 1.408196687698364258e-01 1.464995890855789185e-01 -3.902278468012809753e-02 -5.556188151240348816e-02 -8.501037955284118652e-02 -8.051032572984695435e-02 1.074054986238479614e-01 2.713989615440368652e-01 1.734111309051513672e-01 -1.502819508314132690e-01 -1.613872684538364410e-02 -9.480854868888854980e-02 -2.891751565039157867e-02 -6.400202214717864990e-02 -2.094163447618484497e-01 -1.512072533369064331e-01 2.969689900055527687e-03 3.121516294777393341e-02 -6.446693092584609985e-02 7.036922127008438110e-02 2.011380791664123535e-01 -4.045424163341522217e-01
2.663047015666961670e-01 -2.358001917600631714e-01 -1.740400120615959167e-02 -1.396918296813964844e-01 -2.594482898712158203e-01 4.169931113719940186e-01 -8.092138171195983887e-02 2.161053717136383057e-01 2.418738454580307007e-01 -1.553075462579727173e-01 3.406882882118225098e-01 1.735363006591796875e-01 -1.147730648517608643e-01 7.476762682199478149e-02 3.489989042282104492e-02 -7.434393465518951416e-02 1.279180496931076050e-01 -3.213758766651153564e-01 4.829742759466171265e-02 8.401672542095184326e-02 1.827186159789562225e-02 -1.042453106492757797e-02 6.223785504698753357e-02 9.963170439004898071e-02 6.786331534385681152e-02 2.183338552713394165e-01 1.182044297456741333e-01 -1.315217465162277222e-01 -2.070225179195404053e-01 1.233353838324546814e-01 2.543568424880504608e-02 1.391418725252151489e-01
1.445361971855163574e-01 -1.289659887552261353e-01 1.663132570683956146e-03 9.142117947340011597e-02 -1.623976081609725952e-01 3.426983654499053955e-01 -2.417901754379272461e-01 2.005142718553543091e-01 -4.711354523897171021e-02 3.064911067485809326e-02 -9.816102683544158936e-02 -1.263996362686157227e-01 -6.837094575166702271e-02 2.635613381862640381e-01 -4.592127725481987000e-02 -1.791409701108932495e-01 -4.995693266391754150e-02 -2.282097563147544861e-02 2.262395806610584259e-02 5.084393918514251709e-02 -3.038136102259159088e-02 -7.121080905199050903e-02 -4.823596775531768799e-02 7.205872982740402222e-02 -2.407981157302856445e-01 -7.557698339223861694e-02 1.263383924961090088e-01 1.939508020877838135e-01 -2.185855060815811157e-01 2.717138230800628662e-01 5.572735071182250977e-01 7.388947904109954834e-02
2.468326240777969360e-01 -3.939246758818626404e-02 2.522315680980682373e-01 1.570835858583450317e-01 -3.014976978302001953e-01 1.646475195884704590e-01 -2.438399642705917358e-01 -1.648887805640697479e-02 2.768059670925140381e-01 -9.331873059272766113e-02 3.557094931602478027e-02 -1.197894364595413208e-01 3.236352279782295227e-02 -1.928703486919403076e-02 -7.380776852369308472e-02 7.453052699565887451e-02 -5.330742523074150085e-02 -1.928272247314453125e-01 2.799811065196990967e-01 8.904908783733844757e-03 -1.266614049673080444e-01 -1.446020603179931641e-01 -4.169656429439783096e-03 8.716259151697158813e-02 -3.169811517000198364e-02 -3.219746947288513184e-01 -1.020188257098197937e-01 -7.741876691579818726e-02 -8.162508904933929443e-02 -1.952182948589324951e-01 2.936941385269165039e-01 3.780958354473114014e-01
2.491686642169952393e-01 -2.222791910171508789e-01 -3.147574141621589661e-02 2.298586070537567139e-01 -7.071568816900253296e-02 1.805443167686462402e-01 -1.666792780160903931e-01 6.092316284775733948e-02 7.557726651430130005e-02 -6.678161025047302246e-02 2.422313541173934937e-01 -8.185020834207534790e-02 4.204069077968597412e-02 2.564626932144165039e-01 -1.691383272409439087e-01 2.341494560241699219e-01 6.475426256656646729e-02 1.594252735376358032e-01 1.384080294519662857e-02 -8.564063161611557007e-02 -1.960384249687194824e-01 -8.904909342527389526e-02 -2.612179517745971680e-02 -5.952994525432586670e-02 -5.338126048445701599e-02 -1.349440515041351318e-01 8.464831113815307617e-02 -4.901449382305145264e-02 -2.880212962627410889e-01 2.311864793300628662e-01 2.976421117782592773e-01 -4.424087703227996826e-01
2.801953852176666260e-01 -7.126120477914810181e-02 -2.821418046951293945e-01 3.364549577236175537e-02 5.011163651943206787e-02 2.205501496791839600e-01 -3.340595662593841553e-01 1.072582826018333435e-01 1.858668774366378784e-01 -3.097053468227386475e-01 2.669961154460906982e-01 1.358347833156585693e-01 -3.100193105638027191e-03 -6.716979201883077621e-03 1.019317358732223511e-01 -6.710989028215408325e-02 -1.018578335642814636e-01 -6.251602619886398315e-02 2.567259967327117920e-01 -3.092455677688121796e-03 1.544821262359619141e-01 2.426803670823574066e-02 -9.536781162023544312e-02 -6.760875135660171509e-02 -2.407997995615005493e-01 -8.244477957487106323e-02 3.664422035217285156e-01 1.139460578560829163e-01 -8.414188027381896973e-02 -1.012282222509384155e-01 2.426162809133529663e-01 -1.404154896736145020e-01
4.195421189069747925e-02 9.272002428770065308e-02 2.230411469936370850e-01 1.035153120756149292e-01 -1.429325938224792480e-01 2.307776361703872681e-01 -1.415688693523406982e-01 1.137009114027023315e-01 2.428588569164276123e-01 -9.910342842340469360e-02 1.259155571460723877e-01 -2.237963676452636719e-01 3.493391722440719604e-02 2.224768847227096558e-01 2.163440883159637451e-01 6.329435110092163086e-02 3.883416652679443359e-01 1.226999610662460327e-01 -1.126582249999046326e-01 7.097999006509780884e-02 -4.160551470704376698e-04 -1.735953688621520996e-01 5.614433321170508862e-04 -5.301313102245330811e-02 -1.691224984824657440e-02 -5.451836064457893372e-02 2.695092232897877693e-03 -6.579288840293884277e-02 -5.680154561996459961e-01 9.986401349306106567e-02 1.161421537399291992e-01 -1.265511959791183472e-01
2.444363385438919067e-01 2.312859147787094116e-02 6.758534908294677734e-02 1.985258460044860840e-01 -2.772681713104248047e-01 1.427539885044097900e-01 -2.205688953399658203e-01 -3.202795386314392090e-01 3.625284135341644287e-01 1.120740734040737152e-02 2.660559415817260742e-01 2.817286849021911621e-01 -1.239049807190895081e-01 1.685818433761596680e-01 -9.375413507223129272e-02 2.415108680725097656e-02 -1.677391082048416138e-01 -1.933509707450866699e-01 1.992543488740921021e-01 1.413873732089996338e-01 -9.458690881729125977e-02 2.695040702819824219e-01 -2.380982972681522369e-02 -1.639786809682846069e-01 -1.198357641696929932e-01 -1.394107788801193237e-01 1.166371442377567291e-02 7.397227734327316284e-02 9.818580001592636108e-02 6.743090599775314331e-02 1.491361409425735474e-01 -4.809755459427833557e-02
1.596349775791168213e-01 -2.201555073261260986e-01 -7.554155588150024414e-02 1.508443057537078857e-01 -4.581205248832702637e-01 1.348597407341003418e-01 -1.363862007856369019e-01 -1.856619268655776978e-01 -9.461811929941177368e-02 1.607592552900314331e-01 1.098350510001182556e-01 1.436095535755157471e-01 -3.419001772999763489e-02 3.573786318302154541e-01 -1.549278497695922852e-01 2.024140059947967529e-01 6.070975586771965027e-02 -7.786536216735839844e-02 1.317602302879095078e-02 4.322081804275512695e-02 3.211751114577054977e-03 -2.021457999944686890e-01 7.256399095058441162e-02 1.084278300404548645e-01 -6.343620270490646362e-02 1.714284718036651611e-01 1.245525702834129333e-01 -2.619295716285705566e-01 -2.237381786108016968e-01 -9.130378067493438721e-02 2.707923650741577148e-01 -1.901756823062896729e-01
2.695403695106506348e-01 1.388519108295440674e-01 9.489168971776962280e-02 2.140728682279586792e-01 -1.063064932823181152e-01 9.262131899595260620e-02 -4.137295484542846680e-01 5.921849515289068222e-03 -1.101960018277168274e-01 6.421670317649841309e-02 4.863825440406799316e-02 2.216540649533271790e-02 -1.532279103994369507e-01 2.089926302433013916e-01 6.742542237043380737e-02 5.003869067877531052e-03 -1.204094141721725464e-01 -3.905892968177795410e-01 8.146028965711593628e-02 -1.569309085607528687e-01 7.543433457612991333e-02 1.162839829921722412e-01 6.948795169591903687e-02 -1.448474731296300888e-02 -1.305599212646484375e-01 -1.166871041059494019e-01 -1.518857330083847046e-01 -2.202429324388504028e-01 -3.707966208457946777e-01 2.425945103168487549e-01 2.317448332905769348e-02 2.227287292480468750e-01
2.185316979885101318e-01 -1.065360568463802338e-02 -2.137012034654617310e-02 4.351872801780700684e-01 2.747689560055732727e-02 8.506157249212265015e-02 -2.223321050405502319e-01 5.310650542378425598e-02 1.232354864478111267e-01 1.027072370052337646e-01 3.006975352764129639e-02 -3.938588872551918030e-02 -1.683703362941741943e-01 1.139334291219711304e-01 -1.656575798988342285e-01 4.820043593645095825e-02 -9.487903676927089691e-03 -1.252058446407318115e-01 5.870905891060829163e-02 5.346968770027160645e-02 -4.463355243206024170e-02 1.152025312185287476e-01 -1.761568933725357056e-01 -6.615649163722991943e-02 -4.757817685604095459e-01 1.163553893566131592e-01 1.687585711479187012e-01 -1.593522280454635620e-01 2.553817071020603180e-02 2.386851236224174500e-02 3.452288806438446045e-01 -3.403360545635223389e-01
4.296333491802215576e-01 -2.516384720802307129e-01 1.557037681341171265e-01 2.110188752412796021e-01 -1.031790450215339661e-01 3.628010451793670654e-01 -4.033882170915603638e-02 1.921489834785461426e-01 2.781980037689208984e-01 3.705999255180358887e-02 1.211059167981147766e-01 1.305663287639617920e-01 -9.319210797548294067e-02 1.314523220062255859e-01 3.828232362866401672e-02 2.584258317947387695e-01 -3.572138398885726929e-02 -9.544049203395843506e-02 -1.470280736684799194e-01 6.451680511236190796e-02 -3.962007910013198853e-02 -1.112140435725450516e-02 -1.369768679141998291e-01 9.399795532226562500e-02 -4.027560949325561523e-01 -9.283974766731262207e-02 -1.606977283954620361e-01 -1.364026516675949097e-01 2.192365005612373352e-02 -6.191581115126609802e-02 5.663110315799713135e-02 9.781225770711898804e-02
8.910363167524337769e-02 6.664999574422836304e-02 1.350003927946090698e-01 1.902893185615539551e-01 -2.803942263126373291e-01 1.619120687246322632e-01 -2.010475844144821167e-01 7.648754864931106567e-02 2.913503944873809814e-01 2.533388733863830566e-01 2.214488089084625244e-01 -2.303386330604553223e-01 -1.195064410567283630e-01 3.735054731369018555e-01 2.424477785825729370e-01 7.899429649114608765e-03 -1.075312197208404541e-01 -2.262549678562209010e-04 1.813133358955383301e-01 -1.663475632667541504e-01 7.213947176933288574e-02 -9.989517927169799805e-02 -5.491276271641254425e-03 2.745454907417297363e-01 1.818667352199554443e-01 -8.564097806811332703e-03 -1.224663760513067245e-02 3.122595138847827911e-02 -2.102959901094436646e-01 5.691782105714082718e-03 2.118707746267318726e-01 1.793493777513504028e-01
1.511426568031311035e-01 -1.919681727886199951e-01 -5.616690590977668762e-02 1.658436059951782227e-01 -2.139357775449752808e-01 1.673878431320190430e-01 -1.465095113962888718e-02 -3.449114859104156494e-01 -1.197503954172134399e-01 3.069834113121032715e-01 1.076698079705238342e-01 -1.596336960792541504e-01 -7.440819591283798218e-02 2.719031274318695068e-01 9.784195572137832642e-02 6.727628409862518311e-02 1.470489948987960815e-01 -2.066931426525115967e-01 1.741754859685897827e-01 -7.905690371990203857e-02 -2.233647368848323822e-02 -6.078066676855087280e-02 2.924825623631477356e-02 -1.843911223113536835e-02 -3.006668388843536377e-01 2.123705744743347168e-01 6.082278862595558167e-02 -1.057811453938484192e-01 -3.112233281135559082e-01 -1.920628696680068970e-01 1.284771561622619629e-01 -2.655017673969268799e-01
3.621490895748138428e-01 5.147974193096160889e-02 7.728049904108047485e-02 2.481830716133117676e-01 -1.914783269166946411e-01 3.100191652774810791e-01 9.983170777559280396e-02 4.076734185218811035e-02 -1.214293986558914185e-01 -1.862311661243438721e-01 3.050932586193084717e-01 2.004703581333160400e-01 -2.670904994010925293e-01 1.513075828552246094e-01 -3.344393149018287659e-02 -5.933452397584915161e-02 -3.041716478765010834e-02 -1.509795784950256348e-01 3.140394389629364014e-02 1.234449371695518494e-01 8.000986278057098389e-02 2.389799803495407104e-01 4.748948290944099426e-02 1.579072028398513794e-01 6.117319315671920776e-02 -1.819693595170974731e-01 -1.590388268232345581e-01 2.544256746768951416e-01 -1.954348385334014893e-01 -1.048518642783164978e-01 2.502073347568511963e-01 -5.777469277381896973e-02
3.115589357912540436e-02 7.548906840384006500e-03 3.255159556865692139e-01 1.706002652645111084e-01 -1.296567767858505249e-01 3.387791514396667480e-01 -2.832795381546020508e-01 8.419217169284820557e-02 1.409170776605606079e-01 -8.477947115898132324e-02 -8.342172205448150635e-02 5.843923985958099365e-02 7.413440197706222534e-02 1.761469542980194092e-01 -3.838055580854415894e-02 2.953408658504486084e-01 3.837489485740661621e-01 -3.993958234786987305e-02 -2.230081260204315186e-01 5.039148777723312378e-02 -7.253530621528625488e-02 -6.832653284072875977e-02 -1.531729400157928467e-01 1.271487623453140259e-01 -2.628875970840454102e-01 -9.272816032171249390e-02 -1.192129105329513550e-01 -1.769091933965682983e-01 -1.159240752458572388e-01 1.320434510707855225e-01 2.704386413097381592e-01 6.655744463205337524e-02
3.509211540222167969e-01 3.285439684987068176e-03 1.882332749664783478e-02 5.900113657116889954e-02 -1.310808807611465454e-01 2.351449131965637207e-01 -3.425923287868499756e-01 -3.699068725109100342e-02 2.115556783974170685e-02 -1.110874954611063004e-02 1.327760815620422363e-01 -5.894340574741363525e-02 1.759529411792755127e-01 -1.983902417123317719e-02 2.166385203599929810e-01 3.220273852348327637e-01 1.000149101018905640e-01 2.824893295764923096e-01 -1.147834658622741699e-01 -4.745431989431381226e-02 5.725387111306190491e-02 -1.029542535543441772e-01 3.417655080556869507e-02 6.120090186595916748e-02 8.146133273839950562e-02 -2.706133127212524414e-01 1.239128932356834412e-01 -3.085634410381317139e-01 -2.021477818489074707e-01 2.671639323234558105e-01 1.709407567977905273e-01 -1.490549296140670776e-01
1.278134882450103760e-01 -1.256277561187744141e-01 3.512817025184631348e-01 6.578496098518371582e-02 -2.473847121000289917e-01 2.349535822868347168e-01 -1.630202084779739380e-01 -1.141461133956909180e-01 2.238901555538177490e-01 6.745246052742004395e-02 2.188406884670257568e-01 -2.717145383358001709e-01 5.749349296092987061e-02 1.174133941531181335e-01 1.140822395682334900e-01 8.729693293571472168e-02 -2.219000644981861115e-02 -1.331271082162857056e-01 2.993425726890563965e-01 1.394749339669942856e-02 2.581625990569591522e-02 6.854409817606210709e-03 1.343372911214828491e-01 2.213277071714401245e-01 -4.902872815728187561e-02 -9.846882894635200500e-03 -1.589211635291576385e-02 -3.212833404541015625e-01 -9.159730374813079834e-02 -2.674904167652130127e-01 9.602263569831848145e-02 3.148404061794281006e-01
-5.242938641458749771e-03 -1.430777460336685181e-01 -5.208038166165351868e-02 2.651066780090332031e-01 -2.423252612352371216e-01 4.598256051540374756e-01 -1.504524052143096924e-01 2.169565558433532715e-01 -1.569908261299133301e-01 9.512989968061447144e-02 1.544124037027359009e-01 7.570592314004898071e-02 3.894811868667602539e-02 3.516446426510810852e-02 1.162607073783874512e-01 1.980817317962646484e-01 5.550270527601242065e-02 8.143577724695205688e-02 1.256234645843505859e-01 -1.476227492094039917e-01 -2.747210673987865448e-03 -1.907963752746582031e-01 -2.066010087728500366e-01 -1.264981925487518311e-01 -2.903300523757934570e-01 -1.581257134675979614e-01 1.272708028554916382e-01 -1.987045854330062866e-01 -1.440724283456802368e-01 1.578649580478668213e-01 2.741792500019073486e-01 -1.401839405298233032e-01
1.339880824089050293e-01 -1.290870606899261475e-01 -8.348376303911209106e-02 3.295094072818756104e-01 -5.907260999083518982e-02 3.274011909961700439e-01 -6.879080832004547119e-02 6.823838502168655396e-02 1.525196135044097900e-01 -4.075289666652679443e-01 3.154632449150085449e-01 -7.738909125328063965e-02 -1.340723484754562378e-01 1.544444859027862549e-01 2.147309714928269386e-03 1.390994191169738770e-01 1.237902939319610596e-01 1.753516197204589844e-01 1.451786234974861145e-02 1.970612704753875732e-01 -6.125781685113906860e-02 -7.178591564297676086e-03 3.830831870436668396e-02 -1.360169202089309692e-01 -2.502297610044479370e-02 -2.214761376380920410e-01 3.117537498474121094e-01 -5.029165372252464294e-02 3.100502677261829376e-02 -3.034484088420867920e-01 -5.547990649938583374e-02 1.390393227338790894e-01
1.566326916217803955e-01 -1.687012463808059692e-01 2.208913415670394897e-01 3.370175883173942566e-02 1.304173562675714493e-02 2.821883559226989746e-01 -9.938821941614151001e-02 2.938452363014221191e-01 1.861897855997085571e-01 1.456274092197418213e-01 2.661336064338684082e-01 1.849634014070034027e-02 -2.047523856163024902e-01 -1.863859593868255615e-01 6.963849812746047974e-02 7.538806647062301636e-02 9.895507991313934326e-02 4.120584577322006226e-03 9.237007796764373779e-02 2.463416159152984619e-01 -2.158783972263336182e-01 -1.363540813326835632e-02 -5.854257196187973022e-02 -4.459014534950256348e-02 -1.272548288106918335e-01 -2.452615201473236084e-01 1.080975309014320374e-01 9.965565800666809082e-02 -3.529014587402343750e-01 2.121591567993164062e-01 2.338723242282867432e-01 2.310273796319961548e-01
2.055028080940246582e-02 7.828644476830959320e-03 4.957496374845504761e-02 -1.075492426753044128e-02 -2.043196707963943481e-01 2.962820827960968018e-01 -2.580846846103668213e-01 -3.021445684134960175e-02 2.046384960412979126e-01 1.766558587551116943e-01 4.112148284912109375e-01 2.411903887987136841e-01 -1.079996228218078613e-01 1.619202047586441040e-01 -3.874080255627632141e-02 -1.711680144071578979e-01 -4.030383750796318054e-02 1.358117461204528809e-01 1.114385109394788742e-02 1.713050454854965210e-01 1.314909011125564575e-01 -1.245992407202720642e-01 1.475638449192047119e-01 3.067195974290370941e-02 -2.874761223793029785e-01 -1.275441981852054596e-02 3.815958797931671143e-01 -1.590723842382431030e-01 -1.718474477529525757e-01 1.612647473812103271e-01 -1.152909994125366211e-01 -5.685709416866302490e-02
2.818068265914916992e-01 -2.058110982179641724e-01 -2.896587550640106201e-02 9.305521845817565918e-02 -2.988915741443634033e-01 2.801207602024078369e-01 -9.107498824596405029e-02 1.094421595335006714e-01 2.299618162214756012e-02 -1.405294537544250488e-01 1.176941767334938049e-01 -4.471073299646377563e-02 -3.903489708900451660e-01 -1.097132414579391479e-01 1.668741255998611450e-01 8.011976629495620728e-02 4.640252515673637390e-02 -3.757440745830535889e-01 -4.178835370112210512e-04 9.989657253026962280e-02 6.979689002037048340e-02 1.344839185476303101e-01 -9.976340830326080322e-02 3.012128174304962158e-01 1.093695983290672302e-01 -3.844061866402626038e-02 8.726774249225854874e-04 -1.417705267667770386e-01 -9.314993768930435181e-02 2.933143079280853271e-01 1.928437054157257080e-01 -5.877742543816566467e-02
2.786916792392730713e-01 9.501723945140838623e-02 2.876153402030467987e-02 -2.911206334829330444e-03 -3.240091502666473389e-01 3.573010563850402832e-01 -2.057874351739883423e-01 -1.442390680313110352e-01 -2.386576868593692780e-02 -2.012926787137985229e-01 2.242050319910049438e-01 -3.971001878380775452e-02 -3.223311603069305420e-01 3.796082139015197754e-01 -2.144913375377655029e-01 9.114814549684524536e-02 -8.140544593334197998e-02 -2.477628141641616821e-01 5.455822497606277466e-02 1.308934688568115234e-01 1.679967045783996582e-01 2.893465757369995117e-02 5.976019799709320068e-02 9.972066432237625122e-02 -1.438880562782287598e-01 -2.194698005914688110e-01 1.324660796672105789e-02 5.639442801475524902e-02 -6.318358331918716431e-02 1.095747947692871094e-01 -2.210903912782669067e-02 4.480541124939918518e-02
4.127845168113708496e-01 -1.090468987822532654e-01 -1.204456537961959839e-01 3.257472217082977295e-01 8.096642047166824341e-02 2.113743424415588379e-01 -1.415885835886001587e-01 -2.110242247581481934e-01 3.626510500907897949e-02 1.351539045572280884e-01 1.676293611526489258e-01 5.837650038301944733e-03 -9.598291665315628052e-02 3.134553432464599609e-01 -2.655738890171051025e-01 1.488463133573532104e-01 2.260909415781497955e-02 1.479381620883941650e-01 5.640834569931030273e-02 -7.042974978685379028e-02 -1.709392517805099487e-01 -1.754930615425109863e-01 -1.752397269010543823e-01 1.505632698535919189e-01 -1.694144606590270996e-01 2.098953872919082642e-01 -1.994723267853260040e-02 -1.614749878644943237e-01 -6.428527832031250000e-02 -1.553754787892103195e-03 2.740243375301361084e-01 -1.050241589546203613e-01
1.399179995059967041e-01 -1.628805696964263916e-01 -2.750407457351684570e-01 2.384428083896636963e-01 -2.371111363172531128e-01 3.527633249759674072e-01 5.594312399625778198e-02 -8.836165070533752441e-02 1.202152296900749207e-01 7.218706607818603516e-02 7.959531992673873901e-02 -4.017989709973335266e-02 -9.270059317350387573e-02 3.018662631511688232e-01 -2.051337361335754395e-01 -2.830554172396659851e-02 9.535787999629974365e-02 -2.511614859104156494e-01 1.832106113433837891e-01 8.020862191915512085e-02 -2.015278190374374390e-01 -4.582967236638069153e-02 -1.285607814788818359e-01 1.328256428241729736e-01 -2.324870824813842773e-01 1.539506316184997559e-01 1.567700877785682678e-02 -1.528936624526977539e-01 -1.909889131784439087e-01 -2.038165554404258728e-02 1.751014143228530884e-01 -3.187383115291595459e-01
-5.089532211422920227e-02 -9.532595425844192505e-02 1.238958835601806641e-01 3.345146477222442627e-01 -1.441605240106582642e-01 4.034269750118255615e-01 -2.732261419296264648e-01 1.020861864089965820e-01 9.044245816767215729e-03 -1.317642279900610447e-03 1.138202380388975143e-02 2.426005899906158447e-01 -8.364965021610260010e-02 -2.360490523278713226e-02 1.762425154447555542e-01 -1.636678427457809448e-01 -1.260785944759845734e-02 -6.166699901223182678e-02 -2.300990521907806396e-01 -2.291341274976730347e-01 -1.436721086502075195e-01 3.601184487342834473e-02 3.181022703647613525e-01 4.501355811953544617e-02 1.086108088493347168e-01 -4.890972748398780823e-02 3.693341463804244995e-02 -3.064287640154361725e-02 -1.996970325708389282e-01 -1.392418053001165390e-02 3.977144658565521240e-01 1.366995126008987427e-01
3.712947964668273926e-01 2.205878496170043945e-02 9.063058346509933472e-02 2.416792660951614380e-01 -2.543749809265136719e-01 2.761787176132202148e-01 -6.725097447633743286e-02 3.666828945279121399e-02 3.594810366630554199e-01 -1.140070054680109024e-02 3.210171163082122803e-01 1.444519609212875366e-01 -1.382185965776443481e-01 2.478174865245819092e-01 -3.306381031870841980e-02 -3.898331150412559509e-02 -8.161774277687072754e-02 9.900596924126148224e-03 4.304498434066772461e-02 2.282513976097106934e-01 7.999128848314285278e-02 -1.458417717367410660e-02 2.251728177070617676e-01 -7.944821566343307495e-02 6.937979161739349365e-02 -1.452146917581558228e-01 -1.094508245587348938e-01 8.789382874965667725e-02 2.533399872481822968e-02 2.999595105648040771e-01 1.217465996742248535e-01 -1.907715648412704468e-01
5.550768971443176270e-01 -1.987584866583347321e-02 -5.025707185268402100e-02 6.513499468564987183e-02 -1.443468481302261353e-01 2.081523090600967407e-01 -8.121413737535476685e-02 -1.373901963233947754e-01 -1.954226046800613403e-01 -4.546137154102325439e-02 3.116133809089660645e-01 1.437656581401824951e-01 -1.379840970039367676e-01 1.629450023174285889e-01 7.816959172487258911e-02 -3.309380412101745605e-01 -3.944844752550125122e-02 -4.491360113024711609e-02 2.559784101322293282e-03 9.021191298961639404e-02 1.130585521459579468e-01 2.037937641143798828e-01 7.558704912662506104e-02 1.223909780383110046e-01 -3.070556223392486572e-01 1.335720568895339966e-01 -6.495934724807739258e-02 1.200096681714057922e-01 -1.148197352886199951e-01 -1.265999972820281982e-01 -1.723470352590084076e-02 -1.698865741491317749e-01
2.410789728164672852e-01 9.889136999845504761e-02 2.609479725360870361e-01 3.111010491847991943e-01 3.219072520732879639e-02 3.599835336208343506e-01 2.131226239725947380e-03 -8.227841556072235107e-02 -3.244474902749061584e-02 2.880624532699584961e-01 3.905990123748779297e-01 5.388461053371429443e-02 -3.672729432582855225e-02 1.172677725553512573e-01 1.731228083372116089e-01 -5.461407452821731567e-02 -1.121622622013092041e-01 7.068916410207748413e-02 1.431215256452560425e-01 8.285122364759445190e-02 -4.857407137751579285e-02 9.065590798854827881e-02 -3.442143499851226807e-01 1.118642762303352356e-01 -1.196071803569793701e-01 1.259151399135589600e-01 8.128321915864944458e-02 -1.580719202756881714e-01 -1.125002279877662659e-01 -2.187442928552627563e-01 6.777336820960044861e-03 -1.829221695661544800e-01
3.283733725547790527e-01 1.212197914719581604e-01 -1.859390437602996826e-01 2.658213376998901367e-01 -3.904644250869750977e-01 1.470810920000076294e-01 -1.742514967918395996e-02 1.072489991784095764e-01 3.301276862621307373e-01 2.617618441581726074e-02 3.253217637538909912e-01 3.769350051879882812e-02 8.145163953304290771e-02 1.420990079641342163e-01 3.098860979080200195e-01 3.340406343340873718e-02 4.422381520271301270e-02 1.233203895390033722e-02 5.735498666763305664e-02 6.530013866722583771e-03 -2.264546602964401245e-01 1.477245092391967773e-01 -6.083987187594175339e-03 5.330339074134826660e-02 1.597574055194854736e-01 -1.655625253915786743e-01 7.332824170589447021e-02 -7.160376757383346558e-02 -1.500719785690307617e-01 2.327761501073837280e-01 1.420023292303085327e-01 -6.094025820493698120e-02
-7.242538034915924072e-02 -1.309179365634918213e-01 1.037730649113655090e-01 6.081581488251686096e-02 -2.318067103624343872e-01 4.096201360225677490e-01 -2.617074549198150635e-01 1.544719189405441284e-01 -8.178672194480895996e-02 4.077519103884696960e-02 1.032414585351943970e-01 -1.081325262784957886e-01 8.262449502944946289e-02 2.389394193887710571e-01 1.499810162931680679e-02 -2.758967923000454903e-03 -5.824622139334678650e-02 1.195761281996965408e-02 2.297753095626831055e-01 1.301721781492233276e-01 -7.597734034061431885e-02 -2.034896798431873322e-02 -7.043549418449401855e-02 1.186428517103195190e-01 -9.531426243484020233e-03 9.341769665479660034e-02 2.518716268241405487e-03 2.707961499691009521e-01 -1.813280135393142700e-01 2.168249636888504028e-01 5.332442522048950195e-01 9.756967425346374512e-02
2.505342066287994385e-01 -1.613965034484863281e-01 1.014157310128211975e-01 2.329415231943130493e-01 -1.800781488418579102e-01 3.426464200019836426e-01 -1.082571744918823242e-01 1.711886078119277954e-01 4.321804642677307129e-02 9.845234453678131104e-02 4.945082962512969971e-02 9.619711339473724365e-02 -5.512467771768569946e-02 7.878226041793823242e-02 1.587124615907669067e-01 -1.027761399745941162e-01 6.976402550935745239e-02 -7.417097687721252441e-02 1.832405924797058105e-01 4.305742308497428894e-02 -1.481082588434219360e-01 -2.885973751544952393e-01 -1.294555217027664185e-01 -3.322267532348632812e-01 -4.402221739292144775e-01 -2.302930057048797607e-01 -9.906416386365890503e-02 -1.319016218185424805e-01 6.403428316116333008e-02 1.680483967065811157e-01 5.334465578198432922e-02 -1.155130006372928619e-02
3.779700994491577148e-01 1.538480967283248901e-01 6.199798360466957092e-02 2.157494872808456421e-01 -1.636284291744232178e-01 2.430076599121093750e-01 -4.437922239303588867e-01 -1.780788786709308624e-02 4.207432642579078674e-02 1.154532507061958313e-01 -1.291417628526687622e-01 9.541411697864532471e-02 -1.027487516403198242e-01 2.198707163333892822e-01 -2.684585936367511749e-02 3.796995431184768677e-02 -1.631501764059066772e-01 -1.927281618118286133e-01 8.367599546909332275e-02 -8.409063518047332764e-02 1.540935933589935303e-01 1.180757209658622742e-01 7.622787356376647949e-02 -1.151039544492959976e-02 -2.165430486202239990e-01 -8.786524832248687744e-02 -1.493310630321502686e-01 -2.816730141639709473e-01 -1.595757305622100830e-01 7.472242414951324463e-02 -5.580260604619979858e-02 2.935314774513244629e-01
1.992357522249221802e-01 2.793999314308166504e-01 -5.284678563475608826e-02 3.730420768260955811e-01 8.460762351751327515e-02 2.683659195899963379e-01 -2.307493984699249268e-01 2.447099052369594574e-02 1.674522757530212402e-01 -1.832829788327217102e-02 4.143261909484863281e-01 2.429651916027069092e-01 -3.120955228805541992e-01 8.082438260316848755e-02 8.647646009922027588e-02 3.956530243158340454e-02 -7.576816529035568237e-02 -3.472704067826271057e-02 3.872381756082177162e-03 7.478442043066024780e-02 2.104491367936134338e-02 6.713919341564178467e-02 -4.765032231807708740e-02 -2.695750296115875244e-01 -2.185512781143188477e-01 1.524002403020858765e-01 6.947099417448043823e-02 4.615274071693420410e-02 1.272360887378454208e-02 2.475133687257766724e-01 1.985965669155120850e-02 -5.475632473826408386e-02
2.381914407014846802e-01 -1.016810610890388489e-01 -9.472788311541080475e-03 1.920667439699172974e-01 -2.063897401094436646e-01 2.840294539928436279e-01 -3.587174713611602783e-01 -3.378344932571053505e-03 1.000932380557060242e-01 -6.557766348123550415e-02 -7.813537865877151489e-02 8.178856968879699707e-02 3.210355937480926514e-01 6.849773973226547241e-02 1.974670737981796265e-01 2.599993348121643066e-01 1.442127078771591187e-01 2.228192389011383057e-01 -1.310601830482482910e-02 3.480074554681777954e-02 6.411263346672058105e-02 1.127624362707138062e-01 2.497565001249313354e-03 6.890931725502014160e-02 -6.306345015764236450e-02 -2.741677165031433105e-01 1.556621491909027100e-01 -1.819990426301956177e-01 -2.511133253574371338e-01 3.067639470100402832e-01 8.480241894721984863e-02 -9.090240299701690674e-02
2.234959304332733154e-01 9.148571640253067017e-02 2.046602666378021240e-01 7.835612446069717407e-02 1.470866203308105469e-01 4.997609257698059082e-01 -5.424433387815952301e-03 -2.073718905448913574e-01 -1.396532263606786728e-02 2.469447702169418335e-01 1.348602473735809326e-01 1.370459049940109253e-01 -1.495066136121749878e-01 9.291552752256393433e-02 -3.941405564546585083e-03 7.764133810997009277e-02 -5.531076341867446899e-02 -4.021270573139190674e-02 1.031344160437583923e-01 -3.424617461860179901e-04 1.190649196505546570e-01 1.502888053655624390e-01 -3.556253314018249512e-01 1.828812807798385620e-01 -1.392618417739868164e-01 -2.061088569462299347e-02 2.658609747886657715e-01 -1.098473370075225830e-01 -3.188457489013671875e-01 -1.050102617591619492e-02 1.196731105446815491e-01 -1.157528162002563477e-01
4.852007031440734863e-01 9.483698755502700806e-02 -4.241306334733963013e-02 2.413743138313293457e-01 -1.844181567430496216e-01 1.414991170167922974e-01 -3.476743400096893311e-01 -2.909845113754272461e-02 -8.643168024718761444e-03 -6.841991096735000610e-03 -8.094108849763870239e-02 3.758156299591064453e-02 -1.494423598051071167e-01 1.960124224424362183e-01 1.419329270720481873e-02 -5.449696630239486694e-02 -1.238349899649620056e-01 -1.829163283109664917e-01 2.178659290075302124e-02 -9.091507643461227417e-02 1.595006138086318970e-01 1.219328269362449646e-01 1.657683402299880981e-01 -2.673622034490108490e-02 -1.817021816968917847e-01 -2.641755342483520508e-01 -1.233729347586631775e-01 -2.112814038991928101e-01 -2.112505137920379639e-01 2.648751735687255859e-01 -3.434499353170394897e-02 2.075879573822021484e-01
2.046372741460800171e-01 6.886196788400411606e-03 2.272285372018814087e-01 4.645616561174392700e-02 1.479164361953735352e-01 2.523531317710876465e-01 -9.945984929800033569e-02 -1.374498456716537476e-01 3.466624021530151367e-01 1.623239666223526001e-01 6.908669322729110718e-02 -8.439824730157852173e-02 -3.154941797256469727e-01 9.624312818050384521e-02 1.828169822692871094e-01 -2.713931910693645477e-02 -1.513676494359970093e-01 -2.269429154694080353e-02 3.574241399765014648e-01 -7.357553392648696899e-02 -9.908381849527359009e-03 1.831793189048767090e-01 3.303069770336151123e-01 2.741001248359680176e-01 -7.385452091693878174e-02 8.795677870512008667e-02 -3.941393643617630005e-02 -1.141566038131713867e-01 -2.290391623973846436e-01 5.506045371294021606e-02 1.697300970554351807e-01 4.480100795626640320e-02
1.294108927249908447e-01 -1.409522145986557007e-01 1.695922464132308960e-01 2.661215066909790039e-01 3.150346921756863594e-03 1.628324389457702637e-01 -8.006180822849273682e-02 4.170081764459609985e-02 -1.533556282520294189e-01 4.606252908706665039e-02 2.999417185783386230e-01 1.256895214319229126e-01 5.512326583266258240e-02 1.066680178046226501e-01 3.674999577924609184e-03 9.349814802408218384e-02 3.682558834552764893e-01 -3.548265993595123291e-02 -1.029936224222183228e-01 -9.414732456207275391e-02 2.158309221267700195e-01 -2.937760390341281891e-02 -1.595409363508224487e-01 2.743230760097503662e-01 -3.312000632286071777e-01 6.823670864105224609e-02 6.830330938100814819e-02 -2.868949472904205322e-01 -1.826315373182296753e-01 1.033758521080017090e-01 3.397572934627532959e-01 -9.623094648122787476e-02
2.540907263755798340e-01 3.419234976172447205e-02 1.611387133598327637e-01 4.106706082820892334e-01 2.099068462848663330e-01 2.109968364238739014e-01 -1.373920887708663940e-01 3.118578530848026276e-02 2.358910590410232544e-01 1.677564680576324463e-01 -1.342533214483410120e-04 -1.640524715185165405e-01 7.473436743021011353e-02 2.307294309139251709e-01 -2.240325091406702995e-03 -8.183152228593826294e-02 -4.765803168993443251e-04 -3.613202646374702454e-02 9.121169894933700562e-02 1.140209808945655823e-01 8.531329035758972168e-02 1.307024210691452026e-01 2.949700504541397095e-02 1.939349919557571411e-01 -3.371445536613464355e-01 -1.945387423038482666e-01 3.118451833724975586e-01 6.350918114185333252e-02 -1.656105518341064453e-01 9.707386046648025513e-02 1.016519293189048767e-01 -2.637349665164947510e-01
2.732321619987487793e-01 6.269071996212005615e-02 1.698134690523147583e-01 1.288313269615173340e-01 -5.160825252532958984e-01 5.942900106310844421e-02 -1.565071642398834229e-01 9.055564552545547485e-02 -3.223868831992149353e-02 -6.874406337738037109e-02 6.073115020990371704e-02 3.466689214110374451e-02 -1.748696416616439819e-01 4.363436717540025711e-03 3.066130578517913818e-01 1.573420614004135132e-01 7.158726453781127930e-03 -1.662842631340026855e-01 9.005941450595855713e-02 -7.670479267835617065e-02 2.358051389455795288e-02 3.519234061241149902e-01 -1.038398891687393188e-01 2.123322486877441406e-01 8.077940903604030609e-03 -8.527245372533798218e-02 -7.470066100358963013e-02 -1.213132217526435852e-01 -1.064158231019973755e-01 -3.057764172554016113e-01 1.431856453418731689e-01 -1.961157172918319702e-01
-7.840503007173538208e-02 -3.289192616939544678e-01 -3.932334110140800476e-02 2.766316235065460205e-01 -2.645798027515411377e-01 3.992158174514770508e-01 -2.341105490922927856e-01 2.434737533330917358e-01 -6.062128115445375443e-03 1.098953373730182648e-02 1.269581466913223267e-01 -1.924252659082412720e-01 1.166495308279991150e-01 9.006041288375854492e-02 1.429943442344665527e-01 2.595800757408142090e-01 1.868644170463085175e-02 -1.604390442371368408e-01 8.090715855360031128e-02 -9.395742416381835938e-02 -1.397903859615325928e-01 8.456712216138839722e-02 -1.726213097572326660e-01 -3.514160215854644775e-02 -2.926290333271026611e-01 -1.675708293914794922e-01 2.356472983956336975e-02 -1.130600273609161377e-01 -1.840557008981704712e-01 3.299863776192069054e-03 1.711760908365249634e-01 1.088654994964599609e-01
2.513770461082458496e-01 1.191293522715568542e-01 1.840308606624603271e-01 1.902852505445480347e-01 -2.776718139648437500e-01 2.314639836549758911e-01 -8.628381043672561646e-02 7.246814668178558350e-02 2.318749576807022095e-02 -5.833245441317558289e-02 2.308131158351898193e-01 -1.287678349763154984e-02 -3.003658652305603027e-01 -1.839769631624221802e-01 3.604489564895629883e-01 -5.009827017784118652e-02 -5.621129274368286133e-02 -5.808291211724281311e-02 2.372764348983764648e-01 2.434501498937606812e-01 -1.547420620918273926e-01 2.102246582508087158e-01 4.261209443211555481e-02 2.559019029140472412e-01 -4.417764395475387573e-02 -2.210502773523330688e-01 1.183827370405197144e-01 -1.025733426213264465e-01 1.498107761144638062e-01 -1.774538457393646240e-01 4.070274904370307922e-02 -8.248575031757354736e-02
1.425898969173431396e-01 3.014615178108215332e-01 3.980480879545211792e-02 1.072513312101364136e-01 -3.092812597751617432e-01 3.496295809745788574e-01 -9.737146645784378052e-02 -7.757445424795150757e-02 -3.674747049808502197e-02 1.908573694527149200e-02 1.329957991838455200e-01 1.485746726393699646e-02 7.323785126209259033e-02 2.693134844303131104e-01 1.499343365430831909e-01 -4.976698011159896851e-02 -7.398381829261779785e-02 1.500835120677947998e-01 1.616639047861099243e-01 7.218755781650543213e-02 -2.839744985103607178e-01 1.109627932310104370e-01 -3.521756455302238464e-02 1.675099730491638184e-01 1.171545609831809998e-01 1.216481477022171021e-01 2.818862199783325195e-01 3.785498440265655518e-02 -3.717097640037536621e-01 1.457101553678512573e-01 2.589290440082550049e-01 4.872126132249832153e-02
2.626681029796600342e-01 1.977277733385562897e-02 8.310895413160324097e-02 1.021710336208343506e-01 -3.428333997726440430e-01 3.039893209934234619e-01 -1.515795290470123291e-01 1.767683774232864380e-01 -1.899819374084472656e-01 1.569294035434722900e-01 -4.676099494099617004e-02 -8.674557507038116455e-02 -3.312541171908378601e-02 2.698295116424560547e-01 1.181986704468727112e-01 2.740680873394012451e-01 -4.021733254194259644e-02 -1.988939754664897919e-02 1.393081545829772949e-01 2.518737018108367920e-01 5.416259169578552246e-02 3.191353380680084229e-01 1.822665631771087646e-01 -2.069328725337982178e-01 -1.385343819856643677e-01 -2.156395316123962402e-01 1.171509474515914917e-01 -2.465815469622612000e-02 -1.968759484589099884e-02 -1.861158460378646851e-01 9.872661530971527100e-02 -1.587399691343307495e-01
1.734363436698913574e-01 -2.219483256340026855e-01 -8.826909214258193970e-02 4.374516308307647705e-01 -2.169745229184627533e-02 2.783915996551513672e-01 6.758887320756912231e-03 -5.016315728425979614e-02 -3.571799397468566895e-02 8.695489913225173950e-02 3.541044890880584717e-01 1.572699397802352905e-01 -1.898965239524841309e-01 8.263047784566879272e-02 1.320287734270095825e-01 -7.785475254058837891e-02 -5.181951448321342468e-02 -1.835562437772750854e-01 -5.234529823064804077e-02 2.722129523754119873e-01 1.138921901583671570e-01 9.628917090594768524e-03 -6.758334487676620483e-02 1.484106779098510742e-01 1.045285016298294067e-01 3.458489105105400085e-02 -1.530981659889221191e-01 -1.550677865743637085e-01 -2.782568335533142090e-01 -2.975058853626251221e-01 1.907921880483627319e-01 2.837874554097652435e-02
1.117102354764938354e-01 -1.378622557967901230e-02 -1.739808470010757446e-01 1.962263137102127075e-01 -3.192467615008354187e-02 2.248061597347259521e-01 -2.395277917385101318e-01 1.155492812395095825e-01 4.295396208763122559e-01 -1.229698956012725830e-01 1.826888471841812134e-01 -6.681149452924728394e-02 7.744064182043075562e-02 2.068751305341720581e-01 3.461334109306335449e-01 3.160042688250541687e-02 4.172702431678771973e-01 4.108345881104469299e-02 -2.911870367825031281e-02 7.299508433789014816e-03 5.104343593120574951e-02 7.363069057464599609e-02 -2.357275187969207764e-01 5.799920484423637390e-02 -1.644426286220550537e-01 -3.265004232525825500e-02 2.131188362836837769e-01 -9.589484333992004395e-02 -1.843719333410263062e-01 5.201241467148065567e-03 1.529542952775955200e-01 7.354315370321273804e-02
1.969170123338699341e-01 -9.752529114484786987e-02 2.913331612944602966e-03 1.458304077386856079e-01 -2.829948067665100098e-01 1.970781385898590088e-01 -1.538030058145523071e-01 -1.070493981242179871e-01 2.063789665699005127e-01 6.517722457647323608e-02 2.417827397584915161e-01 -5.036761611700057983e-02 -2.483528554439544678e-01 2.846369445323944092e-01 2.725121676921844482e-01 -8.082807809114456177e-02 -3.723067790269851685e-02 -1.584993749856948853e-01 1.009419336915016174e-01 2.134006619453430176e-01 -2.166988998651504517e-01 2.002153694629669189e-01 9.802094846963882446e-02 -1.458739489316940308e-01 -1.806452572345733643e-01 7.024147547781467438e-03 -5.726951733231544495e-02 1.417816728353500366e-01 1.224295273423194885e-01 8.333124220371246338e-02 2.482320666313171387e-01 3.244718909263610840e-01
3.624187707901000977e-01 -2.407520264387130737e-01 5.661367997527122498e-02 5.842781811952590942e-02 -3.408237397670745850e-01 3.903196156024932861e-01 -7.073415815830230713e-02 1.406894773244857788e-01 2.238555997610092163e-02 1.413801908493041992e-01 3.368109930306673050e-03 1.936399489641189575e-01 -4.994233697652816772e-02 8.337093889713287354e-02 9.732368588447570801e-02 -1.465114951133728027e-01 -2.502567321062088013e-02 2.466984391212463379e-01 -2.123916894197463989e-02 -5.859959125518798828e-02 1.305245012044906616e-01 -1.973401606082916260e-01 -1.769198477268218994e-01 -1.167456060647964478e-01 -2.733281254768371582e-01 -2.660618722438812256e-01 -6.505937874317169189e-02 1.970150740817189217e-03 -1.930721700191497803e-01 -1.149192154407501221e-01 2.091470956802368164e-01 -4.631059989333152771e-02
4.814051985740661621e-01 1.468775272369384766e-01 -1.911406219005584717e-02 2.795465588569641113e-01 -1.538765244185924530e-02 2.056799083948135376e-01 -2.313519418239593506e-01 -2.288376539945602417e-01 1.512820553034543991e-02 1.147736683487892151e-01 5.999376997351646423e-02 8.684173226356506348e-03 -2.145302444696426392e-01 1.223348826169967651e-01 -6.981646642088890076e-03 -6.252316385507583618e-02 -9.458198398351669312e-02 -1.385198533535003662e-01 1.313071399927139282e-01 -2.255445569753646851e-01 2.001901715993881226e-02 3.089950047433376312e-02 5.311017856001853943e-02 -4.263734072446823120e-02 -1.112342998385429382e-01 -2.133065760135650635e-01 -1.534962654113769531e-01 -1.818055361509323120e-01 -3.329946994781494141e-01 8.743963390588760376e-02 3.238764777779579163e-02 3.184380531311035156e-01
1.349242627620697021e-01 -9.979947470128536224e-03 9.728761762380599976e-02 3.118141293525695801e-01 -8.141548186540603638e-02 3.604050874710083008e-01 -1.809197217226028442e-01 -3.983551859855651855e-01 -1.270673573017120361e-01 8.989473432302474976e-02 3.361583948135375977e-01 1.203479394316673279e-01 -1.049677282571792603e-01 8.531185984611511230e-02 4.863108694553375244e-02 -3.548494875431060791e-01 -1.389475017786026001e-01 -2.517791688442230225e-01 -2.982092089951038361e-02 1.396640390157699585e-01 8.974855765700340271e-03 -4.203246161341667175e-02 1.127476766705513000e-01 -5.452460050582885742e-02 -1.218558102846145630e-01 -3.893480449914932251e-02 -1.240650713443756104e-01 -9.139040857553482056e-02 -2.559588551521301270e-01 -8.936158567667007446e-02 9.155535697937011719e-02 7.843739539384841919e-02
3.609705269336700439e-01 -1.142991706728935242e-01 1.651295274496078491e-01 -2.562046982347965240e-02 -1.948300600051879883e-01 1.451724488288164139e-02 -1.903687864542007446e-01 6.380018591880798340e-02 1.050378680229187012e-01 -1.282122731208801270e-01 2.323606610298156738e-01 1.847247928380966187e-01 -1.117057502269744873e-01 8.967810124158859253e-02 4.068387746810913086e-01 -3.287709504365921021e-02 2.558378130197525024e-02 -2.193558961153030396e-01 -4.934970289468765259e-02 -2.386950254440307617e-01 8.879384957253932953e-03 -3.461289405822753906e-02 -1.008779779076576233e-01 6.398400757461786270e-03 -1.162599548697471619e-01 -3.528573736548423767e-02 1.644748300313949585e-01 1.104691922664642334e-01 -2.474236488342285156e-01 -1.622726172208786011e-01 2.111558020114898682e-01 -3.764244914054870605e-01
3.332223594188690186e-01 -1.039589121937751770e-01 -1.706012040376663208e-01 1.867403835058212280e-02 -2.340553998947143555e-01 1.510875672101974487e-01 -6.874433904886245728e-02 5.305546522140502930e-02 3.485531806945800781e-01 -5.552607774734497070e-02 3.756448030471801758e-01 2.086756192147731781e-02 -4.331474751234054565e-02 1.145308613777160645e-01 2.724852859973907471e-01 -2.226035110652446747e-02 2.697672247886657715e-01 -1.467991024255752563e-01 3.017315268516540527e-02 1.038901284337043762e-01 -2.614905834197998047e-01 1.986228674650192261e-01 7.744362950325012207e-02 -1.610771417617797852e-01 1.151498183608055115e-01 -8.752950467169284821e-03 2.333391159772872925e-01 -5.413995124399662018e-03 -2.269071936607360840e-01 -9.252798557281494141e-02 1.844388246536254883e-01 -4.415802657604217529e-03
3.140656948089599609e-01 -5.214123055338859558e-02 -1.511294841766357422e-01 4.148376286029815674e-01 4.030451551079750061e-02 2.972671389579772949e-01 1.298535019159317017e-01 2.761398442089557648e-03 -6.592168658971786499e-02 -1.920081861317157745e-02 3.149588406085968018e-01 5.733229592442512512e-02 -1.844582557678222656e-01 4.982853308320045471e-02 1.642173081636428833e-01 -9.451107680797576904e-02 -2.404797077178955078e-02 -1.805659383535385132e-01 -3.147383779287338257e-02 3.377362787723541260e-01 6.352582573890686035e-02 1.174120008945465088e-01 4.175999015569686890e-02 1.670194268226623535e-01 5.327643454074859619e-02 8.183180540800094604e-02 -1.232373788952827454e-01 -1.382090896368026733e-01 -2.262875139713287354e-01 -2.020271718502044678e-01 2.902335822582244873e-01 3.826709836721420288e-02
1.461467295885086060e-01 1.146858856081962585e-01 -4.436495713889598846e-03 -4.038528725504875183e-02 -2.766489982604980469e-01 4.413109719753265381e-01 -1.974483579397201538e-01 -6.943529099225997925e-02 1.771975904703140259e-01 1.320593357086181641e-01 2.595284879207611084e-01 1.561231613159179688e-01 -7.787597924470901489e-02 1.149130761623382568e-01 3.788416273891925812e-03 1.747457683086395264e-02 1.316146403551101685e-01 5.481796264648437500e-01 2.186219394207000732e-01 3.966122865676879883e-02 -2.937266603112220764e-02 1.745455265045166016e-01 1.293755508959293365e-02 -1.319303959608078003e-01 -8.868851512670516968e-02 -9.550530463457107544e-02 6.439722329378128052e-02 1.327306963503360748e-02 -1.014494076371192932e-01 1.330740004777908325e-01 1.286061257123947144e-01 8.147951960563659668e-02
3.108234107494354248e-01 -2.326911315321922302e-02 9.757275879383087158e-02 1.299664378166198730e-01 -2.244574278593063354e-01 3.138617873191833496e-01 -1.313214749097824097e-01 -7.481133565306663513e-03 4.362832009792327881e-01 4.558864235877990723e-02 4.188068807125091553e-01 9.790255874395370483e-02 2.453131414949893951e-02 2.114952504634857178e-01 -7.754843682050704956e-03 -4.324737563729286194e-02 -1.749628186225891113e-01 -2.021930366754531860e-02 -3.707831259816884995e-03 1.397591233253479004e-01 -2.253860048949718475e-02 2.273539826273918152e-02 1.482512950897216797e-01 -1.286705583333969116e-01 -1.557184159755706787e-01 1.413504481315612793e-01 -1.144734993577003479e-01 1.822869181632995605e-01 3.158560395240783691e-02 2.908726930618286133e-01 1.067003160715103149e-01 -8.887658268213272095e-02
3.765371441841125488e-01 2.656452357769012451e-01 -6.652743369340896606e-02 -2.595954202115535736e-02 -2.971960008144378662e-01 2.906077802181243896e-01 -1.579474061727523804e-01 -5.440312996506690979e-02 2.131229788064956665e-01 1.165219545364379883e-01 1.763375103473663330e-01 -1.827626675367355347e-02 -1.782590895891189575e-01 4.063975512981414795e-01 6.792996823787689209e-02 6.626718491315841675e-02 3.164025396108627319e-02 7.578194141387939453e-02 -2.039971202611923218e-02 1.790277510881423950e-01 1.175377219915390015e-01 2.556080557405948639e-02 1.729385852813720703e-01 1.054003536701202393e-01 -7.852292805910110474e-02 -1.894329041242599487e-01 -9.192761033773422241e-02 1.055201813578605652e-01 -4.516495391726493835e-02 2.076890915632247925e-01 2.740998864173889160e-01 -9.413085132837295532e-02
-4.445642232894897461e-02 1.791544556617736816e-01 -4.723043739795684814e-02 3.650314807891845703e-01 -7.859980314970016479e-02 3.145964145660400391e-01 -2.852859199047088623e-01 -1.238387078046798706e-01 1.890939287841320038e-02 9.725197404623031616e-02 2.994068562984466553e-01 -4.078705981373786926e-02 -2.670840919017791748e-01 5.257175862789154053e-02 -1.028659492731094360e-01 -1.556963026523590088e-01 7.548678666353225708e-02 -3.236095607280731201e-01 -8.338532410562038422e-03 7.120956480503082275e-02 9.770340472459793091e-02 7.635739445686340332e-02 2.310761213302612305e-01 -1.250156015157699585e-01 -2.506940960884094238e-01 -2.445161491632461548e-01 1.231984272599220276e-01 1.741800606250762939e-01 -1.766815930604934692e-01 -3.672587871551513672e-02 -1.184175908565521240e-02 1.330821067094802856e-01
2.239451557397842407e-01 -4.649821203202009201e-03 -6.647687405347824097e-02 2.129334583878517151e-02 -1.408807635307312012e-01 2.985651493072509766e-01 -1.475437283515930176e-01 8.974220603704452515e-02 2.212155610322952271e-01 3.669235482811927795e-02 2.237408757209777832e-01 3.464056923985481262e-02 -3.836160600185394287e-01 3.448130190372467041e-01 2.583629786968231201e-01 1.289055943489074707e-01 -1.177785396575927734e-01 5.249174777418375015e-03 1.611499190330505371e-01 2.843552231788635254e-01 -6.815333664417266846e-02 2.085900306701660156e-01 1.687082946300506592e-01 -1.729300171136856079e-01 -2.125573754310607910e-01 -7.990892231464385986e-02 4.152896814048290253e-03 6.287593394517898560e-02 -2.856784686446189880e-02 -6.407019495964050293e-02 2.053957879543304443e-01 1.590014249086380005e-01
2.240488529205322266e-01 -1.109663471579551697e-01 5.186852812767028809e-02 1.585990041494369507e-01 -2.070247232913970947e-01 4.358220398426055908e-01 -2.315212339162826538e-01 2.521247565746307373e-01 -9.137053973972797394e-03 2.096058577299118042e-01 -1.475991904735565186e-01 1.970020532608032227e-01 2.213544547557830811e-01 1.830871850252151489e-01 2.665764391422271729e-01 3.374207392334938049e-02 7.169695105403661728e-03 2.385625690221786499e-01 6.381039321422576904e-02 -2.705778181552886963e-02 1.765285581350326538e-01 -1.148187220096588135e-01 7.333819568157196045e-02 1.172887459397315979e-01 -2.462702989578247070e-01 5.656255036592483521e-02 7.518534362316131592e-02 -2.140689939260482788e-01 -2.379875779151916504e-01 2.744936849921941757e-03 -4.702625796198844910e-02 3.015990369021892548e-02
1.441282182931900024e-01 1.181717291474342346e-01 1.754596829414367676e-01 2.345336973667144775e-01 -1.666920781135559082e-01 4.490393698215484619e-01 -1.425776332616806030e-01 1.660245954990386963e-01 1.663352847099304199e-01 -3.870095610618591309e-01 6.745363026857376099e-02 8.885876089334487915e-02 1.594200283288955688e-01 -6.018990650773048401e-02 1.788266450166702271e-01 6.764010759070515633e-04 1.852394044399261475e-01 -6.704510003328323364e-02 3.815656155347824097e-02 -1.732518076896667480e-01 8.774446696043014526e-02 2.925338447093963623e-01 -1.894114166498184204e-01 -2.206714451313018799e-01 -1.181782409548759460e-01 -5.415052175521850586e-02 2.149790674448013306e-01 1.573769897222518921e-01 2.247163839638233185e-02 7.597005460411310196e-03 9.199484437704086304e-02 -7.881844043731689453e-02
-3.347251191735267639e-02 -9.964363276958465576e-02 1.266070455312728882e-02 3.250598013401031494e-01 -1.358499079942703247e-01 3.970233798027038574e-01 9.439930319786071777e-03 1.172037795186042786e-01 3.103422820568084717e-01 8.737372606992721558e-02 3.824370205402374268e-01 -5.170570686459541321e-02 4.469744116067886353e-02 2.464486286044120789e-02 -9.031543880701065063e-02 -1.821972876787185669e-01 2.586772441864013672e-01 8.406522870063781738e-02 -1.521553378552198410e-02 -1.195918619632720947e-01 1.163437888026237488e-01 -2.060987204313278198e-01 7.800813764333724976e-03 5.233205482363700867e-02 -3.372831642627716064e-01 -1.568854600191116333e-01 -7.757471501827239990e-02 -3.448148816823959351e-02 -8.550788462162017822e-02 -4.782431200146675110e-02 2.258575409650802612e-01 -2.070387899875640869e-01
-4.385675117373466492e-02 1.742493659257888794e-01 -1.506791859865188599e-01 6.210829690098762512e-02 -3.027723729610443115e-01 2.682537734508514404e-01 -4.149563908576965332e-01 1.669635027647018433e-01 3.180702030658721924e-02 2.201407700777053833e-01 2.317987978458404541e-01 1.920672059059143066e-01 -1.265867948532104492e-01 1.922784149646759033e-01 -1.921158470213413239e-02 8.728370070457458496e-02 3.370124101638793945e-02 6.047020107507705688e-02 1.497023999691009521e-01 2.632087469100952148e-01 1.899745911359786987e-01 8.930429071187973022e-02 -3.883638232946395874e-02 -1.215634569525718689e-01 5.177943781018257141e-02 -6.286142021417617798e-02 6.177832931280136108e-02 -2.103404998779296875e-01 -1.896889209747314453e-01 1.081284657120704651e-01 3.406064212322235107e-01 -3.414779528975486755e-02
3.630623817443847656e-01 -1.110857948660850525e-01 2.216541767120361328e-01 3.084583953022956848e-02 -1.826950609683990479e-01 4.176970422267913818e-01 -1.880571097135543823e-01 1.776853501796722412e-01 1.047046929597854614e-01 1.376446783542633057e-01 -2.537046559154987335e-02 2.221469879150390625e-01 9.102138876914978027e-02 6.074823066592216492e-02 4.907785728573799133e-02 -1.692276448011398315e-02 -8.801842480897903442e-02 2.635458409786224365e-01 1.590702980756759644e-01 -1.093181744217872620e-01 1.266376674175262451e-01 -8.440874516963958740e-02 1.929609924554824829e-01 2.014437168836593628e-01 -2.042636424303054810e-01 5.725915729999542236e-02 1.135928928852081299e-01 -1.097693368792533875e-01 -1.602796614170074463e-01 -1.826520413160324097e-01 2.391220480203628540e-01 -1.865120828151702881e-01
1.832622885704040527e-01 -2.083724141120910645e-01 4.540797173976898193e-01 1.564007699489593506e-01 -1.594126820564270020e-01 4.255361855030059814e-02 -1.181517317891120911e-01 8.751750737428665161e-02 1.957619637250900269e-01 -1.250564008951187134e-01 1.141851767897605896e-01 -4.252561554312705994e-02 4.238046705722808838e-02 -9.527716040611267090e-02 -1.322521120309829712e-01 4.695963487029075623e-02 4.293374717235565186e-02 -1.984228938817977905e-01 2.280903905630111694e-01 -8.690042048692703247e-02 -2.736646868288516998e-02 9.351003170013427734e-02 1.416334956884384155e-01 -1.443139929324388504e-02 -2.903861999511718750e-01 2.034878544509410858e-02 3.255232423543930054e-02 -2.286929488182067871e-01 -3.393093049526214600e-01 -3.465873897075653076e-01 1.787979751825332642e-01 9.083946049213409424e-02
5.539566278457641602e-03 -2.484215497970581055e-01 1.775684207677841187e-01 2.848840653896331787e-01 -1.831962913274765015e-01 4.400126338005065918e-01 8.950775861740112305e-02 2.118222117424011230e-01 1.439457982778549194e-01 1.044892817735671997e-01 2.508512139320373535e-01 -2.543581649661064148e-02 1.478999853134155273e-01 2.366005033254623413e-01 9.826262295246124268e-02 2.688994109630584717e-01 2.343879640102386475e-01 -8.243157714605331421e-02 -7.833627611398696899e-02 -1.273823678493499756e-01 2.720018848776817322e-02 1.137344986200332642e-01 5.208213254809379578e-02 -3.299919888377189636e-02 -2.617494463920593262e-01 -1.955384165048599243e-01 4.872760549187660217e-02 -1.840233951807022095e-01 -3.400657325983047485e-02 -3.887972561642527580e-03 2.028959095478057861e-01 5.990146473050117493e-02
-7.377735339105129242e-03 -1.648322492837905884e-01 6.272023916244506836e-02 3.872801661491394043e-01 -2.991504669189453125e-01 4.078628420829772949e-01 -1.544158160686492920e-02 3.079948723316192627e-01 -1.313893496990203857e-02 1.355364024639129639e-01 2.250820249319076538e-01 7.279740273952484131e-02 1.314080506563186646e-01 3.052578680217266083e-02 2.037134021520614624e-02 -8.775832504034042358e-02 2.567665576934814453e-01 1.979658612981438637e-03 8.776082098484039307e-02 -1.274521052837371826e-01 -1.902557164430618286e-02 -4.707455262541770935e-02 -1.390172243118286133e-01 -1.054956465959548950e-01 -2.566409409046173096e-01 -1.163114607334136963e-01 -1.314393244683742523e-02 -3.109717071056365967e-01 2.238471619784832001e-02 -3.106509707868099213e-02 2.008339613676071167e-01 -1.615907251834869385e-01
3.953667879104614258e-01 -2.291016047820448875e-03 1.377490609884262085e-01 1.528009772300720215e-01 -6.163904070854187012e-02 1.158196013420820236e-02 -4.387013986706733704e-02 -2.444441057741641998e-02 -4.738731682300567627e-02 -3.000312745571136475e-01 2.245279699563980103e-01 4.715222120285034180e-02 -8.324026130139827728e-03 3.630188703536987305e-01 2.307675629854202271e-01 -2.804527878761291504e-01 5.316361784934997559e-02 -9.613604843616485596e-02 -8.195693045854568481e-02 -8.692634291946887970e-03 -8.788121491670608521e-02 3.223735690116882324e-01 -3.221395984292030334e-02 2.477297782897949219e-01 -1.005496308207511902e-01 -1.017026752233505249e-01 -2.386017702519893646e-02 6.979236006736755371e-02 -2.015586197376251221e-01 -3.611271455883979797e-02 1.509109735488891602e-01 -3.205102384090423584e-01
1.120871976017951965e-01 -3.060300052165985107e-01 1.290401909500360489e-02 1.906030178070068359e-01 -1.356152445077896118e-01 2.191578298807144165e-01 -2.163734883069992065e-01 1.134888529777526855e-01 -6.757839024066925049e-02 -1.413363963365554810e-01 2.145158201456069946e-01 1.056180968880653381e-01 -1.445023994892835617e-02 1.446769237518310547e-01 4.256720244884490967e-01 3.011860251426696777e-01 1.406946331262588501e-01 6.890754401683807373e-02 -3.240382671356201172e-01 8.115479350090026855e-02 1.712166815996170044e-01 1.683263331651687622e-01 4.131869599223136902e-02 -1.693575456738471985e-02 -3.658215329051017761e-02 1.007850021123886108e-01 2.618515118956565857e-02 3.955630213022232056e-02 -2.794957160949707031e-01 -4.428671300411224365e-02 1.348330825567245483e-01 2.205078601837158203e-01
2.902537584304809570e-02 -1.109474077820777893e-01 -2.037437818944454193e-02 5.032189562916755676e-02 -2.116031050682067871e-01 4.841520786285400391e-01 -2.712700664997100830e-01 8.309997618198394775e-02 2.867697924375534058e-02 -6.382606923580169678e-02 -1.049502268433570862e-01 -5.457360297441482544e-02 1.017827317118644714e-01 1.487283259630203247e-01 -8.326018229126930237e-03 -2.778504416346549988e-02 -1.466331332921981812e-01 -1.296192966401576996e-02 1.802459806203842163e-01 1.606543958187103271e-01 3.865754604339599609e-02 -4.013059660792350769e-02 1.705664768815040588e-02 4.299423098564147949e-02 -7.835701107978820801e-02 8.780298382043838501e-02 3.175941854715347290e-02 1.073864996433258057e-01 -1.344744712114334106e-01 1.960223615169525146e-01 6.305313706398010254e-01 7.961547374725341797e-02
1.981346607208251953e-01 2.310163229703903198e-01 -2.393405511975288391e-02 2.734073996543884277e-01 -8.129208534955978394e-02 3.061596155166625977e-01 -4.362424314022064209e-01 -9.486921876668930054e-02 1.736020669341087341e-02 -1.467887964099645615e-02 1.490483582019805908e-01 5.678471550345420837e-02 -2.765395641326904297e-01 1.149387434124946594e-01 3.342286497354507446e-02 1.022026538848876953e-01 -1.768190860748291016e-01 -2.876231074333190918e-01 9.411324560642242432e-02 -7.928840070962905884e-02 3.022274188697338104e-02 9.462133049964904785e-02 2.509163320064544678e-01 -8.551754057407379150e-03 -1.823524981737136841e-01 -1.129960864782333374e-01 1.544247264973819256e-03 -2.173437476158142090e-01 -1.809431761503219604e-01 8.094021677970886230e-02 -1.921761184930801392e-01 1.835114657878875732e-01
2.855811417102813721e-01 -3.290726104751229286e-03 3.791582956910133362e-02 3.289378285408020020e-01 -9.055158495903015137e-02 3.129575550556182861e-01 -6.604757159948348999e-02 -1.989084333181381226e-01 -2.735499739646911621e-01 -2.561691701412200928e-01 2.451460957527160645e-01 1.023158878087997437e-01 6.631755828857421875e-02 1.731541752815246582e-01 2.561742067337036133e-01 -8.834916353225708008e-02 -1.397937238216400146e-01 -3.118050694465637207e-01 2.033396251499652863e-02 1.156188664026558399e-03 4.629382491111755371e-02 -1.119458973407745361e-01 3.110977821052074432e-03 -5.881578475236892700e-02 -1.254808064550161362e-02 -8.776233531534671783e-03 4.089679569005966187e-02 -2.673064172267913818e-01 -3.640913963317871094e-02 4.833405092358589172e-02 3.485848009586334229e-01 7.772407680749893188e-02
4.505341053009033203e-01 1.105707138776779175e-01 -9.202672541141510010e-02 1.933725476264953613e-01 -1.688292622566223145e-02 2.061215639114379883e-01 -2.697144150733947754e-01 -2.247108519077301025e-01 -6.411045789718627930e-03 1.242134571075439453e-01 4.788815230131149292e-02 -3.265602514147758484e-02 -2.282327413558959961e-01 1.078776866197586060e-01 2.589280903339385986e-02 -3.368749096989631653e-02 -5.863916594535112381e-03 -3.166016340255737305e-01 3.081390261650085449e-01 -1.148757562041282654e-01 -4.118673875927925110e-02 1.404355913400650024e-01 9.141629189252853394e-02 -3.389339521527290344e-02 -8.527866005897521973e-02 -2.268656641244888306e-01 -6.832961738109588623e-02 -1.537146270275115967e-01 -2.319751828908920288e-01 9.185276180505752563e-02 9.187316149473190308e-02 3.024691939353942871e-01
1.418864130973815918e-01 -1.430321186780929565e-01 2.789630368351936340e-02 1.885987818241119385e-01 -3.090564906597137451e-02 1.422371715307235718e-01 -2.978494763374328613e-01 2.789670825004577637e-01 1.109891161322593689e-01 1.208288967609405518e-01 1.489504873752593994e-01 -3.801456466317176819e-02 -1.343606263399124146e-01 2.460793405771255493e-01 6.949578970670700073e-02 1.579391807317733765e-01 5.367290377616882324e-01 8.481625467538833618e-03 -1.529587209224700928e-01 -3.951842710375785828e-02 -1.557951122522354126e-01 -1.218829751014709473e-01 2.293428592383861542e-02 -2.431614324450492859e-02 -1.363309323787689209e-01 -2.109413146972656250e-01 6.621380150318145752e-02 -7.627848535776138306e-02 -1.881136149168014526e-01 1.257866621017456055e-01 1.828825473785400391e-01 -2.551746666431427002e-01
1.266719847917556763e-01 1.351199746131896973e-01 1.292877644300460815e-01 2.010204493999481201e-01 -4.345540404319763184e-01 -6.607399787753820419e-03 -1.803785562515258789e-01 -1.266134828329086304e-01 7.861819863319396973e-02 1.843875050544738770e-01 4.502345919609069824e-01 -1.611442863941192627e-01 -9.880629181861877441e-02 2.828088998794555664e-01 1.238662004470825195e-01 -1.724161356687545776e-01 -2.193550579249858856e-02 -3.097002208232879639e-02 -6.372372061014175415e-02 1.495931297540664673e-02 1.582462191581726074e-01 -9.275855869054794312e-02 2.661523222923278809e-01 -2.653504908084869385e-01 -1.370257884263992310e-01 6.060422863811254501e-03 -3.517793491482734680e-02 -6.999407708644866943e-02 -1.262427270412445068e-01 4.306544736027717590e-02 9.519549459218978882e-02 -1.871625185012817383e-01
2.403989583253860474e-01 -2.966391481459140778e-02 2.432988882064819336e-01 1.270021945238113403e-01 -1.892201304435729980e-01 2.908852696418762207e-01 -6.051699630916118622e-03 8.586474508047103882e-02 3.461609184741973877e-01 6.826016306877136230e-02 1.818903088569641113e-01 -2.868988811969757080e-01 2.609576564282178879e-03 2.110148817300796509e-01 8.768203854560852051e-02 5.369350314140319824e-02 3.526071319356560707e-03 -1.190929785370826721e-01 3.162389397621154785e-01 3.934080153703689575e-02 1.084866896271705627e-01 -2.356670349836349487e-01 1.118293255567550659e-01 2.685421109199523926e-01 -1.352528929710388184e-01 5.008182488381862640e-03 1.757167279720306396e-02 -1.878708451986312866e-01 -1.987945847213268280e-02 -2.484101802110671997e-01 4.776934534311294556e-02 2.391710132360458374e-01
1.881782710552215576e-01 -5.270923301577568054e-02 -4.499363154172897339e-02 4.294903874397277832e-01 2.051013149321079254e-02 3.619220852851867676e-01 2.700835838913917542e-02 -5.918128415942192078e-02 -1.854748576879501343e-01 1.621895879507064819e-01 2.856712937355041504e-01 2.401618361473083496e-01 -8.775283396244049072e-02 1.215967163443565369e-01 1.849451661109924316e-01 -9.234060347080230713e-02 -1.765381842851638794e-01 -2.430462390184402466e-01 9.124010056257247925e-02 3.100257515907287598e-01 -2.933518728241324425e-03 -4.114406555891036987e-02 -1.010131984949111938e-01 7.051151990890502930e-02 -3.637089952826499939e-02 -1.056987121701240540e-01 2.737654931843280792e-02 -1.867118030786514282e-01 -1.799636334180831909e-01 -1.738640666007995605e-01 1.991857290267944336e-01 1.119051128625869751e-01
4.937554895877838135e-02 -6.954094767570495605e-02 2.899242937564849854e-01 3.776241242885589600e-01 4.857219010591506958e-02 1.565520614385604858e-01 -2.549575269222259521e-01 -1.560258567333221436e-01 6.638631224632263184e-03 2.181231230497360229e-01 9.174013137817382812e-02 -1.275527775287628174e-01 1.822493225336074829e-02 2.255918383598327637e-01 -8.476992696523666382e-02 -1.094392836093902588e-01 3.706480562686920166e-01 -5.041563417762517929e-03 -1.168002337217330933e-01 5.322210118174552917e-02 -9.869193285703659058e-02 5.921743437647819519e-02 -6.753429770469665527e-02 8.409366756677627563e-02 -4.333157837390899658e-01 -6.759814918041229248e-02 -1.111928150057792664e-01 -1.701569408178329468e-01 -3.607232868671417236e-02 2.284394353628158569e-01 1.894753724336624146e-01 7.324445247650146484e-02
2.202836126089096069e-01 -6.258273124694824219e-02 7.667713612318038940e-02 7.529523968696594238e-02 -2.485141009092330933e-01 4.333770573139190674e-01 -1.982260346412658691e-01 -1.128844097256660461e-01 1.571963280439376831e-01 1.422172635793685913e-01 2.308320850133895874e-01 8.499057590961456299e-02 -1.705971360206604004e-01 2.937060296535491943e-01 2.505464255809783936e-01 1.012337803840637207e-01 -4.123705998063087463e-02 -1.208255589008331299e-01 5.594071000814437866e-02 2.613304555416107178e-01 -1.590962409973144531e-01 1.437091231346130371e-01 7.528424263000488281e-02 -1.900448501110076904e-01 -9.972094744443893433e-02 -1.007409300655126572e-02 8.615010231733322144e-02 1.606323271989822388e-01 2.286652028560638428e-01 2.784759365022182465e-02 1.233845651149749756e-01 2.313834130764007568e-01
5.068811029195785522e-02 -6.882014870643615723e-02 -8.265412598848342896e-02 1.209303587675094604e-01 -4.252853095531463623e-01 2.119467705488204956e-01 -4.142893850803375244e-01 1.441537588834762573e-01 -2.230284959077835083e-01 -4.541092552244663239e-03 7.440052181482315063e-02 -6.115182861685752869e-02 -2.197493612766265869e-01 7.240834832191467285e-02 2.866728790104389191e-02 -3.303337991237640381e-01 1.710097938776016235e-01 6.797520816326141357e-02 -3.696030005812644958e-02 -5.299453064799308777e-02 -1.913034170866012573e-01 3.222894370555877686e-01 -7.958081364631652832e-02 1.930662691593170166e-01 -2.346345931291580200e-01 -4.007713496685028076e-02 1.023163720965385437e-01 -1.022003218531608582e-01 -3.884708508849143982e-02 -7.690349221229553223e-02 8.337123692035675049e-02 -1.282951682806015015e-01
1.063268072903156281e-02 -1.428551375865936279e-01 2.893104255199432373e-01 4.928291738033294678e-01 -5.522844567894935608e-02 2.740629017353057861e-01 -1.618996709585189819e-01 1.375654786825180054e-01 -4.211892187595367432e-02 -3.065937384963035583e-02 3.956349790096282959e-01 -5.498825013637542725e-02 1.002486497163772583e-01 1.362299323081970215e-01 -2.532965540885925293e-01 1.051344424486160278e-01 2.489664554595947266e-01 5.435866117477416992e-02 -5.436092987656593323e-02 1.843572407960891724e-01 1.582948304712772369e-02 -9.521233290433883667e-02 -4.883746430277824402e-02 8.307500183582305908e-02 -2.237564623355865479e-01 -1.786090433597564697e-01 3.625882044434547424e-02 -5.696794018149375916e-03 1.110305786132812500e-01 9.993788599967956543e-02 1.916247159242630005e-01 -2.610021829605102539e-02
2.031133025884628296e-01 -6.039102002978324890e-02 -6.228896230459213257e-02 2.461072951555252075e-01 -2.434273213148117065e-01 2.482806593179702759e-01 -1.478736996650695801e-01 -1.788518130779266357e-01 3.056651353836059570e-01 7.304205745458602905e-02 2.240265458822250366e-01 4.062070045620203018e-03 -1.277295202016830444e-01 2.451849877834320068e-01 -7.517142593860626221e-02 1.242867410182952881e-01 -1.552046388387680054e-01 -1.186961084604263306e-01 3.279948234558105469e-01 1.802030950784683228e-01 -6.875550001859664917e-02 3.575537204742431641e-01 5.441666021943092346e-02 -1.713440567255020142e-01 -2.068351805210113525e-01 -4.520448669791221619e-02 -6.795845925807952881e-02 7.364553213119506836e-02 1.024600639939308167e-01 1.428959518671035767e-01 1.998123377561569214e-01 2.374456636607646942e-02
2.230345010757446289e-01 1.838826239109039307e-01 -1.452630162239074707e-01 2.782786786556243896e-01 -4.092116840183734894e-03 2.622246444225311279e-01 -2.777893543243408203e-01 -2.484642863273620605e-01 1.418084204196929932e-01 4.363844636827707291e-03 1.832951754331588745e-01 1.236847415566444397e-01 -2.716378867626190186e-01 1.783776283264160156e-01 -2.173288725316524506e-02 -9.827823936939239502e-02 -2.824134528636932373e-01 -1.234221830964088440e-01 1.069146692752838135e-01 7.676006853580474854e-02 1.056908592581748962e-01 6.300636380910873413e-02 2.124240994453430176e-01 -1.758753210306167603e-01 -2.666905820369720459e-01 2.256654435768723488e-03 -5.284912139177322388e-02 -8.376443386077880859e-02 -2.894338071346282959e-01 1.092093884944915771e-01 1.907214969396591187e-01 9.455549716949462891e-02
1.105521693825721741e-01 -1.653561145067214966e-01 5.724067240953445435e-02 2.447913140058517456e-01 3.441321477293968201e-02 3.537278175354003906e-01 -3.633276224136352539e-01 1.555274240672588348e-02 2.380950935184955597e-02 -1.121657416224479675e-01 -1.806191802024841309e-01 -2.122499197721481323e-01 7.400513440370559692e-02 9.316467493772506714e-02 2.317456603050231934e-01 1.237939111888408661e-02 1.066204458475112915e-01 1.038867607712745667e-01 -2.072549015283584595e-01 8.742952346801757812e-02 1.043896377086639404e-01 -1.251820325851440430e-01 -9.785886108875274658e-02 -9.031012654304504395e-02 -1.578196585178375244e-01 1.647247700020670891e-03 5.626997351646423340e-02 -7.503797765821218491e-03 -5.572701096534729004e-01 3.733482584357261658e-02 1.479658484458923340e-01 -2.852406539022922516e-02
3.757113814353942871e-01 -1.178535968065261841e-01 -6.404217332601547241e-02 7.131103426218032837e-02 6.132770329713821411e-02 3.467878997325897217e-01 -1.484212279319763184e-01 -9.502648562192916870e-02 -1.654781773686408997e-02 5.162085965275764465e-02 2.821393869817256927e-02 -3.646820783615112305e-02 6.468396633863449097e-02 2.470720093697309494e-03 4.772242158651351929e-02 1.783673912286758423e-01 4.545625746250152588e-01 -7.762797176837921143e-02 4.082948714494705200e-02 1.083921566605567932e-01 8.850329369306564331e-02 2.523018121719360352e-01 1.373009234666824341e-01 -1.543192714452743530e-01 4.179659113287925720e-02 -2.450305223464965820e-01 1.585608124732971191e-01 -2.157123088836669922e-01 -2.399536073207855225e-01 1.063658148050308228e-01 2.929430603981018066e-01 -9.457659721374511719e-02
-2.104777283966541290e-02 -4.078843817114830017e-02 6.967147439718246460e-02 3.243283927440643311e-01 -2.220340967178344727e-01 3.377312123775482178e-01 2.917396277189254761e-02 1.447851508855819702e-01 3.173666596412658691e-01 1.087775006890296936e-01 4.215055406093597412e-01 -1.249158568680286407e-02 4.884022846817970276e-02 -3.536185249686241150e-03 -1.596192419528961182e-01 -1.393238008022308350e-01 3.106997907161712646e-01 6.655266135931015015e-02 2.834680862724781036e-02 -1.936901807785034180e-01 4.586477950215339661e-02 -3.958445787429809570e-02 2.370753698050975800e-02 -4.800660535693168640e-02 -1.314141899347305298e-01 -1.154067069292068481e-01 -1.643759906291961670e-01 -1.369636505842208862e-01 -2.521775066852569580e-01 -5.567588284611701965e-02 1.824568659067153931e-01 -2.069771289825439453e-01
1.683364510536193848e-01 -2.563191056251525879e-01 3.175960183143615723e-01 1.661170870065689087e-01 1.754351309500634670e-03 3.434228301048278809e-01 -3.312136828899383545e-01 2.955247089266777039e-02 2.385702431201934814e-01 2.596942894160747528e-02 1.795764267444610596e-01 -5.087966565042734146e-03 -1.478939782828092575e-02 8.758445084095001221e-02 -8.862292766571044922e-02 3.156749606132507324e-01 6.531386077404022217e-02 4.224107414484024048e-02 -1.833504140377044678e-01 -4.875542595982551575e-02 9.721434116363525391e-02 1.998578757047653198e-02 -1.889934241771697998e-01 3.264811821281909943e-03 -2.258419096469879150e-01 6.159565597772598267e-02 -2.803086638450622559e-01 -1.207290813326835632e-01 -2.411566078662872314e-01 -1.116762906312942505e-01 1.933652907609939575e-01 -1.164409704506397247e-02
-4.194877669215202332e-02 -2.433110177516937256e-01 1.750726103782653809e-01 -4.139295313507318497e-03 -1.365879178047180176e-01 4.402915239334106445e-01 -3.917240351438522339e-02 1.057347282767295837e-02 2.607923187315464020e-02 4.247833415865898132e-02 4.507868885993957520e-01 1.597483456134796143e-01 -8.367102593183517456e-02 2.648418396711349487e-02 4.138808846473693848e-01 -1.199551392346620560e-02 1.263808459043502808e-01 -7.016898691654205322e-02 3.016182966530323029e-02 -2.889154553413391113e-01 1.103450357913970947e-01 1.109167113900184631e-01 9.256403893232345581e-02 2.411333769559860229e-01 -1.069301068782806396e-01 -2.479707635939121246e-02 -5.468270927667617798e-02 5.397044494748115540e-02 -1.960389763116836548e-01 1.246249824762344360e-01 1.132034435868263245e-01 5.155161395668983459e-02
1.862454712390899658e-01 -1.956260055303573608e-01 1.566339097917079926e-02 4.327466189861297607e-01 -1.768673062324523926e-01 1.639069765806198120e-01 5.022242292761802673e-02 -8.562760055065155029e-02 1.806677430868148804e-01 -2.113609462976455688e-01 2.390287369489669800e-01 -9.994270280003547668e-03 -9.267303347587585449e-02 9.290426969528198242e-02 -1.314713656902313232e-01 -3.639242351055145264e-01 -7.454171031713485718e-02 -5.564422532916069031e-02 -1.491204053163528442e-01 -2.287299931049346924e-02 1.911903619766235352e-01 1.389401853084564209e-01 1.541717052459716797e-01 2.879901826381683350e-01 -1.892045289278030396e-01 -6.979598104953765869e-02 2.058552056550979614e-01 8.610766381025314331e-02 4.716323316097259521e-02 -1.515766233205795288e-01 2.369817048311233521e-01 -6.506273150444030762e-02
3.222870454192161560e-02 9.633733332157135010e-02 -2.238772809505462646e-01 2.301820367574691772e-01 -3.005391359329223633e-01 2.766014635562896729e-01 -3.324178159236907959e-01 8.172970265150070190e-02 2.017573267221450806e-01 2.000890225172042847e-01 2.178792096674442291e-02 1.516497880220413208e-01 6.695202738046646118e-02 3.279301822185516357e-01 -2.829009108245372772e-02 1.063147857785224915e-01 1.394145488739013672e-01 5.971316620707511902e-02 3.109955042600631714e-02 1.247085109353065491e-01 2.554574608802795410e-01 -1.606993675231933594e-01 5.984492972493171692e-02 -1.783327162265777588e-01 5.772710591554641724e-02 -1.298451330512762070e-02 -8.783068507909774780e-02 -6.154162436723709106e-02 -1.651436388492584229e-01 1.012654379010200500e-01 3.712385892868041992e-01 1.337473243474960327e-01
1.022569239139556885e-01 -1.795031279325485229e-01 3.026620447635650635e-01 3.051339089870452881e-01 -2.681195549666881561e-02 2.724527120590209961e-01 -2.200931906700134277e-01 -1.814032196998596191e-01 2.047037929296493530e-01 1.382569521665573120e-01 1.648257374763488770e-01 -6.742259860038757324e-02 6.878407206386327744e-03 1.382555365562438965e-01 6.440250575542449951e-02 -1.998766958713531494e-01 3.175372779369354248e-01 1.576675921678543091e-01 -2.802103757858276367e-01 -6.129151210188865662e-02 -9.527201950550079346e-02 7.311386615037918091e-02 3.996004164218902588e-02 -7.819464802742004395e-02 -6.910808384418487549e-02 8.947639912366867065e-02 -2.016015499830245972e-01 -3.337134718894958496e-01 -1.476447880268096924e-01 1.800938397645950317e-01 3.115892224013805389e-02 1.011470630764961243e-01
4.044021666049957275e-02 2.613573074340820312e-01 -1.639148592948913574e-01 7.173372060060501099e-02 -1.066275313496589661e-01 2.205437421798706055e-01 -1.953497827053070068e-01 -1.119090467691421509e-01 9.488866478204727173e-02 3.490843623876571655e-02 2.372013479471206665e-01 1.422240883111953735e-01 -2.580379247665405273e-01 2.552487254142761230e-01 1.909996569156646729e-01 -7.190969586372375488e-02 2.759225070476531982e-01 -5.058770626783370972e-02 -2.231628820300102234e-02 2.073489129543304443e-03 4.445842001587152481e-03 3.047595620155334473e-01 2.713286578655242920e-01 -1.413703858852386475e-01 -3.508148193359375000e-01 -1.127747967839241028e-01 2.060323208570480347e-02 -2.132854983210563660e-02 -2.523872554302215576e-01 -1.681422740221023560e-01 1.467646211385726929e-01 1.066294163465499878e-01
1.040060445666313171e-01 2.173967063426971436e-01 -9.745423495769500732e-02 4.159118533134460449e-01 -2.028816938400268555e-01 1.664966046810150146e-01 -3.488444089889526367e-01 1.182506512850522995e-02 1.639428138732910156e-01 -1.547632962465286255e-01 5.169896408915519714e-02 4.908465966582298279e-02 5.444660037755966187e-02 3.411007523536682129e-01 1.284155696630477905e-01 -2.128979861736297607e-01 2.130855321884155273e-01 1.224635317921638489e-01 -1.479615420103073120e-01 -3.173967450857162476e-02 -2.188686132431030273e-01 8.396087586879730225e-02 1.317009627819061279e-01 -8.902596682310104370e-02 -1.568355411291122437e-01 1.875274777412414551e-01 -2.455783039331436157e-01 -4.473874345421791077e-02 -6.709323078393936157e-02 -1.590002477169036865e-01 6.992226839065551758e-02 -1.068328544497489929e-01
4.183793365955352783e-01 -9.993790835142135620e-02 9.605310112237930298e-02 2.606838643550872803e-01 -2.618677914142608643e-01 -9.125675261020660400e-02 -8.634202927350997925e-02 1.402695924043655396e-01 -6.829778198152780533e-03 -2.103539407253265381e-01 -6.473944336175918579e-02 6.027197092771530151e-02 -6.589128077030181885e-02 7.177607715129852295e-02 2.405738234519958496e-01 -2.653526067733764648e-01 1.079415380954742432e-01 -3.931061550974845886e-02 1.504945196211338043e-02 4.728296771645545959e-03 -1.053272709250450134e-01 2.440484464168548584e-01 9.019102901220321655e-02 2.855784595012664795e-01 -2.132554948329925537e-01 1.754013076424598694e-02 -7.004938274621963501e-02 -2.187363505363464355e-01 -1.769222319126129150e-02 2.718832194805145264e-01 3.006640672683715820e-01 -8.304376155138015747e-02
2.879877686500549316e-01 -6.825688481330871582e-02 -1.011746227741241455e-01 2.410974353551864624e-01 1.094171032309532166e-01 1.227182149887084961e-01 -2.643572688102722168e-01 -6.415176391601562500e-02 2.824500799179077148e-01 3.145432770252227783e-01 6.674003601074218750e-02 -7.379685342311859131e-02 -7.911508530378341675e-02 1.584584861993789673e-01 6.551885744556784630e-04 -2.396790981292724609e-01 -1.002968568354845047e-02 -1.700716763734817505e-01 2.956951856613159180e-01 3.256400302052497864e-02 -1.938937604427337646e-01 5.786418914794921875e-02 -1.546972990036010742e-02 3.782342746853828430e-02 -2.887652516365051270e-01 -1.794772595167160034e-01 1.652323752641677856e-01 6.683830171823501587e-02 -1.385388374328613281e-01 -1.610839664936065674e-01 2.948187887668609619e-01 -1.612996757030487061e-01
2.035822570323944092e-01 -1.762108206748962402e-01 2.587106525897979736e-01 2.359203249216079712e-01 -4.121913388371467590e-02 1.086757928133010864e-01 -1.054569408297538757e-01 -1.224354431033134460e-01 8.729676157236099243e-02 5.690615624189376831e-03 1.385908573865890503e-01 -9.906968474388122559e-02 8.688956499099731445e-02 2.001800984144210815e-01 4.501839354634284973e-02 -2.171517163515090942e-01 2.042241096496582031e-01 1.204446852207183838e-01 -6.938982754945755005e-02 -8.239954710006713867e-02 -3.320523798465728760e-01 -5.704184994101524353e-03 2.030867785215377808e-01 1.224472820758819580e-01 -2.665446996688842773e-01 -1.704040318727493286e-01 8.323273807764053345e-02 -1.753962486982345581e-01 -1.622625440359115601e-01 4.351358711719512939e-01 8.689057826995849609e-02 1.909693777561187744e-01
4.157563447952270508e-01 -1.516974121332168579e-01 -9.032970666885375977e-02 1.054593920707702637e-01 -3.285368382930755615e-01 2.410865873098373413e-01 -1.729157418012619019e-01 -1.471460610628128052e-01 1.263152360916137695e-01 1.097316071391105652e-01 1.206993758678436279e-01 -1.308208256959915161e-01 4.038205370306968689e-02 -1.146070435643196106e-01 1.987216472625732422e-01 1.815857291221618652e-01 2.264727801084518433e-01 -1.336138248443603516e-01 1.187178641557693481e-01 1.893304735422134399e-01 -2.943821549415588379e-01 2.093537449836730957e-01 1.307580620050430298e-01 -4.911860451102256775e-02 7.447560876607894897e-02 -5.147425457835197449e-02 1.680130213499069214e-01 5.633058026432991028e-02 -1.350335925817489624e-01 -1.035424321889877319e-01 2.675707042217254639e-01 1.053785383701324463e-01
3.374780714511871338e-01 1.059363223612308502e-02 1.289108395576477051e-01 2.364153414964675903e-01 -9.399031102657318115e-02 3.145430684089660645e-01 -1.189866885542869568e-01 -7.265860587358474731e-02 -4.402217641472816467e-02 3.279916644096374512e-01 2.057803571224212646e-01 -7.445455342531204224e-02 -2.579998970031738281e-02 1.923803426325321198e-02 -1.180129963904619217e-02 3.535586223006248474e-02 1.300254166126251221e-01 -1.368671506643295288e-01 -2.388878725469112396e-02 -1.510237902402877808e-01 -1.298217922449111938e-01 -6.269943714141845703e-02 -4.016276597976684570e-01 8.432279527187347412e-02 -4.024162888526916504e-01 -2.899218797683715820e-01 2.242898009717464447e-02 -5.962291732430458069e-02 -8.640363067388534546e-02 -7.071021199226379395e-02 1.075598523020744324e-01 6.436361372470855713e-02
-9.828834235668182373e-02 -2.355281496420502663e-03 -5.762236565351486206e-02 2.411282509565353394e-01 -2.317967712879180908e-01 4.832919239997863770e-01 -1.529365926980972290e-01 1.651722788810729980e-01 -4.966549202799797058e-02 6.500045955181121826e-02 2.204361259937286377e-01 -1.896507740020751953e-01 1.722380667924880981e-01 1.664617508649826050e-01 -1.141576319932937622e-01 -1.864327937364578247e-01 2.680940032005310059e-01 1.541908979415893555e-01 2.033359706401824951e-01 3.820411488413810730e-02 -1.508950889110565186e-01 2.213592082262039185e-01 -8.942980319261550903e-02 2.522646784782409668e-01 -3.804854303598403931e-02 4.552506655454635620e-02 -3.699005581438541412e-03 -7.256591226905584335e-03 -2.703014314174652100e-01 -1.552804261445999146e-01 1.847502775490283966e-02 -1.073371618986129761e-01
2.267091721296310425e-01 -1.663957983255386353e-01 -3.763079270720481873e-02 -4.519851505756378174e-02 -7.852340489625930786e-02 2.425833046436309814e-01 -4.007815718650817871e-01 2.822287380695343018e-03 6.720662862062454224e-02 -1.732307970523834229e-01 4.429075494408607483e-02 -2.204855382442474365e-01 7.389545440673828125e-02 -5.783290788531303406e-02 1.879748702049255371e-01 -6.100290641188621521e-02 1.419050842523574829e-01 1.776613527908921242e-03 -9.568285942077636719e-02 1.655807346105575562e-02 1.511127501726150513e-01 8.236858248710632324e-02 -9.337448328733444214e-02 -3.966891467571258545e-01 -1.623512953519821167e-01 -5.631889775395393372e-02 2.279925346374511719e-01 -5.298261344432830811e-02 -4.170034825801849365e-01 -3.409736976027488708e-02 2.676538228988647461e-01 -5.066449567675590515e-02
2.443302124738693237e-01 -5.660049244761466980e-02 -2.506055496633052826e-02 1.465457826852798462e-01 -2.812988758087158203e-01 5.423038452863693237e-02 -2.558390796184539795e-01 -3.564520552754402161e-02 1.441694647073745728e-01 -2.090352624654769897e-01 7.447877526283264160e-02 -8.238189667463302612e-02 3.691004812717437744e-01 3.729425072669982910e-01 2.464964985847473145e-01 -2.758597433567047119e-01 -7.594440598040819168e-03 3.940682858228683472e-02 7.367301732301712036e-02 1.858306378126144409e-01 -2.317321449518203735e-01 -1.407362427562475204e-02 7.596868276596069336e-02 2.384609431028366089e-01 -1.628610193729400635e-01 -3.069186955690383911e-02 -8.946750313043594360e-02 -4.998027905821800232e-02 -1.479175835847854614e-01 4.704720526933670044e-02 1.237589940428733826e-01 2.042666524648666382e-01
6.111207231879234314e-02 -5.375461280345916748e-02 1.252775639295578003e-01 2.988958656787872314e-01 -1.548389494419097900e-01 1.651872694492340088e-01 -2.552456557750701904e-01 -9.746979922056198120e-02 2.533852159976959229e-01 1.484467554837465286e-02 9.622856974601745605e-02 -3.090693950653076172e-01 -3.015828318893909454e-02 1.130788847804069519e-01 -1.864107847213745117e-01 -2.160386145114898682e-01 5.075955390930175781e-02 2.910392880439758301e-01 -2.190308645367622375e-02 -1.580265164375305176e-01 -3.278643358498811722e-03 2.921970784664154053e-01 -6.923227012157440186e-02 -2.171599119901657104e-01 -1.606587618589401245e-01 1.967848986387252808e-01 -3.198513016104698181e-02 -1.686434000730514526e-01 -2.268452793359756470e-01 5.893648788332939148e-02 2.208192050457000732e-01 2.243591696023941040e-01
-6.357333809137344360e-02 1.779553890228271484e-01 -4.799564555287361145e-02 3.784622848033905029e-01 -2.203605324029922485e-02 2.583357095718383789e-01 -2.040497064590454102e-01 -1.047202944755554199e-01 -1.369727253913879395e-01 -2.061376906931400299e-02 3.505915999412536621e-01 5.853920709341764450e-03 -3.440929353237152100e-01 4.627937823534011841e-02 2.174950018525123596e-02 -5.107501056045293808e-03 1.094588786363601685e-01 -1.925465911626815796e-01 2.450205832719802856e-01 6.425614655017852783e-02 2.315441332757472992e-02 2.563358843326568604e-02 2.612487971782684326e-01 5.546345561742782593e-02 -3.720890283584594727e-01 -1.651839315891265869e-01 1.701974123716354370e-01 1.028933674097061157e-01 -5.744902417063713074e-02 8.541322499513626099e-02 -6.597185879945755005e-02 1.725499778985977173e-01
3.446408212184906006e-01 9.836669266223907471e-02 6.726000458002090454e-02 2.558432221412658691e-01 -8.774301968514919281e-03 2.117191553115844727e-01 -2.585838437080383301e-01 -1.340491622686386108e-01 -3.110040351748466492e-02 2.090490609407424927e-01 6.059721857309341431e-02 -6.706288084387779236e-03 -3.184172511100769043e-01 2.247031182050704956e-01 -1.096346825361251831e-01 -1.628442853689193726e-02 -3.890971466898918152e-02 -3.455985784530639648e-01 1.116247773170471191e-01 9.570299647748470306e-03 1.073145773261785507e-03 1.232880651950836182e-01 1.732581555843353271e-01 3.182389959692955017e-02 -1.505162566900253296e-01 -1.282820254564285278e-01 6.021614372730255127e-02 -2.535153627395629883e-01 -2.482554465532302856e-01 2.396137565374374390e-01 6.541429460048675537e-02 2.218335568904876709e-01
1.309104710817337036e-01 -1.957480162382125854e-01 2.805094122886657715e-01 2.805310785770416260e-01 4.725606739521026611e-02 3.022150695323944092e-01 -2.110981643199920654e-01 7.878164201974868774e-02 7.143706083297729492e-02 -2.748053073883056641e-01 1.366415917873382568e-01 1.101167052984237671e-01 -3.697982728481292725e-01 1.574411094188690186e-01 1.621572375297546387e-01 -2.008033171296119690e-02 4.136951267719268799e-01 5.420170351862907410e-02 -2.295960038900375366e-01 -7.180862128734588623e-02 7.390771526843309402e-03 1.367997527122497559e-01 5.292383208870887756e-02 -5.348661541938781738e-02 8.578412234783172607e-02 -1.001422852277755737e-01 5.910717695951461792e-02 -4.655792936682701111e-02 -1.636069864034652710e-01 2.850241260603070259e-03 -1.190716698765754700e-01 -1.509516686201095581e-01
-1.324150860309600830e-01 -1.486567407846450806e-01 2.387754619121551514e-01 1.826621592044830322e-01 -5.346135795116424561e-02 3.311842978000640869e-01 -1.331512480974197388e-01 1.661114245653152466e-01 6.758341193199157715e-02 -1.857975125312805176e-02 1.411580890417098999e-01 -3.347900509834289551e-01 -6.607986241579055786e-02 4.138220250606536865e-01 1.877540498971939087e-01 -1.732083261013031006e-01 -7.233276218175888062e-02 -1.165776997804641724e-01 1.949744522571563721e-01 -2.031595818698406219e-02 -2.112804055213928223e-01 2.418781630694866180e-02 -2.182899713516235352e-01 1.992792338132858276e-01 -1.336827129125595093e-01 1.832786202430725098e-01 -2.986384183168411255e-02 -1.063296273350715637e-01 -1.098240613937377930e-01 3.528989478945732117e-02 2.588322758674621582e-01 -2.315392717719078064e-02
2.221246212720870972e-01 4.789231717586517334e-02 -1.283775717020034790e-01 3.925789147615432739e-02 -1.729989498853683472e-01 2.539877295494079590e-01 -1.801428049802780151e-01 3.565774485468864441e-02 2.042281068861484528e-02 1.255882084369659424e-01 6.735750474035739899e-03 -3.850096836686134338e-02 -3.524431586265563965e-01 1.655954718589782715e-01 2.145377695560455322e-01 1.458570510149002075e-01 4.462452232837677002e-02 4.473471781238913536e-04 1.220586597919464111e-01 2.414094209671020508e-01 -4.511203616857528687e-02 3.106385469436645508e-01 2.023466527462005615e-01 -2.629750072956085205e-01 -1.858481019735336304e-01 -2.176135033369064331e-02 1.550846397876739502e-01 2.164871431887149811e-02 -2.583570480346679688e-01 -1.614230424165725708e-01 3.583165109157562256e-01 -3.160001337528228760e-02
1.721129566431045532e-01 -4.175169393420219421e-03 -1.739677786827087402e-01 1.423497200012207031e-01 -1.299393773078918457e-01 1.047520041465759277e-01 -2.558861374855041504e-01 -1.190749853849411011e-01 8.198110014200210571e-02 -2.851619422435760498e-01 1.099146232008934021e-01 -1.009455174207687378e-01 1.031521707773208618e-01 8.236940018832683563e-03 -4.368243739008903503e-02 4.917666688561439514e-02 4.239519834518432617e-01 2.155205421149730682e-02 3.536456525325775146e-01 6.702284514904022217e-02 1.902056336402893066e-01 -4.655599221587181091e-02 7.696736603975296021e-02 9.723800420761108398e-02 -2.389356493949890137e-01 -1.245146840810775757e-01 2.248517423868179321e-01 -2.921649515628814697e-01 -1.370589733123779297e-01 9.368035197257995605e-02 2.585983276367187500e-01 -1.433336883783340454e-01
-3.902023425325751305e-03 -1.468257904052734375e-01 -1.279052793979644775e-01 2.303602099418640137e-01 -1.724247187376022339e-01 1.945680826902389526e-01 -9.690241515636444092e-02 1.667111814022064209e-01 3.805881738662719727e-01 7.248438894748687744e-02 4.698895514011383057e-01 4.052349179983139038e-02 3.153520449995994568e-02 1.268089264631271362e-01 -1.741137951612472534e-01 -8.125683665275573730e-02 1.776499748229980469e-01 8.209155499935150146e-02 5.228660628199577332e-02 -2.031577229499816895e-01 -5.625093821436166763e-03 -1.347417533397674561e-01 -1.238629668951034546e-01 4.905076697468757629e-02 -2.146644890308380127e-01 -7.211850583553314209e-02 -1.243806555867195129e-01 -7.250838726758956909e-02 -2.991015017032623291e-01 -7.080014795064926147e-02 2.695065736770629883e-01 -1.426192373037338257e-01
8.567856997251510620e-02 1.768679171800613403e-01 1.177767813205718994e-01 2.703993618488311768e-01 -2.280368357896804810e-01 1.586303412914276123e-01 -1.765325963497161865e-01 -9.469531476497650146e-02 -1.006185933947563171e-01 -3.989892899990081787e-01 3.759554028511047363e-01 1.730684190988540649e-01 2.014052271842956543e-01 -3.435403341427445412e-03 -6.592902541160583496e-02 -1.693276129662990570e-02 6.821415573358535767e-02 -1.303334087133407593e-01 6.633740122197195888e-05 6.593208760023117065e-02 9.840178489685058594e-02 4.436929151415824890e-02 1.291948556900024414e-01 -3.013841807842254639e-01 -4.704796895384788513e-02 -1.903886348009109497e-01 3.089204728603363037e-01 6.876754015684127808e-02 -2.376168221235275269e-01 2.344584651291370392e-02 1.496398299932479858e-01 8.991937339305877686e-02
2.636640965938568115e-01 1.841420680284500122e-01 1.384741067886352539e-01 2.068632841110229492e-01 -1.883413046598434448e-01 2.032361477613449097e-01 -2.343590110540390015e-01 2.147705759853124619e-03 4.293188154697418213e-01 2.081192657351493835e-02 2.942754626274108887e-01 1.116646155714988708e-01 -1.415112167596817017e-01 4.140897393226623535e-01 6.169581413269042969e-02 1.735818572342395782e-02 -1.069370880722999573e-01 -2.223354019224643707e-02 2.522908896207809448e-02 1.754063814878463745e-01 4.071168228983879089e-02 -1.062251161783933640e-02 1.814700067043304443e-01 -3.389270976185798645e-02 -2.533171325922012329e-02 3.143601864576339722e-02 1.256655305624008179e-01 1.333702504634857178e-01 -1.527651399374008179e-01 2.124748826026916504e-01 1.784505248069763184e-01 -9.359594434499740601e-02
-9.823615662753582001e-03 -1.718343608081340790e-02 1.941183581948280334e-02 4.997944086790084839e-02 1.327053084969520569e-02 2.992007136344909668e-01 -1.420964598655700684e-01 1.567653566598892212e-01 -1.739069819450378418e-02 1.971659958362579346e-01 3.419375717639923096e-01 3.075947612524032593e-02 -1.625336110591888428e-01 3.312915861606597900e-01 1.477655488997697830e-02 -1.674249321222305298e-01 9.257604181766510010e-02 -2.911544963717460632e-02 1.598957777023315430e-01 -1.960296183824539185e-01 -2.529466450214385986e-01 3.052515387535095215e-01 -1.544964313507080078e-01 3.078957498073577881e-01 2.221500687301158905e-02 8.955207467079162598e-02 -1.203396916389465332e-01 -5.290402844548225403e-02 -2.984711825847625732e-01 3.999770432710647583e-02 1.199775636196136475e-01 2.463524341583251953e-01
1.357285827398300171e-01 -1.124613508582115173e-01 1.269819736480712891e-01 1.190511956810951233e-01 -1.754921972751617432e-01 3.844519853591918945e-01 -1.580967307090759277e-01 1.079487949609756470e-01 1.691688895225524902e-01 9.564709663391113281e-02 3.640585541725158691e-01 -1.331197172403335571e-01 -7.096698135137557983e-02 4.132105782628059387e-02 -7.548845559358596802e-02 2.877387031912803650e-02 1.751948297023773193e-01 2.169287502765655518e-01 3.022289872169494629e-01 3.802764415740966797e-01 6.646493822336196899e-02 -2.064107544720172882e-02 -2.462743073701858521e-01 9.336566179990768433e-02 1.307069510221481323e-01 -3.926218673586845398e-02 3.424635156989097595e-02 -1.472662985324859619e-01 -2.559359669685363770e-01 -1.341392695903778076e-01 -9.236761182546615601e-02 2.565594017505645752e-02
3.384670317173004150e-01 -1.679772883653640747e-02 -6.561055779457092285e-02 4.030681252479553223e-01 -2.442424893379211426e-01 3.531462252140045166e-01 -5.927325412631034851e-02 -2.498756498098373413e-01 -2.600462138652801514e-01 3.388687223196029663e-02 2.562375366687774658e-01 -8.925285935401916504e-02 1.364651974290609360e-02 3.907174989581108093e-02 8.948981016874313354e-02 3.665627166628837585e-02 -2.701883316040039062e-01 3.065854310989379883e-03 -1.856323331594467163e-02 1.520396955311298370e-02 5.837035179138183594e-02 1.748476177453994751e-01 1.403523981571197510e-01 -5.797105282545089722e-02 -2.454079538583755493e-01 -8.105266094207763672e-02 -1.211340725421905518e-01 -5.292246118187904358e-02 -1.201484166085720062e-02 -2.131900042295455933e-01 6.237940862774848938e-02 2.241228967905044556e-01
5.788024887442588806e-02 1.150677911937236786e-02 -1.232740655541419983e-02 1.236950531601905823e-01 -1.833859533071517944e-01 5.218806266784667969e-01 -1.256121695041656494e-01 1.598097085952758789e-01 1.113518700003623962e-01 1.769372373819351196e-01 3.166138827800750732e-01 1.414811462163925171e-01 -1.201640740036964417e-01 1.852015554904937744e-01 -1.393602192401885986e-01 8.078353106975555420e-02 1.322295069694519043e-01 3.281807303428649902e-01 1.009312421083450317e-01 -3.885244205594062805e-02 2.165221981704235077e-02 -4.930356144905090332e-02 -7.422628253698348999e-02 8.006754517555236816e-02 -1.594671308994293213e-01 -2.818826399743556976e-02 -2.250369042158126831e-01 1.760717481374740601e-01 -4.697592556476593018e-02 -1.131856217980384827e-01 2.536963820457458496e-01 -2.369675636291503906e-01
1.769918203353881836e-01 -6.996379792690277100e-02 -2.573520503938198090e-02 2.719231545925140381e-01 -2.057995088398456573e-02 2.617946863174438477e-01 4.801080375909805298e-02 -1.696253418922424316e-01 2.610057033598423004e-02 1.596634984016418457e-01 3.609629273414611816e-01 2.976903021335601807e-01 -1.937272846698760986e-01 2.199702858924865723e-01 2.150321006774902344e-01 -3.985956609249114990e-01 5.965519696474075317e-02 -2.159262299537658691e-01 -6.866393983364105225e-02 2.518200576305389404e-01 1.709141731262207031e-01 1.687083765864372253e-02 3.348357230424880981e-02 1.625872105360031128e-01 -1.901862323284149170e-01 -5.678382888436317444e-02 -9.312219172716140747e-02 -1.235520988702774048e-01 6.408492475748062134e-02 -8.781038224697113037e-02 2.012684382498264313e-02 -4.579536989331245422e-02
2.540248334407806396e-01 1.606593723408877850e-04 -1.591124236583709717e-01 -4.155755043029785156e-02 -2.767081856727600098e-01 2.612255811691284180e-01 -1.608653515577316284e-01 -5.426244460977613926e-04 1.668990254402160645e-01 8.423963189125061035e-02 2.238715738058090210e-01 7.322327047586441040e-02 -3.778343200683593750e-01 6.935373693704605103e-02 1.827124208211898804e-01 8.499056100845336914e-03 2.143375724554061890e-01 -8.100422471761703491e-02 -6.827371567487716675e-02 1.843623071908950806e-01 -4.274661839008331299e-02 3.696551322937011719e-01 1.427812576293945312e-01 -2.416573464870452881e-01 6.004912406206130981e-02 -3.036612272262573242e-02 2.145638316869735718e-01 -6.211339682340621948e-02 -2.483664602041244507e-01 -2.270816452801227570e-02 2.028354853391647339e-01 -1.045018993318080902e-02
2.095723757520318031e-03 3.289350122213363647e-02 2.637606561183929443e-01 3.244040310382843018e-01 7.229974120855331421e-02 3.092679679393768311e-01 -4.488349854946136475e-01 2.173389345407485962e-01 8.170884102582931519e-02 -1.170493289828300476e-01 1.837051101028919220e-02 3.354324772953987122e-02 -8.507551997900009155e-02 -1.854802109301090240e-02 3.163714706897735596e-02 -2.118232846260070801e-01 3.689894378185272217e-01 -2.437488734722137451e-02 4.050093516707420349e-02 -1.145909205079078674e-01 -2.174556441605091095e-02 -2.935218252241611481e-02 -6.092437356710433960e-02 1.694779992103576660e-01 -6.221254169940948486e-02 1.300795469433069229e-02 -5.985887255519628525e-04 -1.893420517444610596e-01 -3.144516050815582275e-01 1.217285245656967163e-01 -2.177581787109375000e-01 1.138292104005813599e-01
1.259504556655883789e-01 -2.163651399314403534e-02 9.138292819261550903e-02 1.838961094617843628e-01 -1.961512714624404907e-01 4.603246152400970459e-01 -2.151477038860321045e-01 -1.258092820644378662e-01 -2.812552452087402344e-01 -2.167167514562606812e-01 3.172348812222480774e-02 2.683755755424499512e-02 -6.487146019935607910e-02 9.435562044382095337e-02 3.666770160198211670e-01 1.526872962713241577e-01 -1.707168221473693848e-01 4.234486445784568787e-02 8.838959038257598877e-03 -5.659744143486022949e-02 5.241161584854125977e-02 2.428602129220962524e-01 1.603895127773284912e-01 -1.205007806420326233e-01 -2.856431007385253906e-01 1.371793746948242188e-01 -7.560840249061584473e-02 3.762751072645187378e-02 -8.189443498849868774e-02 1.871092468500137329e-01 7.894358038902282715e-02 1.966007351875305176e-01
1.801370084285736084e-01 1.102954372763633728e-01 4.929690435528755188e-02 1.233277395367622375e-01 -3.492981791496276855e-01 1.459481120109558105e-01 -2.255533188581466675e-01 -1.432860791683197021e-01 3.744218945503234863e-01 3.436140343546867371e-02 3.458138406276702881e-01 1.204912513494491577e-01 -1.039672121405601501e-01 3.412812054157257080e-01 6.635110080242156982e-02 -1.775396056473255157e-02 -2.261606752872467041e-01 -4.157913476228713989e-02 9.382016211748123169e-02 2.285443097352981567e-01 5.422165989875793457e-02 -4.144931212067604065e-02 2.453903853893280029e-01 1.622076332569122314e-01 -9.311573952436447144e-02 2.117711864411830902e-02 -1.139976084232330322e-02 5.238466337323188782e-02 -1.333715319633483887e-01 2.472943365573883057e-01 1.356437802314758301e-01 -3.346614539623260498e-02
2.703298926353454590e-01 1.021715849637985229e-01 -6.337152421474456787e-02 2.894043028354644775e-01 -3.930043280124664307e-01 1.367423981428146362e-01 -7.340544369071722031e-03 1.576995700597763062e-01 3.110735118389129639e-01 5.274971947073936462e-02 3.630122840404510498e-01 -1.960192173719406128e-01 8.001592010259628296e-02 1.919272392988204956e-01 2.882860004901885986e-01 4.184787161648273468e-03 1.452370882034301758e-01 1.079892367124557495e-02 -8.188683539628982544e-02 5.507947504520416260e-02 -7.179979234933853149e-02 1.754022240638732910e-01 -7.889194786548614502e-02 -7.861196063458919525e-03 8.755658566951751709e-02 1.003813222050666809e-01 2.847287952899932861e-01 -7.986240088939666748e-02 -1.167017519474029541e-01 1.687023788690567017e-01 1.137228980660438538e-01 -3.409082815051078796e-02
3.265211731195449829e-02 -7.915765047073364258e-02 1.382943987846374512e-01 1.780693233013153076e-01 -6.356924306601285934e-03 3.534958362579345703e-01 -1.072499975562095642e-01 3.116180002689361572e-01 3.673773258924484253e-02 -7.132020592689514160e-02 3.761837258934974670e-02 2.976506054401397705e-01 9.781008958816528320e-02 4.800675436854362488e-02 -2.364174090325832367e-02 -1.849623396992683411e-03 1.569662243127822876e-02 2.883670032024383545e-01 1.118813604116439819e-01 -4.249872639775276184e-02 1.784918643534183502e-02 -1.060693264007568359e-01 2.700937390327453613e-01 9.534920752048492432e-02 -3.094285726547241211e-01 -3.049664385616779327e-02 2.379817962646484375e-01 -2.312791943550109863e-01 -4.246363043785095215e-01 -8.812021464109420776e-02 8.739566057920455933e-02 7.407594472169876099e-02
[truncated: 3,265,835 more chars]
