# Supplementary material for: The Language of Innovation
Source: PLoS One. 2020 Apr 30;15(4):e0230107. doi: 10.1371/journal.pone.0230107 (PMC7194493; doi:10.1371/journal.pone.0230107)
Supplement: S20 File — (GZ) [file pone.0230107.s020.tar.gz › 1998-2002/V2Run_17_VS_4500_embeddings1998-2002ED32.txt]

2.351506501436233521e-01 5.564845725893974304e-02 1.082729697227478027e-01 -7.805003225803375244e-02 1.534196436405181885e-01 2.605955302715301514e-01 -1.420352905988693237e-01 -7.600023597478866577e-02 -1.729660183191299438e-01 -2.600060403347015381e-01 -2.107266932725906372e-01 9.243442863225936890e-02 1.258512586355209351e-01 1.722899824380874634e-01 2.223459035158157349e-01 8.821906894445419312e-02 -2.639205753803253174e-01 1.836519688367843628e-02 -2.098367661237716675e-01 7.690570503473281860e-02 -1.421309541910886765e-02 -7.618959527462720871e-03 -7.097637746483087540e-03 -1.406183391809463501e-01 2.134847342967987061e-01 -1.529069244861602783e-01 3.643571734428405762e-01 -3.270125091075897217e-01 3.078571259975433350e-01 7.382232695817947388e-02 3.623500093817710876e-02 5.451886728405952454e-02
1.313676405698060989e-02 -1.297446042299270630e-01 2.708294615149497986e-02 -7.698325067758560181e-02 4.620375856757164001e-02 9.084039181470870972e-02 -1.913549005985260010e-01 -2.220267951488494873e-01 -1.356201916933059692e-01 -2.580939233303070068e-01 -1.255703568458557129e-01 -1.439423263072967529e-01 1.525255739688873291e-01 3.473800718784332275e-01 1.517726108431816101e-02 1.005770117044448853e-01 -1.713895797729492188e-01 -2.353098690509796143e-01 -1.097373440861701965e-01 5.081670731306076050e-02 1.510240435600280762e-01 -3.287348523736000061e-02 1.153554618358612061e-01 2.034118920564651489e-01 2.823741436004638672e-01 6.732819229364395142e-02 3.190563619136810303e-01 1.965065002441406250e-01 -1.015089452266693115e-01 -8.702574670314788818e-02 -8.783446252346038818e-02 4.195765554904937744e-01
-1.443725172430276871e-02 1.977229714393615723e-01 1.135899275541305542e-01 -1.590526103973388672e-01 -1.263514608144760132e-01 1.451554894447326660e-01 -5.139609575271606445e-01 -3.285532593727111816e-01 -1.357827186584472656e-01 -9.255910664796829224e-02 2.848550863564014435e-02 -1.546030193567276001e-01 -1.829890906810760498e-02 8.292232453823089600e-02 -9.193958714604377747e-03 9.532836079597473145e-02 1.148791387677192688e-01 1.337440335191786289e-03 1.707568205893039703e-02 6.692416220903396606e-02 -3.816727548837661743e-02 2.791916429996490479e-01 -2.048233449459075928e-01 1.747116893529891968e-01 7.128424942493438721e-02 -6.171425059437751770e-02 3.807412385940551758e-01 -1.386620849370956421e-01 4.896034300327301025e-02 -1.510005444288253784e-01 -1.140988022089004517e-01 2.531984448432922363e-01
5.715021863579750061e-02 -7.175911962985992432e-02 1.425821036100387573e-01 -1.790617406368255615e-01 -1.393239498138427734e-01 1.442894190549850464e-01 -3.935953378677368164e-01 9.563937038183212280e-02 -4.170948266983032227e-01 -1.627605855464935303e-01 9.995073825120925903e-02 -4.861778393387794495e-02 -2.434988617897033691e-01 3.096990287303924561e-01 5.479967966675758362e-02 -1.761604845523834229e-02 -1.459811031818389893e-01 2.488730847835540771e-01 -3.542255759239196777e-01 -3.179309144616127014e-02 1.281833797693252563e-01 -3.768564388155937195e-02 -3.910937160253524780e-02 -1.507291346788406372e-01 5.595950409770011902e-02 3.126043081283569336e-02 1.031831726431846619e-01 -7.088390737771987915e-02 -3.408789169043302536e-03 -1.258475780487060547e-01 1.166087165474891663e-01 2.500073909759521484e-01
-1.130919903516769409e-01 1.062854304909706116e-01 1.469780057668685913e-01 -1.240680813789367676e-01 1.606452614068984985e-01 4.899556934833526611e-02 -1.202728822827339172e-01 3.920287638902664185e-02 -1.467300653457641602e-01 -3.193564414978027344e-01 -3.162737190723419189e-02 1.962578669190406799e-02 -1.631476171314716339e-02 6.553407013416290283e-02 4.594245553016662598e-01 2.689249515533447266e-01 -2.483818084001541138e-01 -3.138448670506477356e-02 -1.648681759834289551e-01 9.564352780580520630e-02 2.636161260306835175e-02 1.032333225011825562e-01 -3.780608475208282471e-01 3.794183488935232162e-03 1.534659117460250854e-01 -6.874801963567733765e-02 3.454777896404266357e-01 -5.734457448124885559e-02 -1.437647342681884766e-01 -1.181150302290916443e-01 -2.028939425945281982e-01 4.290936887264251709e-02
1.269366312772035599e-02 1.306583872064948082e-03 2.811483442783355713e-01 -7.619995623826980591e-02 1.468986570835113525e-01 2.535976469516754150e-01 -4.116230607032775879e-01 6.966114789247512817e-02 -1.754103302955627441e-01 -2.676937282085418701e-01 -1.085202097892761230e-01 -1.011704057455062866e-01 -2.396144531667232513e-02 9.873699396848678589e-02 1.414197832345962524e-01 1.937265247106552124e-01 2.493292093276977539e-02 -9.752613306045532227e-02 9.907083213329315186e-02 -7.171722501516342163e-02 -1.724069565534591675e-02 4.098593816161155701e-02 -3.377522230148315430e-01 2.414892911911010742e-01 1.060500591993331909e-01 1.384376436471939087e-01 1.718854904174804688e-01 2.879938669502735138e-02 1.824385225772857666e-01 1.359227001667022705e-01 -2.415790259838104248e-01 3.035603165626525879e-01
1.501165926456451416e-01 2.996496558189392090e-01 7.853523641824722290e-02 1.761212348937988281e-01 1.603650897741317749e-01 1.492379307746887207e-01 -3.821071386337280273e-01 3.950454667210578918e-02 -2.397900074720382690e-01 -2.688919007778167725e-01 7.642216980457305908e-02 -2.856966666877269745e-02 1.315155178308486938e-01 7.739692926406860352e-02 1.077681928873062134e-01 -9.886942803859710693e-02 -1.896732896566390991e-01 -8.139437437057495117e-02 -1.077914163470268250e-01 2.148798108100891113e-01 -2.489346712827682495e-01 -9.121465682983398438e-02 -2.401124238967895508e-01 2.222601473331451416e-01 1.391409635543823242e-01 -7.775319367647171021e-02 3.536266684532165527e-01 -8.134705573320388794e-02 -7.912094891071319580e-02 5.379125848412513733e-02 -1.179462671279907227e-01 1.261890828609466553e-01
-1.313236206769943237e-01 2.342102229595184326e-01 1.906265914440155029e-01 -9.324493259191513062e-02 3.119683861732482910e-01 -6.770200282335281372e-02 -3.921426087617874146e-02 -6.897014379501342773e-02 -1.477514654397964478e-01 -3.907437026500701904e-01 -8.878342062234878540e-02 4.606856033205986023e-02 6.886218488216400146e-02 1.068849191069602966e-01 1.335264593362808228e-01 1.186129003763198853e-01 2.492113038897514343e-03 -1.201710780151188374e-03 -1.585976183414459229e-01 2.953855991363525391e-01 -6.899163126945495605e-02 2.431911081075668335e-01 -2.945130765438079834e-01 2.369957603514194489e-02 2.088312357664108276e-01 -2.215887047350406647e-02 2.747232913970947266e-01 -2.524329125881195068e-01 1.355406641960144043e-01 1.142851635813713074e-01 -1.643162406980991364e-02 2.519311606884002686e-01
4.580800235271453857e-02 1.334263570606708527e-02 3.714187741279602051e-01 -8.841980993747711182e-02 1.611725687980651855e-01 2.011456489562988281e-01 -4.741602838039398193e-01 -2.419424951076507568e-01 2.410273998975753784e-02 -1.762667000293731689e-01 3.500844910740852356e-02 -1.012239754199981689e-01 -7.230398803949356079e-02 8.430927991867065430e-02 3.063771128654479980e-02 2.380755394697189331e-01 -1.615321338176727295e-01 1.305603235960006714e-02 -1.045498028397560120e-01 2.442050129175186157e-01 -3.293867036700248718e-02 7.751372456550598145e-02 -2.958979904651641846e-01 -3.765964135527610779e-02 2.492611259222030640e-01 -8.113366365432739258e-02 1.067782789468765259e-01 1.052102670073509216e-01 2.964580953121185303e-01 7.059293333441019058e-03 5.597747117280960083e-02 1.179982498288154602e-01
2.255805432796478271e-01 3.638306856155395508e-01 -4.072668030858039856e-02 -2.153704017400741577e-01 1.991270482540130615e-01 -5.484282970428466797e-02 -2.914799153804779053e-01 -1.580582261085510254e-01 -2.870993316173553467e-01 -1.438841670751571655e-01 -1.373459845781326294e-01 6.575530767440795898e-02 8.555202186107635498e-02 1.368333101272583008e-01 2.180289179086685181e-01 2.222882360219955444e-01 -5.061538517475128174e-02 1.697934791445732117e-02 -1.544205695390701294e-01 -9.207738935947418213e-02 1.208338588476181030e-01 6.261309981346130371e-02 5.375377833843231201e-02 1.975285112857818604e-01 3.408452495932579041e-02 -1.454131007194519043e-01 3.090068995952606201e-01 2.088849395513534546e-01 2.610037326812744141e-01 -6.087281927466392517e-02 -1.042996942996978760e-01 1.644797176122665405e-01
1.269030123949050903e-01 -2.495425380766391754e-02 1.802970916032791138e-01 -7.045700401067733765e-02 2.265668474137783051e-02 2.148140221834182739e-01 -9.825327992439270020e-02 8.706023544073104858e-02 -3.308541476726531982e-01 -4.692779183387756348e-01 -1.487031430006027222e-01 1.369712203741073608e-01 2.071661129593849182e-02 1.636429131031036377e-01 7.078403979539871216e-02 -3.580482304096221924e-02 -7.823672890663146973e-02 3.357393741607666016e-01 -2.861016094684600830e-01 -1.150774732232093811e-01 6.827761232852935791e-02 8.682685345411300659e-02 -8.747053146362304688e-02 -1.966072171926498413e-01 2.859547734260559082e-01 4.185160156339406967e-03 3.128419518470764160e-01 4.126197844743728638e-02 -6.959909945726394653e-02 1.107485294342041016e-01 -8.151724189519882202e-02 1.702510006725788116e-02
9.542803466320037842e-02 -1.608004607260227203e-02 2.310455888509750366e-01 -1.028063669800758362e-01 8.368774503469467163e-02 -2.524613775312900543e-02 -3.280799984931945801e-01 6.301522254943847656e-02 -1.437314748764038086e-01 -2.366690784692764282e-01 -1.611849814653396606e-01 -1.611209511756896973e-01 9.816412813961505890e-03 3.617376089096069336e-01 2.201942205429077148e-01 8.495528250932693481e-02 6.801465153694152832e-02 -9.653228521347045898e-02 -6.541351228952407837e-02 9.297921508550643921e-02 -2.695718109607696533e-01 4.903751984238624573e-02 -3.398964703083038330e-01 2.621924579143524170e-01 2.000782787799835205e-01 -2.017272636294364929e-02 3.589208424091339111e-01 -2.666403166949748993e-02 1.001827232539653778e-02 -5.030956864356994629e-02 -3.390235081315040588e-02 1.794421970844268799e-01
1.059078276157379150e-01 1.413455158472061157e-01 1.943263262510299683e-01 9.090828895568847656e-02 -1.039062067866325378e-01 2.557104825973510742e-01 -2.525302171707153320e-01 -1.835857033729553223e-01 -1.267679929733276367e-01 -2.269607633352279663e-01 -2.652382552623748779e-01 1.564464718103408813e-01 9.162989258766174316e-02 1.085576266050338745e-01 1.809201091527938843e-01 -3.174683451652526855e-02 -4.818587750196456909e-02 -1.008582711219787598e-01 -6.761103868484497070e-02 1.061226502060890198e-01 -7.443738728761672974e-02 2.235274314880371094e-01 -4.495814442634582520e-01 2.185287326574325562e-01 1.941622495651245117e-01 1.706580631434917450e-02 2.469989061355590820e-01 -1.239568516612052917e-01 1.815527677536010742e-01 -1.752756237983703613e-01 9.999278187751770020e-02 1.050369441509246826e-01
1.397850066423416138e-01 -2.812290564179420471e-02 1.151299104094505310e-01 -2.627727389335632324e-02 3.395137190818786621e-01 5.731912329792976379e-02 -2.481099218130111694e-01 -2.589630782604217529e-01 -2.044967114925384521e-01 -1.524700224399566650e-01 -2.306842207908630371e-01 1.315352320671081543e-01 2.358094453811645508e-01 2.072192132472991943e-01 3.750825673341751099e-02 7.042382657527923584e-02 3.121542744338512421e-02 2.201426178216934204e-01 -1.042539477348327637e-01 -1.380032747983932495e-01 -9.477107226848602295e-02 1.493281573057174683e-01 7.867506891489028931e-02 9.455260634422302246e-02 2.934235632419586182e-01 1.915630139410495758e-02 1.686232388019561768e-01 -1.476156562566757202e-01 2.135070264339447021e-01 -1.608717739582061768e-01 -2.607652544975280762e-01 2.759348452091217041e-01
2.064310163259506226e-01 -7.499936502426862717e-03 -3.093993365764617920e-01 -2.299275845289230347e-01 3.929413557052612305e-01 8.383312076330184937e-02 -1.499206274747848511e-01 -1.291725337505340576e-01 -2.858909964561462402e-01 -1.877856552600860596e-01 -1.438917666673660278e-01 -1.389683187007904053e-01 1.194200664758682251e-02 8.511331677436828613e-02 4.309952259063720703e-02 1.228498890995979309e-01 -1.992848813533782959e-01 2.338691614568233490e-02 -6.130309402942657471e-02 1.930063962936401367e-01 -3.716677427291870117e-02 8.979856967926025391e-02 1.359056085348129272e-01 4.684921726584434509e-02 9.754065424203872681e-02 -1.495620012283325195e-01 1.389876753091812134e-01 9.328221902251243591e-03 5.096511170268058777e-02 1.204194054007530212e-01 -1.648216396570205688e-01 4.688910841941833496e-01
1.562130600214004517e-01 4.127068072557449341e-02 8.181678503751754761e-02 -1.842803508043289185e-01 1.698992401361465454e-02 2.012014836072921753e-01 -4.641980305314064026e-02 4.205979034304618835e-02 -3.009763658046722412e-01 -3.999987244606018066e-01 9.362421929836273193e-02 1.376670747995376587e-01 -7.187157124280929565e-02 -8.800472132861614227e-03 -5.650020763278007507e-02 -3.973365575075149536e-02 -2.197111546993255615e-01 -6.338351219892501831e-02 -2.049857079982757568e-01 1.943113654851913452e-02 1.845095008611679077e-01 7.119619101285934448e-02 -2.088463902473449707e-01 -3.017168939113616943e-01 3.170321583747863770e-01 2.251675575971603394e-01 1.796634048223495483e-01 5.968953948467969894e-03 -1.921039819717407227e-02 -7.781305909156799316e-02 -2.898634374141693115e-01 2.404377907514572144e-01
7.460523396730422974e-02 -7.122440636157989502e-02 2.335194051265716553e-01 -2.068187147378921509e-01 2.251735180616378784e-01 1.648885309696197510e-01 -7.685245573520660400e-02 -1.750341244041919708e-02 -1.094188913702964783e-01 -1.594548821449279785e-01 1.090307608246803284e-01 -5.610467493534088135e-02 -9.767707437276840210e-02 2.478102594614028931e-01 2.218461334705352783e-01 3.704044967889785767e-02 -3.472203314304351807e-01 -1.975217014551162720e-01 -4.331635311245918274e-02 1.350729763507843018e-01 -1.911838203668594360e-01 5.809816066175699234e-03 -4.107452034950256348e-01 1.886909157037734985e-01 9.725844860076904297e-02 4.609242081642150879e-02 3.087608516216278076e-01 -2.042310833930969238e-01 7.301677763462066650e-02 -7.760696858167648315e-02 -1.645039469003677368e-01 1.622894853353500366e-01
1.127948835492134094e-01 1.849525272846221924e-01 3.462659120559692383e-01 -1.993255764245986938e-01 6.779498606920242310e-02 6.211163848638534546e-02 -1.625900268554687500e-01 -6.720334291458129883e-02 -1.414472758769989014e-01 -1.722445785999298096e-01 -1.162972748279571533e-01 1.370614767074584961e-01 1.235048379749059677e-02 2.064810991287231445e-01 1.575791686773300171e-01 2.440069615840911865e-01 -2.606170773506164551e-01 -8.386273682117462158e-02 -4.163456335663795471e-02 2.519414424896240234e-01 -5.095734447240829468e-02 1.651040166616439819e-01 -3.629893362522125244e-01 1.289569139480590820e-01 -8.133757114410400391e-02 3.769940882921218872e-02 3.354171812534332275e-01 -1.860429197549819946e-01 -1.882534921169281006e-01 2.894510887563228607e-02 -1.680874824523925781e-01 8.243629336357116699e-02
9.473375976085662842e-02 9.319964796304702759e-03 1.074983365833759308e-02 -1.483036577701568604e-01 -6.049314141273498535e-02 1.852009743452072144e-01 -3.901196122169494629e-01 -4.532664641737937927e-02 -7.063980400562286377e-02 -1.646277010440826416e-01 -1.240915060043334961e-01 -9.798674844205379486e-03 2.249778658151626587e-01 -4.879305884242057800e-02 2.584476470947265625e-01 1.134175285696983337e-01 -6.588199734687805176e-02 4.052034392952919006e-02 9.427161514759063721e-02 7.941447198390960693e-02 1.888656467199325562e-01 -2.926272749900817871e-01 -1.265816092491149902e-01 -1.893296241760253906e-01 2.771825194358825684e-01 -2.269776612520217896e-01 2.940589487552642822e-01 2.236049063503742218e-02 2.052985429763793945e-01 2.808148562908172607e-01 -1.264705955982208252e-01 2.229718118906021118e-01
9.991068392992019653e-02 8.525155484676361084e-02 1.721894592046737671e-01 -9.865425527095794678e-02 2.619435787200927734e-01 -6.250808946788311005e-03 -4.197281599044799805e-01 2.102082818746566772e-01 -2.394439727067947388e-01 -2.998304963111877441e-01 -2.419264055788516998e-02 -1.314863841980695724e-02 1.641438603401184082e-01 2.245852500200271606e-01 2.393268644809722900e-01 6.028424575924873352e-02 -2.529668807983398438e-01 8.019587257876992226e-04 5.463217198848724365e-02 5.157945305109024048e-02 -1.962093561887741089e-01 1.796224862337112427e-01 -2.645677924156188965e-01 9.206433594226837158e-02 1.294017583131790161e-01 -7.337043434381484985e-02 3.186886608600616455e-01 -6.333770602941513062e-02 3.418439999222755432e-02 -1.328934878110885620e-01 -5.163298547267913818e-02 1.573447487317025661e-03
1.471432894468307495e-01 -3.684941679239273071e-03 2.734433114528656006e-01 -1.166693344712257385e-01 1.006218865513801575e-01 1.170979663729667664e-01 -3.699522912502288818e-01 5.011493712663650513e-02 5.134887620806694031e-02 -3.783356249332427979e-01 -4.797172918915748596e-02 -5.007258802652359009e-02 -9.706050157546997070e-03 5.249158665537834167e-02 1.395915746688842773e-01 1.492814272642135620e-01 -1.212971061468124390e-01 1.480538398027420044e-01 -8.441975712776184082e-02 2.734572589397430420e-01 -1.841951906681060791e-01 2.266564816236495972e-01 -2.937544286251068115e-01 2.830738425254821777e-01 1.693553328514099121e-01 5.570228397846221924e-02 2.150785326957702637e-01 -1.943077743053436279e-01 6.202573701739311218e-02 -4.766423255205154419e-02 -9.189137816429138184e-02 1.758193224668502808e-01
2.368406802415847778e-01 1.402500271797180176e-01 2.200582176446914673e-01 -1.076841205358505249e-01 -5.683323834091424942e-03 1.143945157527923584e-01 -1.674428880214691162e-01 7.332197576761245728e-02 -2.720564305782318115e-01 -3.830488026142120361e-01 -8.007804304361343384e-02 7.810682803392410278e-02 -1.774277687072753906e-01 5.601568892598152161e-02 3.664311766624450684e-02 1.772053837776184082e-01 -4.161437973380088806e-02 2.874157130718231201e-01 -3.274446725845336914e-01 6.427193433046340942e-02 9.815530478954315186e-02 1.510144770145416260e-01 -9.222766011953353882e-02 -3.178338706493377686e-01 1.114112734794616699e-01 8.647870272397994995e-02 1.677954494953155518e-01 -2.519368827342987061e-01 6.724747270345687866e-02 1.882262527942657471e-01 -3.132989630103111267e-02 1.641955971717834473e-01
1.250248253345489502e-01 4.736784473061561584e-02 1.515232026576995850e-01 -1.351413279771804810e-01 -1.473822742700576782e-01 -4.447706416249275208e-02 -2.553377449512481689e-01 2.988529205322265625e-02 -4.315518736839294434e-01 -3.497737050056457520e-01 -1.596356332302093506e-01 2.591938972473144531e-01 6.325381249189376831e-02 2.677871286869049072e-01 3.472444042563438416e-02 2.112524025142192841e-02 -2.579304873943328857e-01 2.082498669624328613e-01 -2.636856436729431152e-01 9.549790620803833008e-02 2.053147926926612854e-02 -2.145616710186004639e-02 -1.881471462547779083e-02 -1.648893952369689941e-01 2.211479246616363525e-01 1.456478983163833618e-01 4.969113320112228394e-02 -2.179405093193054199e-01 9.321715682744979858e-02 5.908736214041709900e-02 7.681173831224441528e-02 1.317851543426513672e-01
5.537488497793674469e-03 -9.812850505113601685e-02 -7.849015295505523682e-02 -2.260154932737350464e-01 3.426612615585327148e-01 -1.034457143396139145e-02 -1.880427598953247070e-01 3.393812949070706964e-05 -2.447123974561691284e-01 -2.273734658956527710e-02 8.533568121492862701e-03 -1.155295297503471375e-01 -1.664422266185283661e-02 1.477261781692504883e-01 -2.132636010646820068e-01 1.524396836757659912e-01 -4.028281569480895996e-02 1.410777717828750610e-01 -2.014492005109786987e-01 -1.046316698193550110e-01 -8.093521930277347565e-03 1.477601081132888794e-01 -9.104713797569274902e-02 2.656059265136718750e-01 2.901576459407806396e-01 1.289791166782379150e-01 2.792103588581085205e-01 -9.783562272787094116e-02 1.361025422811508179e-01 -6.070047616958618164e-02 -3.055694997310638428e-01 3.712735474109649658e-01
1.778621673583984375e-01 1.237096935510635376e-01 1.109640076756477356e-01 2.689793407917022705e-01 3.614979237318038940e-02 -3.884623944759368896e-02 -5.013917088508605957e-01 -9.491617977619171143e-02 -1.944488883018493652e-01 -1.023165509104728699e-01 6.626074668020009995e-03 -6.118613481521606445e-02 3.848487511277198792e-02 2.857463359832763672e-01 2.027771919965744019e-01 1.262168288230895996e-01 1.494845282286405563e-02 -5.623165890574455261e-02 -5.494573619216680527e-03 1.081640273332595825e-01 -3.318652510643005371e-01 8.938289247453212738e-03 -1.756926476955413818e-01 -9.692681580781936646e-02 -5.007728934288024902e-02 -1.015027761459350586e-01 2.447029948234558105e-01 -1.929282099008560181e-01 1.100275516510009766e-01 -1.183493658900260925e-01 -2.711243927478790283e-01 1.944393366575241089e-01
2.569392025470733643e-01 -1.818264573812484741e-01 5.095480009913444519e-02 -2.981385290622711182e-01 1.853269040584564209e-01 7.104180008172988892e-02 -3.822404444217681885e-01 -2.080220878124237061e-01 -2.696487605571746826e-01 -3.142492100596427917e-02 -4.251737520098686218e-02 -1.326797008514404297e-01 -1.115945056080818176e-01 -9.319537878036499023e-02 -4.418801516294479370e-02 6.240768358111381531e-02 7.119936496019363403e-02 -2.824105881154537201e-02 -1.327288150787353516e-02 1.778668314218521118e-01 -1.860240697860717773e-01 -2.045640498399734497e-01 -1.009247675538063049e-01 -4.230742156505584717e-02 2.253446131944656372e-01 -6.924362480640411377e-02 4.183000326156616211e-01 4.367002751678228378e-03 2.188250273466110229e-01 9.000949561595916748e-02 4.502800293266773224e-03 2.188301086425781250e-01
1.688640862703323364e-01 -9.830714017152786255e-02 1.549664139747619629e-01 -1.257063895463943481e-01 2.213095128536224365e-01 6.355363875627517700e-02 -3.884237408638000488e-01 -1.099103987216949463e-01 -1.587337106466293335e-01 -2.630613148212432861e-01 -7.241691648960113525e-02 6.358298659324645996e-02 1.644893884658813477e-01 7.774371653795242310e-02 2.301464825868606567e-01 -3.253597021102905273e-02 -4.870015010237693787e-02 9.868502616882324219e-02 4.121350124478340149e-02 1.571795195341110229e-01 -1.780679523944854736e-01 1.329400390386581421e-01 -2.465511560440063477e-01 1.949211955070495605e-01 1.216096580028533936e-01 1.166863813996315002e-01 2.613793015480041504e-01 -2.498452067375183105e-01 -6.485041230916976929e-02 -1.677225977182388306e-01 2.552125137299299240e-03 3.702101409435272217e-01
2.913932800292968750e-01 -8.349665254354476929e-02 -8.938505500555038452e-02 4.638343304395675659e-02 2.683673501014709473e-01 5.726624652743339539e-02 -2.553045749664306641e-01 -2.205931246280670166e-01 -2.933528125286102295e-01 -3.270743787288665771e-01 -2.422742992639541626e-01 6.883843988180160522e-02 5.640731006860733032e-02 -5.374649912118911743e-02 -1.038786116987466812e-02 1.549213826656341553e-01 -2.273009121417999268e-01 -1.337154954671859741e-01 5.103435833007097244e-03 -1.319228559732437134e-01 -7.728614658117294312e-02 4.864609614014625549e-02 3.652644529938697815e-02 1.204938665032386780e-01 2.225054949522018433e-01 2.164278030395507812e-01 1.858139336109161377e-01 1.661389172077178955e-01 -2.810542657971382141e-02 2.455089241266250610e-01 -1.568189412355422974e-01 2.586186528205871582e-01
1.688973307609558105e-01 -1.137007772922515869e-01 2.512723207473754883e-01 1.217344477772712708e-01 4.910858348011970520e-02 1.195544898509979248e-01 -3.213700056076049805e-01 2.467550523579120636e-02 -3.683030307292938232e-01 -2.347380816936492920e-01 -3.329165652394294739e-02 8.463672548532485962e-02 -7.793531566858291626e-02 1.882600784301757812e-01 -1.130938529968261719e-01 2.651537656784057617e-01 -3.345084190368652344e-01 -2.082067541778087616e-02 -8.993123471736907959e-02 -1.023890525102615356e-01 -2.153566479682922363e-01 3.645426407456398010e-02 9.130398184061050415e-02 -1.856360435485839844e-01 1.516681462526321411e-01 7.165389508008956909e-02 7.397507131099700928e-02 4.360182955861091614e-02 2.608606219291687012e-01 -2.017704248428344727e-01 2.053811848163604736e-01 1.688373982906341553e-01
-9.304282069206237793e-02 2.618329226970672607e-01 3.713332116603851318e-02 6.325466185808181763e-02 1.239829063415527344e-01 1.127183213829994202e-01 -2.890658974647521973e-01 -6.132939085364341736e-02 -1.283503621816635132e-01 -2.227314412593841553e-01 -8.991560339927673340e-02 -5.689126998186111450e-02 1.540724188089370728e-01 3.752878010272979736e-01 3.990388289093971252e-02 6.504098325967788696e-02 -1.990161091089248657e-01 -1.611467748880386353e-01 -1.230750381946563721e-01 -8.558573201298713684e-03 -3.232659399509429932e-01 2.685922384262084961e-01 -3.159277737140655518e-01 1.721484065055847168e-01 2.690654364414513111e-04 -7.203298807144165039e-02 3.358973860740661621e-01 -8.076015859842300415e-02 8.547031879425048828e-02 1.471214443445205688e-01 -7.202373445034027100e-02 -9.296628087759017944e-02
8.079671859741210938e-02 2.529783248901367188e-01 1.949161142110824585e-01 -2.628088891506195068e-01 1.466170549392700195e-01 2.681563198566436768e-01 -4.091415405273437500e-01 -5.985558405518531799e-02 3.762615844607353210e-02 -4.253822565078735352e-01 -2.695604562759399414e-01 1.702167093753814697e-02 1.240455284714698792e-01 -7.391612231731414795e-02 -1.451116171665489674e-03 9.260588884353637695e-02 -6.540627032518386841e-02 -1.843492984771728516e-01 -1.372966766357421875e-01 8.758584409952163696e-02 -1.738818548619747162e-02 4.741234332323074341e-02 -2.730464637279510498e-01 -5.294359847903251648e-02 1.207373514771461487e-01 6.234080344438552856e-02 1.542795598506927490e-01 -1.553097218275070190e-01 1.703604608774185181e-01 -4.304790124297142029e-02 -1.219597086310386658e-01 1.282685399055480957e-01
-8.946318179368972778e-02 5.139269679784774780e-02 -6.335061788558959961e-02 1.752193570137023926e-01 3.276949524879455566e-01 2.076839357614517212e-01 -4.126268029212951660e-01 -1.812900416553020477e-02 -1.267602294683456421e-01 -1.217851489782333374e-01 -1.495856642723083496e-01 4.787155240774154663e-02 -1.935666352510452271e-01 3.259647786617279053e-01 -2.619045088067650795e-03 7.213559746742248535e-02 4.992443323135375977e-02 -7.168090436607599258e-03 -2.206197828054428101e-01 8.061496168375015259e-02 -3.352916836738586426e-01 2.699576616287231445e-01 -2.499637603759765625e-01 9.600830823183059692e-02 -3.048746101558208466e-02 -4.278133809566497803e-02 2.978310585021972656e-01 -2.729943254962563515e-03 -7.218844443559646606e-02 -6.175357103347778320e-02 -8.312155306339263916e-02 8.317431062459945679e-02
4.239698499441146851e-02 9.547952562570571899e-02 -6.740265991538763046e-03 -2.964086532592773438e-01 2.413491755723953247e-01 7.522393018007278442e-02 -4.581262469291687012e-01 -2.013947516679763794e-01 -2.491026371717453003e-01 -6.132411211729049683e-02 -3.447471931576728821e-02 -2.976626753807067871e-01 3.337091207504272461e-02 -3.542649000883102417e-02 2.958743087947368622e-02 2.079678922891616821e-01 -2.827171683311462402e-01 -1.164558902382850647e-01 -1.455393433570861816e-01 5.133576691150665283e-03 2.115758955478668213e-01 1.084285527467727661e-01 2.106688171625137329e-01 -1.552540957927703857e-01 3.001856803894042969e-02 -1.406175270676612854e-02 1.560541093349456787e-01 -7.575213909149169922e-02 8.495832234621047974e-02 1.570108346641063690e-02 -1.642248779535293579e-01 2.817913591861724854e-01
3.850533664226531982e-01 1.653590612113475800e-02 1.648526191711425781e-01 -3.438028395175933838e-01 -7.969126105308532715e-02 6.525877118110656738e-02 -8.023226261138916016e-02 -5.899803340435028076e-02 -3.348433375358581543e-01 -3.672470748424530029e-01 -5.378821119666099548e-02 2.157178372144699097e-01 -1.461879462003707886e-01 1.676824688911437988e-01 1.067343577742576599e-01 3.101508505642414093e-02 3.865151479840278625e-02 7.169220596551895142e-02 -2.858324348926544189e-01 1.476917713880538940e-01 1.142470985651016235e-01 9.083628654479980469e-02 -1.438131928443908691e-01 -1.623100787401199341e-01 2.575155496597290039e-01 -5.587508156895637512e-02 1.958953142166137695e-01 -4.423394054174423218e-02 -1.317393928766250610e-01 4.900507256388664246e-02 -1.376215517520904541e-01 1.883053407073020935e-02
-6.992399692535400391e-02 6.261407583951950073e-02 -1.309034228324890137e-01 -6.019221991300582886e-02 1.688715815544128418e-01 -8.615963906049728394e-02 -4.800598621368408203e-01 -1.768518984317779541e-01 -2.276426106691360474e-01 -1.959261298179626465e-01 9.083724021911621094e-02 3.740698099136352539e-02 1.388325393199920654e-01 1.014462932944297791e-01 8.443701267242431641e-02 5.647354573011398315e-02 8.673196285963058472e-02 3.403200805187225342e-01 -1.344982236623764038e-01 1.648407727479934692e-01 -1.856387257575988770e-01 -1.588532933965325356e-03 -3.882777094841003418e-01 1.299658268690109253e-01 8.867542445659637451e-02 2.121240086853504181e-02 1.842119693756103516e-01 -1.009240821003913879e-01 5.811020359396934509e-02 8.661925792694091797e-02 -1.995425224304199219e-01 2.432386875152587891e-01
5.111441761255264282e-02 -5.924089998006820679e-02 2.321773469448089600e-01 -2.304177135229110718e-01 -7.561005651950836182e-02 -6.216428428888320923e-02 -2.820959985256195068e-01 3.908905759453773499e-02 -2.426116466522216797e-01 -1.526668071746826172e-01 1.500653922557830811e-01 2.106009274721145630e-01 -2.735815644264221191e-01 2.546586990356445312e-01 2.302454225718975067e-02 1.438923627138137817e-01 -2.333796024322509766e-01 9.741517156362533569e-02 -1.298825591802597046e-01 -1.745992749929428101e-01 -7.241813093423843384e-02 -1.182869449257850647e-01 -7.429971545934677124e-02 -1.297004967927932739e-01 2.930326163768768311e-01 1.741200089454650879e-01 3.599426448345184326e-01 -4.590108618140220642e-02 1.231815516948699951e-01 1.739704012870788574e-01 -2.760216407477855682e-02 1.981845647096633911e-01
1.695937812328338623e-01 1.565029025077819824e-01 2.134874612092971802e-01 -1.016507968306541443e-01 2.863200008869171143e-01 1.265518516302108765e-01 -2.016849368810653687e-01 2.502928487956523895e-03 -2.436019331216812134e-01 -2.966254651546478271e-01 -6.974439322948455811e-02 -1.747265011072158813e-01 4.975499957799911499e-02 2.651721239089965820e-01 2.682729661464691162e-01 6.744094938039779663e-02 -1.472175568342208862e-01 2.086972147226333618e-01 6.267601251602172852e-02 3.172822594642639160e-01 -1.020148247480392456e-01 6.885712593793869019e-02 -1.906166672706604004e-01 1.348219811916351318e-01 2.147230952978134155e-01 5.844904854893684387e-02 2.532087266445159912e-01 -1.510223597288131714e-01 3.040486574172973633e-02 9.324818104505538940e-02 -1.200578585267066956e-01 1.419949829578399658e-01
2.242562919855117798e-01 1.833783276379108429e-02 1.109682172536849976e-01 -2.180956900119781494e-01 3.903485834598541260e-02 2.749106585979461670e-01 -2.883694469928741455e-01 1.056769639253616333e-01 -1.818571537733078003e-01 -1.380511373281478882e-01 1.694958359003067017e-01 1.579862646758556366e-02 -1.233947426080703735e-01 1.688808947801589966e-02 -2.265518605709075928e-01 2.825907245278358459e-02 -3.179651219397783279e-03 5.787726491689682007e-03 -7.963992655277252197e-02 1.703198254108428955e-02 2.196375094354152679e-02 3.274784088134765625e-01 1.953124403953552246e-01 -1.345734894275665283e-01 5.481996387243270874e-02 -2.407235801219940186e-01 1.767689585685729980e-01 -3.021475970745086670e-01 -2.915457785129547119e-01 2.956623770296573639e-02 5.668943002820014954e-02 3.550871312618255615e-01
4.629335999488830566e-01 3.393447995185852051e-01 -2.020526118576526642e-02 -1.509395837783813477e-01 -2.184946276247501373e-02 4.400220885872840881e-02 -3.156737387180328369e-01 -2.161269634962081909e-01 -7.414448261260986328e-02 -5.706555093638598919e-04 8.535436540842056274e-02 -6.545125693082809448e-02 -1.469673216342926025e-01 2.067221254110336304e-01 -1.139978412538766861e-02 7.718283683061599731e-02 1.916921138763427734e-02 -3.258365392684936523e-02 -9.968256205320358276e-02 -1.147624570876359940e-02 -2.202005982398986816e-01 -4.845329374074935913e-02 5.969500541687011719e-02 2.214811146259307861e-01 2.836834788322448730e-01 9.281773120164871216e-02 2.227021902799606323e-01 2.043129652738571167e-01 8.656649850308895111e-03 9.313544631004333496e-02 -7.530164718627929688e-02 3.182495832443237305e-01
-5.997054278850555420e-03 8.503989130258560181e-02 -8.143290132284164429e-02 -2.170936018228530884e-01 -2.344606630504131317e-02 1.295661628246307373e-01 -3.599129915237426758e-01 -1.672724075615406036e-02 -1.633911728858947754e-01 -1.107650846242904663e-01 -4.548206552863121033e-02 8.023467659950256348e-02 2.831424400210380554e-02 1.327458918094635010e-01 1.755652576684951782e-01 7.657366991043090820e-02 -1.940018832683563232e-01 -1.266143918037414551e-01 -3.500102758407592773e-01 -6.843221932649612427e-02 -3.253685235977172852e-01 1.745018810033798218e-01 1.595803946256637573e-01 -1.105868220329284668e-01 3.197792768478393555e-01 -3.270529210567474365e-02 4.424436017870903015e-02 -5.612196400761604309e-03 3.698218762874603271e-01 1.030929088592529297e-01 1.280542165040969849e-01 2.554495930671691895e-01
2.119575142860412598e-01 -3.632389754056930542e-02 2.248912304639816284e-01 -1.099517643451690674e-01 -2.307688593864440918e-01 -4.233443364500999451e-02 -3.096568882465362549e-01 2.470610849559307098e-02 -4.089121520519256592e-01 -1.312749832868576050e-01 -3.757133334875106812e-02 -6.185339391231536865e-02 -4.322351515293121338e-02 2.203088700771331787e-01 8.803551318123936653e-04 1.307384073734283447e-01 -2.170335352420806885e-01 1.815251111984252930e-01 -3.472620248794555664e-01 -8.553774654865264893e-02 2.133674547076225281e-02 -3.530756384134292603e-02 -4.756838828325271606e-02 -3.186255395412445068e-01 1.908962279558181763e-01 9.318964928388595581e-02 2.364263236522674561e-01 -1.969774514436721802e-01 6.748035550117492676e-02 -3.228947892785072327e-02 1.905759982764720917e-02 1.521041244268417358e-01
7.165662827901542187e-04 -1.896360074169933796e-03 -2.849242687225341797e-01 -3.544193208217620850e-01 5.394120514392852783e-02 2.119558006525039673e-01 -1.562197059392929077e-01 -1.704445183277130127e-01 -4.675224795937538147e-02 -3.882633447647094727e-01 8.146213740110397339e-02 8.392284065485000610e-02 -7.227519154548645020e-02 -3.204156830906867981e-02 8.374216407537460327e-02 9.448008984327316284e-02 -1.051609516143798828e-01 -1.733577549457550049e-01 -2.237265110015869141e-01 -1.522035896778106689e-01 -1.592397987842559814e-01 2.083390951156616211e-01 -9.727070480585098267e-02 -1.165573075413703918e-01 4.618901759386062622e-02 -1.047308817505836487e-01 2.864372134208679199e-01 -3.369369730353355408e-02 2.429184913635253906e-01 2.161996066570281982e-01 1.889236122369766235e-01 2.433909922838211060e-01
8.060393482446670532e-02 3.329549729824066162e-02 1.516457200050354004e-01 1.212856397032737732e-01 1.416249573230743408e-01 1.852669417858123779e-01 -2.363105565309524536e-01 6.040015071630477905e-02 -1.788817197084426880e-01 -3.044838309288024902e-01 3.634212166070938110e-02 3.299994766712188721e-02 -3.247921913862228394e-02 8.148602396249771118e-02 -1.380114629864692688e-02 1.904633454978466034e-02 -3.681309521198272705e-02 -6.431132555007934570e-02 -1.990380231291055679e-03 -4.681058973073959351e-02 -1.489836424589157104e-01 1.604818254709243774e-01 -4.354669153690338135e-01 2.186015099287033081e-01 1.092963889241218567e-01 -4.634330794215202332e-02 5.416112542152404785e-01 -2.132294774055480957e-01 4.622726514935493469e-02 2.776152454316616058e-02 -2.171856164932250977e-01 -9.702301025390625000e-02
2.000977843999862671e-01 1.141688302159309387e-01 -4.774923995137214661e-02 -2.688018679618835449e-01 3.939077258110046387e-02 2.219355851411819458e-01 -4.251321852207183838e-01 -2.630118131637573242e-01 -1.441987603902816772e-01 -1.355744451284408569e-01 -1.835854351520538330e-02 1.063793748617172241e-01 -4.739243537187576294e-03 -4.727153107523918152e-02 1.457089558243751526e-03 1.913651227951049805e-01 -2.210501879453659058e-01 -1.846506744623184204e-01 -2.476679384708404541e-01 -2.945960760116577148e-01 3.450354561209678650e-02 -2.329779416322708130e-02 -1.084455400705337524e-01 3.068895041942596436e-01 1.042233705520629883e-01 4.214664921164512634e-02 1.162892132997512817e-01 1.366642117500305176e-01 1.576216220855712891e-01 -1.851291358470916748e-01 -1.817260533571243286e-01 7.889370620250701904e-02
1.318888813257217407e-01 -1.572875119745731354e-02 2.296409904956817627e-01 -1.912128031253814697e-01 -4.759269952774047852e-02 7.742287218570709229e-02 -5.766661167144775391e-01 -4.186906293034553528e-02 5.881410092115402222e-02 5.525543540716171265e-02 -1.440692842006683350e-01 -8.103296160697937012e-02 1.423668563365936279e-01 1.155271455645561218e-01 7.929842919111251831e-02 -1.141469765570946038e-04 3.129523247480392456e-02 -1.226091906428337097e-01 4.368043318390846252e-02 1.017067953944206238e-01 -1.234285384416580200e-01 -1.431467980146408081e-01 -1.700512021780014038e-01 -4.366153106093406677e-02 2.349095642566680908e-01 -1.310184746980667114e-01 2.282109111547470093e-01 -8.939814567565917969e-02 9.057622402906417847e-02 3.983418345451354980e-01 -1.300035864114761353e-01 2.564193308353424072e-01
1.225226968526840210e-01 -1.338896751403808594e-01 4.098749160766601562e-01 -1.393571197986602783e-01 -9.117977321147918701e-02 1.598049998283386230e-01 -1.304679811000823975e-01 -1.481880992650985718e-01 -8.113450556993484497e-02 -3.102402389049530029e-01 6.248741596937179565e-02 1.616744548082351685e-01 -8.107227832078933716e-02 4.987893700599670410e-01 -1.260122954845428467e-01 2.153604477643966675e-01 -2.424545884132385254e-01 3.404075652360916138e-02 -1.059790477156639099e-01 3.532862663269042969e-02 -3.166038542985916138e-02 -5.368269234895706177e-02 1.282923668622970581e-01 -1.771102994680404663e-01 8.074061572551727295e-02 -2.521307170391082764e-01 1.740162968635559082e-01 -1.752270013093948364e-02 1.044677477329969406e-02 1.656617522239685059e-01 5.353361740708351135e-02 3.290443867444992065e-02
2.929997444152832031e-01 8.752577751874923706e-02 1.665487512946128845e-02 -2.104364335536956787e-01 2.617734074592590332e-01 -9.567552059888839722e-02 -4.096430540084838867e-01 -2.416690140962600708e-01 -2.211448550224304199e-01 -9.116652607917785645e-02 -1.839065998792648315e-01 -3.491035476326942444e-02 -1.503445673733949661e-02 1.357752829790115356e-01 -4.040483012795448303e-02 2.825420349836349487e-02 -7.985504344105720520e-03 -2.639856636524200439e-01 -2.435769289731979370e-01 -8.650371432304382324e-02 -5.863151699304580688e-02 8.017176389694213867e-02 -1.032114923000335693e-01 3.062174916267395020e-01 -1.467608809471130371e-01 -1.546637564897537231e-01 7.833877205848693848e-02 -3.572860732674598694e-02 1.365526169538497925e-01 5.234378203749656677e-02 -6.826689094305038452e-02 3.389967083930969238e-01
-2.241353504359722137e-02 3.793839737772941589e-02 -2.320354580879211426e-01 -2.570657730102539062e-01 -1.608821153640747070e-01 1.168196797370910645e-01 -3.310398459434509277e-01 -1.552377194166183472e-01 -1.121494732797145844e-02 -1.944648176431655884e-01 -7.615240663290023804e-02 -1.068608611822128296e-01 1.278597488999366760e-02 1.517118662595748901e-01 1.123915538191795349e-01 2.312158979475498199e-02 -1.682770103216171265e-01 -1.315316259860992432e-01 -2.838154733180999756e-01 -2.555012404918670654e-01 -2.920751869678497314e-01 1.714531630277633667e-01 1.115422248840332031e-01 -1.500561535358428955e-01 1.524011641740798950e-01 -1.138513684272766113e-01 2.798259258270263672e-01 -5.522628501057624817e-02 1.317617148160934448e-01 2.708061337471008301e-01 1.481345295906066895e-02 2.526696920394897461e-01
4.131092131137847900e-02 -1.027873903512954712e-01 -1.019136980175971985e-01 4.691976588219404221e-03 -1.375973075628280640e-01 2.011130303144454956e-01 -3.496047854423522949e-01 -2.035360187292098999e-01 -5.674550682306289673e-02 -2.601270675659179688e-01 7.931160181760787964e-02 -9.521976113319396973e-03 7.994294911623001099e-02 8.630105853080749512e-02 1.624373532831668854e-02 5.190999433398246765e-02 -3.753404021263122559e-01 -1.643703281879425049e-01 -2.343477755784988403e-01 -1.405463218688964844e-01 -2.633133232593536377e-01 1.920007765293121338e-01 1.802924722433090210e-01 -1.298227310180664062e-01 3.335370719432830811e-01 -8.673206903040409088e-03 4.924924671649932861e-02 -1.293933689594268799e-01 2.507221400737762451e-01 9.164081513881683350e-02 -1.697619073092937469e-02 2.450707107782363892e-01
5.510287731885910034e-02 2.003805637359619141e-01 -1.021074280142784119e-01 1.859967410564422607e-01 -2.531758695840835571e-02 1.828133761882781982e-01 -3.109088540077209473e-01 1.659754067659378052e-01 -2.737744152545928955e-01 -3.133380115032196045e-01 -2.651646137237548828e-01 -1.504615247249603271e-01 2.653664946556091309e-01 3.437936305999755859e-02 -1.097846478223800659e-01 1.902606040239334106e-01 -7.043662667274475098e-02 1.922448873519897461e-01 -1.237951368093490601e-01 -1.200142502784729004e-01 4.649774730205535889e-02 4.135223105549812317e-02 -4.236580803990364075e-02 1.461300104856491089e-01 1.305751055479049683e-01 -3.475349247455596924e-01 1.439921855926513672e-01 2.142014801502227783e-01 -5.990654230117797852e-02 8.214248716831207275e-02 -5.081691197119653225e-04 2.326540946960449219e-01
1.008624359965324402e-01 2.314380854368209839e-01 3.027435578405857086e-02 -3.394242525100708008e-01 2.364475280046463013e-01 6.158082559704780579e-02 -2.167032659053802490e-01 -1.672175973653793335e-01 -1.197761967778205872e-01 -8.796386420726776123e-02 -1.885520964860916138e-01 -4.575584083795547485e-02 1.996444351971149445e-02 -4.709528386592864990e-02 -8.576268702745437622e-02 -3.904531523585319519e-02 -3.006848879158496857e-02 -1.383997220546007156e-02 -4.051934182643890381e-01 1.484376192092895508e-01 -1.386224627494812012e-01 9.050710126757621765e-03 -2.111417204141616821e-01 -2.948920130729675293e-01 3.452790677547454834e-01 -2.233886718750000000e-02 1.477700024843215942e-01 5.175254493951797485e-02 -1.694998443126678467e-01 -1.249354034662246704e-01 -1.795442402362823486e-01 2.352293580770492554e-01
1.297149360179901123e-01 2.065331935882568359e-01 -1.156918331980705261e-01 -4.080798923969268799e-01 7.799681741744279861e-03 1.452462524175643921e-01 4.914486780762672424e-02 1.972146332263946533e-01 -9.800674766302108765e-02 -5.459754168987274170e-02 8.779374510049819946e-02 -1.236957032233476639e-02 -1.419511288404464722e-01 1.129743382334709167e-01 -1.458293646574020386e-01 4.615132510662078857e-01 -1.566352695226669312e-01 8.289054036140441895e-02 -9.076447039842605591e-02 -5.088879540562629700e-02 7.405235618352890015e-02 -3.296675905585289001e-02 3.225895762443542480e-02 6.448803097009658813e-02 8.470773696899414062e-02 -3.258801400661468506e-01 2.978194355964660645e-01 -9.093096107244491577e-02 -1.895462870597839355e-01 1.958007514476776123e-01 -1.334954351186752319e-01 2.325707226991653442e-01
1.345556378364562988e-01 1.766712069511413574e-01 7.509560137987136841e-02 -1.135166734457015991e-01 4.657801613211631775e-02 -1.087322458624839783e-02 -5.278674960136413574e-01 9.683835320174694061e-03 -2.247939817607402802e-02 -1.256605088710784912e-01 -1.214555129408836365e-01 -1.571968048810958862e-01 1.091230809688568115e-01 1.992724239826202393e-01 -2.874910086393356323e-02 1.328368484973907471e-01 -1.695904880762100220e-01 2.296067923307418823e-01 -9.366089105606079102e-02 1.675879508256912231e-01 -3.240616247057914734e-02 4.181187152862548828e-01 -7.750289142131805420e-02 6.245543062686920166e-02 1.453634798526763916e-01 1.295251548290252686e-01 8.673218637704849243e-02 1.072994992136955261e-01 -1.375883668661117554e-01 1.990011893212795258e-02 -2.941766381263732910e-01 2.415676414966583252e-01
7.247837632894515991e-02 7.605566084384918213e-02 3.774545788764953613e-01 2.159191071987152100e-01 2.219616174697875977e-01 -5.196237191557884216e-02 -3.095453083515167236e-01 -1.336964666843414307e-01 -2.868985235691070557e-01 -3.893207311630249023e-01 1.414565145969390869e-01 -7.362328469753265381e-02 9.441877901554107666e-02 1.627750396728515625e-01 -4.079859331250190735e-02 6.593121588230133057e-02 -8.377052098512649536e-02 -2.349378541111946106e-02 -1.036692261695861816e-01 -4.394519142806529999e-03 -2.962888181209564209e-01 1.777499467134475708e-01 -2.948321104049682617e-01 9.372832626104354858e-02 1.235050931572914124e-01 -1.286519877612590790e-02 2.647201418876647949e-01 -6.098849698901176453e-02 1.118978112936019897e-02 7.865617424249649048e-02 -5.970285460352897644e-02 -3.089239820837974548e-02
2.326318919658660889e-01 5.500454083085060120e-02 2.079327702522277832e-01 -7.764766365289688110e-02 -1.735240072011947632e-01 -6.771240383386611938e-02 -2.205475419759750366e-01 -7.107723969966173172e-03 -4.288666546344757080e-01 -1.292442381381988525e-01 6.420050561428070068e-02 3.850769251585006714e-02 -1.123988106846809387e-01 2.330506592988967896e-01 1.075625717639923096e-01 8.131665736436843872e-02 -2.185827344655990601e-01 2.605262100696563721e-01 -4.475854933261871338e-01 3.598974272608757019e-02 -2.660084515810012817e-02 7.014735043048858643e-02 -1.749907135963439941e-01 -2.056111097335815430e-01 1.315827816724777222e-01 1.372045576572418213e-01 2.420255094766616821e-01 -6.608397234231233597e-03 6.532832235097885132e-02 -7.598540931940078735e-02 -6.675934884697198868e-03 1.348688751459121704e-01
9.449755400419235229e-02 -5.562376976013183594e-02 -2.177316993474960327e-01 1.377770155668258667e-01 2.438275814056396484e-01 8.183786273002624512e-02 -3.586741983890533447e-01 -1.704279929399490356e-01 8.459259988740086555e-04 -3.195422589778900146e-01 -1.657810956239700317e-01 -7.875829190015792847e-02 -2.259949408471584320e-02 7.448663469403982162e-03 2.003467381000518799e-01 2.853448688983917236e-01 -2.299973517656326294e-01 -3.581589087843894958e-02 -2.431567013263702393e-01 8.754887431859970093e-02 -1.642767935991287231e-01 1.181364059448242188e-01 1.593145579099655151e-01 9.676391631364822388e-02 1.148795634508132935e-01 -8.160075172781944275e-03 1.989487111568450928e-01 -8.902298286557197571e-03 7.290396839380264282e-02 1.376604661345481873e-02 -2.141552120447158813e-01 3.726577162742614746e-01
1.782868653535842896e-01 -3.604142740368843079e-02 1.178928017616271973e-01 1.049216743558645248e-02 -2.167193219065666199e-03 3.061629831790924072e-01 -2.069653421640396118e-01 3.111382015049457550e-02 -1.062844395637512207e-01 -9.404833614826202393e-02 4.115397036075592041e-01 5.281892046332359314e-02 -2.554695606231689453e-01 -7.915982045233249664e-03 1.067181751132011414e-01 -4.359045997262001038e-03 -1.193557679653167725e-01 -8.846356719732284546e-02 -1.408598273992538452e-01 -1.164962574839591980e-01 3.997905552387237549e-02 2.953855991363525391e-01 -1.110063418745994568e-01 3.159910738468170166e-01 1.249733101576566696e-02 1.933387368917465210e-01 2.357398346066474915e-02 -1.981567293405532837e-01 -7.581654191017150879e-02 2.357720434665679932e-01 9.499342739582061768e-02 3.769681751728057861e-01
2.182793170213699341e-01 6.090942397713661194e-02 2.773727476596832275e-01 -8.254794776439666748e-02 1.938667148351669312e-01 1.257840394973754883e-01 -2.900291085243225098e-01 -9.622333943843841553e-02 1.499623358249664307e-01 -1.806613057851791382e-01 3.233088552951812744e-02 1.066151559352874756e-01 1.388278007507324219e-01 3.426395589485764503e-03 1.794784069061279297e-01 3.256703913211822510e-01 5.979190766811370850e-02 8.846157789230346680e-02 -1.923598721623420715e-02 1.856925487518310547e-01 -2.256829589605331421e-01 -1.666284352540969849e-01 -2.506204247474670410e-01 -1.058563143014907837e-01 1.461168080568313599e-01 -7.494335621595382690e-02 2.562974691390991211e-01 -2.021372169256210327e-01 2.751193940639495850e-01 1.608512550592422485e-01 -7.204467803239822388e-02 2.319047898054122925e-01
-9.676895290613174438e-02 -1.210935506969690323e-02 -2.540882304310798645e-02 -2.298711538314819336e-01 1.134029030799865723e-01 1.641131490468978882e-01 -3.778018653392791748e-01 -1.894477456808090210e-01 -2.739353664219379425e-02 -3.455912470817565918e-01 -1.082138493657112122e-01 1.391338258981704712e-01 -9.381400048732757568e-02 3.543988466262817383e-01 1.854635477066040039e-01 4.108917713165283203e-02 3.074984438717365265e-02 -9.746661409735679626e-03 -5.591668933629989624e-02 1.425811797380447388e-01 -2.725254297256469727e-01 1.100470647215843201e-01 -1.410764604806900024e-01 1.880104988813400269e-01 2.572835981845855713e-01 -1.079874336719512939e-01 7.434666901826858521e-02 -3.284661173820495605e-01 -3.851136192679405212e-02 -1.468130201101303101e-01 2.705867227632552385e-04 -1.280995309352874756e-01
1.237679868936538696e-01 -4.851797968149185181e-02 2.436450421810150146e-01 -1.544065475463867188e-01 1.624356210231781006e-01 2.134198248386383057e-01 -1.993197947740554810e-01 -1.174784973263740540e-01 -1.942395567893981934e-01 -2.429463416337966919e-01 1.716278679668903351e-02 -3.403690084815025330e-02 1.902171969413757324e-01 1.951337605714797974e-01 1.891537606716156006e-01 1.915001869201660156e-01 1.129986494779586792e-01 -1.226574331521987915e-01 -4.017974063754081726e-02 3.473402559757232666e-01 -3.034718036651611328e-01 2.059901058673858643e-01 -2.997400760650634766e-01 1.389192938804626465e-01 1.460037529468536377e-01 -7.429022341966629028e-02 2.031224668025970459e-01 -1.056906282901763916e-01 -1.375668793916702271e-01 -9.541006875224411488e-04 -8.359224349260330200e-02 1.726921945810317993e-01
4.653439298272132874e-02 7.459204643964767456e-02 1.842501163482666016e-01 -2.196658849716186523e-01 -7.640066742897033691e-02 2.148318439722061157e-01 -1.820382289588451385e-02 5.290599167346954346e-02 -4.049023389816284180e-01 -2.396829426288604736e-01 6.529001146554946899e-02 2.324552237987518311e-01 5.490384995937347412e-02 1.345271766185760498e-01 -3.055101819336414337e-02 1.841709166765213013e-01 -3.168610855937004089e-02 2.754559814929962158e-01 -1.685436964035034180e-01 -8.319106884300708771e-03 -1.421428024768829346e-01 -1.045162137597799301e-02 -1.983122825622558594e-01 -3.735680580139160156e-01 2.500818073749542236e-01 -2.022627443075180054e-01 5.863898992538452148e-02 -3.681692108511924744e-02 -9.510862082242965698e-02 5.667408555746078491e-02 -1.232234165072441101e-01 2.811676263809204102e-01
-4.773283004760742188e-02 6.764747947454452515e-02 -1.372241824865341187e-01 -3.940831124782562256e-01 1.607043147087097168e-01 2.880722880363464355e-01 -2.446372210979461670e-01 -2.570727467536926270e-01 -2.979648113250732422e-01 -2.566839754581451416e-01 3.008942604064941406e-01 -1.471382565796375275e-02 2.113810777664184570e-01 2.542964816093444824e-01 1.271096318960189819e-01 5.622348561882972717e-02 1.555326879024505615e-01 -8.916153013706207275e-02 3.628766164183616638e-02 -4.473729431629180908e-02 1.127019003033638000e-01 -1.149764358997344971e-01 -3.501740097999572754e-02 2.893880195915699005e-02 2.266239523887634277e-01 1.395031809806823730e-01 1.680469810962677002e-01 4.823802411556243896e-02 1.398564577102661133e-01 -5.615011975169181824e-02 -8.869201689958572388e-02 1.215293854475021362e-01
8.521709591150283813e-02 2.249882072210311890e-01 1.820376068353652954e-01 1.104832589626312256e-01 -7.484633475542068481e-02 2.193519920110702515e-01 -1.052264645695686340e-01 -2.196886017918586731e-02 3.373171761631965637e-02 -2.587364427745342255e-02 -1.346538215875625610e-01 -1.639748066663742065e-01 3.540173545479774475e-02 1.263570785522460938e-01 1.573166847229003906e-01 2.873513698577880859e-01 -1.800552159547805786e-01 -2.197117544710636139e-02 -8.763359487056732178e-02 4.738030955195426941e-02 -1.610760539770126343e-01 2.553006410598754883e-01 -3.188222050666809082e-01 -6.732176244258880615e-02 -6.324458867311477661e-02 1.230031624436378479e-01 2.023579031229019165e-01 -3.061394393444061279e-01 1.206587329506874084e-01 -2.872883677482604980e-01 -2.397244125604629517e-01 3.341329097747802734e-01
2.053447961807250977e-01 6.793826073408126831e-02 2.822073400020599365e-01 -1.769504994153976440e-01 3.934028372168540955e-02 1.002410724759101868e-01 -2.768653035163879395e-01 -2.046511135995388031e-02 9.553515911102294922e-02 -2.648196816444396973e-01 -2.405993044376373291e-01 1.627832353115081787e-01 -9.886843711137771606e-02 2.458353191614151001e-01 -1.439432147890329361e-02 -2.321026027202606201e-01 1.643320471048355103e-01 -4.777714237570762634e-02 -2.473252415657043457e-01 -1.460797786712646484e-01 6.993087939918041229e-03 1.322670131921768188e-01 -4.557572007179260254e-01 -6.185342743992805481e-02 8.464559167623519897e-02 7.249708473682403564e-02 1.561645269393920898e-01 4.042121116071939468e-03 -2.428948692977428436e-02 5.587343871593475342e-02 -1.435878593474626541e-02 2.898994386196136475e-01
1.311719566583633423e-01 5.626189336180686951e-02 1.406102925539016724e-01 6.212979927659034729e-02 1.317982561886310577e-02 2.172562666237354279e-02 2.861620113253593445e-02 -4.499916732311248779e-02 -3.658191859722137451e-01 -4.608829319477081299e-01 -5.306132510304450989e-02 1.939179152250289917e-01 -1.044767126441001892e-01 2.637299001216888428e-01 3.661629185080528259e-02 -2.772851660847663879e-02 3.570843487977981567e-02 1.499277204275131226e-01 -3.118796646595001221e-01 4.058360308408737183e-02 9.933051466941833496e-02 -2.735201641917228699e-02 -9.434235841035842896e-02 -2.512007653713226318e-01 2.868255972862243652e-01 -1.110423132777214050e-01 1.755597442388534546e-01 -2.014684528112411499e-01 1.721315085887908936e-02 1.512316912412643433e-01 9.045137465000152588e-02 2.839500010013580322e-01
1.569912731647491455e-01 5.438788980245590210e-02 9.586944431066513062e-02 -1.161381676793098450e-01 1.483138948678970337e-01 1.232378929853439331e-02 -3.465881645679473877e-01 5.355719104409217834e-02 -6.086954474449157715e-02 -3.478421568870544434e-01 -1.136244833469390869e-01 8.216492086648941040e-02 3.866268992424011230e-01 2.085570544004440308e-01 1.227382048964500427e-01 -2.783771604299545288e-02 -8.383076637983322144e-02 -1.313530206680297852e-01 -2.256523631513118744e-02 2.383412867784500122e-01 -1.028782129287719727e-02 2.238427698612213135e-01 -2.913571000099182129e-01 2.566384375095367432e-01 1.877108514308929443e-01 8.920206129550933838e-02 2.409974187612533569e-01 -2.156105041503906250e-01 3.691473510116338730e-03 6.294672191143035889e-02 -1.989165134727954865e-02 1.292555034160614014e-01
2.232835292816162109e-01 -1.385995303280651569e-03 3.315200209617614746e-01 -5.370125547051429749e-02 -2.278747409582138062e-01 -6.902445852756500244e-02 -2.333507537841796875e-01 7.959814369678497314e-02 -4.404469132423400879e-01 -1.060095727443695068e-01 -2.631040289998054504e-02 4.257211834192276001e-02 -6.554044783115386963e-02 2.165990620851516724e-01 5.520326271653175354e-02 5.339112249203026295e-04 -2.305490225553512573e-01 1.834919452667236328e-01 -3.412147164344787598e-01 5.885750986635684967e-03 1.358215231448411942e-02 1.231592148542404175e-01 -1.347007006406784058e-01 -2.089473754167556763e-01 2.106954008340835571e-01 -8.415447920560836792e-02 2.774446606636047363e-01 -1.184752508997917175e-01 1.525045782327651978e-01 -3.332922980189323425e-02 -6.586230825632810593e-03 1.026671528816223145e-01
3.049663305282592773e-01 -3.184151649475097656e-02 -1.953144669532775879e-01 1.426459550857543945e-01 1.983517780900001526e-02 3.243407979607582092e-02 -5.210645198822021484e-01 -1.153322607278823853e-01 -1.457206159830093384e-02 -4.005539789795875549e-02 -1.468561887741088867e-01 2.592521309852600098e-01 -6.015168502926826477e-02 1.238263864070177078e-02 2.802393436431884766e-01 6.156503036618232727e-02 -1.178569123148918152e-01 8.172393590211868286e-02 -2.511146366596221924e-01 1.695334017276763916e-01 -3.942142799496650696e-02 2.412051260471343994e-01 -2.856572866439819336e-01 4.133263230323791504e-02 8.788426965475082397e-02 3.796435520052909851e-02 1.107586175203323364e-01 1.382206380367279053e-01 -4.420498013496398926e-02 9.990251064300537109e-02 -2.365071773529052734e-01 1.439470499753952026e-01
2.274225950241088867e-01 -2.417272515594959259e-02 2.155055552721023560e-01 -1.397607326507568359e-01 -1.170048639178276062e-01 -1.372558772563934326e-01 -2.777120471000671387e-01 8.921974897384643555e-02 -3.674842417240142822e-01 -1.355942636728286743e-01 3.258987143635749817e-02 -1.733496412634849548e-02 -3.034365735948085785e-02 3.582613766193389893e-01 1.321786344051361084e-01 1.330244392156600952e-01 -2.392239570617675781e-01 2.190818041563034058e-01 -4.194676578044891357e-01 -7.248043548315763474e-03 1.733600720763206482e-02 -4.564732313156127930e-03 -3.665240854024887085e-02 -1.866520047187805176e-01 9.568599611520767212e-02 1.782239824533462524e-01 2.208089083433151245e-01 -8.675330132246017456e-02 3.876636736094951630e-03 -1.262406855821609497e-01 -7.539349049329757690e-02 9.111165255308151245e-02
2.786830812692642212e-02 -1.173052787780761719e-01 -1.045242324471473694e-01 -2.329175770282745361e-01 -2.228382229804992676e-02 2.045046091079711914e-01 -3.715085983276367188e-01 -2.055340819060802460e-02 -1.737914979457855225e-01 -1.603763401508331299e-01 -9.469558298587799072e-02 1.454723179340362549e-01 -5.678665637969970703e-02 3.376686945557594299e-02 1.257319599390029907e-01 2.045810222625732422e-02 -1.297902762889862061e-01 -5.637056753039360046e-02 -2.710986733436584473e-01 -2.329152524471282959e-01 -2.664149403572082520e-01 1.638159751892089844e-01 6.807398796081542969e-02 -1.024877727031707764e-01 3.117283582687377930e-01 -1.103162467479705811e-01 8.731632679700851440e-02 4.115748032927513123e-02 1.809175312519073486e-01 1.596454381942749023e-01 5.307858437299728394e-02 4.387100338935852051e-01
2.412797063589096069e-01 -8.332689106464385986e-02 1.550205945968627930e-01 -9.806564450263977051e-02 -2.214021980762481689e-01 -5.306164175271987915e-02 -1.942169517278671265e-01 -3.188361600041389465e-02 -3.618299365043640137e-01 -1.909516006708145142e-01 2.987139625474810600e-03 -3.094040788710117340e-02 -1.475472450256347656e-01 4.065101146697998047e-01 7.733290642499923706e-02 4.133113846182823181e-02 -2.893267869949340820e-01 1.541496217250823975e-01 -3.733882009983062744e-01 -3.967836871743202209e-02 -1.458421535789966583e-02 -4.768286831676959991e-03 -1.216655224561691284e-01 -2.451763302087783813e-01 7.917058467864990234e-02 1.312151402235031128e-01 1.620260030031204224e-01 -1.510770767927169800e-01 7.371339946985244751e-02 -9.615810215473175049e-02 -1.305845826864242554e-01 1.401900649070739746e-01
2.810447812080383301e-01 1.203263550996780396e-01 2.604889869689941406e-01 -4.579116776585578918e-02 -1.108871996402740479e-01 6.602266430854797363e-02 -2.833381593227386475e-01 -5.425785481929779053e-02 -3.809857666492462158e-01 -3.890993297100067139e-01 4.284722357988357544e-02 1.810901015996932983e-01 -3.317034244537353516e-02 1.433823257684707642e-01 -1.013700887560844421e-01 -8.961241692304611206e-02 -1.061470434069633484e-01 2.555363476276397705e-01 -3.493721485137939453e-01 -1.797563582658767700e-02 -6.140065193176269531e-02 4.860024899244308472e-02 -1.619375199079513550e-01 -1.607079058885574341e-01 1.400333493947982788e-01 -8.483096957206726074e-03 1.695315837860107422e-01 -1.270406395196914673e-01 -3.528781235218048096e-02 1.968237459659576416e-01 -6.833862047642469406e-03 6.193280220031738281e-02
7.302147895097732544e-02 -7.628778368234634399e-02 1.439563930034637451e-01 -1.313781142234802246e-01 -2.545803189277648926e-01 1.288145966827869415e-02 -4.091491699218750000e-01 1.127927750349044800e-01 -2.699605524539947510e-01 -2.434920519590377808e-01 -7.476423680782318115e-02 3.325875997543334961e-01 -1.051619723439216614e-01 2.044589519500732422e-01 7.597617059946060181e-02 2.024781703948974609e-01 -2.265672534704208374e-01 -3.258414939045906067e-02 -2.866120934486389160e-01 -1.544626504182815552e-01 8.426865190267562866e-02 1.311090439558029175e-01 -7.235793024301528931e-02 -3.341692388057708740e-01 1.122270077466964722e-01 3.845232725143432617e-02 1.015756428241729736e-01 -1.124470084905624390e-01 9.239299595355987549e-02 3.644044324755668640e-02 -4.647564888000488281e-02 9.541267156600952148e-02
8.449596166610717773e-02 1.846489459276199341e-01 2.304903715848922729e-01 -8.272650092840194702e-02 9.363084286451339722e-02 6.638226658105850220e-02 -1.344751268625259399e-01 1.611070483922958374e-01 -4.840577840805053711e-01 -2.761253118515014648e-01 2.241219207644462585e-02 2.405049838125705719e-02 -4.148300737142562866e-02 1.099133044481277466e-01 2.060769647359848022e-01 1.025272160768508911e-01 -1.695882901549339294e-02 1.971042752265930176e-01 -2.047010362148284912e-01 8.231537044048309326e-02 -8.464849740266799927e-02 6.526017189025878906e-02 -9.671117179095745087e-03 -4.133576154708862305e-01 1.677152663469314575e-01 -7.856294512748718262e-02 2.751995325088500977e-01 -1.343132555484771729e-01 -1.306358724832534790e-02 1.734314411878585815e-01 -2.392188645899295807e-02 1.845782548189163208e-01
-5.259259045124053955e-02 1.406298279762268066e-01 2.321683764457702637e-01 -2.951256036758422852e-01 1.922240257263183594e-01 -1.295099854469299316e-01 -9.357602149248123169e-02 -3.918849676847457886e-02 -1.394684761762619019e-01 -3.661884963512420654e-01 -1.872023940086364746e-01 -1.328001543879508972e-02 8.116538077592849731e-02 2.315616160631179810e-01 1.644921451807022095e-01 -3.025591373443603516e-02 -2.661502361297607422e-01 6.347173452377319336e-02 -1.887082159519195557e-01 1.177672371268272400e-01 -1.242302581667900085e-01 8.741502650082111359e-03 -3.898898065090179443e-01 -6.351061910390853882e-02 1.313963383436203003e-01 1.509082224220037460e-02 2.778114974498748779e-01 -1.465932577848434448e-01 -1.207666620612144470e-01 -3.866229951381683350e-02 -2.159957289695739746e-01 1.438613086938858032e-01
1.581751555204391479e-01 -4.792788997292518616e-02 1.336498856544494629e-01 -7.919305562973022461e-02 2.303173094987869263e-01 -5.253693461418151855e-02 -4.537808001041412354e-01 -2.329777777194976807e-01 -1.720226258039474487e-01 -1.338228732347488403e-01 -2.634471952915191650e-01 -1.169549524784088135e-01 -2.251431792974472046e-01 1.538392007350921631e-01 -1.013949662446975708e-01 1.008464768528938293e-01 -6.568102166056632996e-03 6.348205357789993286e-02 -1.943511962890625000e-01 -1.703484654426574707e-01 -1.630857884883880615e-01 9.998278319835662842e-02 -1.137892976403236389e-01 3.962450325489044189e-01 1.597278192639350891e-02 -1.350192725658416748e-01 1.458214372396469116e-01 -1.652150899171829224e-01 6.751823425292968750e-02 -7.138536125421524048e-02 -1.272295713424682617e-01 1.919763833284378052e-01
2.056009322404861450e-01 4.715079441666603088e-02 2.774873971939086914e-01 -1.246780902147293091e-01 2.533383071422576904e-01 5.203223973512649536e-02 -3.886936306953430176e-01 -7.378293666988611221e-03 -4.154374619247391820e-05 -2.654527127742767334e-01 -7.150385528802871704e-02 -1.054386645555496216e-01 -6.077510491013526917e-02 1.322965323925018311e-01 2.379985302686691284e-01 1.454715877771377563e-01 1.309813559055328369e-01 -1.140715032815933228e-01 -1.901801824569702148e-01 1.828923076391220093e-02 4.283544048666954041e-02 2.275018952786922455e-02 -2.663587033748626709e-01 1.754237264394760132e-01 5.463866889476776123e-02 -1.576254516839981079e-01 2.396903783082962036e-01 -1.559044271707534790e-01 1.808731555938720703e-01 -1.876395046710968018e-01 -1.799853891134262085e-01 2.803357243537902832e-01
1.573344171047210693e-01 -1.615802198648452759e-01 1.529754251241683960e-01 -3.880242109298706055e-01 -1.334195733070373535e-01 2.258353680372238159e-01 -3.358508646488189697e-01 -4.988769814372062683e-02 -1.323270946741104126e-01 -6.743196398019790649e-02 -8.616986125707626343e-02 -1.807137206196784973e-02 3.470051661133766174e-02 -7.155116647481918335e-02 2.078564316034317017e-01 3.264527022838592529e-01 -1.490841358900070190e-01 -1.391678303480148315e-01 -3.017898499965667725e-01 -5.893856659531593323e-02 -1.121604815125465393e-01 7.115980237722396851e-02 3.491736948490142822e-02 1.810514479875564575e-01 -7.912409305572509766e-02 7.831485569477081299e-02 1.995294690132141113e-01 7.061313092708587646e-02 3.556096255779266357e-01 1.181652247905731201e-01 -8.232569694519042969e-02 -1.140167936682701111e-01
2.497544288635253906e-01 3.118712306022644043e-01 -1.503734942525625229e-02 -2.935003936290740967e-01 1.989562213420867920e-01 1.389472782611846924e-01 -5.335790663957595825e-02 -2.976016104221343994e-01 2.973823994398117065e-02 -1.569526046514511108e-01 -1.873057037591934204e-01 -1.746860593557357788e-01 6.575163453817367554e-02 -7.940477877855300903e-02 2.374538630247116089e-01 1.111329644918441772e-01 -5.738705396652221680e-02 -1.077362895011901855e-01 -1.320694684982299805e-01 5.522229149937629700e-02 5.492915213108062744e-02 2.936401963233947754e-01 -2.020687758922576904e-01 -1.568207144737243652e-01 2.970690429210662842e-01 9.687694162130355835e-02 3.067817986011505127e-01 -1.261680126190185547e-01 1.321055591106414795e-01 -8.250374346971511841e-02 1.349309552460908890e-02 1.050639972090721130e-01
1.485282927751541138e-01 2.335645956918597221e-03 -2.190079540014266968e-01 -2.774986624717712402e-01 1.547455489635467529e-01 -1.773180440068244934e-02 -7.251886278390884399e-02 -1.906271874904632568e-01 -7.985936105251312256e-02 -1.474348604679107666e-01 -1.809626221656799316e-01 -2.165962010622024536e-02 7.068831473588943481e-02 1.060572788119316101e-01 -5.256193503737449646e-02 1.460416465997695923e-01 -2.902363836765289307e-01 6.162639707326889038e-02 -1.073717176914215088e-01 -1.751366704702377319e-01 -1.225032731890678406e-01 2.884710431098937988e-01 -1.698298007249832153e-01 2.846763134002685547e-01 3.702117204666137695e-01 -1.869904994964599609e-01 1.163792312145233154e-01 -2.491269074380397797e-02 3.377260565757751465e-01 -2.003865540027618408e-01 -1.410367805510759354e-02 8.060540258884429932e-02
3.921348974108695984e-02 -1.020622849464416504e-01 -5.352775752544403076e-02 -2.172774076461791992e-01 1.389076411724090576e-01 3.541596233844757080e-01 -2.098356932401657104e-01 -8.121841400861740112e-02 -1.314520388841629028e-01 -3.721602559089660645e-01 -2.119997283443808556e-03 6.145942956209182739e-02 2.268675416707992554e-01 8.580321818590164185e-02 3.409241437911987305e-01 6.647206842899322510e-02 3.201505243778228760e-01 -2.147846221923828125e-01 -1.475076377391815186e-01 -1.090364903211593628e-01 7.395129650831222534e-02 1.730221956968307495e-01 7.230680435895919800e-02 1.769279688596725464e-01 1.838773190975189209e-01 1.751173138618469238e-01 2.730488777160644531e-01 4.524604883044958115e-03 4.712990671396255493e-02 -4.383179172873497009e-02 -6.686481088399887085e-02 4.117940738797187805e-02
8.550048619508743286e-02 2.167835980653762817e-01 -7.062288373708724976e-02 -1.563188731670379639e-01 -1.989777684211730957e-01 2.046997547149658203e-01 -3.127211928367614746e-01 2.707074880599975586e-01 5.702596530318260193e-02 -2.377717196941375732e-01 -3.151389071717858315e-03 -1.540391296148300171e-01 7.161896675825119019e-02 3.112961351871490479e-01 -1.955355107784271240e-01 5.956779047846794128e-02 -1.412379443645477295e-01 -3.324824944138526917e-02 -1.132650747895240784e-01 5.229103192687034607e-02 1.819826960563659668e-01 1.884757131338119507e-01 -1.554609984159469604e-01 2.142768949270248413e-01 2.517021000385284424e-01 2.195782959461212158e-02 1.982282102108001709e-01 -2.639738619327545166e-01 1.113353148102760315e-01 2.174100279808044434e-01 1.297993957996368408e-01 -1.081391498446464539e-01
1.407676190137863159e-01 -1.689592562615871429e-02 2.356157153844833374e-01 -2.349297106266021729e-01 -8.365561068058013916e-02 -1.264504641294479370e-01 -3.199928700923919678e-01 1.469734311103820801e-01 -2.935286462306976318e-01 -2.300720214843750000e-01 2.754192799329757690e-02 1.021458879113197327e-01 -7.992628216743469238e-02 3.031719923019409180e-01 9.998431056737899780e-02 7.915436290204524994e-03 -1.830778867006301880e-01 1.800403892993927002e-01 -3.373388648033142090e-01 -1.308308839797973633e-01 -2.038727141916751862e-02 1.447130590677261353e-01 -8.571376651525497437e-02 -2.616693675518035889e-01 1.816844344139099121e-01 9.229970723390579224e-02 1.953924894332885742e-01 -1.655718833208084106e-01 1.017434298992156982e-01 1.816854625940322876e-02 1.849366724491119385e-02 2.267068177461624146e-01
1.278091371059417725e-01 1.536971926689147949e-01 2.335597276687622070e-01 -1.167447119951248169e-01 -1.458195745944976807e-01 1.706746220588684082e-01 -1.202176362276077271e-01 1.975002288818359375e-01 -4.594536423683166504e-01 -2.302144467830657959e-01 -6.058023497462272644e-02 1.836848407983779907e-01 -1.369249522686004639e-01 2.570123970508575439e-01 1.930885016918182373e-02 9.506764262914657593e-02 -1.271942406892776489e-01 1.689277589321136475e-01 -3.230833709239959717e-01 1.504286890849471092e-03 2.241064235568046570e-02 1.473411619663238525e-01 -1.958444565534591675e-01 -1.023403182625770569e-01 2.955037653446197510e-01 1.746668815612792969e-01 1.217620968818664551e-01 -7.070766389369964600e-02 2.169981598854064941e-02 1.512760668992996216e-01 7.430114597082138062e-02 7.494679838418960571e-02
1.305046230554580688e-01 -1.072041615843772888e-01 1.917441785335540771e-01 -8.428148925304412842e-02 -1.511089205741882324e-01 -7.214105129241943359e-02 -3.955386281013488770e-01 9.947080910205841064e-02 -3.355888128280639648e-01 -1.993640661239624023e-01 3.924160823225975037e-02 1.336640268564224243e-01 -2.464837431907653809e-01 2.103063464164733887e-01 2.073611021041870117e-01 3.734638690948486328e-01 -9.133130311965942383e-02 2.450613677501678467e-02 -7.960816472768783569e-02 -7.224714756011962891e-02 -2.119142413139343262e-01 7.634445279836654663e-02 1.393545418977737427e-01 -1.763515025377273560e-01 1.636760681867599487e-01 -1.283023804426193237e-01 2.523548901081085205e-01 -4.304082691669464111e-02 1.420333981513977051e-01 2.054875157773494720e-02 1.450353711843490601e-01 4.268339276313781738e-02
1.311278343200683594e-02 -8.538976311683654785e-02 2.395124882459640503e-01 -4.815714433789253235e-02 -1.014440208673477173e-01 -9.017147123813629150e-02 -3.639104366302490234e-01 1.908572763204574585e-01 -2.958277463912963867e-01 -2.775507271289825439e-01 1.374405771493911743e-01 2.327406778931617737e-03 -9.195827692747116089e-02 2.210362255573272705e-01 -6.838708184659481049e-03 2.469897270202636719e-01 -3.068594932556152344e-01 1.449108868837356567e-01 -2.236761301755905151e-01 -8.758031576871871948e-02 3.878906741738319397e-02 6.119501590728759766e-02 -3.259753435850143433e-02 -2.479526102542877197e-01 2.038545757532119751e-01 5.083523690700531006e-02 1.811751276254653931e-01 -2.792954146862030029e-01 1.012423038482666016e-01 -6.055755168199539185e-02 1.174762919545173645e-01 1.428963392972946167e-01
-6.867695599794387817e-03 -8.226434141397476196e-02 -5.130066350102424622e-02 -2.328773885965347290e-01 1.962959170341491699e-01 1.607642769813537598e-01 -1.649162173271179199e-01 -2.690949440002441406e-01 -9.651971608400344849e-02 3.464499861001968384e-02 -9.296533465385437012e-02 -1.055103540420532227e-01 2.034991681575775146e-01 8.043377101421356201e-02 -1.889087110757827759e-01 7.570415735244750977e-02 -1.833126246929168701e-01 1.213516145944595337e-01 -3.710295855998992920e-01 -4.511868953704833984e-02 9.540858864784240723e-02 2.411052733659744263e-01 2.472914606332778931e-01 2.438791692256927490e-01 1.167771890759468079e-01 -4.834275692701339722e-02 3.475392460823059082e-01 -2.547725737094879150e-01 6.713133305311203003e-02 9.794487804174423218e-02 9.987654536962509155e-02 2.260750532150268555e-01
-1.066151857376098633e-01 -1.080599948763847351e-01 -5.733990296721458435e-02 -2.254794687032699585e-01 1.403339058160781860e-01 5.095233395695686340e-02 -2.529819607734680176e-01 -1.814029812812805176e-01 -2.256574109196662903e-02 -1.884605884552001953e-01 -2.605350129306316376e-02 1.554573029279708862e-01 2.039711773395538330e-01 2.508455812931060791e-01 1.713136285543441772e-01 2.167054265737533569e-01 -8.804509043693542480e-02 -1.987319141626358032e-01 -1.960883587598800659e-01 2.102945446968078613e-01 -2.517477571964263916e-01 1.313725560903549194e-01 -4.130309224128723145e-01 -5.037759430706501007e-03 4.271746054291725159e-02 3.735565394163131714e-02 1.984213739633560181e-01 -4.917257465422153473e-03 9.218557178974151611e-02 1.876523345708847046e-02 -2.498392462730407715e-01 2.585715651512145996e-01
-5.550568550825119019e-02 2.370133101940155029e-01 1.613093167543411255e-01 -2.088674344122409821e-03 -1.771008819341659546e-01 4.280370473861694336e-02 -1.847430914640426636e-01 4.732770100235939026e-02 -1.009620800614356995e-01 -5.722815915942192078e-02 -1.248009800910949707e-01 1.523755341768264771e-01 -1.878586113452911377e-01 3.572772443294525146e-01 4.982611909508705139e-02 1.539416611194610596e-01 1.449511200189590454e-01 -2.198751568794250488e-01 -2.615788578987121582e-01 -2.102195471525192261e-01 1.310284286737442017e-01 -8.206758648157119751e-02 -3.158371448516845703e-01 -1.067055985331535339e-01 2.427032887935638428e-01 1.967162936925888062e-01 2.057421058416366577e-01 9.776289016008377075e-02 -7.817292585968971252e-03 1.732027381658554077e-01 1.515683233737945557e-01 2.902314066886901855e-01
1.772495955228805542e-01 -7.499703019857406616e-02 -3.758196905255317688e-02 -1.059996560215950012e-01 -2.473726868629455566e-01 1.710258126258850098e-01 -2.961445152759552002e-01 -2.321263700723648071e-01 -2.380791455507278442e-01 -8.679097890853881836e-02 -1.523924916982650757e-01 -3.059057295322418213e-01 9.076692163944244385e-02 -1.292016804218292236e-01 5.346366204321384430e-03 2.858916223049163818e-01 -7.978682965040206909e-02 1.897696852684020996e-01 -2.126516550779342651e-01 -1.376608163118362427e-01 -2.452483773231506348e-02 2.003531455993652344e-01 2.247645147144794464e-02 2.246743813157081604e-02 2.056504637002944946e-01 -3.583670258522033691e-01 5.913237854838371277e-02 2.636130526661872864e-02 -2.427906244993209839e-01 1.865296214818954468e-01 -8.113423734903335571e-02 8.387724310159683228e-02
2.087099403142929077e-01 4.861795157194137573e-02 4.065047204494476318e-02 -1.317507326602935791e-01 1.027222499251365662e-01 2.608197629451751709e-01 -1.500182896852493286e-01 4.579669982194900513e-02 -2.352585792541503906e-01 -4.122654795646667480e-01 3.580931946635246277e-02 4.735185205936431885e-02 -5.410060286521911621e-02 2.336175292730331421e-01 1.367287039756774902e-01 1.381791830062866211e-01 -3.065560758113861084e-02 -1.230202335864305496e-02 5.966012179851531982e-02 3.132960498332977295e-01 -3.213458061218261719e-01 1.267108619213104248e-01 -3.034386336803436279e-01 1.192730590701103210e-01 1.004174724221229553e-01 7.222839444875717163e-02 3.012846708297729492e-01 -2.592434175312519073e-02 4.056316241621971130e-02 -1.414544135332107544e-01 -5.884084478020668030e-02 2.178794294595718384e-01
1.407856643199920654e-01 -2.114196866750717163e-02 -1.456114500761032104e-01 2.283273637294769287e-01 1.668151468038558960e-01 1.145087555050849915e-01 -4.047359824180603027e-01 -1.324392855167388916e-01 -9.244547039270401001e-02 3.760838881134986877e-02 1.557528823614120483e-01 1.905870288610458374e-01 2.288247048854827881e-01 9.301583468914031982e-02 1.390179544687271118e-01 4.554217159748077393e-01 4.262361302971839905e-02 4.111550748348236084e-02 3.835732117295265198e-02 1.240068823099136353e-01 -3.941196948289871216e-02 8.879294246435165405e-02 -8.704224228858947754e-02 1.626753956079483032e-01 1.690980345010757446e-01 -5.266404710710048676e-03 1.619163006544113159e-01 6.543307006359100342e-02 2.361481823027133942e-02 1.341404467821121216e-01 -2.325224578380584717e-01 3.608925044536590576e-01
-2.963598817586898804e-02 1.143767982721328735e-01 1.745094954967498779e-01 1.718998104333877563e-01 2.070456743240356445e-01 1.777548640966415405e-01 -2.870772778987884521e-01 -5.133695900440216064e-02 -1.405150741338729858e-01 -2.735249996185302734e-01 4.458481445908546448e-02 -1.156431362032890320e-01 1.283484101295471191e-01 2.403056472539901733e-01 -4.212583228945732117e-02 2.245255857706069946e-01 -2.843396365642547607e-01 -1.884857006371021271e-02 -9.343670308589935303e-02 -4.094416648149490356e-02 -3.562984168529510498e-01 4.672915209084749222e-03 -3.496699631214141846e-01 1.801750659942626953e-01 -1.081043407320976257e-01 -6.172894686460494995e-02 3.414938449859619141e-01 -7.942189276218414307e-02 9.968201071023941040e-02 -2.071559615433216095e-02 -8.982222527265548706e-02 -4.982942249625921249e-03
8.999142795801162720e-02 -1.380397081375122070e-01 2.532388865947723389e-01 -1.068053543567657471e-01 -2.276539206504821777e-01 -2.721950598061084747e-02 -2.056435048580169678e-01 -4.316564276814460754e-02 -3.346920013427734375e-01 -1.873069107532501221e-01 9.081094712018966675e-02 1.452517956495285034e-01 -1.618252843618392944e-01 3.595359325408935547e-01 1.281326115131378174e-01 1.629697978496551514e-01 -2.456077635288238525e-01 1.468302160501480103e-01 -3.612605631351470947e-01 -5.339898169040679932e-02 7.586429268121719360e-02 6.018515303730964661e-02 -6.644979119300842285e-02 -1.530287414789199829e-01 1.339739412069320679e-01 8.441985398530960083e-02 2.526890933513641357e-01 -1.649866700172424316e-01 2.896649576723575592e-02 -1.645212769508361816e-01 -3.089558519423007965e-02 1.680739670991897583e-01
7.329324632883071899e-02 4.163121059536933899e-02 -3.010896146297454834e-01 -2.392243444919586182e-01 3.104820102453231812e-02 4.069161368533968925e-04 -4.315085113048553467e-01 -3.058601617813110352e-01 -1.281786803156137466e-02 -9.570720046758651733e-02 -1.808789558708667755e-02 2.462164014577865601e-01 1.921289861202239990e-01 -7.557146996259689331e-02 3.751638233661651611e-01 -1.708581857383251190e-02 -2.191919088363647461e-01 5.070246756076812744e-02 -7.360464334487915039e-02 -9.443621337413787842e-02 -3.746723011136054993e-02 1.388842314481735229e-01 -1.304831057786941528e-01 -8.839257061481475830e-02 3.033175766468048096e-01 5.947371572256088257e-02 7.351857423782348633e-02 -2.376911342144012451e-01 1.846975181251764297e-03 4.395863786339759827e-02 1.116008087992668152e-01 1.674651503562927246e-01
1.151336729526519775e-01 -2.210471034049987793e-02 1.504377834498882294e-02 -3.101833462715148926e-01 3.317432850599288940e-02 1.219573616981506348e-01 -1.019611135125160217e-01 -7.885441184043884277e-02 -4.928890764713287354e-01 -1.043149158358573914e-01 9.528172016143798828e-02 -2.458884268999099731e-01 -1.843213289976119995e-01 2.619923353195190430e-01 -7.571479678153991699e-02 1.195316165685653687e-01 -3.388355672359466553e-01 1.760293543338775635e-01 -3.498106598854064941e-01 -1.085967421531677246e-01 -9.926838427782058716e-02 1.507276594638824463e-01 9.985043853521347046e-02 1.047516707330942154e-02 -8.918213844299316406e-02 -1.162392646074295044e-02 2.086662203073501587e-01 2.700087800621986389e-02 -1.266789138317108154e-01 2.077650651335716248e-02 -1.406507790088653564e-01 1.007163431495428085e-03
1.068024337291717529e-01 1.156445369124412537e-01 1.782813221216201782e-01 -2.563625276088714600e-01 2.253105193376541138e-01 3.005965650081634521e-01 -3.344827294349670410e-01 -6.357841938734054565e-02 -4.890085384249687195e-02 -2.729664444923400879e-01 -4.034245014190673828e-01 -5.665122717618942261e-02 -7.433435320854187012e-02 -6.938529014587402344e-02 7.320073246955871582e-02 -4.528770223259925842e-02 -1.362784206867218018e-01 -1.346510648727416992e-01 -1.170246377587318420e-01 9.699323028326034546e-02 -5.601420253515243530e-02 1.755505800247192383e-01 -3.124285936355590820e-01 -1.329302489757537842e-01 7.801222801208496094e-02 -4.542136937379837036e-02 1.800631433725357056e-01 -1.534288078546524048e-01 4.358622059226036072e-02 -8.813571929931640625e-02 -7.234861701726913452e-02 2.683291733264923096e-01
9.509533643722534180e-02 1.883154921233654022e-02 3.234616219997406006e-01 -8.246892690658569336e-02 -1.242280229926109314e-01 2.820640243589878082e-02 -3.016701936721801758e-01 1.115827821195125580e-02 -2.872572839260101318e-01 -8.651667088270187378e-02 1.528664380311965942e-01 4.713218286633491516e-02 -5.250345170497894287e-02 3.981218338012695312e-01 2.202702015638351440e-01 1.026878207921981812e-01 -1.422494649887084961e-01 1.788348406553268433e-01 -3.630714118480682373e-01 -3.117125481367111206e-02 1.278279535472393036e-02 -5.219939164817333221e-03 2.178456448018550873e-02 -2.820203900337219238e-01 1.536879837512969971e-01 1.126032844185829163e-01 2.574376463890075684e-01 -1.963755339384078979e-01 1.222439669072628021e-02 -1.691961586475372314e-01 -2.736875787377357483e-02 5.505891051143407822e-03
1.980374008417129517e-01 -6.173944100737571716e-02 1.294326037168502808e-01 -1.016367822885513306e-01 -1.563083529472351074e-01 -7.159034162759780884e-02 -2.664547562599182129e-01 1.149375885725021362e-01 -3.612765967845916748e-01 -1.350001245737075806e-01 1.090611219406127930e-01 7.079652696847915649e-02 -1.067608147859573364e-01 2.565137445926666260e-01 1.568691581487655640e-01 8.809699863195419312e-02 -2.288429886102676392e-01 3.281836807727813721e-01 -4.037062823772430420e-01 1.072115451097488403e-02 5.528477951884269714e-02 -3.522305935621261597e-02 -1.515618413686752319e-01 -2.425275444984436035e-01 2.081760317087173462e-01 -2.888581156730651855e-02 1.870473474264144897e-01 -1.337475180625915527e-01 1.038142144680023193e-01 2.489795722067356110e-02 -4.050825163722038269e-02 1.468396037817001343e-01
4.802993685007095337e-02 6.629164516925811768e-02 -2.227870374917984009e-01 -2.718702144920825958e-02 -1.128998696804046631e-01 2.525461018085479736e-01 -5.447776317596435547e-01 2.987275831401348114e-02 -1.463387161493301392e-01 -1.288678646087646484e-01 -4.861289262771606445e-02 9.547416120767593384e-02 -9.125865995883941650e-02 4.547897726297378540e-03 7.043130230158567429e-03 -8.622017502784729004e-02 -2.839590609073638916e-01 -1.167675629258155823e-01 -1.648389548063278198e-01 -2.684118151664733887e-01 -2.693319022655487061e-01 1.736658662557601929e-01 2.806317433714866638e-02 1.792368665337562561e-02 1.543822139501571655e-01 2.288712747395038605e-02 1.584855914115905762e-01 -5.859132483601570129e-02 2.578235976397991180e-02 3.212597668170928955e-01 1.319557279348373413e-01 1.786222457885742188e-01
2.163842171430587769e-01 -1.002985760569572449e-01 -2.985274791717529297e-02 -1.669415831565856934e-01 -8.253087103366851807e-02 1.208379715681076050e-01 -1.654062718152999878e-01 -2.189266867935657501e-02 -4.029930531978607178e-01 -7.342819124460220337e-02 -1.923027820885181427e-02 -7.784897834062576294e-02 5.473966896533966064e-02 -3.356801718473434448e-02 -2.245959453284740448e-02 6.032902002334594727e-02 -1.738964579999446869e-02 -3.903652429580688477e-01 -1.063418909907341003e-01 -2.126405537128448486e-01 -2.179802060127258301e-01 3.687350153923034668e-01 -1.025843527168035507e-02 7.549594010924920440e-05 1.887552589178085327e-01 1.816973462700843811e-02 2.673117518424987793e-01 -4.976199567317962646e-02 2.927175462245941162e-01 1.560273170471191406e-01 1.405138224363327026e-01 2.239464074373245239e-01
-3.945497795939445496e-03 -1.459650695323944092e-01 -5.208895355463027954e-02 -2.285008728504180908e-01 2.393023222684860229e-01 3.186548054218292236e-01 -3.601678311824798584e-01 -2.766473591327667236e-01 -4.076271876692771912e-02 -1.755202561616897583e-01 -3.049286641180515289e-02 2.219763696193695068e-01 3.377376869320869446e-02 7.252332568168640137e-02 3.875624015927314758e-02 1.944612711668014526e-01 -1.744939982891082764e-01 2.035093009471893311e-01 -1.158828884363174438e-01 -9.802029281854629517e-02 8.396751433610916138e-02 2.370770722627639771e-01 -3.084703721106052399e-02 -1.947311758995056152e-01 -2.784784138202667236e-01 6.824884563684463501e-02 1.081735715270042419e-01 -1.647684909403324127e-02 -1.674763411283493042e-01 8.561754971742630005e-02 1.453070640563964844e-01 2.874000966548919678e-01
1.072292029857635498e-01 -3.150747716426849365e-02 2.045625597238540649e-01 -1.532818563282489777e-02 -2.525657117366790771e-01 -4.624693468213081360e-02 -2.533972263336181641e-01 1.844373904168605804e-02 -4.110245406627655029e-01 -2.083958983421325684e-01 1.479861047118902206e-02 7.866865023970603943e-03 -1.512536555528640747e-01 3.170481920242309570e-01 6.768605858087539673e-02 3.188252821564674377e-02 -2.224136292934417725e-01 1.245928481221199036e-01 -3.940465450286865234e-01 -2.361810766160488129e-02 1.194369699805974960e-02 8.070405572652816772e-02 -1.628991402685642242e-02 -1.660138815641403198e-01 1.209892481565475464e-01 2.116744816303253174e-01 2.836732268333435059e-01 -2.175023555755615234e-01 4.709305241703987122e-02 -7.687231060117483139e-03 6.075124721974134445e-03 1.687137186527252197e-01
2.418292462825775146e-01 1.305914372205734253e-01 1.807667911052703857e-01 -1.155549511313438416e-01 -9.859071671962738037e-02 1.081392690539360046e-01 -1.306906528770923615e-02 6.134705245494842529e-02 -2.204265594482421875e-01 -1.789965480566024780e-01 -1.177970319986343384e-01 2.888763844966888428e-01 9.967608749866485596e-02 2.708066999912261963e-01 1.838224530220031738e-01 4.328670352697372437e-02 -2.009571045637130737e-01 -3.010766953229904175e-02 5.520230904221534729e-02 -2.300903648138046265e-01 -2.249092161655426025e-01 2.170086950063705444e-01 1.297824680805206299e-01 1.516955345869064331e-01 3.117366433143615723e-01 -2.562969326972961426e-01 1.385723799467086792e-01 -2.168563753366470337e-01 -1.402319818735122681e-01 6.057648360729217529e-02 -9.961082786321640015e-02 2.429655045270919800e-01
2.438556700944900513e-01 1.906559616327285767e-01 -5.392990261316299438e-02 -2.047932147979736328e-01 1.874860674142837524e-01 3.365094214677810669e-02 -7.008010149002075195e-02 1.088460683822631836e-01 -5.026469752192497253e-02 -4.578920006752014160e-01 -3.022565841674804688e-01 -8.361377567052841187e-02 2.854930004104971886e-03 7.592182606458663940e-02 -2.645289301872253418e-01 -7.410705834627151489e-02 -2.216851860284805298e-01 -1.809448935091495514e-02 -2.566081285476684570e-01 9.115269780158996582e-02 -7.621671259403228760e-02 1.075463816523551941e-01 -4.957408085465431213e-02 -2.110256552696228027e-01 2.892319858074188232e-01 -1.268662959337234497e-01 2.332625240087509155e-01 -2.942698821425437927e-02 -3.279916197061538696e-02 1.273017376661300659e-01 -1.880637854337692261e-01 1.372675895690917969e-01
1.354888677597045898e-01 1.747471988201141357e-01 1.420868486166000366e-01 -8.515316992998123169e-02 -3.758540749549865723e-01 1.163914278149604797e-01 -2.773696780204772949e-01 1.380124390125274658e-01 -2.322136610746383667e-01 -2.478761076927185059e-01 -2.489889971911907196e-02 2.186347246170043945e-01 -9.066069126129150391e-02 3.463062047958374023e-01 -7.458536885678768158e-03 1.077968999743461609e-01 -2.876047790050506592e-02 1.614886820316314697e-01 -4.724178463220596313e-02 -1.191877722740173340e-01 2.517515420913696289e-02 2.282353118062019348e-02 -3.430794924497604370e-02 -2.955330312252044678e-01 1.476122885942459106e-01 1.262025386095046997e-01 2.577478885650634766e-01 -2.058441042900085449e-01 7.275447994470596313e-02 8.906587958335876465e-02 1.080075651407241821e-02 2.763730883598327637e-01
2.391641139984130859e-01 1.882825419306755066e-02 1.532119810581207275e-01 -9.323947131633758545e-02 -1.428402364253997803e-01 1.195240393280982971e-01 -1.908141821622848511e-01 6.279072165489196777e-02 -4.206223785877227783e-01 -3.393788933753967285e-01 -9.915836155414581299e-02 6.790205836296081543e-02 -5.677748471498489380e-02 8.695377409458160400e-02 1.801238059997558594e-01 1.895081065595149994e-02 -2.335013747215270996e-01 1.680879443883895874e-01 -2.118811309337615967e-01 6.945239007472991943e-02 7.520438730716705322e-02 4.741555824875831604e-02 -1.432425081729888916e-01 -3.369934856891632080e-01 2.392601668834686279e-01 -2.977006882429122925e-02 2.021080851554870605e-01 -1.541498899459838867e-01 -1.038164794445037842e-01 2.738689482212066650e-01 -4.305919632315635681e-02 -1.567249372601509094e-02
-5.506398156285285950e-02 -3.194069489836692810e-02 -1.570747643709182739e-01 5.068955942988395691e-02 6.421939283609390259e-02 2.133279889822006226e-01 -2.915858924388885498e-01 -1.142154932022094727e-01 4.512381739914417267e-03 -1.983992457389831543e-01 -4.080692678689956665e-02 -4.570700526237487793e-01 -3.296233713626861572e-02 -3.742283210158348083e-02 -9.033610671758651733e-02 4.502980783581733704e-02 -1.355549842119216919e-01 1.229894720017910004e-02 -2.515565603971481323e-02 -1.551734358072280884e-01 6.550510972738265991e-02 2.559817135334014893e-01 -3.549588322639465332e-01 -1.888567060232162476e-01 -3.451086580753326416e-02 1.515186391770839691e-02 1.324278265237808228e-01 -2.627703845500946045e-01 5.967314541339874268e-02 4.894591402262449265e-03 9.202095121145248413e-02 4.284765720367431641e-01
2.334080487489700317e-01 2.161389887332916260e-01 1.896428316831588745e-02 -1.138287708163261414e-01 1.682078242301940918e-01 2.298589050769805908e-02 -4.652767181396484375e-01 -2.270511537790298462e-01 9.704845398664474487e-02 -1.066007241606712341e-01 2.673695087432861328e-01 -1.010098457336425781e-01 8.247403055429458618e-02 3.217071592807769775e-01 -1.291574984788894653e-01 6.337627023458480835e-02 -1.983548402786254883e-01 6.533885002136230469e-02 -1.687602251768112183e-01 2.422469854354858398e-02 -5.596933141350746155e-02 1.721643209457397461e-01 -2.117660939693450928e-01 2.203266620635986328e-01 1.307433843612670898e-01 6.296049058437347412e-02 2.562192976474761963e-01 1.332124620676040649e-01 5.131778493523597717e-02 -2.184367924928665161e-01 2.602200582623481750e-02 -2.905573509633541107e-02
1.499549001455307007e-01 -1.384279280900955200e-01 -9.360838681459426880e-02 -3.188521862030029297e-01 4.296737536787986755e-02 3.377575054764747620e-02 -2.611458301544189453e-01 -3.553094863891601562e-01 2.723676618188619614e-03 -1.601062119007110596e-01 -2.491001337766647339e-01 -2.545991167426109314e-02 5.033339560031890869e-02 7.161594182252883911e-02 -1.568156033754348755e-01 1.551881581544876099e-01 6.023406237363815308e-02 1.607009023427963257e-02 -3.915387392044067383e-01 -1.692498922348022461e-01 1.560626178979873657e-01 2.614029049873352051e-01 1.555371284484863281e-01 1.672367751598358154e-01 1.259766370058059692e-01 -8.155140280723571777e-02 1.772793382406234741e-01 -2.414785772562026978e-01 6.202107667922973633e-02 1.226533949375152588e-01 1.486938595771789551e-01 1.478966474533081055e-01
1.621582508087158203e-01 1.970444433391094208e-02 1.180512905120849609e-01 -1.263052970170974731e-01 8.688276261091232300e-02 2.252455800771713257e-01 -3.720152974128723145e-01 -2.444842904806137085e-01 -2.575331628322601318e-01 -9.418874979019165039e-02 2.265988290309906006e-02 2.211296372115612030e-02 -1.573778092861175537e-01 1.189604401588439941e-03 -3.039977699518203735e-02 1.061495319008827209e-01 2.305589765310287476e-01 -1.177134662866592407e-01 -6.194062903523445129e-02 1.405967492610216141e-02 -7.639602571725845337e-02 1.402427256107330322e-01 -1.972392201423645020e-01 2.118101567029953003e-01 1.554707139730453491e-01 2.625741064548492432e-02 2.506652474403381348e-01 -1.721522808074951172e-01 3.044924437999725342e-01 -3.140134513378143311e-01 9.298532269895076752e-03 2.911374270915985107e-01
5.654923617839813232e-02 1.266689896583557129e-01 1.489513665437698364e-01 2.359052449464797974e-01 2.051584869623184204e-01 1.616388261318206787e-01 -2.073250263929367065e-01 8.191104233264923096e-02 -1.690612435340881348e-01 -3.046207726001739502e-01 -3.119828552007675171e-02 6.395142525434494019e-02 7.847870141267776489e-02 1.757887154817581177e-01 1.983282715082168579e-02 1.949868798255920410e-01 -2.417756170034408569e-01 -2.648535966873168945e-01 -1.382501125335693359e-01 7.768079638481140137e-02 -2.151886075735092163e-01 1.219775453209877014e-01 -4.038844406604766846e-01 7.542691379785537720e-02 -3.735677152872085571e-02 1.171053573489189148e-01 3.780719637870788574e-01 -1.264552623033523560e-01 4.487054422497749329e-02 -1.394208073616027832e-01 -5.648994818329811096e-02 2.585774287581443787e-02
6.594156380742788315e-03 -7.241126894950866699e-02 -1.436954922974109650e-02 -2.645729780197143555e-01 8.468774706125259399e-02 1.609135717153549194e-01 -1.570598036050796509e-01 -2.678720653057098389e-01 -1.363631039857864380e-01 -2.925639748573303223e-01 1.035539135336875916e-01 -5.494497600011527538e-04 4.246340319514274597e-02 1.425218731164932251e-01 2.196642458438873291e-01 1.321067065000534058e-01 -2.179026156663894653e-01 -2.725559659302234650e-02 -8.162357844412326813e-03 8.104465086944401264e-04 -3.740955293178558350e-01 8.788847178220748901e-02 -1.632132828235626221e-01 -1.180159300565719604e-01 -1.698143780231475830e-01 2.694983482360839844e-01 2.033048868179321289e-01 -1.943508349359035492e-02 2.130219638347625732e-01 1.030719205737113953e-01 -2.524283826351165771e-01 3.047259747982025146e-01
9.933360666036605835e-02 2.779475972056388855e-02 -1.309983525425195694e-02 -1.318301707506179810e-01 -1.210787370800971985e-01 5.580680072307586670e-02 -7.800559699535369873e-02 -1.452739387750625610e-01 -5.988992378115653992e-02 2.689779503270983696e-04 -1.586813330650329590e-01 4.758631065487861633e-02 -1.061896383762359619e-01 1.506540179252624512e-01 1.091632619500160217e-01 2.998974621295928955e-01 3.967496100813150406e-03 -1.235682740807533264e-01 -1.708723753690719604e-01 5.768657848238945007e-02 9.895593672990798950e-02 4.166092276573181152e-01 1.690538823604583740e-01 1.547013223171234131e-01 3.771005868911743164e-01 -3.331309258937835693e-01 2.324569970369338989e-01 -1.878949999809265137e-01 1.710392534732818604e-01 3.026819229125976562e-01 -7.588125765323638916e-02 8.461067080497741699e-02
1.100489720702171326e-01 1.016758456826210022e-01 1.731107831001281738e-01 -2.624022066593170166e-01 1.685501635074615479e-01 1.877467036247253418e-01 -3.870732784271240234e-01 -1.892259418964385986e-01 -8.435796201229095459e-02 -3.757740557193756104e-01 -2.146636992692947388e-01 -4.082951694726943970e-02 7.569269090890884399e-02 4.427008703351020813e-02 1.188790872693061829e-01 -2.330230548977851868e-02 -4.500561952590942383e-02 -1.738641038537025452e-02 -1.509380340576171875e-01 1.652202159166336060e-01 -1.818473264575004578e-02 1.817358732223510742e-01 -3.912848830223083496e-01 -1.989960372447967529e-01 6.873162835836410522e-02 7.872430235147476196e-02 2.463421970605850220e-01 -9.408142417669296265e-02 1.250122338533401489e-01 -1.216104254126548767e-01 -1.431460231542587280e-01 3.419851884245872498e-02
-8.959358185529708862e-02 1.334942281246185303e-01 3.846411034464836121e-02 -2.982124984264373779e-01 1.901257410645484924e-02 1.722924262285232544e-01 -3.746709823608398438e-01 5.018902942538261414e-02 -3.086594343185424805e-01 -2.927106432616710663e-02 1.479656100273132324e-01 -3.738482668995857239e-02 -1.355018317699432373e-01 5.261512473225593567e-02 5.345775932073593140e-02 1.387224793434143066e-01 -2.128435522317886353e-01 -3.586393296718597412e-01 -3.737210035324096680e-01 -5.966940149664878845e-02 -4.968528449535369873e-02 2.327224016189575195e-01 6.422890722751617432e-02 -2.716630138456821442e-02 1.544673591852188110e-01 -1.919864676892757416e-03 2.958812415599822998e-01 1.523315906524658203e-01 8.224205672740936279e-02 1.324656605720520020e-01 -7.857385277748107910e-02 6.637555360794067383e-02
-7.835243642330169678e-02 3.498451039195060730e-02 1.652468740940093994e-01 1.323790848255157471e-02 1.404857784509658813e-01 9.162905067205429077e-02 -2.972961962223052979e-01 -1.916649378836154938e-02 -1.280151307582855225e-01 1.185131841339170933e-03 -4.973746836185455322e-02 -3.386341333389282227e-01 1.462023258209228516e-01 1.164929047226905823e-01 2.080809697508811951e-02 9.231682121753692627e-02 -2.238484472036361694e-01 -1.734758615493774414e-01 -3.133973479270935059e-01 1.276891827583312988e-01 2.394984290003776550e-02 1.697440594434738159e-01 -4.758161902427673340e-01 6.167387217283248901e-02 -1.556840091943740845e-01 -2.623159997165203094e-02 2.039995193481445312e-01 -2.648113071918487549e-01 9.291544556617736816e-02 -9.315700083971023560e-02 -2.070930898189544678e-01 1.401857733726501465e-01
-5.182506889104843140e-02 -5.414090678095817566e-02 -3.883967921137809753e-02 -2.068549096584320068e-01 -8.091856725513935089e-03 3.911538720130920410e-01 -2.720931470394134521e-01 -1.369728595018386841e-01 -3.478652238845825195e-02 -2.377107888460159302e-01 -8.911348134279251099e-02 4.444102942943572998e-01 3.950844053179025650e-03 2.056391686201095581e-01 1.190858334302902222e-01 1.621541529893875122e-01 -2.387150377035140991e-01 -6.340999156236648560e-02 -1.526078283786773682e-01 1.890178397297859192e-02 7.395950704813003540e-02 5.360962077975273132e-02 1.858378574252128601e-02 3.018610924482345581e-02 -9.452619403600692749e-02 -1.585081666707992554e-01 2.297117263078689575e-01 -7.347130775451660156e-02 -2.327670156955718994e-02 1.017835289239883423e-01 3.439860939979553223e-01 2.063474357128143311e-01
5.035291612148284912e-02 -2.155019491910934448e-01 4.548901617527008057e-01 1.494499016553163528e-02 -1.489792317152023315e-01 1.003964170813560486e-01 -3.140365183353424072e-01 1.018386408686637878e-01 -3.000765740871429443e-01 -2.154871523380279541e-01 1.589494524523615837e-03 1.591667979955673218e-01 -5.405943840742111206e-02 3.261892795562744141e-01 6.119052320718765259e-02 1.831950694322586060e-01 -1.725422739982604980e-01 9.162282198667526245e-02 -1.043463200330734253e-01 -1.938874274492263794e-01 -1.795336976647377014e-02 6.620340514928102493e-03 -1.092230435460805893e-02 -1.274448186159133911e-01 1.019515395164489746e-01 6.605406105518341064e-02 6.288348138332366943e-02 -2.904990613460540771e-01 6.317304819822311401e-02 2.063560038805007935e-01 1.742263287305831909e-01 1.037469729781150818e-01
7.136585563421249390e-02 3.692609444260597229e-02 -7.631051354110240936e-03 -2.991409003734588623e-01 -8.310546725988388062e-02 -3.660352667793631554e-03 -1.523090004920959473e-01 -1.243374124169349670e-01 -3.031992018222808838e-01 -4.252497479319572449e-02 -5.776494741439819336e-02 1.190001796931028366e-02 2.803400754928588867e-01 1.062504723668098450e-01 -1.282450854778289795e-01 1.151006594300270081e-01 1.849618926644325256e-02 8.701187372207641602e-02 -3.814222812652587891e-01 -7.256587594747543335e-02 -7.473885267972946167e-02 1.455416083335876465e-01 -1.820491254329681396e-02 2.033037990331649780e-01 -8.936876058578491211e-02 -4.038262367248535156e-02 3.913006782531738281e-01 8.461433649063110352e-02 2.966887056827545166e-01 -1.405226998031139374e-03 -2.665305435657501221e-01 2.925389409065246582e-01
9.443181008100509644e-02 1.119744554162025452e-01 2.214344888925552368e-01 -1.564860194921493530e-01 2.356331348419189453e-01 -4.266341030597686768e-02 -1.645691394805908203e-01 -1.257954239845275879e-01 6.340975314378738403e-02 -3.138737380504608154e-01 6.619834154844284058e-02 6.464620586484670639e-03 1.997890919446945190e-01 1.398774385452270508e-01 -3.288912773132324219e-02 2.578170299530029297e-01 -7.384343445301055908e-02 -7.319312542676925659e-03 -1.137538230977952480e-03 2.623325772583484650e-02 -5.101407319307327271e-02 1.013480499386787415e-01 -3.888143599033355713e-01 1.746215820312500000e-01 2.487978786230087280e-01 3.495491445064544678e-01 1.549233645200729370e-01 -2.392812222242355347e-01 -1.587091684341430664e-01 1.637070924043655396e-01 -1.213156133890151978e-01 1.949143856763839722e-01
1.755391955375671387e-01 -2.054351195693016052e-02 1.962015777826309204e-01 -1.337952464818954468e-01 -1.261801272630691528e-01 -1.708549261093139648e-02 -1.258147209882736206e-01 1.002134010195732117e-01 -3.485997915267944336e-01 -4.978955686092376709e-01 -4.809170495718717575e-03 1.568306237459182739e-01 -1.447262465953826904e-01 1.807878464460372925e-01 -4.790901020169258118e-02 3.458542376756668091e-02 -2.081043869256973267e-01 7.343464344739913940e-02 -3.494174182415008545e-01 4.034388437867164612e-02 -5.540197342634201050e-02 6.865146756172180176e-02 -2.030280530452728271e-01 -2.067934721708297729e-01 1.829831451177597046e-01 -2.442492870613932610e-03 1.852127611637115479e-01 -9.654064476490020752e-02 1.416051946580410004e-02 2.284063994884490967e-01 1.573967002332210541e-02 1.587557792663574219e-01
-3.845169395208358765e-02 8.611482568085193634e-03 7.217076420783996582e-02 -2.570540606975555420e-01 1.801979392766952515e-01 3.686894476413726807e-01 -3.714727759361267090e-01 -1.532689929008483887e-01 -7.004437595605850220e-02 -1.977629512548446655e-01 1.826622337102890015e-02 -5.024848878383636475e-02 -3.714472800493240356e-02 3.929298818111419678e-01 2.473489642143249512e-01 3.802667558193206787e-02 1.109961345791816711e-01 -1.512706279754638672e-01 -2.128709703683853149e-01 2.247578203678131104e-01 -4.117881506681442261e-02 1.154959201812744141e-01 -2.151964753866195679e-01 1.870852708816528320e-01 5.543766170740127563e-02 -3.231218084692955017e-02 6.407435983419418335e-02 -2.688498497009277344e-01 -7.070012390613555908e-03 -1.117747873067855835e-01 -8.042777329683303833e-02 -7.145020365715026855e-02
3.083634190261363983e-02 -8.801864087581634521e-02 1.930562034249305725e-02 -1.326063573360443115e-01 4.921336099505424500e-02 1.306659728288650513e-01 -5.523591861128807068e-02 -1.791582554578781128e-01 3.147848695516586304e-02 -3.218373954296112061e-01 -1.190292090177536011e-01 1.074134185910224915e-01 2.491957247257232666e-01 3.232539296150207520e-01 2.539341449737548828e-01 3.255459070205688477e-01 -7.307329028844833374e-02 5.856749415397644043e-02 -8.693058043718338013e-02 9.209468215703964233e-02 -3.126124739646911621e-01 5.537725985050201416e-02 -4.191816151142120361e-01 1.084784790873527527e-02 -2.404214441776275635e-02 3.260805830359458923e-02 2.097838968038558960e-01 2.208440937101840973e-02 1.199687197804450989e-01 -4.670919850468635559e-03 -2.253732681274414062e-01 1.964494585990905762e-01
-5.064754560589790344e-02 7.854783535003662109e-02 -1.615919172763824463e-01 1.606073081493377686e-01 -4.925740882754325867e-02 8.912805467844009399e-02 -4.408524930477142334e-01 -8.308743685483932495e-02 1.411987096071243286e-02 -3.599300086498260498e-01 -2.281731516122817993e-01 -1.384252309799194336e-01 1.361109316349029541e-01 4.953986406326293945e-02 9.547573328018188477e-02 3.060576319694519043e-01 -1.652882695198059082e-01 7.889688760042190552e-02 -2.323429882526397705e-01 -5.009599402546882629e-02 -3.769144788384437561e-02 1.384337842464447021e-01 3.762490674853324890e-02 1.982126571238040924e-02 -3.246983513236045837e-02 -4.239620268344879150e-01 1.663345545530319214e-01 7.092303782701492310e-02 -1.621367037296295166e-01 2.220338433980941772e-01 -2.974727191030979156e-02 -2.438575774431228638e-02
1.466452181339263916e-01 -7.302235066890716553e-02 9.269002825021743774e-02 -1.217080727219581604e-01 -1.082742586731910706e-01 5.939087644219398499e-02 4.815560579299926758e-02 -2.457138895988464355e-01 -2.520932555198669434e-01 -3.688948452472686768e-01 1.122607104480266571e-02 -2.499728277325630188e-02 1.096781566739082336e-01 8.670292049646377563e-02 1.624742448329925537e-01 1.208457648754119873e-01 -2.372756898403167725e-01 -9.091525524854660034e-02 -2.166382409632205963e-02 2.985912263393402100e-01 -2.824940383434295654e-01 1.324751526117324829e-01 -4.360653758049011230e-01 7.013805210590362549e-02 5.950209870934486389e-02 -9.735674597322940826e-03 3.397864103317260742e-01 -1.234418302774429321e-01 -8.545067906379699707e-02 1.300920397043228149e-01 -5.422332882881164551e-02 5.263034626841545105e-02
-4.172605276107788086e-02 1.812038421630859375e-01 3.080604970455169678e-02 -2.480220943689346313e-01 1.514835357666015625e-01 1.149931177496910095e-01 -1.770956963300704956e-01 -5.077277123928070068e-02 -2.942802906036376953e-01 -1.588129550218582153e-01 -2.190276049077510834e-02 1.350809186697006226e-01 1.451338976621627808e-01 3.264989331364631653e-02 -3.891238272190093994e-01 3.307639807462692261e-02 -2.818934023380279541e-01 5.262796953320503235e-02 -3.625080585479736328e-01 -1.133827045559883118e-01 1.359855234622955322e-01 1.058999970555305481e-01 1.077391430735588074e-01 4.935370385646820068e-02 2.935196161270141602e-01 -1.261880099773406982e-01 2.045851647853851318e-01 -3.218911960721015930e-02 -2.418609708547592163e-01 4.156669601798057556e-02 -5.413039401173591614e-02 2.219996154308319092e-01
6.699156761169433594e-02 -1.403387519530951977e-03 -8.621573448181152344e-02 -2.284980565309524536e-01 5.275988206267356873e-02 1.527586579322814941e-01 -2.966060936450958252e-01 5.772780627012252808e-02 -1.725313067436218262e-01 -6.638124585151672363e-03 1.501332223415374756e-01 6.226644665002822876e-02 5.259105563163757324e-02 1.619725525379180908e-01 7.338720560073852539e-02 1.598917841911315918e-01 2.390237152576446533e-02 -9.513323009014129639e-02 -2.078951001167297363e-01 -1.520538628101348877e-01 -7.125453092157840729e-03 3.298321664333343506e-01 2.767510116100311279e-01 -1.219626367092132568e-01 2.737569212913513184e-01 3.224984928965568542e-02 6.736330687999725342e-02 -1.198243498802185059e-01 1.242243573069572449e-01 1.049636900424957275e-01 1.669997125864028931e-01 5.260929465293884277e-01
1.948498338460922241e-01 -2.188688665628433228e-01 -2.185513265430927277e-03 -2.247890979051589966e-01 1.254892796277999878e-01 -8.685933053493499756e-02 -2.347061187028884888e-01 -1.345571875572204590e-01 -1.610014885663986206e-01 -2.013648599386215210e-01 2.683199569582939148e-02 -5.547003820538520813e-02 1.871276348829269409e-01 -1.433932185173034668e-01 -7.291973382234573364e-02 1.434167027473449707e-01 -1.412092149257659912e-01 -4.738671481609344482e-01 -2.793629467487335205e-01 -1.477888524532318115e-01 -1.353123132139444351e-02 1.820755302906036377e-01 -5.337887257337570190e-02 -6.019143387675285339e-03 1.516721099615097046e-01 -1.442066431045532227e-01 2.619368433952331543e-01 -1.341069340705871582e-01 9.823374450206756592e-02 2.086651772260665894e-01 1.661272794008255005e-01 1.536222994327545166e-01
5.898379907011985779e-02 1.585731655359268188e-01 -1.450047362595796585e-02 -1.001186668872833252e-02 1.028034016489982605e-01 3.864746987819671631e-01 -5.190846920013427734e-01 -3.914799988269805908e-01 -2.964996397495269775e-01 -2.107729613780975342e-01 -1.450371742248535156e-01 -7.385286688804626465e-02 4.750719293951988220e-02 9.512708522379398346e-03 -8.221982046961784363e-03 1.200690865516662598e-01 1.163143068552017212e-01 -1.116818469017744064e-02 -7.812369614839553833e-02 -1.234544068574905396e-01 -1.189458072185516357e-01 -1.352189630270004272e-01 -2.914808690547943115e-01 -7.783710956573486328e-02 8.889348804950714111e-02 -1.456333249807357788e-01 -4.708072915673255920e-02 -1.082932483404874802e-02 6.415680795907974243e-02 -3.931537270545959473e-02 -1.166588142514228821e-01 6.002840772271156311e-02
2.889474332332611084e-01 1.492268443107604980e-01 -6.007626280188560486e-02 -1.663928180932998657e-01 1.485768258571624756e-01 1.305815391242504120e-02 -2.008950114250183105e-01 -2.215038388967514038e-01 1.541854292154312134e-01 1.630863262107595801e-04 -9.388181567192077637e-02 6.945082545280456543e-02 1.752306967973709106e-01 1.595965474843978882e-01 -1.268641352653503418e-01 7.089437544345855713e-02 -2.853504717350006104e-01 -7.518891710788011551e-03 -3.364642858505249023e-01 1.290046870708465576e-01 -2.222122997045516968e-01 1.757752336561679840e-02 -1.273818127810955048e-02 1.992191672325134277e-01 2.197919487953186035e-01 9.961112588644027710e-02 2.913866043090820312e-01 -1.535584926605224609e-01 3.441405594348907471e-01 -1.557130366563796997e-01 -1.557384282350540161e-01 4.525692015886306763e-02
1.282018721103668213e-01 1.496304944157600403e-02 2.229005470871925354e-02 -2.226786315441131592e-01 2.099823653697967529e-01 -3.754302486777305603e-02 -7.569400966167449951e-02 -1.532247960567474365e-01 -3.927977383136749268e-01 -1.639214754104614258e-01 -6.523504108190536499e-02 -1.618698239326477051e-01 1.121761873364448547e-01 1.687331348657608032e-01 -1.027568355202674866e-01 1.642398387193679810e-01 -5.150875821709632874e-02 7.709342986345291138e-02 -3.211380541324615479e-01 -2.331668138504028320e-01 1.148552224040031433e-01 -4.955949261784553528e-02 -1.534117758274078369e-01 1.528148204088211060e-01 4.495899379253387451e-02 -1.555100530385971069e-01 8.928775042295455933e-02 1.980809569358825684e-01 3.189145326614379883e-01 1.166026145219802856e-01 -2.008615732192993164e-01 3.326455652713775635e-01
1.023529991507530212e-01 1.503559648990631104e-01 2.660188972949981689e-01 -1.060987114906311035e-01 -9.978226572275161743e-02 2.040459513664245605e-01 4.784825444221496582e-02 1.689623445272445679e-01 -3.972277343273162842e-01 -2.698627710342407227e-01 -9.394229389727115631e-03 2.661994695663452148e-01 1.827442198991775513e-01 1.662940979003906250e-01 8.135030418634414673e-02 1.559643298387527466e-01 -1.205056756734848022e-01 1.647121459245681763e-01 -3.139138817787170410e-01 7.449263334274291992e-02 -7.642080634832382202e-02 5.568851530551910400e-02 -4.438522085547447205e-02 -2.586818635463714600e-01 -1.737857796251773834e-02 -1.915606856346130371e-01 2.400555610656738281e-01 2.720277570188045502e-02 -4.802739247679710388e-03 2.004659622907638550e-01 -7.254423946142196655e-02 2.109500318765640259e-01
3.408056125044822693e-02 -4.005710780620574951e-02 -8.855155110359191895e-02 2.651731371879577637e-01 2.356939762830734253e-01 3.143893778324127197e-01 -1.484365910291671753e-01 -2.322600334882736206e-01 -2.238132506608963013e-01 -1.645236276090145111e-02 -7.487154752016067505e-02 7.086428254842758179e-02 2.508052587509155273e-01 1.756468415260314941e-01 3.435578942298889160e-02 8.448757231235504150e-02 -2.055217325687408447e-01 -6.263454258441925049e-02 -1.444036513566970825e-01 -5.974876880645751953e-02 -8.921837061643600464e-02 2.739696800708770752e-01 -2.940839529037475586e-01 -3.501110523939132690e-02 -1.822440028190612793e-01 -4.419627413153648376e-02 2.698712050914764404e-01 9.727252274751663208e-02 1.471079885959625244e-01 1.721868067979812622e-01 -2.027693986892700195e-01 2.728790640830993652e-01
-1.646068529225885868e-03 -3.360266983509063721e-02 5.898004770278930664e-02 -1.587855070829391479e-01 2.275357246398925781e-01 -6.415693555027246475e-03 -2.139785140752792358e-01 4.593178257346153259e-02 -1.212430596351623535e-01 -4.357620328664779663e-02 -1.089398115873336792e-01 -4.334780946373939514e-02 2.779002189636230469e-01 3.375181257724761963e-01 1.743868142366409302e-01 -4.570264369249343872e-02 -5.024904385209083557e-03 5.442894995212554932e-03 -2.092805504798889160e-01 1.334161609411239624e-01 6.734880059957504272e-02 3.437263667583465576e-01 -1.664955019950866699e-01 2.352885752916336060e-01 3.090330958366394043e-01 -8.964785933494567871e-02 -2.866942621767520905e-02 -2.237448245286941528e-01 2.258638590574264526e-01 1.210988163948059082e-01 -9.328537434339523315e-02 3.467741608619689941e-01
1.701934449374675751e-02 2.924151122570037842e-01 7.161755114793777466e-02 1.592867374420166016e-01 1.889036744832992554e-01 1.732044965028762817e-01 -2.146575301885604858e-01 3.509334102272987366e-02 -1.137668937444686890e-01 -2.521864175796508789e-01 5.775704234838485718e-02 9.995190799236297607e-02 2.061690092086791992e-01 3.868785202503204346e-01 6.383886188268661499e-02 -1.494504045695066452e-02 -1.639601401984691620e-02 1.722490638494491577e-01 -7.075553387403488159e-02 2.103263884782791138e-02 -3.284602463245391846e-01 2.218874692916870117e-01 -9.547109156847000122e-02 1.295139640569686890e-01 2.649190127849578857e-01 7.737863063812255859e-02 3.786049485206604004e-01 -1.694273352622985840e-01 2.928654290735721588e-02 -8.931329101324081421e-02 1.179959345608949661e-02 9.367705881595611572e-02
1.656910777091979980e-01 2.053731977939605713e-01 1.075426191091537476e-01 2.829305082559585571e-02 3.188010752201080322e-01 1.282453984022140503e-01 -3.640106320381164551e-01 1.610575467348098755e-01 -2.392663210630416870e-01 -7.814608514308929443e-02 9.033582359552383423e-02 7.233348209410905838e-03 -1.939617097377777100e-02 3.224484920501708984e-01 3.114847699180245399e-03 -1.286026835441589355e-01 -6.153693422675132751e-02 -5.139233916997909546e-02 4.445939790457487106e-03 5.860391631722450256e-02 -3.056649267673492432e-01 1.990997046232223511e-01 -2.143669873476028442e-01 2.042507827281951904e-01 2.012596130371093750e-01 -1.309063285589218140e-02 3.253941833972930908e-01 -1.346655040979385376e-01 1.449471712112426758e-01 -8.960253000259399414e-02 6.837370246648788452e-02 1.413531750440597534e-01
6.213705241680145264e-02 1.212936118245124817e-01 -3.699978291988372803e-01 1.190567985177040100e-01 -1.169329285621643066e-01 3.414927423000335693e-01 -1.535322517156600952e-01 -2.673832327127456665e-02 -2.248487025499343872e-01 -2.268822789192199707e-01 3.624156117439270020e-02 -1.313148438930511475e-01 2.452346086502075195e-01 -8.251049439422786236e-04 -1.200566217303276062e-01 3.491503372788429260e-02 -2.427625358104705811e-01 1.166956424713134766e-01 -1.504247933626174927e-01 -1.000551730394363403e-01 1.980169564485549927e-01 1.161098927259445190e-01 1.198202520608901978e-01 2.313440665602684021e-02 2.354211807250976562e-01 -4.092080593109130859e-01 2.459974735975265503e-01 -2.291042357683181763e-02 -6.838990747928619385e-02 2.842311561107635498e-02 -4.168904572725296021e-02 1.245074719190597534e-01
1.851375102996826172e-01 4.038568735122680664e-01 8.081541210412979126e-02 -3.825103640556335449e-01 1.575381755828857422e-01 4.426785558462142944e-02 -3.699204027652740479e-01 -2.093414515256881714e-01 -4.354136809706687927e-02 -8.678582310676574707e-02 -1.566486805677413940e-01 -4.145271331071853638e-02 -4.899307340383529663e-02 6.176262348890304565e-02 2.150913700461387634e-02 2.473496347665786743e-01 -9.674064815044403076e-02 -1.331684142351150513e-01 -2.033009231090545654e-01 -9.905082732439041138e-02 -3.314195200800895691e-02 -1.500842976383864880e-03 -1.796272844076156616e-01 2.829294502735137939e-01 1.778711825609207153e-01 -8.674567192792892456e-02 1.341777890920639038e-01 9.686134872026741505e-04 2.185448408126831055e-01 -1.658640652894973755e-01 2.261441200971603394e-02 1.191180497407913208e-01
1.699426472187042236e-01 2.427942901849746704e-01 -7.144668698310852051e-02 -2.159226387739181519e-01 2.145923525094985962e-01 2.731515765190124512e-01 -4.401785731315612793e-01 -2.801909744739532471e-01 -7.172103971242904663e-02 7.978130131959915161e-02 -2.919420897960662842e-01 9.256826341152191162e-02 2.488707378506660461e-02 -5.151784792542457581e-02 1.494972966611385345e-02 2.580071687698364258e-01 3.256422653794288635e-02 -1.158221587538719177e-01 -1.640876382589340210e-01 -6.838116049766540527e-02 -2.108647488057613373e-02 1.317629814147949219e-01 -1.847875714302062988e-01 1.389159113168716431e-01 1.975831687450408936e-01 -4.433478415012359619e-02 2.009820491075515747e-01 -9.656794369220733643e-03 1.004098281264305115e-01 -2.428351789712905884e-01 1.534702926874160767e-01 2.688611857593059540e-02
6.162760034203529358e-02 1.144199073314666748e-01 -6.765265762805938721e-02 -8.597237616777420044e-02 -1.232132762670516968e-01 -1.088116839528083801e-01 -1.908160150051116943e-01 -3.498825430870056152e-02 2.778957225382328033e-02 -3.578253090381622314e-01 -9.170700609683990479e-02 -2.775288000702857971e-02 -2.550917863845825195e-01 3.105553686618804932e-01 9.386292845010757446e-02 1.057580560445785522e-01 -2.556540258228778839e-02 3.275894746184349060e-02 -2.817965149879455566e-01 -2.518009543418884277e-01 1.531245708465576172e-01 -8.360929042100906372e-02 -1.313045918941497803e-01 -1.543931812047958374e-01 4.290349483489990234e-01 2.639520540833473206e-02 3.432074487209320068e-01 3.443329036235809326e-02 8.453881740570068359e-02 2.205620147287845612e-02 1.900014728307723999e-01 1.531287431716918945e-01
-8.298766613006591797e-02 -1.629474908113479614e-01 1.093018949031829834e-01 -6.048706173896789551e-02 -3.280303254723548889e-02 4.965383559465408325e-02 -3.146613836288452148e-01 1.422655582427978516e-01 -2.999295592308044434e-01 -1.628960669040679932e-01 3.233437612652778625e-02 -1.579772680997848511e-01 -1.734266132116317749e-01 1.708367168903350830e-01 1.599824279546737671e-01 4.080458581447601318e-01 -2.458927631378173828e-01 1.635011434555053711e-01 -8.616285026073455811e-02 -6.282806396484375000e-02 -5.394691228866577148e-02 1.058750972151756287e-01 1.306494325399398804e-01 -1.680678725242614746e-01 1.542212516069412231e-01 -1.572543233633041382e-01 3.130007386207580566e-01 -1.008061412721872330e-02 2.810092866420745850e-01 -8.259183913469314575e-02 1.053847372531890869e-01 1.811874955892562866e-01
3.688272833824157715e-02 2.550116181373596191e-01 -1.051282137632369995e-01 -2.484616450965404510e-02 -9.821625798940658569e-02 2.645204365253448486e-01 1.091947332024574280e-01 1.341831386089324951e-01 -1.227175444364547729e-01 -2.303596287965774536e-01 8.983256667852401733e-02 -2.405978292226791382e-01 5.650975927710533142e-02 1.322642117738723755e-01 -1.196356415748596191e-01 3.212367892265319824e-01 -1.851353347301483154e-01 -1.605338007211685181e-01 -7.867334783077239990e-02 1.614282093942165375e-02 -3.032324835658073425e-02 -3.622059151530265808e-02 -5.838066339492797852e-03 5.604884028434753418e-02 1.840129345655441284e-01 -1.333240866661071777e-01 3.013575971126556396e-01 -4.188420474529266357e-01 -2.394068054854869843e-03 3.648268580436706543e-01 -1.310465782880783081e-01 -7.500738371163606644e-03
1.484468877315521240e-01 -5.649430304765701294e-02 -3.083508834242820740e-02 2.390226423740386963e-01 6.795676797628402710e-02 1.715339273214340210e-01 -3.276528716087341309e-01 -1.141396239399909973e-01 4.856626689434051514e-02 -1.915489733219146729e-01 -9.868825972080230713e-02 -1.241358071565628052e-01 4.129518866539001465e-01 3.858811408281326294e-02 -5.994802713394165039e-02 3.247949182987213135e-01 -1.646328568458557129e-01 1.699879616498947144e-01 -1.249312907457351685e-01 -2.838526666164398193e-02 -4.632228612899780273e-02 2.450404316186904907e-01 -2.326481491327285767e-01 1.493723541498184204e-01 1.883875131607055664e-01 -3.096466660499572754e-01 1.989023238420486450e-01 -2.869382314383983612e-02 -4.036016762256622314e-02 -4.746666550636291504e-02 -1.739367246627807617e-01 5.180076230317354202e-03
3.996458277106285095e-02 1.744237989187240601e-01 -1.192689687013626099e-01 -6.922331638634204865e-03 5.599446967244148254e-02 1.540196090936660767e-01 -2.011219412088394165e-01 -9.730404615402221680e-02 4.823649302124977112e-02 -1.450636535882949829e-01 1.041119769215583801e-01 2.452877312898635864e-01 -1.760778389871120453e-02 -1.328268498182296753e-01 2.097293436527252197e-01 1.572947055101394653e-01 -1.115173026919364929e-01 -1.224104911088943481e-01 -3.110733032226562500e-01 -2.951785922050476074e-01 -1.011466011404991150e-01 1.041156873106956482e-01 -6.754623353481292725e-02 1.176967844367027283e-02 -1.325648277997970581e-03 -1.739713400602340698e-01 3.529351651668548584e-01 -2.088283896446228027e-01 1.468988507986068726e-01 3.806790113449096680e-01 1.689515113830566406e-01 2.555465996265411377e-01
3.136198520660400391e-01 2.081202864646911621e-01 4.330492019653320312e-02 -1.865267008543014526e-01 1.865673959255218506e-01 1.870340853929519653e-01 -3.115690350532531738e-01 -8.790304511785507202e-02 9.292158484458923340e-02 7.996334880590438843e-02 -9.729644656181335449e-02 -3.235354647040367126e-02 9.662272781133651733e-02 1.302670687437057495e-01 4.325095564126968384e-02 3.238445520401000977e-01 7.389964908361434937e-02 -2.026513963937759399e-01 -1.165801808238029480e-01 -1.078665032982826233e-01 -4.051177203655242920e-02 -8.990307152271270752e-02 -9.747967123985290527e-02 4.304594919085502625e-02 3.087626397609710693e-01 7.009407877922058105e-02 3.820938766002655029e-01 1.247950922697782516e-02 3.018975555896759033e-01 -1.489704996347427368e-01 -1.834247559309005737e-01 -4.758599773049354553e-02
1.299061179161071777e-01 1.456869542598724365e-01 1.305006146430969238e-01 7.541155070066452026e-02 1.551844179630279541e-01 4.988922923803329468e-02 -1.356269270181655884e-01 -1.590265482664108276e-01 -3.772565126419067383e-01 3.517805039882659912e-02 -1.019765585660934448e-01 -1.104278638958930969e-01 -3.338402882218360901e-02 -1.134524345397949219e-01 1.377355540171265602e-03 1.721161603927612305e-01 8.610165864229202271e-02 -2.418940216302871704e-01 -3.539516925811767578e-01 -2.024168968200683594e-01 1.291411966085433960e-01 1.010894402861595154e-02 -9.774480760097503662e-02 2.800853550434112549e-01 3.143451511859893799e-01 -9.460487216711044312e-02 3.040551841259002686e-01 6.302078068256378174e-02 -5.113217048346996307e-03 1.176261752843856812e-01 -2.461929917335510254e-01 2.086681127548217773e-01
5.947708338499069214e-02 -3.276565670967102051e-02 -1.622442007064819336e-01 -6.642378866672515869e-02 2.937514781951904297e-01 3.786805644631385803e-02 -2.914693653583526611e-01 2.270737588405609131e-01 1.041048951447010040e-02 8.522280305624008179e-02 7.627662271261215210e-02 2.172408811748027802e-02 1.300458163022994995e-01 3.431300222873687744e-01 -3.404091671109199524e-02 1.432734280824661255e-01 -3.730259090662002563e-02 6.961694359779357910e-02 -1.349269896745681763e-01 3.769201040267944336e-02 3.903321921825408936e-01 1.109766140580177307e-01 -2.087908387184143066e-01 -1.577949076890945435e-01 1.323942244052886963e-01 -1.306677013635635376e-01 3.041005730628967285e-01 -1.511961370706558228e-01 -2.333599627017974854e-01 3.240850865840911865e-01 2.211325429379940033e-02 3.829803690314292908e-02
9.071441739797592163e-02 -2.653517127037048340e-01 -7.318090647459030151e-02 -6.592424958944320679e-02 4.757127538323402405e-02 1.866585016250610352e-01 -1.584810167551040649e-01 -4.260445013642311096e-02 -3.383744359016418457e-01 -4.797757789492607117e-02 -3.550840318202972412e-01 7.933163084089756012e-03 -6.169986352324485779e-02 -1.112971678376197815e-01 -6.965173035860061646e-02 1.680981516838073730e-01 1.485724374651908875e-02 -1.923234611749649048e-01 -4.561242759227752686e-01 1.489592194557189941e-01 3.226637840270996094e-02 6.296846270561218262e-02 -1.867377460002899170e-01 1.458046436309814453e-01 1.591111123561859131e-01 4.710765928030014038e-02 -4.274962842464447021e-02 -3.061803281307220459e-01 5.475043132901191711e-02 3.100623786449432373e-01 8.593210019171237946e-03 6.686066836118698120e-02
-2.798998728394508362e-02 -2.211726969107985497e-03 -4.597777873277664185e-02 -1.676070392131805420e-01 -1.253598779439926147e-01 2.162287831306457520e-01 2.030401118099689484e-02 1.639258414506912231e-01 -4.828619062900543213e-01 -1.382648348808288574e-01 -7.630982995033264160e-02 -2.375592887401580811e-01 -1.093539968132972717e-02 4.947151243686676025e-02 -2.165060043334960938e-01 3.005955219268798828e-01 -1.967061460018157959e-01 -8.029638789594173431e-03 -3.257555961608886719e-01 -2.072093337774276733e-01 -8.744636178016662598e-02 1.648673117160797119e-01 -1.823744736611843109e-02 2.601148486137390137e-01 2.389106005430221558e-01 -8.663050830364227295e-02 1.274579465389251709e-01 -1.785667985677719116e-01 -1.312928348779678345e-01 -2.693883515894412994e-02 -4.184588324278593063e-03 5.996116623282432556e-02
-5.894177034497261047e-02 -1.146146655082702637e-01 1.481430381536483765e-01 -1.246619001030921936e-01 5.491416901350021362e-02 9.793613851070404053e-02 -3.001463115215301514e-01 1.645529270172119141e-02 -4.894815385341644287e-01 -3.238917887210845947e-01 -1.425833702087402344e-01 1.837802305817604065e-02 -1.094541177153587341e-01 -8.199272304773330688e-02 -5.148311331868171692e-02 2.022503316402435303e-01 9.903140366077423096e-03 6.713918596506118774e-02 -8.508824557065963745e-02 -1.658506691455841064e-01 -2.573091983795166016e-01 4.806102439761161804e-02 1.914257258176803589e-01 -9.407988935708999634e-02 5.135493353009223938e-02 -3.306638821959495544e-02 3.717430531978607178e-01 -1.414470970630645752e-01 -3.865502774715423584e-02 -1.713717877864837646e-01 1.433638185262680054e-01 2.209087759256362915e-01
2.098024338483810425e-01 1.478520631790161133e-01 5.917017906904220581e-02 -2.114302515983581543e-01 7.967199385166168213e-02 -4.900533705949783325e-02 -3.512826189398765564e-02 9.526989609003067017e-02 -5.416937470436096191e-01 -2.494482994079589844e-01 1.512505300343036652e-02 1.144642382860183716e-01 4.398574586957693100e-03 8.914124220609664917e-03 1.689600348472595215e-01 -5.483639892190694809e-03 -2.416821420192718506e-01 1.590936034917831421e-01 -2.954649329185485840e-01 -1.627013087272644043e-02 1.462906599044799805e-01 1.192657873034477234e-01 -1.659414768218994141e-01 -1.570488661527633667e-01 2.955355048179626465e-01 -8.463802933692932129e-02 2.431075572967529297e-01 -1.692511439323425293e-01 -1.233321428298950195e-02 -6.063896790146827698e-02 -1.517441570758819580e-01 3.125236928462982178e-02
2.150959968566894531e-01 -4.889263585209846497e-02 2.334645837545394897e-01 -8.180837333202362061e-02 -2.406264692544937134e-01 -1.112627610564231873e-01 -1.943051964044570923e-01 1.281354129314422607e-01 -3.510849475860595703e-01 -1.714503765106201172e-01 2.702014334499835968e-02 -3.178797662258148193e-02 -1.248737648129463196e-01 4.009218215942382812e-01 1.585239619016647339e-01 1.665077805519104004e-01 -1.503595560789108276e-01 1.676114201545715332e-01 -3.309674263000488281e-01 -5.697851255536079407e-02 2.321843616664409637e-02 -1.218731328845024109e-01 -1.589237451553344727e-01 -1.663725972175598145e-01 2.394536882638931274e-01 -2.334606833755970001e-02 1.273113191127777100e-01 -1.198668628931045532e-01 8.116407692432403564e-02 -2.918443083763122559e-02 -4.603409767150878906e-02 2.286355793476104736e-01
1.232151687145233154e-01 2.014310359954833984e-01 -1.921433955430984497e-01 1.840968877077102661e-01 -1.375318765640258789e-01 3.148015961050987244e-02 -3.796579241752624512e-01 5.946052446961402893e-02 1.263170093297958374e-01 -3.476133346557617188e-01 -6.842588633298873901e-02 -2.321407943964004517e-01 9.690118953585624695e-03 1.254973709583282471e-01 3.914335370063781738e-02 1.960921287536621094e-01 -2.605464868247509003e-02 9.558441489934921265e-02 -3.257312253117561340e-02 1.178132519125938416e-01 -1.482615321874618530e-01 2.296619415283203125e-01 -3.341872990131378174e-01 6.668619811534881592e-02 9.928947687149047852e-02 6.280083954334259033e-02 6.435127556324005127e-02 -2.292474508285522461e-01 8.174773305654525757e-02 1.981112211942672729e-01 -5.654566362500190735e-02 3.455784618854522705e-01
1.989475786685943604e-01 1.435305327177047729e-01 1.245378553867340088e-01 1.690376102924346924e-01 6.341220438480377197e-02 -1.499590873718261719e-01 -3.190037608146667480e-01 1.588381379842758179e-01 -1.398755013942718506e-01 -3.809252083301544189e-01 7.352177798748016357e-02 2.086812444031238556e-02 5.868777632713317871e-02 2.034156024456024170e-01 -6.654743850231170654e-02 1.125528439879417419e-01 -2.711103558540344238e-01 -3.537403792142868042e-02 -1.508887764066457748e-02 2.065238542854785919e-02 -1.575288176536560059e-01 -4.133841395378112793e-02 -1.800433844327926636e-01 2.191472351551055908e-01 1.122206151485443115e-01 -3.502007201313972473e-02 4.888341724872589111e-01 5.905923992395401001e-02 2.217647880315780640e-01 -9.882730431854724884e-03 7.549712900072336197e-03 1.477568447589874268e-01
3.259270787239074707e-01 1.147029027342796326e-01 -9.454390406608581543e-02 -1.968286633491516113e-01 8.450872451066970825e-02 4.918348416686058044e-02 -1.135230362415313721e-01 -1.587883383035659790e-01 -1.031164303421974182e-01 1.834155432879924774e-02 -1.319083422422409058e-01 2.751966416835784912e-01 2.066898196935653687e-01 1.817304790019989014e-01 -2.400876022875308990e-02 3.734333515167236328e-01 -2.038308233022689819e-02 1.094246804714202881e-01 -1.550310999155044556e-01 1.548384130001068115e-02 -4.459520429372787476e-02 7.762364298105239868e-02 -2.276340685784816742e-02 1.556844413280487061e-01 2.409023046493530273e-01 -1.710829325020313263e-02 1.363896280527114868e-01 4.975837469100952148e-02 3.244548439979553223e-01 -1.517561674118041992e-01 -2.361181825399398804e-01 3.640108108520507812e-01
8.430169522762298584e-02 4.748371988534927368e-02 -9.892523288726806641e-02 -2.548964023590087891e-01 -8.297692984342575073e-03 1.934136748313903809e-01 -2.467080056667327881e-01 3.038602173328399658e-01 7.318258285522460938e-02 -1.828689128160476685e-01 1.130285784602165222e-01 -3.070947527885437012e-01 1.976120620965957642e-01 3.162795603275299072e-01 -9.695266187191009521e-02 1.561528295278549194e-01 -2.072027325630187988e-01 -9.830397367477416992e-02 -1.125023886561393738e-01 2.447561174631118774e-01 8.230230957269668579e-02 1.732971370220184326e-01 -2.154544591903686523e-01 1.971436440944671631e-01 2.437372952699661255e-01 2.531420253217220306e-02 1.273063868284225464e-01 -2.070876806974411011e-01 -3.593323519453406334e-03 1.461731493473052979e-01 -1.304977238178253174e-01 4.073644801974296570e-02
2.927708253264427185e-02 1.702479422092437744e-01 1.082540675997734070e-01 1.668224483728408813e-01 2.132445871829986572e-01 1.180394217371940613e-01 -4.393178820610046387e-01 -4.772989079356193542e-02 -1.346687078475952148e-01 -2.255123853683471680e-01 4.925708100199699402e-02 -3.988247364759445190e-02 1.283462792634963989e-01 2.989880442619323730e-01 -8.589883893728256226e-02 8.595284074544906616e-02 -1.265210211277008057e-01 8.805642277002334595e-02 -2.038286179304122925e-01 1.348342001438140869e-01 -2.113656401634216309e-01 1.447299867868423462e-01 -3.356580138206481934e-01 1.160738468170166016e-01 -1.373898535966873169e-01 -8.853523433208465576e-02 4.061412513256072998e-01 4.633564129471778870e-02 4.404001682996749878e-02 -3.413803875446319580e-02 -5.747580528259277344e-02 8.254300802946090698e-02
5.299167707562446594e-02 1.808803081512451172e-01 -5.212910473346710205e-02 7.176662981510162354e-02 1.655141562223434448e-01 2.065621018409729004e-01 -2.604956030845642090e-01 -1.889427006244659424e-02 -1.371071487665176392e-01 -2.568513751029968262e-01 1.178188472986221313e-01 1.296631395816802979e-01 5.590543523430824280e-02 5.320420861244201660e-01 -3.084263205528259277e-02 -1.919906437397003174e-01 -7.677210960537195206e-03 2.996734902262687683e-02 -2.667643725872039795e-01 9.708890318870544434e-02 -2.192886769771575928e-01 2.197179049253463745e-01 -2.117634415626525879e-01 9.358269721269607544e-02 5.738060176372528076e-02 -2.433268725872039795e-01 1.811052113771438599e-01 4.537751898169517517e-02 6.583223491907119751e-02 -2.379622869193553925e-02 6.308771669864654541e-02 2.027494758367538452e-01
2.315274029970169067e-01 2.070333063602447510e-01 1.715855449438095093e-01 1.906902939081192017e-01 1.219043210148811340e-01 2.449183315038681030e-01 -2.463110089302062988e-01 -1.249812543392181396e-01 3.750027716159820557e-02 -2.242181450128555298e-01 -6.940583139657974243e-02 8.566500991582870483e-02 -5.157449468970298767e-02 2.441024184226989746e-01 5.879808962345123291e-02 1.567900031805038452e-01 -2.003940194845199585e-01 -3.081447258591651917e-02 1.816717833280563354e-01 -2.466286532580852509e-02 -1.024799346923828125e-01 1.054467260837554932e-01 -4.320883154869079590e-01 1.823055595159530640e-01 3.506105840206146240e-01 -8.773180842399597168e-02 1.279185116291046143e-01 -2.269623428583145142e-01 2.005739696323871613e-02 -6.178890913724899292e-02 -1.158024296164512634e-01 7.995954714715480804e-03
1.443500518798828125e-01 2.313722968101501465e-01 6.521968543529510498e-02 -3.657283186912536621e-01 3.878979757428169250e-02 2.216913551092147827e-01 -1.843532770872116089e-01 -2.817843633238226175e-04 -5.251051858067512512e-02 -1.315256357192993164e-01 -3.117015063762664795e-01 2.065736055374145508e-01 5.946605931967496872e-03 7.512753456830978394e-02 -1.877875477075576782e-01 1.254864688962697983e-02 -2.634944319725036621e-01 9.725902229547500610e-02 -3.576530814170837402e-01 1.533968150615692139e-01 8.245327323675155640e-02 1.188793331384658813e-01 -7.111474871635437012e-02 -1.019378155469894409e-01 2.224293500185012817e-01 7.782576233148574829e-02 1.570894420146942139e-01 2.173473592847585678e-03 -3.333351016044616699e-01 -5.469308793544769287e-02 -4.185409098863601685e-02 1.980154812335968018e-01
1.467171013355255127e-01 -1.305751204490661621e-01 3.716546595096588135e-01 -1.739817112684249878e-01 1.632861979305744171e-02 8.005268871784210205e-02 -9.432882815599441528e-02 -5.735743790864944458e-02 -1.271705478429794312e-01 -3.321571648120880127e-01 6.702111661434173584e-02 2.672875672578811646e-02 -1.035041809082031250e-01 1.405221223831176758e-01 2.188983708620071411e-01 2.280098944902420044e-01 -9.855570644140243530e-02 -2.928170375525951385e-02 -2.382056266069412231e-01 2.217281311750411987e-01 -2.451760023832321167e-01 8.115898072719573975e-02 -4.666089117527008057e-01 3.038419410586357117e-02 4.018303006887435913e-02 5.313086137175559998e-02 2.288808822631835938e-01 -3.784263879060745239e-02 -1.615359485149383545e-01 6.884457170963287354e-02 -6.739444285631179810e-02 1.289972215890884399e-01
3.234468996524810791e-01 -1.878548860549926758e-01 -2.223163098096847534e-01 -1.150618270039558411e-01 9.120009839534759521e-03 3.361770212650299072e-01 -2.306639552116394043e-01 -2.620251663029193878e-02 -1.837808042764663696e-01 -2.692638635635375977e-01 -1.563313901424407959e-01 -3.536804765462875366e-02 1.115348115563392639e-01 3.833602368831634521e-02 2.075032293796539307e-01 9.192895144224166870e-02 1.593749970197677612e-01 -1.458984479540959001e-04 -1.408091336488723755e-01 8.329917490482330322e-02 -3.858042135834693909e-02 -2.469543069601058960e-01 -7.503136526793241501e-03 1.239179298281669617e-01 4.416109025478363037e-01 1.233150511980056763e-01 4.349105060100555420e-03 -1.341622620820999146e-01 1.652271859347820282e-02 2.957887714728713036e-03 2.399525642395019531e-01 1.299765259027481079e-01
-6.963497400283813477e-02 1.266589462757110596e-01 -1.775425225496292114e-01 1.583176665008068085e-02 2.990978062152862549e-01 3.531021475791931152e-01 -2.974406480789184570e-01 2.493939399719238281e-01 2.298979833722114563e-02 -2.792420983314514160e-02 4.508149623870849609e-02 1.620813757181167603e-01 1.487538963556289673e-01 1.191582158207893372e-01 4.112527370452880859e-01 2.895877957344055176e-01 -5.571724101901054382e-02 -1.555459946393966675e-01 -1.811305582523345947e-01 -3.709406405687332153e-02 1.002698242664337158e-01 1.288651823997497559e-01 -1.229035705327987671e-01 8.002848923206329346e-02 2.302786260843276978e-01 1.224384903907775879e-01 -8.677635341882705688e-02 -2.005402445793151855e-01 1.520632207393646240e-01 9.197270870208740234e-02 7.758004218339920044e-02 -2.408377081155776978e-02
2.353784441947937012e-01 -4.829570651054382324e-02 2.541151642799377441e-01 -1.380605846643447876e-01 -2.742922604084014893e-01 -1.111551076173782349e-01 -2.464708387851715088e-01 4.077197611331939697e-02 -4.508176445960998535e-01 -4.659168049693107605e-02 8.583356440067291260e-02 1.293259859085083008e-01 -1.051871255040168762e-01 3.637542128562927246e-01 1.242995336651802063e-01 1.328418105840682983e-01 -1.584674417972564697e-01 7.958614826202392578e-02 -3.428677916526794434e-01 3.933560568839311600e-03 1.166466921567916870e-01 9.580907970666885376e-02 -1.458226293325424194e-01 -5.841780081391334534e-02 5.212432146072387695e-02 6.689181923866271973e-02 2.251947969198226929e-01 2.908480912446975708e-02 2.515330910682678223e-02 1.583496481180191040e-02 -3.821416199207305908e-02 2.123024761676788330e-01
-4.478640481829643250e-02 8.633101359009742737e-03 3.643641620874404907e-02 -1.038250625133514404e-01 1.217488758265972137e-02 1.438342779874801636e-01 -2.621689736843109131e-01 2.035135179758071899e-01 -8.802101016044616699e-02 -2.729828953742980957e-01 -3.641914948821067810e-02 2.458396703004837036e-01 -2.770994603633880615e-01 1.479149162769317627e-01 2.310322374105453491e-01 5.772721767425537109e-02 -1.273056119680404663e-01 -8.909012190997600555e-03 -2.928817868232727051e-01 -2.894001007080078125e-01 2.033981829881668091e-01 -2.815153449773788452e-02 -1.264417916536331177e-01 -3.289366513490676880e-02 1.412529265508055687e-03 -7.801964133977890015e-02 4.227916896343231201e-01 1.126938983798027039e-01 1.184483543038368225e-01 2.180903106927871704e-01 1.087211072444915771e-01 1.985363215208053589e-01
1.460389941930770874e-01 4.072067514061927795e-02 -2.948990464210510254e-01 -4.936665296554565430e-02 5.818259716033935547e-02 2.000233232975006104e-01 -1.115559041500091553e-01 -3.056106269359588623e-01 -2.148357480764389038e-01 -2.226075083017349243e-01 6.009425595402717590e-02 6.213339790701866150e-02 1.964510679244995117e-01 -4.429351538419723511e-02 1.204086765646934509e-01 1.204674616456031799e-01 2.831133641302585602e-02 -2.447347193956375122e-01 -2.267219871282577515e-01 -1.521163620054721832e-02 -6.981565058231353760e-02 2.417716383934020996e-01 7.367642968893051147e-02 6.985165178775787354e-02 5.386774241924285889e-02 -1.281255036592483521e-01 2.533107697963714600e-01 -1.437315903604030609e-02 5.171681940555572510e-02 4.088313281536102295e-01 1.996788233518600464e-01 2.937392890453338623e-01
-1.099781170487403870e-01 -1.289178431034088135e-01 -1.488683372735977173e-01 -1.383173614740371704e-01 -1.389673054218292236e-01 1.080000493675470352e-02 -2.867875695228576660e-01 9.063149988651275635e-02 -3.906185925006866455e-01 -8.504644036293029785e-02 2.059154063463211060e-01 -1.820973679423332214e-02 -9.565223753452301025e-02 5.767918378114700317e-02 3.141144216060638428e-01 1.904814392328262329e-01 -4.390344396233558655e-02 -3.432951569557189941e-01 -2.555446624755859375e-01 -2.054540663957595825e-01 -1.169388517737388611e-01 -1.666372828185558319e-02 -4.634783416986465454e-02 -8.363760262727737427e-02 2.889792323112487793e-01 -1.193402707576751709e-01 2.697736620903015137e-01 -6.011959910392761230e-02 1.493453681468963623e-01 7.572167366743087769e-02 -7.125040888786315918e-02 1.117096170783042908e-01
7.319288793951272964e-03 7.988005131483078003e-02 -3.742267563939094543e-02 -1.875272840261459351e-01 -9.340929985046386719e-02 1.396602541208267212e-01 -5.051896572113037109e-01 4.572379589080810547e-02 -1.670157909393310547e-01 -1.465845853090286255e-01 4.053306300193071365e-03 1.130380854010581970e-01 3.250057995319366455e-02 2.519110217690467834e-02 1.027554571628570557e-01 8.444958366453647614e-03 -2.762067615985870361e-01 -1.633292883634567261e-01 -2.574272751808166504e-01 -2.032691538333892822e-01 -1.896517127752304077e-01 8.493036776781082153e-02 1.589782983064651489e-01 -2.535079121589660645e-01 3.511363267898559570e-01 -1.566633582115173340e-01 7.800184190273284912e-02 -4.694071784615516663e-02 1.254613846540451050e-01 5.808806046843528748e-02 5.726806819438934326e-02 2.741670012474060059e-01
2.724382579326629639e-01 -1.332724243402481079e-01 -2.472454160451889038e-01 2.959399856626987457e-02 5.166511237621307373e-02 3.426142632961273193e-01 -4.250762462615966797e-01 3.501562029123306274e-02 -1.882793456315994263e-01 -2.870142646133899689e-02 -1.123933345079421997e-01 -1.409863084554672241e-01 1.726717948913574219e-01 1.561138480901718140e-01 -1.698161102831363678e-02 4.433967471122741699e-01 2.972889877855777740e-02 -1.264342945069074631e-02 7.544545084238052368e-02 9.051723405718803406e-03 3.834414295852184296e-03 -2.336759120225906372e-01 -1.946855783462524414e-01 4.690063372254371643e-02 2.439842224121093750e-01 1.026617884635925293e-01 8.242667466402053833e-02 -1.051938086748123169e-01 3.256087889894843102e-03 -1.780403405427932739e-01 2.392524108290672302e-02 4.933184757828712463e-02
1.109306067228317261e-01 1.623383313417434692e-01 3.381009697914123535e-01 -1.575913131237030029e-01 1.023086160421371460e-01 4.113330841064453125e-01 -2.437720000743865967e-01 -6.887409090995788574e-02 4.258746281266212463e-02 -3.219372034072875977e-01 -3.090339303016662598e-01 -5.376656353473663330e-02 -3.267054632306098938e-02 6.820406019687652588e-02 -5.277389660477638245e-02 1.638443171977996826e-01 1.673866957426071167e-01 -1.652102917432785034e-01 -2.169062793254852295e-01 1.012330427765846252e-01 -4.708893224596977234e-02 8.291434496641159058e-02 -2.138769030570983887e-01 -3.962061554193496704e-02 1.498628109693527222e-01 -1.214552596211433411e-01 2.374901622533798218e-01 -9.550296515226364136e-02 2.207283377647399902e-01 2.743565663695335388e-02 -6.064906716346740723e-02 1.194355413317680359e-01
1.032817810773849487e-01 -1.421323139220476151e-02 -2.352552115917205811e-01 -1.975333392620086670e-01 6.044506281614303589e-02 1.033757701516151428e-01 -2.561295926570892334e-01 -2.447456717491149902e-01 6.291373074054718018e-02 -2.626890838146209717e-01 7.445310056209564209e-02 1.420656740665435791e-01 -4.123529419302940369e-02 3.507246077060699463e-02 8.913091570138931274e-02 1.500914245843887329e-01 6.286983191967010498e-02 -2.561506628990173340e-01 -3.502409160137176514e-01 -1.821861118078231812e-01 -1.562615334987640381e-01 1.020499095320701599e-01 2.753071300685405731e-02 9.825677424669265747e-02 -7.473941892385482788e-02 -1.663785278797149658e-01 4.093634486198425293e-01 -9.281563758850097656e-02 1.717255562543869019e-01 2.014624029397964478e-01 5.445700138807296753e-02 2.639278471469879150e-01
4.857444763183593750e-01 -2.170599997043609619e-02 -3.661217689514160156e-01 1.727323979139328003e-01 2.784839868545532227e-01 -4.553570970892906189e-02 -2.456304877996444702e-01 1.586170345544815063e-01 7.132175564765930176e-02 -1.350847184658050537e-01 9.580782055854797363e-02 -4.679366946220397949e-02 -1.121634021401405334e-01 1.189925670623779297e-01 3.658898174762725830e-02 2.226738482713699341e-01 -1.279950141906738281e-01 -1.919247210025787354e-02 -2.858292162418365479e-01 -3.578716423362493515e-03 -9.484808892011642456e-02 3.223738074302673340e-02 -2.196201980113983154e-01 4.875941202044487000e-03 -3.407800197601318359e-02 -1.363285779953002930e-01 1.175161525607109070e-01 8.821336925029754639e-02 1.336540374904870987e-02 1.577665507793426514e-01 -4.717330634593963623e-02 3.111689388751983643e-01
7.572056353092193604e-02 -1.064393743872642517e-01 -1.890179812908172607e-01 -2.253598868846893311e-01 -2.577004432678222656e-01 2.465535700321197510e-01 -3.404852747917175293e-01 -1.046518310904502869e-01 -1.889366358518600464e-01 -1.943353712558746338e-01 -1.015264093875885010e-01 2.882469445466995239e-02 -4.345509037375450134e-02 1.936576217412948608e-01 2.082423269748687744e-01 3.064783103764057159e-02 -2.393963336944580078e-01 -1.367343217134475708e-01 -2.241055667400360107e-01 -2.934807837009429932e-01 -2.113460153341293335e-01 -1.801261329092085361e-03 -1.402434427291154861e-02 -1.627978309988975525e-02 2.258783131837844849e-01 -7.080146670341491699e-02 1.012629568576812744e-01 1.702181100845336914e-01 6.116998195648193359e-02 1.922006905078887939e-01 8.326125890016555786e-02 2.714287340641021729e-01
2.948118746280670166e-01 -7.679552584886550903e-02 1.352217942476272583e-01 -3.096017241477966309e-01 6.885129958391189575e-02 -1.535389870405197144e-01 -2.275240421295166016e-01 -1.300656050443649292e-01 -1.487151533365249634e-01 -1.457286775112152100e-01 8.374699205160140991e-02 4.342762753367424011e-02 2.971509397029876709e-01 -2.198147177696228027e-01 3.734048828482627869e-02 2.193294763565063477e-01 -1.330786645412445068e-01 -3.399956822395324707e-01 -1.980980634689331055e-01 -2.069572806358337402e-01 -3.984209150075912476e-02 2.037031501531600952e-01 -4.450568556785583496e-02 5.735518783330917358e-02 2.324689924716949463e-01 -8.409399539232254028e-03 3.126793205738067627e-01 -6.992609798908233643e-02 5.508786439895629883e-02 1.292726993560791016e-01 1.205042079091072083e-01 5.394521355628967285e-02
-8.668390661478042603e-02 1.791762709617614746e-01 7.991218566894531250e-02 -2.056125253438949585e-01 3.130222856998443604e-01 1.250741779804229736e-01 5.732007697224617004e-02 -2.632701396942138672e-01 -1.353095918893814087e-01 -2.029273957014083862e-01 -1.854081749916076660e-01 7.350432127714157104e-02 2.710230462253093719e-02 1.857188194990158081e-01 -1.218999698758125305e-01 2.130854725837707520e-01 3.502900525927543640e-02 -4.784061387181282043e-02 -2.972961068153381348e-01 -1.092971637845039368e-01 9.873729944229125977e-02 1.380726844072341919e-01 -6.171011365950107574e-03 1.525985151529312134e-01 2.864148318767547607e-01 5.649067834019660950e-02 4.831023812294006348e-01 -5.708800256252288818e-02 -5.690215900540351868e-02 1.456884443759918213e-01 -1.661293357610702515e-01 2.863506227731704712e-02
6.063705310225486755e-02 7.851687818765640259e-02 1.094914525747299194e-01 -1.567251384258270264e-01 -2.283767312765121460e-01 2.740479707717895508e-01 -2.041747421026229858e-01 2.610181868076324463e-01 -1.079457253217697144e-01 -2.007872313261032104e-01 -9.798807092010974884e-03 2.390075027942657471e-01 -9.160756319761276245e-02 -4.180485010147094727e-02 -3.169884383678436279e-01 9.652473777532577515e-02 -1.790865659713745117e-01 1.520962454378604889e-02 -3.636710643768310547e-01 -2.722609341144561768e-01 -1.165297031402587891e-01 8.903254568576812744e-02 1.784628815948963165e-02 1.088950932025909424e-01 2.016509026288986206e-01 -8.488839864730834961e-02 2.568459808826446533e-01 -9.691085666418075562e-02 -8.899932354688644409e-02 2.094544917345046997e-01 -1.724990159273147583e-01 1.012788489460945129e-01
1.284896880388259888e-01 -3.708427399396896362e-02 2.206872999668121338e-01 -2.582747340202331543e-01 2.052837461233139038e-01 1.835969686508178711e-01 -2.610384225845336914e-01 6.980451941490173340e-02 -4.597502574324607849e-02 -3.474867641925811768e-01 -8.783969283103942871e-02 -1.498110741376876831e-01 2.194599956274032593e-01 1.803554743528366089e-01 1.966549605131149292e-01 2.728644199669361115e-02 -3.586018830537796021e-02 1.416290253400802612e-01 -2.338449209928512573e-01 3.006547689437866211e-01 -8.784133940935134888e-02 1.740914583206176758e-01 -2.537916898727416992e-01 2.193734496831893921e-01 1.872202567756175995e-02 -6.886719167232513428e-02 2.788155376911163330e-01 -3.737433254718780518e-02 -1.306374371051788330e-01 -9.788794815540313721e-02 -6.584147363901138306e-02 1.119084060192108154e-01
1.019875109195709229e-01 5.813986435532569885e-02 -1.407507658004760742e-01 -1.153079494833946228e-01 1.257524788379669189e-01 3.789611458778381348e-01 -2.907637953758239746e-01 -1.122646108269691467e-01 4.851162061095237732e-02 -1.489574313163757324e-01 -9.701104462146759033e-02 1.060059219598770142e-01 1.597857801243662834e-03 2.792079150676727295e-01 3.446696996688842773e-01 2.596641182899475098e-01 8.801603317260742188e-02 7.083475589752197266e-02 7.771440781652927399e-03 2.381183654069900513e-01 -1.748966127634048462e-01 8.016166836023330688e-02 1.135193277150392532e-02 1.659009419381618500e-02 1.500118225812911987e-01 2.266335487365722656e-01 1.245826408267021179e-01 -3.749663233757019043e-01 8.348148316144943237e-02 -1.790484338998794556e-01 -8.046313375234603882e-02 -6.880878657102584839e-02
1.315625160932540894e-01 2.126362361013889313e-02 -1.642197966575622559e-01 1.633366197347640991e-01 -1.010318547487258911e-01 1.653904616832733154e-01 -3.705846071243286133e-01 5.156202241778373718e-02 -2.407794594764709473e-01 1.397470291703939438e-02 5.926649272441864014e-02 1.083103716373443604e-01 -6.773733347654342651e-02 1.845288574695587158e-01 -3.034845553338527679e-02 3.895124495029449463e-01 -7.062183320522308350e-02 -8.376045525074005127e-02 -4.897634964436292648e-03 1.689724177122116089e-01 -1.014971211552619934e-01 -1.146943941712379456e-01 -1.356080472469329834e-01 2.114742249250411987e-01 4.284436404705047607e-01 4.147423058748245239e-02 4.271256178617477417e-02 3.414706513285636902e-02 -2.406322062015533447e-01 -2.194108664989471436e-01 1.985074579715728760e-01 1.596075147390365601e-01
6.619963794946670532e-02 1.276351809501647949e-01 9.974983334541320801e-02 8.219379186630249023e-02 1.546064466238021851e-01 3.535413444042205811e-01 -3.950623571872711182e-01 1.661192327737808228e-01 -6.061538588255643845e-04 -2.811510562896728516e-01 1.614411473274230957e-01 -2.906114049255847931e-02 1.027478650212287903e-01 2.960687279701232910e-01 1.930937170982360840e-01 -1.023337151855230331e-02 -1.221906021237373352e-02 3.398750349879264832e-02 -7.483357191085815430e-02 -6.310053635388612747e-03 -1.709188818931579590e-01 2.349166274070739746e-01 -4.866586998105049133e-02 2.230957001447677612e-01 2.467686682939529419e-01 -1.621200889348983765e-01 3.266956210136413574e-01 1.036906912922859192e-01 9.550253301858901978e-02 -6.127417087554931641e-02 -5.411634966731071472e-02 1.566903740167617798e-01
1.781591176986694336e-01 -2.931873798370361328e-01 5.125693976879119873e-02 -1.084439828991889954e-01 1.979159191250801086e-02 4.516606219112873077e-03 -2.667051553726196289e-01 8.211073279380798340e-02 -4.292828738689422607e-01 5.596770346164703369e-02 1.173113882541656494e-01 -9.169776737689971924e-02 7.208961248397827148e-02 3.566257953643798828e-01 3.263771161437034607e-02 1.095942500978708267e-02 -1.105856522917747498e-02 1.357616335153579712e-01 -3.191815614700317383e-01 -1.472189724445343018e-01 5.991879850625991821e-02 9.411685168743133545e-02 -1.482048481702804565e-01 -2.671878933906555176e-01 4.460963234305381775e-02 1.004157364368438721e-01 2.299460917711257935e-01 -1.799554526805877686e-01 2.692752480506896973e-01 1.940055564045906067e-02 -1.173027381300926208e-01 1.207983568310737610e-01
2.204062789678573608e-01 2.514814138412475586e-01 -6.018690019845962524e-02 -1.973747462034225464e-01 1.604963988065719604e-01 1.571739651262760162e-02 -2.018337845802307129e-01 -2.709131538867950439e-01 1.295380145311355591e-01 -1.330533474683761597e-01 -1.034855842590332031e-01 -1.020028628408908844e-02 -4.425173625349998474e-02 -3.545898571610450745e-02 -2.094280347228050232e-02 3.682011067867279053e-01 -8.016926236450672150e-03 -5.882220342755317688e-02 -3.650927841663360596e-01 2.431263476610183716e-01 1.741886022500693798e-03 -9.951525181531906128e-02 -8.931023627519607544e-02 1.179277077317237854e-01 2.397699505090713501e-01 1.442103534936904907e-01 2.160082012414932251e-01 -3.294104710221290588e-02 7.753686513751745224e-03 1.325120031833648682e-01 1.613751351833343506e-01 3.514678776264190674e-01
6.960300356149673462e-02 -6.714753806591033936e-02 1.740350425243377686e-01 -3.142699599266052246e-01 -7.019723951816558838e-02 1.809079498052597046e-01 -1.671811789274215698e-01 -1.088943053036928177e-02 -2.473950386047363281e-01 7.762388139963150024e-02 -3.481914103031158447e-02 -3.695219010114669800e-02 2.673182189464569092e-01 1.188661158084869385e-01 7.291068136692047119e-02 3.961981534957885742e-01 -7.218576222658157349e-02 -1.397950947284698486e-01 -2.101087570190429688e-01 1.522732153534889221e-02 -1.486289650201797485e-01 3.058871254324913025e-02 -4.630612954497337341e-02 -2.111734896898269653e-01 1.532470062375068665e-02 -1.254384815692901611e-01 6.646677851676940918e-02 1.303766667842864990e-01 4.413998126983642578e-01 1.700425744056701660e-01 -2.950419113039970398e-02 2.780010402202606201e-01
8.427958935499191284e-02 1.079883649945259094e-01 -1.681864410638809204e-01 -2.650888264179229736e-01 -4.051739722490310669e-02 1.318035274744033813e-01 -3.717874288558959961e-01 -2.012490779161453247e-01 1.198014542460441589e-01 -1.943603307008743286e-01 1.274635344743728638e-01 5.835668742656707764e-02 -2.384300902485847473e-02 2.295331470668315887e-02 2.172438949346542358e-01 -2.465401589870452881e-02 -2.363668978214263916e-01 -1.342194229364395142e-01 -2.678059935569763184e-01 -1.889748722314834595e-01 -1.746380627155303955e-01 5.330670252442359924e-02 -4.975064471364021301e-02 -5.921184644103050232e-02 3.831952214241027832e-01 -1.466202288866043091e-01 1.198131218552589417e-01 1.632398809306323528e-03 -1.489507108926773071e-01 2.859551906585693359e-01 1.681267470121383667e-01 1.694191545248031616e-01
2.350986301898956299e-01 2.557110972702503204e-02 -1.550474911928176880e-01 -7.651057094335556030e-02 9.956315625458955765e-04 3.016338869929313660e-02 -2.470982223749160767e-01 -1.220511086285114288e-02 9.565124660730361938e-02 9.061419963836669922e-02 -2.098185718059539795e-01 -1.934019029140472412e-01 -2.744463086128234863e-01 1.207872405648231506e-01 2.014024257659912109e-01 8.347696065902709961e-02 -4.565880820155143738e-02 -4.874674603343009949e-02 -5.429866537451744080e-02 -1.634154468774795532e-01 -7.419900596141815186e-02 2.728673070669174194e-02 -3.472092151641845703e-01 -1.196333579719066620e-02 4.338834062218666077e-02 -2.506984174251556396e-01 2.183088809251785278e-01 -4.889006912708282471e-01 -1.368694454431533813e-01 1.115832999348640442e-01 9.177047759294509888e-02 2.524912953376770020e-01
1.854550093412399292e-01 4.125076904892921448e-02 1.180176287889480591e-01 -2.261409908533096313e-01 -5.828496441245079041e-02 3.045643866062164307e-01 -1.279399991035461426e-01 -1.116107627749443054e-01 -6.842573732137680054e-02 -1.843340694904327393e-01 -2.034247666597366333e-02 9.433551877737045288e-02 -5.091276392340660095e-02 1.633966118097305298e-01 3.410281836986541748e-01 2.080562114715576172e-01 -1.846493482589721680e-01 1.285408437252044678e-01 -1.634292304515838623e-01 3.193303346633911133e-01 -2.996315658092498779e-01 8.556299656629562378e-02 -3.999394476413726807e-01 1.117605641484260559e-01 -4.993390664458274841e-02 -2.209734730422496796e-02 1.936196982860565186e-01 2.326054871082305908e-02 -8.793488144874572754e-02 9.365865588188171387e-02 -1.708013266324996948e-01 3.836968913674354553e-02
1.538085341453552246e-01 -1.188643556088209152e-02 -1.307592988014221191e-01 -1.370742172002792358e-01 1.358791440725326538e-01 3.951427713036537170e-02 -3.260164856910705566e-01 1.163070052862167358e-01 -9.039720147848129272e-02 -2.815342247486114502e-01 1.019773930311203003e-01 3.612421751022338867e-01 5.506265535950660706e-02 -8.341215550899505615e-02 2.564296126365661621e-01 1.219964474439620972e-01 -1.076607704162597656e-01 -1.490686237812042236e-01 -2.637990415096282959e-01 -5.613525211811065674e-02 -1.235675588250160217e-01 1.409017294645309448e-01 3.902886807918548584e-02 2.223397791385650635e-02 -1.018424406647682190e-01 1.678653359413146973e-01 3.552252650260925293e-01 5.859374627470970154e-02 2.890924215316772461e-01 1.632907837629318237e-01 -6.279934197664260864e-02 2.355297505855560303e-01
3.376572132110595703e-01 1.904149502515792847e-01 -1.510980422608554363e-03 -1.086088344454765320e-01 9.433785453438758850e-03 1.320459246635437012e-01 -2.912367582321166992e-01 2.342493236064910889e-01 8.225908875465393066e-02 -1.332362648099660873e-02 -2.300392240285873413e-01 -2.205349504947662354e-01 2.749267518520355225e-01 2.398052364587783813e-01 -1.082207821309566498e-02 2.588399946689605713e-01 -3.448145091533660889e-01 -6.123651936650276184e-02 -1.496461778879165649e-01 1.510679870843887329e-01 -1.477679163217544556e-01 -3.965279459953308105e-02 -2.249343097209930420e-01 -3.002310916781425476e-02 3.091140277683734894e-02 6.472989916801452637e-02 5.072461441159248352e-02 -1.970138996839523315e-01 -1.615866720676422119e-01 1.191487163305282593e-01 2.042016685009002686e-01 2.655868791043758392e-02
1.795234680175781250e-01 1.065863855183124542e-02 -1.580827534198760986e-01 -2.301110774278640747e-01 2.087405882775783539e-02 2.211973369121551514e-01 -7.435730099678039551e-02 1.097033843398094177e-01 -3.267945647239685059e-01 -1.769108921289443970e-01 1.672574728727340698e-01 3.543842583894729614e-02 -1.761666499078273773e-02 -1.116462051868438721e-01 -3.580469787120819092e-01 2.932930588722229004e-01 -2.366677224636077881e-01 -8.364585787057876587e-02 -3.340398669242858887e-01 -2.233744412660598755e-01 -1.081089302897453308e-01 6.826040893793106079e-02 4.582769051194190979e-02 1.819188296794891357e-01 1.142370551824569702e-01 -2.262617647647857666e-01 2.289885729551315308e-01 -1.520417183637619019e-01 9.841244667768478394e-03 3.800493478775024414e-02 -5.791016295552253723e-02 8.804171532392501831e-02
2.920399308204650879e-01 2.079987674951553345e-01 -4.964540526270866394e-02 4.272588994354009628e-03 -1.717033088207244873e-01 -8.012904226779937744e-02 -2.177899181842803955e-01 -3.557437956333160400e-01 -1.754544377326965332e-01 -1.120574399828910828e-01 -5.995190516114234924e-02 1.620033383369445801e-01 5.535769462585449219e-02 2.475221157073974609e-01 -9.249584376811981201e-02 2.869294881820678711e-01 -2.596372663974761963e-01 -2.519752979278564453e-01 -2.793104648590087891e-01 1.545232441276311874e-02 1.102307066321372986e-01 1.004542186856269836e-01 -3.027639687061309814e-01 1.402228325605392456e-01 -1.680810563266277313e-02 -1.399874091148376465e-01 -2.109948359429836273e-02 -1.200552098453044891e-02 5.391304939985275269e-02 -6.023278459906578064e-02 -3.118100203573703766e-02 2.449075132608413696e-01
2.234537154436111450e-02 1.675168871879577637e-01 -1.446376144886016846e-01 -3.193055987358093262e-01 1.335517913103103638e-01 1.917632818222045898e-01 -3.120894432067871094e-01 -2.088204473257064819e-01 -2.113714516162872314e-01 -1.144344359636306763e-01 1.462355628609657288e-02 -5.006710067391395569e-02 2.564867772161960602e-02 7.532604783773422241e-02 6.244109570980072021e-02 1.898513734340667725e-01 2.499211765825748444e-02 -1.308006197214126587e-01 -2.679651379585266113e-01 -4.159106016159057617e-01 6.259710341691970825e-02 2.563855983316898346e-02 8.020445704460144043e-02 2.134079635143280029e-01 2.074867635965347290e-01 -1.070035547018051147e-01 2.083037644624710083e-01 2.532216161489486694e-02 2.965344786643981934e-01 -1.256415694952011108e-01 2.271075733006000519e-02 1.560175716876983643e-01
-2.886331407353281975e-03 5.523847416043281555e-02 2.225145399570465088e-01 -1.976778507232666016e-01 2.031106203794479370e-01 -7.377479691058397293e-03 -3.345288634300231934e-01 3.760883817449212074e-03 -1.559283137321472168e-01 -9.333026409149169922e-02 1.270540896803140640e-02 2.709785401821136475e-01 1.049830690026283264e-01 -9.460035711526870728e-02 -1.047324836254119873e-01 4.147282540798187256e-01 8.047180622816085815e-02 -1.635042726993560791e-01 -5.736410990357398987e-02 -7.328293472528457642e-02 1.187071111053228378e-02 1.778013557195663452e-01 1.765814423561096191e-02 -2.244620583951473236e-02 1.800316423177719116e-01 7.431463897228240967e-02 2.953374683856964111e-01 -1.550623923540115356e-01 -2.897120714187622070e-01 -1.097101643681526184e-01 3.822150826454162598e-02 3.528338670730590820e-01
1.121094375848770142e-01 -1.718951016664505005e-01 -3.093712497502565384e-03 1.008062250912189484e-02 7.423337548971176147e-02 1.203363388776779175e-01 -3.113711774349212646e-01 -8.665746450424194336e-02 2.852533161640167236e-01 1.382293999195098877e-01 -3.017188049852848053e-02 3.205600380897521973e-01 3.925844654440879822e-02 -6.160880252718925476e-02 -1.383248269557952881e-01 2.168218344449996948e-01 -9.194409847259521484e-02 2.354940399527549744e-02 -1.476247906684875488e-01 -2.522357702255249023e-01 1.631769537925720215e-01 1.475400011986494064e-02 -1.515996456146240234e-01 3.147614374756813049e-02 3.395385146141052246e-01 3.115976601839065552e-02 2.325346469879150391e-01 -2.467982769012451172e-01 1.522768437862396240e-01 2.255869209766387939e-01 -1.485033929347991943e-01 2.916834354400634766e-01
3.304175138473510742e-01 2.561438977718353271e-01 1.908172294497489929e-02 8.092101663351058960e-02 9.160244464874267578e-02 -5.264439806342124939e-02 -4.293846487998962402e-01 5.746192112565040588e-02 -6.326618790626525879e-02 -2.754135131835937500e-01 -3.464545682072639465e-02 -5.124323815107345581e-02 9.153156541287899017e-03 1.487756669521331787e-01 1.502560544759035110e-02 4.603180289268493652e-02 -2.753732800483703613e-01 2.034639194607734680e-02 -8.618522435426712036e-02 1.261000037193298340e-01 -2.031393200159072876e-01 1.591552644968032837e-01 -1.146670281887054443e-01 2.011685371398925781e-01 2.448991835117340088e-01 6.934174150228500366e-02 3.484984934329986572e-01 5.273394659161567688e-02 2.305605709552764893e-01 -1.463633477687835693e-01 1.652761548757553101e-01 -2.287599071860313416e-02
-9.626386314630508423e-02 6.112047284841537476e-02 -1.987817138433456421e-01 -1.424238085746765137e-01 -1.935088774189352989e-03 1.256827712059020996e-01 -3.934488892555236816e-01 -1.671917289495468140e-01 4.043398797512054443e-02 -1.509138643741607666e-01 1.301206648349761963e-01 -1.202512159943580627e-02 9.289177507162094116e-02 2.161845006048679352e-02 4.490381479263305664e-01 -1.126863155514001846e-02 -1.991578638553619385e-01 -2.094005234539508820e-02 -1.982668042182922363e-01 -2.825615108013153076e-01 -8.792323619127273560e-02 -1.183079648762941360e-02 -8.486293256282806396e-02 1.341586280614137650e-02 3.348526954650878906e-01 -1.330522447824478149e-01 2.218388020992279053e-01 -1.501497030258178711e-01 -8.887432515621185303e-02 2.309248894453048706e-01 8.296092972159385681e-03 1.972651183605194092e-01
6.846474856138229370e-02 1.817604154348373413e-02 1.335149109363555908e-01 -1.737622171640396118e-01 1.114136949181556702e-01 4.302825927734375000e-01 -3.437180221080780029e-01 2.716349810361862183e-02 -4.196681827306747437e-02 -4.432459771633148193e-01 4.426018148660659790e-02 -3.831470012664794922e-02 3.757882118225097656e-02 2.200019806623458862e-01 -1.082446333020925522e-02 -1.961368173360824585e-01 1.334445625543594360e-01 -3.351139649748802185e-02 -6.259281188249588013e-02 2.854303084313869476e-02 -1.664663106203079224e-01 8.642666786909103394e-02 -1.398298144340515137e-01 -1.943522319197654724e-02 1.574643701314926147e-01 -1.819807738065719604e-01 2.882564663887023926e-01 -2.362840175628662109e-01 1.021360903978347778e-01 -1.689267903566360474e-01 -1.342858523130416870e-01 8.867493271827697754e-02
8.027596771717071533e-02 -1.640180945396423340e-01 -9.059379249811172485e-02 7.303454726934432983e-02 1.138886436820030212e-01 6.407827883958816528e-02 -5.322401523590087891e-01 -1.123386397957801819e-01 -3.538984432816505432e-02 -2.384401559829711914e-01 -1.327533572912216187e-01 6.507895886898040771e-02 2.222387678921222687e-02 1.075868085026741028e-01 -2.134405374526977539e-01 3.289433121681213379e-01 -1.178221702575683594e-01 2.211323529481887817e-01 -1.206805557012557983e-01 1.786469668149948120e-01 2.440297603607177734e-01 6.563443690538406372e-02 -1.522254198789596558e-01 7.191365957260131836e-02 1.760320812463760376e-01 -1.527702808380126953e-01 1.418485939502716064e-01 -1.747157424688339233e-01 -2.302814647555351257e-02 -6.917998939752578735e-02 -2.567273676395416260e-01 1.291581988334655762e-01
2.622832953929901123e-01 1.555783580988645554e-02 2.128269523382186890e-01 -6.228558253496885300e-03 7.500587403774261475e-02 3.188968449831008911e-02 -1.319848448038101196e-01 2.555741965770721436e-01 -1.181886494159698486e-01 -1.227098051458597183e-02 4.998320341110229492e-02 -3.430651500821113586e-02 -1.371796876192092896e-01 9.072074294090270996e-02 4.612037446349859238e-03 2.743940055370330811e-01 -1.617952287197113037e-01 -1.489389985799789429e-01 -1.992503106594085693e-01 -3.309318125247955322e-01 2.069645933806896210e-02 1.707256436347961426e-01 -8.817046135663986206e-02 8.283562213182449341e-02 3.799106776714324951e-01 -2.747460603713989258e-01 -5.337890982627868652e-02 -2.333120442926883698e-02 1.312802284955978394e-01 3.013983368873596191e-01 -6.270349770784378052e-02 3.147811293601989746e-01
1.883961111307144165e-01 -1.114778295159339905e-01 -2.171189635992050171e-01 1.251809000968933105e-01 1.922008097171783447e-01 1.067556738853454590e-01 -5.885043144226074219e-01 -2.465691566467285156e-01 -1.124072149395942688e-01 -1.371333748102188110e-01 9.743104130029678345e-02 -1.692058145999908447e-02 4.693923518061637878e-02 -8.751118555665016174e-03 1.559308618307113647e-01 2.611575126647949219e-01 5.164813995361328125e-02 2.498523890972137451e-02 4.656905308365821838e-02 1.189099848270416260e-01 -2.223639339208602905e-01 1.286490857601165771e-01 -2.584886252880096436e-01 1.014247834682464600e-01 6.586766988039016724e-02 -7.671242207288742065e-02 1.690695434808731079e-01 -5.020225793123245239e-02 3.537835553288459778e-02 1.618674844503402710e-01 -1.765642464160919189e-01 1.874139904975891113e-01
1.807709634304046631e-01 1.798029541969299316e-01 1.873378902673721313e-01 2.098067998886108398e-01 -9.948266670107841492e-03 3.215758204460144043e-01 -1.675084419548511505e-02 1.700319796800613403e-01 -2.068713307380676270e-01 -1.179565340280532837e-01 -4.659617692232131958e-02 1.194300949573516846e-01 1.390426885336637497e-02 1.546530574560165405e-01 3.861181065440177917e-02 2.865220047533512115e-02 9.667975828051567078e-03 -4.653442651033401489e-02 -2.131508588790893555e-01 -6.468638032674789429e-02 -2.282258719205856323e-01 1.198752894997596741e-01 9.681166708469390869e-02 -1.698761880397796631e-01 3.207480609416961670e-01 -3.345358073711395264e-01 2.504853308200836182e-01 -1.250918656587600708e-01 -3.356781899929046631e-01 -3.285605832934379578e-02 -7.447463925927877426e-03 2.450442761182785034e-01
-1.258795112371444702e-01 2.063443064689636230e-01 -1.957082301378250122e-01 -2.368739545345306396e-01 -1.432029157876968384e-01 -1.429029256105422974e-01 -3.670384883880615234e-01 -3.108539581298828125e-01 1.697451807558536530e-03 -6.714680790901184082e-02 1.855252385139465332e-01 -8.058728277683258057e-02 1.551318019628524780e-01 6.323942542076110840e-02 3.596293032169342041e-01 1.167399883270263672e-01 -1.166322603821754456e-01 2.230070903897285461e-02 -2.410985529422760010e-01 -3.173108771443367004e-02 -6.554537266492843628e-02 -8.433607220649719238e-02 -3.470591455698013306e-02 1.005606874823570251e-01 2.567328214645385742e-01 2.251644432544708252e-02 2.488724738359451294e-01 -2.728869318962097168e-01 -1.125986650586128235e-01 1.095408424735069275e-01 3.972845152020454407e-02 1.827476769685745239e-01
6.187551468610763550e-02 2.841214239597320557e-01 2.099205553531646729e-01 -3.032302558422088623e-01 1.048141345381736755e-01 3.082632422447204590e-01 -1.079223453998565674e-01 2.243197150528430939e-02 -2.444616109132766724e-01 -2.546453177928924561e-01 6.500268727540969849e-02 1.825607270002365112e-01 6.488569825887680054e-02 -3.786949068307876587e-02 3.054723888635635376e-02 -1.277305632829666138e-01 -1.019954010844230652e-01 9.117818623781204224e-02 -3.795755803585052490e-01 5.701084434986114502e-02 1.088242381811141968e-01 4.228950664401054382e-02 -7.360616326332092285e-02 -2.032212913036346436e-01 2.413695305585861206e-01 -7.866764813661575317e-02 2.238518893718719482e-01 1.496510580182075500e-02 -2.399064898490905762e-01 1.760922186076641083e-02 -2.131025679409503937e-02 2.769900560379028320e-01
1.080841049551963806e-01 1.110907718539237976e-01 1.739425212144851685e-01 1.306741684675216675e-01 1.423484180122613907e-02 1.250775754451751709e-01 -1.013411879539489746e-01 4.473362490534782410e-02 -2.140954732894897461e-01 -2.624532878398895264e-01 3.810883164405822754e-01 2.764463238418102264e-02 2.450992912054061890e-02 1.757839024066925049e-01 1.862481683492660522e-01 2.928672432899475098e-01 7.392386347055435181e-02 4.239074513316154480e-02 -1.486034095287322998e-01 -2.265958935022354126e-01 -4.277190938591957092e-02 6.832204759120941162e-02 -2.694578468799591064e-01 2.475554049015045166e-01 1.436570584774017334e-01 -1.996029168367385864e-01 -1.293399035930633545e-01 -1.023860052227973938e-01 9.013526141643524170e-02 3.401940762996673584e-01 1.312669515609741211e-01 1.949321329593658447e-01
1.440183371305465698e-01 4.508021287620067596e-03 1.872794926166534424e-01 -1.331632435321807861e-01 -2.120832204818725586e-01 -8.264311403036117554e-02 -2.299382090568542480e-01 5.550217628479003906e-02 -3.984593152999877930e-01 -2.289524525403976440e-01 1.086886376142501831e-01 5.413846299052238464e-02 -1.187522038817405701e-01 3.603876233100891113e-01 1.131544262170791626e-01 1.034059226512908936e-01 -8.874838799238204956e-02 1.106072291731834412e-01 -4.553973972797393799e-01 -4.836184531450271606e-02 -2.534403838217258453e-02 -4.132773727178573608e-02 -5.311799421906471252e-02 -1.850536763668060303e-01 1.145171970129013062e-01 9.321600943803787231e-02 2.869709134101867676e-01 -1.145592704415321350e-01 -3.459096699953079224e-02 -3.732779249548912048e-02 -8.979701250791549683e-02 1.675534099340438843e-01
-3.734106943011283875e-02 -1.528650969266891479e-01 -1.134759113192558289e-01 -2.397158890962600708e-01 1.099682971835136414e-01 1.106289494782686234e-02 -9.676320105791091919e-02 -1.066070199012756348e-01 -1.332495361566543579e-01 -2.410405427217483521e-01 -4.487195611000061035e-01 -2.081580273807048798e-02 -1.765599399805068970e-01 3.417115509510040283e-01 7.005308568477630615e-02 -1.004618480801582336e-01 -2.336996421217918396e-02 -1.497178524732589722e-01 -1.637687236070632935e-01 -2.661270089447498322e-03 2.987927198410034180e-02 3.793395161628723145e-01 -2.998550534248352051e-01 -9.002663940191268921e-02 2.339960485696792603e-01 7.970914244651794434e-02 1.187696978449821472e-01 -2.124431133270263672e-01 9.066898375749588013e-02 -5.637327674776315689e-03 -9.907326847314834595e-02 -1.905274018645286560e-02
-9.117308259010314941e-02 -4.306455701589584351e-02 -1.108684483915567398e-02 -8.764064311981201172e-02 -1.485635340213775635e-01 8.476634509861469269e-03 -5.464572906494140625e-01 1.392316631972789764e-02 -2.220383286476135254e-01 -1.128533035516738892e-01 2.780725806951522827e-02 -1.119534671306610107e-02 -9.652986377477645874e-02 -2.377710118889808655e-02 2.141964994370937347e-02 2.462487965822219849e-01 -1.785581260919570923e-01 -3.098380938172340393e-02 -1.702579408884048462e-01 -1.260028928518295288e-01 -2.153448313474655151e-01 2.998054027557373047e-01 1.244554668664932251e-01 -1.042994558811187744e-01 2.371883392333984375e-01 6.976197659969329834e-02 9.074016660451889038e-02 -6.222897022962570190e-02 1.915789544582366943e-01 1.334981024265289307e-01 1.803805977106094360e-01 3.557192385196685791e-01
3.444567322731018066e-02 1.185213099233806133e-03 -1.442871391773223877e-01 -3.387705981731414795e-01 9.502981789410114288e-03 1.458308398723602295e-01 -3.434419035911560059e-01 -8.682448416948318481e-02 -5.627930536866188049e-02 -2.182611227035522461e-01 -5.500490590929985046e-02 3.912829607725143433e-02 7.960683852434158325e-02 1.687151007354259491e-02 -3.190466761589050293e-02 1.087829768657684326e-01 -4.113825038075447083e-02 -3.069552183151245117e-01 -3.130171298980712891e-01 -3.207683265209197998e-01 -1.281256675720214844e-01 7.663062214851379395e-02 6.895171850919723511e-02 3.377918526530265808e-02 1.932162791490554810e-01 -1.035210043191909790e-01 3.109669685363769531e-01 1.268708333373069763e-02 1.830442100763320923e-01 1.701699793338775635e-01 1.273413896560668945e-01 3.049354851245880127e-01
1.363212913274765015e-01 1.456295102834701538e-01 1.966589875519275665e-02 -4.190365970134735107e-02 1.200502887368202209e-01 6.788474973291158676e-03 -1.370906531810760498e-01 7.362337410449981689e-02 -3.704770654439926147e-02 -3.101256191730499268e-01 -1.604204028844833374e-01 2.022729963064193726e-01 -1.731826812028884888e-01 1.795117110013961792e-01 8.440627902746200562e-02 2.453150227665901184e-02 -1.792400032281875610e-01 -2.267662137746810913e-01 -2.819058299064636230e-01 -4.510675668716430664e-01 -1.127250045537948608e-01 -3.157466650009155273e-01 -1.804351061582565308e-01 -1.204516738653182983e-01 -3.200837597250938416e-02 -1.818358898162841797e-01 2.967785894870758057e-01 -1.317987442016601562e-01 -2.392624504864215851e-02 7.762148231267929077e-02 1.126935333013534546e-01 -2.157140336930751801e-02
7.081996649503707886e-02 3.279969096183776855e-01 4.680090770125389099e-02 -2.243357002735137939e-01 1.089513972401618958e-01 8.217888325452804565e-02 -2.207235246896743774e-01 -8.873401582241058350e-02 -7.147673517465591431e-02 -2.630791962146759033e-01 -2.992085218429565430e-01 1.711383312940597534e-01 -1.466457992792129517e-01 2.638291418552398682e-01 -4.917188733816146851e-02 1.190117895603179932e-01 6.592887639999389648e-02 -2.078718319535255432e-02 -1.130309700965881348e-01 -2.022617012262344360e-01 1.035185530781745911e-01 -8.609504997730255127e-02 -2.807921469211578369e-01 -1.571492254734039307e-01 7.973966002464294434e-02 -4.911534488201141357e-02 2.188526391983032227e-01 5.450848862528800964e-02 3.152860561385750771e-03 -4.264905303716659546e-02 2.943785190582275391e-01 3.613643944263458252e-01
7.940403372049331665e-02 1.132681313902139664e-02 3.294785320758819580e-01 -2.203575521707534790e-01 1.437443047761917114e-01 2.265975326299667358e-01 -4.142772853374481201e-01 -7.186045497655868530e-02 -3.011058084666728973e-02 -3.405993431806564331e-02 -1.069622859358787537e-01 -9.348232997581362724e-04 1.840917579829692841e-02 4.730075597763061523e-02 3.381536304950714111e-01 1.706187576055526733e-01 4.813753068447113037e-02 1.698809266090393066e-01 -1.557079702615737915e-01 1.420740634202957153e-01 -9.170590341091156006e-02 -5.972266942262649536e-02 -3.709473311901092529e-01 5.568438768386840820e-02 8.417762815952301025e-02 2.666621468961238861e-02 2.741498649120330811e-01 -6.887435913085937500e-02 2.840951383113861084e-01 1.469152122735977173e-01 -1.977030746638774872e-02 9.716672450304031372e-02
1.189381815493106842e-02 8.578667789697647095e-02 7.046724855899810791e-02 -2.006108909845352173e-01 -1.572191119194030762e-01 3.024219274520874023e-01 -5.972811579704284668e-02 2.487403340637683868e-02 -2.978889346122741699e-01 -2.414579391479492188e-01 5.803256854414939880e-02 2.116810381412506104e-01 -3.113767206668853760e-01 -4.084211960434913635e-02 -2.148033827543258667e-01 1.880129724740982056e-01 -2.667042911052703857e-01 -1.826996505260467529e-01 -3.422577679157257080e-02 -7.046949118375778198e-02 4.103386402130126953e-02 4.294262453913688660e-02 -1.041548028588294983e-01 9.164530783891677856e-02 1.910662502050399780e-01 -2.884989380836486816e-01 1.987248212099075317e-01 -1.652785539627075195e-01 -1.214015949517488480e-02 -6.975885480642318726e-02 2.865639030933380127e-01 2.109377682209014893e-01
2.369271516799926758e-01 -4.002278745174407959e-01 8.683902770280838013e-02 -1.869547516107559204e-01 -2.507606334984302521e-02 2.203971892595291138e-01 -7.231196016073226929e-02 6.059630215167999268e-02 -2.679153084754943848e-01 -2.359978407621383667e-01 -1.011043880134820938e-02 1.458420455455780029e-01 -2.594857215881347656e-01 8.160067349672317505e-02 -4.618866741657257080e-02 -4.277156293392181396e-02 -1.315007209777832031e-01 -1.308243423700332642e-01 -2.242939472198486328e-01 -1.200520023703575134e-01 -1.718114763498306274e-01 1.296876221895217896e-01 -6.944303214550018311e-02 -8.044311404228210449e-02 1.932633519172668457e-01 -2.630551159381866455e-01 2.915848791599273682e-01 -1.312337517738342285e-01 2.127158343791961670e-01 -1.261294037103652954e-01 1.561595350503921509e-01 7.204948365688323975e-02
-8.518679440021514893e-02 1.654487103223800659e-01 4.044295102357864380e-02 -1.794701963663101196e-01 2.087411284446716309e-01 3.416398465633392334e-01 -3.603498041629791260e-01 9.519407153129577637e-02 -2.609469294548034668e-01 -3.380762785673141479e-02 6.753157079219818115e-02 -1.963533163070678711e-01 3.496723249554634094e-02 2.196869701147079468e-01 -8.188284002244472504e-03 -6.412468850612640381e-02 -1.672235876321792603e-01 -8.779589831829071045e-02 -3.626987934112548828e-01 -1.927286684513092041e-01 6.837955117225646973e-02 3.284619748592376709e-01 1.416987031698226929e-01 -1.424338519573211670e-01 9.212008863687515259e-02 -3.306603804230690002e-02 8.927506953477859497e-02 7.899122685194015503e-02 5.336769297719001770e-02 2.227612733840942383e-01 1.800468862056732178e-01 1.823974959552288055e-02
1.399027109146118164e-01 2.585421204566955566e-01 1.031953375786542892e-02 -1.848533451557159424e-01 1.490806788206100464e-01 1.481165289878845215e-01 -3.581209182739257812e-01 -3.567911088466644287e-01 -1.492770016193389893e-01 -2.129782736301422119e-01 3.465935215353965759e-02 -5.371919833123683929e-03 -2.089783996343612671e-01 1.167055591940879822e-01 -2.044901438057422638e-02 2.607381939888000488e-01 -4.738622345030307770e-03 -8.041399717330932617e-02 -2.877180278301239014e-01 -2.819359302520751953e-02 -9.948337823152542114e-02 -2.244495153427124023e-01 -7.605174183845520020e-02 1.672233492136001587e-01 3.461744636297225952e-02 -2.081147283315658569e-01 8.159094303846359253e-02 -1.709415018558502197e-01 1.729390621185302734e-01 -1.637414544820785522e-01 -2.361609339714050293e-01 8.975942432880401611e-02
8.805238455533981323e-02 -3.055368959903717041e-01 2.486541271209716797e-01 -7.633660733699798584e-02 -4.687566682696342468e-02 1.461359560489654541e-01 -4.493399858474731445e-01 -2.190365828573703766e-02 8.999402821063995361e-02 1.843644119799137115e-02 -6.870404351502656937e-03 2.180743515491485596e-01 2.900235354900360107e-02 6.870706379413604736e-02 -7.093589752912521362e-02 1.623612642288208008e-01 -2.389330416917800903e-01 -1.104062423110008240e-01 -1.080161109566688538e-01 9.137297421693801880e-02 -1.208360046148300171e-01 2.536232769489288330e-01 -1.794886440038681030e-01 -7.513574510812759399e-02 8.344936370849609375e-02 7.362229377031326294e-02 2.826379239559173584e-01 1.154796928167343140e-01 -9.252026677131652832e-03 8.715522475540637970e-03 4.297391474246978760e-01 1.256083846092224121e-01
-4.429638385772705078e-02 1.345915049314498901e-01 2.283871918916702271e-01 -4.240494221448898315e-02 1.874351948499679565e-01 3.055462539196014404e-01 -1.169290021061897278e-01 8.094881474971771240e-02 3.787802532315254211e-02 -2.848345637321472168e-01 -1.820174604654312134e-01 -2.042944878339767456e-01 8.350053429603576660e-02 1.395476609468460083e-01 1.564698368310928345e-01 2.114279270172119141e-01 -7.868175208568572998e-02 -1.319514587521553040e-02 -3.475372493267059326e-01 -1.445007044821977615e-02 -5.961866304278373718e-02 6.872461177408695221e-03 -3.337935805320739746e-01 6.601554155349731445e-02 -2.521707415580749512e-01 -1.002130564302206039e-02 2.733654379844665527e-01 -1.898986697196960449e-01 5.772503092885017395e-02 -1.428705155849456787e-01 -8.498799800872802734e-02 2.683362662792205811e-01
2.665503621101379395e-01 3.565135598182678223e-01 -7.226410508155822754e-02 -2.202605158090591431e-01 1.339613050222396851e-01 8.481420576572418213e-02 -2.933353483676910400e-01 -1.190043427050113678e-02 6.766467541456222534e-02 -8.444429934024810791e-02 -7.196434587240219116e-02 1.230069920420646667e-01 -1.446365267038345337e-01 2.488502115011215210e-01 -2.264182567596435547e-01 2.850057482719421387e-01 -5.727188661694526672e-02 -1.065052226185798645e-01 -1.658963561058044434e-01 -1.006733775138854980e-01 -7.883099466562271118e-02 -1.419066265225410461e-02 -3.076879493892192841e-02 2.840802073478698730e-01 3.382510244846343994e-01 1.278808116912841797e-01 2.422000169754028320e-01 1.272609382867813110e-01 1.533512771129608154e-01 -9.726731479167938232e-02 -5.217196047306060791e-02 8.809144794940948486e-02
-2.312923967838287354e-02 -1.480946242809295654e-01 7.454857975244522095e-02 -1.756756156682968140e-01 -8.501454442739486694e-02 1.387782692909240723e-01 -7.205113768577575684e-02 -4.777480289340019226e-02 -5.673395097255706787e-02 -3.043957352638244629e-01 1.006670645438134670e-03 4.849663078784942627e-01 -2.113774418830871582e-01 -1.904189353808760643e-03 -1.664521098136901855e-01 2.010211795568466187e-01 -2.862115204334259033e-02 -9.932586550712585449e-02 -2.254341095685958862e-01 -2.337511330842971802e-01 2.473272383213043213e-02 8.874730020761489868e-02 -1.502452641725540161e-01 -5.606161057949066162e-02 2.318209111690521240e-01 -5.866546928882598877e-02 3.683331310749053955e-01 -1.517145037651062012e-01 -6.929063051939010620e-02 -1.792908608913421631e-01 4.212532564997673035e-02 2.415470182895660400e-01
2.221792936325073242e-01 2.736613899469375610e-02 -2.704043984413146973e-01 -1.038539707660675049e-01 -8.101795613765716553e-02 1.841389387845993042e-01 -9.707476943731307983e-02 2.138398587703704834e-02 -2.663520872592926025e-01 -2.195208668708801270e-01 -3.875272348523139954e-02 1.479408820159733295e-03 -2.278682589530944824e-02 2.723509371280670166e-01 2.366934120655059814e-01 2.929407358169555664e-01 3.382567688822746277e-02 -1.116043105721473694e-01 8.245186507701873779e-02 -8.231909573078155518e-02 -1.793314069509506226e-01 3.707173764705657959e-01 -4.122750163078308105e-01 4.111996665596961975e-02 -7.783082872629165649e-02 -1.266740113496780396e-01 8.633174747228622437e-02 -1.151231750845909119e-01 -2.274491488933563232e-01 1.180367544293403625e-01 3.474818542599678040e-02 1.874712854623794556e-02
1.908967047929763794e-01 4.042361080646514893e-01 9.834840893745422363e-02 -6.407361477613449097e-02 1.588333994150161743e-01 1.400441676378250122e-01 -2.267707288265228271e-01 -2.102793455123901367e-01 -2.659256383776664734e-02 -1.964520812034606934e-01 -1.272004246711730957e-01 1.293685138225555420e-01 -2.861057519912719727e-01 3.462393581867218018e-01 5.386335030198097229e-02 1.405851822346448898e-02 3.854135866276919842e-04 -1.291000843048095703e-01 -2.801766060292720795e-02 -1.415563374757766724e-01 2.558350376784801483e-02 9.273599833250045776e-02 -1.844464093446731567e-01 -1.651100069284439087e-01 2.905199229717254639e-01 1.864975504577159882e-02 1.652290672063827515e-01 3.745628148317337036e-02 -2.222920767962932587e-02 -2.238431274890899658e-01 2.186290472745895386e-01 2.212667018175125122e-01
3.555087745189666748e-01 -8.621346205472946167e-02 -2.139472365379333496e-01 1.883724033832550049e-01 -2.417103201150894165e-02 -1.028738245368003845e-01 -2.882435023784637451e-01 -3.690322116017341614e-02 6.878218799829483032e-02 -5.641950666904449463e-02 -1.831293255090713501e-01 7.257091253995895386e-02 -1.377312093973159790e-01 1.267592012882232666e-01 8.637569844722747803e-02 3.091389536857604980e-01 -5.948656471446156502e-04 7.799158990383148193e-02 -3.368450999259948730e-01 -4.272965714335441589e-02 -1.407632976770401001e-01 1.842237412929534912e-01 -1.481912136077880859e-01 7.468992471694946289e-02 6.772516667842864990e-02 1.017973199486732483e-01 2.715482115745544434e-01 8.071990311145782471e-02 -2.275369316339492798e-02 2.570273578166961670e-01 -2.388073801994323730e-01 2.881816923618316650e-01
2.980466783046722412e-01 -4.998711496591567993e-02 -3.670742809772491455e-01 -7.004960626363754272e-02 -8.902645856142044067e-02 2.165529876947402954e-01 -3.357535600662231445e-01 2.733074501156806946e-02 -2.337864339351654053e-01 -6.342414021492004395e-02 -1.819629669189453125e-01 5.613962560892105103e-02 8.598759770393371582e-02 7.922354340553283691e-02 1.915133148431777954e-01 4.808295369148254395e-01 8.310618996620178223e-02 4.680398106575012207e-02 7.844658195972442627e-02 1.631684005260467529e-01 6.715157628059387207e-02 -3.659806400537490845e-02 -1.672257483005523682e-01 -8.218877017498016357e-02 2.526967823505401611e-01 8.963084965944290161e-02 1.352614611387252808e-01 -6.805370748043060303e-02 1.978174224495887756e-02 -1.420096904039382935e-01 -7.579486351460218430e-03 1.623581051826477051e-01
1.350005418062210083e-01 -2.806273102760314941e-01 6.829122453927993774e-02 -1.718908101320266724e-01 -1.110155582427978516e-01 1.061035692691802979e-01 -1.239104270935058594e-01 2.900417707860469818e-02 -3.700969815254211426e-01 -9.908541291952133179e-02 1.746138930320739746e-01 2.701755613088607788e-02 -3.117095492780208588e-02 2.445244789123535156e-02 -9.656132757663726807e-02 -1.556330174207687378e-01 -1.191496476531028748e-01 -4.259675368666648865e-02 -3.759448528289794922e-01 1.219454500824213028e-02 -2.284032851457595825e-01 1.461129039525985718e-01 -1.512622535228729248e-01 -2.050917446613311768e-01 1.120431274175643921e-01 -3.323251381516456604e-02 3.564031720161437988e-01 -2.143378257751464844e-01 2.134507000446319580e-01 -2.669758498668670654e-01 1.283360719680786133e-01 -5.177400074899196625e-03
2.359799891710281372e-01 -4.135042428970336914e-02 2.060424685478210449e-01 -2.303952872753143311e-01 -4.162137582898139954e-02 1.448386907577514648e-01 -3.655919134616851807e-01 -7.994917035102844238e-02 7.893819361925125122e-02 -3.392677754163742065e-02 -3.991308435797691345e-02 -1.421474814414978027e-01 -8.588898181915283203e-02 -1.645879745483398438e-01 2.226673513650894165e-01 3.812109529972076416e-01 -3.380152583122253418e-02 -8.281263709068298340e-02 -8.019111305475234985e-02 1.361317187547683716e-02 -5.187593773007392883e-02 -5.686894431710243225e-02 -2.169759571552276611e-01 -2.026318311691284180e-01 2.230967879295349121e-01 2.363361418247222900e-02 4.276008307933807373e-01 -5.464874207973480225e-02 6.109881401062011719e-02 2.301376312971115112e-01 -1.494525820016860962e-01 -4.343202710151672363e-02
2.152068316936492920e-01 6.190861389040946960e-02 5.861704424023628235e-02 1.416044533252716064e-01 4.890799522399902344e-03 9.574490040540695190e-02 -1.391747742891311646e-01 -1.045723259449005127e-01 -1.074185371398925781e-01 -2.560426294803619385e-01 9.588719159364700317e-02 -8.226976543664932251e-02 6.233351677656173706e-02 1.875600516796112061e-01 -4.915217682719230652e-02 3.962051868438720703e-02 -1.573513895273208618e-01 -3.132111430168151855e-01 3.222029283642768860e-02 -7.514572888612747192e-02 3.227394446730613708e-02 2.376269400119781494e-01 -5.994350910186767578e-01 -3.761265426874160767e-02 1.931717097759246826e-01 -1.302307099103927612e-01 2.680366933345794678e-01 -3.209574520587921143e-02 2.974002622067928314e-03 -2.178992331027984619e-01 -1.087427809834480286e-01 1.284766048192977905e-01
4.966786131262779236e-02 2.106967419385910034e-01 2.651067674160003662e-01 -1.695042997598648071e-01 1.951395422220230103e-01 3.190756142139434814e-01 -3.153135776519775391e-01 -1.264004260301589966e-01 -1.019950136542320251e-01 -3.577698469161987305e-01 -2.810939848423004150e-01 -1.058616861701011658e-01 -7.130070775747299194e-02 -7.253101468086242676e-02 8.578919619321823120e-02 1.032854020595550537e-01 7.613914459943771362e-02 -5.954269319772720337e-02 -1.595276594161987305e-01 1.019853260368108749e-02 -1.178591325879096985e-01 6.171007081866264343e-02 -2.740507125854492188e-01 -9.999870508909225464e-02 1.145408377051353455e-01 3.411271423101425171e-02 2.253810614347457886e-01 -1.559593975543975830e-01 2.704601883888244629e-01 -2.529314532876014709e-02 -7.022380083799362183e-02 1.897950768470764160e-01
1.837908625602722168e-01 1.341635826975107193e-02 -2.330444008111953735e-01 -5.916892364621162415e-02 1.060994938015937805e-01 1.655083298683166504e-01 -7.754177600145339966e-02 5.403937771916389465e-03 -3.226043283939361572e-02 -9.474287927150726318e-02 3.033249974250793457e-01 3.112258315086364746e-01 -1.741821020841598511e-01 1.179994419217109680e-01 -8.448912203311920166e-02 2.521681487560272217e-01 -8.316517621278762817e-02 -4.947989061474800110e-02 -1.135244593024253845e-01 1.025690808892250061e-01 8.146026171743869781e-03 -1.308394074440002441e-01 -3.783938586711883545e-01 1.691269129514694214e-01 3.465113639831542969e-01 -1.085344254970550537e-01 8.733525872230529785e-02 -1.797630786895751953e-01 -1.702658087015151978e-01 1.126804947853088379e-01 1.406729407608509064e-02 3.379969596862792969e-01
1.948522627353668213e-01 -1.456922441720962524e-01 1.940247789025306702e-02 -6.961739063262939453e-02 2.797350585460662842e-01 9.295563399791717529e-02 -3.697741404175758362e-02 -8.764400333166122437e-02 -1.755411177873611450e-01 -2.423713654279708862e-01 2.667050659656524658e-01 -8.312755078077316284e-02 -5.053501948714256287e-02 -3.493961691856384277e-02 1.938509792089462280e-01 2.360173910856246948e-01 -2.789424657821655273e-01 -1.588901132345199585e-01 -2.458669841289520264e-01 -2.236056029796600342e-01 1.109788194298744202e-02 2.478839159011840820e-01 -9.717443585395812988e-02 1.521083265542984009e-01 -2.451344579458236694e-02 -2.260153144598007202e-01 5.759556218981742859e-02 -2.058967202901840210e-01 1.411088556051254272e-01 1.786180734634399414e-01 1.929576545953750610e-01 2.844066917896270752e-01
7.630477845668792725e-02 1.751092970371246338e-01 -2.074290812015533447e-01 3.282322734594345093e-02 -5.229113996028900146e-02 2.078389525413513184e-01 -1.435739099979400635e-01 1.534517258405685425e-01 2.110810019075870514e-02 -2.096093893051147461e-01 -1.737311035394668579e-01 -2.016655057668685913e-01 2.185121327638626099e-01 3.077754080295562744e-01 4.064356908202171326e-02 3.199181854724884033e-01 -4.099400043487548828e-01 -1.783481612801551819e-02 -2.056744098663330078e-01 1.176993101835250854e-01 9.213514626026153564e-02 4.171501845121383667e-02 -2.393991053104400635e-01 1.344644650816917419e-02 -6.823606789112091064e-03 3.430968150496482849e-02 2.040934115648269653e-01 -3.347617983818054199e-01 -3.434940055012702942e-02 6.588770449161529541e-02 -1.114966794848442078e-01 -4.970126599073410034e-02
1.459519267082214355e-01 -7.314592599868774414e-02 -2.518647909164428711e-01 1.487313061952590942e-01 -2.717846930027008057e-01 4.161888360977172852e-02 -1.948090195655822754e-01 4.951151460409164429e-02 -7.474445551633834839e-02 -1.947318762540817261e-02 -5.461594555526971817e-03 3.359094262123107910e-02 1.855933964252471924e-01 -6.576988101005554199e-02 2.237966060638427734e-01 2.566010057926177979e-01 -1.796853840351104736e-01 -2.372278720140457153e-01 -1.446338146924972534e-01 -1.229110360145568848e-01 -6.390205770730972290e-02 1.533953845500946045e-01 -4.880388379096984863e-01 2.731095999479293823e-03 9.656362980604171753e-02 9.434676915407180786e-02 6.239046901464462280e-02 -3.409026563167572021e-01 1.997310435399413109e-03 2.210285663604736328e-01 2.068274654448032379e-02 1.787593364715576172e-01
1.303234696388244629e-01 1.653762906789779663e-01 2.412563860416412354e-01 -9.561721980571746826e-02 1.443530023097991943e-01 1.375915557146072388e-01 -2.377090454101562500e-01 -1.051344051957130432e-01 -2.980004549026489258e-01 -1.368455886840820312e-01 -1.258503273129463196e-02 -2.093130797147750854e-01 -2.108723223209381104e-01 2.109446823596954346e-01 2.877477109432220459e-01 4.878748580813407898e-02 -3.940908238291740417e-02 -3.795297071337699890e-02 -1.329706013202667236e-01 2.267465293407440186e-01 6.805264204740524292e-02 -1.021739281713962555e-02 -4.112458527088165283e-01 1.619546711444854736e-01 -1.638289541006088257e-01 6.457066535949707031e-02 1.427940130233764648e-01 -1.828974485397338867e-01 3.674917668104171753e-02 1.043336689472198486e-01 2.264467813074588776e-02 2.925228476524353027e-01
5.724875628948211670e-02 3.269123136997222900e-01 -1.215988490730524063e-02 -4.870387539267539978e-02 1.559334099292755127e-01 4.007909595966339111e-01 -3.038978576660156250e-01 -8.002675324678421021e-02 4.216291010379791260e-02 1.430409997701644897e-01 -9.653145819902420044e-02 6.693843286484479904e-03 -4.931968823075294495e-02 2.688807845115661621e-01 -2.107684500515460968e-02 6.588765233755111694e-02 -1.250535696744918823e-01 -1.349438577890396118e-01 -1.756272017955780029e-01 1.587759405374526978e-01 1.956704109907150269e-01 3.079887628555297852e-01 -3.423368632793426514e-01 -1.706630140542984009e-01 -5.559526756405830383e-02 7.999853044748306274e-02 1.286896020174026489e-01 -4.367271810770034790e-02 1.773040890693664551e-01 7.850110530853271484e-02 -1.309590488672256470e-01 2.010771185159683228e-01
5.963150411844253540e-03 2.588729374110698700e-02 3.778850138187408447e-01 -1.751132309436798096e-01 1.764765530824661255e-01 1.672354191541671753e-01 -2.531003654003143311e-01 -7.180006057024002075e-02 -5.974991619586944580e-02 -3.403054475784301758e-01 -3.950406014919281006e-01 -2.169548273086547852e-01 -5.682053789496421814e-02 1.023563668131828308e-01 1.775797307491302490e-01 1.664637029170989990e-01 -4.251012578606605530e-02 -5.939153581857681274e-02 -1.724590957164764404e-01 3.296269476413726807e-02 2.347399247810244560e-03 1.308883577585220337e-01 -2.203604876995086670e-01 5.118062719702720642e-02 5.539943464100360870e-03 -4.860912449657917023e-03 3.224173784255981445e-01 -2.174004763364791870e-01 1.679895520210266113e-01 1.351899188011884689e-02 -1.123824715614318848e-01 7.259079813957214355e-02
-7.092478126287460327e-02 1.498768478631973267e-01 -1.767486333847045898e-01 -1.524198949337005615e-01 -4.044380038976669312e-02 7.077524811029434204e-02 -2.805831730365753174e-01 -4.756092280149459839e-02 -6.847951561212539673e-02 -4.844577237963676453e-02 8.311805874109268188e-02 5.335815995931625366e-02 9.218879044055938721e-02 -3.082815743982791901e-02 1.819711178541183472e-01 4.256576672196388245e-02 -2.068636715412139893e-01 6.423661485314369202e-03 -2.705017328262329102e-01 -1.989774852991104126e-01 -1.240584701299667358e-01 1.543652415275573730e-01 5.650372430682182312e-02 -3.560631573200225830e-01 2.626119554042816162e-01 -3.445189297199249268e-01 2.229010760784149170e-01 -1.904958188533782959e-01 1.668287813663482666e-01 2.414885014295578003e-01 7.675112038850784302e-02 2.806659042835235596e-01
1.707053184509277344e-02 -6.952905654907226562e-02 2.488845027983188629e-02 -1.904776692390441895e-01 6.205576285719871521e-02 3.408368229866027832e-01 -1.832478046417236328e-01 -4.410266131162643433e-02 2.281625382602214813e-02 -2.507419586181640625e-01 -2.252150699496269226e-02 2.343319803476333618e-01 1.355739682912826538e-01 2.720266878604888916e-01 8.987487852573394775e-02 2.005770653486251831e-01 -2.716668546199798584e-01 -6.169608607888221741e-02 -4.080076701939105988e-03 -2.308200346305966377e-03 -7.900790125131607056e-02 1.348966546356678009e-02 1.839877292513847351e-02 -1.907278597354888916e-01 -1.634859442710876465e-01 1.733100414276123047e-02 3.605055212974548340e-01 -1.982787810266017914e-02 -4.907039552927017212e-02 9.324269741773605347e-02 4.117781221866607666e-01 2.900164723396301270e-01
1.997716128826141357e-01 1.011467799544334412e-01 2.294452786445617676e-01 -8.388970047235488892e-02 -2.761225774884223938e-02 3.714389204978942871e-01 -6.323424726724624634e-02 2.800523042678833008e-01 -1.431551128625869751e-01 -1.155903339385986328e-01 -3.673570603132247925e-02 1.824527531862258911e-01 1.906371712684631348e-01 1.723330169916152954e-01 4.089353978633880615e-02 1.864979416131973267e-01 -1.220815032720565796e-01 -1.413503885269165039e-01 -1.466362476348876953e-01 -2.333665033802390099e-03 -7.016896456480026245e-02 2.757502719759941101e-02 8.118379116058349609e-02 -6.241181865334510803e-02 1.074652448296546936e-01 -2.994599044322967529e-01 1.640842407941818237e-01 -4.593419283628463745e-02 -2.383590042591094971e-01 -3.239795565605163574e-02 -2.709931731224060059e-01 4.048589766025543213e-01
1.659406274557113647e-01 -5.874630063772201538e-02 -3.142190277576446533e-01 -3.178151249885559082e-01 7.650920748710632324e-02 3.030250966548919678e-02 -2.607389390468597412e-01 -1.358857005834579468e-01 2.521388828754425049e-01 -2.114962190389633179e-01 1.475969254970550537e-01 1.604538559913635254e-01 -4.106387495994567871e-02 8.849126100540161133e-02 2.621059417724609375e-01 8.283477276563644409e-02 -7.226475328207015991e-02 -1.243570297956466675e-01 -2.097499519586563110e-01 -4.398707300424575806e-02 -9.721215069293975830e-02 7.924038171768188477e-02 -1.341195106506347656e-01 2.446021884679794312e-02 1.891138255596160889e-01 1.158233359456062317e-02 3.590127527713775635e-01 -1.489560753107070923e-01 -1.144331507384777069e-02 2.596852779388427734e-01 2.060837745666503906e-01 1.928503066301345825e-01
-5.392717570066452026e-02 2.713260799646377563e-02 -7.612191885709762573e-02 -2.892745137214660645e-01 2.405272424221038818e-02 -8.797069080173969269e-03 -1.164998412132263184e-01 9.992832690477371216e-02 -7.874018698930740356e-02 -2.618367969989776611e-02 -1.534053981304168701e-01 1.249547954648733139e-02 3.624696657061576843e-02 2.439789474010467529e-01 1.299486458301544189e-01 4.109871089458465576e-01 -2.520072758197784424e-01 -1.242529675364494324e-01 -6.814253330230712891e-02 -1.077967956662178040e-01 6.609325110912322998e-02 2.100283950567245483e-01 1.313464045524597168e-01 1.506516188383102417e-01 1.563030034303665161e-01 3.664357662200927734e-01 1.552193909883499146e-01 -2.526927888393402100e-01 -1.987117342650890350e-02 -1.024309843778610229e-01 -4.798860847949981689e-02 4.024618864059448242e-01
1.277393251657485962e-01 1.264765560626983643e-01 1.449625492095947266e-01 1.182303726673126221e-01 1.723489165306091309e-01 2.514487206935882568e-01 -4.623949825763702393e-01 3.466997004579752684e-04 1.844619512557983398e-01 -1.193803474307060242e-01 1.863300614058971405e-02 1.258743107318878174e-01 1.167088225483894348e-01 3.781341612339019775e-01 4.427389707416296005e-03 -1.792627722024917603e-01 -5.351380258798599243e-02 8.689253032207489014e-02 -1.694447994232177734e-01 1.180152222514152527e-01 -1.460825353860855103e-01 2.180605083703994751e-01 -9.142645448446273804e-02 2.342092543840408325e-01 1.332405209541320801e-01 -2.832579426467418671e-02 2.705903053283691406e-01 -1.394981890916824341e-01 1.649438738822937012e-01 2.101738564670085907e-02 1.009027007967233658e-02 2.204149514436721802e-01
9.924896061420440674e-03 6.226034834980964661e-02 -1.982586085796356201e-01 -7.243897765874862671e-02 -4.922817274928092957e-02 3.783847764134407043e-02 -3.772127032279968262e-01 -6.732817739248275757e-02 -4.628563225269317627e-01 2.461109310388565063e-02 1.241831332445144653e-01 2.205502241849899292e-02 1.581008434295654297e-01 1.232410371303558350e-01 1.587121784687042236e-01 1.029378324747085571e-01 -1.923118680715560913e-01 -1.739313602447509766e-01 -2.970740199089050293e-01 -2.818456850945949554e-03 -6.428428739309310913e-02 2.398447394371032715e-01 1.252530664205551147e-01 8.352024853229522705e-02 2.097594887018203735e-01 6.590940803289413452e-02 7.264272868633270264e-02 2.235902547836303711e-01 2.225040830671787262e-02 1.034267470240592957e-01 -6.927888095378875732e-02 3.669480085372924805e-01
2.451564073562622070e-01 -1.692870855331420898e-01 -4.400474950671195984e-02 5.643720552325248718e-02 1.860389858484268188e-01 -2.227683924138545990e-02 -2.606684267520904541e-01 2.256083339452743530e-01 9.441348165273666382e-02 -1.530050933361053467e-01 4.118633568286895752e-01 2.737844586372375488e-01 1.064034104347229004e-01 7.852673530578613281e-02 7.562865316867828369e-02 2.986717224121093750e-01 -9.280706942081451416e-02 7.135633379220962524e-02 -2.401873618364334106e-01 -2.580513246357440948e-02 -2.896886086091399193e-03 1.561339348554611206e-01 -1.416824907064437866e-01 1.321927905082702637e-01 2.404139339923858643e-01 -1.845778971910476685e-01 2.009460031986236572e-01 -2.240765467286109924e-02 -2.427242696285247803e-01 -1.542683839797973633e-01 8.186379075050354004e-02 8.171747624874114990e-02
1.270785778760910034e-01 1.359614729881286621e-01 -1.327512264251708984e-01 2.765442989766597748e-02 -2.051123650744557381e-03 1.065067052841186523e-01 -2.725450098514556885e-01 1.697288602590560913e-01 6.965226680040359497e-02 -9.731262177228927612e-02 -3.085681200027465820e-01 -1.681545376777648926e-01 2.902574539184570312e-01 3.010932505130767822e-01 -8.785915374755859375e-02 3.740500509738922119e-01 -3.225288987159729004e-01 -5.340785905718803406e-02 -2.404913604259490967e-01 8.703803271055221558e-02 1.115461811423301697e-01 1.939656287431716919e-01 -2.187741398811340332e-01 -5.751876533031463623e-02 9.237218648195266724e-03 -1.770326308906078339e-02 8.932530879974365234e-02 -2.934682071208953857e-01 1.474553160369396210e-02 4.774396494030952454e-02 3.795521333813667297e-02 -1.506549213081598282e-02
2.141202390193939209e-01 -1.709649413824081421e-01 2.870816290378570557e-01 -1.338185667991638184e-01 -1.533566266298294067e-01 -9.777112305164337158e-02 -2.923999130725860596e-01 6.510944664478302002e-02 -3.135643005371093750e-01 -1.792207658290863037e-01 3.496953845024108887e-02 -6.387613713741302490e-03 -7.230833917856216431e-02 3.609963953495025635e-01 6.741874665021896362e-02 -1.215967256575822830e-02 -2.214797437191009521e-01 1.968437582254409790e-01 -3.443470001220703125e-01 1.908290944993495941e-02 -5.676618590950965881e-02 4.979431978426873684e-04 -6.882477551698684692e-02 -2.009232193231582642e-01 1.115748509764671326e-01 7.352417707443237305e-02 2.352659553289413452e-01 -2.170525789260864258e-01 1.880858652293682098e-02 4.762363061308860779e-02 -5.017966777086257935e-02 2.220669388771057129e-01
7.454612106084823608e-02 5.631790682673454285e-02 2.186118513345718384e-01 -2.087137550115585327e-01 1.955240219831466675e-01 1.648436337709426880e-01 -3.011934757232666016e-01 -3.727293610572814941e-01 -8.062148839235305786e-02 -3.009771369397640228e-02 -2.762525379657745361e-01 2.352016605436801910e-02 -7.205270230770111084e-02 -1.066611483693122864e-01 -3.788541257381439209e-02 3.448389172554016113e-01 -2.305346913635730743e-02 -2.109781503677368164e-01 -4.948979243636131287e-02 1.844797283411026001e-02 -4.318990930914878845e-02 -1.028707772493362427e-01 -2.271322309970855713e-01 -1.183757483959197998e-01 2.204000204801559448e-01 -7.639918476343154907e-02 3.025442361831665039e-01 -1.451412737369537354e-01 1.311049759387969971e-01 1.458093523979187012e-01 -1.907111555337905884e-01 1.263528019189834595e-01
4.044295847415924072e-02 -8.972105383872985840e-02 1.765457391738891602e-01 1.376952528953552246e-01 6.630970537662506104e-02 1.770993918180465698e-01 -3.229793906211853027e-01 -2.300782054662704468e-01 -5.006950348615646362e-03 -4.302412867546081543e-01 -1.279442161321640015e-01 -1.344964206218719482e-01 1.201794445514678955e-01 3.422913551330566406e-01 4.625720158219337463e-02 -3.046236559748649597e-02 -7.635585218667984009e-02 -1.012342944741249084e-01 -8.460843563079833984e-02 5.475580319762229919e-02 8.487683534622192383e-02 -5.582994222640991211e-02 -3.309484124183654785e-01 -1.757076568901538849e-02 -4.042901098728179932e-02 -5.996102094650268555e-02 3.319662511348724365e-01 -3.142072856426239014e-01 -3.172228857874870300e-02 -1.371468901634216309e-01 -1.043860688805580139e-01 4.056826233863830566e-02
1.364008933305740356e-01 6.045028567314147949e-03 -1.482317149639129639e-01 6.072963587939739227e-04 2.017664760351181030e-01 -5.430176854133605957e-02 -2.846414148807525635e-01 -3.920430243015289307e-01 -1.248831227421760559e-01 -1.765504181385040283e-01 -5.336622148752212524e-02 2.655469179153442383e-01 1.953749507665634155e-01 1.467909961938858032e-01 -7.266300916671752930e-02 1.777636855840682983e-01 -4.995626583695411682e-02 1.342894881963729858e-02 -1.179788485169410706e-01 2.176931500434875488e-01 -1.239301934838294983e-01 1.728873550891876221e-01 -6.841591745615005493e-02 1.450190972536802292e-02 1.841773986816406250e-01 2.728999033570289612e-02 1.935824155807495117e-01 -1.410263180732727051e-01 2.600027322769165039e-01 4.284061864018440247e-02 -1.807576566934585571e-01 3.949899077415466309e-01
1.367033571004867554e-01 -9.776799939572811127e-03 -2.052556574344635010e-01 -1.987022459506988525e-01 9.117703139781951904e-02 2.340472042560577393e-01 -4.566275477409362793e-01 -1.232311204075813293e-01 -4.911567643284797668e-02 -1.972865462303161621e-01 -1.857189983129501343e-01 9.043914824724197388e-02 -8.364373445510864258e-02 4.018820226192474365e-01 2.077376693487167358e-01 2.435432225465774536e-01 1.464058756828308105e-01 -2.171077430248260498e-01 1.240994259715080261e-01 1.140868589282035828e-01 -1.849468052387237549e-01 2.542818663641810417e-03 -3.818150982260704041e-02 2.244556397199630737e-01 -2.021350152790546417e-02 -1.450017746537923813e-02 -9.675628505647182465e-03 -1.839241683483123779e-01 -8.374623209238052368e-02 1.265258938074111938e-01 -4.999649245291948318e-03 1.312047690153121948e-01
1.147870048880577087e-01 2.757658809423446655e-02 -4.293055832386016846e-01 -4.783845320343971252e-02 1.326642930507659912e-01 3.065420687198638916e-01 -4.134667515754699707e-01 1.192955598235130310e-01 -1.018252447247505188e-01 1.448931992053985596e-01 1.798349767923355103e-01 1.098703779280185699e-02 6.198826804757118225e-02 -6.278526037931442261e-02 8.840829879045486450e-02 2.678024172782897949e-01 2.623200789093971252e-02 3.457732126116752625e-02 -2.035551369190216064e-01 1.619454622268676758e-01 -1.306513696908950806e-01 2.538510560989379883e-01 -5.790132563561201096e-03 -7.591959834098815918e-02 2.338499575853347778e-01 1.399218142032623291e-01 6.274905800819396973e-02 -1.712589710950851440e-01 -1.168472021818161011e-01 8.204078674316406250e-02 1.477972120046615601e-01 2.120477557182312012e-01
3.884768187999725342e-01 9.985994547605514526e-03 -2.516943216323852539e-01 -1.097035035490989685e-01 2.739151418209075928e-01 2.877662479877471924e-01 -2.117006629705429077e-01 -2.114749699831008911e-02 6.103841587901115417e-03 -2.602531313896179199e-01 -1.971640586853027344e-01 -1.250809729099273682e-01 2.011952251195907593e-01 1.755758076906204224e-01 -1.267850399017333984e-01 -1.248075366020202637e-01 -1.958007551729679108e-02 2.652617357671260834e-02 -7.178799808025360107e-02 -1.200480572879314423e-02 8.208297193050384521e-03 4.402788728475570679e-02 -2.476329058408737183e-01 -2.120035327970981598e-02 1.429620534181594849e-01 3.714474737644195557e-01 9.475459158420562744e-02 -1.700819432735443115e-01 2.106410115957260132e-01 -7.367670536041259766e-02 2.057253941893577576e-02 1.689714193344116211e-01
-5.289873480796813965e-02 7.805560529232025146e-02 -9.949463605880737305e-02 -2.082321643829345703e-01 -2.324524335563182831e-02 2.811802029609680176e-01 -3.586480915546417236e-01 -1.456705033779144287e-01 -1.501127183437347412e-01 -1.657321304082870483e-01 1.158823259174823761e-02 1.967416554689407349e-01 2.988229990005493164e-01 2.050786763429641724e-01 9.901546686887741089e-02 6.439031660556793213e-02 -2.850701510906219482e-01 -2.823443897068500519e-02 -2.934428155422210693e-01 -6.729392707347869873e-02 -1.132941097021102905e-01 -3.279677033424377441e-02 6.901584565639495850e-02 -4.398960154503583908e-03 -6.044992431998252869e-02 -6.923280656337738037e-02 6.912490725517272949e-02 1.755490303039550781e-01 -2.052044719457626343e-01 7.084163278341293335e-02 3.783750832080841064e-01 2.202766686677932739e-01
-3.805628418922424316e-02 -1.291386485099792480e-01 4.659097641706466675e-02 -2.694558799266815186e-01 1.034735143184661865e-01 2.224648892879486084e-01 -2.346404939889907837e-01 -7.881795056164264679e-03 -4.011950194835662842e-01 -1.917114555835723877e-01 1.656606942415237427e-01 9.195765107870101929e-02 -3.719132021069526672e-02 3.276345729827880859e-01 -3.960950672626495361e-02 2.877206802368164062e-01 -1.005402952432632446e-01 -5.827111750841140747e-02 -4.555598497390747070e-01 -2.602072954177856445e-01 -2.531304582953453064e-02 1.486866921186447144e-01 1.814309656620025635e-01 -7.467260956764221191e-02 6.858323514461517334e-02 -5.910043604671955109e-03 2.490508928894996643e-02 5.416110903024673462e-02 -2.310153096914291382e-02 -1.517068501561880112e-02 2.749455161392688751e-03 -7.771762460470199585e-02
2.091437876224517822e-01 -1.118267234414815903e-02 -1.706357151269912720e-01 1.027589943259954453e-02 1.979820132255554199e-01 -4.087214171886444092e-02 -3.891376256942749023e-01 -2.396227093413472176e-03 -1.547477841377258301e-01 1.044942624866962433e-02 -1.838547140359878540e-01 -4.126490652561187744e-02 -6.182272359728813171e-02 1.727785468101501465e-01 2.879772335290908813e-02 2.016547601670026779e-03 -2.258310168981552124e-01 -4.718290269374847412e-02 -1.383834481239318848e-01 -3.330731689929962158e-01 1.100315377116203308e-01 -1.257345676422119141e-01 -3.107953071594238281e-01 1.226925477385520935e-01 -9.433873742818832397e-02 -2.736582756042480469e-01 4.975628107786178589e-02 -3.308663368225097656e-01 -1.051578149199485779e-01 2.406231313943862915e-01 1.839878708124160767e-01 1.382689028978347778e-01
2.599504888057708740e-01 -1.128893718123435974e-01 -3.336883783340454102e-01 3.059300361201167107e-03 1.405498981475830078e-01 2.300510406494140625e-01 -2.290425747632980347e-01 4.116060212254524231e-02 -2.927672564983367920e-01 -1.586599200963973999e-01 -1.288797408342361450e-01 1.507674604654312134e-01 2.824982404708862305e-01 9.112811088562011719e-02 1.950236111879348755e-01 3.709271252155303955e-01 6.640043109655380249e-02 -2.579468302428722382e-02 -1.861098110675811768e-01 6.820375472307205200e-02 2.272309064865112305e-01 2.937784045934677124e-02 -1.862767487764358521e-01 -2.799856849014759064e-02 1.398521512746810913e-01 6.485617160797119141e-02 1.453972309827804565e-01 -5.800908803939819336e-02 8.866902440786361694e-03 -1.992925256490707397e-01 -1.656893789768218994e-01 -1.402584612369537354e-01
1.407808810472488403e-01 -1.033274009823799133e-01 -7.890425622463226318e-02 -1.729889661073684692e-01 -1.260010898113250732e-02 3.071756362915039062e-01 -3.913600742816925049e-01 -1.138686165213584900e-01 -5.436550453305244446e-02 -2.772304415702819824e-01 -4.930591955780982971e-02 1.451183557510375977e-01 1.846324279904365540e-02 2.624819278717041016e-01 -7.218075916171073914e-03 2.399285137653350830e-01 -3.552418053150177002e-01 -4.409267008304595947e-02 2.214757166802883148e-02 -5.234163627028465271e-02 -1.113740578293800354e-01 -7.824186980724334717e-02 1.166554354131221771e-02 1.275894045829772949e-01 -3.080246150493621826e-01 9.315526485443115234e-02 2.963026165962219238e-01 1.970508694648742676e-02 -9.336719661951065063e-02 1.293409168720245361e-01 2.422593683004379272e-01 1.901783235371112823e-02
2.321302294731140137e-01 -3.140445798635482788e-02 -6.989319622516632080e-02 -1.442233175039291382e-01 2.170713692903518677e-01 2.532043159008026123e-01 -1.537475585937500000e-01 -1.694876700639724731e-02 -1.534101273864507675e-02 -1.079720705747604370e-01 -6.099320948123931885e-03 -5.636149272322654724e-02 -9.773420542478561401e-02 2.693317830562591553e-01 -2.268966883420944214e-01 3.263630568981170654e-01 1.180011928081512451e-01 -1.290861517190933228e-01 -7.580570131540298462e-02 -2.007862640311941504e-04 2.246662676334381104e-01 1.524641551077365875e-02 2.186733670532703400e-02 1.502004414796829224e-01 1.069616526365280151e-01 9.120592474937438965e-02 3.325133025646209717e-01 -1.082631647586822510e-01 2.771735191345214844e-01 2.660858035087585449e-01 -3.582983314990997314e-01 3.102699108421802521e-02
1.233652606606483459e-01 -6.075824424624443054e-02 6.257760524749755859e-02 -1.256467401981353760e-01 2.406387962400913239e-02 2.477592080831527710e-01 -2.495662719011306763e-01 -4.112088084220886230e-01 8.110260218381881714e-02 -2.164046764373779297e-01 -1.666556447744369507e-01 1.114955022931098938e-01 1.342629939317703247e-01 1.862531304359436035e-01 1.536360830068588257e-01 2.279397398233413696e-01 -1.062790304422378540e-01 6.575755774974822998e-02 -3.069952689111232758e-02 1.513838768005371094e-01 -2.506650984287261963e-01 1.136278808116912842e-01 -3.416884541511535645e-01 5.906370934098958969e-03 6.766194477677345276e-03 2.116352915763854980e-01 2.703336179256439209e-01 4.136783257126808167e-02 7.608313858509063721e-02 -1.707880571484565735e-02 -2.309522181749343872e-01 1.873507648706436157e-01
2.488238038495182991e-03 -1.087619960308074951e-01 -2.973096370697021484e-01 -1.891734078526496887e-02 -1.280934065580368042e-01 2.616507709026336670e-01 -2.011234760284423828e-01 -1.251976341009140015e-01 4.991580499336123466e-04 1.938900053501129150e-01 1.151180267333984375e-01 -1.106069609522819519e-01 6.188286468386650085e-02 6.159323081374168396e-02 -1.035276874899864197e-01 2.850467860698699951e-01 -1.828404963016510010e-01 4.528707265853881836e-02 7.318367063999176025e-02 -9.907095879316329956e-02 2.021240442991256714e-01 1.072871759533882141e-01 -4.528774917125701904e-01 4.859096836298704147e-03 2.380739599466323853e-01 -3.478068113327026367e-02 2.642689347267150879e-01 -2.251744717359542847e-01 -1.243803873658180237e-01 1.653799116611480713e-01 -1.241835728287696838e-01 2.256882041692733765e-01
-5.327259004116058350e-02 2.117118984460830688e-01 2.317130751907825470e-02 3.852875530719757080e-02 6.156799942255020142e-02 2.992377877235412598e-01 -1.566122174263000488e-01 -1.317819654941558838e-01 -3.154249489307403564e-01 -3.540028333663940430e-01 1.825347170233726501e-02 -5.409756302833557129e-02 -1.125859245657920837e-01 3.337568342685699463e-01 6.031175330281257629e-02 2.397567592561244965e-02 -2.497096657752990723e-01 -1.192595139145851135e-01 -3.453744202852249146e-02 1.066999286413192749e-01 -1.387278139591217041e-01 1.697203516960144043e-01 -2.390803694725036621e-01 2.332959473133087158e-01 1.226268634200096130e-01 -1.422182917594909668e-01 1.893052458763122559e-01 -1.581051498651504517e-01 5.326774343848228455e-02 -2.902866601943969727e-01 3.745241463184356689e-02 1.591946482658386230e-01
-8.002144098281860352e-02 1.596995592117309570e-01 1.575246900320053101e-01 -1.619735807180404663e-01 -5.569061264395713806e-03 2.978488504886627197e-01 -4.970994312316179276e-03 -1.514825671911239624e-01 -2.030625380575656891e-02 -2.939249277114868164e-01 -2.690745890140533447e-01 1.757364370860159397e-03 -2.066853791475296021e-01 2.348024100065231323e-01 -6.386738270521163940e-02 1.672754585742950439e-01 1.074412371963262558e-02 1.263981312513351440e-01 -1.694888472557067871e-01 -1.044061034917831421e-01 -4.340294282883405685e-03 -6.195783615112304688e-02 -3.381708264350891113e-01 -7.390615344047546387e-02 3.147400915622711182e-01 1.711489111185073853e-01 1.845231205224990845e-01 -6.962569896131753922e-03 2.825889885425567627e-01 -1.592569500207901001e-01 -1.240175440907478333e-01 2.318583279848098755e-01
5.163852497935295105e-02 -1.147217079997062683e-01 -1.305443793535232544e-01 -2.591990232467651367e-01 -2.955873124301433563e-02 3.682912886142730713e-01 -2.311158776283264160e-01 -1.228525415062904358e-01 1.138063240796327591e-02 -3.180987238883972168e-01 -6.564164906740188599e-02 3.339395821094512939e-01 9.993705153465270996e-02 7.450289279222488403e-02 1.153493896126747131e-01 1.925343424081802368e-01 -2.559722363948822021e-01 -7.820161432027816772e-02 -3.108493685722351074e-01 -1.761494725942611694e-01 -1.497517377138137817e-01 4.481787234544754028e-02 1.187594383955001831e-01 -5.038963630795478821e-03 -1.533186137676239014e-01 -1.158806458115577698e-01 2.254274040460586548e-01 1.631409674882888794e-02 1.043671183288097382e-02 1.905323266983032227e-01 2.161006927490234375e-01 5.372776836156845093e-02
2.535310685634613037e-01 -7.112444937229156494e-02 1.788477152585983276e-01 -4.582648351788520813e-02 -1.907968968152999878e-01 -4.658673703670501709e-02 -2.844817340373992920e-01 3.022994846105575562e-02 -2.786150574684143066e-01 -2.301663756370544434e-01 1.039007753133773804e-01 1.091189607977867126e-01 -1.200847774744033813e-01 3.148157000541687012e-01 1.403349786996841431e-01 1.084874793887138367e-01 -1.224760040640830994e-01 1.985250264406204224e-01 -4.409395456314086914e-01 -1.054761484265327454e-01 6.031059194356203079e-03 -1.256188284605741501e-02 -5.489140748977661133e-02 -1.046538725495338440e-01 1.680113822221755981e-01 2.304244339466094971e-01 1.916286349296569824e-01 -7.688816636800765991e-02 1.216893345117568970e-01 -1.404761523008346558e-01 -2.827482856810092926e-02 2.108038216829299927e-01
4.463930428028106689e-02 -1.125491932034492493e-01 -1.436465233564376831e-01 -3.546719551086425781e-01 -7.904785685241222382e-03 2.985955178737640381e-01 -1.523501425981521606e-01 -1.536232531070709229e-01 -5.540315993130207062e-03 -2.270664423704147339e-01 8.430750668048858643e-02 1.615915298461914062e-01 5.122480541467666626e-02 1.423463225364685059e-01 1.436393260955810547e-01 1.473133116960525513e-01 -1.515835821628570557e-01 -1.631893813610076904e-01 -1.564836949110031128e-01 -1.490378379821777344e-01 -1.841969639062881470e-01 -4.606181010603904724e-02 -2.780556678771972656e-01 4.536234587430953979e-02 -2.513641417026519775e-01 1.215365454554557800e-01 2.867434024810791016e-01 9.685834497213363647e-02 1.761554479598999023e-01 8.955360203981399536e-02 -1.069548353552818298e-01 3.479548990726470947e-01
2.218239381909370422e-02 -1.491095721721649170e-01 -1.886772573925554752e-03 -1.740297824144363403e-01 1.731126010417938232e-01 1.653910875320434570e-01 -3.411293923854827881e-01 4.036644473671913147e-02 -1.424174755811691284e-01 -2.854516506195068359e-01 -2.045463956892490387e-02 1.308408975601196289e-01 2.284779250621795654e-01 1.958278417587280273e-01 1.615962535142898560e-01 -1.289194375276565552e-01 6.861983239650726318e-02 1.789711415767669678e-01 -1.347218751907348633e-01 1.384409666061401367e-01 -7.566428184509277344e-02 1.901389360427856445e-01 -1.204174682497978210e-01 2.883958518505096436e-01 1.744138300418853760e-01 -6.283832248300313950e-03 1.871626675128936768e-01 -1.848370730876922607e-01 1.615259051322937012e-01 4.317602515220642090e-02 -1.756929904222488403e-01 3.833970725536346436e-01
2.750052213668823242e-01 2.088405564427375793e-02 1.431441120803356171e-02 -1.346884220838546753e-01 2.772953510284423828e-01 1.101253777742385864e-01 -3.258602023124694824e-01 -1.638532727956771851e-01 2.458797767758369446e-03 -1.954807788133621216e-01 -1.783787012100219727e-01 -4.245619475841522217e-02 2.040877565741539001e-02 3.468166589736938477e-01 -2.026658207178115845e-01 9.145606309175491333e-03 2.412424422800540924e-02 1.717743575572967529e-01 2.703357860445976257e-02 1.464531477540731430e-02 2.619895152747631073e-02 3.203436136245727539e-01 -1.716814935207366943e-01 2.267323732376098633e-01 9.765511006116867065e-02 -7.948645204305648804e-02 6.772217154502868652e-02 -2.062806636095046997e-01 1.704459190368652344e-01 1.619209051132202148e-01 -9.481839090585708618e-02 3.276675641536712646e-01
5.844960361719131470e-02 1.225003302097320557e-01 -5.164164304733276367e-02 -1.119572296738624573e-01 2.130553573369979858e-01 2.044505923986434937e-01 -1.878956407308578491e-01 -2.384767979383468628e-01 9.338170289993286133e-02 -1.755659282207489014e-01 -1.598307117819786072e-02 1.215108558535575867e-01 -7.788972556591033936e-02 6.211554408073425293e-01 -9.408318251371383667e-02 -6.592495739459991455e-02 -1.590456068515777588e-01 9.989824891090393066e-02 -1.633640974760055542e-01 1.197672709822654724e-01 -8.442388474941253662e-02 1.535325050354003906e-01 -3.123872540891170502e-02 1.899728029966354370e-01 9.298321604728698730e-02 -5.395560339093208313e-02 1.147849932312965393e-01 -1.472738981246948242e-01 1.819983273744583130e-01 1.641198396682739258e-01 -1.779395341873168945e-01 2.124358862638473511e-01
1.570549607276916504e-01 -4.020717740058898926e-02 1.718068867921829224e-01 -1.681539863348007202e-01 -2.773605287075042725e-01 -8.916318416595458984e-02 -2.131933569908142090e-01 -7.523255422711372375e-03 -3.248419761657714844e-01 -2.575858235359191895e-01 8.066525310277938843e-02 3.689311444759368896e-02 -1.460448205471038818e-01 4.100211858749389648e-01 1.471126675605773926e-01 1.128206923604011536e-01 -1.307895332574844360e-01 1.146328747272491455e-01 -3.542610108852386475e-01 -2.103506587445735931e-02 4.449838399887084961e-02 -9.765336662530899048e-02 -9.284103661775588989e-02 -1.732188016176223755e-01 1.443267315626144409e-01 1.025093272328376770e-01 2.089987099170684814e-01 -2.175796777009963989e-01 1.220339611172676086e-01 -1.361802369356155396e-01 -1.050911322236061096e-01 9.384805709123611450e-02
-1.909655034542083740e-01 -1.674062162637710571e-01 1.724838465452194214e-02 -1.796794310212135315e-02 2.487861961126327515e-01 -4.624913260340690613e-02 -1.536646783351898193e-01 7.877109944820404053e-02 -4.315004050731658936e-01 -2.527953386306762695e-01 -4.806647822260856628e-02 7.670955359935760498e-02 -1.309351176023483276e-01 5.234682932496070862e-02 6.712505593895912170e-03 4.551842808723449707e-01 2.000475488603115082e-02 -7.735107839107513428e-02 -2.210528850555419922e-01 -8.005366474390029907e-02 -7.821893692016601562e-02 8.817318081855773926e-02 1.107039824128150940e-01 -2.447265833616256714e-01 6.190358102321624756e-02 -2.037498056888580322e-01 2.274337857961654663e-01 -2.004315406084060669e-01 5.297092720866203308e-02 -1.029233038425445557e-01 1.676179617643356323e-01 1.708374917507171631e-01
7.411903887987136841e-02 -1.236555129289627075e-01 2.233462594449520111e-02 3.031004592776298523e-02 2.111941277980804443e-01 2.458937615156173706e-01 -5.562172532081604004e-01 1.931141247041523457e-03 2.026733569800853729e-02 -2.309653311967849731e-01 -9.882424771785736084e-02 9.785662405192852020e-03 6.510714441537857056e-02 1.083146110177040100e-01 -2.432790845632553101e-01 2.013149559497833252e-01 2.946963999420404434e-03 1.833520382642745972e-01 -1.218510642647743225e-01 1.487476974725723267e-01 1.276398748159408569e-01 7.705578953027725220e-02 -1.406082659959793091e-01 1.503549814224243164e-01 2.335547506809234619e-01 -1.306084692478179932e-01 -7.847839593887329102e-02 -1.395786404609680176e-01 1.180363669991493225e-01 3.808866254985332489e-03 -2.873352169990539551e-01 2.347036749124526978e-01
6.443443149328231812e-02 1.937795616686344147e-02 -3.074939846992492676e-01 1.178877800703048706e-02 5.490939691662788391e-02 -2.771268971264362335e-02 -3.228020668029785156e-01 -5.537099763751029968e-02 -3.378434181213378906e-01 -1.241516843438148499e-01 -6.484207510948181152e-02 -2.531745471060276031e-02 7.619848102331161499e-02 1.607300192117691040e-01 1.349421888589859009e-01 7.760771363973617554e-02 -3.072535991668701172e-01 -2.247556596994400024e-01 -1.712953746318817139e-01 -1.105012819170951843e-01 -2.440089583396911621e-01 1.118416860699653625e-01 1.295168995857238770e-01 -1.086913701146841049e-02 3.349611163139343262e-01 2.002151496708393097e-02 1.060361862182617188e-01 -5.124630033969879150e-02 1.918061673641204834e-01 8.889744430780410767e-02 -2.020840905606746674e-02 3.904825448989868164e-01
1.955997049808502197e-01 -9.433329850435256958e-02 1.451312750577926636e-01 -1.917612999677658081e-01 -1.756146363914012909e-02 1.038787588477134705e-01 -2.254087626934051514e-01 -2.799045443534851074e-01 -4.442131221294403076e-01 3.439385071396827698e-02 -2.219403982162475586e-01 5.765090696513652802e-03 5.141445249319076538e-02 -2.783941105008125305e-02 -1.930638402700424194e-01 -2.553648129105567932e-02 -6.003129109740257263e-02 4.428840056061744690e-02 -4.142448306083679199e-01 -2.389283478260040283e-01 -1.133011952042579651e-01 9.911902993917465210e-02 -1.128429099917411804e-01 1.204196959733963013e-01 1.363706886768341064e-01 -1.489951014518737793e-01 8.897519111633300781e-02 1.026355475187301636e-01 2.042289972305297852e-01 -8.165298402309417725e-02 -9.098032861948013306e-02 2.560471892356872559e-01
-2.126000821590423584e-02 -9.865507483482360840e-02 2.015664875507354736e-01 -1.212970688939094543e-01 2.137046307325363159e-01 1.976462602615356445e-01 -1.349522322416305542e-01 -1.750521808862686157e-01 1.341138780117034912e-01 -1.216250434517860413e-01 -1.238365173339843750e-01 8.828991651535034180e-02 2.167023718357086182e-01 4.912496730685234070e-02 2.653684020042419434e-01 2.985413670539855957e-01 -2.279612980782985687e-02 1.102521121501922607e-01 -2.627550661563873291e-01 -2.469434440135955811e-01 3.963686153292655945e-02 1.049281135201454163e-01 -1.637511104345321655e-01 -2.117109298706054688e-01 8.264521509408950806e-02 1.084578186273574829e-01 3.085420727729797363e-01 4.106779582798480988e-03 -3.956577181816101074e-01 1.753480136394500732e-01 -6.811793148517608643e-02 5.831084027886390686e-02
4.293799027800559998e-02 -5.548606812953948975e-02 -7.250623404979705811e-02 -2.864950001239776611e-01 7.735551893711090088e-02 2.869213819503784180e-01 -2.618335187435150146e-01 -1.067595779895782471e-01 -1.254162341356277466e-01 -1.072175130248069763e-01 -1.846614107489585876e-02 2.360638231039047241e-01 1.054601520299911499e-01 1.900892704725265503e-01 1.084451377391815186e-01 3.538291752338409424e-01 -3.138724863529205322e-01 -1.306286901235580444e-01 3.365225158631801605e-03 2.755752066150307655e-03 -4.312568530440330505e-02 1.701305210590362549e-01 -9.885578602552413940e-02 -8.654167503118515015e-02 -2.304563969373703003e-01 -5.698728188872337341e-02 2.662237286567687988e-01 1.118609681725502014e-01 -1.521964073181152344e-01 7.866337150335311890e-02 2.570194005966186523e-01 2.704711556434631348e-01
2.086196094751358032e-01 6.066019088029861450e-02 1.804792582988739014e-01 2.738583832979202271e-02 3.257827460765838623e-02 1.682699024677276611e-01 -2.140654325485229492e-01 -3.500965833663940430e-01 -1.604659557342529297e-01 -1.785210520029067993e-02 3.304591169580817223e-03 1.550921201705932617e-01 -6.802556663751602173e-02 7.172425836324691772e-02 2.051301300525665283e-01 -5.607534665614366531e-03 1.674003005027770996e-01 -1.861537098884582520e-01 -4.183367490768432617e-01 -1.578197330236434937e-01 5.004442483186721802e-02 1.214803755283355713e-01 4.798733070492744446e-02 2.028274536132812500e-01 1.966272741556167603e-01 -1.094110086560249329e-01 2.517049312591552734e-01 -6.383250653743743896e-02 9.086643904447555542e-02 1.524960845708847046e-01 -3.816916048526763916e-01 3.373145684599876404e-02
1.822672933340072632e-01 -1.202122494578361511e-02 -1.941729933023452759e-01 -7.051938772201538086e-02 2.550754547119140625e-01 -5.189967155456542969e-02 -1.548364311456680298e-01 -1.717336359433829784e-03 -2.508032917976379395e-01 -3.655920624732971191e-01 3.848328888416290283e-01 8.349543809890747070e-02 -3.408002108335494995e-02 -2.834292687475681305e-02 9.317447245121002197e-02 2.750809788703918457e-01 -1.412875205278396606e-01 -6.850980222225189209e-02 -1.611681431531906128e-01 -2.114164829254150391e-01 -2.951479852199554443e-01 7.078970223665237427e-02 -2.381654232740402222e-01 1.042447909712791443e-01 3.590844944119453430e-02 1.001650616526603699e-01 -3.363912925124168396e-02 -2.633405029773712158e-01 -1.566414237022399902e-01 1.385636348277330399e-02 -7.163810729980468750e-02 1.660609841346740723e-01
3.927977010607719421e-02 3.504484519362449646e-02 -8.356868475675582886e-02 -2.120317369699478149e-01 -6.164800748229026794e-02 2.096740305423736572e-01 -3.364055156707763672e-01 4.564372822642326355e-02 -1.843966394662857056e-01 -7.249472290277481079e-02 -5.355021357536315918e-02 9.315181523561477661e-02 -1.374297738075256348e-01 4.454297572374343872e-02 1.351493448019027710e-01 2.157251536846160889e-01 -3.172067999839782715e-01 -3.650870323181152344e-01 -2.713279128074645996e-01 -1.986678838729858398e-01 -4.852599278092384338e-02 1.316133588552474976e-01 1.028555855154991150e-01 -1.536920964717864990e-01 2.715804874897003174e-01 1.118235569447278976e-02 8.497758209705352783e-02 1.834683865308761597e-02 2.497518658638000488e-01 1.032981351017951965e-01 2.408435754477977753e-02 2.997612655162811279e-01
3.878278657793998718e-02 -2.144716978073120117e-01 2.033452987670898438e-01 7.557148486375808716e-02 1.565013527870178223e-01 3.039674460887908936e-01 -2.307554483413696289e-01 -2.258046865463256836e-01 1.588220596313476562e-01 4.757340624928474426e-02 -1.620404571294784546e-01 2.496225684881210327e-01 -2.595194615423679352e-02 1.677474081516265869e-01 -1.299178600311279297e-01 -6.081331986933946609e-03 -1.743178367614746094e-01 -1.340045034885406494e-01 -1.529781073331832886e-01 -8.293867856264114380e-02 -7.269155234098434448e-02 -1.137989163398742676e-01 1.634575240314006805e-02 1.489366441965103149e-01 3.117059171199798584e-01 1.457035914063453674e-02 6.699347496032714844e-02 -3.031185269355773926e-01 -3.101028874516487122e-02 3.574369251728057861e-01 -1.003595441579818726e-01 2.658624351024627686e-01
1.418913602828979492e-01 8.695115149021148682e-02 -6.508146412670612335e-03 -9.098120033740997314e-02 2.597335278987884521e-01 7.609132677316665649e-02 -1.088999882340431213e-01 -1.263665407896041870e-02 -2.627358539029955864e-03 -3.442098200321197510e-01 3.166747391223907471e-01 -6.648060679435729980e-02 -1.221102178096771240e-01 1.444074660539627075e-01 1.152644902467727661e-01 1.241756975650787354e-01 -2.107766717672348022e-01 -9.564839303493499756e-02 -1.542407721281051636e-01 -1.968965679407119751e-01 2.552182413637638092e-03 1.519965827465057373e-01 1.082779094576835632e-02 1.811472475528717041e-01 2.885587979108095169e-03 -2.555564343929290771e-01 3.203247860074043274e-02 -2.885886728763580322e-01 5.982014164328575134e-02 3.013601899147033691e-01 1.380154043436050415e-01 3.947277069091796875e-01
2.185221202671527863e-02 3.010471165180206299e-01 1.573870778083801270e-01 -1.585213281214237213e-02 8.338171243667602539e-02 3.694128692150115967e-01 -4.424940049648284912e-01 -3.510857224464416504e-01 -1.966077685356140137e-01 -2.285248786211013794e-02 -1.494880020618438721e-01 -1.446672901511192322e-02 3.249789401888847351e-02 4.149788524955511093e-03 -9.913792600855231285e-04 1.959636211395263672e-01 1.400870531797409058e-01 -2.872980386018753052e-02 -2.091009020805358887e-01 1.581589579582214355e-01 -1.722684949636459351e-01 3.319193422794342041e-02 -3.077369034290313721e-01 1.532453149557113647e-01 2.094969302415847778e-01 -9.287096560001373291e-02 1.308272778987884521e-01 -5.929384380578994751e-02 7.406257838010787964e-02 -2.140471152961254120e-02 -5.221113562583923340e-02 1.467141136527061462e-02
1.395557969808578491e-01 2.080032080411911011e-01 -1.174612939357757568e-01 -1.815534196794033051e-02 1.779090464115142822e-01 3.086651265621185303e-01 -1.270735561847686768e-01 -2.176599502563476562e-01 5.913021415472030640e-02 -4.734209924936294556e-02 -6.669180095195770264e-02 -1.012007966637611389e-01 1.876880526542663574e-01 1.044739186763763428e-01 9.833262301981449127e-03 -2.506702905520796776e-03 -2.277150154113769531e-01 6.325669586658477783e-02 -2.330506891012191772e-01 2.601439133286476135e-02 -7.999027147889137268e-03 2.845053672790527344e-01 -3.813674747943878174e-01 -3.247464299201965332e-01 -1.697007864713668823e-01 -3.064391762018203735e-02 3.370857536792755127e-01 -1.261977702379226685e-01 9.074772149324417114e-02 8.576953783631324768e-03 -2.091015130281448364e-01 1.092492341995239258e-01
-6.294631958007812500e-02 -1.933889240026473999e-01 1.881330013275146484e-01 -1.105862110853195190e-01 -2.023954316973686218e-02 -3.415803983807563782e-02 -4.125846624374389648e-01 3.499649092555046082e-02 -2.470452785491943359e-01 -1.174087971448898315e-01 3.491441160440444946e-02 -2.383350208401679993e-02 -1.677509695291519165e-01 2.647804915904998779e-01 -1.169703435152769089e-02 2.959831953048706055e-01 -2.551954984664916992e-01 9.428750723600387573e-02 -1.158099174499511719e-01 6.495791487395763397e-03 -2.537567615509033203e-01 9.828726947307586670e-02 1.784929484128952026e-01 -2.000144869089126587e-01 1.799695789813995361e-01 -9.408524632453918457e-02 1.668700724840164185e-01 -9.754100441932678223e-02 2.414734214544296265e-01 -3.744836151599884033e-02 1.699191629886627197e-01 2.735324203968048096e-01
2.777331769466400146e-01 2.128388881683349609e-01 -9.925912320613861084e-02 -8.332867920398712158e-02 -7.733530551195144653e-02 -8.465537428855895996e-02 -3.245026767253875732e-01 -1.940981596708297729e-01 1.434991252608597279e-03 -1.436224132776260376e-01 2.883714623749256134e-02 3.899458050727844238e-02 -7.501684874296188354e-02 1.166734173893928528e-01 -2.228162623941898346e-02 4.637634754180908203e-01 -8.259939402341842651e-02 -1.314200907945632935e-01 -3.167025744915008545e-01 -1.677602678537368774e-01 -9.947910159826278687e-02 9.155799634754657745e-03 -2.552900612354278564e-01 1.274086982011795044e-01 6.320247054100036621e-02 -6.477806717157363892e-02 5.103558301925659180e-03 5.827165395021438599e-02 2.121912539005279541e-01 -3.028651177883148193e-01 -3.706862404942512512e-02 2.306227982044219971e-01
1.289441585540771484e-01 -1.221089586615562439e-01 1.000209599733352661e-01 -3.396849930286407471e-01 1.338386069983243942e-02 -1.043087169528007507e-01 -1.692676991224288940e-01 -1.038470044732093811e-01 -2.341635078191757202e-01 -1.860544383525848389e-01 7.028047461062669754e-03 -4.138190299272537231e-02 2.155014425516128540e-01 -2.009494453668594360e-01 -5.646782368421554565e-02 1.215787827968597412e-01 -7.191137224435806274e-02 -3.677165210247039795e-01 -2.158724963665008545e-01 -2.372135668992996216e-01 3.187051415443420410e-02 1.345925033092498779e-01 -3.530707210302352905e-02 9.225901961326599121e-02 2.161897271871566772e-01 -1.253625843673944473e-03 4.069401621818542480e-01 -8.657788485288619995e-02 -1.734861731529235840e-02 2.302040010690689087e-01 1.408996582031250000e-01 1.773273050785064697e-01
1.482074111700057983e-01 9.563241899013519287e-02 4.234736040234565735e-02 8.146975934505462646e-02 1.974349170923233032e-01 7.525350153446197510e-02 -1.982540637254714966e-01 3.330007195472717285e-02 -4.300370055716484785e-04 -2.022867351770401001e-01 3.656344115734100342e-01 5.904384329915046692e-02 1.373250335454940796e-01 8.812160789966583252e-02 -3.432111442089080811e-02 -5.547609645873308182e-03 -1.523807346820831299e-01 -5.632040649652481079e-02 -1.631291508674621582e-01 -1.682054549455642700e-01 6.846668571233749390e-02 1.693527400493621826e-02 -7.194582372903823853e-02 1.793269515037536621e-01 4.522733762860298157e-02 -2.126446068286895752e-01 6.969906389713287354e-02 -2.989012002944946289e-01 2.566222250461578369e-01 2.547976672649383545e-01 2.389143556356430054e-01 4.653485715389251709e-01
-8.713898062705993652e-02 -3.549676537513732910e-01 1.682800203561782837e-01 -2.365863770246505737e-01 2.737741451710462570e-03 2.055098265409469604e-01 -1.635047495365142822e-01 4.168998450040817261e-03 3.792946413159370422e-02 6.158279255032539368e-02 -1.943433471024036407e-02 -2.493810802698135376e-01 6.605161726474761963e-02 5.115192383527755737e-02 1.391070187091827393e-01 1.427602022886276245e-01 -2.302265167236328125e-01 -1.626119464635848999e-01 -2.646465003490447998e-01 -7.726249098777770996e-02 -2.100842893123626709e-01 -9.590611606836318970e-02 3.690480813384056091e-02 -1.392260789871215820e-01 3.222286105155944824e-01 -6.845893710851669312e-02 3.002212345600128174e-01 -1.060273498296737671e-01 1.868834346532821655e-01 3.752817958593368530e-02 -3.346028029918670654e-01 1.043620109558105469e-01
2.559016346931457520e-01 -1.901784837245941162e-01 5.173080787062644958e-02 -2.333368062973022461e-01 -1.331802308559417725e-01 1.354699730873107910e-01 -2.384490072727203369e-01 9.794723242521286011e-03 -3.356927931308746338e-01 -1.518215835094451904e-01 -8.406800217926502228e-03 -6.326564401388168335e-02 1.678523123264312744e-01 -5.221495404839515686e-02 -1.056984625756740570e-02 1.867154687643051147e-01 -3.018666431307792664e-02 -4.139170646667480469e-01 -2.095533311367034912e-01 -1.588064134120941162e-01 -1.404339969158172607e-01 2.206062972545623779e-01 6.276495754718780518e-02 4.634097963571548462e-02 1.681731641292572021e-01 -1.165204718708992004e-01 1.386983394622802734e-01 -4.284317046403884888e-02 3.163396120071411133e-01 8.482459187507629395e-02 1.378646045923233032e-01 1.935009956359863281e-01
2.888566255569458008e-01 -2.595640122890472412e-01 3.355140611529350281e-02 -2.462818622589111328e-01 4.368874058127403259e-02 -8.125358819961547852e-02 -1.609053909778594971e-01 1.340952366590499878e-01 -3.489238321781158447e-01 -1.491926312446594238e-01 2.222033739089965820e-01 -1.540002375841140747e-01 6.125536933541297913e-02 2.766708135604858398e-01 1.158887594938278198e-01 -5.191997159272432327e-03 -1.943746954202651978e-01 1.185596510767936707e-01 -4.037646055221557617e-01 -1.589369475841522217e-01 6.746253930032253265e-03 2.660973183810710907e-02 -2.203084714710712433e-02 -1.747375726699829102e-01 1.477977484464645386e-01 1.329472661018371582e-01 1.810468435287475586e-01 -1.481838971376419067e-01 1.321787089109420776e-01 -3.464089334011077881e-02 -6.711918860673904419e-03 1.982507258653640747e-01
-6.303635239601135254e-02 1.658260375261306763e-01 -5.682992562651634216e-02 -2.231310606002807617e-01 -3.495334461331367493e-02 9.240700304508209229e-02 -1.788723915815353394e-01 1.899386644363403320e-01 3.530860319733619690e-02 -1.071219295263290405e-01 -6.417568773031234741e-02 4.965995624661445618e-02 -2.415464818477630615e-01 2.113073021173477173e-01 -6.901156157255172729e-02 1.838077604770660400e-01 -1.475837174803018570e-02 7.563092559576034546e-02 -3.056890368461608887e-01 -7.895296812057495117e-02 4.371925722807645798e-03 -2.333468645811080933e-01 -1.972730159759521484e-01 -3.292455971240997314e-01 1.612695604562759399e-01 -1.939311623573303223e-02 3.111824393272399902e-01 -1.069370955228805542e-01 -2.154289782047271729e-01 -1.966525912284851074e-01 1.092690005898475647e-01 3.711420297622680664e-01
1.692278236150741577e-01 -1.583360284566879272e-01 3.217705786228179932e-01 -4.892743891105055809e-04 -2.769365906715393066e-01 1.114266552031040192e-02 -2.268474102020263672e-01 7.972977310419082642e-02 -2.185043096542358398e-01 -6.383094936609268188e-02 -1.986734382808208466e-02 2.785311043262481689e-01 -2.049982994794845581e-01 3.053138852119445801e-01 1.436529774218797684e-02 1.546137928962707520e-01 -2.813856303691864014e-02 1.338550448417663574e-02 -2.939249277114868164e-01 -1.180800348520278931e-01 -1.509094834327697754e-01 -1.638208632357418537e-03 -7.940130680799484253e-02 -1.887750327587127686e-01 2.935543656349182129e-01 1.051954403519630432e-01 1.723122596740722656e-01 -1.033039614558219910e-01 8.230450004339218140e-02 7.349061220884323120e-02 8.480610698461532593e-02 3.098094165325164795e-01
-9.399877488613128662e-02 -2.700677812099456787e-01 2.667876519262790680e-02 -5.914908647537231445e-02 7.214045524597167969e-02 1.297552511096000671e-02 -2.392654716968536377e-01 1.154776141047477722e-01 -3.281460106372833252e-01 -1.873141676187515259e-01 -2.210547029972076416e-01 1.424660384654998779e-01 -1.437232345342636108e-01 -5.025119706988334656e-02 6.500271148979663849e-03 4.000354409217834473e-01 -6.435661762952804565e-02 -9.006456285715103149e-02 -1.290805637836456299e-01 -8.518425375223159790e-02 -1.325389593839645386e-01 2.128661572933197021e-01 5.466344207525253296e-02 -1.592292487621307373e-01 -3.178013861179351807e-02 -1.647499576210975647e-02 3.658556044101715088e-01 -1.198047474026679993e-01 -1.264024376869201660e-01 -1.111856773495674133e-01 1.357541084289550781e-01 3.453046083450317383e-01
1.678265258669853210e-02 -3.077822923660278320e-02 -8.518093079328536987e-02 -3.492986261844635010e-01 3.835804387927055359e-02 3.082276284694671631e-01 -3.471101820468902588e-01 -2.843779027462005615e-01 1.042211311869323254e-03 -1.489282995462417603e-01 -1.594468504190444946e-01 -8.383661508560180664e-02 5.422402545809745789e-02 3.861593306064605713e-01 1.497286930680274963e-02 2.813734710216522217e-01 1.688681691884994507e-01 -1.052861735224723816e-01 -4.775730520486831665e-02 2.590795457363128662e-01 -1.659109257161617279e-02 1.495973467826843262e-01 -1.656446419656276703e-02 1.198868751525878906e-01 1.320994049310684204e-01 1.323252320289611816e-01 7.928787916898727417e-02 -2.958281338214874268e-01 -8.568949997425079346e-02 3.986471146345138550e-02 3.651941567659378052e-02 -1.592370308935642242e-02
-4.734912142157554626e-02 1.534944474697113037e-01 -1.474974453449249268e-01 -2.489580065011978149e-01 -1.356247067451477051e-01 1.428113505244255066e-02 -1.314978748559951782e-01 -1.139296125620603561e-02 2.178744785487651825e-02 -1.835632771253585815e-01 -6.767353415489196777e-02 1.278148889541625977e-01 -5.506892874836921692e-02 3.325010836124420166e-01 -1.554377526044845581e-01 9.103302657604217529e-02 8.194829337298870087e-03 -1.205238923430442810e-01 -2.862706780433654785e-01 -1.132195815443992615e-01 1.872891932725906372e-02 -1.341322362422943115e-01 -4.250595271587371826e-01 -2.999060750007629395e-01 2.623848915100097656e-01 3.515848517417907715e-02 1.562946587800979614e-01 3.095357865095138550e-02 2.834380976855754852e-02 8.496470004320144653e-02 1.717527955770492554e-01 3.492918312549591064e-01
-1.103399619460105896e-01 1.394514590501785278e-01 -1.321697980165481567e-01 -1.018457412719726562e-01 -2.397133558988571167e-01 1.571201384067535400e-01 -2.109835483133792877e-02 -2.135497927665710449e-01 -3.021682500839233398e-01 -1.368958316743373871e-02 -7.463691383600234985e-02 -9.484043717384338379e-02 7.653168588876724243e-02 1.742153167724609375e-01 -1.393724977970123291e-01 1.693390309810638428e-01 -1.019126251339912415e-01 9.462344646453857422e-02 -2.000430375337600708e-01 -4.038608446717262268e-02 4.962617903947830200e-02 2.810710966587066650e-01 6.481686979532241821e-02 -1.677712053060531616e-02 8.176208287477493286e-02 -3.223654925823211670e-01 3.686711490154266357e-01 -2.984921038150787354e-01 -2.512721121311187744e-01 2.453403323888778687e-01 -9.694898873567581177e-02 8.178441971540451050e-02
1.192157492041587830e-01 2.323039025068283081e-01 -6.352528184652328491e-02 -3.662728071212768555e-01 -1.093570813536643982e-01 2.062763124704360962e-01 -1.072221994400024414e-01 1.007673069834709167e-01 5.367139726877212524e-02 4.139637947082519531e-02 1.419439464807510376e-01 -1.043332554399967194e-02 -1.496813893318176270e-01 -5.950341001152992249e-02 -2.398244142532348633e-01 3.684141337871551514e-01 -1.213389039039611816e-01 -1.108313631266355515e-02 -1.575765907764434814e-01 1.320908963680267334e-01 -1.426598429679870605e-01 -5.704466998577117920e-02 -9.589143842458724976e-02 1.923739761114120483e-01 1.260448098182678223e-01 -1.212964579463005066e-01 1.897170692682266235e-01 -3.558369278907775879e-01 -2.387303411960601807e-01 1.200904324650764465e-01 4.890843853354454041e-02 2.819201946258544922e-01
1.220184639096260071e-01 -6.306376308202743530e-03 -2.312445789575576782e-01 -3.662508353590965271e-02 5.336948111653327942e-02 7.259425520896911621e-02 -1.323651224374771118e-01 2.854854166507720947e-01 1.092964261770248413e-01 1.117892265319824219e-01 -1.225091814994812012e-01 -3.768382966518402100e-01 2.311691045761108398e-01 3.181432783603668213e-01 1.021295115351676941e-01 9.209131449460983276e-02 2.548433654010295868e-02 9.147644788026809692e-02 -2.009368091821670532e-01 1.946822367608547211e-02 -1.098842024803161621e-01 1.450494229793548584e-01 -2.425799369812011719e-01 8.625951013527810574e-04 8.462677150964736938e-02 4.912833496928215027e-02 3.688567578792572021e-01 -2.714943885803222656e-01 -2.580883726477622986e-02 -1.568334698677062988e-01 2.444646880030632019e-02 2.848859429359436035e-01
4.922761023044586182e-02 8.576945215463638306e-02 -3.861084580421447754e-01 3.062413074076175690e-02 -8.069863915443420410e-02 -2.986038452945649624e-04 -2.213980555534362793e-01 -1.312883943319320679e-01 -4.478243179619312286e-03 -1.640088558197021484e-01 9.374485164880752563e-02 -5.695723742246627808e-02 5.341140925884246826e-02 -3.662363160401582718e-03 2.291376590728759766e-01 2.386242449283599854e-01 -1.850699484348297119e-01 -2.561629414558410645e-01 -2.037995159626007080e-01 -2.323597371578216553e-01 -2.689780890941619873e-01 9.925474412739276886e-03 -2.823546230792999268e-01 7.492695003747940063e-02 -1.217010691761970520e-01 3.918842971324920654e-02 1.641991138458251953e-01 -3.209306001663208008e-01 6.421148777008056641e-02 1.527661234140396118e-01 2.028668532148003578e-03 2.987015545368194580e-01
2.202860414981842041e-01 6.217214092612266541e-02 -5.471178889274597168e-02 1.188557744026184082e-01 -2.045061439275741577e-01 3.224736750125885010e-01 -2.950914502143859863e-01 1.713978648185729980e-01 -1.554608624428510666e-02 4.354564100503921509e-02 -2.444057464599609375e-01 -2.204993516206741333e-01 2.585133612155914307e-01 2.328737527132034302e-01 2.564827501773834229e-01 2.111606448888778687e-01 -2.747608721256256104e-01 4.391848668456077576e-02 -1.994612962007522583e-01 8.386886864900588989e-02 1.213896423578262329e-01 3.528049215674400330e-02 -1.780295073986053467e-01 -3.881764411926269531e-02 2.454369962215423584e-01 -9.657596796751022339e-02 7.030111271888017654e-03 -1.665394008159637451e-01 -6.941898167133331299e-02 5.717580392956733704e-02 2.120894193649291992e-01 4.952957481145858765e-02
1.035862043499946594e-01 -5.888752266764640808e-02 1.619346323423087597e-03 8.196441829204559326e-02 4.830443114042282104e-02 2.744753062725067139e-01 -1.713307946920394897e-01 -2.490612566471099854e-01 -3.511521518230438232e-01 1.656429655849933624e-02 -1.918347626924514771e-01 8.359229564666748047e-02 1.364820003509521484e-01 7.290189713239669800e-02 1.454721763730049133e-02 8.861306309700012207e-02 4.457581415772438049e-02 -3.361510932445526123e-01 -4.267159402370452881e-01 1.885442584753036499e-01 2.907453803345561028e-03 -2.081808894872665405e-01 -2.581009455025196075e-02 1.260382980108261108e-01 1.484901458024978638e-01 5.657757446169853210e-02 -2.277364255860447884e-03 -2.821476459503173828e-01 -1.238937377929687500e-01 2.530941665172576904e-01 -6.354916095733642578e-02 1.726910918951034546e-01
2.438302338123321533e-02 1.312632113695144653e-01 1.547696292400360107e-01 5.816300958395004272e-02 2.213411480188369751e-01 2.710042297840118408e-01 -9.769949316978454590e-02 -4.966449923813343048e-03 6.420576572418212891e-02 -2.008256465196609497e-01 -5.755062401294708252e-02 -3.194053769111633301e-01 1.844832599163055420e-01 2.504932880401611328e-01 1.193206310272216797e-01 6.083027273416519165e-02 -1.220499649643898010e-01 -2.211794815957546234e-02 -3.389994502067565918e-01 -5.379331856966018677e-02 -7.980874925851821899e-02 2.618219554424285889e-01 -3.850770592689514160e-01 -4.093229770660400391e-03 -1.384755969047546387e-01 -8.236075192689895630e-02 3.409735858440399170e-01 -1.813810467720031738e-01 8.488062769174575806e-02 -6.147782877087593079e-02 -1.249461472034454346e-01 1.386781129986047745e-02
1.183340325951576233e-01 1.597207738086581230e-03 2.129552066326141357e-01 -1.317155659198760986e-01 -3.326066210865974426e-02 3.740593492984771729e-01 -9.549452364444732666e-02 -1.647044122219085693e-01 -2.145935595035552979e-01 -7.572866976261138916e-03 1.244580447673797607e-01 5.140841007232666016e-01 -8.751306682825088501e-02 1.697821915149688721e-01 -5.496075376868247986e-02 9.280896186828613281e-02 -2.309404760599136353e-01 1.392801105976104736e-01 -3.186702728271484375e-02 -7.511232048273086548e-02 4.509494453668594360e-02 1.147392764687538147e-01 1.609579622745513916e-01 -4.350299388170242310e-02 7.781632244586944580e-02 -5.670872330665588379e-02 4.046273827552795410e-01 -1.155145615339279175e-01 1.961614936590194702e-02 1.169948875904083252e-01 1.121102944016456604e-01 1.914563477039337158e-01
1.377278864383697510e-01 -1.231925189495086670e-01 -7.329178042709827423e-03 -2.259497195482254028e-01 2.755707129836082458e-02 8.682376891374588013e-02 -1.670229434967041016e-01 -1.692923754453659058e-01 -1.627274751663208008e-01 -1.583132594823837280e-01 8.766972273588180542e-02 -1.010970175266265869e-01 3.670771420001983643e-01 -2.153935283422470093e-01 -1.022543162107467651e-01 3.379426598548889160e-01 -6.212024763226509094e-02 -2.804588079452514648e-01 -2.780526876449584961e-01 -2.094928473234176636e-01 -6.988619267940521240e-02 1.922569423913955688e-01 -6.816229224205017090e-02 6.990227103233337402e-02 1.385060846805572510e-01 -8.202102035284042358e-02 2.325466424226760864e-01 -7.158451527357101440e-02 2.068665921688079834e-01 1.155149266123771667e-01 1.414244920015335083e-01 2.414425015449523926e-01
1.105417385697364807e-01 1.072794720530509949e-01 1.711659729480743408e-01 1.086224988102912903e-01 2.494721412658691406e-01 1.534695923328399658e-01 -2.215485870838165283e-01 8.432359993457794189e-02 -1.437542140483856201e-01 -2.037809342145919800e-01 4.772590845823287964e-02 -3.729823231697082520e-02 4.329636320471763611e-02 2.403236180543899536e-01 5.748128518462181091e-02 1.718048155307769775e-01 -2.948117852210998535e-01 -1.054372340440750122e-01 -1.396160274744033813e-01 2.384465374052524567e-02 -3.560169935226440430e-01 1.378468424081802368e-01 -3.810046613216400146e-01 2.031005173921585083e-01 -1.779855974018573761e-02 -1.505394466221332550e-02 3.976199328899383545e-01 -8.235847204923629761e-02 -4.084106162190437317e-02 2.499292604625225067e-02 -1.162927970290184021e-01 -5.812730640172958374e-02
2.875512279570102692e-02 -2.757192589342594147e-02 -3.435345590114593506e-01 1.624121516942977905e-01 2.168290019035339355e-01 8.886757493019104004e-02 -1.947823464870452881e-01 -1.259442865848541260e-01 -3.440777212381362915e-02 -2.971856594085693359e-01 2.158891782164573669e-02 8.927926421165466309e-02 -2.249969914555549622e-02 1.958486288785934448e-01 2.224959284067153931e-01 2.607488036155700684e-01 1.300277709960937500e-01 -1.972179412841796875e-01 -2.189172357320785522e-01 -1.085796579718589783e-01 -1.296996176242828369e-01 1.205480694770812988e-01 -1.049517765641212463e-01 2.183883488178253174e-01 1.152807995676994324e-01 -2.380115091800689697e-01 1.681845039129257202e-01 -6.798009853810071945e-03 1.601194739341735840e-01 2.274753302335739136e-01 -2.209882736206054688e-01 2.468571960926055908e-01
7.107946276664733887e-02 1.305460780858993530e-01 1.963642090559005737e-01 -1.379278749227523804e-01 4.248130694031715393e-02 3.168795406818389893e-01 -2.033499479293823242e-01 -2.330867797136306763e-01 -2.076701819896697998e-01 -2.583479881286621094e-01 1.996568590402603149e-02 2.783192321658134460e-03 -5.395891517400741577e-02 6.719660758972167969e-02 1.450546383857727051e-01 3.685801029205322266e-01 -1.123402789235115051e-01 5.315027199685573578e-03 2.295498363673686981e-02 1.532115191221237183e-01 -1.846992224454879761e-01 -1.866093128919601440e-01 -4.099418818950653076e-01 6.106565520167350769e-02 -1.308003962039947510e-01 -1.823621615767478943e-02 1.210309118032455444e-01 -2.319642901420593262e-01 -1.960760802030563354e-01 -4.841289296746253967e-02 -1.759752780199050903e-01 1.131677180528640747e-01
1.446045637130737305e-01 8.334497362375259399e-02 -6.103299930691719055e-02 -1.270242482423782349e-01 -1.663759648799896240e-01 1.380925327539443970e-01 -1.925090700387954712e-01 2.910542488098144531e-01 -7.476045936346054077e-02 -7.667794078588485718e-02 2.812098562717437744e-01 -1.630189269781112671e-01 1.669173836708068848e-01 2.792387902736663818e-01 -3.534981049597263336e-03 4.505169987678527832e-01 7.735282182693481445e-02 1.137736719101667404e-02 -2.890444993972778320e-01 1.984128803014755249e-01 6.715348362922668457e-02 -1.877966523170471191e-01 -1.534933745861053467e-01 5.483985319733619690e-02 1.740354001522064209e-01 -4.915231466293334961e-02 2.022820711135864258e-01 -1.537569910287857056e-01 2.025140970945358276e-01 1.376471370458602905e-01 6.975079327821731567e-02 -1.908224076032638550e-02
1.325009614229202271e-01 8.003494888544082642e-02 -1.012308672070503235e-01 -1.652973890304565430e-01 -9.802421182394027710e-02 2.372035533189773560e-01 -6.849232595413923264e-03 8.274846524000167847e-02 -4.367830976843833923e-02 -1.940645393915474415e-03 2.495940774679183960e-01 -4.277558624744415283e-02 1.457200199365615845e-01 3.974633216857910156e-01 -3.181439340114593506e-01 2.336507737636566162e-01 -2.579639554023742676e-01 -7.309428602457046509e-02 -1.833059340715408325e-01 1.966426521539688110e-01 -1.179192662239074707e-01 8.308328688144683838e-02 -1.524083316326141357e-01 1.903626695275306702e-02 1.873147040605545044e-01 1.132179722189903259e-01 2.025736272335052490e-01 -3.864948451519012451e-01 -4.076437652111053467e-02 1.808840036392211914e-01 5.745217949151992798e-02 -9.129458107054233551e-03
3.613864779472351074e-01 3.280825316905975342e-01 5.185997486114501953e-02 9.897252544760704041e-03 8.042440563440322876e-02 -1.207634806632995605e-01 -2.870406508445739746e-01 -3.234471678733825684e-01 -1.121420711278915405e-01 -1.461360007524490356e-01 -5.220319144427776337e-03 8.148552477359771729e-02 5.468810349702835083e-02 5.065742880105972290e-02 -1.095505207777023315e-01 3.427863121032714844e-01 -3.142360150814056396e-01 -1.715335845947265625e-01 -2.644442021846771240e-01 -8.553097397089004517e-02 6.057431921362876892e-02 -1.534452755004167557e-02 -2.100513428449630737e-01 6.843498349189758301e-02 -1.082106493413448334e-02 -1.008079648017883301e-01 -8.927321061491966248e-03 -6.801494210958480835e-02 1.081436201930046082e-01 -1.806422919034957886e-01 -7.439877837896347046e-02 2.286517173051834106e-01
6.815522909164428711e-02 -5.485186725854873657e-02 -7.628896832466125488e-02 -3.098363280296325684e-01 1.028478890657424927e-01 -3.639557585120201111e-02 -1.787045001983642578e-01 5.499669536948204041e-02 -1.337407380342483521e-01 -1.507747620344161987e-01 -1.626933515071868896e-01 2.627380192279815674e-02 2.505346536636352539e-01 3.414077162742614746e-01 1.468624770641326904e-01 -5.272408016026020050e-04 -1.392303854227066040e-01 1.896342337131500244e-01 -8.503475040197372437e-02 2.586999535560607910e-01 2.614041790366172791e-02 9.504617005586624146e-02 -9.701944142580032349e-02 2.783530950546264648e-01 1.180156543850898743e-01 -4.966199025511741638e-02 2.258281707763671875e-01 -2.649402022361755371e-01 2.049877643585205078e-01 9.144086390733718872e-02 -2.143577635288238525e-01 3.390592038631439209e-01
-7.130207866430282593e-02 1.312032341957092285e-01 1.373069882392883301e-01 8.981876075267791748e-02 2.016558870673179626e-02 1.596003919839859009e-01 -3.446100056171417236e-01 -1.812597811222076416e-01 -1.933693736791610718e-01 -3.569592833518981934e-01 1.244703605771064758e-01 5.974029004573822021e-02 -3.649555146694183350e-02 3.755795061588287354e-01 1.503732800483703613e-01 1.328737288713455200e-01 -5.460061132907867432e-02 -1.629798412322998047e-01 -4.466890357434749603e-03 1.210252493619918823e-01 -3.557195886969566345e-02 -5.198817327618598938e-02 -3.525916039943695068e-01 1.209580004215240479e-01 2.743001328781247139e-03 9.047020971775054932e-02 2.359357476234436035e-01 -2.798648178577423096e-01 3.621831536293029785e-02 -1.757931560277938843e-01 -1.128417551517486572e-01 1.802687942981719971e-01
5.564345046877861023e-02 1.730876117944717407e-01 -1.763554811477661133e-01 -5.212839692831039429e-03 -1.437306255102157593e-01 1.189856454730033875e-01 -2.319472432136535645e-01 -2.873094566166400909e-02 3.778196498751640320e-02 -1.168349664658308029e-02 -2.587582767009735107e-01 -2.024758160114288330e-01 3.296969532966613770e-01 2.667018771171569824e-01 -3.461093455553054810e-02 4.349980652332305908e-01 -1.751479953527450562e-01 9.709347039461135864e-02 -1.363293975591659546e-01 1.297969073057174683e-01 6.494729220867156982e-02 8.644393086433410645e-02 -1.623414307832717896e-01 -6.065530329942703247e-02 1.715421527624130249e-01 -3.551296293735504150e-01 8.952670544385910034e-02 -1.892178952693939209e-01 -1.326163113117218018e-01 -5.685678869485855103e-02 -1.469998955726623535e-01 8.692072331905364990e-02
1.346825659275054932e-01 1.311748623847961426e-01 -2.578516118228435516e-02 -1.513323485851287842e-01 -3.323481723782606423e-05 1.931541711091995239e-01 -1.118307709693908691e-01 1.203841436654329300e-02 -4.421581327915191650e-01 -2.202157080173492432e-01 8.445835113525390625e-02 -1.563261300325393677e-01 -4.520584270358085632e-02 -7.188984006643295288e-02 -3.243529200553894043e-01 3.070410788059234619e-01 -3.093465268611907959e-01 1.216486003249883652e-02 -2.458566576242446899e-01 -2.689224779605865479e-01 -9.488432854413986206e-02 1.276165693998336792e-01 5.811337009072303772e-02 1.319176107645034790e-01 2.094722241163253784e-01 -8.594366163015365601e-02 1.534447968006134033e-01 -1.764391660690307617e-01 -8.366984874010086060e-02 1.369715034961700439e-01 -2.715694904327392578e-02 -4.183695465326309204e-02
-1.024281978607177734e-01 3.642700985074043274e-02 -1.599603444337844849e-01 -3.154258802533149719e-02 1.808105595409870148e-02 3.276768028736114502e-01 -1.936256438493728638e-01 -1.285592317581176758e-01 -1.000426784157752991e-01 6.838377565145492554e-02 3.079861104488372803e-01 2.138319462537765503e-01 -1.065635159611701965e-01 -1.318693906068801880e-01 -1.967148929834365845e-01 2.720544934272766113e-01 -1.566424667835235596e-01 1.715314537286758423e-01 -9.903427213430404663e-02 -5.436469987034797668e-02 -1.462554484605789185e-01 1.198154911398887634e-01 -3.320231139659881592e-01 1.363781243562698364e-01 3.403622508049011230e-01 -1.377030462026596069e-01 2.764208912849426270e-01 -2.139746248722076416e-01 -4.368053749203681946e-02 3.290884569287300110e-02 -2.982889302074909210e-03 1.088658422231674194e-01
1.287369290366768837e-03 1.245189532637596130e-01 1.959676295518875122e-01 -3.292730450630187988e-01 2.844718992710113525e-01 1.276428103446960449e-01 -1.953759938478469849e-01 -1.947061866521835327e-01 -2.300005555152893066e-01 -2.000361233949661255e-01 -1.633121520280838013e-01 -2.702754549682140350e-02 1.050512194633483887e-01 -5.737139284610748291e-02 8.420862257480621338e-02 2.495982795953750610e-01 -1.729730069637298584e-01 -2.216469347476959229e-01 -1.762658804655075073e-01 1.223601121455430984e-02 2.287690043449401855e-01 1.506428122520446777e-01 -1.020751520991325378e-02 4.044903814792633057e-02 2.205548584461212158e-01 2.082284390926361084e-01 3.285662233829498291e-01 -4.819414764642715454e-02 1.125316023826599121e-01 -9.677319228649139404e-02 -1.181803271174430847e-01 1.871477216482162476e-01
2.915611565113067627e-01 -1.271103918552398682e-01 1.148722693324089050e-01 -2.359773665666580200e-01 1.136241480708122253e-01 3.363183885812759399e-02 -2.569024562835693359e-01 1.044579669833183289e-01 -4.174597561359405518e-01 -1.313494145870208740e-01 6.082184985280036926e-02 -8.239804953336715698e-02 -4.245597496628761292e-02 3.149262964725494385e-01 -9.523012489080429077e-02 1.228917911648750305e-01 -9.117850661277770996e-02 7.193871587514877319e-02 -4.849608242511749268e-01 -1.434039771556854248e-01 -1.397755648940801620e-02 3.775290027260780334e-02 8.417484164237976074e-02 -1.238811835646629333e-01 -4.889178089797496796e-03 1.045518592000007629e-01 9.998709708452224731e-02 -1.614147573709487915e-01 2.164853215217590332e-01 5.101961642503738403e-02 -9.576427936553955078e-02 1.135616302490234375e-01
1.396077722311019897e-01 1.133626848459243774e-01 3.355918824672698975e-02 -1.960597932338714600e-01 -2.504658997058868408e-01 -8.648267388343811035e-02 -1.236302107572555542e-01 1.888795569539070129e-02 -1.916585713624954224e-01 -4.811400473117828369e-01 -7.327412813901901245e-02 -1.236739475280046463e-02 -2.370412349700927734e-01 -1.310015190392732620e-02 -8.313336409628391266e-03 2.070008665323257446e-01 -8.631638437509536743e-02 -1.538657695055007935e-01 -3.500055968761444092e-01 -3.119271695613861084e-01 1.106028482317924500e-01 -1.264867633581161499e-01 -2.631718292832374573e-02 -9.207399934530258179e-02 3.158518970012664795e-01 4.633377492427825928e-02 6.606466323137283325e-02 -2.905306220054626465e-02 -1.210390403866767883e-02 7.381408661603927612e-02 1.249000802636146545e-01 2.292752116918563843e-01
-4.840089823119342327e-04 1.175625473260879517e-01 -1.057591140270233154e-01 -1.394092440605163574e-01 8.584862947463989258e-02 2.788894111290574074e-03 -1.227331981062889099e-01 2.163663692772388458e-02 -9.677357971668243408e-02 -2.315797060728073120e-01 -1.466680169105529785e-01 1.633619815111160278e-01 3.492128551006317139e-01 2.936126291751861572e-01 1.950700581073760986e-01 6.925641000270843506e-02 5.542355775833129883e-02 2.566795051097869873e-01 -1.949837654829025269e-01 1.013625040650367737e-01 -2.714444883167743683e-02 2.048439979553222656e-01 -2.186363786458969116e-01 2.403288483619689941e-01 3.361813426017761230e-01 4.104980826377868652e-02 1.077272966504096985e-01 -9.557738900184631348e-02 2.838376536965370178e-02 -2.503301575779914856e-02 -2.299913950264453888e-02 4.093146622180938721e-01
3.307716175913810730e-02 2.878715097904205322e-01 -6.113380193710327148e-03 4.786765668541193008e-03 1.223380416631698608e-01 2.381541877985000610e-01 -5.044210553169250488e-01 -3.588947951793670654e-01 -1.948279142379760742e-01 -6.016743555665016174e-02 -2.601768970489501953e-01 -2.911267057061195374e-02 -8.830112963914871216e-02 -1.989896222949028015e-02 -8.055047690868377686e-02 2.091446965932846069e-01 4.098883643746376038e-02 -1.512196213006973267e-01 -1.612188667058944702e-01 1.195838898420333862e-01 -4.766970500349998474e-02 1.110865548253059387e-01 -3.032288849353790283e-01 -2.391511015594005585e-02 7.475197315216064453e-02 -2.675698101520538330e-01 5.175924301147460938e-02 -1.748330742120742798e-01 4.914674907922744751e-02 -2.597405202686786652e-02 5.949496757239103317e-03 8.355141431093215942e-02
2.512067854404449463e-01 -1.070096269249916077e-01 -2.137761712074279785e-01 -3.738329280167818069e-03 -4.028671421110630035e-03 -1.312104761600494385e-01 -4.085970818996429443e-01 -1.490482985973358154e-01 -3.699636086821556091e-02 -1.806692332029342651e-01 -9.829023480415344238e-02 7.656094152480363846e-03 1.994622126221656799e-02 2.003863900899887085e-01 2.614711523056030273e-01 1.538706719875335693e-01 7.307258248329162598e-02 8.530127815902233124e-03 -2.271936833858489990e-01 6.477656960487365723e-02 -9.250359237194061279e-02 2.421818077564239502e-01 -2.684833109378814697e-01 -1.415367871522903442e-01 6.884381920099258423e-02 -6.633405387401580811e-02 2.407565414905548096e-01 1.886903941631317139e-01 1.406456809490919113e-03 2.116254568099975586e-01 -2.480997741222381592e-01 2.596274614334106445e-01
-3.507632762193679810e-02 1.973266601562500000e-01 -1.364552676677703857e-01 -1.673541665077209473e-01 2.617248594760894775e-01 2.420748174190521240e-01 -1.654226519167423248e-02 -6.517008692026138306e-02 5.152097344398498535e-02 -1.378090083599090576e-01 2.569877803325653076e-01 1.962407529354095459e-01 -5.409863963723182678e-02 -6.890219449996948242e-02 -2.102352827787399292e-01 3.609373271465301514e-01 -1.774798631668090820e-01 1.682639122009277344e-01 -1.905905157327651978e-01 -1.901604235172271729e-01 -1.977420225739479065e-02 -7.813323289155960083e-02 -2.471435368061065674e-01 1.837582290172576904e-01 2.279331088066101074e-01 -1.134389638900756836e-01 1.380643099546432495e-01 -3.210684657096862793e-01 -1.635488569736480713e-01 -2.805610746145248413e-02 -8.957879990339279175e-02 1.306416094303131104e-01
9.418997913599014282e-03 -2.383445352315902710e-01 -2.315804511308670044e-01 -8.376388996839523315e-02 1.749340295791625977e-01 3.044901490211486816e-01 -8.085149526596069336e-02 -1.228865087032318115e-01 -5.866501852869987488e-02 -4.373841583728790283e-01 -1.219611838459968567e-01 1.011393144726753235e-01 1.136170178651809692e-01 1.882277280092239380e-01 1.135235726833343506e-01 1.787515729665756226e-01 -7.351905107498168945e-02 -2.050898969173431396e-01 -3.713174760341644287e-01 9.074205905199050903e-02 1.409272849559783936e-01 1.211222037672996521e-01 4.283875599503517151e-02 3.188889846205711365e-02 2.053882032632827759e-01 1.199499592185020447e-01 -8.712087571620941162e-02 -7.937767356634140015e-02 8.079038001596927643e-03 1.482934504747390747e-01 -3.174186944961547852e-01 1.549224462360143661e-02
4.117907211184501648e-02 -1.566357761621475220e-01 -1.987000405788421631e-01 2.516560554504394531e-01 1.885610260069370270e-02 2.882287204265594482e-01 -3.609456419944763184e-01 1.988949999213218689e-02 -8.105774968862533569e-02 -2.815953195095062256e-01 -9.224512428045272827e-02 2.381786108016967773e-01 -4.544904828071594238e-02 4.278868809342384338e-02 -8.620497584342956543e-02 1.741013675928115845e-01 -5.171545781195163727e-03 -6.344995461404323578e-03 -3.136757910251617432e-01 1.652967333793640137e-01 1.043993309140205383e-01 3.002228438854217529e-01 -7.461582124233245850e-02 4.791106283664703369e-02 1.563587188720703125e-01 1.219285354018211365e-01 6.935381144285202026e-02 -1.215053871273994446e-01 1.441179364919662476e-01 1.778952181339263916e-01 -2.956577241420745850e-01 1.752367615699768066e-01
1.226693540811538696e-01 4.525525867938995361e-02 7.411918789148330688e-02 1.095399931073188782e-01 8.010041713714599609e-02 2.089441120624542236e-01 -5.428490042686462402e-02 3.947781398892402649e-02 -9.790636599063873291e-02 1.234226748347282410e-01 1.715320050716400146e-01 -3.282506763935089111e-01 2.851644158363342285e-01 1.682500690221786499e-01 8.861071616411209106e-02 2.573346197605133057e-01 -1.746104098856449127e-02 -2.380922883749008179e-01 7.208456099033355713e-02 -4.430807661265134811e-03 2.468629367649555206e-02 1.230990514159202576e-01 -4.376611709594726562e-01 -4.156931862235069275e-02 1.762571185827255249e-01 4.259050637483596802e-02 1.699803620576858521e-01 -3.908885419368743896e-01 -1.362912952899932861e-01 7.030358910560607910e-02 5.808594450354576111e-02 2.289885878562927246e-01
3.687483444809913635e-02 5.588155239820480347e-02 6.525687128305435181e-02 -5.998514965176582336e-02 8.768345415592193604e-02 2.428315877914428711e-01 -1.724186092615127563e-01 -4.235636070370674133e-02 -6.235651299357414246e-02 4.123965278267860413e-02 6.854524463415145874e-02 6.344385445117950439e-02 -2.234744466841220856e-02 1.052227541804313660e-01 -2.343043535947799683e-01 2.402422726154327393e-01 -1.932891160249710083e-01 1.755297929048538208e-01 1.494474858045578003e-01 1.225763093680143356e-02 -8.205185830593109131e-02 8.455812186002731323e-02 -4.731536805629730225e-01 1.603333204984664917e-01 5.087642669677734375e-01 -1.640632003545761108e-01 1.513996124267578125e-01 -1.143513545393943787e-01 -9.287035465240478516e-02 7.423970103263854980e-02 -1.115558370947837830e-01 2.202895581722259521e-01
-5.461352691054344177e-02 8.942396938800811768e-02 1.671578884124755859e-01 -1.025811061263084412e-01 1.898932605981826782e-01 1.659385710954666138e-01 -2.748380042612552643e-02 -1.628457754850387573e-01 2.905850484967231750e-02 -5.149344727396965027e-02 -4.512256756424903870e-02 1.947484463453292847e-01 2.553848922252655029e-01 9.523444622755050659e-02 1.076797023415565491e-01 2.812016010284423828e-01 -4.156510904431343079e-02 1.882045269012451172e-01 -1.202944070100784302e-01 -1.737459003925323486e-01 -2.089051306247711182e-01 9.948715567588806152e-02 -2.923238873481750488e-01 9.571971744298934937e-02 -7.626326382160186768e-02 1.701031625270843506e-01 1.763046532869338989e-01 -1.318455785512924194e-01 -4.099884629249572754e-01 1.983874440193176270e-01 -1.417005211114883423e-01 3.325074911117553711e-01
1.124050319194793701e-01 1.096711866557598114e-02 -1.102268025279045105e-01 -1.204876601696014404e-01 2.787652015686035156e-01 3.689104020595550537e-01 -2.048475742340087891e-01 3.371705487370491028e-02 -6.054498627781867981e-02 -1.046179234981536865e-01 -3.878889977931976318e-02 -8.448976092040538788e-03 8.449485898017883301e-02 2.521300911903381348e-01 2.325908988714218140e-01 -1.472389400005340576e-01 8.218963444232940674e-02 1.936670988798141479e-01 -1.091604232788085938e-01 1.047536656260490417e-01 -3.850523382425308228e-02 2.759630978107452393e-01 -6.868690252304077148e-02 3.701718449592590332e-01 1.059469133615493774e-01 -2.510016560554504395e-01 3.599539697170257568e-01 -1.405634880065917969e-01 7.525370270013809204e-02 8.510918915271759033e-02 -4.560928419232368469e-02 1.262013316154479980e-01
3.722925484180450439e-01 2.823463976383209229e-01 -8.104592561721801758e-02 -1.914187073707580566e-01 1.596679240465164185e-01 2.381092496216297150e-02 -4.506511986255645752e-01 -3.323955461382865906e-02 3.808657824993133545e-02 -5.485252290964126587e-02 1.095580160617828369e-01 9.061112999916076660e-02 -1.678622676990926266e-03 2.063942849636077881e-01 -1.151545494794845581e-01 1.272595766931772232e-02 -1.685747355222702026e-01 8.732009679079055786e-02 -1.269344091415405273e-01 -2.087382972240447998e-02 -2.822776436805725098e-01 1.790687739849090576e-01 -1.455002874135971069e-01 1.302210688591003418e-01 1.762059628963470459e-01 -4.779824241995811462e-02 3.666961193084716797e-01 1.382266581058502197e-01 6.653492152690887451e-02 -1.736876964569091797e-01 -1.037743221968412399e-02 -5.872082337737083435e-02
7.031444460153579712e-02 -4.011614993214607239e-02 3.169053792953491211e-01 -1.177053898572921753e-01 -4.490101337432861328e-02 1.081232130527496338e-01 -6.215235590934753418e-02 -2.453610301017761230e-01 -1.525873988866806030e-01 -8.445603400468826294e-02 1.101295426487922668e-01 7.445259392261505127e-02 2.901604026556015015e-02 1.190925166010856628e-01 2.494773566722869873e-01 3.406077921390533447e-01 3.606658428907394409e-02 1.188045591115951538e-01 -3.102928586304187775e-02 5.145411193370819092e-02 -2.665870785713195801e-01 6.607931852340698242e-02 -4.707039296627044678e-01 2.435035072267055511e-02 1.998809166252613068e-03 6.786004453897476196e-02 3.635829985141754150e-01 -2.673284523189067841e-02 -7.850842922925949097e-02 1.131550222635269165e-01 -1.500001400709152222e-01 2.538234591484069824e-01
1.251526474952697754e-01 -2.265986204147338867e-01 2.871720306575298309e-02 -2.655365765094757080e-01 -8.569014817476272583e-02 2.084699869155883789e-01 -3.232397437095642090e-01 6.705126911401748657e-02 -3.998721539974212646e-01 -2.176197804510593414e-02 9.877028316259384155e-02 -1.035425961017608643e-01 1.679091155529022217e-01 -1.466604471206665039e-01 -5.902883410453796387e-02 2.239144742488861084e-01 -9.797565639019012451e-02 -3.158968091011047363e-01 -1.602329909801483154e-01 -1.715993434190750122e-01 -1.536386609077453613e-01 2.045437246561050415e-01 4.802288860082626343e-02 1.284835487604141235e-01 1.314999014139175415e-01 -4.650107398629188538e-02 1.507139056921005249e-01 -5.694903805851936340e-02 2.173261046409606934e-01 -6.400298792868852615e-03 3.086060285568237305e-02 2.744008898735046387e-01
1.210506707429885864e-01 -1.226457580924034119e-01 -2.160677462816238403e-01 -1.020465791225433350e-01 -1.372272670269012451e-01 2.152784615755081177e-01 -4.076693058013916016e-01 -2.255664207041263580e-02 -1.073716580867767334e-01 -1.273652166128158569e-01 -1.305875033140182495e-01 -1.286130100488662720e-01 6.178595870733261108e-02 -7.334005087614059448e-02 9.990864992141723633e-02 1.765585094690322876e-01 -2.297761663794517517e-02 5.680046044290065765e-03 -3.573264479637145996e-01 -7.919207960367202759e-02 -4.833065718412399292e-02 2.989356219768524170e-01 1.231853291392326355e-01 -1.697341213002800941e-03 1.910594850778579712e-01 -2.089683562517166138e-01 1.726886630058288574e-01 9.860610216856002808e-02 1.068754047155380249e-01 2.202608138322830200e-01 -2.134275138378143311e-01 3.209933042526245117e-01
1.687516644597053528e-02 1.664457023143768311e-01 8.707094937562942505e-02 -2.311250381171703339e-02 4.261613637208938599e-02 2.349267452955245972e-01 -1.869716346263885498e-01 -9.717307239770889282e-02 -2.638100981712341309e-01 -1.444526910781860352e-01 -2.564715221524238586e-02 -6.986436992883682251e-02 -6.744769960641860962e-02 2.833444476127624512e-01 2.813462615013122559e-01 -3.044132143259048462e-02 -1.746613085269927979e-01 -2.292715907096862793e-01 -6.388369947671890259e-03 9.281925112009048462e-02 -2.060653865337371826e-01 2.237053364515304565e-01 -2.275176048278808594e-01 2.784264981746673584e-01 1.060591638088226318e-01 -2.352834939956665039e-01 2.387539148330688477e-01 -3.189978301525115967e-01 6.715030968189239502e-02 -2.206616848707199097e-01 5.190096423029899597e-02 8.237630128860473633e-02
1.675092875957489014e-01 1.221469193696975708e-01 -6.154419481754302979e-02 -1.402228325605392456e-01 1.033294796943664551e-01 1.450230777263641357e-01 -1.487994492053985596e-01 -2.020984590053558350e-01 -1.461250633001327515e-01 -3.350935578346252441e-01 -1.695656925439834595e-01 1.179508492350578308e-02 -8.383769541978836060e-02 1.309764832258224487e-01 9.032814204692840576e-02 1.764172315597534180e-01 4.670302197337150574e-02 -2.677962183952331543e-01 9.560225903987884521e-02 -7.394471019506454468e-02 -1.932546049356460571e-01 4.069930613040924072e-01 -4.407987594604492188e-01 -1.162342503666877747e-01 2.945546060800552368e-02 -2.280413210391998291e-01 1.870706230401992798e-01 3.597795963287353516e-02 -7.624791562557220459e-02 -2.453464781865477562e-03 -1.107735633850097656e-01 7.949900627136230469e-02
1.743369400501251221e-01 2.267308682203292847e-01 -1.070635169744491577e-01 -2.761883139610290527e-01 2.306156456470489502e-01 2.332449406385421753e-01 -1.385345757007598877e-01 -2.214093953371047974e-01 -4.699243698269128799e-03 -1.494359821081161499e-01 -1.847375184297561646e-01 -2.839310169219970703e-01 6.649627536535263062e-02 4.217230528593063354e-02 6.613940745592117310e-02 9.117777459323406219e-03 -1.347464919090270996e-01 1.174489222466945648e-02 -2.398253083229064941e-01 -1.983630284667015076e-02 5.856906622648239136e-02 1.237312108278274536e-01 -3.164794445037841797e-01 -4.377543181180953979e-02 2.253420501947402954e-01 3.895606994628906250e-01 1.704956740140914917e-01 -2.297458499670028687e-01 -1.324573159217834473e-02 8.160132914781570435e-02 -1.013876497745513916e-01 9.153703600168228149e-02
5.587589368224143982e-02 -4.767618142068386078e-03 -4.455764219164848328e-02 -4.413030669093132019e-02 -5.857296753674745560e-03 2.234659790992736816e-01 -1.738996505737304688e-01 7.794905453920364380e-02 -5.440748929977416992e-01 -8.055365830659866333e-02 -6.890420615673065186e-02 -1.293166577816009521e-01 -5.231882631778717041e-02 2.605158090591430664e-01 -1.544626951217651367e-01 5.600227415561676025e-02 -1.025764644145965576e-01 -2.795331925153732300e-02 -4.663101732730865479e-01 -3.058304786682128906e-01 -1.691464483737945557e-01 2.894410789012908936e-01 1.025335565209388733e-01 -8.110246621072292328e-03 5.995515361428260803e-02 -5.410350859165191650e-02 1.214258149266242981e-01 -3.135018795728683472e-02 -6.508719921112060547e-02 1.047079935669898987e-01 -2.302320115268230438e-02 -4.278739541769027710e-02
6.830473244190216064e-02 1.741968691349029541e-01 -9.067164734005928040e-03 8.038365095853805542e-02 -9.373049437999725342e-02 2.570321261882781982e-01 -1.532749980688095093e-01 4.476905986666679382e-02 2.750806696712970734e-02 -1.451747864484786987e-01 -2.145675756037235260e-02 1.360267698764801025e-01 -1.368443816900253296e-01 -1.665643006563186646e-01 1.150614321231842041e-01 2.802006900310516357e-01 -5.657894536852836609e-02 -3.267656639218330383e-02 -3.285521864891052246e-01 -2.575179636478424072e-01 -2.332983762025833130e-01 3.649358404800295830e-04 2.385712601244449615e-02 -3.387414664030075073e-02 1.315823495388031006e-01 -2.372170090675354004e-01 3.870029747486114502e-01 -1.649032086133956909e-01 8.577314019203186035e-02 2.406459897756576538e-01 2.463166713714599609e-01 2.606044411659240723e-01
-1.530397776514291763e-02 -1.519559770822525024e-01 1.355547606945037842e-01 1.141863614320755005e-01 -5.529367923736572266e-02 2.397632002830505371e-01 -4.632762968540191650e-01 -2.412623018026351929e-01 -1.637860983610153198e-01 -3.557722866535186768e-01 -1.418366003781557083e-02 3.113347338512539864e-03 3.270351141691207886e-02 3.227815926074981689e-01 3.765215352177619934e-02 -1.153093576431274414e-01 4.033144563436508179e-02 1.948104612529277802e-02 -6.979007273912429810e-02 1.559479832649230957e-01 -1.715226173400878906e-01 1.629349440336227417e-01 -2.448462098836898804e-01 7.831156998872756958e-02 -3.284946084022521973e-03 -5.032354593276977539e-02 1.318351328372955322e-01 -3.590852916240692139e-01 5.391337350010871887e-02 -1.361725777387619019e-01 6.336437910795211792e-02 1.035657376050949097e-01
1.306658387184143066e-01 2.492205351591110229e-01 -1.056769788265228271e-01 7.655950635671615601e-02 1.538467593491077423e-02 5.247796070761978626e-04 -2.903453409671783447e-01 -1.672191321849822998e-01 -1.751309633255004883e-01 4.401762410998344421e-02 -1.080734357237815857e-01 -1.091802418231964111e-01 1.385448724031448364e-01 7.026820629835128784e-02 -5.578348413109779358e-02 3.117843866348266602e-01 -2.423277795314788818e-01 -2.350328415632247925e-01 -7.271377742290496826e-02 -5.391051992774009705e-02 1.243971660733222961e-01 1.246359795331954956e-01 -3.729668557643890381e-01 -1.013667806982994080e-01 -1.131559088826179504e-01 2.331653609871864319e-02 -7.011443376541137695e-02 -2.262630909681320190e-01 1.076386719942092896e-01 -3.824889892712235451e-03 -2.079780250787734985e-01 4.286783933639526367e-01
2.178588360548019409e-01 6.348372995853424072e-02 -2.276146560907363892e-01 -1.892936527729034424e-01 1.194195076823234558e-01 2.360258698463439941e-01 -1.107813417911529541e-01 -8.674243837594985962e-02 -1.502657402306795120e-02 -2.183595895767211914e-01 -2.370773553848266602e-01 -2.177000492811203003e-01 -2.055495791137218475e-02 8.639273792505264282e-02 3.875292092561721802e-02 1.945766620337963104e-02 7.950104773044586182e-02 2.823695540428161621e-02 -1.761142164468765259e-01 -2.183251455426216125e-02 8.286230266094207764e-02 1.871549338102340698e-01 -3.960550725460052490e-01 -2.056147344410419464e-02 2.907547652721405029e-01 3.280182778835296631e-01 3.022701740264892578e-01 -2.157364040613174438e-01 9.899812191724777222e-02 9.372308105230331421e-02 -1.381012946367263794e-01 6.589417159557342529e-02
2.016465812921524048e-01 -2.058919072151184082e-01 3.217678368091583252e-01 6.143001839518547058e-02 -2.783254981040954590e-01 3.522265851497650146e-01 -1.442484706640243530e-01 -9.224838018417358398e-02 -1.616421788930892944e-01 1.038984674960374832e-02 1.310945600271224976e-01 2.752569019794464111e-01 -1.565922647714614868e-01 3.060730695724487305e-01 -2.839578688144683838e-02 2.735179066658020020e-01 -1.389084160327911377e-01 2.408943139016628265e-02 -1.535099148750305176e-01 -3.357805684208869934e-02 -2.641710266470909119e-02 9.915169328451156616e-02 6.983994692564010620e-02 -2.475726157426834106e-01 1.739527285099029541e-01 -5.287039093673229218e-03 1.942634880542755127e-01 -5.744522437453269958e-02 -1.476278305053710938e-01 8.929072320461273193e-02 -6.791590130887925625e-04 2.083846926689147949e-01
7.204409688711166382e-02 -2.132691629230976105e-02 -2.890603430569171906e-02 -2.158336490392684937e-01 3.982480466365814209e-01 2.149002440273761749e-02 -2.716242372989654541e-01 -7.504190318286418915e-03 -3.432209044694900513e-02 -3.597151637077331543e-01 5.429854989051818848e-02 6.487560272216796875e-02 1.452090889215469360e-01 2.985503971576690674e-01 1.152659393846988678e-02 -3.999408334493637085e-02 -7.934247702360153198e-02 1.857781112194061279e-01 -6.988686323165893555e-02 1.954659447073936462e-02 1.849944293498992920e-01 2.830134928226470947e-01 -2.108079493045806885e-01 2.395709753036499023e-01 1.363897621631622314e-01 -1.265933066606521606e-01 1.897448897361755371e-01 -9.069116413593292236e-02 1.174321696162223816e-01 5.635862052440643311e-02 -6.577806919813156128e-02 3.193383514881134033e-01
1.573843359947204590e-01 -2.295163124799728394e-01 -6.751639395952224731e-02 -2.241988480091094971e-02 1.354641374200582504e-02 4.471880197525024414e-01 -2.983131706714630127e-01 -1.328840255737304688e-01 -1.880561560392379761e-01 -3.379746973514556885e-01 -1.198364570736885071e-01 4.611644148826599121e-02 6.996140629053115845e-02 4.852899536490440369e-02 -4.551128670573234558e-02 7.629060745239257812e-02 1.252711862325668335e-01 -2.234279811382293701e-01 -3.305479288101196289e-01 3.746872767806053162e-02 5.406752973794937134e-02 8.080282062292098999e-02 1.654972583055496216e-01 7.656922098249197006e-03 8.542895317077636719e-02 3.353125974535942078e-02 -1.600189805030822754e-01 -1.646197140216827393e-01 -6.949812173843383789e-02 2.193041592836380005e-01 -2.969816923141479492e-01 1.184543520212173462e-01
-6.519989669322967529e-02 -4.245513584464788437e-03 1.258112769573926926e-02 -1.748365163803100586e-01 -9.379326365888118744e-03 2.292397171258926392e-01 -1.466101780533790588e-02 -1.288916468620300293e-01 -1.839910149574279785e-01 -1.041263192892074585e-01 -1.466198116540908813e-01 -3.649311140179634094e-02 -5.085561890155076981e-03 -5.628192052245140076e-02 5.094517767429351807e-02 2.454777508974075317e-01 -2.116635888814926147e-01 1.820405274629592896e-01 -3.109578192234039307e-01 -1.439727544784545898e-01 4.523223638534545898e-02 2.295979261398315430e-01 1.178895160555839539e-01 1.535421460866928101e-01 3.631056845188140869e-01 -4.113138616085052490e-01 3.331783115863800049e-01 -1.268865168094635010e-01 4.554962739348411560e-02 4.029530286788940430e-02 -2.052491903305053711e-01 -2.024193666875362396e-02
1.348599642515182495e-01 2.726686000823974609e-01 1.337301135063171387e-01 -6.117262691259384155e-02 2.247878313064575195e-01 -9.554801136255264282e-02 -2.047207653522491455e-01 -2.569909952580928802e-02 -7.455453742295503616e-03 -7.201743125915527344e-02 -6.239651888608932495e-02 -1.211885660886764526e-01 1.315226871520280838e-02 1.138225048780441284e-01 -3.726585954427719116e-02 1.587114781141281128e-01 -1.552796661853790283e-01 1.299747526645660400e-01 4.843609780073165894e-02 1.759518682956695557e-01 -3.242274373769760132e-02 9.305019676685333252e-02 -4.155731201171875000e-01 1.598410755395889282e-01 3.310364484786987305e-01 -2.519196830689907074e-02 3.140632510185241699e-01 -3.268254995346069336e-01 -2.548245191574096680e-01 7.925861328840255737e-02 -1.213773265480995178e-01 1.902355998754501343e-01
-7.725542783737182617e-02 -4.887971654534339905e-02 1.105215623974800110e-01 -4.878728687763214111e-01 8.091081678867340088e-02 2.417047619819641113e-01 -3.240963518619537354e-01 -3.245419263839721680e-01 -3.435471653938293457e-01 -1.294274032115936279e-01 1.025345548987388611e-02 -7.457449287176132202e-02 7.596343755722045898e-02 5.659651011228561401e-03 -1.578531973063945770e-02 1.588539779186248779e-01 -2.204648219048976898e-02 -2.133038491010665894e-01 -1.694599986076354980e-01 -1.906438320875167847e-01 6.524422019720077515e-02 -4.129784926772117615e-02 -1.148310583084821701e-02 -1.973242759704589844e-01 -4.361631721258163452e-02 -1.239669993519783020e-01 2.110155373811721802e-01 -1.047953814268112183e-01 6.656761467456817627e-02 1.132393777370452881e-01 -2.195437103509902954e-01 -5.834398325532674789e-03
-6.656878441572189331e-02 1.575129628181457520e-01 -1.638875342905521393e-02 -2.029650807380676270e-01 -2.401725156232714653e-03 2.745394706726074219e-01 -3.810919225215911865e-01 1.253715902566909790e-01 -2.347772270441055298e-01 -2.049066126346588135e-02 -2.092462964355945587e-03 9.888666123151779175e-02 -2.157012466341257095e-03 5.707912892103195190e-02 -4.064420983195304871e-02 1.246188208460807800e-01 -1.353030204772949219e-01 -2.120651304721832275e-01 -4.514734447002410889e-01 -1.337724030017852783e-01 -1.164227649569511414e-01 2.755712866783142090e-01 1.323574334383010864e-01 -2.716372311115264893e-01 2.057722657918930054e-01 -2.806968055665493011e-02 2.167972326278686523e-01 1.171035468578338623e-01 9.656313806772232056e-02 1.615230590105056763e-01 2.083092229440808296e-03 4.622472450137138367e-02
-4.821879044175148010e-02 1.641910672187805176e-01 1.762002706527709961e-01 -1.405871957540512085e-01 1.484467536211013794e-01 3.341780006885528564e-01 -1.451300382614135742e-01 2.103190422058105469e-01 -1.965640038251876831e-01 -2.724066562950611115e-02 -8.396519720554351807e-02 1.488257348537445068e-01 -4.732410982251167297e-02 3.827731311321258545e-01 9.602779522538185120e-03 8.206450939178466797e-02 -1.571376323699951172e-01 -1.497713476419448853e-01 -1.476665586233139038e-01 -9.814560413360595703e-02 1.238532066345214844e-01 -6.028337404131889343e-02 5.365943163633346558e-02 2.474574148654937744e-01 1.856340020895004272e-01 -1.872684508562088013e-01 9.355622529983520508e-02 -2.915158867835998535e-01 -2.650069296360015869e-01 2.454682439565658569e-01 -1.890650838613510132e-01 7.479166984558105469e-02
7.135954219847917557e-03 -1.778425723314285278e-01 2.475162409245967865e-02 9.638823568820953369e-02 9.242134541273117065e-02 -3.915490582585334778e-02 -1.695056557655334473e-01 -2.448593266308307648e-02 -9.556732326745986938e-02 7.210183888673782349e-02 1.316966488957405090e-03 -9.363789111375808716e-03 -1.279319971799850464e-01 1.037480756640434265e-01 -2.143957167863845825e-01 1.327474117279052734e-01 -3.240174055099487305e-01 1.162614673376083374e-01 -7.356752175837755203e-03 1.441329419612884521e-01 -2.830466814339160919e-02 7.594446837902069092e-02 -2.493186593055725098e-01 1.278677135705947876e-01 2.640156447887420654e-01 -3.550559282302856445e-01 4.195062816143035889e-01 -2.819862961769104004e-01 -3.975236043334007263e-02 -1.336755752563476562e-01 4.278350993990898132e-02 3.419219553470611572e-01
3.510725200176239014e-01 1.847811974585056305e-02 -2.276013046503067017e-02 2.026482969522476196e-01 2.242266088724136353e-01 1.892809122800827026e-01 -3.009348809719085693e-01 2.523564398288726807e-01 -1.939414292573928833e-01 1.627901643514633179e-01 -2.137421816587448120e-01 -2.955064773559570312e-01 1.785838752985000610e-01 -4.211657494306564331e-02 8.853504434227943420e-03 2.560350298881530762e-01 -4.035025089979171753e-02 9.961772710084915161e-02 -1.051302347332239151e-02 -8.873427659273147583e-02 -1.177944466471672058e-01 -2.524365298449993134e-02 -1.814427524805068970e-01 -7.592323422431945801e-02 1.727117896080017090e-01 2.054338157176971436e-01 1.890006065368652344e-01 -2.902476489543914795e-01 2.910502068698406219e-02 -2.642780356109142303e-02 -1.219487842172384262e-02 1.778299659490585327e-01
8.461008220911026001e-02 8.209042996168136597e-02 -3.058897852897644043e-01 -2.196559309959411621e-01 2.865942381322383881e-02 -2.568591944873332977e-02 -5.060713887214660645e-01 -2.334606349468231201e-01 5.683958530426025391e-02 -5.152314901351928711e-02 1.566861420869827271e-01 -7.736585289239883423e-02 1.051502376794815063e-01 -4.820214584469795227e-02 3.176994621753692627e-01 6.159195676445960999e-02 -2.551416754722595215e-01 6.028863042593002319e-02 -8.748418837785720825e-02 -1.167542040348052979e-01 1.216804515570402145e-02 1.081995517015457153e-01 -1.364376097917556763e-01 -4.229720681905746460e-02 2.264172434806823730e-01 -2.582157962024211884e-02 1.600475311279296875e-01 -2.743454277515411377e-01 -2.705224789679050446e-02 2.335749566555023193e-01 5.893757566809654236e-02 2.093141078948974609e-01
3.125022649765014648e-01 -3.279092907905578613e-01 1.630500257015228271e-01 -2.775853276252746582e-01 3.654948994517326355e-02 4.160728678107261658e-02 -2.517032325267791748e-01 4.560776799917221069e-02 -3.106880187988281250e-01 3.436540812253952026e-02 1.696072518825531006e-01 -1.486559361219406128e-01 -7.056592032313346863e-03 1.901364028453826904e-01 -6.676051020622253418e-02 4.931713640689849854e-02 -7.647220790386199951e-02 9.395116567611694336e-02 -3.891330361366271973e-01 -1.005808636546134949e-01 -3.417222993448376656e-03 1.264222562313079834e-01 -1.481063812971115112e-01 -2.370357662439346313e-01 1.480934917926788330e-01 2.207115143537521362e-01 8.485265821218490601e-02 -1.762815713882446289e-01 1.507529467344284058e-01 -8.580467849969863892e-02 -6.350915133953094482e-02 1.328119039535522461e-01
5.694428458809852600e-02 7.296160608530044556e-02 -3.945833072066307068e-02 -2.817871272563934326e-01 1.989992409944534302e-01 -1.262663770467042923e-02 -4.070988297462463379e-02 -2.778465449810028076e-01 1.051104366779327393e-01 -1.769652664661407471e-01 -4.981030151247978210e-02 9.566084295511245728e-02 5.540004745125770569e-02 1.467730551958084106e-01 -2.346640229225158691e-01 8.038827031850814819e-02 -1.744368672370910645e-01 -5.632488802075386047e-02 -3.550671339035034180e-01 -5.471405014395713806e-02 2.189434915781021118e-01 1.131728738546371460e-01 8.538860082626342773e-02 1.435960978269577026e-01 2.574382126331329346e-01 -1.315024793148040771e-01 3.751643300056457520e-01 -3.089586198329925537e-01 -8.745981752872467041e-02 2.326354682445526123e-01 -8.005329966545104980e-02 1.115726679563522339e-01
4.738464355468750000e-01 -3.588320314884185791e-02 -1.409551501274108887e-01 1.838281005620956421e-01 9.083281457424163818e-02 5.350808054208755493e-02 -2.624571919441223145e-01 -2.427484467625617981e-02 2.578107416629791260e-01 -3.577608615159988403e-02 -3.292395547032356262e-02 7.858986034989356995e-03 -4.725502803921699524e-02 2.736850380897521973e-01 1.787363141775131226e-01 9.960803389549255371e-02 -8.857972919940948486e-03 -1.396827548742294312e-01 -4.813277423381805420e-01 -3.524139057844877243e-03 -3.989799320697784424e-02 1.579003334045410156e-01 -1.671703159809112549e-01 -2.520876750349998474e-02 2.419428825378417969e-01 -7.985632866621017456e-02 4.115045070648193359e-02 1.944098025560379028e-01 5.397504568099975586e-02 7.587955147027969360e-02 9.827399998903274536e-02 1.514001041650772095e-01
4.815264791250228882e-02 2.091566175222396851e-01 -1.051726657897233963e-02 -3.245929777622222900e-01 5.377482995390892029e-02 1.100744605064392090e-01 -3.279817998409271240e-01 -3.798900246620178223e-01 -6.976442039012908936e-02 -6.114031374454498291e-02 8.051314204931259155e-02 -6.665292382240295410e-02 -1.269008964300155640e-02 -2.798273041844367981e-02 1.358600705862045288e-01 2.474684566259384155e-01 -1.603848189115524292e-01 -1.607817709445953369e-01 -1.703085750341415405e-01 -1.182124689221382141e-01 4.431224241852760315e-02 3.613451123237609863e-02 -1.156712993979454041e-01 2.742452919483184814e-01 3.272036612033843994e-01 5.161784589290618896e-03 2.220726162195205688e-01 -9.915222972631454468e-02 2.743771672248840332e-01 -2.039709091186523438e-01 1.216128095984458923e-02 1.082132831215858459e-01
2.150391228497028351e-02 -5.813349410891532898e-02 3.675962239503860474e-02 -3.030782639980316162e-01 1.352839022874832153e-01 -2.354875952005386353e-02 -2.241304963827133179e-01 -1.292320191860198975e-01 -2.746655046939849854e-01 -3.974355459213256836e-01 -2.509653568267822266e-02 -1.231801211833953857e-01 -1.672112792730331421e-01 1.967347264289855957e-01 9.657940268516540527e-02 2.761859893798828125e-01 -5.101536586880683899e-02 -5.793935433030128479e-02 9.223556518554687500e-02 7.130946964025497437e-02 -6.317506730556488037e-02 -1.496429294347763062e-01 -2.825084626674652100e-01 4.256854578852653503e-02 -1.162706241011619568e-01 1.164005137979984283e-03 1.345697790384292603e-01 -1.301659047603607178e-01 -1.157227233052253723e-01 1.990083903074264526e-01 -2.294714003801345825e-01 3.659290075302124023e-01
-3.836600854992866516e-02 -2.787080965936183929e-02 -1.095640659332275391e-02 7.912919670343399048e-02 -1.296591609716415405e-01 2.497731447219848633e-01 -2.244132757186889648e-01 1.121403425931930542e-01 -1.300199627876281738e-01 -1.917281374335289001e-02 2.767905779182910919e-02 -1.975509896874427795e-02 -1.570257693529129028e-01 -1.951673030853271484e-01 1.118759661912918091e-01 1.600556969642639160e-01 -1.243043243885040283e-01 -6.013324856758117676e-02 -3.697118163108825684e-01 -2.635188102722167969e-01 -1.570021212100982666e-01 7.281268388032913208e-02 2.268006559461355209e-03 -6.302341073751449585e-02 1.177222803235054016e-01 -7.232907414436340332e-02 5.045465826988220215e-01 -8.421149849891662598e-02 2.468981593847274780e-01 -2.175668068230152130e-02 1.159869879484176636e-01 3.393604159355163574e-01
3.423561155796051025e-01 4.374984279274940491e-02 8.393328636884689331e-02 -2.116378396749496460e-01 -1.786886453628540039e-01 3.159233331680297852e-01 -1.328585445880889893e-01 7.625373452901840210e-02 -7.830909639596939087e-02 -7.925667613744735718e-02 5.504223331809043884e-02 4.545431956648826599e-02 5.858911946415901184e-02 -7.552596181631088257e-02 1.705093234777450562e-01 -1.822878420352935791e-02 -3.723640739917755127e-01 1.081547066569328308e-01 -1.181563884019851685e-01 -2.725054919719696045e-01 -2.879535555839538574e-01 1.259327828884124756e-01 -1.838443726301193237e-01 2.319181114435195923e-01 9.972319006919860840e-02 -3.612809255719184875e-02 -8.807510137557983398e-02 2.485776878893375397e-02 3.353144600987434387e-02 -4.575024172663688660e-02 2.790345549583435059e-01 3.035633265972137451e-01
2.621342241764068604e-01 1.524906456470489502e-01 -3.257608413696289062e-02 2.832006290555000305e-02 5.052755400538444519e-02 -2.191722542047500610e-01 -2.961929440498352051e-01 -8.205488324165344238e-02 1.050318330526351929e-01 -1.408359259366989136e-01 -3.182843923568725586e-01 1.479808539152145386e-01 1.453400552272796631e-01 2.149150967597961426e-01 5.139711499214172363e-02 1.706189364194869995e-01 -8.451001346111297607e-02 -6.655880715698003769e-03 -2.872277200222015381e-01 1.674447022378444672e-02 -3.473034128546714783e-02 3.769903779029846191e-01 -1.065022200345993042e-01 1.296539008617401123e-01 2.147124260663986206e-01 8.611235022544860840e-02 1.917441934347152710e-01 -7.570200413465499878e-02 -2.017045021057128906e-01 6.657025218009948730e-02 -2.247235924005508423e-01 2.343166917562484741e-01
1.990758180618286133e-01 1.582064628601074219e-01 9.175018221139907837e-02 1.445405185222625732e-01 1.404957473278045654e-01 6.215904280543327332e-02 -2.695150673389434814e-01 1.342430561780929565e-01 -1.923357993364334106e-01 -2.778224349021911621e-01 2.496087998151779175e-01 -5.185405164957046509e-02 2.082221359014511108e-01 9.644238650798797607e-02 8.245503157377243042e-02 8.120794594287872314e-02 -1.678662449121475220e-01 -3.235725685954093933e-02 -1.818335205316543579e-01 5.477663129568099976e-02 -2.338774651288986206e-01 9.600779414176940918e-02 -4.125601649284362793e-01 9.238087385892868042e-02 -9.448110312223434448e-02 7.918364554643630981e-02 4.555155336856842041e-01 -1.099355965852737427e-01 2.019652724266052246e-02 1.702144043520092964e-03 -2.495740354061126709e-02 -5.279494076967239380e-02
1.805950999259948730e-01 2.300762981176376343e-01 -7.161616347730159760e-03 -5.327453464269638062e-02 -2.302933037281036377e-01 2.717410326004028320e-01 -8.643859624862670898e-02 2.433869987726211548e-01 2.173046208918094635e-02 -2.831473350524902344e-01 6.746662408113479614e-02 7.315449416637420654e-02 -1.469126343727111816e-01 -1.348152458667755127e-01 -1.580438613891601562e-01 2.601202130317687988e-01 -6.411773711442947388e-02 -4.192181676626205444e-02 -2.822638452053070068e-01 -2.018148638308048248e-02 -8.372510224580764771e-02 -1.646452248096466064e-01 3.859876841306686401e-02 1.271693557500839233e-01 1.956982612609863281e-01 -2.305492162704467773e-01 2.707023918628692627e-01 -1.411938518285751343e-01 -8.685522526502609253e-02 2.454425692558288574e-01 7.076479494571685791e-02 3.159722387790679932e-01
-3.931977786123752594e-03 2.079816460609436035e-01 -1.021635625511407852e-02 1.842119395732879639e-01 2.091039866209030151e-01 1.966853141784667969e-01 -2.439729273319244385e-01 6.881465017795562744e-02 -1.205400079488754272e-01 -9.835809469223022461e-02 1.287557929754257202e-01 1.015198007225990295e-01 2.352190762758255005e-01 4.608013033866882324e-01 6.398872286081314087e-02 3.153727157041430473e-03 -1.577926874160766602e-01 2.390112169086933136e-02 -2.436441779136657715e-01 3.811314702033996582e-02 -2.274046838283538818e-01 2.694515287876129150e-01 -1.215914338827133179e-01 1.938679218292236328e-01 -4.745324328541755676e-02 -7.918500900268554688e-02 3.145764172077178955e-01 -1.687941253185272217e-01 5.506308749318122864e-02 -1.389231979846954346e-01 -6.834236532449722290e-02 1.649777442216873169e-01
3.404181003570556641e-01 7.941149175167083740e-02 -2.314958572387695312e-01 1.273278295993804932e-01 7.327873259782791138e-02 -8.483294397592544556e-02 -2.336216717958450317e-01 -3.508133441209793091e-02 1.366503834724426270e-01 -2.457014322280883789e-01 -1.656275540590286255e-01 6.875224411487579346e-02 1.090781763195991516e-01 1.219736561179161072e-01 2.190073579549789429e-01 2.586891949176788330e-01 2.195331640541553497e-02 1.002045273780822754e-01 -3.781864345073699951e-01 -2.751102857291698456e-02 -3.585216403007507324e-02 -4.440559446811676025e-02 -2.832944877445697784e-02 -7.523289322853088379e-02 8.383075892925262451e-02 1.755917519330978394e-01 2.419295907020568848e-01 8.107084780931472778e-02 -4.188651964068412781e-02 2.998580038547515869e-01 -1.702798604965209961e-01 3.148287534713745117e-01
-8.953043073415756226e-02 -1.460250094532966614e-02 -8.583957701921463013e-02 -2.576656937599182129e-01 -4.557729884982109070e-02 2.198749035596847534e-02 -2.404866218566894531e-01 1.543287634849548340e-01 -3.948478959500789642e-03 -1.370186209678649902e-01 -1.783404499292373657e-01 1.361410021781921387e-01 -1.835802942514419556e-01 3.872562348842620850e-01 -1.618534326553344727e-02 5.297947302460670471e-02 -9.043212234973907471e-02 -6.809122115373611450e-02 -2.474772185087203979e-01 -9.286621958017349243e-02 7.072722166776657104e-02 7.401788234710693359e-02 -3.394874632358551025e-01 -1.774032711982727051e-01 1.192579120397567749e-01 6.096444651484489441e-02 3.027368485927581787e-01 8.095312118530273438e-02 -2.676528990268707275e-01 -1.389253884553909302e-01 2.348000407218933105e-01 2.753766179084777832e-01
3.836249709129333496e-01 1.931326985359191895e-01 -1.050883755087852478e-01 -1.214902624487876892e-01 1.996497064828872681e-01 2.077662944793701172e-01 -2.044607512652873993e-02 3.277906030416488647e-02 -7.780614495277404785e-02 -1.454483717679977417e-01 1.070062909275293350e-02 1.163994297385215759e-01 1.593486219644546509e-01 2.444484978914260864e-01 -2.916029393672943115e-01 -1.024310737848281860e-01 -4.471497610211372375e-02 -1.441940516233444214e-01 -2.337849438190460205e-01 3.509226068854331970e-02 1.474901437759399414e-01 -6.722455471754074097e-02 -4.103385508060455322e-01 -1.186131164431571960e-01 2.059582769870758057e-01 -1.794087439775466919e-01 2.635663151741027832e-01 -3.047831915318965912e-02 -7.193440943956375122e-02 1.376357227563858032e-01 -1.497948616743087769e-01 6.861858069896697998e-02
1.739265918731689453e-01 -2.351121231913566589e-02 1.068805605173110962e-01 1.639595441520214081e-02 -6.363549828529357910e-02 2.450387775897979736e-01 -2.366334199905395508e-01 2.245716303586959839e-01 -1.423144713044166565e-02 -2.860946953296661377e-01 3.003961443901062012e-01 5.404190719127655029e-02 6.065822765231132507e-02 -6.957136839628219604e-02 -6.524433940649032593e-02 6.250935792922973633e-02 7.165049202740192413e-03 -1.493391394615173340e-01 -1.454332172870635986e-01 1.123973131179809570e-01 -2.478854507207870483e-01 -1.171433627605438232e-01 5.785762332379817963e-03 -6.305005401372909546e-02 2.379775941371917725e-01 -1.522284299135208130e-01 2.670437693595886230e-01 -2.931972742080688477e-01 -3.398841023445129395e-01 1.340242028236389160e-01 -1.931994967162609100e-02 2.980461418628692627e-01
2.937430739402770996e-01 -5.315497890114784241e-02 4.911063611507415771e-02 -3.037654459476470947e-01 2.051803320646286011e-01 -1.971617899835109711e-02 -1.010112464427947998e-01 -1.580097228288650513e-01 -8.666991442441940308e-02 7.873058319091796875e-02 -1.706371903419494629e-01 -1.660378873348236084e-01 1.948556303977966309e-02 1.735810637474060059e-01 -8.445254713296890259e-02 2.506838440895080566e-01 -1.224836558103561401e-01 1.957733333110809326e-01 -3.056939840316772461e-01 1.553856581449508667e-01 -1.439176052808761597e-01 1.272713690996170044e-01 2.551171779632568359e-01 2.223586291074752808e-01 2.068860828876495361e-01 -1.818260848522186279e-01 2.925571501255035400e-01 -1.691187620162963867e-01 1.240223795175552368e-01 -3.149897605180740356e-02 -3.063842467963695526e-02 1.947780996561050415e-01
5.464691668748855591e-02 -7.174021750688552856e-02 -6.183573231101036072e-02 -2.641817629337310791e-01 -3.752619028091430664e-02 4.529256001114845276e-02 -2.696247100830078125e-01 1.659419760107994080e-02 -1.910749822854995728e-01 -1.337022185325622559e-01 7.160861045122146606e-03 5.730127170681953430e-02 5.322755500674247742e-02 2.026953846216201782e-01 1.302359551191329956e-01 4.934811219573020935e-02 -1.161725744605064392e-01 -1.014790832996368408e-01 -4.980666935443878174e-01 -2.588938474655151367e-01 -2.920688688755035400e-01 -1.691387146711349487e-01 1.278342455625534058e-01 -5.292240530252456665e-02 2.635543048381805420e-01 -2.019600421190261841e-01 1.152213439345359802e-01 1.829706728458404541e-01 -1.279910840094089508e-02 1.024306342005729675e-01 2.275740951299667358e-01 1.714329719543457031e-01
1.225930172950029373e-02 1.067033782601356506e-01 -2.237330079078674316e-01 -6.054028496146202087e-02 -1.513647735118865967e-01 2.428110688924789429e-01 -3.799057900905609131e-01 -5.589219927787780762e-02 -1.103834137320518494e-01 -7.375603914260864258e-02 -8.936543762683868408e-02 -4.289551079273223877e-02 6.065147742629051208e-02 1.979853957891464233e-01 1.731913387775421143e-01 1.342880576848983765e-01 -2.664442062377929688e-01 -1.178243905305862427e-01 -1.776045262813568115e-01 -1.681977808475494385e-01 -2.635914683341979980e-01 1.264069229364395142e-02 1.505246311426162720e-01 5.946339666843414307e-02 3.494836986064910889e-01 -5.342602729797363281e-02 -4.643683508038520813e-02 -4.364159330725669861e-02 2.502975165843963623e-01 1.610416918992996216e-01 6.040240637958049774e-03 3.589556217193603516e-01
1.499989628791809082e-01 -1.324121952056884766e-01 -1.080446410924196243e-02 -1.873238086700439453e-01 5.433592200279235840e-02 3.733728080987930298e-02 -8.414668589830398560e-02 -6.889314949512481689e-02 -1.246342882513999939e-01 -1.894261538982391357e-01 1.263702660799026489e-01 -2.429255098104476929e-02 -5.298718810081481934e-02 -6.949229631572961807e-03 -6.965366005897521973e-02 4.000012874603271484e-01 -2.099447511136531830e-02 -1.565392315387725830e-01 -2.145176976919174194e-01 -1.151101812720298767e-01 9.568381309509277344e-02 2.504509091377258301e-01 1.325595229864120483e-01 1.966167241334915161e-01 3.094980418682098389e-01 -2.662114799022674561e-01 1.008064970374107361e-01 -2.080937772989273071e-01 1.157992631196975708e-01 2.581901252269744873e-01 1.233014538884162903e-01 3.810259699821472168e-01
2.446651309728622437e-01 8.043237775564193726e-02 -2.081534862518310547e-01 2.839531563222408295e-02 -1.783528029918670654e-01 2.946552038192749023e-01 -2.800361812114715576e-01 5.256499722599983215e-02 5.261040851473808289e-02 -1.073492690920829773e-02 -1.123026534914970398e-01 -1.450572907924652100e-01 4.273986220359802246e-01 2.497414052486419678e-01 -2.019587717950344086e-02 3.429983556270599365e-01 -2.856815457344055176e-01 1.138718128204345703e-01 -1.325979828834533691e-01 1.831275969743728638e-01 -5.315035581588745117e-03 2.049479633569717407e-02 -1.419378519058227539e-01 -5.104182660579681396e-02 1.652485579252243042e-01 -9.906794130802154541e-02 8.183577656745910645e-02 -2.565636634826660156e-01 2.915388904511928558e-02 -2.160732075572013855e-02 -8.287605643272399902e-02 5.797229334712028503e-02
2.956458926200866699e-02 -8.745168894529342651e-02 -1.579440832138061523e-01 1.852838136255741119e-02 2.788367867469787598e-01 1.637530922889709473e-01 -2.744306921958923340e-01 -1.092275455594062805e-01 4.944374412298202515e-02 -2.497569769620895386e-01 5.382673349231481552e-03 -3.530058078467845917e-03 -5.408826470375061035e-02 5.512853264808654785e-01 -8.334790915250778198e-02 4.414636641740798950e-02 -1.610720306634902954e-01 1.663795262575149536e-01 -5.554336309432983398e-02 -7.386386394500732422e-03 -6.065627560019493103e-02 2.322642952203750610e-01 -3.067304007709026337e-02 5.812851339578628540e-02 3.691321238875389099e-02 -5.939948558807373047e-02 2.573872208595275879e-01 -1.754036843776702881e-01 2.853705585002899170e-01 -1.468148976564407349e-01 -8.043561130762100220e-02 2.523908913135528564e-01
3.119645416736602783e-01 -1.590100079774856567e-01 -1.200759038329124451e-01 -2.898841798305511475e-01 8.869392424821853638e-02 2.391128540039062500e-01 -1.746149808168411255e-01 5.244462750852108002e-03 1.475100517272949219e-01 -2.310467213392257690e-01 -1.954429745674133301e-01 1.903834789991378784e-01 -4.168888926506042480e-02 1.924922466278076172e-01 1.512462496757507324e-01 1.433916538953781128e-01 -3.024600744247436523e-01 1.152880117297172546e-02 -1.050728708505630493e-01 -6.472220271825790405e-02 -1.690524816513061523e-01 -9.715552441775798798e-03 -3.239579498767852783e-02 -3.838690742850303650e-02 -2.022312879562377930e-01 -1.379026472568511963e-01 2.919835448265075684e-01 -1.840772926807403564e-01 1.629542000591754913e-02 -8.593408763408660889e-02 3.455214500427246094e-01 8.625931292772293091e-02
1.193936318159103394e-01 -1.866226941347122192e-01 -3.164988458156585693e-01 -1.557969748973846436e-01 8.754661679267883301e-02 2.998077571392059326e-01 -2.297227382659912109e-01 1.428452879190444946e-01 -2.427025735378265381e-01 -1.994346976280212402e-01 -2.747989594936370850e-01 -6.211325526237487793e-02 1.311577111482620239e-01 1.865725815296173096e-01 1.142448335886001587e-01 4.653151333332061768e-01 -1.764448545873165131e-02 -1.018214691430330276e-02 1.850614510476589203e-02 3.062619268894195557e-02 -5.484314169734716415e-03 -1.623590290546417236e-01 -1.231795325875282288e-01 -3.968232870101928711e-02 2.094236761331558228e-01 -2.884886413812637329e-02 1.436434686183929443e-01 -3.826364129781723022e-02 -2.087384834885597229e-02 -2.756686806678771973e-01 -8.801015466451644897e-02 -1.780207455158233643e-02
2.796548306941986084e-01 -1.510431710630655289e-02 2.159053385257720947e-01 -2.701459228992462158e-01 2.154452949762344360e-01 3.342717587947845459e-01 -2.017238736152648926e-01 -1.596104912459850311e-02 -2.336126379668712616e-02 -1.939222961664199829e-01 -4.465121403336524963e-02 -9.324549138545989990e-02 -7.818704843521118164e-02 1.065650284290313721e-01 1.034827753901481628e-01 3.733543753623962402e-01 -9.297212958335876465e-02 -9.396686218678951263e-03 2.486466802656650543e-02 2.719558775424957275e-02 -1.818689256906509399e-01 -2.567165493965148926e-01 -2.053753733634948730e-01 -3.808599337935447693e-02 1.111487448215484619e-01 7.045461237430572510e-02 2.416447997093200684e-01 1.104667335748672485e-01 1.744445264339447021e-01 3.349480032920837402e-01 -5.292578786611557007e-02 -2.058139443397521973e-02
1.445883810520172119e-01 1.677971449680626392e-03 -6.317222118377685547e-02 2.562967240810394287e-01 1.464108824729919434e-01 1.790873855352401733e-01 -2.250467091798782349e-01 -2.372000217437744141e-01 -9.905620664358139038e-02 -3.371902704238891602e-01 -2.350997738540172577e-02 1.959890723228454590e-01 -2.029731869697570801e-01 3.192578554153442383e-01 2.268330194056034088e-02 1.349515914916992188e-01 2.086621075868606567e-01 -2.217442691326141357e-01 -1.268267482519149780e-01 4.250442981719970703e-02 2.826292067766189575e-02 -4.494485259056091309e-02 -2.478728592395782471e-01 -5.015219096094369888e-03 -1.148385629057884216e-01 -2.261172421276569366e-02 3.744342625141143799e-01 -2.387574762105941772e-01 6.133687496185302734e-02 6.122753769159317017e-02 -8.138919621706008911e-02 1.572980880737304688e-01
1.870239973068237305e-01 2.763862311840057373e-01 5.034559220075607300e-02 -2.195485681295394897e-02 6.462727487087249756e-02 2.983693778514862061e-01 -3.186487359926104546e-03 -9.723545610904693604e-02 2.082570455968379974e-02 -1.885461956262588501e-01 4.772804677486419678e-01 -7.914792746305465698e-02 8.089220523834228516e-02 5.884372442960739136e-02 4.974135383963584900e-02 2.583779692649841309e-01 -1.547867208719253540e-01 2.584992349147796631e-01 -3.812588751316070557e-02 -8.278974890708923340e-02 -1.990205049514770508e-01 1.501207351684570312e-01 -7.517517358064651489e-02 2.941177412867546082e-02 1.959496587514877319e-01 6.021533906459808350e-02 -4.137314483523368835e-02 -8.727189898490905762e-02 1.047311201691627502e-01 -3.201247379183769226e-02 5.783147364854812622e-02 4.463491737842559814e-01
3.022349774837493896e-01 6.711078435182571411e-02 -1.964925527572631836e-01 8.014752715826034546e-02 -1.836466044187545776e-02 1.880818791687488556e-02 -3.619553148746490479e-01 8.880693465471267700e-02 -4.889079928398132324e-02 -1.796333044767379761e-01 4.425759240984916687e-02 -6.461365520954132080e-02 -1.214864663779735565e-02 1.158459018915891647e-02 1.326662898063659668e-01 2.870370447635650635e-01 -1.351126879453659058e-01 -3.091738820075988770e-01 6.066889688372612000e-02 -2.287444919347763062e-01 -2.230261713266372681e-01 6.877955049276351929e-02 -3.746478557586669922e-01 -1.469584554433822632e-01 6.874897982925176620e-03 -2.760352799668908119e-04 -4.121742397546768188e-02 -3.252796828746795654e-01 -1.100625917315483093e-01 1.272318363189697266e-01 -1.231023147702217102e-01 2.029201984405517578e-01
7.250943779945373535e-02 3.028388321399688721e-02 2.824003808200359344e-02 -2.835226356983184814e-01 1.320499926805496216e-01 1.706324666738510132e-01 -3.025603294372558594e-01 5.038465186953544617e-02 -2.218684256076812744e-01 6.493780761957168579e-03 -8.481356501579284668e-02 5.082221329212188721e-02 -1.876367926597595215e-01 1.524070277810096741e-02 2.481094934046268463e-02 2.635326385498046875e-01 -2.250755876302719116e-01 -3.058240711688995361e-01 -3.290297389030456543e-01 -2.892411351203918457e-01 8.104308694601058960e-02 2.651858627796173096e-01 6.233155727386474609e-02 -2.545891702175140381e-01 1.426463425159454346e-01 1.845091022551059723e-02 1.418198347091674805e-01 1.031151041388511658e-01 8.381880074739456177e-02 -2.507468685507774353e-02 -7.242025341838598251e-03 2.581054866313934326e-01
-5.595916137099266052e-02 1.722553521394729614e-01 -2.970399148762226105e-02 1.095720380544662476e-01 5.972227826714515686e-02 -2.117390632629394531e-01 -4.351246356964111328e-01 9.777703881263732910e-02 -1.292237192392349243e-01 -1.390956938266754150e-01 -1.838952600955963135e-01 2.559563219547271729e-01 -2.880405187606811523e-01 2.457180917263031006e-01 9.715569764375686646e-02 -5.707722622901201248e-03 -2.132487297058105469e-01 -3.888957574963569641e-02 -1.583711504936218262e-01 -1.790607571601867676e-01 1.478991210460662842e-01 7.276584208011627197e-02 -2.779797017574310303e-01 -1.201063841581344604e-01 1.497186720371246338e-01 -4.968719929456710815e-02 2.719163000583648682e-01 -1.462375931441783905e-02 4.840105772018432617e-02 5.109504982829093933e-02 -1.081470847129821777e-01 2.830820679664611816e-01
2.512687146663665771e-01 -3.320439755916595459e-01 1.578796058893203735e-01 -1.068522185087203979e-01 5.307478830218315125e-02 3.822750598192214966e-02 -2.227959930896759033e-01 6.300461478531360626e-03 -3.809219002723693848e-01 -3.258888423442840576e-02 2.498440891504287720e-01 -5.646944418549537659e-02 1.615274250507354736e-01 2.462625503540039062e-01 -4.660223424434661865e-02 -1.128090545535087585e-02 8.628294616937637329e-02 1.507407277822494507e-01 -3.315761387348175049e-01 -1.558707654476165771e-01 2.409869432449340820e-02 4.291847720742225647e-02 -4.064577072858810425e-02 -2.468258887529373169e-01 -1.494221482425928116e-02 1.569676101207733154e-01 3.192644119262695312e-01 -7.944875955581665039e-02 1.323271989822387695e-01 2.562450058758258820e-02 -1.323988437652587891e-01 1.931251734495162964e-01
8.992356806993484497e-02 4.993366897106170654e-01 -1.868176907300949097e-01 -1.928735822439193726e-01 -5.672499164938926697e-02 2.870576977729797363e-01 -2.622694969177246094e-01 -2.632434368133544922e-01 -3.964297100901603699e-02 -1.319168657064437866e-01 -8.875627070665359497e-02 3.591205924749374390e-02 -2.530285120010375977e-01 1.453562378883361816e-01 7.397392392158508301e-02 1.626363694667816162e-01 1.448126137256622314e-01 -3.753208741545677185e-02 -5.395980924367904663e-02 -5.472932755947113037e-02 9.910297393798828125e-02 -7.197450846433639526e-02 -2.318902611732482910e-01 -1.401390787214040756e-02 2.470819503068923950e-01 -9.172627329826354980e-02 1.971630603075027466e-01 -9.476721286773681641e-02 -5.222520790994167328e-03 -1.498578339815139771e-01 2.349414676427841187e-02 2.528760433197021484e-01
1.316562443971633911e-01 -1.366646587848663330e-02 1.389695256948471069e-01 -2.251727432012557983e-01 7.625820487737655640e-02 2.223833054304122925e-01 -1.735960096120834351e-01 -8.596809208393096924e-02 -2.617205083370208740e-01 -2.367814630270004272e-01 2.612445876002311707e-02 1.297324597835540771e-01 1.604201793670654297e-01 1.556091010570526123e-01 1.701707392930984497e-01 -6.240325514227151871e-03 -6.147785484790802002e-02 6.784484535455703735e-02 -6.458203494548797607e-02 3.335924148559570312e-01 -3.170632123947143555e-01 2.662649750709533691e-01 -4.001620113849639893e-01 7.074458897113800049e-02 7.919625937938690186e-02 -8.947838097810745239e-02 1.444668471813201904e-01 -2.253705859184265137e-01 7.697273045778274536e-02 -9.903267025947570801e-02 -1.067917346954345703e-01 1.586546748876571655e-01
1.058059334754943848e-01 -2.341079562902450562e-01 1.858736574649810791e-02 -1.044642403721809387e-01 5.961984023451805115e-02 2.878485321998596191e-01 -4.271048903465270996e-01 -1.448117494583129883e-01 -1.443085353821516037e-02 8.844475261867046356e-03 -2.110292389988899231e-02 -2.485493421554565430e-01 -7.932293415069580078e-02 -1.616299748420715332e-01 2.484231442213058472e-01 3.475527092814445496e-02 -1.183103546500205994e-01 -5.946391820907592773e-02 -7.806298881769180298e-02 6.379588693380355835e-02 2.490158006548881531e-02 -1.204942017793655396e-01 5.175998806953430176e-02 -1.403139680624008179e-01 4.457721114158630371e-01 -2.515073493123054504e-02 2.147563695907592773e-01 -2.417745143175125122e-01 5.003877729177474976e-02 2.478480041027069092e-01 1.394949853420257568e-01 1.502600759267807007e-01
-8.462625555694103241e-03 2.672671079635620117e-01 2.148375362157821655e-01 -9.917661547660827637e-02 8.307789452373981476e-03 -1.074390038847923279e-01 -2.519293725490570068e-01 -8.416517078876495361e-02 1.397264152765274048e-01 -2.713043242692947388e-02 -7.876562327146530151e-02 7.139991968870162964e-02 -2.834947407245635986e-01 2.387075275182723999e-01 -1.265889257192611694e-01 1.632225662469863892e-01 -2.216162830591201782e-01 1.145740151405334473e-01 -3.433153629302978516e-01 -2.791874706745147705e-01 1.873532235622406006e-01 2.277156151831150055e-02 -2.965714931488037109e-01 -5.328154563903808594e-02 2.340586483478546143e-01 -4.017988964915275574e-02 2.187777608633041382e-01 -3.685040771961212158e-02 1.476381123065948486e-01 -1.847269013524055481e-02 1.567667908966541290e-02 2.574755549430847168e-01
2.117445766925811768e-01 5.908852815628051758e-02 2.029144465923309326e-01 -2.060829401016235352e-01 -1.259683370590209961e-01 1.050689220428466797e-01 -2.822959423065185547e-01 2.770836092531681061e-02 -1.570599824190139771e-01 1.789562702178955078e-01 1.820542216300964355e-01 9.522327780723571777e-02 7.090176641941070557e-02 2.436868101358413696e-01 3.083081915974617004e-02 1.578581929206848145e-01 -2.059059590101242065e-01 -1.945093870162963867e-01 -1.874050796031951904e-01 -1.759031414985656738e-01 -2.220060303807258606e-02 7.882313430309295654e-02 9.592077136039733887e-02 -4.458944126963615417e-02 2.288139760494232178e-01 -2.302327007055282593e-01 2.561270892620086670e-01 8.949249982833862305e-03 -4.028504788875579834e-01 -1.061485931277275085e-01 -1.425764989107847214e-02 2.499710917472839355e-01
1.121917143464088440e-01 1.120553240180015564e-01 -1.918614059686660767e-01 7.521548867225646973e-02 -1.658486127853393555e-01 2.814819812774658203e-01 -2.535329163074493408e-01 3.601050004363059998e-02 -9.479188919067382812e-02 -1.926339566707611084e-01 -4.599931091070175171e-02 -1.087489277124404907e-01 2.536451518535614014e-01 1.513838768005371094e-01 6.508959829807281494e-02 1.588403582572937012e-01 -2.281605638563632965e-02 -1.390951871871948242e-01 2.755900658667087555e-02 2.806225791573524475e-02 -1.964681148529052734e-01 2.531197667121887207e-01 -6.208673119544982910e-01 -4.128383845090866089e-02 2.788013778626918793e-02 7.594441622495651245e-02 6.480403989553451538e-02 -6.742250919342041016e-02 -5.807352438569068909e-02 4.962899908423423767e-02 -1.228715926408767700e-01 1.892918497323989868e-01
4.316416680812835693e-01 1.647933200001716614e-02 -2.112507447600364685e-02 5.448698997497558594e-02 9.349757432937622070e-02 -1.137537360191345215e-01 -3.819986283779144287e-01 -2.534680664539337158e-01 -8.810420334339141846e-02 -1.951477974653244019e-01 -9.616120718419551849e-03 -1.193490475416183472e-01 -3.328987210988998413e-02 1.417021155357360840e-01 1.939044594764709473e-01 1.092917174100875854e-01 9.662161022424697876e-02 3.048129752278327942e-02 1.443480253219604492e-01 -2.982517778873443604e-01 1.156235784292221069e-01 2.427923120558261871e-02 -2.379952669143676758e-01 2.056845426559448242e-01 5.563357099890708923e-02 -1.884855702519416809e-02 3.493312895298004150e-01 -2.022086083889007568e-01 4.432531073689460754e-02 1.094709038734436035e-01 -3.607621416449546814e-02 1.806997209787368774e-01
2.078063637018203735e-01 -1.213094964623451233e-01 2.602960467338562012e-01 -1.844942867755889893e-01 2.064982056617736816e-01 1.182717904448509216e-01 -2.605153918266296387e-01 -3.967567812651395798e-03 8.611758053302764893e-02 -9.260144084692001343e-02 -5.842224881052970886e-02 -7.773640006780624390e-02 8.403931558132171631e-02 -7.981210201978683472e-02 1.035284847021102905e-01 2.676614820957183838e-01 -1.678775846958160400e-01 -3.281342238187789917e-02 -1.981862932443618774e-01 -4.526950418949127197e-02 -2.566109001636505127e-01 -1.410200893878936768e-01 -3.254680931568145752e-01 -2.874734103679656982e-01 1.337514966726303101e-01 2.553740749135613441e-03 3.049449622631072998e-01 3.146087378263473511e-02 2.081382647156715393e-02 3.286583423614501953e-01 -1.437048912048339844e-01 -9.318304806947708130e-02
1.183884665369987488e-01 1.730077564716339111e-01 7.466056384146213531e-03 2.527899742126464844e-01 2.536205761134624481e-02 1.955036371946334839e-01 -3.875236511230468750e-01 -7.424990832805633545e-02 3.288770467042922974e-02 -3.906926512718200684e-01 4.395164549350738525e-02 7.351942360401153564e-02 -4.574365913867950439e-02 4.070217013359069824e-01 -6.381893903017044067e-02 -4.594431258738040924e-03 -8.325868844985961914e-02 1.136649586260318756e-02 -2.761438861489295959e-02 -7.364452630281448364e-02 -7.740771025419235229e-02 1.984750032424926758e-01 -2.583778202533721924e-01 2.067789882421493530e-01 2.034284621477127075e-01 7.364452630281448364e-02 3.553074300289154053e-01 2.431937679648399353e-02 7.337056845426559448e-02 3.304204717278480530e-02 -1.115142405033111572e-01 6.268274784088134766e-02
1.928813457489013672e-01 2.521054148674011230e-01 3.164456784725189209e-01 -3.327525779604911804e-02 2.349043488502502441e-01 4.410408809781074524e-02 1.131107285618782043e-01 2.483596652746200562e-02 2.018031477928161621e-02 4.604897648096084595e-02 1.051658764481544495e-01 -1.424683630466461182e-01 -6.571070104837417603e-02 2.438130378723144531e-01 3.407739102840423584e-01 1.844507157802581787e-01 -1.619468331336975098e-01 -1.577675193548202515e-01 -1.939493119716644287e-01 -9.823449701070785522e-02 -1.555366627871990204e-02 2.494811713695526123e-01 -2.096398472785949707e-01 1.262768805027008057e-01 6.441099103540182114e-03 -1.480568051338195801e-01 2.052561640739440918e-01 -8.902975916862487793e-02 -5.102868378162384033e-02 2.056578248739242554e-01 1.228767633438110352e-01 3.562083244323730469e-01
7.297719269990921021e-02 -1.234901249408721924e-01 6.564753502607345581e-02 -2.860854864120483398e-01 1.096272245049476624e-01 3.415767848491668701e-01 -3.626028895378112793e-01 -2.255179584026336670e-01 -5.776054225862026215e-03 -2.477784156799316406e-01 -1.191764399409294128e-01 1.761707961559295654e-01 1.357236355543136597e-01 2.086808234453201294e-01 2.760303616523742676e-01 2.806594073772430420e-01 1.588597334921360016e-02 -1.945979595184326172e-01 7.520763576030731201e-02 1.091970279812812805e-01 -1.234897747635841370e-01 1.256056725978851318e-01 -1.994915539398789406e-03 2.393201887607574463e-01 -5.288592074066400528e-03 1.729014962911605835e-01 1.451849639415740967e-01 -1.782822161912918091e-01 5.268196575343608856e-03 9.024033695459365845e-02 1.445042639970779419e-01 5.287915840744972229e-02
1.426357924938201904e-01 7.657377421855926514e-02 -1.429934799671173096e-01 3.236169286537915468e-04 -1.689871586859226227e-02 9.009712189435958862e-02 -2.804387509822845459e-01 2.413552813231945038e-02 -2.494665086269378662e-01 -2.068072557449340820e-01 -1.305655688047409058e-01 -1.068771332502365112e-01 3.148373961448669434e-01 -1.597089022397994995e-01 2.212652191519737244e-02 1.890051066875457764e-01 -1.680438369512557983e-01 2.467739135026931763e-01 -3.541357219219207764e-01 -1.322062313556671143e-01 -1.069545820355415344e-01 1.045990660786628723e-01 -1.332972347736358643e-01 -1.340105384588241577e-01 2.714072167873382568e-01 -3.667242228984832764e-01 8.490287698805332184e-03 1.815890222787857056e-01 4.512188956141471863e-02 -1.287676859647035599e-02 -1.307594180107116699e-01 1.441148072481155396e-01
8.560911566019058228e-02 -1.907368600368499756e-01 -7.439722865819931030e-02 -1.859213858842849731e-01 -4.420390725135803223e-02 1.247328594326972961e-01 -2.856401205062866211e-01 -4.999869689345359802e-02 -1.347632110118865967e-01 -2.187246978282928467e-01 1.184251755475997925e-01 4.386390373110771179e-02 8.035743981599807739e-02 2.188619375228881836e-01 -1.034429762512445450e-02 1.369932442903518677e-01 -4.034936130046844482e-01 -1.560345590114593506e-01 -4.199386760592460632e-02 1.406710892915725708e-01 1.173319742083549500e-01 8.523774147033691406e-02 -1.562873870134353638e-01 -9.272930771112442017e-02 -4.904932156205177307e-02 3.756549907848238945e-03 3.142493665218353271e-01 -1.999894343316555023e-02 -9.002465754747390747e-02 -1.379107385873794556e-01 4.983239471912384033e-01 1.400660574436187744e-01
5.517197772860527039e-02 -2.088769674301147461e-01 1.324607282876968384e-01 -7.184703648090362549e-02 -1.006833314895629883e-01 2.482635900378227234e-02 -3.223571181297302246e-01 1.314644068479537964e-01 -3.000070750713348389e-01 -1.703622639179229736e-01 -1.377151012420654297e-01 3.638725355267524719e-02 -2.257461249828338623e-01 2.093593627214431763e-01 -5.474411696195602417e-02 3.380303680896759033e-01 -3.480612635612487793e-01 1.395713835954666138e-01 -1.239565461874008179e-01 -6.949873268604278564e-02 -2.121108770370483398e-01 1.283200383186340332e-01 1.348005384206771851e-01 -1.214019358158111572e-01 1.136896088719367981e-01 -1.255730390548706055e-01 1.647159010171890259e-01 -1.374469548463821411e-01 2.983747124671936035e-01 8.680111914873123169e-02 1.173275932669639587e-01 8.404531329870223999e-02
1.629985570907592773e-01 1.186883747577667236e-01 5.829843133687973022e-02 -1.033484339714050293e-01 6.667306646704673767e-03 1.997117251157760620e-01 -2.066901475191116333e-01 -2.064949274063110352e-01 4.463167395442724228e-03 -1.038145571947097778e-01 -2.360213696956634521e-01 2.404440194368362427e-02 -4.510515630245208740e-01 2.981193661689758301e-01 -1.561141312122344971e-01 2.911626175045967102e-02 1.199350729584693909e-01 -7.115177810192108154e-02 -1.483038961887359619e-01 4.316097125411033630e-02 7.205650955438613892e-02 1.202693209052085876e-01 -3.232988715171813965e-01 -2.771483957767486572e-01 1.527178846299648285e-02 1.224851235747337341e-01 3.043598830699920654e-01 -1.691756695508956909e-01 7.079061120748519897e-02 1.232524495571851730e-02 -4.621289297938346863e-02 2.174091637134552002e-01
6.337261199951171875e-02 3.435795009136199951e-01 2.879948914051055908e-02 -1.302828546613454819e-02 1.200003921985626221e-01 -2.179727703332901001e-02 -2.565045356750488281e-01 9.760314598679542542e-03 4.163040220737457275e-02 -1.228453069925308228e-01 -2.567602694034576416e-01 2.871489524841308594e-01 -2.280146330595016479e-01 3.523082435131072998e-01 -4.803444817662239075e-02 2.780932486057281494e-01 1.116278097033500671e-01 5.228195711970329285e-02 -2.110020518302917480e-01 -6.373311579227447510e-02 2.685973234474658966e-02 -8.565903455018997192e-02 -2.399165034294128418e-01 -4.668962582945823669e-02 2.725180685520172119e-01 1.049243062734603882e-01 2.824603915214538574e-01 8.995969593524932861e-02 9.050571173429489136e-02 -4.330524057149887085e-02 1.647042185068130493e-01 1.824578493833541870e-01
8.241537958383560181e-02 -2.090044617652893066e-01 -2.385038584470748901e-01 7.361194491386413574e-02 -1.169611699879169464e-02 2.676224112510681152e-01 -1.476927381008863449e-02 -1.311589777469635010e-01 -1.394640952348709106e-01 5.005146190524101257e-02 -8.382271043956279755e-03 1.824807375669479370e-01 -2.441243827342987061e-02 1.157227754592895508e-01 6.320703774690628052e-02 1.840376406908035278e-01 -2.713190615177154541e-01 5.646538734436035156e-02 1.209103967994451523e-02 2.501810789108276367e-01 -2.599769085645675659e-02 5.474981293082237244e-02 -2.695567607879638672e-01 8.289239369332790375e-03 5.186287164688110352e-01 -1.668955832719802856e-01 3.934744298458099365e-01 -1.388192027807235718e-01 -3.309939429163932800e-02 3.613584488630294800e-02 3.716406598687171936e-02 1.475180964916944504e-02
-9.665732085704803467e-02 1.003562808036804199e-01 -1.250963807106018066e-01 -1.623144298791885376e-01 2.499104477465152740e-02 2.788195610046386719e-01 -4.197790324687957764e-01 -9.075964987277984619e-02 -1.312340646982192993e-01 -9.645296633243560791e-02 -6.014052778482437134e-02 2.243569046258926392e-01 -9.560258127748966217e-03 2.010153681039810181e-01 -1.099530421197414398e-02 5.386438593268394470e-02 -3.661864101886749268e-01 -2.378619164228439331e-01 -1.906032860279083252e-01 -1.446805000305175781e-01 -7.187651842832565308e-02 1.238400340080261230e-01 3.315480658784508705e-03 -1.535720974206924438e-01 2.948008477687835693e-01 -1.589335799217224121e-01 1.878417842090129852e-02 9.806502610445022583e-02 1.739908754825592041e-01 2.476920485496520996e-01 3.746315836906433105e-02 2.111386954784393311e-01
-3.237165510654449463e-02 7.320469617843627930e-02 1.482419520616531372e-01 -3.812342509627342224e-02 -1.802641153335571289e-02 1.424043029546737671e-01 -2.688843905925750732e-01 1.979895532131195068e-01 -2.847239933907985687e-02 -1.391264945268630981e-01 8.185277879238128662e-02 6.666092574596405029e-02 -5.207210779190063477e-02 4.587211832404136658e-02 -1.372611969709396362e-01 1.097788587212562561e-01 1.020489856600761414e-01 -1.109515409916639328e-02 -4.637850821018218994e-01 -2.321787551045417786e-02 -1.527327299118041992e-01 1.368197500705718994e-01 1.558456122875213623e-01 -2.440380156040191650e-01 2.655364573001861572e-01 -9.624361991882324219e-02 4.172725379467010498e-01 -1.828943938016891479e-01 -2.648267447948455811e-01 -3.301216661930084229e-02 -1.543898135423660278e-01 1.912663131952285767e-01
1.496390718966722488e-02 1.552423089742660522e-01 1.719612330198287964e-01 -1.713033020496368408e-01 2.326506227254867554e-01 1.317247897386550903e-01 -7.180550694465637207e-02 -2.121195644140243530e-01 1.514187306165695190e-01 -3.472050130367279053e-01 -3.054416179656982422e-01 -8.006554841995239258e-02 -7.646968960762023926e-02 1.371946185827255249e-01 -1.027386933565139771e-01 7.456009835004806519e-02 -1.872314065694808960e-01 1.049848422408103943e-01 -3.444655537605285645e-01 -5.136348307132720947e-02 1.323445439338684082e-01 2.034097462892532349e-01 -1.873527094721794128e-02 -1.509348154067993164e-01 3.464871644973754883e-01 -4.455401748418807983e-02 2.565043866634368896e-01 -1.883171498775482178e-01 -1.117207109928131104e-02 -1.184120327234268188e-01 -1.314029097557067871e-01 8.401966840028762817e-02
1.479883398860692978e-02 9.283014386892318726e-02 -2.545440495014190674e-01 -1.820868402719497681e-01 -7.039008196443319321e-03 -6.100317090749740601e-02 -3.216812312602996826e-01 -2.621185183525085449e-01 3.198367729783058167e-02 -2.103887796401977539e-01 3.316873684525489807e-02 1.114433724433183670e-02 5.833397433161735535e-02 -4.712466150522232056e-03 4.308678209781646729e-01 1.005108207464218140e-01 -2.493833452463150024e-01 -1.061420664191246033e-01 -2.234467267990112305e-01 -1.750840246677398682e-01 -1.641454249620437622e-01 5.320405215024948120e-02 2.715214900672435760e-02 -2.850234508514404297e-02 3.288937807083129883e-01 -1.174487397074699402e-01 1.681611388921737671e-01 -2.522034645080566406e-01 2.499371208250522614e-02 1.798837184906005859e-01 8.766792714595794678e-02 1.780184060335159302e-01
2.080845385789871216e-01 -2.805356085300445557e-01 -3.001409471035003662e-01 9.937304258346557617e-02 7.068387640174478292e-05 2.541361153125762939e-01 -2.190108895301818848e-01 4.291942715644836426e-02 -2.601931989192962646e-01 -2.110228687524795532e-01 -2.435359507799148560e-01 3.209267184138298035e-02 8.463544398546218872e-02 4.495887830853462219e-02 2.579555511474609375e-01 3.525523543357849121e-01 3.230981156229972839e-02 -1.134501025080680847e-01 -9.444315731525421143e-02 -8.646674454212188721e-02 1.367160379886627197e-01 -7.856369018554687500e-02 -1.591324955224990845e-01 5.840712785720825195e-02 3.012132644653320312e-01 1.596918255090713501e-01 1.920628398656845093e-01 5.129617080092430115e-02 -1.237736046314239502e-01 -1.162975840270519257e-02 -1.891925632953643799e-01 1.225769706070423126e-02
-1.039364263415336609e-01 1.831419765949249268e-01 1.714440993964672089e-02 -1.874968968331813812e-02 7.150857895612716675e-02 4.015127718448638916e-01 -4.499430358409881592e-01 8.325307071208953857e-02 -1.462478488683700562e-01 -2.074664980173110962e-01 -3.602341935038566589e-02 -2.315764687955379486e-02 1.847155988216400146e-01 3.023697435855865479e-01 2.307468280196189880e-02 -1.306908428668975830e-01 -4.485451057553291321e-02 1.666583567857742310e-01 3.593309968709945679e-02 3.745952621102333069e-02 -3.212709426879882812e-01 2.151329964399337769e-01 -8.413667976856231689e-02 1.195564046502113342e-01 1.183465197682380676e-01 9.217379242181777954e-02 4.008514434099197388e-02 -1.984573155641555786e-01 1.979818567633628845e-02 -1.060139313340187073e-01 5.930766835808753967e-02 2.964569032192230225e-01
2.112611234188079834e-01 -3.614726066589355469e-01 9.279740601778030396e-02 -1.947422772645950317e-01 -9.806454926729202271e-02 -8.403971791267395020e-02 -2.242926657199859619e-01 1.580288819968700409e-02 -4.120971262454986572e-01 -7.233437895774841309e-02 1.517228335142135620e-01 -1.049858182668685913e-01 5.922437459230422974e-02 3.667749166488647461e-01 -7.710369769483804703e-03 -3.420249745249748230e-02 -2.812141738831996918e-02 1.448247116059064865e-02 -3.823603391647338867e-01 -6.749487668275833130e-02 -6.420512218028306961e-03 3.688163310289382935e-02 -5.490900203585624695e-02 1.215054187923669815e-02 6.684996932744979858e-02 2.038533091545104980e-01 3.480355739593505859e-01 -1.069678142666816711e-01 1.281532645225524902e-01 1.226124167442321777e-02 2.938558533787727356e-02 1.011068299412727356e-01
3.178842738270759583e-02 1.903750151395797729e-01 -6.597588211297988892e-02 -1.947247684001922607e-01 5.231882259249687195e-02 1.688856333494186401e-01 -1.861704587936401367e-01 -8.020582795143127441e-02 -2.609689235687255859e-01 1.546399295330047607e-01 -8.727809786796569824e-02 -8.707255870103836060e-02 2.620236482471227646e-03 5.022454634308815002e-02 7.531518489122390747e-02 -5.653168074786663055e-03 -3.703475892543792725e-01 -5.140943452715873718e-02 -3.960540592670440674e-01 -1.938789188861846924e-01 -2.305169105529785156e-01 3.617114126682281494e-01 7.043372094631195068e-02 -2.469891756772994995e-01 -2.134172944352030754e-03 -4.921844229102134705e-02 2.858471870422363281e-01 1.864319853484630585e-02 -4.558718577027320862e-02 1.977204382419586182e-01 1.150090396404266357e-01 -9.800693392753601074e-02
4.590245187282562256e-01 -4.018686339259147644e-02 -3.462950512766838074e-02 2.416153103113174438e-01 6.426618434488773346e-03 -2.392673119902610779e-02 -3.462947607040405273e-01 -2.866524457931518555e-01 -1.351846661418676376e-02 -2.240804135799407959e-01 -7.656327635049819946e-02 -4.092904552817344666e-02 3.458247706294059753e-02 2.200866341590881348e-01 2.029502242803573608e-01 1.739419698715209961e-01 -8.254297822713851929e-02 1.274970322847366333e-01 1.766087263822555542e-01 -2.245320826768875122e-01 8.216789364814758301e-02 7.777701318264007568e-02 -2.504012882709503174e-01 8.564711362123489380e-02 1.877909153699874878e-01 4.824732616543769836e-02 1.016334742307662964e-01 -1.623465716838836670e-01 1.448021531105041504e-01 5.551969632506370544e-02 -1.542322337627410889e-01 1.917350888252258301e-01
-1.292030233889818192e-02 1.012232601642608643e-01 2.017392665147781372e-01 -3.507655486464500427e-02 4.831798747181892395e-02 2.554867267608642578e-01 3.903793543577194214e-02 -1.766132116317749023e-01 1.346095744520425797e-02 -1.731302291154861450e-01 -3.301918804645538330e-01 4.915411397814750671e-02 -2.539880201220512390e-02 2.003229707479476929e-01 -2.392552942037582397e-01 3.390303999185562134e-02 -1.295234449207782745e-02 7.636219263076782227e-02 -3.143489658832550049e-01 -5.743694305419921875e-02 -1.549766361713409424e-01 4.207638651132583618e-02 -7.857853919267654419e-02 1.642601005733013153e-02 3.694435656070709229e-01 4.555864632129669189e-02 2.600151896476745605e-01 -1.041679382324218750e-01 3.461612164974212646e-01 -1.950905174016952515e-01 -1.137775182723999023e-01 2.799399495124816895e-01
2.850109040737152100e-01 -3.142574727535247803e-01 1.160329058766365051e-01 -1.643621772527694702e-01 -1.405845955014228821e-02 -3.634868562221527100e-02 -3.260826170444488525e-01 5.245505645871162415e-02 -3.776561319828033447e-01 1.171063352376222610e-02 1.074222922325134277e-01 -5.886782705783843994e-02 8.408848941326141357e-02 2.792052626609802246e-01 6.925083696842193604e-02 -8.755616843700408936e-02 -1.268583089113235474e-01 1.029912456870079041e-01 -4.201502799987792969e-01 -5.965891852974891663e-02 -9.366046870127320290e-04 -8.049708604812622070e-02 -5.654892697930335999e-02 -1.844477802515029907e-01 3.317039087414741516e-02 1.043406277894973755e-01 2.684316635131835938e-01 -1.487361639738082886e-01 1.889361441135406494e-01 1.156954020261764526e-01 -6.156021356582641602e-02 6.446323543787002563e-02
-1.047565266489982605e-01 -2.040714621543884277e-01 1.292751282453536987e-01 -3.075627982616424561e-01 3.320169076323509216e-02 5.176468938589096069e-02 -2.635582685470581055e-01 -5.237880349159240723e-02 -5.258998274803161621e-02 -5.586540699005126953e-02 1.223831698298454285e-01 -2.664133310317993164e-01 1.957145631313323975e-01 -5.450583528727293015e-03 -4.403368383646011353e-02 1.365991234779357910e-01 5.932684242725372314e-02 3.404077887535095215e-02 -2.674863934516906738e-01 -2.198069840669631958e-01 6.034640967845916748e-02 -6.312390416860580444e-02 -7.383817434310913086e-02 -1.560486704111099243e-01 5.082811713218688965e-01 -5.728130415081977844e-02 2.354615181684494019e-01 -5.639891698956489563e-02 2.164579629898071289e-01 1.670830398797988892e-01 -1.833251118659973145e-01 1.367776095867156982e-01
1.760642975568771362e-01 1.539370119571685791e-01 -3.296858444809913635e-02 5.003977194428443909e-02 -6.084756553173065186e-02 1.172846183180809021e-01 -1.899227350950241089e-01 3.901069611310958862e-02 9.482050687074661255e-02 -2.413243800401687622e-01 -8.538404107093811035e-02 8.481250703334808350e-02 7.820101082324981689e-02 1.287369877099990845e-01 -1.296398136764764786e-02 -1.100652012974023819e-02 -2.188290953636169434e-01 -5.796881765127182007e-02 -5.862477794289588928e-02 -4.782924801111221313e-02 7.018745690584182739e-02 3.164615631103515625e-01 -5.867229104042053223e-01 -1.463967263698577881e-01 7.466578483581542969e-02 -1.552549153566360474e-01 3.223868012428283691e-01 -1.274403333663940430e-01 -2.030383609235286713e-02 -2.216742783784866333e-01 -1.422362029552459717e-01 1.860547959804534912e-01
7.628205418586730957e-02 3.219166100025177002e-01 8.315626531839370728e-02 2.090856805443763733e-02 1.333393007516860962e-01 3.151014745235443115e-01 -4.092821776866912842e-01 -4.040996432304382324e-01 -9.739764034748077393e-02 7.614398002624511719e-02 -2.690365612506866455e-01 -5.156347528100013733e-02 1.502041667699813843e-01 7.092320173978805542e-02 -8.705974370241165161e-02 1.043672338128089905e-01 1.773080788552761078e-02 -4.316719993948936462e-02 -1.294722706079483032e-01 -1.481348872184753418e-01 -3.994411602616310120e-02 -5.455856770277023315e-02 -1.596224755048751831e-01 3.394693136215209961e-02 1.823644638061523438e-01 -1.900339871644973755e-02 1.253853589296340942e-01 -3.183177709579467773e-01 1.049168109893798828e-01 -1.467944085597991943e-01 1.522984057664871216e-01 1.429323107004165649e-01
2.791239917278289795e-01 5.041845515370368958e-02 1.584770679473876953e-01 -1.770801842212677002e-01 2.316686511039733887e-01 -2.229673862457275391e-01 -2.905167937278747559e-01 2.846422605216503143e-02 -1.218655332922935486e-01 1.007941067218780518e-01 -1.883411221206188202e-02 1.511954218149185181e-01 1.647309809923171997e-01 -2.641980350017547607e-02 -1.460026502609252930e-01 1.950906664133071899e-01 -1.860250234603881836e-01 -2.288154810667037964e-01 -9.234396368265151978e-02 3.766339644789695740e-02 7.943040877580642700e-02 1.334533691406250000e-01 -9.325818717479705811e-02 -5.153847858309745789e-02 2.221341878175735474e-01 -2.986560761928558350e-01 4.029206931591033936e-01 -1.383196413516998291e-01 -4.653076454997062683e-02 6.154234334826469421e-02 2.753152251243591309e-01 6.997075676918029785e-02
1.828240156173706055e-01 1.670047491788864136e-01 2.166246175765991211e-01 2.313744276762008667e-01 -1.395550649613142014e-02 -7.618246972560882568e-02 -3.891635835170745850e-01 -1.815566420555114746e-02 -3.005974590778350830e-01 -2.473018914461135864e-01 -3.099254891276359558e-02 3.432190790772438049e-02 9.769824892282485962e-02 1.949039548635482788e-01 -9.395541995763778687e-02 -5.235386639833450317e-02 -1.549896299839019775e-01 -1.186586264520883560e-02 -8.141008764505386353e-02 1.124349534511566162e-01 -9.906777739524841309e-02 7.230895012617111206e-02 -2.867510914802551270e-01 1.475391834974288940e-01 3.951657935976982117e-02 1.811141073703765869e-01 4.665931165218353271e-01 -1.349936872720718384e-01 1.252729147672653198e-01 1.200022250413894653e-01 6.856235116720199585e-02 1.148083433508872986e-02
1.347813308238983154e-01 -1.093263085931539536e-02 1.782583892345428467e-01 -2.152821719646453857e-01 1.997925043106079102e-01 -1.605019122362136841e-01 -2.135051339864730835e-01 -2.548592686653137207e-01 -1.042818427085876465e-01 -4.261546954512596130e-02 -7.183706760406494141e-02 1.203232035040855408e-01 3.869323432445526123e-01 -1.174698304384946823e-02 -8.430559933185577393e-02 1.737073063850402832e-01 -4.163542017340660095e-02 -3.930300772190093994e-01 -1.267647147178649902e-01 -1.061555594205856323e-01 -7.377699017524719238e-02 1.210593730211257935e-01 -2.268747985363006592e-02 -2.146162986755371094e-01 2.427138835191726685e-01 -4.484478384256362915e-02 3.722403943538665771e-01 -1.429934948682785034e-01 -1.640565693378448486e-02 1.788329482078552246e-01 6.390942633152008057e-02 3.778287768363952637e-02
9.673468023538589478e-02 -1.311408132314682007e-01 -2.970582805573940277e-02 -9.000667184591293335e-02 -1.107175648212432861e-01 1.762650161981582642e-01 -3.758632019162178040e-02 -2.395396679639816284e-01 -1.443474292755126953e-01 -3.832652270793914795e-01 -1.214815899729728699e-01 -9.248574823141098022e-02 1.442664563655853271e-01 -4.891678318381309509e-02 1.243843063712120056e-01 2.337158024311065674e-01 2.924382686614990234e-02 -8.064404875040054321e-02 -3.206171989440917969e-01 6.633832305669784546e-02 7.656356692314147949e-02 1.436332315206527710e-01 -6.404170766472816467e-03 7.455744594335556030e-02 4.772091507911682129e-01 -1.140260100364685059e-01 -9.899095445871353149e-02 -3.274331390857696533e-01 7.064480334520339966e-02 2.332385480403900146e-01 3.473483724519610405e-03 1.192013099789619446e-01
5.254097282886505127e-02 9.739861637353897095e-02 1.301800161600112915e-01 -2.076463401317596436e-02 2.445909082889556885e-01 7.965641468763351440e-02 -1.879332512617111206e-01 -2.171885222196578979e-01 -3.061290681362152100e-01 -8.892921358346939087e-02 1.150451526045799255e-01 1.921498179435729980e-01 -9.088531881570816040e-02 6.979589350521564484e-03 1.310936659574508667e-01 1.337848752737045288e-01 7.475104182958602905e-02 -2.710717022418975830e-01 -3.941234350204467773e-01 -6.454698741436004639e-02 7.768096029758453369e-02 -4.409807175397872925e-02 1.485618762671947479e-02 1.491083800792694092e-01 9.112337231636047363e-02 -2.448958158493041992e-01 2.939063608646392822e-01 2.181443385779857635e-02 1.152208894491195679e-01 1.269085258245468140e-01 -2.752687931060791016e-01 3.118545711040496826e-01
2.438410818576812744e-01 4.439407587051391602e-02 4.967825859785079956e-02 -3.172856569290161133e-01 1.476923376321792603e-01 1.160311028361320496e-01 -8.455502241849899292e-02 7.142712175846099854e-02 -1.235687881708145142e-01 -1.141333058476448059e-01 -1.739898771047592163e-01 1.606072038412094116e-01 -2.406301721930503845e-02 -5.464960262179374695e-02 8.130554109811782837e-03 -6.797334551811218262e-02 -2.654030621051788330e-01 -4.461489245295524597e-02 -3.869287371635437012e-01 1.704599261283874512e-01 6.821426749229431152e-02 -5.754109844565391541e-02 -2.012142091989517212e-01 -3.091224282979965210e-02 9.607983380556106567e-02 1.863240078091621399e-02 4.466070234775543213e-01 1.130170524120330811e-01 -3.470923304557800293e-01 -4.560387507081031799e-02 -1.656632721424102783e-01 1.512524336576461792e-01
2.377407699823379517e-01 -1.138213202357292175e-01 -2.331683784723281860e-01 5.334635823965072632e-02 1.734196990728378296e-01 1.061614677309989929e-01 -2.774615287780761719e-01 -7.950121164321899414e-02 9.220320731401443481e-02 4.531290009617805481e-02 2.482010275125503540e-01 -5.851374566555023193e-02 -6.990300491452217102e-03 1.345391422510147095e-01 2.480155974626541138e-01 3.812123239040374756e-01 -4.108227416872978210e-02 -1.084692850708961487e-01 -2.559677362442016602e-01 -6.395658850669860840e-02 -1.506350040435791016e-01 6.074883788824081421e-02 -3.185395598411560059e-01 9.839068353176116943e-02 -3.369267657399177551e-02 -3.859063610434532166e-02 -4.608531668782234192e-02 -2.192613035440444946e-01 -6.652124226093292236e-02 1.826982647180557251e-01 6.978425383567810059e-02 3.633240759372711182e-01
3.764989972114562988e-02 -1.249007582664489746e-01 -1.176956519484519958e-01 -6.324128806591033936e-02 7.100254297256469727e-02 1.235164031386375427e-01 -3.252130150794982910e-01 2.514295279979705811e-03 -4.409331977367401123e-01 7.774667348712682724e-03 2.740727961063385010e-01 -2.375289797782897949e-02 1.818843185901641846e-01 5.253689363598823547e-02 8.768222481012344360e-02 3.722031787037849426e-02 5.661143362522125244e-02 -4.128064513206481934e-01 -1.491806954145431519e-01 -2.349834740161895752e-01 -7.316999137401580811e-02 1.921775937080383301e-01 -1.675958186388015747e-02 -6.493362039327621460e-02 2.056505382061004639e-01 -9.340409189462661743e-02 2.428355216979980469e-01 -9.915200620889663696e-02 2.673816978931427002e-01 4.560121521353721619e-02 1.348281949758529663e-01 1.206139773130416870e-01
1.448436826467514038e-01 2.634886279702186584e-02 -2.405968680977821350e-02 -1.185420900583267212e-01 2.661750912666320801e-01 2.584421634674072266e-01 -3.349145650863647461e-01 8.858003467321395874e-02 1.324771046638488770e-01 -7.066523283720016479e-02 -3.845099359750747681e-02 7.460225373506546021e-02 3.770526126027107239e-02 3.501606881618499756e-01 5.192248150706291199e-02 -4.878246784210205078e-02 1.579993963241577148e-01 1.834957152605056763e-01 -1.351647526025772095e-01 1.141917482018470764e-01 5.067389830946922302e-02 2.937936186790466309e-01 -1.314165890216827393e-01 3.496591150760650635e-01 1.844745576381683350e-01 -1.892256289720535278e-01 2.529817819595336914e-01 -7.055832445621490479e-02 4.267675802111625671e-02 1.066942065954208374e-01 -6.727790832519531250e-02 2.691408395767211914e-01
2.280193269252777100e-01 -1.438907235860824585e-01 1.837733834981918335e-01 -3.663949370384216309e-01 -1.050436571240425110e-01 2.251103706657886505e-02 -2.181477099657058716e-01 8.348724804818630219e-03 -3.719306588172912598e-01 7.753055542707443237e-04 2.131948024034500122e-01 -8.159837871789932251e-02 6.115240231156349182e-02 2.694073915481567383e-01 -2.868195995688438416e-02 1.117659807205200195e-01 -1.301164031028747559e-01 5.484999343752861023e-02 -3.051802217960357666e-01 -9.355133771896362305e-02 1.401292681694030762e-01 -5.822984501719474792e-02 -1.227419897913932800e-01 -2.211743742227554321e-01 1.309705227613449097e-01 1.496502459049224854e-01 2.085618823766708374e-01 -1.131959706544876099e-01 1.907299906015396118e-01 1.088454127311706543e-01 -2.331445217132568359e-01 1.128292679786682129e-01
1.442797780036926270e-01 1.210387647151947021e-01 2.554212808609008789e-01 -6.285025924444198608e-02 -6.221567094326019287e-02 1.793868839740753174e-01 -2.774646282196044922e-01 9.001354128122329712e-02 -4.199249148368835449e-01 -3.342608511447906494e-01 -8.975873142480850220e-02 1.541137397289276123e-01 -1.149280071258544922e-01 7.587201148271560669e-02 -1.206691786646842957e-01 8.911057561635971069e-02 -2.521192133426666260e-01 1.202702075242996216e-01 -3.375316560268402100e-01 -7.833929359912872314e-02 8.741991221904754639e-02 -3.543731942772865295e-02 -1.251777261495590210e-02 -1.441074460744857788e-01 2.402554452419281006e-01 5.163362994790077209e-02 4.261073097586631775e-02 -7.215184718370437622e-02 -1.989946812391281128e-01 1.306777447462081909e-01 -2.448558062314987183e-01 3.010069206357002258e-02
1.760256439447402954e-01 -2.007132954895496368e-02 3.019851818680763245e-02 1.270463764667510986e-01 1.288494914770126343e-01 -9.274245798587799072e-02 -3.532036542892456055e-01 6.937096267938613892e-02 4.679723642766475677e-03 -5.611045658588409424e-02 3.208177685737609863e-01 1.997908055782318115e-01 7.967650890350341797e-02 -5.346747860312461853e-02 -1.066677272319793701e-01 1.499483734369277954e-01 -1.662695109844207764e-01 -8.301003277301788330e-02 -2.457487434148788452e-01 -1.112956777215003967e-01 -1.274362653493881226e-01 -6.027023866772651672e-02 -2.772449254989624023e-01 -3.878329321742057800e-02 2.142104655504226685e-01 -4.436390101909637451e-01 1.719969362020492554e-01 -2.541225254535675049e-01 -6.186546292155981064e-03 -2.113093435764312744e-01 1.011719778180122375e-01 1.018101647496223450e-01
-5.279719829559326172e-02 1.190526187419891357e-01 -1.450558155775070190e-01 -1.632296293973922729e-01 1.109195649623870850e-01 1.630858033895492554e-01 -1.900106221437454224e-01 -1.633857041597366333e-01 4.646515846252441406e-02 -3.025576174259185791e-01 9.014111757278442383e-02 1.684395968914031982e-01 -4.008146375417709351e-02 -8.919476717710494995e-02 1.165400892496109009e-01 2.914950549602508545e-01 -6.214750930666923523e-02 -1.345581561326980591e-01 -2.851562798023223877e-01 -2.300053983926773071e-01 -1.578696519136428833e-01 1.188207790255546570e-01 4.364684689790010452e-03 1.647239178419113159e-01 -4.421355668455362320e-03 -4.266793653368949890e-02 2.958250939846038818e-01 -2.368495166301727295e-01 1.403166800737380981e-01 3.620810508728027344e-01 2.136881947517395020e-01 1.762403547763824463e-01
2.148701101541519165e-01 1.118741184473037720e-01 -6.344976276159286499e-02 -2.825372815132141113e-01 7.194685190916061401e-02 1.381061673164367676e-01 -1.398379355669021606e-01 -5.999162420630455017e-02 -1.056403964757919312e-01 -1.083990558981895447e-01 -1.825412213802337646e-01 2.262631207704544067e-01 8.405909687280654907e-02 1.364325289614498615e-03 -5.284488946199417114e-02 -2.076303213834762573e-01 -3.153995871543884277e-01 -5.201090243645012379e-04 -4.429529309272766113e-01 5.214427132159471512e-03 3.578472509980201721e-02 -8.337157219648361206e-02 -2.252542227506637573e-02 -1.201894432306289673e-01 8.399231731891632080e-02 9.674949944019317627e-02 4.213852584362030029e-01 -4.779785498976707458e-02 -3.140166103839874268e-01 -1.080252602696418762e-01 -8.688085526227951050e-02 1.291348636150360107e-01
2.033190280199050903e-01 -5.387494713068008423e-02 -1.016680449247360229e-01 9.354269504547119141e-02 1.701010614633560181e-01 3.097172975540161133e-01 -2.186767011880874634e-01 -1.070439070463180542e-01 -9.196631610393524170e-02 -4.342512786388397217e-01 -1.305955499410629272e-01 6.612677872180938721e-02 -6.371333450078964233e-02 -9.321785718202590942e-02 9.152395650744438171e-03 1.774100661277770996e-01 -2.385823130607604980e-01 2.481622621417045593e-03 -2.214265316724777222e-01 1.122794374823570251e-01 1.698672957718372345e-02 4.114039242267608643e-01 1.856110692024230957e-01 1.552499085664749146e-01 2.122707664966583252e-01 -6.216796860098838806e-02 5.066521093249320984e-02 7.719518244266510010e-02 1.110551729798316956e-01 1.205506995320320129e-01 -1.377492547035217285e-01 1.995448768138885498e-01
-1.742315664887428284e-02 1.548522859811782837e-01 -1.492558866739273071e-01 -1.182419583201408386e-01 -1.369154453277587891e-01 2.774088382720947266e-01 -4.371226429939270020e-01 6.861906964331865311e-03 -5.994823947548866272e-02 5.558041483163833618e-02 8.376564085483551025e-02 3.384051099419593811e-02 -1.808880083262920380e-02 2.031145095825195312e-01 6.763634085655212402e-02 1.587930172681808472e-01 -3.436172306537628174e-01 -3.476385772228240967e-01 -1.877969652414321899e-01 -2.133200317621231079e-01 -1.718035340309143066e-01 1.981073617935180664e-01 -5.197266489267349243e-02 -1.575041562318801880e-01 1.759560257196426392e-01 -2.483533136546611786e-02 7.271232455968856812e-02 1.352047920227050781e-01 1.585839986801147461e-01 1.882606893777847290e-01 2.813561353832483292e-03 1.862863153219223022e-01
1.395167708396911621e-01 1.385240163654088974e-02 -1.140000373125076294e-01 -1.953594237565994263e-01 -2.923620045185089111e-01 1.773213297128677368e-01 -2.879394590854644775e-01 -4.488507658243179321e-02 -1.264458745718002319e-01 -1.144386157393455505e-01 -5.199800804257392883e-02 -4.814355820417404175e-02 1.007400173693895340e-02 8.975544944405555725e-03 6.059142574667930603e-02 4.856133833527565002e-02 -2.690364122390747070e-01 -9.620431810617446899e-02 -2.299789935350418091e-01 -3.742161393165588379e-02 -3.355511426925659180e-01 2.096674740314483643e-01 1.101126745343208313e-01 5.531251057982444763e-02 3.146983385086059570e-01 5.257371347397565842e-03 1.666360646486282349e-01 -1.301107406616210938e-01 3.660701811313629150e-01 8.306537568569183350e-02 -2.629391476511955261e-02 3.065914511680603027e-01
2.158097475767135620e-01 -1.102173402905464172e-01 -4.396485909819602966e-02 -2.423282563686370850e-01 5.720181856304407120e-03 1.537389755249023438e-01 -8.737280219793319702e-02 9.902497380971908569e-02 -3.716023862361907959e-01 -7.278646528720855713e-02 7.550307363271713257e-02 -5.695850402116775513e-02 -2.274895906448364258e-01 2.754817008972167969e-01 1.250811517238616943e-01 2.191470116376876831e-01 -1.190586388111114502e-01 2.305668033659458160e-02 -4.053851068019866943e-01 -3.439655900001525879e-01 -2.175155282020568848e-01 1.360797286033630371e-01 1.023113280534744263e-01 -5.356120411306619644e-03 2.494981288909912109e-01 3.459896147251129150e-02 1.141280755400657654e-01 5.133881419897079468e-02 -9.152259677648544312e-02 1.020381823182106018e-01 -1.534926239401102066e-02 -1.551013141870498657e-01
1.526755541563034058e-01 -1.376760900020599365e-01 -2.047655284404754639e-01 -2.259286344051361084e-01 3.219073638319969177e-02 3.405692055821418762e-02 -4.064140915870666504e-01 7.066980004310607910e-02 -2.275795936584472656e-01 4.047621972858905792e-03 2.065773308277130127e-02 -1.274182051420211792e-01 -3.067217953503131866e-02 -5.800708010792732239e-02 -9.240964800119400024e-02 2.795587182044982910e-01 -9.852591156959533691e-02 -2.730445265769958496e-01 -1.230019778013229370e-01 -2.358750551939010620e-01 -1.006833165884017944e-01 2.766808867454528809e-01 1.427059918642044067e-01 1.104825288057327271e-01 1.411783695220947266e-01 -6.557920575141906738e-02 3.072630167007446289e-01 -9.584777802228927612e-02 2.144614011049270630e-01 2.727348357439041138e-02 2.146474272012710571e-01 1.949416995048522949e-01
1.793436259031295776e-01 7.278500497341156006e-02 3.869021683931350708e-02 1.794666647911071777e-01 2.701322734355926514e-01 2.885914407670497894e-02 -3.465035259723663330e-01 8.339449018239974976e-02 6.339876353740692139e-02 -3.238096535205841064e-01 -5.354409664869308472e-02 1.885275729000568390e-02 2.188052088022232056e-01 2.183750271797180176e-01 -2.588361501693725586e-03 2.189428955316543579e-01 -4.310026392340660095e-02 3.548128008842468262e-01 -1.244083121418952942e-01 -3.433478623628616333e-02 7.079807668924331665e-02 1.531605720520019531e-01 -2.550961971282958984e-01 7.541298866271972656e-02 3.111849725246429443e-01 4.044565558433532715e-02 -8.532860316336154938e-03 -9.254592657089233398e-02 3.990078717470169067e-02 5.224774777889251709e-02 -2.517568767070770264e-01 2.322888076305389404e-01
4.034079313278198242e-01 6.587048619985580444e-02 6.357900798320770264e-02 -1.182303801178932190e-01 -5.581047758460044861e-02 2.791331708431243896e-01 8.283680304884910583e-03 2.306608408689498901e-01 3.550140559673309326e-02 -4.598909988999366760e-02 4.079754948616027832e-01 -1.035935245454311371e-03 2.742004208266735077e-02 2.888360917568206787e-01 3.508208096027374268e-01 1.447883248329162598e-01 -3.465894982218742371e-02 -3.997727856040000916e-02 -1.271600574254989624e-01 -9.165120124816894531e-02 -9.859900176525115967e-02 2.516843676567077637e-01 -1.870775669813156128e-01 1.786830574274063110e-01 1.374167501926422119e-01 -1.375819593667984009e-01 1.571546941995620728e-01 4.951871931552886963e-02 -7.844170928001403809e-02 1.438938528299331665e-01 -7.770919054746627808e-02 1.316859126091003418e-01
3.843913599848747253e-02 1.709051728248596191e-01 2.151312306523323059e-03 1.852733194828033447e-01 3.161144256591796875e-01 3.821972906589508057e-01 -2.648331522941589355e-01 -1.822541505098342896e-01 -1.223443001508712769e-01 1.231027841567993164e-01 5.919890105724334717e-02 -1.424461044371128082e-02 1.260362472385168076e-02 4.005716443061828613e-01 -1.307898014783859253e-01 1.531296819448471069e-01 -7.913009822368621826e-02 -1.677708700299263000e-02 -2.236534655094146729e-01 5.067355930805206299e-02 -1.688946932554244995e-01 2.489774972200393677e-01 -2.009728103876113892e-01 -6.361363828182220459e-02 -2.304549142718315125e-02 2.848030813038349152e-02 3.235536515712738037e-01 1.668210774660110474e-01 -5.367808416485786438e-02 -5.455121770501136780e-02 -1.011164709925651550e-01 8.125182241201400757e-02
5.055580139160156250e-01 -1.119855940341949463e-01 -2.118571251630783081e-01 -8.864566683769226074e-02 9.045595675706863403e-02 8.020976185798645020e-02 -1.728520840406417847e-01 -1.610515564680099487e-01 6.287219375371932983e-02 -1.581515818834304810e-01 -2.578687965869903564e-01 -2.378568202257156372e-01 9.600181132555007935e-03 -3.596167638897895813e-02 -2.351172268390655518e-02 1.139366403222084045e-01 -5.161895602941513062e-02 -4.953934252262115479e-02 -4.116800129413604736e-01 -1.268939375877380371e-01 -1.937010735273361206e-01 2.036612033843994141e-01 3.840505331754684448e-02 7.212733477354049683e-02 1.798741072416305542e-01 -1.230078190565109253e-01 1.297002732753753662e-01 8.617506176233291626e-02 5.783988907933235168e-02 2.608242630958557129e-01 -5.345223098993301392e-02 1.392786949872970581e-01
1.059489101171493530e-01 -1.400783061981201172e-01 4.907455295324325562e-02 -2.783098444342613220e-02 1.437695771455764771e-01 1.062949970364570618e-01 -3.994634151458740234e-01 -4.432753100991249084e-02 1.065516397356987000e-01 -1.328296661376953125e-01 -1.788325309753417969e-01 -1.350209955126047134e-02 4.381295666098594666e-02 3.209811449050903320e-01 -1.472969353199005127e-01 2.274030596017837524e-01 -6.548800319433212280e-02 2.723442912101745605e-01 -3.104676306247711182e-02 1.348667293787002563e-01 1.088947951793670654e-01 1.953937113285064697e-01 -2.045179605484008789e-01 1.738230884075164795e-01 2.764297425746917725e-01 -1.648466438055038452e-01 1.351405382156372070e-01 -1.671673953533172607e-01 1.443944573402404785e-01 1.268573850393295288e-01 -2.866481542587280273e-01 2.105972766876220703e-01
1.445730030536651611e-01 9.714942425489425659e-02 6.996952742338180542e-02 -3.635508716106414795e-01 1.281938552856445312e-01 4.216114431619644165e-02 -3.170853853225708008e-02 -5.968447402119636536e-02 -1.378020644187927246e-01 -8.142051845788955688e-02 2.265968732535839081e-02 -4.839851707220077515e-02 -1.637665480375289917e-01 8.151943981647491455e-02 3.434468805789947510e-01 2.087903022766113281e-01 -6.143643334507942200e-02 5.025561898946762085e-02 -1.783108264207839966e-01 1.367085129022598267e-01 -1.947164833545684814e-01 -1.599325537681579590e-01 -4.434712827205657959e-01 -1.067105978727340698e-01 7.232274860143661499e-02 -1.273816376924514771e-01 2.793152332305908203e-01 -1.359901484102010727e-02 -1.792645156383514404e-01 2.965713143348693848e-01 -1.889198273420333862e-01 -5.057352408766746521e-02
2.046330273151397705e-01 1.466733664274215698e-01 1.303921490907669067e-01 1.275895535945892334e-01 2.362690716981887817e-01 1.165009066462516785e-01 -3.146400451660156250e-01 6.919187307357788086e-02 -2.323465198278427124e-01 -2.096340060234069824e-01 -3.980452194809913635e-03 -1.614738628268241882e-02 3.371462225914001465e-02 1.337978392839431763e-01 6.923288851976394653e-02 5.925865843892097473e-02 -2.748209238052368164e-01 -1.038389503955841064e-01 -1.135095432400703430e-01 -4.922382161021232605e-02 -4.311730265617370605e-01 1.335066258907318115e-01 -3.750231266021728516e-01 1.552834659814834595e-01 -1.239728778600692749e-01 1.689108461141586304e-02 3.160047531127929688e-01 -6.731902807950973511e-02 7.681775093078613281e-02 1.155374478548765182e-02 -4.695537686347961426e-02 7.878939807415008545e-02
7.022573053836822510e-02 3.842855989933013916e-01 6.296227872371673584e-02 2.119804322719573975e-01 2.088914364576339722e-01 7.429932802915573120e-02 -2.873591780662536621e-01 1.029979810118675232e-01 5.508654564619064331e-02 -5.892052873969078064e-02 -4.989196546375751495e-03 8.143395185470581055e-02 1.288812011480331421e-01 3.350340723991394043e-01 -3.932697325944900513e-02 1.582873053848743439e-02 -2.093891352415084839e-01 -8.377224951982498169e-02 -2.201227098703384399e-01 1.491283476352691650e-01 -9.092786163091659546e-02 2.824434638023376465e-01 -1.968847364187240601e-01 9.568864852190017700e-02 1.616147011518478394e-01 -5.550928413867950439e-02 3.816080689430236816e-01 6.343964487314224243e-02 9.289010614156723022e-02 -4.436831548810005188e-02 -9.740742295980453491e-02 2.363958060741424561e-01
2.382302880287170410e-01 1.618346571922302246e-02 7.671363651752471924e-02 -1.504900865256786346e-02 -7.660487294197082520e-02 1.222406178712844849e-01 -2.175559699535369873e-01 1.578228920698165894e-01 7.273770868778228760e-02 -1.295946985483169556e-01 2.373393177986145020e-01 2.157533615827560425e-01 5.661561340093612671e-02 1.348246447741985321e-02 -1.331465989351272583e-01 1.892453283071517944e-01 3.715137392282485962e-02 -1.132995262742042542e-01 -2.076721787452697754e-01 1.923988312482833862e-01 -2.626125514507293701e-01 3.961712867021560669e-02 -5.980904214084148407e-03 -3.773209452629089355e-02 2.043708860874176025e-01 -8.163574337959289551e-02 3.983472585678100586e-01 -3.757677972316741943e-01 -3.318305313587188721e-01 1.465413570404052734e-01 -1.098517142236232758e-02 1.247096508741378784e-01
1.154925152659416199e-01 -1.931654661893844604e-01 -1.445727050304412842e-01 3.386616334319114685e-02 1.353186666965484619e-01 2.651765942573547363e-01 -5.027540493756532669e-03 -2.116571217775344849e-01 -2.124305218458175659e-01 -1.075060889124870300e-01 2.290533930063247681e-01 3.989685773849487305e-01 7.553838193416595459e-03 7.787410169839859009e-02 1.277816742658615112e-01 2.197451889514923096e-01 -1.481113433837890625e-01 -1.334263104945421219e-02 1.183388158679008484e-01 -1.116500347852706909e-01 -2.751951515674591064e-01 3.124360926449298859e-02 -2.579432427883148193e-01 7.057621330022811890e-02 1.317788660526275635e-01 -1.423318684101104736e-01 3.004384040832519531e-01 -2.017383426427841187e-01 -1.634668856859207153e-01 1.349096149206161499e-01 -6.780540943145751953e-02 1.996725797653198242e-01
3.022345602512359619e-01 -1.236790195107460022e-01 -3.746163547039031982e-01 -1.239916868507862091e-02 4.286682605743408203e-02 3.199316561222076416e-01 -2.716572284698486328e-01 4.161634668707847595e-02 -1.761272549629211426e-01 -1.840835362672805786e-01 -1.660384982824325562e-01 1.142768561840057373e-02 2.587808296084403992e-02 4.067992046475410461e-02 1.627558022737503052e-01 4.318713843822479248e-01 -7.929883152246475220e-02 -1.157350689172744751e-01 -1.259689331054687500e-01 8.383158594369888306e-02 1.507233977317810059e-01 4.751087725162506104e-02 -1.089494004845619202e-01 -1.528335958719253540e-01 1.482102721929550171e-01 5.013316869735717773e-02 1.941074579954147339e-01 1.153769567608833313e-01 -2.724934555590152740e-02 -9.730145335197448730e-02 -2.710517048835754395e-01 -5.726504325866699219e-02
8.910334855318069458e-02 -2.079621851444244385e-01 9.620936214923858643e-02 -3.335184156894683838e-01 -1.820712350308895111e-02 5.427065119147300720e-02 -2.106648683547973633e-01 2.115731127560138702e-02 -3.638252913951873779e-01 -1.433248817920684814e-01 1.474798470735549927e-01 -1.363197565078735352e-01 -1.376724615693092346e-02 4.278853535652160645e-01 -7.556286454200744629e-02 1.922891885042190552e-01 -7.045652717351913452e-02 1.284991800785064697e-01 -4.334309101104736328e-01 -1.803151965141296387e-01 -8.382750302553176880e-02 1.028177440166473389e-01 7.904122024774551392e-02 -1.223086193203926086e-01 7.958927750587463379e-02 -4.867390170693397522e-02 1.933508068323135376e-01 -1.083386763930320740e-01 -5.183252971619367599e-03 1.382955312728881836e-01 -1.388109009712934494e-02 -5.643304809927940369e-02
1.493762880563735962e-01 6.468573212623596191e-02 3.339406251907348633e-01 -2.560838460922241211e-01 -5.256006494164466858e-02 1.622567921876907349e-01 -1.571802794933319092e-01 1.629092693328857422e-01 -4.613862335681915283e-01 -2.684180736541748047e-01 -1.670665144920349121e-01 2.047205716371536255e-01 -9.639642387628555298e-02 7.617752999067306519e-02 -1.867263764142990112e-02 -3.703498095273971558e-02 -1.159402355551719666e-01 1.009095460176467896e-01 -9.523183107376098633e-02 -3.320445492863655090e-02 -2.354283183813095093e-01 -1.012936979532241821e-02 -2.783187031745910645e-01 -2.517320513725280762e-01 1.471206843852996826e-01 1.756100542843341827e-02 1.550438851118087769e-01 -2.243913263082504272e-01 -6.530829519033432007e-02 9.792406857013702393e-02 -7.241214625537395477e-03 6.406315416097640991e-02
4.830810800194740295e-02 -1.325551122426986694e-01 2.524748444557189941e-01 -3.976601958274841309e-01 -1.953551918268203735e-02 -6.897468119859695435e-02 -2.592073678970336914e-01 3.441745042800903320e-02 -4.589232206344604492e-01 -2.619790472090244293e-02 7.947257906198501587e-02 3.264962136745452881e-02 1.288022845983505249e-01 1.659250259399414062e-01 -5.491332337260246277e-02 1.106109172105789185e-01 1.663850434124469757e-02 7.018647342920303345e-02 -3.763351440429687500e-01 -1.707091927528381348e-01 3.310086205601692200e-02 2.866956219077110291e-02 -1.843003034591674805e-01 -1.559445708990097046e-01 3.795111924409866333e-02 8.630810678005218506e-02 1.479566544294357300e-01 -9.953118115663528442e-02 2.720196545124053955e-01 1.319783478975296021e-01 -7.303369790315628052e-02 1.817867308855056763e-01
-1.161328889429569244e-02 2.579966792836785316e-03 -1.995421350002288818e-01 2.205366194248199463e-01 1.096552610397338867e-01 2.591833472251892090e-01 -4.160304367542266846e-01 -2.411893904209136963e-01 -2.509824931621551514e-02 -9.552627056837081909e-02 -1.579047553241252899e-02 -2.899452857673168182e-02 -3.783453255891799927e-02 1.934789121150970459e-01 8.201704174280166626e-02 1.536444872617721558e-01 -3.050799248740077019e-03 -2.370080053806304932e-01 -2.260300144553184509e-02 -1.404647827148437500e-01 -1.059402376413345337e-01 7.769226282835006714e-02 -3.970816135406494141e-01 1.171658486127853394e-01 -1.862608343362808228e-01 1.932437531650066376e-02 1.344255357980728149e-01 -3.232003152370452881e-01 2.631586603820323944e-02 -1.941820234060287476e-02 -8.578142523765563965e-02 2.996654510498046875e-01
4.352138563990592957e-02 1.700664758682250977e-01 1.349881105124950409e-02 1.401330381631851196e-01 -2.044743746519088745e-01 3.035769462585449219e-01 -1.453943550586700439e-01 -3.734944015741348267e-02 -1.550013273954391479e-01 6.672435253858566284e-02 -1.069167628884315491e-01 -1.126388087868690491e-01 -8.564344793558120728e-02 1.694293506443500519e-02 1.634740829467773438e-01 -8.008400350809097290e-02 -8.434684574604034424e-02 1.183025762438774109e-01 -4.051866829395294189e-01 -3.542049527168273926e-01 -1.176090165972709656e-01 4.337616264820098877e-02 4.235437512397766113e-02 -9.450457245111465454e-02 2.462789863348007202e-01 -1.191816702485084534e-01 3.037616908550262451e-01 1.099514309316873550e-02 1.186586394906044006e-01 1.457239538431167603e-01 2.567126154899597168e-01 3.063549101352691650e-01
3.705848008394241333e-02 -7.621345669031143188e-02 1.211602389812469482e-01 -2.728362679481506348e-01 1.520776748657226562e-01 6.660278886556625366e-02 -3.755503296852111816e-01 -4.181680455803871155e-02 5.265072453767061234e-03 -4.373320937156677246e-02 -1.405073143541812897e-02 -7.603918015956878662e-02 9.480116516351699829e-02 -5.611180514097213745e-02 1.290037333965301514e-01 3.167979121208190918e-01 3.592381998896598816e-02 5.114666372537612915e-02 -1.437669247388839722e-01 3.522210940718650818e-02 -9.199937433004379272e-02 -6.898660957813262939e-02 -4.623867869377136230e-01 -3.383646011352539062e-01 2.054218947887420654e-01 5.846449732780456543e-02 2.914603054523468018e-01 7.801653444766998291e-02 -4.680451820604503155e-04 2.947605252265930176e-01 -7.187194377183914185e-02 -1.604194566607475281e-02
2.887493669986724854e-01 2.107388377189636230e-01 -2.913194475695490837e-03 -3.769545555114746094e-01 6.940659880638122559e-02 4.447504132986068726e-02 -1.895630508661270142e-01 -1.548843979835510254e-01 -3.445503711700439453e-01 -2.643136084079742432e-01 -1.554575413465499878e-01 3.549923375248908997e-02 7.153987884521484375e-02 8.848399668931961060e-02 -8.850899338722229004e-02 -8.495579659938812256e-02 -1.433418989181518555e-01 -7.394978404045104980e-02 -2.419030517339706421e-01 -6.874559819698333740e-02 1.711563915014266968e-01 2.789148502051830292e-02 -3.369313478469848633e-02 -2.313744276762008667e-01 1.119267866015434265e-01 1.322394907474517822e-01 2.203814685344696045e-01 -2.196263074874877930e-01 -2.021375298500061035e-01 -1.529808044433593750e-01 -2.305482178926467896e-01 5.616456642746925354e-02
4.062574356794357300e-02 2.489499151706695557e-01 -3.735643252730369568e-02 6.544089410454034805e-03 4.721172526478767395e-02 3.251777291297912598e-01 -2.030601650476455688e-01 1.111557707190513611e-01 1.425087451934814453e-01 -1.344794631004333496e-01 -2.615937590599060059e-01 -3.627736568450927734e-01 4.269403219223022461e-02 4.068506509065628052e-02 1.009301561862230301e-02 2.616939246654510498e-01 -2.130251377820968628e-01 -4.364944621920585632e-02 -1.128754094243049622e-01 1.626291275024414062e-01 1.296406835317611694e-01 1.860093027353286743e-01 -3.091061413288116455e-01 -1.812957227230072021e-01 -5.375318601727485657e-02 -4.309087991714477539e-02 2.468514889478683472e-01 -2.665262520313262939e-01 5.183502286672592163e-02 -7.735705003142356873e-03 1.085221022367477417e-01 2.129476666450500488e-01
1.888915300369262695e-01 5.845987796783447266e-02 -1.051349285989999771e-02 -1.558585762977600098e-01 4.255075380206108093e-02 1.339258849620819092e-01 -3.896020054817199707e-01 1.332788467407226562e-01 -3.810455501079559326e-01 -5.944399908185005188e-02 6.222920864820480347e-02 -5.645009875297546387e-02 1.314852088689804077e-01 1.685161516070365906e-02 -7.303649932146072388e-02 1.689340472221374512e-01 -6.731223315000534058e-02 -5.193257331848144531e-01 -2.808423042297363281e-01 -1.399811357259750366e-01 -2.522932738065719604e-02 1.272867918014526367e-01 3.510414063930511475e-02 3.649362595751881599e-03 5.634782463312149048e-02 -4.426680877804756165e-02 1.242701783776283264e-01 5.870690569281578064e-02 1.898266673088073730e-01 3.715014085173606873e-02 2.280015200376510620e-01 1.891093552112579346e-01
8.963017724454402924e-03 1.125847771763801575e-01 -2.794973552227020264e-01 2.861386910080909729e-02 1.465228646993637085e-01 1.662227213382720947e-01 -2.491904646158218384e-01 -1.823340170085430145e-02 -3.746140301227569580e-01 -4.537248983979225159e-02 -1.036971658468246460e-01 4.157125018537044525e-03 -2.420542538166046143e-01 4.270302131772041321e-02 -1.383148282766342163e-01 2.231158614158630371e-01 -7.978309690952301025e-02 4.524569213390350342e-02 -1.418431997299194336e-01 2.795185744762420654e-01 1.018591076135635376e-01 1.360196322202682495e-01 -6.397403776645660400e-02 1.449905633926391602e-01 2.582278251647949219e-01 -5.789426621049642563e-03 2.247646749019622803e-01 -3.544009923934936523e-01 -1.889654546976089478e-01 5.277722328901290894e-02 2.551712095737457275e-01 8.482452481985092163e-02
-3.944109193980693817e-03 2.177865505218505859e-01 1.584695130586624146e-01 1.262172162532806396e-01 1.791746467351913452e-01 3.386940062046051025e-01 -1.700155138969421387e-01 -3.617997840046882629e-02 3.774235257878899574e-03 -1.087419837713241577e-01 -3.039074689149856567e-02 -1.336235404014587402e-01 1.625814586877822876e-01 1.599662899971008301e-01 -1.120441360399127007e-03 9.084950387477874756e-02 -8.156913518905639648e-02 -1.401513582095503807e-03 -4.240698218345642090e-01 1.091256290674209595e-01 -9.461774677038192749e-02 2.910532355308532715e-01 -4.218472838401794434e-01 -1.096527725458145142e-01 -1.277712434530258179e-01 8.572250604629516602e-02 3.118826448917388916e-01 -1.124926358461380005e-01 8.132426440715789795e-02 -1.328186988830566406e-01 -4.137564450502395630e-02 -4.445157200098037720e-02
-2.055595628917217255e-02 7.419281173497438431e-03 -3.079408593475818634e-02 -1.619739532470703125e-01 1.567438840866088867e-01 -9.867866523563861847e-03 -3.509997427463531494e-01 4.808243364095687866e-02 -2.695966064929962158e-01 -7.134497910737991333e-02 8.563211560249328613e-02 1.990739256143569946e-02 -2.976294420659542084e-02 5.715640634298324585e-02 1.144820302724838257e-01 2.323385775089263916e-01 -2.241644114255905151e-01 -3.855254352092742920e-01 -3.262371420860290527e-01 -2.040882557630538940e-01 -1.141637712717056274e-01 2.165697515010833740e-01 1.194698968902230263e-03 -1.485483795404434204e-01 2.360429018735885620e-01 -8.202870190143585205e-02 2.100959718227386475e-01 2.303060442209243774e-01 1.740085631608963013e-01 -3.486882895231246948e-02 -5.656555294990539551e-02 2.052598148584365845e-01
5.769759789109230042e-02 -5.332117900252342224e-02 -5.138780549168586731e-02 -1.629252135753631592e-01 -7.582091540098190308e-02 6.481612473726272583e-02 -2.359703332185745239e-01 1.076704412698745728e-01 -4.097289443016052246e-01 -8.455867320299148560e-02 7.762577384710311890e-02 1.231447979807853699e-01 8.251939900219440460e-03 2.666394412517547607e-01 -1.329313069581985474e-01 3.117730841040611267e-02 -1.882097572088241577e-01 1.202165633440017700e-01 -5.048989057540893555e-01 -1.855668574571609497e-01 -1.021124497056007385e-01 2.534715235233306885e-01 1.195280328392982483e-01 -1.965123265981674194e-01 1.656816303730010986e-01 8.776116371154785156e-02 1.437720060348510742e-01 -2.797120064496994019e-02 1.407421678304672241e-01 1.735767424106597900e-01 -9.348766505718231201e-02 1.389158368110656738e-01
3.039118051528930664e-01 1.259744614362716675e-01 -1.832368820905685425e-01 9.959828853607177734e-02 2.860594391822814941e-01 1.537667810916900635e-01 -1.923769712448120117e-01 -1.132695078849792480e-01 -1.698750555515289307e-01 -2.704414427280426025e-01 3.489087894558906555e-02 -2.415887713432312012e-01 -3.055678494274616241e-02 1.541433185338973999e-01 -2.990781702101230621e-02 2.504326105117797852e-01 -7.255809009075164795e-02 -3.710995987057685852e-02 2.149309962987899780e-01 -2.420384883880615234e-01 -1.956062316894531250e-01 5.334666371345520020e-02 -3.116337358951568604e-01 -1.221601441502571106e-01 1.661068797111511230e-01 8.915144950151443481e-02 -2.574517577886581421e-02 -2.762418687343597412e-01 -2.309300154447555542e-01 -1.982566900551319122e-03 2.378107793629169464e-02 1.099990606307983398e-01
2.298221439123153687e-01 1.398935317993164062e-01 -8.038687705993652344e-02 -1.139539256691932678e-01 -1.750034280121326447e-02 -5.765214189887046814e-02 -2.053823173046112061e-01 -2.513525187969207764e-01 -1.376008689403533936e-01 -5.460509285330772400e-02 2.435491234064102173e-02 4.875037819147109985e-02 -3.575994074344635010e-02 -3.205095650628209114e-03 -2.696957066655158997e-02 2.308638095855712891e-01 -2.386649996042251587e-01 -5.366669967770576477e-03 -3.471318185329437256e-01 -6.492547690868377686e-02 -1.029359847307205200e-01 -6.352815777063369751e-02 -3.578701913356781006e-01 2.894392907619476318e-01 -2.403128743171691895e-01 -2.078224346041679382e-02 1.880909800529479980e-01 1.335998717695474625e-02 2.305130213499069214e-01 -5.965642258524894714e-02 -1.675672680139541626e-01 3.637002110481262207e-01
-7.883796468377113342e-03 9.801923483610153198e-02 -6.701356917619705200e-02 1.851953566074371338e-01 2.765394151210784912e-01 1.770115941762924194e-01 -1.576684415340423584e-01 -2.167939543724060059e-01 -2.698025703430175781e-01 1.667662709951400757e-01 -1.008004471659660339e-01 -2.589295245707035065e-02 6.758221238851547241e-02 3.037883043289184570e-01 -6.043988093733787537e-02 1.676514893770217896e-01 -2.523975633084774017e-02 -4.225587472319602966e-02 -8.131799846887588501e-02 -7.141786068677902222e-02 -3.043175935745239258e-01 3.070456981658935547e-01 -2.563890218734741211e-01 -1.369567960500717163e-01 -1.309302076697349548e-02 7.680188864469528198e-02 3.916245102882385254e-01 7.151886075735092163e-02 4.466135799884796143e-02 6.251805275678634644e-02 -9.939969517290592194e-03 2.752352058887481689e-01
1.224382519721984863e-01 -1.058373525738716125e-01 -7.225971668958663940e-02 -1.894168853759765625e-01 2.920217812061309814e-02 1.567231267690658569e-01 -1.272854804992675781e-01 -1.318559199571609497e-01 -1.828189045190811157e-01 -2.405855804681777954e-01 -7.740482687950134277e-02 -3.295537084341049194e-02 3.566985577344894409e-02 2.642089724540710449e-01 1.103705689311027527e-01 1.721429675817489624e-01 -5.306475982069969177e-02 6.154673919081687927e-02 5.708888918161392212e-02 4.512158408761024475e-02 -2.769902050495147705e-01 2.796250581741333008e-01 -5.870517492294311523e-01 -8.691044151782989502e-02 -2.705915831029415131e-03 -4.011173918843269348e-02 9.893004596233367920e-02 -1.018588319420814514e-01 -1.960246823728084564e-02 -1.825636625289916992e-01 -2.611672878265380859e-01 1.404734849929809570e-01
3.227512165904045105e-02 -1.859075278043746948e-01 1.035382971167564392e-01 1.952758729457855225e-01 -1.187320575118064880e-01 4.177198112010955811e-01 -2.458412647247314453e-01 -2.790350615978240967e-01 -2.382403705269098282e-03 5.715651810169219971e-02 -6.464030593633651733e-02 2.670283913612365723e-01 8.775234967470169067e-02 2.967721223831176758e-01 5.829856544733047485e-02 1.090765222907066345e-01 -1.066071391105651855e-01 1.715154796838760376e-01 -1.122214552015066147e-02 -4.111954942345619202e-02 1.837763376533985138e-02 -1.918412894010543823e-01 1.153106689453125000e-01 6.864016503095626831e-02 1.042295470833778381e-01 -6.279123574495315552e-02 3.753886520862579346e-01 -1.371284127235412598e-01 -6.141575053334236145e-02 2.541087567806243896e-02 6.190286204218864441e-02 3.439581096172332764e-01
2.352240234613418579e-01 1.032115072011947632e-01 1.177770942449569702e-01 5.295837670564651489e-02 9.948135912418365479e-02 1.429074853658676147e-01 -1.653879880905151367e-01 1.487472355365753174e-01 -2.893679141998291016e-01 1.208984330296516418e-01 -1.235088035464286804e-01 -1.701531559228897095e-01 1.377160400152206421e-01 2.715272307395935059e-01 -2.361815571784973145e-01 1.168665960431098938e-01 -8.341120183467864990e-02 -7.668086141347885132e-02 -8.200940489768981934e-02 3.486390784382820129e-02 -3.962839841842651367e-01 1.308717578649520874e-01 -5.524567142128944397e-02 -2.031065672636032104e-01 3.274127244949340820e-01 -3.239233978092670441e-03 -4.236216656863689423e-03 9.809050709009170532e-02 -2.505908608436584473e-01 -3.040637075901031494e-02 1.034535691142082214e-01 3.198912143707275391e-01
3.389308154582977295e-01 1.210631355643272400e-01 -3.485200703144073486e-01 1.303998976945877075e-01 8.257687091827392578e-03 2.137074619531631470e-01 -4.168885350227355957e-01 1.427657753229141235e-01 1.583093553781509399e-01 -1.790756732225418091e-01 -6.827768683433532715e-02 1.183600630611181259e-02 -5.841460544615983963e-03 9.535309672355651855e-02 7.647433876991271973e-02 1.128325089812278748e-01 4.702346399426460266e-02 -1.509813219308853149e-01 -3.106612563133239746e-01 -1.037542447447776794e-01 -1.070561781525611877e-01 2.372718453407287598e-01 1.517844107002019882e-02 -9.859095513820648193e-02 1.748037338256835938e-01 -3.045429103076457977e-02 5.461382865905761719e-02 4.514576494693756104e-02 2.505859434604644775e-01 1.708997786045074463e-01 -1.240690276026725769e-01 2.203523963689804077e-01
2.259800955653190613e-02 6.394416093826293945e-02 -1.657742559909820557e-01 -1.183132305741310120e-01 -1.854426115751266479e-01 1.399068236351013184e-01 -1.388958990573883057e-01 2.606105208396911621e-01 5.928306654095649719e-02 -3.738917410373687744e-03 -2.178839594125747681e-01 -3.153184950351715088e-01 7.455468177795410156e-02 2.213110625743865967e-01 1.376001089811325073e-01 2.364847362041473389e-01 -1.477019488811492920e-01 7.429147511720657349e-02 -1.603438258171081543e-01 -7.956329733133316040e-02 8.391478657722473145e-02 4.426308721303939819e-02 -4.093684256076812744e-01 2.653004042804241180e-02 -1.339882016181945801e-01 6.999438256025314331e-02 2.707172334194183350e-01 -1.705343723297119141e-01 -4.367759823799133301e-02 1.145008578896522522e-01 4.099126532673835754e-02 3.928639888763427734e-01
1.807368397712707520e-01 7.878820598125457764e-02 -9.180832654237747192e-03 -1.757521778345108032e-01 -9.751609526574611664e-03 2.457855194807052612e-01 -8.309391885995864868e-02 9.388057887554168701e-02 -3.816284537315368652e-01 -2.243455648422241211e-01 2.797736600041389465e-02 -1.716194599866867065e-01 -2.649179287254810333e-02 4.694310948252677917e-02 -3.237255513668060303e-01 2.172814905643463135e-01 -1.571867913007736206e-01 -9.776894748210906982e-02 -2.885388731956481934e-01 -3.338916897773742676e-01 -1.632432192564010620e-01 1.867672801017761230e-01 1.897124946117401123e-01 2.095209658145904541e-01 1.015580222010612488e-01 -1.087534427642822266e-01 1.927530914545059204e-01 -1.647119224071502686e-01 -7.005808502435684204e-02 7.554043084383010864e-02 7.192719727754592896e-02 1.302315387874841690e-02
1.161242201924324036e-01 2.803073823451995850e-01 -1.896396428346633911e-01 5.297094583511352539e-03 -1.335712522268295288e-01 1.443420797586441040e-01 -1.135998293757438660e-01 2.737431824207305908e-01 -2.753074467182159424e-01 -1.114698201417922974e-01 1.950729340314865112e-01 -8.024814724922180176e-02 8.833406120538711548e-02 1.214139163494110107e-01 -1.662356257438659668e-01 3.614304661750793457e-01 -1.912015527486801147e-01 -2.744990587234497070e-01 -3.106367290019989014e-01 1.202672719955444336e-01 1.602641423232853413e-03 6.905341148376464844e-02 -2.527387142181396484e-01 1.325305253267288208e-01 1.345158368349075317e-01 -2.188361436128616333e-02 1.697062328457832336e-02 -1.351436525583267212e-01 -1.481949836015701294e-01 2.106290608644485474e-01 1.134466603398323059e-01 8.069170266389846802e-02
1.489740163087844849e-01 1.552191525697708130e-01 -3.808429837226867676e-01 -1.290044337511062622e-01 -2.737546339631080627e-02 2.200678549706935883e-02 -2.623394727706909180e-01 1.355211138725280762e-01 -5.870136246085166931e-02 -9.687109291553497314e-02 2.414250969886779785e-01 -6.877597421407699585e-03 2.765736877918243408e-01 3.010961115360260010e-01 -1.780399680137634277e-01 1.964376717805862427e-01 9.594713337719440460e-03 -5.844598263502120972e-02 -1.016644909977912903e-01 2.434278577566146851e-01 -1.722720563411712646e-01 3.144890815019607544e-02 -3.475597873330116272e-02 -2.597358226776123047e-01 5.694209784269332886e-02 -5.382316187024116516e-02 3.454491496086120605e-01 -2.387613356113433838e-01 -5.050598084926605225e-02 -4.690832272171974182e-02 1.223866045475006104e-01 1.426812261343002319e-01
8.060674369335174561e-02 3.185382187366485596e-01 1.243136972188949585e-01 -3.297375738620758057e-01 4.261671379208564758e-02 2.524932026863098145e-01 -3.585861623287200928e-01 -2.577006220817565918e-01 -1.401970684528350830e-01 1.557112187147140503e-01 -1.203215420246124268e-01 6.998802721500396729e-02 5.287831276655197144e-02 -1.247903406620025635e-01 1.452330797910690308e-01 2.770063281059265137e-01 -8.944989740848541260e-02 -3.796657919883728027e-02 -1.519654840230941772e-01 -4.766695573925971985e-02 -4.688085615634918213e-02 -2.528703026473522186e-02 -9.281662851572036743e-02 1.793669313192367554e-01 3.323180377483367920e-01 1.264645755290985107e-01 8.810133486986160278e-02 -1.423172950744628906e-01 1.899376064538955688e-01 -2.149409204721450806e-01 -5.152814090251922607e-02 1.000663414597511292e-01
2.084452211856842041e-01 1.095181852579116821e-01 -3.863202035427093506e-02 9.151765704154968262e-02 -9.124923497438430786e-02 2.544722557067871094e-01 -2.865681648254394531e-01 1.360376477241516113e-01 2.455290108919143677e-01 -1.025808528065681458e-01 -1.802548021078109741e-01 -2.486840933561325073e-01 -1.336873788386583328e-02 3.147143125534057617e-01 4.929300025105476379e-02 3.001607060432434082e-01 -3.419815301895141602e-01 -5.857637152075767517e-02 -1.271950453519821167e-01 4.230919480323791504e-02 9.512869268655776978e-02 1.138369292020797729e-01 -1.623048186302185059e-01 5.526693537831306458e-02 4.202169179916381836e-02 2.422539889812469482e-01 1.196618527173995972e-01 -3.066378533840179443e-01 -1.306627392768859863e-01 1.493009775876998901e-01 7.850407809019088745e-02 1.941732596606016159e-03
-2.032126858830451965e-02 -1.085110232234001160e-01 6.567658483982086182e-02 -2.633519470691680908e-01 2.146288901567459106e-01 1.439579129219055176e-01 -1.667221337556838989e-01 -2.462992966175079346e-01 -6.999056041240692139e-02 -1.915088593959808350e-01 2.466177642345428467e-01 -3.114862367510795593e-02 1.540805548429489136e-01 -1.604529619216918945e-01 9.614901244640350342e-02 2.633898556232452393e-01 -1.400373876094818115e-01 -2.123357802629470825e-01 -3.993175327777862549e-01 -2.991883270442485809e-02 -1.739937365055084229e-01 1.544499653391540051e-03 -1.266387403011322021e-01 2.188260108232498169e-01 -6.900384277105331421e-02 1.631766855716705322e-01 1.988032609224319458e-01 -1.129223033785820007e-01 2.497403025627136230e-01 9.874659031629562378e-02 6.067111343145370483e-02 2.207187861204147339e-01
8.316180109977722168e-02 9.193240851163864136e-02 1.422401517629623413e-01 -2.021735459566116333e-01 1.178416460752487183e-01 3.062618374824523926e-01 -4.078710675239562988e-01 -1.091039031744003296e-01 -1.950461268424987793e-01 -3.959233462810516357e-01 -2.334067374467849731e-01 -1.550128608942031860e-01 -1.988477632403373718e-02 1.300634592771530151e-01 -1.647983193397521973e-01 -2.371340245008468628e-02 8.425954729318618774e-02 -9.964983910322189331e-02 -3.508659079670906067e-02 9.899784624576568604e-02 -2.531445324420928955e-01 1.231086328625679016e-01 -1.852257847785949707e-01 -8.146051317453384399e-02 6.861107796430587769e-02 -6.066552177071571350e-02 2.412703335285186768e-01 -1.363105177879333496e-01 1.149883717298507690e-01 -1.615946441888809204e-01 1.737503707408905029e-01 1.276488304138183594e-01
1.266013085842132568e-01 2.660923600196838379e-01 -1.467447541654109955e-02 1.990680247545242310e-01 -1.347255194559693336e-03 1.344058513641357422e-01 -1.526399701833724976e-01 -4.162098839879035950e-02 -1.400218252092599869e-02 -2.183521538972854614e-01 -2.138613313436508179e-01 1.649874448776245117e-01 8.868675678968429565e-03 1.666902303695678711e-01 -7.706870092079043388e-04 2.678998410701751709e-01 -1.021335646510124207e-01 -9.507386386394500732e-02 -3.186137974262237549e-01 1.625926196575164795e-01 2.973267436027526855e-01 6.015356048010289669e-04 -1.497165113687515259e-01 2.252791970968246460e-01 2.764221131801605225e-01 8.650329709053039551e-02 1.125792413949966431e-01 2.909222245216369629e-02 -1.533283889293670654e-01 3.509166538715362549e-01 1.846480816602706909e-01 1.503628343343734741e-01
4.169541597366333008e-01 -1.349758636206388474e-02 -8.380833268165588379e-02 -5.977791920304298401e-02 1.016855463385581970e-01 1.695943027734756470e-01 -1.107344180345535278e-01 -2.424022108316421509e-01 -1.045868173241615295e-02 -2.643713951110839844e-01 2.678754925727844238e-01 1.906863530166447163e-03 -4.942076280713081360e-02 -2.757209353148937225e-02 -1.092388853430747986e-01 2.663721144199371338e-01 -2.693148516118526459e-02 -1.172766834497451782e-01 -7.121076341718435287e-04 -3.437583744525909424e-01 -2.663982510566711426e-01 -4.765374958515167236e-02 -4.037868976593017578e-01 9.721459448337554932e-02 1.957035362720489502e-01 -5.680887494236230850e-03 3.797559067606925964e-02 -2.273396998643875122e-01 2.198117226362228394e-02 1.148146390914916992e-02 -8.170042186975479126e-02 1.624141633510589600e-02
2.113187760114669800e-01 1.783118098974227905e-01 -1.329751163721084595e-01 -1.291821449995040894e-01 -6.935512274503707886e-02 1.104602366685867310e-01 -2.708837017416954041e-02 2.142716795206069946e-01 -1.685449928045272827e-01 -7.557639479637145996e-02 -4.824608564376831055e-02 -7.997481524944305420e-02 1.952181905508041382e-01 4.422076046466827393e-01 2.950121089816093445e-02 3.289584815502166748e-01 6.484517455101013184e-02 -1.801850087940692902e-02 -1.899543553590774536e-01 1.930531710386276245e-01 5.119352601468563080e-03 -7.336084544658660889e-02 -1.987824440002441406e-01 7.055838406085968018e-02 3.294028937816619873e-01 2.449488788843154907e-01 -9.685148485004901886e-03 -1.352197080850601196e-01 7.493937760591506958e-02 2.974627912044525146e-01 1.466109305620193481e-01 9.835998713970184326e-02
2.092667669057846069e-01 -1.081399619579315186e-01 -1.872536987066268921e-01 -1.913329809904098511e-01 -1.006845384836196899e-01 2.180761843919754028e-01 -3.955581039190292358e-02 9.049749001860618591e-03 -1.672018021345138550e-01 3.863022103905677795e-02 -1.955015361309051514e-01 -4.027529358863830566e-01 2.388109862804412842e-01 3.217445611953735352e-01 3.007777035236358643e-01 3.156850039958953857e-01 1.638784706592559814e-01 1.650790721178054810e-01 -2.067423015832901001e-01 -1.211524680256843567e-01 3.239405807107686996e-03 7.068103179335594177e-03 2.053193189203739166e-02 -2.239932119846343994e-02 3.230440616607666016e-02 -2.999481745064258575e-03 1.020896807312965393e-01 -1.271483004093170166e-01 -5.575077235698699951e-02 2.018324434757232666e-01 5.011689290404319763e-02 2.154918313026428223e-01
4.759483039379119873e-02 -1.859370768070220947e-01 1.148135736584663391e-01 -1.045488715171813965e-01 1.076648756861686707e-01 3.263590633869171143e-01 -4.408896714448928833e-02 1.247676610946655273e-01 -4.623965620994567871e-01 -1.426748633384704590e-01 1.611326038837432861e-01 -1.431349385529756546e-02 -1.284446567296981812e-01 3.018438220024108887e-01 4.286542534828186035e-02 1.991725116968154907e-01 -1.164853870868682861e-01 6.113568786531686783e-03 -3.805681169033050537e-01 -1.424458771944046021e-01 -1.904527395963668823e-01 1.767054498195648193e-01 1.797293722629547119e-01 2.383721247315406799e-02 8.753038197755813599e-02 5.659643933176994324e-02 1.006659716367721558e-01 1.368293073028326035e-02 -2.074488401412963867e-01 1.977025270462036133e-01 -9.015585482120513916e-02 -5.877538397908210754e-02
1.437607109546661377e-01 -2.266227304935455322e-01 1.500965952873229980e-01 -2.893348336219787598e-01 9.042237699031829834e-02 -8.237089961767196655e-03 -2.537782788276672363e-01 -7.485035806894302368e-02 -3.746687769889831543e-01 -1.415290534496307373e-01 9.037969261407852173e-02 -9.779459238052368164e-02 9.158188104629516602e-02 2.218398600816726685e-01 -5.543874949216842651e-02 1.432122439146041870e-01 -1.858142912387847900e-01 1.162640079855918884e-01 -4.990966022014617920e-01 -1.344969868659973145e-01 3.797740209847688675e-03 -3.448079153895378113e-02 -4.010442644357681274e-03 -2.304600030183792114e-01 3.159765154123306274e-02 1.537398844957351685e-01 6.784193962812423706e-02 -1.650085747241973877e-01 1.533097475767135620e-01 1.909881643950939178e-02 -1.729785501956939697e-01 6.588803231716156006e-02
2.150932848453521729e-01 -3.950470685958862305e-02 5.320950970053672791e-02 1.622194051742553711e-01 3.563457727432250977e-02 2.510350644588470459e-01 -1.040221527218818665e-01 8.326457440853118896e-02 -2.040462940931320190e-01 1.860459707677364349e-02 -9.497714042663574219e-02 1.797155439853668213e-01 1.812827885150909424e-01 1.318045109510421753e-01 2.039819210767745972e-01 8.537872135639190674e-02 -3.166639506816864014e-01 -3.191429376602172852e-01 6.012154743075370789e-02 -1.135055795311927795e-01 1.781971380114555359e-02 9.113934636116027832e-02 -3.891508281230926514e-01 2.285753004252910614e-02 4.260128736495971680e-02 -1.578098386526107788e-01 7.243382930755615234e-02 -2.799722254276275635e-01 -2.393200546503067017e-01 1.540951579809188843e-01 3.637080639600753784e-02 2.943624556064605713e-01
1.588381379842758179e-01 -1.239261329174041748e-01 -1.644649505615234375e-01 -1.312125325202941895e-01 -4.326748102903366089e-02 4.254919588565826416e-01 -1.472362726926803589e-01 9.196442365646362305e-02 -2.615830600261688232e-01 9.662981331348419189e-02 -2.663046419620513916e-01 -1.530257463455200195e-01 7.889951765537261963e-02 5.934197083115577698e-02 2.288963049650192261e-01 1.485020518302917480e-01 -2.537009306252002716e-02 2.474120818078517914e-02 -1.249589473009109497e-01 2.504565417766571045e-01 -1.867210268974304199e-01 -1.198985893279314041e-02 -1.968555003404617310e-01 6.741581857204437256e-02 3.148626387119293213e-01 3.327952325344085693e-01 2.099347067996859550e-03 -1.483091711997985840e-01 -1.675764098763465881e-02 -2.790719829499721527e-02 1.076489388942718506e-01 2.082333713769912720e-01
2.098260223865509033e-01 1.228427737951278687e-01 -1.459454745054244995e-01 -2.612757682800292969e-01 1.225595399737358093e-01 1.295935809612274170e-01 -1.221297904849052429e-01 -2.789429426193237305e-01 -2.753100991249084473e-01 -1.399428695440292358e-01 1.696349680423736572e-01 1.815072447061538696e-02 2.898244932293891907e-02 -9.902538359165191650e-02 -4.837112501263618469e-02 3.212415277957916260e-01 1.246295273303985596e-01 -2.501563131809234619e-01 -2.554929256439208984e-01 -1.629101783037185669e-01 -9.630538523197174072e-03 2.041440457105636597e-01 1.506679058074951172e-01 2.376851290464401245e-01 1.731294393539428711e-01 -1.347002387046813965e-01 2.313151508569717407e-01 -9.777273982763290405e-02 9.057771414518356323e-02 -8.400490880012512207e-02 4.137936234474182129e-02 2.589658200740814209e-01
3.736798763275146484e-01 1.157913580536842346e-01 1.614910736680030823e-02 2.092862278223037720e-01 6.299288012087345123e-03 -4.876472800970077515e-02 -2.504321932792663574e-01 -2.709614336490631104e-01 -2.038751840591430664e-01 -1.038355380296707153e-01 -8.698627352714538574e-03 2.868907153606414795e-01 1.093773022294044495e-01 2.186037451028823853e-01 9.143596142530441284e-02 2.977446913719177246e-01 -4.543948173522949219e-02 6.150982808321714401e-03 -2.646981179714202881e-01 7.284420076757669449e-03 -1.434796024113893509e-02 -2.164043672382831573e-02 -2.403511255979537964e-01 -2.546926029026508331e-02 -9.231460094451904297e-02 -1.565281599760055542e-01 -1.713550984859466553e-01 -6.304212659597396851e-02 6.873179972171783447e-02 -3.690049052238464355e-02 8.446492138318717480e-04 4.112044870853424072e-01
-6.425413489341735840e-02 3.152667731046676636e-02 -6.572285294532775879e-02 1.483219563961029053e-01 2.185563445091247559e-01 1.856586188077926636e-01 -1.198913902044296265e-01 -3.363996446132659912e-01 -2.501133978366851807e-01 6.082881614565849304e-02 6.954964250326156616e-02 -1.374898254871368408e-01 -2.040129620581865311e-03 3.840117454528808594e-01 -2.117186598479747772e-02 2.704720199108123779e-01 -6.040265038609504700e-02 -1.317444145679473877e-01 -9.692434221506118774e-02 -2.280078269541263580e-02 -1.944648772478103638e-01 3.152101635932922363e-01 -2.395148575305938721e-01 -1.599488258361816406e-01 2.883910946547985077e-02 -5.755287781357765198e-02 3.624766767024993896e-01 7.750904560089111328e-02 1.453254278749227524e-02 1.658488512039184570e-01 -1.429432034492492676e-01 8.354008942842483521e-02
3.848424851894378662e-01 -7.812187075614929199e-03 2.097635269165039062e-01 -1.373894214630126953e-01 -1.752502918243408203e-01 2.248918563127517700e-01 1.292548328638076782e-01 1.211393773555755615e-01 -1.258195936679840088e-01 -2.771919965744018555e-01 -1.335555128753185272e-02 8.680583536624908447e-02 3.072617948055267334e-02 5.951396748423576355e-02 3.321787714958190918e-01 7.687474787235260010e-02 -1.774521619081497192e-01 1.119084805250167847e-01 -1.440794765949249268e-01 -2.026279121637344360e-01 -1.874812096357345581e-01 8.326166868209838867e-02 -1.395989656448364258e-01 1.860197782516479492e-01 2.556132674217224121e-01 -2.736641764640808105e-01 2.960296988021582365e-04 4.760794341564178467e-03 4.272736608982086182e-02 -1.249256283044815063e-01 2.419363409280776978e-01 1.922211945056915283e-01
1.697878986597061157e-01 -5.072657763957977295e-02 -2.273316383361816406e-01 -1.307553946971893311e-01 -5.372639372944831848e-02 3.132610619068145752e-01 -3.476127684116363525e-01 8.183819800615310669e-02 -1.123053506016731262e-01 1.696720905601978302e-02 -8.781590312719345093e-02 -1.482773944735527039e-02 1.885221526026725769e-02 3.747591003775596619e-02 1.884654397144913673e-03 5.514210835099220276e-02 -2.833054959774017334e-01 -6.640786677598953247e-02 -1.063779443502426147e-01 -3.678401708602905273e-01 -2.471965998411178589e-01 1.748043596744537354e-01 -1.861215382814407349e-02 -9.372498095035552979e-02 3.859993219375610352e-01 -3.760618343949317932e-02 1.028830409049987793e-01 9.570956975221633911e-02 1.730729490518569946e-01 2.406393289566040039e-01 1.043075770139694214e-01 2.113066613674163818e-01
1.290784180164337158e-01 -1.891268417239189148e-02 4.867949709296226501e-02 6.330393254756927490e-03 -1.366871781647205353e-02 1.419208049774169922e-01 -2.614928185939788818e-01 -1.005655452609062195e-01 -2.376818060874938965e-01 1.519146263599395752e-01 -3.063795268535614014e-01 6.088913232088088989e-02 6.457395851612091064e-02 8.788798004388809204e-02 -5.274652317166328430e-02 1.167899742722511292e-01 -5.078199133276939392e-02 -2.344426363706588745e-01 -4.496327638626098633e-01 2.233191132545471191e-01 1.045219525694847107e-01 -2.318334728479385376e-01 3.402183530852198601e-03 2.134755849838256836e-01 2.555880248546600342e-01 3.284084051847457886e-02 1.804083026945590973e-02 -2.249575108289718628e-01 -2.738375030457973480e-02 3.136169612407684326e-01 8.010486490093171597e-04 2.000221908092498779e-01
1.044623628258705139e-01 -4.346880316734313965e-02 5.656921863555908203e-02 -8.304876834154129028e-02 2.009034305810928345e-01 5.024905502796173096e-02 -2.594234943389892578e-01 -3.293889760971069336e-01 1.287558674812316895e-01 -2.198348194360733032e-01 -2.628690004348754883e-01 7.778848521411418915e-03 9.202032536268234253e-02 4.987895861268043518e-02 1.638656705617904663e-01 2.416582554578781128e-01 9.296249598264694214e-03 -8.049143105745315552e-02 -1.046488061547279358e-01 -7.997580617666244507e-02 2.564559923484921455e-03 2.165274322032928467e-01 -1.630633771419525146e-01 -3.347663953900337219e-02 1.841331273317337036e-01 1.541715264320373535e-01 2.223900258541107178e-01 1.439247727394104004e-01 -3.282950818538665771e-01 2.068800330162048340e-01 3.037432208657264709e-02 3.876657187938690186e-01
2.217828929424285889e-01 1.084897145628929138e-01 1.123325452208518982e-01 -1.903232783079147339e-01 1.294167637825012207e-01 1.677009314298629761e-01 -1.428178697824478149e-01 -9.545909613370895386e-02 -4.342184066772460938e-01 -3.142912983894348145e-01 -1.073695421218872070e-01 1.448895782232284546e-01 3.938435390591621399e-02 7.212594151496887207e-02 6.681787967681884766e-02 -3.650283440947532654e-02 -2.797350585460662842e-01 2.608820199966430664e-01 -2.454634606838226318e-01 -1.215641349554061890e-01 7.446980476379394531e-02 1.592776626348495483e-01 1.759356819093227386e-02 -3.808681964874267578e-01 3.880780935287475586e-02 -9.547832608222961426e-02 7.648204267024993896e-02 -2.061738669872283936e-01 -9.452641010284423828e-03 -4.272656142711639404e-02 8.496784418821334839e-02 1.329766362905502319e-01
1.887532919645309448e-01 -5.493463948369026184e-02 -1.843206584453582764e-01 1.777742207050323486e-01 2.370568662881851196e-01 3.271579146385192871e-01 -1.787871569395065308e-01 -2.019087672233581543e-01 -1.286542713642120361e-01 -9.169895201921463013e-02 3.889722004532814026e-02 7.278616726398468018e-02 1.102550700306892395e-01 3.019129931926727295e-01 5.359299108386039734e-02 1.224831268191337585e-01 -2.065210342407226562e-01 1.956619694828987122e-02 -2.478867769241333008e-02 2.320333383977413177e-02 3.760919719934463501e-02 3.987748324871063232e-01 6.233098730444908142e-02 -5.109257623553276062e-02 1.119669899344444275e-01 2.202776819467544556e-02 3.388709723949432373e-01 2.739021740853786469e-02 2.479822188615798950e-01 -2.608704380691051483e-03 -3.005043268203735352e-01 1.238324567675590515e-01
8.638565987348556519e-02 2.031501084566116333e-01 7.311347126960754395e-02 -3.177506625652313232e-01 -6.170361861586570740e-02 2.989862263202667236e-01 -2.018460333347320557e-01 2.420854866504669189e-01 -1.058986969292163849e-02 -1.640798151493072510e-01 -7.943969219923019409e-02 1.376633625477552414e-02 -9.517540782690048218e-02 1.431992053985595703e-01 -4.534831643104553223e-02 -6.939022243022918701e-02 -1.304262429475784302e-01 1.111152246594429016e-01 -2.859395146369934082e-01 -1.314439028501510620e-01 1.048700362443923950e-01 1.524412930011749268e-01 8.117227256298065186e-02 -1.002894639968872070e-01 3.229852914810180664e-01 8.267485350370407104e-02 4.849235415458679199e-01 8.056889055296778679e-04 -1.475176215171813965e-01 4.274784401059150696e-02 -1.820094138383865356e-01 -1.170930545777082443e-02
2.146618068218231201e-01 1.130101038143038750e-03 -1.770341396331787109e-01 -2.844197750091552734e-01 3.027785010635852814e-02 9.350295364856719971e-02 -8.373729139566421509e-02 -1.532747000455856323e-01 -7.014423608779907227e-02 -3.399717509746551514e-01 -2.316582947969436646e-02 8.523870259523391724e-02 2.739989385008811951e-02 1.571671664714813232e-02 -7.256545126438140869e-02 1.608553528785705566e-01 9.489549696445465088e-02 -1.927491128444671631e-01 -2.219465821981430054e-01 -3.004189431667327881e-01 -1.268068999052047729e-01 1.274154931306838989e-01 1.153656616806983948e-01 2.712739706039428711e-01 2.468300750479102135e-03 -1.752190142869949341e-01 3.592961132526397705e-01 -8.913412690162658691e-02 1.710159778594970703e-01 1.514091789722442627e-01 1.732540130615234375e-01 2.937011420726776123e-01
2.340277731418609619e-01 -1.141103580594062805e-01 2.207436831668019295e-03 1.220274940133094788e-01 7.785366475582122803e-02 2.355271875858306885e-01 -1.149358600378036499e-01 -1.062183752655982971e-01 3.843153268098831177e-02 1.317718625068664551e-01 -1.799484342336654663e-01 -1.257746219635009766e-01 3.572388887405395508e-01 1.790482848882675171e-01 2.681199312210083008e-01 1.997013539075851440e-01 -2.010216861963272095e-01 3.498034924268722534e-02 -1.456180661916732788e-01 2.305784262716770172e-02 1.656654775142669678e-01 2.183711230754852295e-01 -3.682471215724945068e-01 1.121414676308631897e-01 -3.654389455914497375e-02 -4.208068177103996277e-02 1.827366501092910767e-01 -2.953514158725738525e-01 -1.898462325334548950e-01 1.659459024667739868e-01 1.165534108877182007e-01 7.225582748651504517e-02
2.258870378136634827e-02 5.779713019728660583e-02 2.191374897956848145e-01 -8.703371137380599976e-02 -1.409460753202438354e-01 2.712865173816680908e-01 6.276963651180267334e-02 -1.259307712316513062e-01 -2.446604073047637939e-01 -1.153209730982780457e-01 2.220332771539688110e-01 2.321629375219345093e-01 2.179435193538665771e-01 2.206774055957794189e-01 4.322988539934158325e-02 5.974785983562469482e-02 -1.022869646549224854e-01 2.195952087640762329e-01 -8.359826356172561646e-02 -1.617878228425979614e-01 -2.093417048454284668e-01 -2.638584375381469727e-02 3.099959902465343475e-02 -3.325642049312591553e-01 1.520642340183258057e-01 -1.115571260452270508e-01 3.039742410182952881e-01 -3.183704912662506104e-01 -4.735786840319633484e-02 1.780216544866561890e-01 9.221279621124267578e-02 1.720601469278335571e-01
-9.859453141689300537e-02 -9.254799783229827881e-02 -1.541185975074768066e-01 -4.062696173787117004e-02 -1.450079679489135742e-01 1.802508085966110229e-01 -3.458817005157470703e-01 -5.584186315536499023e-02 -1.367447525262832642e-01 -9.784669429063796997e-02 3.006025590002536774e-02 1.729368418455123901e-02 5.545135214924812317e-02 7.656019926071166992e-02 7.760610431432723999e-02 1.940305531024932861e-01 -2.720069289207458496e-01 -1.475747972726821899e-01 -3.028340041637420654e-01 -1.591872572898864746e-01 -2.407273501157760620e-01 2.506313025951385498e-01 5.813717097043991089e-02 -2.832630276679992676e-01 3.450972437858581543e-01 -6.865333765745162964e-02 8.970448374748229980e-02 1.588779501616954803e-02 1.863284707069396973e-01 7.915971428155899048e-02 -7.651013135910034180e-02 3.190865516662597656e-01
-3.973116725683212280e-02 2.313630431890487671e-01 -2.406930923461914062e-01 2.290107682347297668e-02 7.086779456585645676e-03 1.022223606705665588e-01 -3.173889517784118652e-01 -1.681728065013885498e-01 -3.185898065567016602e-02 -1.953237950801849365e-01 1.390825510025024414e-01 -1.286531984806060791e-01 -2.576144225895404816e-02 -3.054803051054477692e-02 3.502743840217590332e-01 5.035667121410369873e-02 -3.561318516731262207e-01 -2.656138315796852112e-02 -3.419598937034606934e-01 -1.565682291984558105e-01 -2.064667269587516785e-02 -1.989260502159595490e-02 -3.641019389033317566e-02 1.326038092374801636e-01 1.107546985149383545e-01 -7.722071558237075806e-02 1.925742626190185547e-01 -2.174481600522994995e-01 -1.131591796875000000e-01 2.974162995815277100e-01 1.707505732774734497e-01 1.526374965906143188e-01
[truncated: 3,270,732 more chars]
