# Supplementary material for: The Language of Innovation
Source: PLoS One. 2020 Apr 30;15(4):e0230107. doi: 10.1371/journal.pone.0230107 (PMC7194493; doi:10.1371/journal.pone.0230107)
Supplement: S20 File — (GZ) [file pone.0230107.s020.tar.gz › 1998-2002/V2Run_18_VS_4500_embeddings1998-2002ED32.txt]

-1.751845479011535645e-01 2.178810685873031616e-01 -3.226158022880554199e-02 -1.489860415458679199e-01 1.348317265510559082e-01 -2.834970131516456604e-03 -1.785635203123092651e-01 -1.536509841680526733e-01 3.663028776645660400e-02 -2.788070142269134521e-01 4.479173570871353149e-02 -2.548491209745407104e-02 2.097671926021575928e-01 -1.490545868873596191e-01 2.193807512521743774e-01 -8.327200263738632202e-02 2.515953481197357178e-01 1.671594530344009399e-01 -4.027840867638587952e-02 2.556298077106475830e-01 -4.240249097347259521e-01 1.558842808008193970e-01 -6.211136933416128159e-03 -1.646076440811157227e-01 -2.462414354085922241e-01 -3.618690371513366699e-02 4.862259700894355774e-02 6.908626295626163483e-03 1.486314982175827026e-01 -2.729200720787048340e-01 2.276045829057693481e-01 1.404541730880737305e-01
-3.501650691032409668e-01 -4.191149026155471802e-02 -1.311775147914886475e-01 -1.457006633281707764e-01 -1.616564095020294189e-01 -2.095714509487152100e-01 -1.170402318239212036e-01 9.876234829425811768e-02 -6.564529240131378174e-02 -2.033648043870925903e-01 -7.955182343721389771e-02 -2.884750366210937500e-01 7.487024366855621338e-02 -1.007395833730697632e-01 -1.182262003421783447e-01 -6.361100822687149048e-02 3.235361725091934204e-02 9.379971027374267578e-02 -2.889733016490936279e-01 -1.292819082736968994e-01 -2.680591046810150146e-01 -3.114794380962848663e-02 3.828835906460881233e-05 -2.234145700931549072e-01 -4.245694577693939209e-01 -1.985743939876556396e-01 -9.968434460461139679e-03 -1.733309477567672729e-01 1.075016101822257042e-03 -1.901620030403137207e-01 1.351788043975830078e-01 1.939613223075866699e-01
-1.135708019137382507e-01 2.089590765535831451e-03 -3.727641105651855469e-01 2.416337653994560242e-02 4.892435669898986816e-02 -8.736342936754226685e-02 -1.036602705717086792e-01 -8.618193864822387695e-02 6.704892963171005249e-02 -8.463004976511001587e-02 9.023127704858779907e-02 7.998020201921463013e-02 -3.466207906603813171e-02 -1.508719772100448608e-01 -1.699661016464233398e-01 1.429415959864854813e-02 -3.787107765674591064e-02 -7.063253968954086304e-02 -4.592199325561523438e-01 1.623996794223785400e-01 -4.372733533382415771e-01 -1.755236089229583740e-01 3.133007586002349854e-01 -2.093336731195449829e-01 -7.021551579236984253e-02 2.027508914470672607e-01 1.620086729526519775e-01 -1.053719297051429749e-01 6.815618276596069336e-02 -8.246252685785293579e-02 1.931679397821426392e-01 1.694831252098083496e-02
-1.009669229388237000e-01 1.765958406031131744e-02 -2.982189059257507324e-01 -3.234976902604103088e-02 -1.905997470021247864e-02 -9.811738133430480957e-02 -8.492435514926910400e-02 1.383038759231567383e-01 -1.604350470006465912e-02 -1.302064359188079834e-01 1.269955746829509735e-02 -1.313757151365280151e-01 4.946853816509246826e-01 -3.899102210998535156e-01 1.244018152356147766e-01 -1.056197732686996460e-01 4.084903374314308167e-02 -1.971577405929565430e-01 4.992874339222908020e-02 2.962303757667541504e-01 -1.599803566932678223e-01 -2.433168888092041016e-01 1.172726601362228394e-01 -9.215462952852249146e-02 -8.455546200275421143e-02 8.586615324020385742e-02 3.449661284685134888e-02 -6.654851883649826050e-02 1.196019127964973450e-01 -3.177654445171356201e-01 -1.016341522336006165e-01 1.469619870185852051e-01
-2.532787807285785675e-02 -1.620511412620544434e-01 7.542715966701507568e-02 2.457036226987838745e-01 -8.781861513853073120e-02 9.828995168209075928e-02 -2.626603841781616211e-01 8.734146505594253540e-02 1.472086757421493530e-01 -2.652775049209594727e-01 4.625856131315231323e-02 1.910693496465682983e-01 -1.069513782858848572e-01 -2.672600150108337402e-01 5.126827955245971680e-02 1.056914478540420532e-01 1.674681156873703003e-01 -2.064481675624847412e-01 -5.655716732144355774e-02 2.144646793603897095e-01 -3.832557499408721924e-01 1.011200919747352600e-01 -2.823570743203163147e-02 -4.289381951093673706e-02 -3.317409455776214600e-01 9.316085278987884521e-02 9.232039749622344971e-02 -2.252494394779205322e-01 2.004858255386352539e-01 -8.705409616231918335e-02 2.703053057193756104e-01 -8.516953885555267334e-02
-1.148405596613883972e-01 -1.683004945516586304e-01 -6.055113300681114197e-02 1.927954256534576416e-01 1.322845071554183960e-01 1.292145252227783203e-01 6.792420521378517151e-03 7.585560530424118042e-02 -8.011185377836227417e-02 -2.189430780708789825e-02 8.882311731576919556e-02 1.810730434954166412e-02 1.000661104917526245e-01 -3.265259042382240295e-02 -3.393058851361274719e-02 3.242881223559379578e-02 1.433850824832916260e-01 1.374659594148397446e-03 -3.923598825931549072e-01 3.221828341484069824e-01 -4.076906442642211914e-01 2.360999956727027893e-02 1.585610359907150269e-01 -1.446848809719085693e-01 -1.103798821568489075e-01 -1.211986411362886429e-02 2.310116589069366455e-01 -2.593731880187988281e-01 3.332356214523315430e-01 -2.040718942880630493e-01 2.253188192844390869e-01 1.472147703170776367e-01
-1.163009330630302429e-01 -1.399646997451782227e-01 2.728454396128654480e-02 2.688875049352645874e-02 5.602037161588668823e-02 -1.825898587703704834e-01 8.534904569387435913e-02 -1.881472207605838776e-02 2.496310323476791382e-02 -2.276866286993026733e-01 2.042291015386581421e-01 1.963423192501068115e-02 1.973676681518554688e-01 -2.353413403034210205e-01 -1.368929594755172729e-01 -1.163824200630187988e-01 7.176078110933303833e-02 -2.472200542688369751e-01 -5.331347882747650146e-02 3.831231892108917236e-01 -4.973233044147491455e-01 1.160862855613231659e-02 1.011104732751846313e-01 3.378966450691223145e-02 -1.459908187389373779e-01 5.450799688696861267e-02 2.694723010063171387e-01 -1.652796566486358643e-01 1.481652259826660156e-01 9.151843376457691193e-03 2.799158394336700439e-01 -2.805538289248943329e-02
-1.985889300704002380e-02 1.387788951396942139e-01 -1.709392964839935303e-01 8.783615380525588989e-02 -6.023609638214111328e-02 4.716721829026937485e-03 -1.131253913044929504e-01 5.964444950222969055e-02 -5.546182394027709961e-02 -2.312250435352325439e-01 -8.800708688795566559e-03 3.765340894460678101e-02 1.507194042205810547e-01 -3.685729801654815674e-01 -1.962250098586082458e-02 -1.371589601039886475e-01 2.181811183691024780e-01 -1.935683935880661011e-01 -2.969945073127746582e-01 1.841342449188232422e-01 -1.488142013549804688e-01 2.131225019693374634e-01 4.720688983798027039e-02 -1.250754296779632568e-01 -2.464220970869064331e-01 2.962390780448913574e-01 3.057724535465240479e-01 -3.091783821582794189e-01 2.071576863527297974e-01 -5.612351745367050171e-02 9.231446683406829834e-02 -5.320984125137329102e-02
6.931425631046295166e-02 1.115500554442405701e-01 1.956071704626083374e-01 2.887868881225585938e-02 2.037670649588108063e-02 -1.549042854458093643e-02 4.416295886039733887e-02 6.875478476285934448e-02 -1.339884251356124878e-01 -7.477302104234695435e-02 1.605740487575531006e-01 -1.700632646679878235e-02 4.482242092490196228e-02 -2.089220732450485229e-01 9.891178458929061890e-02 -4.527797177433967590e-02 -7.325903326272964478e-02 4.941538348793983459e-02 -4.034197926521301270e-01 2.078149914741516113e-01 -3.207919001579284668e-01 -2.689124047756195068e-01 2.033921517431735992e-02 -3.584254086017608643e-01 -2.113150507211685181e-01 9.292630851268768311e-02 1.939210891723632812e-01 -2.794790565967559814e-01 6.538412719964981079e-02 -9.198297560214996338e-02 3.513062894344329834e-01 7.881836593151092529e-02
-3.434652388095855713e-01 -2.803190052509307861e-02 -5.966835841536521912e-02 1.641372777521610260e-02 -7.667782902717590332e-02 7.069689780473709106e-02 -1.172224879264831543e-01 1.390059590339660645e-01 -5.358855426311492920e-02 -2.845602855086326599e-02 -1.788337156176567078e-02 -1.073781549930572510e-01 -6.897318363189697266e-02 -1.766768246889114380e-01 1.280928496271371841e-02 -3.793112337589263916e-01 -9.777837432920932770e-03 -6.461838632822036743e-02 -1.575199663639068604e-01 2.377860397100448608e-01 -3.775840103626251221e-01 -6.341373920440673828e-02 1.416078954935073853e-01 -5.405492782592773438e-01 -1.409318149089813232e-01 -1.438688486814498901e-01 1.053372621536254883e-01 -1.137930080294609070e-01 -9.752730838954448700e-03 -4.817247390747070312e-02 -3.633735701441764832e-02 -1.585136055946350098e-01
1.471054106950759888e-01 7.115085422992706299e-02 -1.085053011775016785e-01 -1.881832331418991089e-01 -1.396462321281433105e-01 -1.935978978872299194e-01 -3.035050034523010254e-01 -6.642457563430070877e-03 1.159108206629753113e-01 -2.739397883415222168e-01 -1.625573635101318359e-01 6.703560799360275269e-02 3.818408846855163574e-01 -3.009208142757415771e-01 2.077147960662841797e-01 -1.744308471679687500e-01 5.658463388681411743e-02 5.512247607111930847e-02 4.019576683640480042e-02 7.047135382890701294e-02 -2.472568750381469727e-01 -8.370885252952575684e-02 1.814616769552230835e-01 -1.403591930866241455e-01 -1.509039252996444702e-01 2.801768779754638672e-01 -6.562332063913345337e-02 -1.106494963169097900e-01 2.519256472587585449e-01 -5.922704935073852539e-02 5.258098244667053223e-02 1.627635061740875244e-01
-2.843374609947204590e-01 -1.621086448431015015e-01 -7.427693903446197510e-02 1.050428599119186401e-01 2.560534141957759857e-02 8.957854658365249634e-02 -1.961411684751510620e-01 1.167175099253654480e-01 -1.083031073212623596e-01 -1.809735894203186035e-01 2.707288563251495361e-01 2.532512415200471878e-03 1.990489363670349121e-01 -2.145834863185882568e-01 -1.184069588780403137e-01 -5.980499088764190674e-02 1.908368468284606934e-01 -2.138192206621170044e-01 -1.921488940715789795e-01 9.257120639085769653e-02 -2.802895307540893555e-01 -1.382558643817901611e-01 1.267805695533752441e-01 -1.992995887994766235e-01 -2.107544839382171631e-01 1.372517049312591553e-01 3.488052189350128174e-01 -1.339587271213531494e-01 1.404500007629394531e-01 -1.256767660379409790e-01 2.695891857147216797e-01 -4.836935922503471375e-02
1.871897131204605103e-01 1.128700822591781616e-01 -3.911007568240165710e-02 -2.491261065006256104e-02 1.578264385461807251e-01 -5.806619301438331604e-03 -2.633908689022064209e-01 -3.720256686210632324e-02 9.319447912275791168e-03 -1.627899706363677979e-01 -1.186120975762605667e-02 -1.114959642291069031e-01 2.327423393726348877e-01 -3.629526356235146523e-03 -8.302456885576248169e-02 6.117094308137893677e-02 1.889931559562683105e-01 -2.620962858200073242e-01 -1.990497857332229614e-01 2.724528014659881592e-01 -4.339761435985565186e-01 -9.759636223316192627e-02 2.980865240097045898e-01 -3.524133563041687012e-01 -8.783197402954101562e-02 1.981087327003479004e-01 1.624021679162979126e-01 -1.362741291522979736e-01 3.472531959414482117e-02 -1.922028325498104095e-02 1.658104658126831055e-01 1.554042659699916840e-02
-2.013888657093048096e-01 -1.144083142280578613e-01 -2.757489681243896484e-01 6.040800362825393677e-02 -4.995149001479148865e-02 2.521711774170398712e-02 -1.238114833831787109e-01 1.886330842971801758e-01 7.182218134403228760e-02 -1.276295036077499390e-01 2.067498303949832916e-02 -8.215513825416564941e-02 3.584528267383575439e-01 -1.527172625064849854e-01 -6.695186346769332886e-02 -9.118188917636871338e-02 -1.693031787872314453e-01 -2.724310755729675293e-02 -3.176063299179077148e-01 2.979696094989776611e-01 -2.493794411420822144e-01 1.685446947813034058e-01 1.028154939413070679e-01 -2.916681468486785889e-01 -2.011367082595825195e-01 -2.239889502525329590e-01 1.594268530607223511e-01 -3.732940182089805603e-02 -5.185556784272193909e-02 2.116733193397521973e-01 1.779043972492218018e-01 1.323080211877822876e-01
-4.301999211311340332e-01 -1.258885264396667480e-01 -1.749904244206845760e-03 -1.351316720247268677e-01 -1.521746395155787468e-03 -1.290086656808853149e-01 -2.303105592727661133e-01 -6.142898648977279663e-02 -2.489101588726043701e-01 -3.759621083736419678e-02 -1.985692419111728668e-03 -4.637278616428375244e-02 6.395667791366577148e-02 -5.153344273567199707e-01 -8.870128542184829712e-02 -6.230700761079788208e-02 3.261988237500190735e-02 2.173218578100204468e-01 -1.595003902912139893e-01 9.982476383447647095e-02 -3.181139230728149414e-01 7.266235351562500000e-02 5.954933539032936096e-02 -1.668418347835540771e-01 -1.855254769325256348e-01 4.182354360818862915e-02 3.724680095911026001e-02 6.171267107129096985e-02 -4.518469423055648804e-02 2.624640762805938721e-01 1.220514103770256042e-01 1.080424562096595764e-01
1.040513813495635986e-01 1.774894744157791138e-01 -1.869756579399108887e-01 -5.603427067399024963e-02 -1.485745608806610107e-01 -1.620788127183914185e-01 -3.222160339355468750e-01 6.900761276483535767e-02 1.227968707680702209e-01 -5.703208968043327332e-02 -8.655904978513717651e-02 7.339254021644592285e-02 1.382892131805419922e-01 -1.897591501474380493e-01 1.875690370798110962e-01 -2.770276963710784912e-01 -2.685064077377319336e-02 -3.051519095897674561e-01 1.924513652920722961e-02 5.519958212971687317e-02 -3.894575834274291992e-01 -3.605906665325164795e-02 1.239797286689281464e-02 -1.291550993919372559e-01 -1.223552003502845764e-01 4.324446246027946472e-02 -1.742267459630966187e-01 -2.934156656265258789e-01 1.901327818632125854e-01 -1.858064234256744385e-01 2.761922776699066162e-01 1.306094974279403687e-01
-6.631730124354362488e-03 -2.051238715648651123e-01 -4.869274422526359558e-02 2.397864162921905518e-01 -9.091119468212127686e-02 -3.260381147265434265e-02 6.773307174444198608e-02 5.133937671780586243e-02 -4.497021436691284180e-03 -3.425839841365814209e-01 2.961186133325099945e-02 -2.324949391186237335e-02 1.564449369907379150e-01 -1.213285773992538452e-01 5.374386819312348962e-05 -9.888630360364913940e-03 2.126985788345336914e-01 -2.243965715169906616e-01 -1.648631244897842407e-01 1.755938977003097534e-01 -2.535924017429351807e-01 -1.174690127372741699e-01 2.041750252246856689e-01 -7.058403640985488892e-02 -5.176542401313781738e-01 1.675438880920410156e-01 7.830874621868133545e-02 -3.628513216972351074e-02 8.268684148788452148e-02 -1.224529370665550232e-01 3.375941812992095947e-01 7.545066624879837036e-02
1.272170543670654297e-01 -1.663881987333297729e-01 1.846556551754474640e-02 8.700558543205261230e-02 -2.236428298056125641e-02 1.562984883785247803e-01 -1.406199634075164795e-01 3.078395128250122070e-02 -1.862967014312744141e-01 -2.483799159526824951e-01 -2.314380981260910630e-04 1.332953423261642456e-01 1.318192034959793091e-01 -2.173563092947006226e-01 -1.139805372804403305e-02 -4.298964515328407288e-02 2.676318287849426270e-01 -1.313805729150772095e-01 1.101573742926120758e-02 4.851510003209114075e-02 -3.631501495838165283e-01 -2.665224252268671989e-03 1.803351342678070068e-01 1.554540637880563736e-02 -3.460818827152252197e-01 2.065978050231933594e-01 1.320866942405700684e-01 -2.264012694358825684e-01 2.124108523130416870e-01 -2.077967226505279541e-01 3.822034597396850586e-01 -1.601862348616123199e-02
-1.422550231218338013e-01 -1.155301630496978760e-01 8.135644346475601196e-02 -1.258150339126586914e-01 -1.110341846942901611e-01 7.983206957578659058e-02 1.549883335828781128e-01 8.054062724113464355e-02 5.123211815953254700e-02 1.906963996589183807e-03 9.329993277788162231e-03 -4.237315431237220764e-02 4.886651877313852310e-03 -4.598852396011352539e-01 -3.480707108974456787e-01 -5.208184942603111267e-03 -8.813208341598510742e-02 -1.249177381396293640e-01 -2.525013387203216553e-01 3.712122514843940735e-02 -6.767506152391433716e-02 -2.251924723386764526e-01 -4.998625069856643677e-02 -2.517677247524261475e-01 -9.525240957736968994e-02 7.145284675061702728e-03 3.077810108661651611e-01 -7.662863284349441528e-02 9.563189744949340820e-02 -4.384681880474090576e-01 6.495185941457748413e-02 1.803359538316726685e-01
-2.015211433172225952e-01 1.078942883759737015e-02 -1.983111165463924408e-02 -8.576761186122894287e-02 9.278178960084915161e-02 -7.181274890899658203e-02 -8.109645545482635498e-02 1.754855662584304810e-01 -8.433466777205467224e-03 -2.344864457845687866e-01 1.205334290862083435e-01 -5.763766355812549591e-03 6.044080853462219238e-02 -2.549414038658142090e-01 -6.051458045840263367e-02 1.464340537786483765e-01 1.864280253648757935e-01 -2.188175916671752930e-01 -3.997694328427314758e-02 3.044472038745880127e-01 -3.431231975555419922e-01 3.798382729291915894e-02 1.445524394512176514e-01 -1.670066565275192261e-01 -1.987563222646713257e-01 7.585591822862625122e-02 1.962405592203140259e-01 -4.142018780112266541e-02 1.916738450527191162e-01 -9.685493260622024536e-02 4.936431348323822021e-01 -1.297814548015594482e-01
-1.688964813947677612e-01 -6.180179491639137268e-02 -5.585095658898353577e-02 1.129355654120445251e-01 1.783786565065383911e-01 6.865118630230426788e-03 -1.807793229818344116e-01 -8.731394261121749878e-02 7.028497010469436646e-02 -1.938535869121551514e-01 -6.633272767066955566e-02 -6.672552227973937988e-02 1.296375542879104614e-01 -3.592265397310256958e-02 7.844842970371246338e-02 -5.504314601421356201e-02 1.331216692924499512e-01 -1.266392320394515991e-01 -3.072421848773956299e-01 2.016043961048126221e-01 -3.429408073425292969e-01 -5.502479150891304016e-02 8.730912208557128906e-02 -4.982998222112655640e-02 -2.772889137268066406e-01 4.440185800194740295e-02 2.950573265552520752e-01 -2.172338962554931641e-01 1.625356674194335938e-01 -2.197485268115997314e-01 4.582923352718353271e-01 -5.971436947584152222e-02
-5.094621330499649048e-02 -1.271752566099166870e-01 -1.760341227054595947e-01 -1.331323832273483276e-01 4.209082201123237610e-02 -1.887852251529693604e-01 -2.106623500585556030e-01 6.965801864862442017e-02 2.723697423934936523e-01 -1.713694334030151367e-01 -2.315744310617446899e-01 5.965089052915573120e-02 3.790509700775146484e-01 -3.299829363822937012e-01 9.400976449251174927e-02 2.915909048169851303e-03 8.047883957624435425e-02 -1.159289181232452393e-01 -8.494364470243453979e-02 3.580484986305236816e-01 -1.633404940366744995e-01 -2.355160750448703766e-02 1.898435205221176147e-01 -9.182585403323173523e-03 -5.075701326131820679e-02 2.515980899333953857e-01 -2.307787239551544189e-01 -1.330315470695495605e-01 1.325290054082870483e-01 -1.825626045465469360e-01 1.041278988122940063e-01 8.039907366037368774e-02
-1.046635583043098450e-01 -6.226528435945510864e-02 -2.009448856115341187e-01 -7.196126505732536316e-03 -3.196717798709869385e-02 -3.006586730480194092e-01 -4.707834124565124512e-01 1.070740967988967896e-01 1.974632032215595245e-03 -1.889075636863708496e-01 -1.488027870655059814e-01 5.799361690878868103e-02 2.952343523502349854e-01 -3.065316677093505859e-01 1.716198027133941650e-01 -1.860116235911846161e-02 1.096267104148864746e-01 1.995436660945415497e-02 1.045092381536960602e-02 1.794407814741134644e-01 -3.319612741470336914e-01 -1.464041322469711304e-01 -5.184644833207130432e-02 4.389809444546699524e-02 -2.293528988957405090e-02 1.168919801712036133e-01 -6.597562134265899658e-02 -4.730266705155372620e-02 5.617039650678634644e-02 -3.751183152198791504e-01 3.922397643327713013e-02 3.064631111919879913e-02
-1.563065499067306519e-01 -1.772085390985012054e-02 -2.428627163171768188e-01 5.940581858158111572e-02 -2.153891324996948242e-01 -4.681608080863952637e-02 -1.461678296327590942e-01 -2.442747056484222412e-01 4.071994125843048096e-02 2.094580046832561493e-02 9.427916258573532104e-02 -1.690519787371158600e-02 3.206086754798889160e-01 -1.802580505609512329e-01 6.869303435087203979e-02 -2.121426910161972046e-01 9.518449194729328156e-03 8.115050941705703735e-02 -3.562186062335968018e-01 1.805744469165802002e-01 -3.461271226406097412e-01 2.758224904537200928e-01 1.991389393806457520e-01 -2.354672178626060486e-02 -2.035083770751953125e-01 -8.040127903223037720e-02 -1.447527669370174408e-02 -5.996922403573989868e-02 5.119926854968070984e-02 1.991233229637145996e-01 2.236361354589462280e-01 2.015141099691390991e-01
-9.825433790683746338e-02 -2.286899602040648460e-03 -1.964581944048404694e-02 1.329990029335021973e-01 1.113985851407051086e-01 1.104209870100021362e-01 -1.250282973051071167e-01 -1.075018197298049927e-01 -1.616084724664688110e-01 -8.174727112054824829e-02 1.275199651718139648e-01 3.793850913643836975e-02 1.250952035188674927e-01 -2.169619351625442505e-01 -3.363483548164367676e-01 -1.000050082802772522e-01 1.123299449682235718e-01 -2.118328213691711426e-02 -1.850613653659820557e-01 2.558575272560119629e-01 -5.584672093391418457e-01 -1.312275081872940063e-01 1.232934445142745972e-01 6.983430683612823486e-02 -1.455824971199035645e-01 1.746658794581890106e-02 2.819833755493164062e-01 1.317725628614425659e-01 -8.753138035535812378e-02 -5.160421133041381836e-02 2.900852560997009277e-01 -9.647701680660247803e-02
3.825195506215095520e-02 -2.767742872238159180e-01 1.119737699627876282e-01 4.251795262098312378e-02 -1.053254678845405579e-01 -1.170543059706687927e-01 -1.755238473415374756e-01 -1.864252239465713501e-01 -6.100546941161155701e-02 2.083196789026260376e-01 7.895307987928390503e-02 -2.228551171720027924e-02 2.723478674888610840e-01 -3.846035301685333252e-01 -1.808983385562896729e-01 4.803112521767616272e-02 1.541272252798080444e-01 1.639282405376434326e-01 -2.531578838825225830e-01 2.017993032932281494e-01 -8.523148298263549805e-02 8.447087369859218597e-03 1.058121398091316223e-01 -3.484604656696319580e-01 -1.510120034217834473e-01 1.837406903505325317e-01 1.224056407809257507e-01 -1.362268477678298950e-01 -1.011935770511627197e-01 -2.897820174694061279e-01 1.428350955247879028e-01 -7.834174484014511108e-02
-1.433602273464202881e-01 -1.405024230480194092e-01 -1.393045037984848022e-01 -1.842235215008258820e-02 1.736676394939422607e-01 4.239269066601991653e-03 9.615032933652400970e-03 -6.690806895494461060e-02 3.922280296683311462e-02 -1.416689753532409668e-01 1.659688800573348999e-01 -2.261229753494262695e-01 1.425829678773880005e-01 -2.857695221900939941e-01 1.256143599748611450e-01 5.931740254163742065e-02 1.483242213726043701e-01 -2.671746723353862762e-02 -1.728232353925704956e-01 9.528800845146179199e-02 -4.129253923892974854e-01 9.031786024570465088e-02 2.990247905254364014e-01 -7.031226903200149536e-02 -2.467696070671081543e-01 4.429798945784568787e-02 3.006658852100372314e-01 -1.699588298797607422e-01 1.412448585033416748e-01 -1.705856770277023315e-01 3.373004496097564697e-01 6.313695013523101807e-02
-1.801410317420959473e-01 -2.160987108945846558e-01 -4.427027702331542969e-02 1.407941058278083801e-02 -2.049637138843536377e-01 8.991374820470809937e-02 -2.615845203399658203e-01 9.395986050367355347e-02 -3.374000787734985352e-01 1.128015760332345963e-02 -2.410548180341720581e-01 -1.550454497337341309e-01 -4.121174663305282593e-02 -2.758655250072479248e-01 -3.473957180976867676e-01 2.134020067751407623e-02 5.660676583647727966e-02 5.703972280025482178e-02 -2.290717214345932007e-01 1.333913505077362061e-01 -1.959294974803924561e-01 -1.143432408571243286e-02 8.253256976604461670e-02 -1.587005108594894409e-01 -2.245146185159683228e-01 -1.622265428304672241e-01 2.712118253111839294e-02 -8.589366078376770020e-02 -1.552853435277938843e-01 -1.047825813293457031e-02 3.043553233146667480e-01 2.176150381565093994e-01
9.340948611497879028e-02 2.817524410784244537e-02 -1.098848208785057068e-01 4.178056865930557251e-02 3.508180752396583557e-02 1.173192560672760010e-01 -4.216746687889099121e-01 -2.795949392020702362e-02 -3.056931495666503906e-02 -1.905044019222259521e-01 -1.126342341303825378e-01 -2.990043759346008301e-01 3.175456523895263672e-01 -2.454905509948730469e-01 2.783480286598205566e-01 3.868655860424041748e-02 3.960044682025909424e-02 1.604468077421188354e-01 -6.964356638491153717e-03 3.615334928035736084e-01 -1.864818483591079712e-01 -2.414906769990921021e-01 3.167337924242019653e-02 -7.443900406360626221e-02 -3.110825419425964355e-01 -1.574759334325790405e-01 6.881223618984222412e-02 -8.330750465393066406e-02 -7.105983328074216843e-03 -4.324975609779357910e-02 -1.019071266055107117e-01 -2.065828815102577209e-02
-2.645710483193397522e-02 6.502352654933929443e-02 -5.220454651862382889e-03 -1.270776540040969849e-01 1.281285583972930908e-01 -1.160470247268676758e-01 -2.344211041927337646e-01 1.112615242600440979e-01 9.619996696710586548e-02 -8.681049197912216187e-02 1.339540034532546997e-01 6.558909267187118530e-02 1.257852017879486084e-01 -4.281428083777427673e-02 -1.909339278936386108e-01 -1.446547657251358032e-01 2.708779275417327881e-01 -2.013224810361862183e-01 -2.481385171413421631e-01 3.911422789096832275e-01 -3.258586823940277100e-01 -1.026203185319900513e-01 1.854932159185409546e-01 1.639323309063911438e-02 -1.832029074430465698e-01 3.498641252517700195e-01 1.242719367146492004e-01 1.005045175552368164e-01 1.269985735416412354e-01 -6.033983826637268066e-02 2.849765419960021973e-01 7.247205823659896851e-02
1.521864384412765503e-01 4.186886921525001526e-02 -1.980706751346588135e-01 6.081005185842514038e-02 -1.223935862071812153e-03 2.062407732009887695e-01 -8.498367667198181152e-02 1.944625675678253174e-01 1.264383550733327866e-02 -6.674215197563171387e-02 -4.623669385910034180e-02 4.945226013660430908e-03 1.928059458732604980e-01 -7.183933258056640625e-02 -1.942737400531768799e-01 -4.259690642356872559e-03 -1.077425852417945862e-01 -9.437602013349533081e-02 -2.191096395254135132e-01 1.391690820455551147e-01 -4.400897622108459473e-01 9.155658073723316193e-03 -2.369365096092224121e-02 -3.524730205535888672e-01 -3.249535560607910156e-01 1.529540568590164185e-01 2.809348106384277344e-01 -1.226427406072616577e-01 2.276776134967803955e-01 -2.413117438554763794e-01 1.329964101314544678e-01 2.332099713385105133e-02
-3.421259298920631409e-02 6.994479149580001831e-02 -7.308743149042129517e-02 -1.177524849772453308e-01 1.326498091220855713e-01 -1.168513670563697815e-01 -8.484510332345962524e-02 3.429205119609832764e-01 -8.969576656818389893e-02 -1.802179813385009766e-01 2.825853824615478516e-01 -1.516497433185577393e-01 3.385767713189125061e-02 -9.093028306961059570e-02 -1.687133014202117920e-01 -2.643701434135437012e-01 1.242658495903015137e-01 -7.676047086715698242e-02 -2.036121487617492676e-01 3.625076115131378174e-01 -3.327739834785461426e-01 -1.333867311477661133e-01 2.856545150279998779e-01 5.962512455880641937e-03 -2.531539797782897949e-01 4.575281636789441109e-04 1.863867193460464478e-01 -6.670330464839935303e-02 -1.069215983152389526e-01 -6.701835989952087402e-02 1.784701794385910034e-01 1.100902408361434937e-01
-2.927238941192626953e-01 8.392407745122909546e-02 -2.360363900661468506e-01 2.813414856791496277e-02 -2.515442669391632080e-01 -1.788989603519439697e-01 2.229393646121025085e-02 -1.881450042128562927e-02 -1.126127392053604126e-01 1.952357441186904907e-01 -2.506488561630249023e-01 -1.162526011466979980e-01 1.735349558293819427e-02 -3.486125171184539795e-01 2.868346124887466431e-02 3.478034585714340210e-02 -6.932452321052551270e-02 -1.324720587581396103e-02 -1.732259988784790039e-01 1.727122217416763306e-01 -1.847846657037734985e-01 -2.381173968315124512e-01 2.245813608169555664e-01 -3.963474929332733154e-01 -5.391149595379829407e-02 4.296597465872764587e-02 2.532653510570526123e-01 -1.124639883637428284e-01 1.187799796462059021e-01 -9.955241112038493156e-04 1.012682095170021057e-01 1.858269423246383667e-01
3.441531211137771606e-02 7.590195536613464355e-02 -1.404915302991867065e-01 -1.035604923963546753e-01 1.332633346319198608e-01 -1.385326981544494629e-01 -1.425539851188659668e-01 -3.028683923184871674e-02 1.223069205880165100e-01 -1.352437734603881836e-01 -1.474200636148452759e-01 3.117083571851253510e-02 3.085067272186279297e-01 -4.036429822444915771e-01 2.655580639839172363e-01 -1.176382228732109070e-01 -6.360866129398345947e-02 -9.597991406917572021e-02 2.786562405526638031e-02 5.134040489792823792e-02 -3.030619323253631592e-01 2.046927362680435181e-01 -2.039041928946971893e-02 -2.622447609901428223e-01 -1.813987791538238525e-01 2.590397298336029053e-01 -1.536906212568283081e-01 -2.176302112638950348e-02 1.185807660222053528e-01 -1.608715802431106567e-01 2.985079884529113770e-01 1.822926104068756104e-01
-1.805098950862884521e-01 -1.407545953989028931e-01 -8.220446854829788208e-02 4.837866127490997314e-02 1.691822111606597900e-01 9.533820301294326782e-02 -1.386142522096633911e-01 -5.514040961861610413e-02 9.761599451303482056e-02 -1.100420430302619934e-01 -2.859844453632831573e-02 -1.685638427734375000e-01 -6.790194194763898849e-03 -4.141770005226135254e-01 -5.429399386048316956e-02 -1.896600574254989624e-01 2.906360328197479248e-01 -2.649309337139129639e-01 -3.260651528835296631e-01 7.749211043119430542e-02 -2.744187116622924805e-01 -9.710923582315444946e-02 3.168984949588775635e-01 -9.543022513389587402e-02 9.228046052157878876e-03 -8.632590621709823608e-02 2.863974273204803467e-01 -1.278205513954162598e-01 -8.976789563894271851e-02 1.845419779419898987e-02 1.963074207305908203e-01 5.549546331167221069e-02
6.302861031144857407e-03 4.683287069201469421e-02 -1.212517023086547852e-01 -5.926930159330368042e-02 -1.664427220821380615e-01 -3.348051384091377258e-02 -3.461714982986450195e-01 2.724991440773010254e-01 5.131613463163375854e-03 -6.542047113180160522e-02 8.002252131700515747e-02 5.380206927657127380e-02 3.363448083400726318e-01 -3.061261475086212158e-01 8.976661413908004761e-02 1.730788648128509521e-01 -1.420020684599876404e-02 -8.077130466699600220e-02 -1.924042403697967529e-02 3.865014612674713135e-01 -2.228293716907501221e-01 -1.993373185396194458e-01 -1.181909292936325073e-01 -5.449501052498817444e-02 -1.980205923318862915e-01 -1.738763004541397095e-01 -2.238735407590866089e-01 -1.629481464624404907e-01 1.925155967473983765e-01 -1.109023392200469971e-01 1.345146726816892624e-02 1.992795020341873169e-01
-1.890797764062881470e-01 -1.963149607181549072e-01 -7.675499469041824341e-02 5.687917582690715790e-04 1.172792986035346985e-01 8.434775471687316895e-02 -2.532938728109002113e-03 2.083263844251632690e-01 6.711625307798385620e-02 -2.294448465108871460e-01 1.001107506453990936e-02 -8.910726010799407959e-02 1.601123064756393433e-01 -1.647558659315109253e-01 5.035175383090972900e-02 -1.927881985902786255e-01 2.965265214443206787e-01 -6.349679082632064819e-02 -1.960581243038177490e-01 2.158711403608322144e-01 -3.102450072765350342e-01 3.663554042577743530e-02 1.431574462912976742e-03 -1.191002205014228821e-01 -2.529041469097137451e-01 1.915970295667648315e-01 2.410780191421508789e-01 -2.798070907592773438e-01 2.276489436626434326e-01 3.951194509863853455e-02 3.396850228309631348e-01 -5.690090730786323547e-02
-7.372511178255081177e-02 2.909796684980392456e-02 -1.873021125793457031e-01 -1.859585642814636230e-01 -2.610983848571777344e-01 3.343464061617851257e-02 -2.367172092199325562e-01 -2.125495076179504395e-01 1.857014894485473633e-01 -2.843084335327148438e-01 -3.048837482929229736e-01 8.901535719633102417e-02 1.567777395248413086e-01 -1.989892125129699707e-01 2.080345712602138519e-02 1.052213758230209351e-01 -1.555133610963821411e-01 -9.607663750648498535e-02 -1.790686100721359253e-01 3.248518407344818115e-01 5.838425830006599426e-03 -1.975043267011642456e-01 1.852755434811115265e-02 -3.496505692601203918e-02 2.582324668765068054e-02 1.229742690920829773e-01 2.436208352446556091e-02 -2.122649699449539185e-01 -2.554830312728881836e-01 3.336666524410247803e-02 6.691047549247741699e-02 3.431610167026519775e-01
-1.982724219560623169e-01 -5.260623618960380554e-02 -2.848364785313606262e-02 6.451618671417236328e-02 -1.796898245811462402e-01 -3.226815760135650635e-01 -1.761811375617980957e-01 -1.665173619985580444e-01 -1.603108830749988556e-02 1.058985572308301926e-02 -9.669011086225509644e-02 -1.470753103494644165e-01 -4.083193093538284302e-02 -2.100214362144470215e-01 -4.131895005702972412e-01 -1.534772962331771851e-01 -1.420514583587646484e-01 -2.073557525873184204e-01 -1.060841381549835205e-01 2.879261076450347900e-01 -4.319913685321807861e-01 -8.533990383148193359e-02 2.175606340169906616e-01 -1.145933344960212708e-01 -8.076188713312149048e-02 -8.988591283559799194e-02 5.156675819307565689e-03 -2.355142980813980103e-01 4.706693813204765320e-02 1.033499557524919510e-02 -4.735764116048812866e-02 -2.563138725236058235e-03
6.992872804403305054e-02 1.657355576753616333e-01 -8.028975129127502441e-02 -3.601495325565338135e-01 -1.447630822658538818e-01 9.026373177766799927e-02 -1.773144900798797607e-01 3.442555665969848633e-02 8.176650851964950562e-02 3.096627257764339447e-02 -1.750312000513076782e-01 -1.436525881290435791e-01 9.463097155094146729e-02 -5.318741202354431152e-01 -6.480985134840011597e-02 -1.645163074135780334e-02 -4.900516360066831112e-04 7.352766394615173340e-02 -6.270020734518766403e-03 3.897588253021240234e-01 -1.662208437919616699e-01 -4.211186990141868591e-02 1.182902604341506958e-01 -2.468879967927932739e-01 -2.143022418022155762e-01 -1.997585594654083252e-01 1.900920569896697998e-01 -9.985894896090030670e-03 -1.793241873383522034e-02 -9.583749622106552124e-02 5.001914873719215393e-02 -1.369183808565139771e-01
-1.228195652365684509e-01 -2.979559265077114105e-02 -1.245109662413597107e-01 -9.709318727254867554e-02 -9.248835593461990356e-02 -8.701625466346740723e-02 -2.363386601209640503e-01 3.229193091392517090e-01 -1.950106956064701080e-02 -9.418996423482894897e-02 9.510154835879802704e-03 -2.882536128163337708e-02 4.659118652343750000e-01 -3.023614585399627686e-01 1.460812836885452271e-01 -1.520269066095352173e-01 2.843698561191558838e-01 -5.354770645499229431e-02 8.552760630846023560e-02 3.202234506607055664e-01 -2.170822918415069580e-01 -1.993930190801620483e-01 -4.820477589964866638e-02 -1.988275796175003052e-01 -1.071847453713417053e-01 1.059711575508117676e-01 -1.040241941809654236e-01 -1.268953531980514526e-01 1.009348407387733459e-01 -1.904536634683609009e-01 -1.721355249173939228e-03 3.580402210354804993e-02
5.875877290964126587e-02 3.038780577480792999e-02 -6.383507698774337769e-02 -2.178729176521301270e-01 -1.737107634544372559e-01 1.889960020780563354e-01 -2.170695066452026367e-01 1.540748775005340576e-01 -8.697815239429473877e-02 -1.448681112378835678e-02 -1.657179594039916992e-01 2.035919576883316040e-01 -1.758611500263214111e-01 -2.183473706245422363e-01 -2.283140830695629120e-02 -7.565366476774215698e-02 5.246236175298690796e-02 2.073039859533309937e-01 -1.496846675872802734e-01 3.189001977443695068e-01 -1.240331605076789856e-01 -1.647623330354690552e-01 3.104178607463836670e-01 -1.156129986047744751e-01 -3.646505773067474365e-01 -1.121601983904838562e-01 3.107458166778087616e-02 8.404537290334701538e-02 -3.701156005263328552e-02 -2.333438694477081299e-01 -6.805418431758880615e-02 3.311741948127746582e-01
-8.252082020044326782e-02 -1.105895861983299255e-01 -5.944233387708663940e-02 1.420823931694030762e-01 2.106241285800933838e-01 2.327042073011398315e-02 -2.781006507575511932e-02 -1.907229050993919373e-02 -4.529586061835289001e-02 -1.494538038969039917e-01 1.276018023490905762e-01 -3.297983482480049133e-02 -1.114591956138610840e-02 -1.214249804615974426e-01 -2.235028594732284546e-01 -7.359688729047775269e-02 2.147346585988998413e-01 -4.496802687644958496e-01 -1.001422703266143799e-01 4.090631008148193359e-01 -2.981802821159362793e-01 -2.285568602383136749e-02 5.388726294040679932e-02 -5.268723145127296448e-02 -1.730182915925979614e-01 1.878589838743209839e-01 3.467547520995140076e-02 -7.834618538618087769e-02 6.863222271203994751e-02 -2.701657116413116455e-01 3.472278714179992676e-01 8.700604736804962158e-02
-1.813154518604278564e-01 7.229562848806381226e-03 -1.213952316902577877e-03 -2.231251262128353119e-02 -2.121993750333786011e-01 -5.201294645667076111e-02 -1.723456569015979767e-02 7.431273162364959717e-02 -1.960711926221847534e-02 2.356081828474998474e-02 -1.197105832397937775e-02 8.489914238452911377e-03 6.135609000921249390e-03 -7.257429510354995728e-02 -1.855746358633041382e-01 1.014161203056573868e-02 -2.096225619316101074e-01 1.784087419509887695e-01 -1.092390120029449463e-01 3.412815034389495850e-01 -4.969817101955413818e-01 5.089088529348373413e-02 2.900058329105377197e-01 -3.359907865524291992e-01 -2.399778515100479126e-01 -1.548231840133666992e-01 -1.558622568845748901e-01 -1.911367624998092651e-01 -5.816231667995452881e-02 -1.646966487169265747e-01 2.053815722465515137e-01 -7.869364321231842041e-02
-7.453263550996780396e-02 -1.802891492843627930e-01 2.769489884376525879e-01 -2.945642173290252686e-01 -5.325438827276229858e-02 5.169885233044624329e-02 -7.985647767782211304e-02 -1.237375065684318542e-01 -1.523018777370452881e-01 -2.895688079297542572e-02 1.374340057373046875e-01 3.698281012475490570e-03 1.447049379348754883e-01 -3.737650215625762939e-01 -2.558894157409667969e-01 3.797421231865882874e-03 -1.053653210401535034e-01 -7.315643876791000366e-02 -1.737534552812576294e-01 9.603698551654815674e-02 -1.680137366056442261e-01 -2.031404525041580200e-01 -1.336953490972518921e-01 -2.571869194507598877e-01 -2.183610349893569946e-01 2.027114033699035645e-01 3.084650039672851562e-01 -1.184938922524452209e-01 2.455222457647323608e-01 -1.803407073020935059e-01 4.420123994350433350e-02 1.007422246038913727e-02
2.189365960657596588e-02 -7.789073884487152100e-02 5.311091616749763489e-02 -1.619998365640640259e-01 1.530857980251312256e-01 -1.485037207603454590e-01 -8.813187479972839355e-02 2.654980123043060303e-02 -1.025659441947937012e-01 -1.760142892599105835e-01 -9.883055090904235840e-02 1.051890328526496887e-01 3.471648991107940674e-01 1.080484762787818909e-01 2.311127334833145142e-01 6.402426213026046753e-02 5.625532567501068115e-02 -9.623982012271881104e-02 -9.275735169649124146e-02 4.379496574401855469e-01 -1.787356436252593994e-01 -2.092730849981307983e-01 2.659259922802448273e-02 -5.867041274905204773e-02 -2.847059369087219238e-01 -9.351345896720886230e-02 -1.157879307866096497e-01 -9.450893849134445190e-02 -1.480843871831893921e-01 -2.613636851310729980e-01 7.068652659654617310e-03 4.040204882621765137e-01
-2.293463200330734253e-01 4.848659783601760864e-02 -4.475723952054977417e-03 1.768639236688613892e-01 -7.870098203420639038e-02 -4.551923647522926331e-02 -1.868276484310626984e-02 -2.909819409251213074e-02 2.410708740353584290e-02 -1.850774139165878296e-01 -3.261401131749153137e-02 6.632491201162338257e-02 9.367352724075317383e-02 -2.915246486663818359e-01 -2.964682281017303467e-01 -2.301651239395141602e-01 7.105770707130432129e-02 1.172707974910736084e-01 -4.315624833106994629e-01 2.682777643203735352e-01 -1.022075861692428589e-01 1.526340246200561523e-01 3.566843867301940918e-01 -3.110711872577667236e-01 -2.020903974771499634e-01 -5.723271146416664124e-02 7.875055819749832153e-02 3.096789121627807617e-02 1.119163781404495239e-01 -1.696568131446838379e-01 3.327966108918190002e-02 -3.020650707185268402e-02
9.149080514907836914e-02 4.217090830206871033e-02 -5.430135875940322876e-02 -3.598315119743347168e-01 -2.209969907999038696e-01 -2.333830669522285461e-02 -1.832199692726135254e-01 -1.718810060992836952e-03 8.412518352270126343e-02 6.082281097769737244e-02 -2.067360132932662964e-01 7.687681168317794800e-02 -3.802960366010665894e-02 -5.511301755905151367e-01 -1.373185962438583374e-01 -1.099769622087478638e-01 -5.130505189299583435e-02 1.218147203326225281e-01 -1.330912560224533081e-01 2.614033818244934082e-01 -2.033349275588989258e-01 -5.310704559087753296e-02 2.765082120895385742e-01 -1.812831014394760132e-01 -1.788498610258102417e-01 -1.516604423522949219e-01 1.474329270422458649e-02 -4.270835593342781067e-02 7.309953868389129639e-02 -8.841190487146377563e-02 3.155718371272087097e-02 2.251909375190734863e-01
1.224026456475257874e-01 1.989334076642990112e-01 -1.203735470771789551e-01 -1.633384525775909424e-01 -3.755447641015052795e-02 9.512992203235626221e-02 -3.948773443698883057e-02 -1.409320980310440063e-01 -6.278238445520401001e-02 -3.928503394126892090e-02 -1.104715093970298767e-01 -1.499284654855728149e-01 3.157660737633705139e-02 -5.650752186775207520e-01 1.574444957077503204e-02 -1.054389402270317078e-01 -3.393511101603507996e-02 2.074943035840988159e-01 -1.474790871143341064e-01 3.106993734836578369e-01 -2.621251940727233887e-01 -2.808967232704162598e-02 7.778486609458923340e-02 -6.552042067050933838e-02 -2.250486165285110474e-01 -3.725488781929016113e-01 1.258788406848907471e-01 5.102645233273506165e-02 2.807319350540637970e-02 -1.291681975126266479e-01 1.272595673799514771e-01 1.290939599275588989e-01
-5.906350538134574890e-02 -3.054983615875244141e-01 -1.486868262290954590e-01 -1.446953117847442627e-01 5.650001764297485352e-02 8.203589171171188354e-02 -3.152396082878112793e-01 6.655941903591156006e-02 -2.228747159242630005e-01 -2.057483792304992676e-02 -6.185420230031013489e-02 9.699282795190811157e-02 -1.616279780864715576e-02 -5.563053116202354431e-02 9.167187847197055817e-03 -1.743164658546447754e-01 1.310189068317413330e-01 -4.805136471986770630e-02 -2.243513315916061401e-01 2.933163642883300781e-01 -2.007703781127929688e-01 -5.289124697446823120e-02 1.828550249338150024e-01 -1.288891732692718506e-01 1.716793030500411987e-01 -3.448049724102020264e-01 -4.376173019409179688e-02 -1.878684461116790771e-01 1.623266339302062988e-01 -2.312658727169036865e-01 3.672157526016235352e-01 -6.023898604325950146e-04
-6.700035929679870605e-02 -7.948812097311019897e-02 -1.350980848073959351e-01 2.954658493399620056e-02 -2.384705841541290283e-01 -3.464659303426742554e-02 -2.936941683292388916e-01 -2.767587639391422272e-02 -1.934169977903366089e-01 -1.247133091092109680e-01 -1.769894957542419434e-01 -5.872636102139949799e-03 5.305644497275352478e-02 -3.707907348871231079e-02 1.472451537847518921e-01 -6.918268650770187378e-02 -3.248260319232940674e-01 -1.890190541744232178e-01 -1.821700185537338257e-01 2.125106453895568848e-01 -3.272947967052459717e-01 1.497794687747955322e-01 -3.541276976466178894e-02 -3.496357798576354980e-01 -5.817311629652976990e-02 3.289254605770111084e-01 1.073703840374946594e-01 -2.338754087686538696e-01 1.979674398899078369e-02 -2.174002677202224731e-01 1.073719561100006104e-01 -1.921951957046985626e-02
-2.478391379117965698e-01 -2.842530906200408936e-01 -4.074781239032745361e-01 -2.345839142799377441e-01 -7.991608977317810059e-02 2.557542324066162109e-01 -2.031424194574356079e-01 -1.953582763671875000e-01 7.159852236509323120e-02 -2.510032653808593750e-01 8.845836669206619263e-02 1.140151545405387878e-01 4.070951789617538452e-02 -2.016959935426712036e-01 8.175743743777275085e-03 -4.461659491062164307e-02 -2.178057581186294556e-01 -2.173695564270019531e-01 8.528641611337661743e-02 6.315495818853378296e-02 -3.401360809803009033e-01 -9.504868090152740479e-02 1.116495877504348755e-01 -8.925626426935195923e-02 -6.275245547294616699e-02 -1.556991636753082275e-01 -2.453747391700744629e-02 -1.505114138126373291e-01 -9.506039321422576904e-02 -8.347981423139572144e-02 4.638921096920967102e-02 1.772755086421966553e-01
-2.401747107505798340e-01 3.773540258407592773e-02 -1.330638378858566284e-01 -2.575464248657226562e-01 2.032005786895751953e-01 1.418684795498847961e-02 -4.031466245651245117e-01 -6.729743629693984985e-02 -4.353656619787216187e-02 -1.491489447653293610e-02 -2.542530596256256104e-01 -1.925814896821975708e-01 1.985863596200942993e-01 6.301717460155487061e-02 -1.107930168509483337e-01 -2.069347202777862549e-01 4.467261582612991333e-02 -1.527659893035888672e-01 -1.604902148246765137e-01 3.745670989155769348e-02 -2.987382113933563232e-01 1.412190645933151245e-01 1.426132917404174805e-01 -1.236964911222457886e-01 -1.559752523899078369e-01 -1.053376682102680206e-02 2.866023182868957520e-01 -8.691273629665374756e-03 2.704911828041076660e-01 1.536110881716012955e-03 2.356083989143371582e-01 1.153196394443511963e-01
-1.378368735313415527e-01 3.629377484321594238e-02 2.192074619233608246e-02 -1.580227464437484741e-01 -3.805524110794067383e-02 3.962654620409011841e-02 -2.664728276431560516e-02 5.867872014641761780e-02 -8.754359930753707886e-02 -2.327865958213806152e-01 2.446862496435642242e-02 2.804497256875038147e-02 -8.390917442739009857e-03 -6.720906496047973633e-02 -2.211336232721805573e-02 -5.941046029329299927e-02 1.088668871670961380e-02 -3.515905439853668213e-01 -2.204470187425613403e-01 4.842506349086761475e-01 -2.129145115613937378e-01 -1.155778765678405762e-01 4.104944691061973572e-02 -9.871296584606170654e-03 -1.777292937040328979e-01 1.971648335456848145e-01 3.817275762557983398e-01 -2.734024636447429657e-02 1.538622528314590454e-01 -3.463203459978103638e-02 4.074487090110778809e-01 9.987732395529747009e-03
-6.635504961013793945e-02 -3.783972561359405518e-02 -9.505660831928253174e-02 -6.308003212325274944e-04 -5.220104940235614777e-03 -1.720715761184692383e-01 -1.156070455908775330e-01 3.416332900524139404e-01 1.279530525207519531e-01 -2.824650704860687256e-01 -1.434544622898101807e-01 -6.954782642424106598e-03 4.088970720767974854e-01 -4.576202332973480225e-01 1.156383827328681946e-01 -1.645013093948364258e-01 -8.053952455520629883e-02 -4.721271246671676636e-02 4.201207309961318970e-02 2.614422738552093506e-01 -3.222858905792236328e-01 -2.120490968227386475e-01 1.802327670156955719e-02 -1.309022158384323120e-01 -9.389834851026535034e-02 5.494552850723266602e-02 -1.210210993885993958e-01 -3.012590482831001282e-02 2.784260921180248260e-02 -1.223505362868309021e-01 4.589027911424636841e-02 3.487825021147727966e-02
-2.308649718761444092e-01 -1.684462726116180420e-01 -1.445766538381576538e-01 -1.395651698112487793e-01 1.372477877885103226e-02 -1.413721740245819092e-01 -1.020342409610748291e-01 -1.398615092039108276e-01 -2.447755485773086548e-01 4.409993439912796021e-02 -1.364465951919555664e-01 -1.187801510095596313e-01 -7.641129195690155029e-02 -2.485484033823013306e-01 1.094476226717233658e-02 -1.023950278759002686e-01 1.260509043931961060e-01 9.223353862762451172e-02 -3.682423532009124756e-01 2.972620725631713867e-01 -2.461050450801849365e-01 1.900426894426345825e-01 2.458761930465698242e-01 -1.651114970445632935e-01 -1.445088088512420654e-01 -3.420908376574516296e-02 2.084510922431945801e-01 2.978013083338737488e-02 -9.321781992912292480e-02 -4.243764560669660568e-03 2.605278193950653076e-01 2.815243303775787354e-01
-6.555508822202682495e-02 -1.291534751653671265e-01 -9.556259959936141968e-02 -2.388780564069747925e-01 -2.454174757003784180e-01 3.038998842239379883e-01 2.169226668775081635e-02 -5.494999513030052185e-02 -2.093818634748458862e-01 -3.610765635967254639e-01 5.588081851601600647e-02 -3.921047784388065338e-03 5.122798308730125427e-02 -9.835296310484409332e-03 -1.108181327581405640e-01 1.533261090517044067e-01 1.528307646512985229e-01 2.057909816503524780e-01 -1.339694112539291382e-01 4.621054828166961670e-01 -1.823338419198989868e-01 -2.924007736146450043e-02 1.916498690843582153e-02 -1.250200867652893066e-01 -2.624006271362304688e-01 8.552150800824165344e-03 -7.668641209602355957e-02 1.896181851625442505e-01 1.290253102779388428e-01 2.041726261377334595e-01 -7.271999120712280273e-02 1.385880410671234131e-01
1.136085297912359238e-02 -1.308750063180923462e-01 7.077360898256301880e-02 -6.085887923836708069e-02 1.641124784946441650e-01 1.653016358613967896e-01 1.219631657004356384e-01 -1.479801237583160400e-01 5.112563818693161011e-02 -3.817341476678848267e-02 6.611685454845428467e-02 -3.589081019163131714e-02 1.059972401708364487e-02 -3.360329270362854004e-01 1.708701602183282375e-03 -1.183741018176078796e-01 8.569387346506118774e-02 -8.938390016555786133e-02 -3.165114223957061768e-01 1.706652343273162842e-01 -2.334428131580352783e-01 -5.354446545243263245e-02 -6.782944500446319580e-02 -1.824269741773605347e-01 -4.190505146980285645e-01 1.353291720151901245e-01 3.580695092678070068e-01 -8.181706070899963379e-02 1.254180562682449818e-03 -3.319371342658996582e-01 2.357908338308334351e-01 1.083254888653755188e-01
-8.509636670351028442e-02 1.357699483633041382e-01 -1.745103150606155396e-01 1.085290461778640747e-01 2.194216400384902954e-01 7.527495175600051880e-02 -1.257700771093368530e-01 7.012732326984405518e-02 3.499819338321685791e-01 -1.831502169370651245e-01 1.621953845024108887e-01 -2.697485983371734619e-01 4.863962531089782715e-02 -9.025201946496963501e-02 -1.012185141444206238e-01 8.680385508341714740e-05 1.036193594336509705e-01 7.887714356184005737e-02 -1.123237013816833496e-01 2.570501863956451416e-01 -1.777432858943939209e-01 -1.332626119256019592e-02 2.056339681148529053e-01 -1.375644505023956299e-01 -2.997279167175292969e-01 8.931323885917663574e-02 2.396042346954345703e-01 -3.728071749210357666e-01 -1.144435182213783264e-01 -1.870742440223693848e-01 2.173980921506881714e-01 5.908034741878509521e-02
-2.048401832580566406e-01 -1.035297662019729614e-01 -1.445424929261207581e-02 8.694890886545181274e-02 1.597982197999954224e-01 1.052401680499315262e-02 -6.268332153558731079e-02 1.646734327077865601e-01 -2.005465561524033546e-03 -2.775480449199676514e-01 -2.664148062467575073e-02 3.145153447985649109e-02 1.888672262430191040e-01 -1.433646678924560547e-01 1.776716206222772598e-03 -1.062414348125457764e-01 -1.242126617580652237e-02 -4.142652824521064758e-02 -4.552590847015380859e-02 2.027413249015808105e-01 -3.148977756500244141e-01 2.367067150771617889e-02 3.476591408252716064e-01 -8.868343383073806763e-02 -2.362844645977020264e-01 2.371774166822433472e-01 4.411486089229583740e-01 -2.429915368556976318e-01 1.968225091695785522e-01 -1.492627710103988647e-01 1.833289712667465210e-01 5.236161127686500549e-02
-2.623495273292064667e-02 4.099583625793457031e-02 -3.556087613105773926e-02 -3.265923857688903809e-01 -9.556987881660461426e-02 -1.735579073429107666e-01 -2.155053615570068359e-01 -3.118415549397468567e-02 1.130189374089241028e-01 -2.191214859485626221e-01 -1.235316470265388489e-01 -4.910014569759368896e-02 1.360044032335281372e-01 -3.728999197483062744e-01 2.814061641693115234e-01 -3.763527423143386841e-02 1.854746192693710327e-01 -1.711229979991912842e-01 1.172049865126609802e-01 2.698585093021392822e-01 -2.411164939403533936e-01 -8.445126563310623169e-02 -8.408663421869277954e-02 7.615394145250320435e-02 -1.676661372184753418e-01 2.857268750667572021e-01 -1.854291707277297974e-01 -2.634422183036804199e-01 1.894811913371086121e-02 -7.163109630346298218e-02 6.117493286728858948e-02 1.877859979867935181e-01
-4.057418927550315857e-02 3.694612532854080200e-02 -1.221360266208648682e-01 -2.097541093826293945e-01 -2.673825621604919434e-02 -1.497061252593994141e-01 -3.003060817718505859e-01 1.258854568004608154e-01 -4.166546091437339783e-02 2.695928700268268585e-02 2.051312625408172607e-01 -1.072913855314254761e-01 -2.389500290155410767e-02 -1.936532706022262573e-01 -2.178608775138854980e-01 4.755191132426261902e-02 6.325617432594299316e-02 1.427111178636550903e-01 -5.698929727077484131e-02 1.281163189560174942e-02 -2.028428912162780762e-01 -1.913201212882995605e-01 3.332003355026245117e-01 -4.014378488063812256e-01 -2.709474265575408936e-01 9.598471969366073608e-02 1.595989018678665161e-01 -4.035166800022125244e-01 8.108311146497726440e-02 -2.439090795814990997e-02 1.894145645201206207e-02 9.440497308969497681e-02
2.131440043449401855e-01 -1.017907857894897461e-01 1.376685802824795246e-03 -4.624203592538833618e-02 -1.723643839359283447e-01 -1.133508756756782532e-01 -1.448224186897277832e-01 9.452810883522033691e-02 -5.290923640131950378e-02 -3.015623986721038818e-01 1.066278666257858276e-01 -2.040904760360717773e-01 -9.764693677425384521e-02 2.009465824812650681e-03 1.368468999862670898e-01 -6.083431839942932129e-02 1.581867337226867676e-01 -1.835303902626037598e-01 -3.391545116901397705e-01 2.829025983810424805e-01 -4.300916492938995361e-01 -1.192346364259719849e-01 5.577780306339263916e-02 -1.005831137299537659e-01 -1.511260271072387695e-01 1.806887090206146240e-01 2.092712968587875366e-01 1.275332272052764893e-01 1.887290477752685547e-01 -2.647621333599090576e-01 3.893188387155532837e-02 -4.362040758132934570e-02
-1.997248083353042603e-02 1.558737605810165405e-01 -7.371331006288528442e-02 2.016871720552444458e-01 6.311549805104732513e-03 8.448521792888641357e-02 -3.869815468788146973e-01 1.309276279062032700e-02 -8.038272708654403687e-02 -1.456777453422546387e-01 1.073895767331123352e-01 -1.170520409941673279e-01 3.008299469947814941e-01 -2.785818278789520264e-01 5.417818203568458557e-02 3.387986868619918823e-02 -8.131532371044158936e-02 -1.445443779230117798e-01 -2.078626751899719238e-01 -1.036627143621444702e-01 -3.710936903953552246e-01 4.711204767227172852e-02 4.451736807823181152e-02 -1.208934262394905090e-01 -6.927236169576644897e-02 2.236191928386688232e-01 2.326489239931106567e-02 2.775650024414062500e-01 1.763328462839126587e-01 -1.778454482555389404e-01 1.968893706798553467e-01 2.740837931632995605e-01
-1.276816893368959427e-02 -1.500012576580047607e-01 -2.162101417779922485e-01 4.134666919708251953e-02 -6.816825270652770996e-02 -1.751030236482620239e-01 -1.822071373462677002e-01 -3.397589549422264099e-02 1.407373845577239990e-01 -2.654992341995239258e-01 -4.368897154927253723e-02 1.101169213652610779e-01 2.370225340127944946e-01 -2.923960983753204346e-01 3.663102686405181885e-01 6.058045662939548492e-03 7.011441979557275772e-03 1.227143108844757080e-01 -5.743730068206787109e-02 2.172081619501113892e-01 -2.962612807750701904e-01 -5.855948850512504578e-02 3.420148789882659912e-02 -5.172809213399887085e-02 -2.094881422817707062e-02 2.532250583171844482e-01 -3.153797984123229980e-01 -1.338125020265579224e-01 2.721701562404632568e-01 -1.350141912698745728e-01 2.872661501169204712e-02 2.080802172422409058e-01
-1.615443229675292969e-01 -1.624827831983566284e-01 -1.589788682758808136e-02 -8.444233983755111694e-02 6.963704526424407959e-02 -1.140619963407516479e-01 -1.858280152082443237e-01 -8.435122668743133545e-02 -3.784148395061492920e-02 -2.559805810451507568e-01 1.435430049896240234e-01 -8.882042765617370605e-02 2.451874762773513794e-01 -2.057782560586929321e-01 -1.767636835575103760e-01 3.240808472037315369e-02 2.367597818374633789e-02 2.463479759171605110e-03 -1.784611791372299194e-01 1.459458321332931519e-01 -1.424667835235595703e-01 1.904671490192413330e-01 2.235091775655746460e-01 -3.169128671288490295e-02 -1.986778676509857178e-01 4.080308601260185242e-02 2.257058769464492798e-01 -2.041374146938323975e-01 3.883252739906311035e-01 -7.649455219507217407e-02 4.333066344261169434e-01 -1.048716530203819275e-01
-1.121282130479812622e-01 -2.974784187972545624e-02 -6.032524630427360535e-02 -1.001783385872840881e-01 -1.155000627040863037e-01 -1.408756226301193237e-01 -5.095744505524635315e-02 3.473421931266784668e-01 1.300374120473861694e-01 -2.463358640670776367e-01 -1.627298891544342041e-01 2.333728037774562836e-02 4.489943981170654297e-01 -2.356247752904891968e-01 1.150949969887733459e-01 -1.880791783332824707e-01 1.462377235293388367e-02 6.899518519639968872e-02 1.073988750576972961e-01 3.122407793998718262e-01 -2.972742915153503418e-01 -1.844968944787979126e-01 -9.911768138408660889e-02 -1.076897755265235901e-01 -1.699123084545135498e-01 2.893042750656604767e-02 -8.890627324581146240e-02 -9.888551384210586548e-02 1.117973104119300842e-01 -2.957904338836669922e-01 2.369650080800056458e-02 1.755605451762676239e-02
-3.084277361631393433e-02 -1.803847402334213257e-01 7.555151730775833130e-02 -5.121920257806777954e-02 8.589923381805419922e-02 -9.072680026292800903e-02 -2.774946987628936768e-01 -4.893545433878898621e-02 -1.671810150146484375e-01 -1.708171218633651733e-01 -2.153563648462295532e-01 -2.370092272758483887e-01 -1.320125069469213486e-02 -4.636026173830032349e-02 -1.089860452339053154e-03 -2.905187606811523438e-01 -3.096913546323776245e-02 1.930940002202987671e-01 -2.846925556659698486e-01 3.157800734043121338e-01 -1.988458186388015747e-01 -1.719689071178436279e-01 1.067924350500106812e-01 -6.036674603819847107e-02 -6.572946906089782715e-02 1.385088916867971420e-02 4.321962893009185791e-01 -3.082686290144920349e-02 -4.466249421238899231e-02 1.435409635305404663e-01 1.383823454380035400e-01 2.821122705936431885e-01
-9.509982913732528687e-02 2.846836484968662262e-02 -9.206660836935043335e-02 3.088751807808876038e-02 -4.192860424518585205e-02 -1.525048911571502686e-01 -2.029851824045181274e-01 3.426162600517272949e-01 3.717553243041038513e-02 -2.525226175785064697e-01 -7.301822304725646973e-02 1.072892080992460251e-02 4.674186706542968750e-01 -3.162514567375183105e-01 1.009225621819496155e-01 -1.294454038143157959e-01 -3.564353287220001221e-02 -3.897763043642044067e-02 1.277208179235458374e-01 3.433589637279510498e-01 -2.489190548658370972e-01 -2.397903352975845337e-01 3.529212996363639832e-02 -1.901827603578567505e-01 -9.380430728197097778e-02 1.375882178544998169e-01 -2.905378118157386780e-02 -5.828030407428741455e-02 -1.033825427293777466e-01 -1.862625926733016968e-01 5.666473135352134705e-02 8.149659633636474609e-02
2.529878984205424786e-04 1.143134757876396179e-01 -7.669475674629211426e-02 -3.634620904922485352e-01 -8.170286566019058228e-02 6.073850672692060471e-03 -1.819993704557418823e-01 -1.728475093841552734e-01 -1.333338581025600433e-02 1.975020952522754669e-02 -2.253720462322235107e-01 1.047275066375732422e-01 9.933477640151977539e-02 -4.566645920276641846e-01 8.338779956102371216e-02 -9.907380677759647369e-03 -4.743183963000774384e-03 1.935368329286575317e-01 -1.580026298761367798e-01 4.532020390033721924e-01 -1.969661712646484375e-01 7.175064831972122192e-02 1.002491638064384460e-01 -1.178808584809303284e-01 -2.169774323701858521e-01 -2.296103239059448242e-01 4.789194092154502869e-02 3.268533386290073395e-03 8.553975261747837067e-03 -2.047398686408996582e-01 -1.814085245132446289e-02 1.062661111354827881e-01
-1.166071593761444092e-01 -7.119242846965789795e-02 -2.324537187814712524e-01 6.509397923946380615e-02 -1.271838136017322540e-02 -1.616794764995574951e-01 -1.847057789564132690e-01 2.609908580780029297e-01 1.475900560617446899e-01 -1.370410025119781494e-01 9.181692451238632202e-02 7.905357331037521362e-02 4.324878454208374023e-01 -3.429081141948699951e-01 2.037087082862854004e-01 -1.028287187218666077e-01 8.170684427022933960e-02 2.644749917089939117e-02 2.000145018100738525e-01 3.098514080047607422e-01 -2.867669761180877686e-01 -2.592856287956237793e-01 4.191818088293075562e-02 -9.732487052679061890e-02 -1.931443065404891968e-01 6.011255085468292236e-02 -5.442273616790771484e-02 -7.344096153974533081e-02 -7.091451901942491531e-03 -1.253232955932617188e-01 3.562378510832786560e-02 1.104567945003509521e-01
-1.393797248601913452e-01 -6.231621280312538147e-02 -1.654557436704635620e-01 -1.924192905426025391e-01 4.273127764463424683e-02 -2.336423695087432861e-01 -2.881486117839813232e-01 8.114082366228103638e-02 1.940166056156158447e-01 -2.462964802980422974e-01 -1.310857385396957397e-01 1.462567448616027832e-01 2.531797587871551514e-01 -3.027647435665130615e-01 1.310508977621793747e-02 -1.724726706743240356e-02 5.220709834247827530e-03 -9.286142140626907349e-02 9.099147468805313110e-02 1.826476901769638062e-01 -3.817048668861389160e-01 3.735231235623359680e-02 2.320633642375469208e-02 -1.844361573457717896e-01 -5.419613420963287354e-02 2.779975235462188721e-01 -1.952063888311386108e-01 -1.003040820360183716e-01 2.161201238632202148e-01 -2.108717709779739380e-01 -7.704587280750274658e-02 1.253395378589630127e-01
3.867699205875396729e-02 -7.785274833440780640e-02 -1.081402674317359924e-01 -7.382018864154815674e-02 4.215511679649353027e-02 -7.631237059831619263e-02 -3.266716003417968750e-01 1.461726278066635132e-01 1.245243027806282043e-01 -8.476813137531280518e-02 -7.493010908365249634e-02 -5.955454334616661072e-02 3.240045905113220215e-01 -2.262846678495407104e-01 1.229118332266807556e-01 -4.861185327172279358e-02 2.941539697349071503e-02 -2.504957653582096100e-02 1.557607650756835938e-01 2.784955203533172607e-01 -3.135596811771392822e-01 -1.686593294143676758e-01 1.420706063508987427e-01 -1.102701574563980103e-01 -2.322155237197875977e-01 -1.409317255020141602e-01 -2.306882888078689575e-01 1.835146918892860413e-02 1.193541958928108215e-01 -4.665934741497039795e-01 9.398461133241653442e-02 -5.966562777757644653e-02
-1.831216514110565186e-01 -7.664328068494796753e-02 2.202565781772136688e-02 -2.002768218517303467e-01 5.436340719461441040e-02 -1.291756331920623779e-01 -2.794823944568634033e-01 -5.489004310220479965e-03 1.487915813922882080e-01 -2.281408309936523438e-01 -2.237490713596343994e-01 -1.211215369403362274e-02 3.239148855209350586e-01 -2.309742122888565063e-01 3.099079430103302002e-01 -1.505915820598602295e-01 1.648028343915939331e-01 -1.286526471376419067e-01 -1.370472162961959839e-01 2.406332045793533325e-01 -1.834479272365570068e-01 -7.431308925151824951e-02 1.173379197716712952e-01 -1.640565693378448486e-01 -1.072475910186767578e-01 1.442564129829406738e-01 -1.700370758771896362e-01 -3.063651025295257568e-01 1.290331482887268066e-01 -1.939628869295120239e-01 -7.101311534643173218e-02 7.856094837188720703e-02
-1.999583095312118530e-01 -1.758096218109130859e-01 -1.070267334580421448e-01 1.633969396352767944e-01 -2.207569628953933716e-01 8.410872519016265869e-02 -2.936511635780334473e-01 2.072627991437911987e-01 -9.029069915413856506e-03 -1.318412423133850098e-01 -5.139202624559402466e-02 2.480192668735980988e-02 2.038861066102981567e-01 -2.338098883628845215e-01 1.252585053443908691e-01 -1.186218783259391785e-01 1.537503749132156372e-01 -3.335934877395629883e-01 -1.811299026012420654e-01 -3.330514067783951759e-03 -3.197826743125915527e-01 1.711249351501464844e-02 9.524064511060714722e-02 -5.635840445756912231e-02 -2.778635919094085693e-01 2.708791792392730713e-01 1.382142007350921631e-01 -1.459322571754455566e-01 1.959147304296493530e-01 -7.889756560325622559e-02 2.027155011892318726e-01 3.556485055014491081e-03
-1.333123296499252319e-01 -1.194990947842597961e-01 -1.444122940301895142e-01 1.188357919454574585e-01 -1.097052264958620071e-02 7.882545888423919678e-02 1.136374622583389282e-01 -1.100781466811895370e-02 5.132004246115684509e-02 -1.841986030340194702e-01 1.050437837839126587e-01 -8.694566041231155396e-02 2.174405455589294434e-01 -1.550262123346328735e-01 -2.799981832504272461e-01 -2.421483695507049561e-01 1.053398251533508301e-01 -3.148172423243522644e-02 -4.155385494232177734e-01 2.638371288776397705e-01 -1.649663001298904419e-01 8.942652493715286255e-02 3.651464879512786865e-01 -2.740426659584045410e-01 -1.629528701305389404e-01 -7.920600473880767822e-02 -1.807653754949569702e-01 -8.834680169820785522e-02 5.989334732294082642e-02 -1.008762866258621216e-01 2.538060843944549561e-01 2.441512420773506165e-02
-8.008737117052078247e-02 -1.044414192438125610e-01 -1.700253784656524658e-02 1.034535914659500122e-01 -8.993200957775115967e-03 1.231227591633796692e-01 -5.891728401184082031e-02 -2.107936516404151917e-02 5.797864496707916260e-02 -3.189752399921417236e-01 1.983511149883270264e-01 -7.667276263236999512e-02 2.160081863403320312e-01 -1.135945916175842285e-01 -8.251847699284553528e-03 -5.336935073137283325e-02 -6.087270006537437439e-02 -2.547535300254821777e-02 -4.532346725463867188e-01 2.392173111438751221e-01 -3.670723140239715576e-01 8.054598420858383179e-02 2.375983148813247681e-01 -2.459650635719299316e-01 -2.879411280155181885e-01 8.448158204555511475e-02 9.142438322305679321e-02 7.681465242058038712e-03 1.172934323549270630e-01 -2.456942349672317505e-01 1.092347055673599243e-01 -1.732615828514099121e-01
-1.278389543294906616e-01 -4.216765463352203369e-01 -1.699195057153701782e-01 -6.797958165407180786e-02 -6.129002198576927185e-02 4.756142385303974152e-03 8.952040970325469971e-02 1.174330338835716248e-01 9.560033679008483887e-02 1.460612565279006958e-01 2.166197821497917175e-02 2.823449485003948212e-02 -2.430106326937675476e-02 -2.631585597991943359e-01 1.369938999414443970e-01 9.255127608776092529e-02 -2.359537482261657715e-01 2.541312873363494873e-01 2.754685841500759125e-02 4.057460725307464600e-01 -2.314476221799850464e-01 -5.530268698930740356e-02 9.860607981681823730e-02 -2.535740137100219727e-01 -4.079717099666595459e-01 5.513971671462059021e-02 4.454182460904121399e-03 -7.876091450452804565e-02 1.249974891543388367e-01 -5.078792944550514221e-02 8.624690771102905273e-02 -1.453423313796520233e-02
5.038712918758392334e-02 1.979670971632003784e-01 -6.353044509887695312e-02 -5.381526052951812744e-02 -2.098283469676971436e-01 -9.575590491294860840e-02 -1.770314872264862061e-01 4.464864730834960938e-02 1.492839157581329346e-01 -8.465358614921569824e-02 -2.439903765916824341e-01 -2.915230346843600273e-03 -8.184424042701721191e-02 -1.514881849288940430e-01 -1.137208268046379089e-01 7.812599092721939087e-02 -8.156078308820724487e-02 4.592588637024164200e-03 -3.185196220874786377e-01 1.791551411151885986e-01 -2.806254029273986816e-01 3.386919498443603516e-01 -6.311666965484619141e-02 -2.970633208751678467e-01 -1.298988163471221924e-01 3.191794753074645996e-01 1.013526320457458496e-01 -1.949142217636108398e-01 2.675042450428009033e-01 -1.415572613477706909e-01 1.023487225174903870e-01 1.792456358671188354e-01
-9.518364071846008301e-02 4.594974964857101440e-02 4.712978005409240723e-02 7.618935313075780869e-03 -1.248945388942956924e-02 7.140798121690750122e-02 -1.376457214355468750e-01 9.997030347585678101e-02 -3.917256742715835571e-02 -7.821495831012725830e-02 -4.448833316564559937e-02 1.969912201166152954e-01 1.561872959136962891e-01 -1.619970351457595825e-01 -1.464205235242843628e-01 -3.532502651214599609e-01 -2.692566625773906708e-02 1.593990176916122437e-01 -1.916333734989166260e-01 2.603721320629119873e-01 -4.634038209915161133e-01 2.874883115291595459e-01 -4.814415425062179565e-02 -2.116264849901199341e-01 -2.968028783798217773e-01 -1.111472994089126587e-01 -1.853387504816055298e-01 -1.766432672739028931e-01 -2.477419376373291016e-02 2.027442157268524170e-01 1.438823193311691284e-01 5.906333774328231812e-02
-1.999731063842773438e-01 -1.238721758127212524e-01 -2.945899069309234619e-01 -1.773890256881713867e-01 1.219726130366325378e-01 1.594135351479053497e-02 -4.332862198352813721e-01 1.694629639387130737e-01 -6.748100370168685913e-02 -7.164072990417480469e-02 2.371809929609298706e-01 -1.121063530445098877e-01 -1.709600389003753662e-01 -2.502249181270599365e-01 -1.001842096447944641e-01 1.628728210926055908e-01 6.842636968940496445e-03 2.262193858623504639e-01 -5.410534143447875977e-02 6.248630583286285400e-02 -1.962224841117858887e-01 2.711446024477481842e-02 3.830238804221153259e-02 -3.242395222187042236e-01 -2.772705256938934326e-01 6.336545944213867188e-02 8.426632732152938843e-02 -2.716982662677764893e-01 1.138202697038650513e-01 -8.851809799671173096e-02 -3.694241493940353394e-02 -7.504224311560392380e-03
-1.012994721531867981e-02 -2.874079942703247070e-01 -1.444623619318008423e-01 -2.976479232311248779e-01 -3.020275831222534180e-01 -4.268979653716087341e-02 -1.156942546367645264e-01 6.638898048549890518e-03 4.242445528507232666e-01 -2.421288192272186279e-01 1.771561950445175171e-01 -3.103565573692321777e-01 7.639468461275100708e-02 -2.024717926979064941e-01 -4.282462596893310547e-02 -6.838333606719970703e-02 -1.134046167135238647e-01 -4.856633767485618591e-02 -1.733736880123615265e-02 7.385589182376861572e-02 -8.842513710260391235e-02 1.440001302398741245e-03 1.238471865653991699e-01 -1.950911246240139008e-02 -1.101692020893096924e-01 3.129681572318077087e-02 -2.712658606469631195e-02 1.101264879107475281e-01 2.248021364212036133e-01 -6.354198604822158813e-02 3.921212255954742432e-01 5.361131578683853149e-02
-1.438056528568267822e-01 1.837630569934844971e-02 -9.199828654527664185e-02 6.344302743673324585e-02 -8.190914988517761230e-02 -1.259196996688842773e-01 -3.132280409336090088e-01 2.378399819135665894e-01 2.011185735464096069e-01 -1.930225044488906860e-01 -8.144275844097137451e-02 2.258503809571266174e-02 4.425314366817474365e-01 -3.480426967144012451e-01 1.255445331335067749e-01 -2.460302226245403290e-02 -4.259844124317169189e-02 -6.294900923967361450e-02 1.344077438116073608e-01 3.113929629325866699e-01 -2.127161920070648193e-01 -1.553350090980529785e-01 3.936834633350372314e-02 -9.107707440853118896e-02 -2.120396941900253296e-01 1.343959271907806396e-01 -5.954030156135559082e-02 -7.974372804164886475e-02 1.636869311332702637e-01 -2.648682296276092529e-01 3.403717651963233948e-02 -7.300948491320014000e-04
6.148203089833259583e-02 -1.257814466953277588e-01 -1.964580453932285309e-02 -1.705062203109264374e-02 1.603535749018192291e-02 -2.243736833333969116e-01 -2.813250720500946045e-01 1.007831245660781860e-01 8.656144887208938599e-02 -1.252990365028381348e-01 -2.143770456314086914e-01 1.523243486881256104e-01 3.567525744438171387e-01 -3.753372132778167725e-01 2.077164351940155029e-01 -1.728215664625167847e-01 -1.081611774861812592e-02 -9.939973801374435425e-02 -2.618099749088287354e-02 3.682360947132110596e-01 -2.019159346818923950e-01 -7.474874705076217651e-02 -1.927423477172851562e-02 -9.295958280563354492e-02 5.685862898826599121e-02 9.906876832246780396e-02 -5.446097627282142639e-02 -7.683356758207082748e-03 2.495078146457672119e-01 -2.869732677936553955e-01 4.544979333877563477e-02 2.047113627195358276e-01
-3.155595390126109123e-03 2.400285154581069946e-01 -1.311728358268737793e-02 3.302835300564765930e-02 -3.643699735403060913e-02 3.876911476254463196e-02 -1.568678617477416992e-01 -1.117454543709754944e-01 -1.920487917959690094e-02 -1.447966247797012329e-01 -4.456962645053863525e-02 -7.356417924165725708e-02 2.879417240619659424e-01 -1.680168509483337402e-01 1.689150631427764893e-01 4.154599830508232117e-02 1.486689895391464233e-01 1.637360453605651855e-01 1.206497848033905029e-02 4.198105931282043457e-01 -3.394203186035156250e-01 -3.761413991451263428e-01 -8.014463819563388824e-04 -2.296715527772903442e-01 -1.060809791088104248e-01 -1.455454081296920776e-01 -8.460669964551925659e-02 -1.331163793802261353e-01 1.604641377925872803e-01 -2.610026597976684570e-01 -2.121588438749313354e-01 -1.107337418943643570e-02
-5.870083346962928772e-03 4.786429461091756821e-03 -7.335739582777023315e-02 -1.285058911889791489e-02 6.033374741673469543e-02 -8.839575946331024170e-02 -3.203459680080413818e-01 1.733598262071609497e-01 -6.699056178331375122e-02 -7.426062226295471191e-02 4.190669953823089600e-02 -1.331133097410202026e-01 4.003040194511413574e-01 -2.632280290126800537e-01 6.988101452589035034e-02 -1.096287965774536133e-01 9.089301526546478271e-02 -9.767205454409122467e-03 8.055292069911956787e-02 4.249143600463867188e-01 -1.700440645217895508e-01 -3.317455947399139404e-01 -8.765812963247299194e-02 -1.198627799749374390e-01 -2.666748464107513428e-01 1.634279340505599976e-01 -1.873335391283035278e-01 -4.235304426401853561e-03 9.258764237165451050e-02 -2.563566863536834717e-01 -8.539757877588272095e-02 5.844984576106071472e-02
-2.683821916580200195e-01 2.699596434831619263e-02 -1.897705346345901489e-01 1.562670059502124786e-02 -3.025312125682830811e-01 6.020485423505306244e-03 -2.463603317737579346e-01 -1.611485481262207031e-01 -6.430385168641805649e-03 1.344465911388397217e-01 -9.062030911445617676e-02 9.340209886431694031e-03 3.571715354919433594e-01 -1.619079560041427612e-01 -1.611312627792358398e-01 -3.454176485538482666e-01 -1.529038995504379272e-01 1.975855231285095215e-01 -1.463101953268051147e-01 7.515526562929153442e-02 -1.431995928287506104e-01 -1.308535039424896240e-01 -2.264336310327053070e-02 -1.479078978300094604e-01 -1.983137577772140503e-01 -1.759054660797119141e-01 2.452627569437026978e-01 -1.361994445323944092e-01 4.481596127152442932e-02 5.444150883704423904e-03 2.472833730280399323e-02 2.935386300086975098e-01
9.219310432672500610e-02 -1.317200809717178345e-01 -1.054421365261077881e-01 1.103264316916465759e-01 5.543353408575057983e-02 -5.654747039079666138e-02 -2.324672639369964600e-01 1.355513632297515869e-01 -3.501313552260398865e-02 3.024657815694808960e-02 -1.228486374020576477e-01 -9.501148015260696411e-02 2.524490281939506531e-02 -2.316175401210784912e-01 -1.301499307155609131e-01 -9.574349224567413330e-02 5.701095983386039734e-02 -3.681899234652519226e-02 -1.885933578014373779e-01 1.911994218826293945e-01 -2.477822750806808472e-01 8.136975020170211792e-02 3.357133865356445312e-01 -1.097606122493743896e-02 -4.863675236701965332e-01 6.752126663923263550e-02 4.537377059459686279e-01 -9.174219518899917603e-02 8.135841786861419678e-02 -1.983753219246864319e-02 1.747317761182785034e-01 1.224852874875068665e-01
-8.974615484476089478e-02 7.378069311380386353e-02 -1.639558970928192139e-01 3.392361104488372803e-01 -1.966009736061096191e-01 -2.239339612424373627e-02 -3.506031334400177002e-01 2.331183403730392456e-01 9.536860883235931396e-02 -1.886858493089675903e-01 -3.901712968945503235e-02 4.043606668710708618e-02 1.572801768779754639e-01 5.881627649068832397e-02 2.952453680336475372e-02 1.337756812572479248e-01 -1.781575977802276611e-01 1.768344640731811523e-01 -9.584712237119674683e-02 2.985710203647613525e-01 -2.191154658794403076e-01 -3.488130867481231689e-02 1.339619904756546021e-01 -8.912739157676696777e-02 7.990978658199310303e-03 3.274002298712730408e-02 -1.599696576595306396e-01 1.895663887262344360e-01 1.393022388219833374e-01 -3.009177446365356445e-01 1.786152571439743042e-01 3.038404285907745361e-01
1.416739970445632935e-01 -1.767474710941314697e-01 -2.658043801784515381e-01 -2.756918370723724365e-01 6.949239969253540039e-02 4.541416838765144348e-02 -3.678929507732391357e-01 -6.598175317049026489e-02 -2.801704108715057373e-01 -1.332479566335678101e-01 -4.286283254623413086e-02 2.291125953197479248e-01 3.126906454563140869e-01 -1.347959786653518677e-01 -1.315282434225082397e-01 -1.080542728304862976e-01 1.176189333200454712e-01 1.087941303849220276e-01 -6.070943176746368408e-02 7.857435941696166992e-02 2.424013800919055939e-02 -1.214939579367637634e-01 1.580997854471206665e-01 -1.993030160665512085e-01 -3.276520594954490662e-02 -1.524706035852432251e-01 3.430546075105667114e-02 -3.224151581525802612e-02 -8.089321851730346680e-02 -1.930290013551712036e-01 2.939416170120239258e-01 2.959748804569244385e-01
1.051068007946014404e-01 -1.309426575899124146e-01 -2.041234523057937622e-01 1.070682480931282043e-01 1.797618716955184937e-01 -6.362500041723251343e-02 -8.490149676799774170e-02 1.833849400281906128e-01 4.753694310784339905e-02 -1.611323356628417969e-01 4.299790784716606140e-02 7.188089191913604736e-02 2.182518690824508667e-01 -1.426890641450881958e-01 7.188808917999267578e-02 1.521132700145244598e-02 1.108259707689285278e-01 -8.939035981893539429e-02 -1.008812561631202698e-01 2.476584166288375854e-01 -2.521928846836090088e-01 -2.938948571681976318e-02 1.914084851741790771e-01 -1.538106650114059448e-01 -2.312764227390289307e-01 2.110224068164825439e-01 4.282897412776947021e-01 -1.541579961776733398e-01 5.194123461842536926e-02 -2.573383226990699768e-02 4.294933080673217773e-01 1.525060683488845825e-01
-1.977647840976715088e-01 -2.032514959573745728e-01 8.666418492794036865e-02 -8.121623843908309937e-02 7.222813367843627930e-02 4.281825572252273560e-02 -1.617278307676315308e-01 2.499719336628913879e-02 -4.594939202070236206e-02 -2.819762825965881348e-01 -1.322238892316818237e-01 3.134179860353469849e-02 -1.878263503313064575e-01 -1.674244850873947144e-01 -1.003429815173149109e-01 -1.428239345550537109e-01 2.209112644195556641e-01 2.995001897215843201e-02 -3.107148408889770508e-01 1.840148270130157471e-01 -3.532802462577819824e-01 1.102965399622917175e-01 -7.386514544486999512e-02 -2.301009744405746460e-01 -1.405185014009475708e-01 -1.009545624256134033e-01 3.312247097492218018e-01 1.010611131787300110e-01 -2.432345151901245117e-01 1.018284782767295837e-01 1.176314949989318848e-01 2.628064453601837158e-01
-3.684854879975318909e-02 2.316364459693431854e-02 1.168666779994964600e-01 1.329562067985534668e-01 8.053206652402877808e-02 -1.820929795503616333e-01 -1.049407720565795898e-01 5.501260235905647278e-02 -4.171296209096908569e-02 -9.427904337644577026e-02 1.613375842571258545e-01 1.623454154469072819e-03 1.063555777072906494e-01 -1.950271129608154297e-01 -8.322326838970184326e-02 -1.890861429274082184e-02 1.876225918531417847e-01 -2.431227564811706543e-01 -2.441348135471343994e-01 4.878769516944885254e-01 -3.481594920158386230e-01 -1.588483303785324097e-01 2.141010165214538574e-01 -8.078727871179580688e-03 -1.546720564365386963e-01 1.161187514662742615e-01 2.539633512496948242e-01 1.338005661964416504e-01 1.390123814344406128e-01 -1.166881918907165527e-01 2.637928426265716553e-01 1.147756725549697876e-01
-3.653051704168319702e-02 -2.180278301239013672e-01 -2.015936821699142456e-01 2.001323550939559937e-02 2.060608565807342529e-02 -6.055684387683868408e-02 -2.763416469097137451e-01 2.426989376544952393e-01 1.866902969777584076e-02 -1.848542988300323486e-01 6.862333416938781738e-02 8.780749142169952393e-02 4.072110652923583984e-01 -3.221537768840789795e-01 9.430179744958877563e-02 -2.236571535468101501e-02 9.360925853252410889e-02 -9.692771732807159424e-02 1.443589180707931519e-01 3.347337841987609863e-01 -2.704348862171173096e-01 -3.539206981658935547e-01 1.044754288159310818e-03 -1.989739835262298584e-01 -1.426158994436264038e-01 7.218489050865173340e-02 -7.680654525756835938e-02 -1.719687134027481079e-02 2.453145571053028107e-02 -1.527768224477767944e-01 3.528929315507411957e-03 7.962950505316257477e-03
-1.086326837539672852e-01 1.091169863939285278e-01 1.995864510536193848e-01 -1.882789433002471924e-01 -4.007695242762565613e-02 2.069609910249710083e-01 -3.681360185146331787e-01 1.915097422897815704e-02 1.870093792676925659e-01 5.087767913937568665e-02 -9.149731695652008057e-02 -1.060143932700157166e-01 -2.236681580543518066e-01 -3.108969032764434814e-01 -6.268531084060668945e-02 -2.375641465187072754e-01 1.711220107972621918e-02 1.612356305122375488e-01 1.217716261744499207e-01 2.258580178022384644e-01 -2.691844105720520020e-01 1.920139044523239136e-01 1.507064551115036011e-01 -2.296261936426162720e-01 -6.870222836732864380e-02 -3.028495050966739655e-02 2.201182842254638672e-01 -5.598881095647811890e-02 -1.559876203536987305e-01 -1.536616683006286621e-01 8.354198932647705078e-02 2.596326172351837158e-01
-2.186776697635650635e-01 -9.806205332279205322e-02 -1.519362181425094604e-01 -1.409304887056350708e-01 4.896760731935501099e-02 3.785239532589912415e-02 -1.680805534124374390e-01 -3.011216223239898682e-02 -2.531554102897644043e-01 -2.180169969797134399e-01 5.878653749823570251e-02 -1.135036721825599670e-01 1.940774917602539062e-01 -4.576584100723266602e-01 4.564764909446239471e-03 -2.503800094127655029e-01 -2.903752326965332031e-01 -2.485109493136405945e-02 1.252312064170837402e-01 1.000687107443809509e-01 -1.664354056119918823e-01 -3.267084658145904541e-01 1.733273267745971680e-01 -8.368439227342605591e-02 -2.507322840392589569e-02 1.410681605339050293e-01 -7.281178236007690430e-02 -2.554278969764709473e-01 -3.696129843592643738e-02 -2.125138342380523682e-01 9.336522966623306274e-02 2.018522843718528748e-02
1.679962277412414551e-01 7.348014414310455322e-02 -1.641031652688980103e-01 1.212959587574005127e-01 -8.353796601295471191e-02 1.861961483955383301e-01 -1.058653965592384338e-01 1.443310528993606567e-01 -4.872153326869010925e-02 -9.582187235355377197e-02 -1.164578944444656372e-01 -1.656754165887832642e-01 1.755813509225845337e-01 -2.268733084201812744e-01 -1.464562565088272095e-01 1.211735755205154419e-01 -1.118039190769195557e-01 -6.152756884694099426e-02 -2.795852720737457275e-01 1.818003505468368530e-01 -4.979787468910217285e-01 1.787429004907608032e-01 1.045580953359603882e-01 -1.757753789424896240e-01 -1.531916707754135132e-01 2.257362902164459229e-01 1.208440586924552917e-01 -1.637386530637741089e-01 9.296354651451110840e-02 -1.481155902147293091e-01 2.720930874347686768e-01 1.016368493437767029e-01
-9.762232750654220581e-02 -8.168007433414459229e-02 -3.325358405709266663e-02 -5.102983117103576660e-02 -5.852888571098446846e-04 -4.280810058116912842e-02 -1.685067415237426758e-01 2.882405817508697510e-01 8.093366026878356934e-02 -2.856609523296356201e-01 -4.917734861373901367e-02 2.087745256721973419e-02 4.982756972312927246e-01 -3.636953234672546387e-01 1.350161731243133545e-01 3.898922726511955261e-02 9.594190865755081177e-02 -7.550815492868423462e-02 1.339957416057586670e-01 2.723410725593566895e-01 -1.843539029359817505e-01 -2.947339415550231934e-01 -3.555857017636299133e-02 -2.742460370063781738e-01 5.261192563921213150e-03 8.461180329322814941e-02 -9.431368089281022549e-04 -1.032708883285522461e-01 -2.249425277113914490e-02 -1.935803741216659546e-01 5.361285433173179626e-02 1.113649904727935791e-01
-1.287769526243209839e-02 -4.050534591078758240e-02 -1.915532946586608887e-01 -1.090490147471427917e-01 -2.869624458253383636e-02 -1.549807041883468628e-01 -2.614797949790954590e-01 2.800230979919433594e-01 8.757308125495910645e-02 -2.709060907363891602e-01 2.799430675804615021e-02 -9.864349663257598877e-02 4.889513552188873291e-01 -3.062561750411987305e-01 1.132793799042701721e-01 -1.041379943490028381e-01 6.661798804998397827e-02 -8.261828869581222534e-02 1.087541282176971436e-01 3.101876080036163330e-01 -2.367510348558425903e-01 -1.683987826108932495e-01 -2.736712060868740082e-02 -9.071020036935806274e-02 -1.391648352146148682e-01 1.025969609618186951e-01 -1.323790699243545532e-01 -1.261032074689865112e-01 7.361609488725662231e-02 -2.097945362329483032e-01 5.480081588029861450e-02 3.762968257069587708e-02
2.836537174880504608e-02 -1.322856545448303223e-02 9.120940417051315308e-02 -3.584797084331512451e-01 -1.101506873965263367e-01 9.137717075645923615e-03 -1.791830658912658691e-01 -9.108482301235198975e-02 -4.248230531811714172e-02 -4.822786524891853333e-02 -1.023905351758003235e-01 -8.691462874412536621e-02 9.853039681911468506e-02 -3.863752484321594238e-01 4.128966107964515686e-02 -1.288527157157659531e-02 2.133016474545001984e-02 1.494606584310531616e-01 2.469353564083576202e-02 5.328662395477294922e-01 -1.407970637083053589e-01 1.007393449544906616e-01 2.807089388370513916e-01 -1.336874514818191528e-01 -6.790490448474884033e-02 -2.169359922409057617e-01 4.388594534248113632e-03 2.694350779056549072e-01 -9.403595700860023499e-03 -1.102280467748641968e-01 6.383029371500015259e-02 2.279227077960968018e-01
-3.460517153143882751e-02 -2.012822628021240234e-01 -3.857785761356353760e-01 -1.167391613125801086e-01 -2.166951447725296021e-01 -1.051847077906131744e-02 -1.653691679239273071e-01 -1.217326894402503967e-01 -8.264517784118652344e-02 -1.822976917028427124e-01 -1.526729315519332886e-01 -3.546049445867538452e-02 -1.454537361860275269e-02 -3.710861206054687500e-01 1.572480052709579468e-02 -1.645876467227935791e-01 -1.975774466991424561e-01 1.477813720703125000e-01 -3.192596882581710815e-02 3.914969563484191895e-01 4.094251245260238647e-02 5.703869741410017014e-03 1.550972908735275269e-01 -1.113328114151954651e-01 -3.303977847099304199e-01 2.841295488178730011e-02 1.402661353349685669e-01 1.216661855578422546e-01 -3.808105364441871643e-02 -2.428884357213973999e-01 -7.221164554357528687e-02 -1.152772009372711182e-01
-3.057281859219074249e-02 -1.430494338274002075e-01 2.749945782124996185e-02 -8.438981324434280396e-02 -1.652281731367111206e-01 -7.905780803412199020e-04 -3.550195991992950439e-01 3.803214058279991150e-02 1.123404279351234436e-01 1.342168636620044708e-02 -1.307810544967651367e-01 1.616886854171752930e-01 1.790484935045242310e-01 -2.549637854099273682e-01 4.497284069657325745e-02 3.059280812740325928e-01 1.713989228010177612e-01 1.917672529816627502e-02 -9.817498922348022461e-02 2.026921808719635010e-01 -2.184260934591293335e-01 -3.019703179597854614e-02 1.726348698139190674e-01 -2.707031965255737305e-01 -5.856293439865112305e-02 -4.283987358212471008e-02 4.316220581531524658e-01 -1.106244176626205444e-01 -8.463260717689990997e-03 6.518710404634475708e-02 -1.402015686035156250e-01 3.275071084499359131e-01
-1.413421891629695892e-02 -1.125163882970809937e-01 -2.177089303731918335e-01 8.829694241285324097e-02 2.257959358394145966e-02 -8.554618060588836670e-02 -1.486857980489730835e-01 2.778334617614746094e-01 -7.313368842005729675e-03 -1.503834426403045654e-01 -1.147640794515609741e-01 1.522776633501052856e-01 4.494268596172332764e-01 -3.914647400379180908e-01 1.118459403514862061e-01 -5.441015213727951050e-02 1.580145657062530518e-01 -1.332343928515911102e-02 1.443841308355331421e-01 3.801795244216918945e-01 -2.090303897857666016e-01 -1.770247220993041992e-01 -2.968102507293224335e-02 -1.173368170857429504e-01 -1.170523092150688171e-01 5.832842364907264709e-02 -8.065709471702575684e-02 3.078386373817920685e-02 1.439672261476516724e-01 -2.307310998439788818e-01 8.054143190383911133e-02 9.938026219606399536e-02
4.554108157753944397e-02 9.078144095838069916e-03 -1.762673854827880859e-01 -2.080718427896499634e-01 -1.607978790998458862e-01 1.230300962924957275e-01 1.111022476106882095e-02 -2.706211209297180176e-01 3.784773498773574829e-02 -3.932563662528991699e-01 -3.837069123983383179e-02 1.487752050161361694e-01 7.606244832277297974e-02 -2.868713438510894775e-01 1.129120215773582458e-01 4.344190284609794617e-02 1.469563990831375122e-01 -1.148031204938888550e-01 -1.567014604806900024e-01 2.786265313625335693e-02 -1.861621625721454620e-02 5.159702897071838379e-02 3.801953047513961792e-02 -6.746520847082138062e-02 -2.367221713066101074e-01 -9.592171758413314819e-02 -1.126216202974319458e-01 -4.211901426315307617e-01 1.223642602562904358e-01 -2.698175907135009766e-01 5.186267569661140442e-02 3.343957960605621338e-01
-1.662461203522980213e-03 -1.731023937463760376e-01 -3.521578609943389893e-01 -1.548300124704837799e-02 -1.439743191003799438e-01 1.199296191334724426e-01 -4.998462498188018799e-01 3.886340558528900146e-02 1.812233589589595795e-02 -1.618718057870864868e-01 -2.249087244272232056e-01 1.024996209889650345e-02 4.960478842258453369e-02 -2.944821417331695557e-01 3.822981379926204681e-03 -2.946730256080627441e-01 -7.643129676580429077e-02 -2.247354835271835327e-01 -1.237750053405761719e-01 -6.202618777751922607e-02 -2.849331498146057129e-01 1.289539337158203125e-01 -1.024534553289413452e-01 -2.074836939573287964e-01 -1.431712135672569275e-02 1.781498789787292480e-01 8.327972143888473511e-02 -7.605448365211486816e-02 1.314847916364669800e-02 -1.654243767261505127e-01 6.748782843351364136e-02 4.929671064019203186e-02
-4.880969971418380737e-02 -6.163023412227630615e-02 -2.432449534535408020e-02 -3.224397823214530945e-02 -1.210216507315635681e-01 -1.764316111803054810e-01 -3.348498940467834473e-01 -2.181036770343780518e-02 2.358040958642959595e-01 -2.057953178882598877e-01 8.295874297618865967e-02 -1.662657782435417175e-02 4.731650948524475098e-01 -3.331020772457122803e-01 1.639437973499298096e-01 -7.794696092605590820e-02 2.112828940153121948e-01 -5.830180644989013672e-02 2.433264441788196564e-02 3.538791239261627197e-01 -1.268659532070159912e-01 -1.460993010550737381e-02 -5.991288274526596069e-02 3.661166131496429443e-02 -1.564845442771911621e-01 1.648543961346149445e-02 -2.039936184883117676e-01 6.585206836462020874e-02 7.029602676630020142e-02 -2.765618562698364258e-01 -3.538297861814498901e-02 1.114210411906242371e-01
5.566990934312343597e-03 -9.482598304748535156e-02 -1.411954611539840698e-01 -1.243626922369003296e-01 7.130543142557144165e-02 -2.637907266616821289e-01 -2.953476607799530029e-01 -1.149364653974771500e-02 1.669542789459228516e-01 -3.617550432682037354e-01 -2.286616414785385132e-01 4.766373708844184875e-02 4.312230646610260010e-01 -2.344351410865783691e-01 1.908370256423950195e-01 -1.866075843572616577e-01 6.086608394980430603e-02 -1.034085378050804138e-01 -2.658917196094989777e-02 2.760101854801177979e-01 -2.788271009922027588e-01 9.514256566762924194e-02 7.239703088998794556e-02 -2.560003474354743958e-02 -7.656193524599075317e-02 1.440519243478775024e-01 -6.477277725934982300e-02 -8.972385525703430176e-02 -4.423548467457294464e-03 -1.334220916032791138e-01 3.478440269827842712e-02 1.619264632463455200e-01
2.129539102315902710e-01 -6.486450880765914917e-02 -5.711556598544120789e-02 -1.639027744531631470e-01 1.900989562273025513e-02 1.412839442491531372e-01 1.958442153409123421e-03 -1.152843981981277466e-01 -6.316431611776351929e-02 -3.010248839855194092e-01 1.086540222167968750e-01 -2.109036594629287720e-01 -1.337098777294158936e-01 -2.182660996913909912e-01 -1.950976252555847168e-01 -5.254634097218513489e-02 6.423029303550720215e-02 -2.714480087161064148e-02 -1.353967040777206421e-01 1.133748888969421387e-01 -4.668612778186798096e-01 1.967276036739349365e-01 -7.837085425853729248e-02 1.027815565466880798e-01 -1.022663563489913940e-01 2.219707220792770386e-01 -1.113522797822952271e-01 7.812967151403427124e-02 1.091454103589057922e-01 -4.422976970672607422e-01 9.423747658729553223e-03 1.848998218774795532e-01
-1.062458306550979614e-01 1.340409815311431885e-01 4.252834990620613098e-02 -1.063153892755508423e-01 -2.047572880983352661e-01 -2.490202039480209351e-01 -2.699961066246032715e-01 1.174719631671905518e-02 -2.663614600896835327e-02 -1.801363229751586914e-01 8.087446540594100952e-02 -1.556710004806518555e-01 6.563801318407058716e-03 1.698224991559982300e-01 -2.836634218692779541e-01 -1.461395770311355591e-01 6.419466435909271240e-02 -1.017495542764663696e-01 -2.839643359184265137e-01 3.534320294857025146e-01 -1.549364626407623291e-01 -1.071872264146804810e-01 1.892618536949157715e-01 -2.536492049694061279e-01 -2.037352025508880615e-01 1.382915377616882324e-01 1.326537318527698517e-02 -1.436396986246109009e-01 8.084844797849655151e-02 8.104722201824188232e-02 3.565945923328399658e-01 -9.295964986085891724e-02
-1.980013847351074219e-01 -2.279495634138584137e-02 -3.085053563117980957e-01 7.336124777793884277e-02 -1.988832354545593262e-01 -3.992650192230939865e-03 -2.273751050233840942e-01 -6.618193350732326508e-03 1.269872635602951050e-01 1.466214209794998169e-01 6.809133291244506836e-02 4.833535477519035339e-02 2.005819529294967651e-01 -1.318746060132980347e-01 -1.267958581447601318e-01 -3.429751694202423096e-01 -1.288378089666366577e-01 1.955766081809997559e-01 -1.063357591629028320e-01 2.788093388080596924e-01 -4.410921037197113037e-02 9.820698946714401245e-02 9.492821246385574341e-02 -2.550235688686370850e-01 -2.655602693557739258e-01 -2.377183735370635986e-01 3.189040720462799072e-02 -8.320347219705581665e-02 -1.573211327195167542e-02 -2.153194881975650787e-02 5.133523419499397278e-02 4.057419896125793457e-01
-8.105266094207763672e-02 -1.048613116145133972e-01 -2.428484708070755005e-01 2.674937061965465546e-02 1.864072531461715698e-01 -7.765627652406692505e-02 5.323665216565132141e-02 -4.950130358338356018e-02 5.065792426466941833e-02 -2.125093936920166016e-01 6.896619498729705811e-02 -6.040766835212707520e-02 1.132422760128974915e-01 -1.017931178212165833e-01 -1.298469007015228271e-01 -4.658452421426773071e-02 -8.696620166301727295e-02 2.493149042129516602e-02 -3.205629587173461914e-01 3.107981681823730469e-01 -4.393208026885986328e-01 -4.330525174736976624e-03 2.895219326019287109e-01 -3.172348737716674805e-01 -1.010401546955108643e-01 1.995370239019393921e-01 -1.777235651388764381e-03 -3.336297869682312012e-01 -6.585125345736742020e-03 -1.614290028810501099e-01 -6.627468764781951904e-02 3.845249861478805542e-02
7.969430834054946899e-02 4.375905171036720276e-02 -1.697677769698202610e-03 1.510621160268783569e-01 -9.529929608106613159e-02 -9.796924889087677002e-02 -5.829784646630287170e-02 6.229974329471588135e-02 1.792984269559383392e-02 -1.178732067346572876e-01 1.293650865554809570e-01 -4.644598811864852905e-02 4.285747557878494263e-02 -4.129144549369812012e-02 -1.399739533662796021e-01 -8.340156637132167816e-03 2.453968971967697144e-01 -2.229280620813369751e-01 -1.185162812471389771e-01 4.505602121353149414e-01 -3.632082641124725342e-01 -2.686243057250976562e-01 1.770026832818984985e-01 6.124653294682502747e-02 -2.492496967315673828e-01 8.218116126954555511e-03 1.895650625228881836e-01 2.309381403028964996e-02 2.664299309253692627e-01 -1.081599593162536621e-01 3.720418512821197510e-01 2.742146141827106476e-02
3.403402119874954224e-02 -1.440384984016418457e-01 -5.831224471330642700e-02 2.150520868599414825e-02 -1.105249971151351929e-01 8.923494070768356323e-02 -3.072648309171199799e-02 1.396461725234985352e-01 -5.489974841475486755e-02 2.282047867774963379e-01 -6.790533661842346191e-02 6.500747054815292358e-02 -2.245751209557056427e-02 -3.303682208061218262e-01 -7.473979145288467407e-02 -1.715278625488281250e-01 4.467588290572166443e-02 -8.406801521778106689e-02 -1.262945085763931274e-01 1.822023242712020874e-01 -2.546924948692321777e-01 2.376137301325798035e-02 4.932126998901367188e-01 4.303032904863357544e-02 -3.924251198768615723e-01 2.011636048555374146e-01 1.971308439970016479e-01 -1.779831051826477051e-01 6.355778872966766357e-02 -9.946963191032409668e-02 1.850430667400360107e-01 2.075861841440200806e-01
3.217974677681922913e-02 8.262662589550018311e-02 -4.232697784900665283e-01 -2.867107093334197998e-01 -2.236204296350479126e-01 1.870802193880081177e-01 -5.700992792844772339e-02 -1.251340806484222412e-01 8.567652106285095215e-02 4.560589045286178589e-02 3.387635946273803711e-02 -7.899127900600433350e-02 2.498534768819808960e-01 -2.315865159034729004e-01 -3.765376210212707520e-01 -3.026532828807830811e-01 5.738900601863861084e-02 9.477868676185607910e-02 -1.491119116544723511e-01 2.329242080450057983e-01 1.211990602314472198e-03 1.620318889617919922e-01 -9.179989993572235107e-02 -1.528726369142532349e-01 -2.233399301767349243e-01 2.896539866924285889e-02 -1.338125392794609070e-02 -5.788466706871986389e-02 -8.906443417072296143e-02 -1.329835206270217896e-01 1.023573130369186401e-01 1.531520336866378784e-01
9.383473545312881470e-02 -2.082983776926994324e-02 -1.684686094522476196e-01 4.836029559373855591e-02 1.456283330917358398e-01 1.616496890783309937e-01 -1.391009241342544556e-01 1.590389162302017212e-01 1.220364309847354889e-02 -1.234362050890922546e-01 -5.054332688450813293e-02 -1.798522770404815674e-01 1.350851804018020630e-01 -1.728310436010360718e-01 9.950377047061920166e-03 -3.250859677791595459e-02 -1.688393652439117432e-01 -1.084393635392189026e-01 -1.800763309001922607e-01 1.559968441724777222e-01 -4.934807717800140381e-01 8.930955827236175537e-02 5.348275601863861084e-02 -2.266996353864669800e-01 -3.183292150497436523e-01 3.413367271423339844e-01 1.078621447086334229e-01 -2.179241925477981567e-01 1.309756636619567871e-01 -1.847431361675262451e-01 1.934902071952819824e-01 -5.022764205932617188e-03
8.703145384788513184e-02 2.772196196019649506e-02 -1.925772428512573242e-01 -2.961758077144622803e-01 -2.383140921592712402e-01 2.404867857694625854e-02 -6.058941036462783813e-02 -9.907761961221694946e-02 -1.698136031627655029e-01 -5.553145310841500759e-04 -1.180631071329116821e-01 -2.722645401954650879e-01 1.110808625817298889e-01 -3.738617897033691406e-01 3.917095810174942017e-02 -1.304632574319839478e-01 -1.701107621192932129e-01 6.532777100801467896e-02 1.313117519021034241e-02 2.878136634826660156e-01 -1.089668571949005127e-01 4.232405126094818115e-02 2.976334095001220703e-01 -2.662696242332458496e-01 -2.663868665695190430e-01 8.002556115388870239e-02 -1.705079674720764160e-01 1.140116713941097260e-02 -7.242619246244430542e-02 -2.608918249607086182e-01 1.862148195505142212e-01 6.709162145853042603e-02
2.435711920261383057e-01 -6.885929405689239502e-02 -8.386018127202987671e-02 5.525820329785346985e-02 -1.933583803474903107e-02 2.647016081027686596e-04 -1.546489596366882324e-01 -7.350051403045654297e-02 1.136932969093322754e-01 -2.008914351463317871e-01 1.871779710054397583e-01 -9.601384401321411133e-02 1.727208048105239868e-01 -3.894665744155645370e-03 -1.368113905191421509e-01 3.097292967140674591e-02 1.513721793889999390e-01 -7.424864452332258224e-03 -2.786749303340911865e-01 3.307797014713287354e-01 -4.400388300418853760e-01 -9.081600606441497803e-02 -1.462384406477212906e-02 1.549296919256448746e-02 -3.173200190067291260e-01 1.222040504217147827e-01 8.918926119804382324e-02 1.307062506675720215e-01 4.399065971374511719e-01 -1.992110349237918854e-02 3.942906484007835388e-02 2.403244376182556152e-02
-7.996028661727905273e-02 -4.923333600163459778e-02 8.427261561155319214e-02 -2.177787572145462036e-01 -2.101408988237380981e-01 9.666645526885986328e-02 -4.201165437698364258e-01 -7.118642330169677734e-02 5.751970782876014709e-02 -8.408427983522415161e-02 1.242584362626075745e-01 1.098388656973838806e-01 1.730406135320663452e-01 -1.788242310285568237e-01 2.410225570201873779e-01 7.044453173875808716e-02 -2.851778827607631683e-02 1.757158897817134857e-02 -9.208871051669120789e-03 1.433886736631393433e-01 -3.161385655403137207e-01 -8.013545721769332886e-02 1.724956482648849487e-01 -1.102061420679092407e-01 -2.937756478786468506e-01 -2.223807722330093384e-01 1.959656625986099243e-01 9.234450757503509521e-02 -4.011070728302001953e-02 -1.851758360862731934e-02 -1.985247731208801270e-01 3.803174197673797607e-01
4.581282660365104675e-02 -4.413131251931190491e-02 -5.760972946882247925e-02 -2.627831418067216873e-03 -6.692911684513092041e-02 -4.402448609471321106e-02 -1.908332854509353638e-01 -7.487133890390396118e-02 -1.301827281713485718e-01 -2.821077704429626465e-01 6.856186687946319580e-02 -1.552173634991049767e-03 5.391356945037841797e-01 -2.373075634241104126e-01 1.336536258459091187e-01 1.680946201086044312e-01 2.133772373199462891e-01 -6.651805341243743896e-02 2.753452397882938385e-02 4.350476861000061035e-01 -1.960810571908950806e-01 -2.334174364805221558e-01 6.754855811595916748e-02 3.705764561891555786e-02 -1.682522892951965332e-01 -3.412205353379249573e-02 -1.732130646705627441e-01 1.061743721365928650e-01 1.056449785828590393e-01 -1.565400958061218262e-01 3.064453415572643280e-02 6.041530892252922058e-02
-3.265780210494995117e-01 -1.331760734319686890e-01 -2.403217256069183350e-01 -1.262934952974319458e-01 -1.493499130010604858e-01 -6.853581219911575317e-02 6.247046217322349548e-02 1.252692565321922302e-02 -1.924321800470352173e-01 1.198367476463317871e-01 7.330830395221710205e-02 8.503015339374542236e-02 2.895617187023162842e-01 -2.061881572008132935e-01 4.720006883144378662e-02 -4.131813049316406250e-01 -1.879286766052246094e-01 8.727239817380905151e-02 -2.817220389842987061e-01 2.632019817829132080e-01 -2.458525896072387695e-01 -1.193299070000648499e-01 1.481005400419235229e-01 -1.945061236619949341e-01 -1.910725086927413940e-01 9.415046125650405884e-02 6.853476911783218384e-02 9.017065912485122681e-02 7.302235066890716553e-02 -1.077372021973133087e-02 1.272945851087570190e-01 -4.079234227538108826e-02
-2.659627199172973633e-01 8.196836709976196289e-02 -3.658109158277511597e-02 2.959002740681171417e-02 -1.685607880353927612e-01 -9.368436783552169800e-02 -1.693004667758941650e-01 -9.545844793319702148e-02 -7.952307164669036865e-02 -1.904357373714447021e-01 7.565762102603912354e-02 -1.022965386509895325e-01 3.957384824752807617e-02 -2.166387438774108887e-01 -4.694972932338714600e-02 1.035564318299293518e-01 2.600921988487243652e-01 -9.329360723495483398e-02 -1.915280520915985107e-01 -1.358972340822219849e-01 -2.504861950874328613e-01 1.371467113494873047e-01 9.926638007164001465e-02 -1.926751285791397095e-01 -1.101103127002716064e-01 1.074681207537651062e-01 3.234151005744934082e-01 -6.650958210229873657e-02 4.480703771114349365e-01 -8.545041829347610474e-02 2.206323593854904175e-01 2.751127779483795166e-01
-2.939315140247344971e-02 -3.579720482230186462e-02 -1.383047699928283691e-01 -8.467038720846176147e-02 -3.297348693013191223e-02 -1.240797266364097595e-01 -2.230521142482757568e-01 1.610437184572219849e-01 1.643672585487365723e-01 -2.242035120725631714e-01 -3.688614070415496826e-02 2.007301598787307739e-01 2.891484498977661133e-01 -3.109642267227172852e-01 2.466247230768203735e-01 -1.038032174110412598e-01 -1.426291279494762421e-02 -2.667608484625816345e-02 8.591220527887344360e-02 3.817093372344970703e-01 -3.683668673038482666e-01 2.343015931546688080e-02 6.231350451707839966e-02 -4.773537069559097290e-02 8.850779384374618530e-02 2.201772332191467285e-01 -1.036163717508316040e-01 -1.049437820911407471e-01 1.532728075981140137e-01 -2.913787364959716797e-01 -4.160031303763389587e-02 1.547799706459045410e-01
-7.595332711935043335e-02 -1.982730627059936523e-02 -1.732653379440307617e-01 -2.398526482284069061e-02 3.811733424663543701e-02 2.705695629119873047e-01 -1.119197681546211243e-01 7.756601274013519287e-02 2.166216522455215454e-01 -2.140536606311798096e-01 3.029658198356628418e-01 -1.630157530307769775e-01 -2.804024890065193176e-02 -4.286646470427513123e-02 -8.464411646127700806e-02 5.195805057883262634e-02 3.203101223334670067e-03 -1.074877679347991943e-01 -5.997022241353988647e-02 2.294225096702575684e-01 -1.986167579889297485e-01 1.627259328961372375e-02 3.419529795646667480e-01 -2.861920595169067383e-01 -2.953266501426696777e-01 1.050694733858108521e-01 2.180509567260742188e-01 -3.524023294448852539e-01 8.715380914509296417e-03 -7.305406779050827026e-02 2.073080390691757202e-01 1.473682224750518799e-01
7.480852305889129639e-03 -1.981245875358581543e-01 7.158146053552627563e-02 7.651964575052261353e-02 2.246094048023223877e-01 -3.597445040941238403e-02 -3.451374471187591553e-01 6.758183985948562622e-02 2.839083410799503326e-02 -1.224716231226921082e-01 -3.770140931010246277e-02 -2.715869806706905365e-03 2.729006856679916382e-02 -2.164836227893829346e-01 -2.160478979349136353e-01 -1.907677948474884033e-02 2.180027402937412262e-02 -1.386886686086654663e-01 -1.296145170927047729e-01 1.646606326103210449e-01 -9.781459718942642212e-02 4.137698560953140259e-02 3.544853031635284424e-01 1.989337150007486343e-03 -4.527570605278015137e-01 2.625978887081146240e-01 1.788740009069442749e-01 -9.195771813392639160e-02 1.017075404524803162e-01 -6.837020069360733032e-02 2.363899797201156616e-01 2.766441106796264648e-01
-1.367835793644189835e-02 -2.979186475276947021e-01 -6.836406141519546509e-02 -2.384493649005889893e-01 9.716877341270446777e-02 1.390381753444671631e-01 -2.571438252925872803e-01 -1.037363484501838684e-01 -1.469004750251770020e-01 -7.035270333290100098e-02 -4.293534532189369202e-02 1.654018610715866089e-01 9.190707653760910034e-02 -1.269800662994384766e-01 -2.338869124650955200e-01 -1.584026403725147247e-02 1.008432880043983459e-01 -1.142651662230491638e-01 -1.210212931036949158e-01 2.022469490766525269e-01 -6.152220070362091064e-02 2.022656053304672241e-01 3.047990798950195312e-01 -9.017118811607360840e-02 -3.232087567448616028e-02 -2.497682720422744751e-01 8.032566308975219727e-02 2.528032958507537842e-01 7.518208026885986328e-02 -2.809582352638244629e-01 3.476820588111877441e-01 2.117641270160675049e-01
6.952151656150817871e-02 -2.501741051673889160e-01 -1.276321616023778915e-02 2.895129024982452393e-01 -7.694976776838302612e-02 -9.890029206871986389e-03 -2.218352854251861572e-01 -1.005883328616619110e-02 -9.661932289600372314e-02 -2.361187189817428589e-01 -2.115349657833576202e-02 6.854439526796340942e-02 2.765518799424171448e-02 -3.622428178787231445e-01 -8.284760639071464539e-03 -1.036208197474479675e-01 5.951125174760818481e-02 -1.256879419088363647e-01 -6.321918964385986328e-02 1.987920999526977539e-01 -9.658308327198028564e-02 -1.955379843711853027e-01 2.563956379890441895e-01 1.036614626646041870e-01 -2.870013713836669922e-01 2.294343560934066772e-01 2.940210402011871338e-01 -1.551917344331741333e-01 1.882189363241195679e-01 -1.106370240449905396e-01 3.133392035961151123e-01 4.417290166020393372e-02
-1.993954032659530640e-01 -2.113066166639328003e-01 -1.641027778387069702e-01 -1.148872151970863342e-01 -4.091246724128723145e-01 5.981281772255897522e-02 -1.179964020848274231e-01 -1.627933382987976074e-01 6.718185544013977051e-02 -8.201219886541366577e-02 -6.160218641161918640e-02 1.264945417642593384e-01 1.565561294555664062e-01 -3.573524653911590576e-01 1.695412248373031616e-01 -2.873970866203308105e-01 -2.422557324171066284e-01 -4.889646917581558228e-02 -3.629219159483909607e-02 1.450863201171159744e-02 -1.546188592910766602e-01 -1.009118184447288513e-01 -9.453979879617691040e-02 -3.495268225669860840e-01 -2.160308323800563812e-02 -1.581275835633277893e-02 -4.247420653700828552e-02 -2.423089146614074707e-01 1.047780066728591919e-01 -1.824543112888932228e-03 6.575399637222290039e-02 2.552391588687896729e-01
-1.692728996276855469e-01 2.245049178600311279e-01 -3.065890073776245117e-01 -1.267151981592178345e-01 -1.646579653024673462e-01 2.136145085096359253e-01 -1.041255295276641846e-01 -8.501534909009933472e-02 2.294912002980709076e-02 -7.586284074932336807e-03 -2.957251667976379395e-01 1.370925735682249069e-02 1.054501160979270935e-01 -3.603415489196777344e-01 -4.556364193558692932e-02 -9.006573259830474854e-02 -5.902496725320816040e-02 2.589559853076934814e-01 7.199063897132873535e-02 2.809914350509643555e-01 -2.428125888109207153e-01 -1.170191764831542969e-01 -7.169282436370849609e-02 -2.683318853378295898e-01 -2.436435818672180176e-01 -1.869425624608993530e-01 1.718892157077789307e-01 -1.294355746358633041e-02 1.253235042095184326e-01 -1.471181809902191162e-01 -1.110806763172149658e-01 -5.012268945574760437e-02
-1.433051824569702148e-01 -9.982793778181076050e-02 -3.170886933803558350e-01 -1.044161319732666016e-01 -3.529134690761566162e-01 -5.160832032561302185e-02 -2.857975363731384277e-01 -1.115147620439529419e-01 -1.598389297723770142e-01 -7.095903158187866211e-02 2.065053954720497131e-02 1.888765692710876465e-01 -1.419906616210937500e-01 -1.922736018896102905e-01 1.017420738935470581e-02 1.813092641532421112e-02 -7.947751879692077637e-02 5.537835881114006042e-02 7.879792246967554092e-04 2.436650693416595459e-01 -5.220768600702285767e-02 7.040111720561981201e-02 1.224198043346405029e-01 -2.846973240375518799e-01 -4.220241904258728027e-01 -1.122601404786109924e-01 1.080608814954757690e-01 1.426639258861541748e-01 1.132013872265815735e-01 -2.630903422832489014e-01 1.808739602565765381e-01 -5.014740303158760071e-02
1.408850997686386108e-01 -1.804279536008834839e-01 -2.675115689635276794e-02 6.845869868993759155e-02 5.651082843542098999e-02 3.151267021894454956e-02 -1.971803046762943268e-02 1.860893368721008301e-01 -4.696037620306015015e-02 -1.729741245508193970e-01 2.290742248296737671e-01 1.703832745552062988e-01 1.172983869910240173e-01 -4.387263953685760498e-01 -2.072082161903381348e-01 1.087551191449165344e-02 3.043379448354244232e-02 -7.000391371548175812e-03 -2.664777934551239014e-01 1.692540198564529419e-01 -3.864982128143310547e-01 -4.514353722333908081e-02 1.763990223407745361e-01 -3.785878419876098633e-01 -1.861768029630184174e-02 2.610790543258190155e-02 1.007397472858428955e-01 -9.028770774602890015e-02 -2.095408290624618530e-01 -1.846573688089847565e-02 -2.501913718879222870e-02 2.221857458353042603e-01
-2.132067531347274780e-01 -8.249248564243316650e-02 -5.005502700805664062e-02 6.220608949661254883e-02 -5.469622835516929626e-02 -2.015909403562545776e-01 -2.351819574832916260e-01 1.519914623349905014e-02 1.664522737264633179e-01 6.831637769937515259e-02 -1.090068072080612183e-01 5.150287598371505737e-02 -8.514540269970893860e-03 7.239188998937606812e-02 -2.181523889303207397e-01 -8.052372932434082031e-02 -9.664185345172882080e-02 1.071300357580184937e-01 -2.760092616081237793e-01 4.478416740894317627e-01 -3.790011405944824219e-01 8.315741270780563354e-02 -1.122728958725929260e-01 -1.963758915662765503e-01 -3.030583560466766357e-01 -8.760043233633041382e-02 -1.420720666646957397e-02 -1.828066557645797729e-01 7.624785415828227997e-03 7.714203745126724243e-02 3.116520047187805176e-01 1.829255372285842896e-02
-1.939731538295745850e-01 -1.273046899586915970e-02 -1.975418813526630402e-02 1.106455102562904358e-01 -7.090809196233749390e-02 -1.034184768795967102e-01 -1.920864172279834747e-02 -8.639630675315856934e-02 -2.141031175851821899e-01 2.807696117088198662e-03 8.860675245523452759e-02 1.385799646377563477e-01 2.467003017663955688e-01 -2.205735892057418823e-01 2.798223868012428284e-03 -4.807694554328918457e-01 -9.155473858118057251e-02 9.695640951395034790e-02 -1.502947807312011719e-01 9.277385473251342773e-02 -3.857717812061309814e-01 -9.662690758705139160e-02 2.029297947883605957e-01 -2.855506241321563721e-01 -2.085309475660324097e-01 -2.331818491220474243e-01 7.373319566249847412e-02 -2.520574815571308136e-02 1.583307534456253052e-01 -1.082642227411270142e-01 1.930376142263412476e-01 -6.796912848949432373e-02
-1.367340534925460815e-01 -1.316396985203027725e-02 3.326370567083358765e-02 -2.952724695205688477e-01 3.764528781175613403e-03 -9.093493223190307617e-02 -2.639429271221160889e-01 -1.359479427337646484e-01 2.521172463893890381e-01 -1.076419726014137268e-01 -1.165911555290222168e-01 2.086135745048522949e-01 2.965197861194610596e-01 -3.818249404430389404e-01 1.912471652030944824e-01 -1.438157260417938232e-01 1.489170193672180176e-01 -3.850574046373367310e-02 -8.797248452901840210e-02 1.614267975091934204e-01 -2.951298356056213379e-01 -2.434639781713485718e-01 -1.055144220590591431e-01 -1.439478527754545212e-02 -5.535396188497543335e-02 2.506402134895324707e-01 -7.605204731225967407e-02 -2.359357029199600220e-01 5.047217756509780884e-02 -1.335676908493041992e-01 -2.351231500506401062e-02 9.860555082559585571e-02
-1.172005087137222290e-01 -1.019210889935493469e-01 -3.923262655735015869e-02 6.664265692234039307e-02 6.325838714838027954e-02 -7.130233198404312134e-02 -2.731936573982238770e-01 1.193819567561149597e-01 -6.565362215042114258e-02 -1.974204778671264648e-01 8.206315338611602783e-02 -8.363205939531326294e-02 -1.870953291654586792e-01 -2.829473093152046204e-02 -1.836345791816711426e-01 -2.929070889949798584e-01 -1.173404082655906677e-01 1.370553523302078247e-01 -7.096032798290252686e-02 4.292011857032775879e-01 -1.177332848310470581e-01 4.036178439855575562e-02 1.553858816623687744e-01 1.164368242025375366e-01 -3.574708998203277588e-01 2.981303334236145020e-01 3.554876521229743958e-02 2.459430098533630371e-01 -4.576835781335830688e-02 -1.314644217491149902e-01 2.730996608734130859e-01 1.105146706104278564e-01
-3.270519673824310303e-01 -2.893000142648816109e-03 -2.196382284164428711e-01 -1.522889435291290283e-01 3.141732141375541687e-02 9.949525445699691772e-02 -8.630402386188507080e-02 2.045570015907287598e-01 6.570656597614288330e-02 -1.269639283418655396e-01 7.217109948396682739e-02 7.034718990325927734e-02 2.660253345966339111e-01 -2.220978289842605591e-01 -1.177540421485900879e-01 -1.060724258422851562e-01 -1.462058443576097488e-02 2.235722392797470093e-01 -2.933256924152374268e-01 1.544598042964935303e-01 -2.033525407314300537e-01 2.251338213682174683e-01 1.365829259157180786e-01 1.866987049579620361e-01 -1.295894980430603027e-01 -4.130870476365089417e-02 1.528095752000808716e-01 -4.208203852176666260e-01 8.470436185598373413e-02 -8.242207765579223633e-02 1.777060329914093018e-01 1.244007125496864319e-01
-1.582332253456115723e-01 -4.695934057235717773e-02 -2.208391129970550537e-01 -1.271613985300064087e-01 4.710023477673530579e-02 -1.910861432552337646e-01 -1.785255968570709229e-01 1.661373525857925415e-01 -5.617404356598854065e-02 -2.063003182411193848e-01 1.354594081640243530e-01 -1.247913092374801636e-01 1.506661772727966309e-01 -5.208550766110420227e-02 -3.557640314102172852e-02 3.506752848625183105e-02 1.403592675924301147e-01 -1.745507270097732544e-01 -1.367070972919464111e-01 4.546498656272888184e-01 -3.149214982986450195e-01 9.507337957620620728e-02 9.202340990304946899e-02 7.100568618625402451e-03 1.933466084301471710e-02 1.737109869718551636e-01 3.581428229808807373e-01 -2.339155375957489014e-01 1.657622493803501129e-02 -1.490225344896316528e-01 2.689312994480133057e-01 -3.781390562653541565e-02
-2.188092023134231567e-01 6.900010257959365845e-02 -8.211046457290649414e-02 -9.836115688085556030e-02 -6.453235447406768799e-02 -2.113501727581024170e-01 -1.296114176511764526e-01 2.083569318056106567e-01 -9.142150171101093292e-03 -1.974293440580368042e-01 2.899047136306762695e-01 3.434528829529881477e-03 1.971744596958160400e-01 -5.434422940015792847e-02 -1.863553822040557861e-01 -2.646849304437637329e-02 1.763085573911666870e-01 -1.387366801500320435e-01 -9.995559602975845337e-02 3.514344394207000732e-01 -2.989252507686614990e-01 4.356508702039718628e-02 5.578109249472618103e-02 -1.606623381376266479e-01 -7.051093131303787231e-02 6.213257089257240295e-02 3.140894770622253418e-01 -1.178391128778457642e-01 -7.899682968854904175e-02 -1.569207161664962769e-01 4.056735932826995850e-01 -2.658809907734394073e-02
-1.137522086501121521e-01 -3.096799254417419434e-01 -3.285279870033264160e-02 -2.816565036773681641e-01 -1.401629745960235596e-01 9.141700714826583862e-02 -4.100493490695953369e-01 -2.098189741373062134e-01 -1.472632884979248047e-01 -2.194323092699050903e-01 -7.936916500329971313e-02 3.623637557029724121e-02 -7.060176879167556763e-02 -1.733945757150650024e-01 1.083992570638656616e-01 -1.472202390432357788e-01 1.105092279613018036e-02 -3.849821537733078003e-02 -1.167839244008064270e-01 2.000603377819061279e-01 -1.723102182149887085e-01 3.518509492278099060e-02 -3.725621849298477173e-02 -8.881376683712005615e-02 2.056878060102462769e-01 -3.599954247474670410e-01 -1.113419309258460999e-01 -8.632867038249969482e-02 1.130612287670373917e-02 -1.589958965778350830e-01 2.872774899005889893e-01 1.717456132173538208e-01
1.479344163089990616e-02 1.192143838852643967e-02 -5.862484127283096313e-02 7.962612807750701904e-02 -2.717339098453521729e-01 1.760322367772459984e-03 -9.264926612377166748e-02 9.177793748676776886e-03 2.361401617527008057e-01 -1.189027214422821999e-03 1.181626692414283752e-01 3.149475529789924622e-02 1.724322210066020489e-03 -9.008748084306716919e-02 -3.868721798062324524e-02 -1.317632943391799927e-01 1.328497380018234253e-01 -3.061123378574848175e-02 -3.578839004039764404e-01 3.601742088794708252e-01 -3.921367824077606201e-01 1.726245880126953125e-01 1.927570104598999023e-01 -5.030167698860168457e-01 -1.370818018913269043e-01 4.637652263045310974e-02 -5.367972329258918762e-02 -1.125157922506332397e-01 -7.044809311628341675e-02 -1.086437180638313293e-01 5.818765237927436829e-02 -5.363434925675392151e-02
7.014683634042739868e-02 3.649665042757987976e-02 -6.387329846620559692e-02 1.368390917778015137e-01 -9.002503752708435059e-02 4.604785703122615814e-03 -3.139664828777313232e-01 -4.906671121716499329e-02 1.568965464830398560e-01 -1.104795932769775391e-01 1.037867926061153412e-02 -8.586139231920242310e-02 -1.062935218214988708e-01 -1.843522489070892334e-01 -2.234870642423629761e-01 1.538768261671066284e-01 -1.140406578779220581e-01 4.333817586302757263e-02 -2.589940726757049561e-01 3.378569483757019043e-01 -4.033421576023101807e-01 5.705792084336280823e-02 -3.078423999249935150e-02 -4.632443189620971680e-01 -8.189351856708526611e-02 -2.134081907570362091e-02 8.113306015729904175e-02 -2.539209127426147461e-01 -1.729858517646789551e-01 -7.102882117033004761e-02 -3.559866547584533691e-02 8.108453452587127686e-02
-1.384202837944030762e-01 5.301298946142196655e-02 -4.012363031506538391e-02 1.394187957048416138e-01 -3.054461777210235596e-01 5.095323547720909119e-02 -3.592985570430755615e-01 2.505785524845123291e-01 9.606828540563583374e-02 -3.641644865274429321e-02 2.094648033380508423e-01 9.993567317724227905e-02 6.934951245784759521e-02 -3.742397129535675049e-01 5.324233695864677429e-02 -1.674015447497367859e-02 1.543746441602706909e-01 1.739664562046527863e-02 -1.775742322206497192e-01 1.873808354139328003e-01 -2.079969346523284912e-01 4.588609933853149414e-02 1.732250116765499115e-02 -3.020222187042236328e-01 1.218446120619773865e-01 4.032765980809926987e-03 -2.067690044641494751e-01 1.778812855482101440e-01 1.490100771188735962e-01 -3.341442942619323730e-01 5.053890403360128403e-03 7.747197151184082031e-02
4.132517799735069275e-02 1.325352340936660767e-01 -4.032120108604431152e-02 8.599918335676193237e-02 -6.194185093045234680e-02 -2.108339406549930573e-02 -1.969500929117202759e-01 -2.228818461298942566e-02 1.645569875836372375e-02 -1.291341632604598999e-01 -2.034993469715118408e-01 -1.901949197053909302e-01 1.970438659191131592e-01 -2.826416790485382080e-01 -3.211991116404533386e-02 5.528679117560386658e-02 1.397011280059814453e-01 8.893699944019317627e-02 -1.234077364206314087e-01 4.694148004055023193e-01 -9.581649303436279297e-02 -5.096212029457092285e-01 1.528626680374145508e-02 -8.487702161073684692e-02 -1.380191594362258911e-01 -1.151713877916336060e-01 -1.388599444180727005e-02 -2.070810794830322266e-01 1.735126674175262451e-01 -2.279546260833740234e-01 5.046603735536336899e-03 -1.182426884770393372e-01
-8.737783879041671753e-02 -2.309942692518234253e-01 -1.996874213218688965e-01 -4.262235760688781738e-01 -2.480645924806594849e-01 1.847260296344757080e-01 -3.563182651996612549e-01 -1.074633449316024780e-01 2.275003679096698761e-02 -3.803237676620483398e-01 1.608997434377670288e-01 -2.287473082542419434e-01 1.147201061248779297e-01 -8.865348249673843384e-02 -1.259462833404541016e-01 -1.122432649135589600e-01 -6.404934078454971313e-02 1.338968575000762939e-01 1.463265866041183472e-01 -8.843758702278137207e-02 -1.982003152370452881e-01 -1.474596858024597168e-01 2.375252544879913330e-02 -8.692105114459991455e-02 -5.448471009731292725e-02 9.557709842920303345e-02 8.324513584375381470e-02 -1.532070040702819824e-01 -1.431490629911422729e-01 -1.091806814074516296e-01 1.219164505600929260e-01 1.559925545006990433e-02
1.104089692234992981e-01 -2.744171619415283203e-01 3.824215009808540344e-02 -3.735433891415596008e-02 6.924311816692352295e-02 -4.024791717529296875e-02 -3.768969774246215820e-01 1.158853434026241302e-02 -9.850241988897323608e-02 -3.660233616828918457e-01 1.555276960134506226e-01 9.750927239656448364e-02 1.948945820331573486e-01 -4.758384078741073608e-02 -1.484243124723434448e-01 4.657738655805587769e-02 2.800763584673404694e-02 -1.018048077821731567e-01 -4.176463484764099121e-01 2.664602100849151611e-01 -5.948973353952169418e-03 -1.102281920611858368e-02 1.179792359471321106e-01 -1.109426021575927734e-01 -2.276326995342969894e-03 -2.037919908761978149e-01 1.271625161170959473e-01 1.713754683732986450e-01 8.827805519104003906e-02 1.372439414262771606e-02 3.370782136917114258e-01 1.660884618759155273e-01
1.947131566703319550e-02 -1.860688626766204834e-02 -1.740982979536056519e-01 -1.495878398418426514e-01 -2.132893353700637817e-01 4.334954917430877686e-01 -3.037942349910736084e-01 -2.687383815646171570e-02 1.783314626663923264e-03 1.114381253719329834e-01 -4.183180630207061768e-02 9.200004488229751587e-02 -4.553912207484245300e-02 -2.705353796482086182e-01 -8.436942845582962036e-02 -5.706520751118659973e-02 1.104342937469482422e-01 1.842352598905563354e-01 -2.235122490674257278e-03 2.642728388309478760e-01 -3.994426131248474121e-01 5.537289381027221680e-02 5.804141610860824585e-02 -1.119317561388015747e-01 -3.449032902717590332e-01 -1.167573966085910797e-03 3.211772441864013672e-02 1.548509001731872559e-01 -3.350597247481346130e-02 -1.400810182094573975e-01 -1.053767502307891846e-01 2.038864642381668091e-01
-4.909782111644744873e-02 -1.846590638160705566e-01 1.145180687308311462e-02 1.901317760348320007e-02 -7.255973666906356812e-02 -7.175818085670471191e-02 -2.360943555831909180e-01 -8.748732507228851318e-02 1.964503973722457886e-01 2.461226433515548706e-01 1.670130789279937744e-01 -6.900534033775329590e-02 4.839205369353294373e-02 3.333560656756162643e-03 -8.237850666046142578e-02 -9.685340337455272675e-03 -6.889694184064865112e-02 -3.103871829807758331e-03 -2.239042967557907104e-01 3.854474425315856934e-01 -4.322529733180999756e-01 8.215617388486862183e-03 -9.333152323961257935e-02 -5.204176902770996094e-01 -1.870883554220199585e-01 5.786448717117309570e-02 8.570516854524612427e-02 5.104090273380279541e-02 5.759452655911445618e-02 -5.221093446016311646e-02 1.245360895991325378e-01 9.145452827215194702e-02
-1.342387199401855469e-01 -1.755137592554092407e-01 -3.156880736351013184e-01 1.514474395662546158e-02 -5.404973053373396397e-04 -6.780699361115694046e-03 8.289343118667602539e-02 -1.934033632278442383e-01 -1.142123565077781677e-01 -4.015778377652168274e-02 -1.740472465753555298e-01 -4.714862629771232605e-02 2.149831205606460571e-01 -2.977113984525203705e-02 -8.363369852304458618e-02 -1.485529094934463501e-01 1.468779891729354858e-01 7.591389864683151245e-02 -1.931874006986618042e-01 1.770848035812377930e-01 -1.650873720645904541e-01 -2.307803183794021606e-02 1.269459575414657593e-01 -6.473644375801086426e-01 -2.078869342803955078e-01 -1.106451526284217834e-01 -3.096667118370532990e-02 5.192657560110092163e-02 1.759209185838699341e-01 -1.047297567129135132e-01 3.459772840142250061e-02 1.496592909097671509e-01
-5.781633779406547546e-03 -2.696132063865661621e-01 -7.756052166223526001e-02 6.145380809903144836e-02 -2.525828480720520020e-01 1.673633046448230743e-02 -3.674728423357009888e-02 2.294252999126911163e-02 3.498678505420684814e-01 -5.333057045936584473e-02 1.340352594852447510e-01 -2.540281116962432861e-01 2.542494051158428192e-02 -3.225067555904388428e-01 -2.825652956962585449e-01 -1.234286725521087646e-01 1.459947377443313599e-01 -1.334151327610015869e-01 2.668050676584243774e-02 2.233102917671203613e-01 4.617395624518394470e-02 -3.178216516971588135e-01 -1.783947348594665527e-01 1.837477646768093109e-02 -4.510283097624778748e-02 5.984682217240333557e-02 2.227542549371719360e-01 -7.907427847385406494e-02 1.232691928744316101e-01 -4.907597228884696960e-02 8.037508279085159302e-02 3.653707206249237061e-01
-1.855562925338745117e-01 -5.689834803342819214e-02 -2.776412367820739746e-01 4.255951941013336182e-02 1.125501766800880432e-01 -1.022245138883590698e-01 -1.774268448352813721e-01 -1.057842671871185303e-01 1.487062424421310425e-01 4.619994759559631348e-02 5.088320747017860413e-02 2.031881958246231079e-01 8.459805697202682495e-02 -1.334153562784194946e-01 -3.863452970981597900e-01 -1.762076318264007568e-01 9.320202469825744629e-02 8.179345726966857910e-02 1.627733707427978516e-01 3.130337595939636230e-01 -1.278655529022216797e-01 1.663883775472640991e-01 -1.958093792200088501e-01 -1.958208084106445312e-01 -1.932672262191772461e-01 -6.304188817739486694e-02 -3.840323537588119507e-02 1.837916225194931030e-01 5.405250936746597290e-02 -3.004029989242553711e-01 1.173229888081550598e-01 3.164866566658020020e-01
-8.956285566091537476e-02 -1.655722260475158691e-01 -1.952890604734420776e-01 -8.362890034914016724e-02 -6.732086092233657837e-02 2.654448747634887695e-01 -2.265103757381439209e-01 -1.061400249600410461e-01 -8.762647211551666260e-02 -2.474071383476257324e-01 7.504045218229293823e-02 1.513927280902862549e-01 6.741147488355636597e-02 -3.701214194297790527e-01 -5.951131507754325867e-02 -2.987280488014221191e-01 -2.058989703655242920e-01 3.502990677952766418e-02 6.933849304914474487e-02 2.178456336259841919e-01 -7.727278023958206177e-02 -3.059760332107543945e-01 -6.734414398670196533e-02 -6.659393757581710815e-02 -8.533653616905212402e-02 -8.166363835334777832e-02 -1.553933620452880859e-01 -3.024826347827911377e-01 1.019705981016159058e-01 -5.512169376015663147e-02 3.037434816360473633e-01 -1.018542200326919556e-01
-1.899900138378143311e-01 2.963626384735107422e-01 -8.918721228837966919e-02 -5.457957834005355835e-02 -2.500420995056629181e-02 1.728021353483200073e-02 -3.204878568649291992e-01 -2.729648947715759277e-01 -9.908334165811538696e-02 -1.285464018583297729e-01 -2.215172648429870605e-01 -1.826368719339370728e-01 9.509656578302383423e-02 -3.305253386497497559e-01 8.606069535017013550e-02 1.882103234529495239e-01 -3.405229747295379639e-02 -5.742346122860908508e-02 -1.200038008391857147e-03 4.082351624965667725e-01 -1.858826577663421631e-01 -2.702635824680328369e-01 -3.830025345087051392e-02 -1.449827700853347778e-01 -1.690177023410797119e-01 2.435552626848220825e-01 -6.300863623619079590e-02 -5.093360319733619690e-02 -7.452039420604705811e-02 -4.994671419262886047e-02 -1.073615700006484985e-01 4.341379925608634949e-02
-3.055109269917011261e-02 -5.818246304988861084e-02 -4.612189903855323792e-02 -1.432953923940658569e-01 -1.913869287818670273e-03 -1.123072579503059387e-01 -2.169803977012634277e-01 1.057851538062095642e-01 1.348394304513931274e-01 -1.001069247722625732e-01 -2.573760151863098145e-01 2.271150425076484680e-02 1.951408684253692627e-01 -3.551054894924163818e-01 4.161657989025115967e-01 -3.416769802570343018e-01 1.055144742131233215e-01 -3.610870987176895142e-02 -1.899456232786178589e-02 1.289208382368087769e-01 -3.080098032951354980e-01 -9.277230501174926758e-02 -2.402516268193721771e-02 -1.819367706775665283e-01 -5.797848850488662720e-02 1.236201748251914978e-01 -2.799698524177074432e-02 -2.273488044738769531e-01 2.375325411558151245e-01 -1.665870249271392822e-01 1.645156145095825195e-01 6.425270438194274902e-02
-1.458545029163360596e-01 -4.942503944039344788e-02 -2.598973214626312256e-01 -2.900425577536225319e-03 -1.239770278334617615e-01 -1.599632501602172852e-01 -2.008141428232192993e-01 3.148499727249145508e-01 5.396281927824020386e-02 -2.951914370059967041e-01 -7.421584427356719971e-02 -4.832982271909713745e-02 4.501488208770751953e-01 -1.889217346906661987e-01 1.582562774419784546e-01 -7.079230248928070068e-02 4.184247180819511414e-02 -4.803149029612541199e-02 6.585630774497985840e-02 2.872698307037353516e-01 -2.710907757282257080e-01 -2.299023270606994629e-01 9.622451663017272949e-02 -1.939944177865982056e-01 -1.029795259237289429e-01 7.754773832857608795e-03 -1.293589919805526733e-01 -1.361316628754138947e-02 1.066564619541168213e-01 -1.951894015073776245e-01 5.907645821571350098e-02 1.316511929035186768e-01
1.197652742266654968e-01 -1.501133739948272705e-01 -2.246430143713951111e-02 -7.324013859033584595e-03 9.702067077159881592e-02 8.237878233194351196e-02 -4.052437841892242432e-01 -1.133825853466987610e-01 -9.481153637170791626e-02 -3.558722138404846191e-01 -2.428215928375720978e-02 -3.463691473007202148e-01 -1.117842569947242737e-01 -1.681661456823348999e-01 -2.616242468357086182e-01 -2.193898260593414307e-01 2.947235107421875000e-01 -9.783270955085754395e-02 -2.135877758264541626e-01 1.543200761079788208e-01 -2.295419722795486450e-01 -3.984162583947181702e-02 1.082522124052047729e-01 -3.401701897382736206e-02 9.150206111371517181e-03 -1.155073866248130798e-01 2.321073263883590698e-01 -3.853775851894170046e-04 1.861757934093475342e-01 -1.391161531209945679e-01 7.017056923359632492e-04 -3.743414953351020813e-02
-3.202122449874877930e-01 1.108790189027786255e-01 1.191424876451492310e-01 -9.367835707962512970e-03 4.804912954568862915e-02 -1.244291290640830994e-01 6.061281077563762665e-03 -4.932377114892005920e-02 -2.160906791687011719e-01 -6.701865047216415405e-02 5.315915867686271667e-02 -8.596333861351013184e-02 2.507854998111724854e-01 2.123365923762321472e-02 -2.516994252800941467e-02 -1.220570802688598633e-01 2.944892644882202148e-01 -2.008990049362182617e-01 -5.328599363565444946e-02 4.155012965202331543e-01 -3.139477968215942383e-01 -8.258647471666336060e-02 5.714841559529304504e-02 -2.041373848915100098e-01 -2.480587214231491089e-01 1.030280068516731262e-01 2.137347459793090820e-01 4.104879498481750488e-02 3.436950966715812683e-02 -4.529270529747009277e-02 3.663686811923980713e-01 2.207969874143600464e-02
-1.542900651693344116e-01 -9.405659511685371399e-03 1.587316021323204041e-02 -1.096908673644065857e-01 -1.397170126438140869e-01 -6.705731153488159180e-02 -7.013082504272460938e-02 -1.652643382549285889e-01 -1.604737481102347374e-03 6.394168734550476074e-02 -3.872008994221687317e-02 -1.657647080719470978e-02 3.047339022159576416e-01 -1.010818481445312500e-01 -1.727771461009979248e-01 -3.745103180408477783e-01 -2.186063379049301147e-01 -6.167969200760126114e-03 -2.071658074855804443e-01 2.369008511304855347e-01 -4.447850883007049561e-01 -4.414651542901992798e-02 3.003294020891189575e-02 -2.618448436260223389e-01 -2.141673564910888672e-01 -1.523224711418151855e-01 3.042149841785430908e-01 -4.769952222704887390e-02 -6.193442642688751221e-02 1.903577446937561035e-01 7.140187174081802368e-02 5.781569704413414001e-02
1.109725981950759888e-02 -2.532820403575897217e-01 -2.278317660093307495e-01 -2.177557349205017090e-01 -6.670621037483215332e-02 -1.627268940210342407e-01 -1.190590336918830872e-01 4.700380936264991760e-02 3.090137839317321777e-01 -3.373150527477264404e-01 1.309134215116500854e-01 -2.279405146837234497e-01 1.556862443685531616e-01 -1.471745669841766357e-01 -2.411870509386062622e-01 -6.090869009494781494e-02 -5.541672185063362122e-02 -1.880656778812408447e-01 -7.097803987562656403e-03 -4.392832517623901367e-02 -2.679345309734344482e-01 -1.198575794696807861e-01 9.447222203016281128e-02 -5.666520446538925171e-02 -1.866899579763412476e-01 -1.594100445508956909e-01 8.979524672031402588e-02 -2.163424156606197357e-02 2.310373187065124512e-01 -1.291316002607345581e-02 3.335289657115936279e-01 1.750639677047729492e-01
-1.159136462956666946e-02 -4.259432852268218994e-02 6.151390448212623596e-02 6.386980414390563965e-02 1.046971529722213745e-01 -7.077053934335708618e-02 -2.048036307096481323e-01 5.530231446027755737e-02 2.882674150168895721e-02 -1.002205535769462585e-01 2.157544493675231934e-01 -1.095833852887153625e-01 6.958398967981338501e-02 -1.213221773505210876e-01 -6.004132702946662903e-02 -1.795765757560729980e-01 1.360436826944351196e-01 -1.954025477170944214e-01 -2.471170425415039062e-01 4.769234061241149902e-01 -3.566617369651794434e-01 -6.324674189090728760e-02 2.230976074934005737e-01 3.644528612494468689e-02 -1.649524271488189697e-01 1.457009613513946533e-01 2.389256209135055542e-01 5.279755592346191406e-02 1.204091459512710571e-01 -7.623893022537231445e-02 3.825265467166900635e-01 4.356932640075683594e-02
-8.179560303688049316e-02 1.763265812769532204e-03 -5.647322908043861389e-02 -1.483351737260818481e-01 4.405461996793746948e-02 -2.420295178890228271e-01 -2.728058695793151855e-01 9.313893318176269531e-02 -2.441392466425895691e-02 -3.122707605361938477e-01 3.862393796443939209e-01 -4.051716253161430359e-02 2.263321578502655029e-01 3.824708610773086548e-02 -1.114480867981910706e-01 1.473817601799964905e-02 1.704323142766952515e-01 8.307560533285140991e-02 -1.696193218231201172e-01 3.861938714981079102e-01 -3.196435868740081787e-01 2.837185189127922058e-02 1.423455923795700073e-01 -7.488470291718840599e-04 -1.039604693651199341e-01 1.261989623308181763e-01 2.937615290284156799e-02 -1.286654621362686157e-01 -1.089871004223823547e-01 3.850282728672027588e-02 3.264589309692382812e-01 9.510775655508041382e-02
-1.402219533920288086e-01 1.014151051640510559e-02 1.535080075263977051e-01 1.420159190893173218e-01 1.789753735065460205e-01 -2.177910692989826202e-02 -1.952256262302398682e-01 -3.607344627380371094e-02 -6.395334005355834961e-02 -3.960933089256286621e-01 2.131234109401702881e-01 -8.853834122419357300e-02 -1.346184760332107544e-01 -9.950651228427886963e-02 -3.149128705263137817e-02 -1.306434422731399536e-01 2.686068713665008545e-01 -2.543982565402984619e-01 -1.790584325790405273e-01 1.692099124193191528e-01 -4.625883102416992188e-01 6.069074571132659912e-02 -7.894927263259887695e-02 -1.963596194982528687e-01 -8.943918347358703613e-02 1.085195913910865784e-01 1.345646381378173828e-01 -4.957614094018936157e-02 9.625636786222457886e-02 -1.572007536888122559e-01 1.680848002433776855e-01 2.041143178939819336e-01
2.512215264141559601e-02 -5.604118853807449341e-02 -2.836168706417083740e-01 3.199376538395881653e-02 -2.547620534896850586e-01 1.399252116680145264e-01 -2.900595068931579590e-01 5.111654475331306458e-02 9.794532507658004761e-02 -6.028643995523452759e-02 -3.148183226585388184e-01 4.286240413784980774e-02 2.242014706134796143e-01 -1.650701761245727539e-01 4.559994116425514221e-02 -1.388556361198425293e-01 -1.008165180683135986e-01 -3.142446875572204590e-01 -5.791557580232620239e-02 6.500858068466186523e-02 -2.132139801979064941e-01 8.844904601573944092e-02 -8.907654881477355957e-02 -3.030472993850708008e-01 -2.108231186866760254e-01 2.099702060222625732e-01 2.579037565737962723e-03 -1.259457916021347046e-01 4.859130457043647766e-02 -3.047371469438076019e-02 1.371411234140396118e-01 3.666543364524841309e-01
5.899314783164300025e-05 -2.051588892936706543e-01 -1.658153682947158813e-01 1.225811690092086792e-01 -4.481503367424011230e-02 -2.821903862059116364e-02 -8.192308247089385986e-02 5.625854246318340302e-03 1.777574606239795685e-02 -5.094867572188377380e-02 9.205180220305919647e-03 1.095900908112525940e-01 4.715714976191520691e-02 -2.647078037261962891e-01 1.643180400133132935e-01 -1.355837136507034302e-01 9.301077574491500854e-02 -1.844825446605682373e-01 5.471043661236763000e-02 1.017096042633056641e-01 -2.775321304798126221e-01 -6.197717413306236267e-02 1.707062274217605591e-01 -7.908041030168533325e-02 -3.353660404682159424e-01 3.258065581321716309e-01 2.823412120342254639e-01 -1.679570227861404419e-02 3.966104686260223389e-01 -1.459147334098815918e-01 3.479907810688018799e-01 5.067000538110733032e-02
-8.991091698408126831e-02 -5.660239979624748230e-02 -6.705945730209350586e-02 -5.179230123758316040e-02 9.367414563894271851e-02 -1.228130906820297241e-01 -2.328199595212936401e-01 -5.189847201108932495e-02 1.294840872287750244e-01 -1.756007522344589233e-01 5.130936577916145325e-02 5.869778618216514587e-02 -1.358194351196289062e-01 -2.422120273113250732e-01 -1.963951140642166138e-01 -1.378436945378780365e-02 2.280696481466293335e-01 2.606276273727416992e-01 2.345275580883026123e-01 2.793952226638793945e-01 -4.929653927683830261e-02 3.659882768988609314e-02 6.183591485023498535e-02 -5.180247426033020020e-01 1.243148744106292725e-01 -1.451139450073242188e-01 1.074590012431144714e-01 -1.982376575469970703e-01 6.766524165868759155e-02 -1.612085253000259399e-01 2.834479510784149170e-01 6.327786296606063843e-02
-6.430397182703018188e-02 -3.566414490342140198e-02 -7.124888151884078979e-02 -2.889629006385803223e-01 3.561204671859741211e-02 1.886575371026992798e-01 -1.267035007476806641e-01 2.967378869652748108e-02 3.079720139503479004e-01 -1.425776928663253784e-01 -2.358774989843368530e-01 1.031853724271059036e-02 -1.688080728054046631e-01 -1.578250974416732788e-01 -2.722643315792083740e-01 -1.030198391526937485e-02 1.075306087732315063e-01 2.672300636768341064e-01 1.795339435338973999e-01 1.511941850185394287e-01 -3.900465369224548340e-01 -3.826725296676158905e-04 1.547378115355968475e-02 -2.866581678390502930e-01 -1.361359208822250366e-01 1.517780572175979614e-01 1.594988703727722168e-01 1.400777604430913925e-02 2.772908806800842285e-01 9.862791746854782104e-02 1.543014198541641235e-01 5.844826251268386841e-02
-9.119916707277297974e-03 -1.951347291469573975e-01 -2.167039960622787476e-01 1.386071741580963135e-02 -7.330748438835144043e-02 -1.610063910484313965e-01 -2.389215379953384399e-01 3.410430550575256348e-01 4.128780961036682129e-02 -1.642215400934219360e-01 6.828404963016510010e-02 7.024598121643066406e-02 4.345643222332000732e-01 -2.195881307125091553e-01 2.211914211511611938e-01 -5.495955422520637512e-02 -1.987091079354286194e-02 -4.946829751133918762e-02 1.208495423197746277e-01 3.643697500228881836e-01 -1.940999925136566162e-01 -1.352357268333435059e-01 -2.562614716589450836e-02 -1.967054456472396851e-01 -1.469857096672058105e-01 4.255029559135437012e-02 -2.105931052938103676e-03 -1.532387584447860718e-01 6.355783343315124512e-02 -2.568578124046325684e-01 5.718491226434707642e-02 1.303878575563430786e-01
-3.349627926945686340e-02 1.579222083091735840e-01 -9.452217817306518555e-02 2.432788722217082977e-02 -1.947042644023895264e-01 3.463755846023559570e-01 -2.215525507926940918e-01 1.119364872574806213e-01 -6.958183646202087402e-02 1.412361264228820801e-01 -8.960857242345809937e-02 6.123713031411170959e-02 2.172738462686538696e-01 -2.738855779170989990e-01 1.817465126514434814e-01 1.060553565621376038e-01 1.691184937953948975e-01 2.146156132221221924e-02 4.036215320229530334e-02 2.668705880641937256e-01 -2.535215318202972412e-01 -1.001595929265022278e-01 1.568604558706283569e-01 -1.705572158098220825e-01 -2.186153680086135864e-01 1.180080464109778404e-03 -1.281491369009017944e-01 3.371216058731079102e-01 1.075254287570714951e-02 -2.219142168760299683e-01 1.234434172511100769e-01 2.635594904422760010e-01
-1.038693115115165710e-01 -1.149357929825782776e-01 -2.089060395956039429e-01 -2.567087709903717041e-01 -2.006782442331314087e-01 3.871932253241539001e-02 -2.797940969467163086e-01 3.905865550041198730e-02 -1.599069386720657349e-01 6.919945124536752701e-03 -4.515800997614860535e-02 1.704394072294235229e-01 -1.022624820470809937e-01 -2.964316904544830322e-01 -1.546175032854080200e-01 -2.294100224971771240e-01 9.785109013319015503e-02 1.883047074079513550e-01 -7.351622730493545532e-02 3.051520586013793945e-01 -1.517191827297210693e-01 -5.854144692420959473e-02 8.952730894088745117e-02 -2.876515984535217285e-01 -3.021886348724365234e-01 -7.777345925569534302e-02 1.615897715091705322e-01 2.483024001121520996e-01 -4.948576167225837708e-02 -1.949225738644599915e-02 -1.578806191682815552e-01 1.991463452577590942e-01
-6.986142694950103760e-02 -4.231167584657669067e-02 -1.888098418712615967e-01 -1.173596382141113281e-01 -5.903043970465660095e-02 7.834891974925994873e-02 -1.225810647010803223e-01 1.603373140096664429e-02 -1.975015103816986084e-01 -6.137224286794662476e-02 -1.260561030358076096e-02 2.765609882771968842e-03 -1.361163984984159470e-02 -5.537423491477966309e-01 -2.441947013139724731e-01 1.233984306454658508e-01 8.372096344828605652e-03 2.646144628524780273e-01 1.087099164724349976e-01 2.995799481868743896e-01 -2.020991593599319458e-01 6.556442379951477051e-02 1.577746868133544922e-01 -9.756109118461608887e-02 -1.750717014074325562e-01 4.079852998256683350e-02 -5.158255994319915771e-02 -3.316654264926910400e-02 -1.084865555167198181e-01 -4.184053242206573486e-01 7.953733950853347778e-02 -1.180744841694831848e-01
1.249257698655128479e-01 7.960392534732818604e-02 -5.836990475654602051e-02 -2.929558753967285156e-01 -1.786157190799713135e-01 -2.776979655027389526e-02 -1.024062559008598328e-01 -1.061265617609024048e-01 4.351546615362167358e-02 2.210884727537631989e-02 -2.142374664545059204e-01 -1.340390741825103760e-01 3.734532743692398071e-02 -4.863505959510803223e-01 1.011861860752105713e-02 2.850884012877941132e-02 -8.154395967721939087e-02 1.366686671972274780e-01 9.234282188117504120e-03 3.520459234714508057e-01 -2.502152025699615479e-01 -8.847155608236789703e-03 1.716710440814495087e-02 -1.523172259330749512e-01 -2.297587692737579346e-01 -2.381380498409271240e-01 -8.932752162218093872e-02 -4.284742847084999084e-02 8.566031465306878090e-04 -3.800414502620697021e-01 2.177732437849044800e-02 1.719233393669128418e-01
4.835272673517465591e-03 5.956669524312019348e-02 1.288578659296035767e-01 2.062285551801323891e-03 1.413312256336212158e-01 7.383685559034347534e-02 -1.605469435453414917e-01 -7.661603391170501709e-02 2.772884070873260498e-01 -2.021212428808212280e-01 1.028964295983314514e-01 -8.998346328735351562e-02 7.281514350324869156e-03 -7.031873613595962524e-02 -2.154465168714523315e-01 2.825780771672725677e-02 1.610215306282043457e-01 2.877528071403503418e-01 -7.175347954034805298e-02 2.276638895273208618e-01 -1.826186478137969971e-01 -2.282132208347320557e-01 5.492226406931877136e-02 -2.687379419803619385e-01 2.967855334281921387e-02 -1.389661431312561035e-01 5.110694095492362976e-02 -9.707766771316528320e-02 1.925736293196678162e-02 -8.558888919651508331e-03 4.664099514484405518e-01 3.968893885612487793e-01
7.394448667764663696e-02 5.478497594594955444e-02 -1.356683373451232910e-01 -5.180366709828376770e-02 -4.114992916584014893e-02 2.365608066320419312e-01 9.021240472793579102e-02 7.123736292123794556e-02 8.398374915122985840e-02 -3.440471366047859192e-02 8.606738597154617310e-02 -6.459163036197423935e-03 2.559297978878021240e-01 -6.464002281427383423e-02 5.491014569997787476e-02 -2.693495340645313263e-02 -1.469943225383758545e-01 -1.061829328536987305e-01 -3.847788274288177490e-01 2.364357113838195801e-01 -3.921159207820892334e-01 2.185925841331481934e-02 -8.805813640356063843e-02 -3.701764941215515137e-01 -2.408290058374404907e-01 2.450026869773864746e-01 1.966030895709991455e-01 -1.059920191764831543e-01 1.479058414697647095e-01 -1.334615647792816162e-01 3.751352801918983459e-02 2.561350464820861816e-01
1.548311300575733185e-02 -3.549125418066978455e-02 -1.518849432468414307e-01 -9.347136318683624268e-02 -2.129972875118255615e-01 1.940095573663711548e-01 -3.009765744209289551e-01 2.793747000396251678e-02 4.270219244062900543e-03 3.870917856693267822e-02 -8.095589466392993927e-03 9.188757091760635376e-02 -1.184252463281154633e-02 -2.111486345529556274e-01 -9.548029303550720215e-02 -1.682302802801132202e-01 8.239757269620895386e-02 1.879232972860336304e-01 -2.384792119264602661e-01 2.909453809261322021e-01 -2.336297184228897095e-01 6.704553216695785522e-02 3.194611072540283203e-01 -2.231025993824005127e-01 -4.464484453201293945e-01 -9.754127264022827148e-02 -1.370995305478572845e-02 1.402790844440460205e-01 -4.199425503611564636e-02 -1.289382427930831909e-01 -1.560081988573074341e-01 1.849175989627838135e-01
7.059736549854278564e-02 -2.835495471954345703e-01 -1.023740787059068680e-02 -1.256557106971740723e-01 9.224963188171386719e-02 -6.033309735357761383e-03 2.660287730395793915e-02 -1.877363473176956177e-01 -2.474100738763809204e-01 -3.550934791564941406e-01 -1.731910705566406250e-01 -8.682380616664886475e-02 -2.571910619735717773e-01 -8.980896323919296265e-02 -2.296838760375976562e-01 -1.562433540821075439e-01 -6.754720211029052734e-02 -1.985394023358821869e-02 -9.751832485198974609e-02 4.501219093799591064e-01 -1.700554937124252319e-01 5.649273470044136047e-02 9.244238585233688354e-02 -1.808948516845703125e-01 -7.511066645383834839e-02 -1.979860663414001465e-02 3.280545771121978760e-01 -6.976502388715744019e-02 1.547670364379882812e-01 -2.127863094210624695e-02 8.607164025306701660e-03 2.110708206892013550e-01
-3.516173735260963440e-02 4.475364834070205688e-02 -4.285576567053794861e-02 -3.168317675590515137e-01 -2.449681758880615234e-01 -1.818522214889526367e-01 -9.873665124177932739e-02 -4.117323830723762512e-02 9.136124514043331146e-03 1.177876442670822144e-01 5.074717849493026733e-02 6.453691422939300537e-02 -4.829428344964981079e-02 -6.124282479286193848e-01 3.956606239080429077e-02 4.385890439152717590e-02 6.580958515405654907e-02 1.560679078102111816e-01 -1.434353440999984741e-01 3.365465402603149414e-01 -1.986648589372634888e-01 3.933792561292648315e-02 1.175470352172851562e-01 -2.443855628371238708e-02 -1.461868286132812500e-01 -1.994325071573257446e-01 1.225093901157379150e-01 1.063587842509150505e-03 4.361625388264656067e-02 -2.661201953887939453e-01 -2.984208799898624420e-02 1.439060121774673462e-01
-1.185887753963470459e-01 -7.803717255592346191e-02 -1.761741638183593750e-01 1.026663091033697128e-02 -3.527731299400329590e-01 6.568464450538158417e-04 -2.741206288337707520e-01 -1.795723289251327515e-01 -1.750134825706481934e-01 3.986430913209915161e-02 -8.552536368370056152e-03 1.936657726764678955e-01 5.420477688312530518e-02 -1.481854915618896484e-01 -9.182298928499221802e-02 5.643137544393539429e-02 -3.552402183413505554e-02 -1.662066578865051270e-02 2.395738847553730011e-02 2.374257743358612061e-01 -1.268535405397415161e-01 7.087928801774978638e-02 1.016209423542022705e-01 -3.655404746532440186e-01 -4.661224782466888428e-01 -1.740869134664535522e-02 1.077792719006538391e-01 1.177606880664825439e-01 -4.742740094661712646e-02 -2.569029033184051514e-01 2.667991518974304199e-01 -6.724696606397628784e-02
-2.253087013959884644e-01 4.539824556559324265e-03 -2.009525001049041748e-01 2.222819440066814423e-02 -1.187243461608886719e-01 3.765669092535972595e-02 -2.712605297565460205e-01 -3.215372934937477112e-02 3.345484146848320961e-03 -1.039907410740852356e-01 -6.774719804525375366e-02 -1.187918484210968018e-01 5.311197787523269653e-02 -1.565851122140884399e-01 1.472391635179519653e-01 -1.150559112429618835e-01 -7.476406544446945190e-02 2.839446961879730225e-01 -3.263101577758789062e-01 -2.264746464788913727e-02 -1.504498869180679321e-01 -4.856569319963455200e-02 -9.530478855594992638e-04 -4.864845871925354004e-01 7.543463259935379028e-03 1.225123777985572815e-01 -9.289449453353881836e-02 -2.059747278690338135e-01 4.893895611166954041e-02 7.781191915273666382e-02 3.402102589607238770e-01 2.850349843502044678e-01
2.666777931153774261e-02 -1.799249202013015747e-01 -3.039876818656921387e-01 -1.434289515018463135e-01 -1.878125965595245361e-01 3.992862403392791748e-01 -3.018046915531158447e-01 -1.055279746651649475e-01 -7.801555562764406204e-03 -2.229380309581756592e-01 -2.429811060428619385e-01 4.791341722011566162e-02 2.167763411998748779e-01 -3.397574126720428467e-01 8.774553984403610229e-02 -6.993891298770904541e-02 6.397642195224761963e-02 -9.016039781272411346e-03 4.421833530068397522e-02 8.498085662722587585e-03 -2.655755281448364258e-01 -1.724568903446197510e-01 -7.852101325988769531e-02 -2.509258687496185303e-01 -4.036437347531318665e-02 -1.545785665512084961e-01 -1.918239891529083252e-01 -2.575067244470119476e-02 1.435577031224966049e-02 -1.053303629159927368e-01 9.972690790891647339e-02 1.051782965660095215e-01
-1.825066059827804565e-01 -8.415476232767105103e-02 -3.803527727723121643e-02 -2.481489069759845734e-02 9.154646843671798706e-02 1.149127408862113953e-01 -2.349614053964614868e-01 1.543432325124740601e-01 1.082616671919822693e-01 -3.487521708011627197e-01 -2.790211001411080360e-03 -1.877381950616836548e-01 2.405119836330413818e-01 -1.144154369831085205e-01 1.621512770652770996e-01 6.432422995567321777e-02 3.175394237041473389e-02 -1.469613164663314819e-01 -1.337031126022338867e-01 1.023058071732521057e-01 -3.938745260238647461e-01 8.530250191688537598e-02 2.529958188533782959e-01 -2.145757526159286499e-02 -1.720380634069442749e-01 -8.047550218179821968e-04 2.158265858888626099e-01 -2.121716886758804321e-01 2.554451823234558105e-01 -1.031840071082115173e-01 3.222418725490570068e-01 -9.054444730281829834e-02
-5.842462927103042603e-02 -2.285782992839813232e-02 -1.923208124935626984e-02 1.247209534049034119e-01 1.328220665454864502e-01 7.659944891929626465e-02 -2.247448563575744629e-01 -1.864909976720809937e-01 3.218414783477783203e-01 -3.493893658742308617e-03 3.109800815582275391e-01 -1.840050369501113892e-01 2.554940804839134216e-02 6.507518887519836426e-02 -3.115877509117126465e-02 -2.680295147001743317e-02 1.601087152957916260e-01 2.665164768695831299e-01 -6.173746660351753235e-02 2.152137458324432373e-01 -2.596903443336486816e-01 -6.226472556591033936e-02 1.178881898522377014e-01 -3.133805990219116211e-01 -2.418384552001953125e-01 7.924035191535949707e-02 3.341211378574371338e-01 -2.144705206155776978e-01 4.641913622617721558e-02 5.600279942154884338e-02 1.880113780498504639e-01 1.932595819234848022e-01
4.267564788460731506e-02 2.340639382600784302e-02 1.232453882694244385e-01 1.530953496694564819e-01 8.131022565066814423e-03 2.134955227375030518e-01 -3.226338922977447510e-01 -3.184871077537536621e-01 1.346396207809448242e-01 -3.903644680976867676e-01 6.889139860868453979e-02 2.544311992824077606e-02 1.103760525584220886e-01 -1.837401688098907471e-01 -1.966522075235843658e-02 -2.783369831740856171e-02 5.899015069007873535e-02 1.944754272699356079e-01 1.118363738059997559e-01 1.812263131141662598e-01 -1.494513303041458130e-01 1.729830726981163025e-02 1.319879293441772461e-02 -3.562931120395660400e-01 3.225501254200935364e-02 -6.803289800882339478e-02 1.929225772619247437e-01 8.178955316543579102e-02 -2.223233133554458618e-01 1.335500031709671021e-01 2.622829675674438477e-01 2.505633831024169922e-01
-1.707939803600311279e-01 1.217493135482072830e-02 -2.808812819421291351e-02 -9.786270558834075928e-02 7.333957403898239136e-02 -2.153014987707138062e-01 -2.318666130304336548e-01 -5.658989027142524719e-02 5.170245189219713211e-03 -1.414764672517776489e-01 2.768429815769195557e-01 7.576162368059158325e-02 9.541489928960800171e-02 -3.819481655955314636e-02 1.554242372512817383e-01 -9.193977341055870056e-03 8.887942135334014893e-02 1.591998152434825897e-02 -1.509446501731872559e-01 3.729144632816314697e-01 -3.780040144920349121e-01 2.256549149751663208e-01 2.410642504692077637e-01 -5.932247638702392578e-02 -1.386842411011457443e-02 7.495506107807159424e-02 1.869950443506240845e-01 -1.640071868896484375e-01 -7.924706488847732544e-02 -1.566534787416458130e-01 4.308876991271972656e-01 -6.919163465499877930e-02
-9.301872551441192627e-02 1.271298527717590332e-01 -2.295537292957305908e-01 -3.107374347746372223e-02 -2.152897864580154419e-01 -2.784163951873779297e-01 -1.204117462038993835e-01 1.755572259426116943e-01 -7.627115398645401001e-02 -4.124238342046737671e-02 9.544426202774047852e-02 1.023877188563346863e-01 3.630398809909820557e-01 -2.145685553550720215e-01 2.396851927042007446e-01 -4.071403667330741882e-02 -1.223149001598358154e-01 1.094458773732185364e-01 1.596551239490509033e-01 4.477652013301849365e-01 -8.978676050901412964e-02 -2.543765306472778320e-01 5.386933684349060059e-02 -1.351182907819747925e-01 -3.298024833202362061e-02 1.515632867813110352e-01 1.600291728973388672e-01 -6.099482625722885132e-02 1.694520413875579834e-01 -5.170701816678047180e-02 2.205444276332855225e-01 8.954344689846038818e-02
-2.353443205356597900e-01 -8.115553110837936401e-02 -5.001112073659896851e-02 1.112752407789230347e-01 -3.178244233131408691e-01 -3.257039189338684082e-02 -2.193306237459182739e-01 1.121833771467208862e-01 -7.061162590980529785e-02 1.500510126352310181e-01 6.477595120668411255e-02 -1.234000995755195618e-01 -6.847367435693740845e-02 4.364656284451484680e-02 -3.168109655380249023e-01 -1.977021694183349609e-01 2.023860514163970947e-01 2.973681502044200897e-02 -1.479558646678924561e-01 2.873561680316925049e-01 -4.559713602066040039e-02 9.232185781002044678e-02 4.046571999788284302e-02 -3.931337893009185791e-01 -2.049005329608917236e-01 1.390270739793777466e-01 5.061723664402961731e-02 -1.438736617565155029e-01 1.679053530097007751e-02 -2.203603535890579224e-01 1.774687916040420532e-01 2.989853620529174805e-01
9.957734495401382446e-02 -1.857924163341522217e-01 -1.273458302021026611e-01 -5.088640004396438599e-02 -7.980217039585113525e-02 -1.552920192480087280e-01 4.118787869811058044e-02 -7.041116058826446533e-02 -9.535026550292968750e-02 7.856376469135284424e-02 -6.624430418014526367e-03 -9.989832341670989990e-02 -9.460552036762237549e-02 -3.603266775608062744e-01 1.648526489734649658e-01 -1.414665281772613525e-01 -1.579010337591171265e-01 1.312329173088073730e-01 -2.452076375484466553e-01 3.315225243568420410e-01 -1.877366099506616592e-03 -2.975990474224090576e-01 1.118717789649963379e-01 -1.273909211158752441e-02 -5.480989813804626465e-01 2.218764461576938629e-02 -1.246874779462814331e-01 -9.853214025497436523e-02 1.236923485994338989e-01 -1.138919070363044739e-01 8.939714729785919189e-02 1.118049845099449158e-01
1.037882193922996521e-01 -1.967120682820677757e-03 9.737773984670639038e-02 -2.614214420318603516e-01 -2.852764427661895752e-01 9.960070997476577759e-02 -2.086745947599411011e-01 -1.664850115776062012e-01 -3.253498300909996033e-02 9.414420276880264282e-02 6.114754453301429749e-02 -1.092973910272121429e-02 -1.685538887977600098e-01 -2.038049399852752686e-01 -1.023108065128326416e-01 5.028602201491594315e-03 3.871570900082588196e-02 -3.342993929982185364e-02 1.578827053308486938e-01 4.051066040992736816e-01 -3.914027512073516846e-01 1.415123641490936279e-01 1.179356127977371216e-01 -2.027906179428100586e-01 -1.215189546346664429e-01 -2.525077760219573975e-01 -2.887867391109466553e-02 -3.933136165142059326e-02 -5.290248990058898926e-02 -2.318138778209686279e-01 1.372934430837631226e-01 2.800218164920806885e-01
-5.801990628242492676e-02 -1.569518297910690308e-01 -1.970215290784835815e-01 -1.616029813885688782e-02 -5.277875438332557678e-02 2.232580631971359253e-01 3.290222957730293274e-03 -1.087276339530944824e-01 -8.369424939155578613e-02 -5.675988271832466125e-02 -2.296047843992710114e-02 -2.534904479980468750e-01 1.363014280796051025e-01 4.655514657497406006e-02 -9.256614744663238525e-02 -1.956176310777664185e-01 1.974717378616333008e-01 1.865375339984893799e-01 -1.869759559631347656e-01 1.733817458152770996e-01 -2.327118068933486938e-01 -1.957035958766937256e-01 1.570978909730911255e-01 5.572620779275894165e-02 1.605610996484756470e-01 2.553286552429199219e-01 9.819615632295608521e-02 1.237986385822296143e-01 1.597980558872222900e-01 -4.254473447799682617e-01 4.002277553081512451e-02 3.777979612350463867e-01
1.126048043370246887e-01 -3.667932748794555664e-01 -4.189570993185043335e-02 1.220455840229988098e-01 1.165124550461769104e-01 2.380913123488426208e-02 -1.659806519746780396e-01 1.015045940876007080e-01 -9.825105220079421997e-02 -1.381793767213821411e-01 -1.025023534893989563e-01 7.067842781543731689e-02 -1.293745473958551884e-03 -9.102038294076919556e-02 1.274019032716751099e-01 -1.259703487157821655e-01 -4.583689849823713303e-03 -1.329640150070190430e-01 6.841906905174255371e-02 2.567483484745025635e-01 -2.113144993782043457e-01 -2.025698497891426086e-02 3.427938222885131836e-01 -1.863456144928932190e-02 -3.212703764438629150e-01 1.726736724376678467e-01 2.756320238113403320e-01 -2.121665477752685547e-01 2.108032107353210449e-01 -1.268178373575210571e-01 3.620354831218719482e-01 5.170291289687156677e-02
-1.300301700830459595e-01 -3.945450857281684875e-02 -1.265410035848617554e-01 1.580539345741271973e-02 -1.245316490530967712e-01 1.574862003326416016e-01 2.761112153530120850e-02 2.480218410491943359e-01 -1.013985648751258850e-01 8.758892863988876343e-02 -3.186987042427062988e-01 -3.948301076889038086e-02 7.987338118255138397e-03 -3.415855467319488525e-01 -9.979144483804702759e-02 -4.174957051873207092e-02 1.162583157420158386e-01 5.596211552619934082e-02 -5.736551433801651001e-02 3.697905838489532471e-01 -1.449036449193954468e-01 1.694443374872207642e-01 2.906883955001831055e-01 -1.652500033378601074e-01 -4.239504933357238770e-01 -7.497871667146682739e-02 7.678981125354766846e-02 5.915838852524757385e-02 1.586645096540451050e-01 -2.254799753427505493e-01 -7.015676051378250122e-02 1.388148516416549683e-01
2.209798097610473633e-01 -2.485830187797546387e-01 -3.536624833941459656e-02 -2.404437810182571411e-01 2.693323418498039246e-02 7.055238634347915649e-02 1.577797159552574158e-02 2.560408711433410645e-01 2.355126142501831055e-01 -3.242774903774261475e-01 -1.344999969005584717e-01 -8.077999949455261230e-02 5.471835285425186157e-02 -1.804783642292022705e-01 -4.067498818039894104e-02 -9.946444630622863770e-02 5.818013846874237061e-02 5.893379077315330505e-02 7.979094982147216797e-02 1.119073629379272461e-01 -3.542454242706298828e-01 -4.820857197046279907e-02 -1.161678209900856018e-01 -1.541180163621902466e-02 2.298433706164360046e-02 -7.758659124374389648e-02 1.495685875415802002e-01 -1.380530446767807007e-01 5.585492774844169617e-02 -2.007000297307968140e-01 4.611388742923736572e-01 2.347946614027023315e-01
-2.674831748008728027e-01 -1.739249378442764282e-01 -1.315335929393768311e-01 -1.063718050718307495e-01 -2.793848514556884766e-01 3.158345222473144531e-01 -2.970605790615081787e-01 -2.140788882970809937e-01 -1.183455884456634521e-01 -2.667153477668762207e-01 2.512494660913944244e-02 1.701811999082565308e-01 9.634904563426971436e-02 -1.899081915616989136e-01 -1.423719376325607300e-01 -2.164549678564071655e-01 -1.417272835969924927e-01 2.972504310309886932e-02 9.367723762989044189e-02 1.367572695016860962e-01 -1.601234972476959229e-01 -1.356008201837539673e-01 7.198988646268844604e-02 -3.034240007400512695e-01 -8.850030601024627686e-02 -1.353230029344558716e-01 -2.415233701467514038e-01 -7.318058609962463379e-02 1.274533569812774658e-01 -1.718205660581588745e-01 6.683675199747085571e-02 -2.658766135573387146e-02
1.205977275967597961e-01 -7.951183617115020752e-02 1.460241526365280151e-01 -8.362588286399841309e-02 -2.255989760160446167e-01 -1.309253871440887451e-01 -9.981622546911239624e-02 -1.546352058649063110e-01 3.594242408871650696e-02 -2.305400371551513672e-01 -1.348571479320526123e-01 2.322028875350952148e-01 1.238896790891885757e-02 6.567536387592554092e-03 -1.695892214775085449e-01 -2.208025306463241577e-01 -2.344676107168197632e-01 1.573275625705718994e-01 -3.052298426628112793e-01 3.344783186912536621e-01 -3.856677412986755371e-01 -1.997096091508865356e-01 1.406071186065673828e-01 -2.506361007690429688e-01 5.391152948141098022e-02 4.364161565899848938e-02 1.450237929821014404e-01 1.198978349566459656e-01 1.095543615520000458e-02 -1.169191598892211914e-01 1.442998200654983521e-01 1.176383495330810547e-01
-1.949789524078369141e-01 1.185090094804763794e-02 -2.185320705175399780e-01 -7.749027758836746216e-02 -2.296280264854431152e-01 -8.438888937234878540e-02 -8.432259410619735718e-02 -5.667014792561531067e-02 -9.757320582866668701e-02 5.069332942366600037e-02 4.701593890786170959e-02 -7.670273631811141968e-02 2.156362682580947876e-02 -2.022814601659774780e-01 4.633125662803649902e-02 -1.091699153184890747e-01 -1.506990194320678711e-01 2.837046682834625244e-01 -1.216748207807540894e-01 3.266823291778564453e-01 -4.487397968769073486e-01 -2.548637241125106812e-02 2.910831868648529053e-01 -3.565949201583862305e-01 -5.101735889911651611e-02 -1.147176325321197510e-01 -7.280834019184112549e-02 -2.016795873641967773e-01 8.615493029356002808e-02 -1.381877362728118896e-01 -1.795809715986251831e-01 5.603814870119094849e-02
-4.070703685283660889e-01 1.492186337709426880e-01 5.057679861783981323e-02 5.759671702980995178e-02 -2.137361615896224976e-01 3.354736790060997009e-02 -3.752058744430541992e-01 -3.456135094165802002e-01 1.334371715784072876e-01 -1.608456820249557495e-01 -2.430563271045684814e-01 -1.314104720950126648e-02 1.091978475451469421e-01 -6.386794894933700562e-02 -7.798053324222564697e-02 1.260700076818466187e-01 2.183883264660835266e-02 -1.370340883731842041e-01 -1.466583907604217529e-01 2.953248918056488037e-01 4.397496953606605530e-02 2.953209355473518372e-02 6.047165021300315857e-02 -2.424484938383102417e-01 -2.771783471107482910e-01 9.546782076358795166e-02 6.917983293533325195e-02 -9.638182073831558228e-02 -9.103517234325408936e-02 -1.767706312239170074e-02 1.622072458267211914e-01 1.733741164207458496e-01
-1.526167988777160645e-01 6.019162386655807495e-02 1.191682144999504089e-01 1.815777271986007690e-02 -2.146394550800323486e-01 2.271735072135925293e-01 -2.874361276626586914e-01 -2.847094833850860596e-01 -1.948457807302474976e-01 -1.270241588354110718e-01 1.426223069429397583e-01 4.940104112029075623e-02 -4.700115323066711426e-02 -2.161910682916641235e-01 1.062136366963386536e-01 -1.691718995571136475e-01 -2.106127515435218811e-02 2.291714996099472046e-01 -4.077057838439941406e-01 2.583854794502258301e-01 -1.105943471193313599e-01 1.546223163604736328e-01 -2.206057310104370117e-01 -8.879695832729339600e-02 4.413595795631408691e-02 6.392145156860351562e-02 1.385733783245086670e-01 -5.185439065098762512e-02 -4.229153692722320557e-02 -1.220641136169433594e-01 -2.085097134113311768e-02 3.282957673072814941e-01
-1.048300266265869141e-01 8.925762772560119629e-02 6.909614428877830505e-03 -1.362746953964233398e-01 -5.413273721933364868e-02 -2.461207807064056396e-01 -1.492211222648620605e-01 -1.125241746194660664e-03 -1.836810111999511719e-01 -5.387851968407630920e-02 1.226734369993209839e-01 1.855887658894062042e-02 4.328845441341400146e-02 -2.874863706529140472e-02 1.838392764329910278e-02 -1.704645156860351562e-01 3.059248626232147217e-01 -1.243689749389886856e-02 -1.437073945999145508e-01 4.144350886344909668e-01 -3.005688488483428955e-01 -9.519799798727035522e-02 5.212549865245819092e-02 -3.199946582317352295e-01 -3.754677623510360718e-02 1.662863194942474365e-01 1.528242230415344238e-01 -1.419012397527694702e-01 8.913901448249816895e-02 8.018741756677627563e-02 4.393233954906463623e-01 -1.480404287576675415e-01
-2.146021090447902679e-02 8.053387701511383057e-02 1.325810402631759644e-01 -3.044429719448089600e-01 -1.151583045721054077e-01 2.269017845392227173e-01 -1.860440671443939209e-01 -1.668839901685714722e-01 -4.256860539317131042e-02 9.743435680866241455e-02 6.961961835622787476e-02 -3.304984048008918762e-02 -2.852686047554016113e-01 -3.182651996612548828e-01 -1.041129380464553833e-01 -1.730342805385589600e-01 1.091407015919685364e-01 -4.262138530611991882e-02 1.851321011781692505e-01 3.230117559432983398e-01 -3.436995744705200195e-01 9.106181561946868896e-02 2.073578089475631714e-01 -5.110069364309310913e-02 -1.839228868484497070e-01 -9.829008579254150391e-02 4.736573994159698486e-02 -6.898457556962966919e-02 -5.624783411622047424e-02 -2.870783209800720215e-01 1.591330766677856445e-01 1.706603467464447021e-01
-4.983124881982803345e-02 -5.917954072356224060e-02 -2.799428701400756836e-01 -8.855952322483062744e-02 -1.909222453832626343e-02 -6.320449989289045334e-03 1.221991777420043945e-01 1.044003143906593323e-01 1.271204650402069092e-01 -8.918564021587371826e-02 2.827442586421966553e-01 -1.572621613740921021e-01 2.833753526210784912e-01 2.415249496698379517e-02 -4.353828728199005127e-02 1.010421067476272583e-01 -4.138440266251564026e-02 -7.295382022857666016e-02 -1.543276607990264893e-01 3.785583078861236572e-01 -3.309682309627532959e-01 1.353688538074493408e-01 9.947661310434341431e-02 -9.659026563167572021e-02 -1.522937268018722534e-01 3.004162013530731201e-01 9.843657910823822021e-02 -2.552737593650817871e-01 -6.072785705327987671e-02 -8.118526637554168701e-02 3.565405011177062988e-01 1.133217960596084595e-01
-2.318281680345535278e-01 -1.049008369445800781e-01 8.765382319688796997e-02 -2.968460917472839355e-01 1.291538029909133911e-01 1.357665807008743286e-01 -1.745908111333847046e-01 -3.178398823365569115e-03 1.798968389630317688e-02 -2.994445860385894775e-01 2.601714991033077240e-02 -1.766937673091888428e-01 1.634858846664428711e-01 -1.625563800334930420e-01 -1.684503853321075439e-01 -1.172076612710952759e-01 1.432230174541473389e-01 -1.420389264822006226e-01 -4.518238902091979980e-01 9.691643714904785156e-02 -9.850936383008956909e-02 -7.168848812580108643e-02 1.030038483440876007e-02 -2.047619521617889404e-01 -1.965731196105480194e-02 -8.746317774057388306e-02 -1.238916739821434021e-01 3.724572714418172836e-03 5.674044042825698853e-02 8.016845583915710449e-02 2.839899361133575439e-01 3.631710708141326904e-01
1.256326586008071899e-01 -3.680027648806571960e-02 -4.249759316444396973e-01 -1.696099489927291870e-01 -2.043187022209167480e-01 1.830933392047882080e-01 -8.941937237977981567e-03 -6.839442998170852661e-02 -1.077702492475509644e-01 -1.531291007995605469e-01 -2.199445068836212158e-01 5.732410773634910583e-02 5.152381211519241333e-02 1.088639069348573685e-02 -1.247206926345825195e-01 -1.711025834083557129e-01 2.684041559696197510e-01 -2.247931621968746185e-02 -1.747234910726547241e-02 4.281166493892669678e-01 -1.979176551103591919e-01 -1.937011182308197021e-01 1.837287694215774536e-01 -5.889336764812469482e-02 -2.368915230035781860e-01 -1.011227369308471680e-01 -3.838725760579109192e-02 -3.072315156459808350e-01 -1.446850448846817017e-01 -5.483720451593399048e-02 2.645950391888618469e-02 4.725806787610054016e-02
-1.545607596635818481e-01 -3.203924894332885742e-01 7.650046795606613159e-02 2.569415979087352753e-02 9.734677523374557495e-02 2.007972449064254761e-01 -1.908548772335052490e-01 -4.065856337547302246e-03 -1.266708672046661377e-01 -1.127138435840606689e-01 -1.009780168533325195e-02 -6.890311837196350098e-02 -1.574737429618835449e-01 -2.750143408775329590e-01 -1.010965853929519653e-01 -4.550354182720184326e-02 1.477459222078323364e-01 -3.239655122160911560e-02 -2.886572778224945068e-01 3.520980775356292725e-01 -2.696980834007263184e-01 9.334194660186767578e-02 1.329045444726943970e-01 -2.124533802270889282e-01 1.910240948200225830e-02 -8.900157362222671509e-02 4.071701467037200928e-01 1.072101369500160217e-01 -1.413919478654861450e-01 8.380448445677757263e-03 1.315110921859741211e-01 1.924541145563125610e-01
3.776653110980987549e-02 -1.132231354713439941e-01 8.239335566759109497e-02 -8.355063199996948242e-02 -2.206237465143203735e-01 7.849524915218353271e-02 -1.689571440219879150e-01 -2.798879444599151611e-01 1.933279037475585938e-01 -2.748120129108428955e-01 -3.130708932876586914e-01 3.551088869571685791e-01 1.142414733767509460e-01 -3.243122994899749756e-01 5.530628189444541931e-02 -3.112836368381977081e-02 1.456980705261230469e-01 -8.057525753974914551e-02 -2.466604858636856079e-02 3.057382404804229736e-01 -5.421032756567001343e-02 -5.052156373858451843e-02 -1.917695552110671997e-01 -1.580271422863006592e-01 -1.130237355828285217e-01 1.423527151346206665e-01 -3.765081614255905151e-02 -1.202551871538162231e-01 -2.019830644130706787e-01 -1.897153705358505249e-01 1.703766137361526489e-01 8.494481444358825684e-02
-1.987184137105941772e-01 2.784001827239990234e-01 7.517934590578079224e-02 -9.903094917535781860e-02 -1.623053699731826782e-01 2.436956763267517090e-02 -2.826867699623107910e-01 -1.788077503442764282e-01 -7.456846535205841064e-02 1.696530133485794067e-01 2.001752555370330811e-01 -1.504029482603073120e-01 -2.303438037633895874e-01 -2.607469260692596436e-01 -6.184054538607597351e-02 -2.505480349063873291e-01 6.166575103998184204e-02 1.293013393878936768e-01 2.167722731828689575e-01 8.829754590988159180e-02 -3.979640603065490723e-01 4.456628113985061646e-03 1.126161217689514160e-01 -1.710212230682373047e-01 -1.898279339075088501e-01 -1.717983931303024292e-02 1.255100220441818237e-01 -1.725203990936279297e-01 1.266910415142774582e-02 -2.064600139856338501e-01 1.242010891437530518e-01 1.683829277753829956e-01
-1.256077438592910767e-01 -1.048797890543937683e-01 -1.248042508959770203e-01 -1.338149756193161011e-01 -2.967856228351593018e-01 1.689342025201767683e-04 -5.384694412350654602e-02 -1.011009439826011658e-01 2.473801821470260620e-01 -3.814437892287969589e-03 -2.488544732332229614e-01 1.189532876014709473e-01 2.257583141326904297e-01 -2.501092255115509033e-01 2.309198677539825439e-01 -1.745503991842269897e-01 -7.880638539791107178e-02 -2.350892871618270874e-01 -1.546155065298080444e-01 -5.983707495033740997e-03 -4.611563086509704590e-01 1.309413090348243713e-02 1.697251759469509125e-02 -7.877752184867858887e-02 -1.498171836137771606e-01 1.887882500886917114e-01 -1.144333034753799438e-01 -1.498850435018539429e-01 -2.718941867351531982e-02 -1.319121271371841431e-01 1.117797717452049255e-01 2.736847400665283203e-01
-7.009875029325485229e-02 -7.821212708950042725e-02 -1.761874407529830933e-01 -7.289190590381622314e-02 -4.578722640872001648e-02 3.198332786560058594e-01 -5.799514055252075195e-02 -1.388064175844192505e-01 -2.466572225093841553e-01 -3.760702908039093018e-01 -1.206442713737487793e-01 3.098185956478118896e-01 -2.040805295109748840e-02 -1.599372923374176025e-01 -1.326763927936553955e-01 3.699857741594314575e-02 2.328612506389617920e-01 8.016725629568099976e-02 1.141922995448112488e-01 4.059341251850128174e-01 -3.441304862499237061e-01 5.705152079463005066e-02 4.277284443378448486e-02 -1.405469328165054321e-01 -9.497782588005065918e-02 1.261092424392700195e-01 8.321113139390945435e-02 1.157854348421096802e-01 1.661572009325027466e-01 9.773638844490051270e-02 4.050847515463829041e-02 -4.494811221957206726e-02
-1.116106137633323669e-01 -4.780410975217819214e-02 -1.524046212434768677e-01 -7.784488261677324772e-04 -9.251840412616729736e-02 -1.239113360643386841e-01 -2.289913296699523926e-01 3.814810812473297119e-01 7.966494560241699219e-02 -2.505826354026794434e-01 -6.665400415658950806e-02 8.394834399223327637e-02 3.205993473529815674e-01 -3.042769134044647217e-01 1.658605039119720459e-01 -4.028365388512611389e-02 6.939836591482162476e-02 -5.681736394762992859e-02 1.749647110700607300e-01 3.447839319705963135e-01 -1.523613780736923218e-01 -2.211544811725616455e-01 7.953986525535583496e-02 -2.351360619068145752e-01 -3.775094822049140930e-02 1.164247170090675354e-01 -7.675793766975402832e-02 -1.256448924541473389e-01 -4.943377152085304260e-02 -2.586010992527008057e-01 -1.693954691290855408e-02 1.936159133911132812e-01
9.462949633598327637e-02 8.742395788431167603e-02 -3.152865767478942871e-01 1.414438635110855103e-01 8.561358600854873657e-02 5.995096266269683838e-02 -2.777864336967468262e-01 8.808788657188415527e-02 2.248019725084304810e-01 -1.092864647507667542e-01 4.508129879832267761e-02 -2.728905081748962402e-01 7.256878167390823364e-02 -1.945554763078689575e-01 1.077957525849342346e-01 -1.803584098815917969e-01 -3.254684507846832275e-01 1.679918169975280762e-02 -3.578008115291595459e-01 2.025423794984817505e-01 -7.093548774719238281e-02 5.853752046823501587e-02 2.310109138488769531e-02 7.641460001468658447e-02 -1.508388072252273560e-01 6.647492200136184692e-02 6.159216165542602539e-02 -1.941629648208618164e-01 8.666072785854339600e-02 -1.589841544628143311e-01 8.134262263774871826e-02 3.791290223598480225e-01
-1.295239478349685669e-01 1.246393993496894836e-01 -7.864309102296829224e-02 -1.073472723364830017e-01 -1.299285441637039185e-01 -2.977975644171237946e-02 -2.232818603515625000e-01 -1.381326019763946533e-01 -2.063961625099182129e-01 6.518618762493133545e-02 -7.549043744802474976e-02 -2.167997211217880249e-01 2.270721197128295898e-01 -3.317366242408752441e-01 -2.381826192140579224e-02 -4.419589042663574219e-02 1.555074006319046021e-01 1.194968596100807190e-01 -1.194161623716354370e-01 4.889825880527496338e-01 -1.439482420682907104e-01 1.589906401932239532e-02 -6.717394292354583740e-02 -1.047712862491607666e-01 -1.963849961757659912e-01 -3.089140951633453369e-01 -2.871378557756543159e-03 1.051404792815446854e-02 1.526181846857070923e-01 -3.211629688739776611e-01 -5.206668376922607422e-02 -8.968470245599746704e-02
-1.246938854455947876e-01 -9.330864995718002319e-02 -1.301673799753189087e-01 -2.598420977592468262e-01 -3.100785315036773682e-01 1.026931852102279663e-01 -3.110072612762451172e-01 8.585502393543720245e-03 -1.796657778322696686e-02 1.571985147893428802e-02 -4.433876648545265198e-02 2.659779042005538940e-02 1.072898693382740021e-02 -3.609891235828399658e-01 7.264239341020584106e-02 -1.782544851303100586e-01 -1.334606707096099854e-01 2.051466852426528931e-01 -1.661357134580612183e-01 1.961511075496673584e-01 -1.782088428735733032e-01 4.113271087408065796e-02 1.533011943101882935e-01 -2.959828376770019531e-01 -2.917546033859252930e-01 -1.440636962652206421e-01 -7.586234807968139648e-02 7.582814991474151611e-02 6.803180556744337082e-03 -3.004429638385772705e-01 -1.148061603307723999e-01 1.601972728967666626e-01
-2.501350939273834229e-01 1.222518980503082275e-01 -8.292733691632747650e-04 1.243155375123023987e-01 -2.267787903547286987e-01 3.380025327205657959e-01 -1.701798290014266968e-01 9.206857532262802124e-02 -4.493932798504829407e-02 2.678767486941069365e-04 9.320598840713500977e-02 4.658235702663660049e-03 1.155203953385353088e-01 -2.741520106792449951e-01 1.127347499132156372e-01 -1.134091541171073914e-01 1.398079246282577515e-01 -1.375196501612663269e-03 -4.846614599227905273e-02 1.653519868850708008e-01 -5.114382505416870117e-01 -3.743138909339904785e-02 5.675872787833213806e-02 1.972311586141586304e-01 -1.871239840984344482e-01 1.077723968774080276e-02 -2.239392697811126709e-01 4.137878119945526123e-02 -9.807789325714111328e-02 -3.193024694919586182e-01 -3.537913039326667786e-02 1.580131351947784424e-01
-1.401780247688293457e-01 3.757518529891967773e-02 -1.221167482435703278e-02 1.905484944581985474e-01 -2.642676830291748047e-01 1.898862570524215698e-01 -3.151890039443969727e-01 2.143965214490890503e-01 2.821328043937683105e-01 -1.208157986402511597e-01 1.736370325088500977e-01 -2.521882764995098114e-02 1.259141862392425537e-01 -1.221447885036468506e-01 8.725788444280624390e-02 7.012905087321996689e-03 -5.490044876933097839e-02 -3.816529735922813416e-02 -2.334937453269958496e-01 -2.367377839982509613e-02 -3.162643611431121826e-01 -7.015310227870941162e-02 2.766855061054229736e-01 -2.159633189439773560e-01 -1.019476130604743958e-01 5.058203637599945068e-02 -5.019149929285049438e-02 -4.861311614513397217e-02 8.155011571943759918e-03 -3.812988102436065674e-01 2.538062818348407745e-02 2.761057019233703613e-01
-5.260456725955009460e-02 -2.553141117095947266e-01 1.886012703180313110e-01 -5.155558884143829346e-02 9.572369605302810669e-02 2.776307463645935059e-01 -1.992385089397430420e-02 -3.016683459281921387e-02 3.628382831811904907e-02 -6.777571141719818115e-02 2.753795497119426727e-02 -8.810736238956451416e-02 1.272297948598861694e-01 -3.415268361568450928e-01 -4.931381344795227051e-02 -7.661156356334686279e-02 5.306936800479888916e-02 -1.047452539205551147e-01 -3.303064703941345215e-01 1.690907627344131470e-01 -2.928502261638641357e-01 -1.514244973659515381e-01 7.591252774000167847e-02 -2.319963723421096802e-01 -3.510029911994934082e-01 1.365194767713546753e-01 1.519450247287750244e-01 -2.663117051124572754e-01 5.055699124932289124e-02 -2.581427395343780518e-01 1.459821015596389771e-01 -6.780576705932617188e-02
-3.939308226108551025e-02 3.074696660041809082e-02 -4.766134545207023621e-02 -2.159257978200912476e-01 -1.017261371016502380e-01 3.748446702957153320e-01 -3.596054315567016602e-01 -2.849807441234588623e-01 1.084965243935585022e-01 -2.627894878387451172e-01 1.676680594682693481e-01 4.118389450013637543e-03 2.269001305103302002e-01 -1.506815254688262939e-01 1.191293001174926758e-01 -9.191394597291946411e-02 -6.000528112053871155e-03 -7.464667782187461853e-03 -1.729100383818149567e-02 1.626719087362289429e-01 -1.176956593990325928e-01 -2.159898132085800171e-01 8.130475878715515137e-02 -2.306462377309799194e-01 -3.746396899223327637e-01 5.885615944862365723e-02 -1.217706575989723206e-01 1.071093976497650146e-01 -1.470230668783187866e-01 -9.251808375120162964e-02 -1.833761632442474365e-01 1.860780455172061920e-02
-1.805946826934814453e-01 4.029367491602897644e-02 -1.944708973169326782e-01 -3.953861892223358154e-01 -1.363396793603897095e-01 4.670444503426551819e-02 6.278497166931629181e-03 -1.555247306823730469e-01 7.315839082002639771e-02 -2.362745851278305054e-01 -5.771425366401672363e-02 2.946042083203792572e-02 2.531420290470123291e-01 -1.682055741548538208e-01 2.241651415824890137e-01 1.078581511974334717e-01 -2.417248487472534180e-01 -2.793643623590469360e-02 -1.291277445852756500e-02 3.889218568801879883e-01 -2.335783243179321289e-01 -4.342702403664588928e-02 3.293658420443534851e-02 -3.734891116619110107e-02 -3.048731684684753418e-01 1.122829169034957886e-01 -1.223430503159761429e-02 1.979529261589050293e-01 1.814811676740646362e-01 -2.341571450233459473e-01 -5.595836043357849121e-02 -4.040266573429107666e-02
1.471403986215591431e-01 -2.672589384019374847e-02 -1.112716346979141235e-01 -3.060198426246643066e-01 -2.061282247304916382e-01 8.801416307687759399e-02 7.025011628866195679e-02 3.090621158480644226e-02 -1.345607489347457886e-01 -1.327430605888366699e-01 -6.051499769091606140e-02 -1.641894131898880005e-01 2.489863932132720947e-01 -3.709394037723541260e-01 -5.568536370992660522e-02 -2.235920578241348267e-01 -1.574974358081817627e-01 1.158756688237190247e-01 1.023774594068527222e-01 2.378592342138290405e-01 -4.328947141766548157e-02 -5.640655010938644409e-02 4.111469089984893799e-01 -3.131065070629119873e-01 4.151390865445137024e-02 -1.744120381772518158e-02 1.079728379845619202e-01 -7.546076923608779907e-02 8.853264153003692627e-02 -2.478917837142944336e-01 1.738322526216506958e-01 -1.175751537084579468e-02
-7.639333605766296387e-02 -6.858951598405838013e-02 -1.189137157052755356e-02 -6.822484731674194336e-02 -1.533559560775756836e-01 1.394308451563119888e-02 6.490496546030044556e-02 -6.587123870849609375e-02 4.307215288281440735e-02 -2.007732093334197998e-01 2.617455422878265381e-01 -1.274464651942253113e-02 -2.921314910054206848e-02 -1.077023074030876160e-01 -1.711197048425674438e-01 -1.788463443517684937e-01 -3.435847908258438110e-02 -8.716554939746856689e-02 -2.039371281862258911e-01 2.272628694772720337e-01 -2.870413661003112793e-01 3.699615970253944397e-02 4.274876117706298828e-01 -5.537977218627929688e-01 -1.661825478076934814e-01 3.740270063281059265e-02 -6.417183578014373779e-02 -1.676960140466690063e-01 -2.227399125695228577e-02 -1.562757939100265503e-01 5.502253770828247070e-02 5.850297212600708008e-02
-6.058010086417198181e-02 4.468858614563941956e-02 1.623080074787139893e-01 -1.073046475648880005e-01 -1.422469466924667358e-01 1.944979578256607056e-01 -3.992247879505157471e-01 -1.100962758064270020e-01 4.492000490427017212e-02 -3.750002756714820862e-02 1.507980823516845703e-01 1.373234689235687256e-01 1.400760263204574585e-01 2.157108671963214874e-02 1.877961605787277222e-01 1.470734328031539917e-01 -3.615213558077812195e-02 -1.157203391194343567e-01 1.583770066499710083e-01 2.772925496101379395e-01 -1.546818912029266357e-01 -1.198700442910194397e-01 -1.597749441862106323e-02 -1.541995406150817871e-01 -3.577366471290588379e-01 -1.215818524360656738e-01 3.440426588058471680e-01 7.212964352220296860e-03 2.862851023674011230e-01 -2.381332367658615112e-01 1.058959662914276123e-01 1.218481436371803284e-01
1.863935887813568115e-01 -1.797610968351364136e-01 -9.947039186954498291e-03 2.553170360624790192e-02 -1.965527534484863281e-01 1.530969589948654175e-01 -1.149293929338455200e-01 8.412315696477890015e-02 -1.267620921134948730e-01 -2.311449497938156128e-01 1.979380697011947632e-01 -6.494433432817459106e-02 1.949732936918735504e-02 -1.397093981504440308e-01 -1.016634851694107056e-01 7.307628542184829712e-02 2.124878317117691040e-01 -1.049751490354537964e-01 -4.039779603481292725e-01 3.358100950717926025e-01 -3.243694007396697998e-01 -2.642875164747238159e-02 7.343257218599319458e-02 7.030393183231353760e-02 -3.320461809635162354e-01 1.147866174578666687e-01 -1.694897115230560303e-01 -5.127745121717453003e-02 2.207469940185546875e-01 -1.629857867956161499e-01 1.461830288171768188e-01 -3.912880271673202515e-02
-1.711142510175704956e-01 6.778082251548767090e-02 1.311126071959733963e-02 1.558146555908024311e-03 -2.017166763544082642e-01 -3.308937251567840576e-01 -3.003210127353668213e-01 -1.681513935327529907e-01 5.746944993734359741e-02 8.848448097705841064e-02 8.543987572193145752e-02 -7.596265524625778198e-02 1.508042216300964355e-01 3.292473778128623962e-02 -1.061975136399269104e-01 -3.207360953092575073e-02 1.606973558664321899e-01 -8.650974184274673462e-02 -2.104445695877075195e-01 3.836640715599060059e-01 -3.446729779243469238e-01 1.507987082004547119e-01 7.501879334449768066e-02 -4.020107686519622803e-01 -1.008519157767295837e-01 -6.157434359192848206e-02 -1.562128663063049316e-01 -1.854461878538131714e-01 1.316722035408020020e-01 3.707177191972732544e-02 5.243971198797225952e-02 9.580492973327636719e-02
-2.397612780332565308e-01 3.180098533630371094e-02 -7.453931868076324463e-02 3.807805106043815613e-02 -8.702349662780761719e-02 1.573292911052703857e-01 -4.104926884174346924e-01 -2.010060250759124756e-01 1.073955893516540527e-01 -2.017911672592163086e-01 -1.234079301357269287e-01 1.733882576227188110e-01 7.039465010166168213e-02 -1.031391769647598267e-01 2.548345923423767090e-01 1.621608249843120575e-02 -6.541424989700317383e-02 -2.865993082523345947e-01 -1.243877783417701721e-01 2.309004366397857666e-01 -2.039773166179656982e-01 -1.482039391994476318e-01 6.474732607603073120e-02 -2.505338490009307861e-01 -1.762203127145767212e-01 -9.137093275785446167e-02 -1.939129233360290527e-01 1.340637207031250000e-01 1.527764648199081421e-01 -2.069876343011856079e-01 -1.387219727039337158e-01 2.208592444658279419e-01
4.423268139362335205e-02 -1.448481827974319458e-01 -1.693316102027893066e-01 -5.675406381487846375e-02 9.965234994888305664e-02 -2.106084488332271576e-02 -1.365800797939300537e-01 2.417394816875457764e-01 -8.753395080566406250e-02 -3.628958165645599365e-01 8.436145633459091187e-02 2.426583133637905121e-02 -2.979784309864044189e-01 -3.687942922115325928e-01 1.905931830406188965e-01 -6.808626651763916016e-02 2.341938763856887817e-01 -4.489729180932044983e-02 6.323456019163131714e-02 1.538619995117187500e-01 -2.623347938060760498e-01 -6.041954085230827332e-02 2.302984595298767090e-01 -2.726888842880725861e-02 5.839543417096138000e-02 1.726465523242950439e-01 1.434425115585327148e-01 9.665395319461822510e-02 2.388865947723388672e-01 -1.036986559629440308e-01 1.120597589761018753e-02 3.209561705589294434e-01
-4.812989383935928345e-02 2.621607780456542969e-01 -7.512120157480239868e-02 1.402041316032409668e-01 -2.506611049175262451e-01 3.087042830884456635e-02 -2.245340943336486816e-01 1.521500051021575928e-01 6.891306489706039429e-02 -2.644426524639129639e-01 2.035830616950988770e-01 -8.620987087488174438e-02 1.502693891525268555e-01 -3.854825720191001892e-02 -4.683835059404373169e-02 -5.269756540656089783e-02 -4.602400958538055420e-02 -1.559346169233322144e-01 -2.792620956897735596e-01 2.455234341323375702e-02 -2.657185196876525879e-01 -1.397593319416046143e-02 4.456574469804763794e-02 -3.831425011157989502e-01 -8.962380141019821167e-02 7.149541378021240234e-02 -1.149498205631971359e-02 6.336703896522521973e-02 -1.641901433467864990e-01 -4.656644165515899658e-01 9.821095317602157593e-02 1.355068981647491455e-01
-1.388899087905883789e-01 -2.841441333293914795e-01 -4.670195281505584717e-02 -1.492267847061157227e-01 1.400055438280105591e-01 -2.259569913148880005e-01 -2.300606220960617065e-01 -9.211754053831100464e-02 -1.553901433944702148e-01 -1.094241812825202942e-01 -2.819969654083251953e-01 -8.546725660562515259e-02 1.959151774644851685e-02 -1.298367083072662354e-01 -3.449528217315673828e-01 -2.278663963079452515e-01 -8.329766988754272461e-02 5.945752561092376709e-02 -8.995911478996276855e-02 3.021683096885681152e-01 -2.997532486915588379e-01 -1.914348639547824860e-02 1.806092709302902222e-01 -2.063395828008651733e-02 -1.584284938871860504e-02 3.355960175395011902e-02 2.153730243444442749e-01 -2.057559043169021606e-02 8.402188308537006378e-03 2.419556863605976105e-02 4.644605144858360291e-02 3.849822878837585449e-01
2.674856595695018768e-02 4.616646468639373779e-02 2.204623520374298096e-01 8.259768038988113403e-02 1.087687239050865173e-01 -1.192765012383460999e-01 -2.297765910625457764e-01 -1.971803009510040283e-01 1.453177779912948608e-01 -1.622879058122634888e-01 1.011667698621749878e-01 -1.484023928642272949e-01 8.653574436902999878e-02 -1.943537741899490356e-01 -3.412646949291229248e-01 -1.348235458135604858e-02 1.965508013963699341e-01 2.906018495559692383e-01 -3.325882926583290100e-02 1.807171255350112915e-01 -5.329811200499534607e-02 -1.463011354207992554e-01 1.474751532077789307e-01 -2.952335476875305176e-01 -8.845373988151550293e-03 -6.125949323177337646e-02 8.979268372058868408e-02 -6.697568297386169434e-02 4.116636142134666443e-02 5.469752475619316101e-02 2.655233740806579590e-01 4.481103122234344482e-01
-1.402647346258163452e-01 1.325602382421493530e-01 -1.990299671888351440e-01 -3.259162306785583496e-01 -1.933426260948181152e-01 -5.079625546932220459e-02 1.343146059662103653e-02 2.073092460632324219e-01 1.405676901340484619e-01 -1.631325483322143555e-01 -1.451548375189304352e-02 -1.083045732229948044e-02 1.328828930854797363e-01 -2.975822687149047852e-01 1.929550617933273315e-01 -1.499001979827880859e-01 -3.409536438994109631e-04 -1.178925037384033203e-01 -2.677176846191287041e-03 3.550457358360290527e-01 -8.092261105775833130e-02 -2.992559671401977539e-01 -8.064033836126327515e-02 -1.282799392938613892e-01 -3.457143604755401611e-01 1.328995227813720703e-01 -1.309243589639663696e-02 -1.590379700064659119e-02 2.100754380226135254e-01 -1.490424871444702148e-01 1.395136713981628418e-01 -1.968419104814529419e-01
-1.001248601824045181e-02 -3.120545446872711182e-01 6.719546020030975342e-02 -7.149527221918106079e-02 2.909009158611297607e-02 1.588639020919799805e-01 -3.793587908148765564e-02 -5.490311607718467712e-02 -1.031750664114952087e-01 -6.255831569433212280e-03 -2.563898265361785889e-02 -7.557898014783859253e-02 3.142996877431869507e-02 -2.272586673498153687e-01 4.639258235692977905e-02 1.866492778062820435e-01 -2.860965132713317871e-01 1.082549244165420532e-01 -9.593561291694641113e-02 3.139719963073730469e-01 -1.424702554941177368e-01 -9.476672857999801636e-02 -1.462263986468315125e-02 -3.889227807521820068e-01 -1.311064362525939941e-01 2.015224546194076538e-01 2.972024977207183838e-01 6.233672425150871277e-02 1.423580050468444824e-01 -3.317383825778961182e-01 2.692466080188751221e-01 1.440425366163253784e-01
1.459752023220062256e-01 8.781257271766662598e-02 2.345257438719272614e-03 2.504993975162506104e-01 1.164528578519821167e-01 -4.834281653165817261e-02 -2.500978410243988037e-01 1.480225771665573120e-01 -1.376543194055557251e-01 -4.000700116157531738e-01 6.655881553888320923e-02 1.162456199526786804e-01 -1.051523610949516296e-01 4.194017872214317322e-02 -1.225546598434448242e-01 -8.184690773487091064e-02 8.304138481616973877e-02 -1.334667056798934937e-01 -1.367655694484710693e-01 2.583238482475280762e-01 -4.140863418579101562e-01 -1.011165007948875427e-01 -6.077025458216667175e-02 -5.671468004584312439e-02 -1.714782863855361938e-01 1.042633876204490662e-01 4.010252654552459717e-02 8.953053504228591919e-03 2.135246992111206055e-01 -1.103755459189414978e-01 3.260601460933685303e-01 2.675491273403167725e-01
1.234353706240653992e-01 8.567918837070465088e-02 -1.287954449653625488e-01 1.133316531777381897e-01 9.510248899459838867e-02 1.896125823259353638e-01 7.507234066724777222e-02 2.445124648511409760e-02 2.928222902119159698e-02 -1.251910775899887085e-01 4.945979267358779907e-02 -4.865554347634315491e-02 2.284829169511795044e-01 -1.720842421054840088e-01 -4.022223129868507385e-02 5.937726050615310669e-02 -8.552414178848266602e-02 -4.967845976352691650e-03 -3.722212016582489014e-01 2.859379053115844727e-01 -4.593961834907531738e-01 -6.258720066398382187e-03 3.956361487507820129e-02 -3.296946585178375244e-01 -2.041033655405044556e-01 2.451895028352737427e-01 6.192331388592720032e-02 -8.941310644149780273e-02 2.067585289478302002e-01 -2.458964586257934570e-01 1.206161603331565857e-01 8.994876593351364136e-02
6.008410826325416565e-02 -2.482957541942596436e-01 -1.374350860714912415e-02 3.613582253456115723e-02 -2.746233344078063965e-01 1.609123051166534424e-01 3.265136852860450745e-02 -2.604947090148925781e-01 7.100856164470314980e-04 -3.796135485172271729e-01 1.749884039163589478e-01 -2.526489552110433578e-03 8.345026522874832153e-02 -1.716873347759246826e-01 -2.827335000038146973e-01 -4.692591261118650436e-03 3.489165008068084717e-02 -1.308140754699707031e-01 1.292845457792282104e-01 1.655288338661193848e-01 -3.164886832237243652e-01 -1.061370521783828735e-01 3.470890969038009644e-02 -3.159685134887695312e-01 -4.337688162922859192e-02 5.224359780550003052e-02 -1.130235642194747925e-01 -3.650091215968132019e-02 9.826196730136871338e-02 1.898702383041381836e-01 -1.078191027045249939e-01 3.477232754230499268e-01
-1.555164996534585953e-02 -1.688117980957031250e-01 -2.505183815956115723e-01 -1.527387648820877075e-01 -2.670699059963226318e-01 2.644698619842529297e-01 -2.458003349602222443e-02 6.239566719159483910e-04 -9.732057899236679077e-02 -3.157504498958587646e-01 6.497534364461898804e-02 2.917744815349578857e-01 -1.018086895346641541e-01 -1.622283905744552612e-01 -2.026418894529342651e-01 -3.658373607322573662e-03 8.217614889144897461e-02 7.301358878612518311e-02 2.866633876692503691e-04 3.747817873954772949e-01 -6.160743907094001770e-02 1.715996712446212769e-01 2.540455758571624756e-01 -1.451532840728759766e-01 -3.930541872978210449e-01 5.312603712081909180e-02 3.089600615203380585e-02 4.972910135984420776e-02 9.658952802419662476e-02 -9.882438927888870239e-02 4.197129979729652405e-02 1.183977872133255005e-01
2.707508504390716553e-01 -1.979147791862487793e-01 -1.166787296533584595e-01 -1.973234117031097412e-01 -1.638105511665344238e-01 1.423785388469696045e-01 -2.844008803367614746e-01 1.807937622070312500e-01 3.009498715400695801e-01 -4.100130498409271240e-01 1.439740955829620361e-01 -2.455011904239654541e-01 1.366041898727416992e-01 -6.957860291004180908e-02 -1.103105843067169189e-01 -4.503476992249488831e-02 1.528972387313842773e-01 1.179819852113723755e-01 -1.108015775680541992e-01 8.776210248470306396e-02 -2.253015041351318359e-01 -1.028257608413696289e-01 8.758938312530517578e-02 4.185438528656959534e-02 -8.016011863946914673e-02 -1.013277396559715271e-01 1.395394504070281982e-01 5.989718064665794373e-02 1.246236413717269897e-01 -4.994476214051246643e-03 3.133522272109985352e-01 1.240424960851669312e-01
4.892221465706825256e-02 -1.581668257713317871e-01 -1.252054721117019653e-01 -1.235336959362030029e-01 1.701353117823600769e-02 1.499553918838500977e-01 -2.002571970224380493e-01 6.841276586055755615e-02 -1.094558835029602051e-01 -3.205260038375854492e-01 -6.115151569247245789e-02 -2.580700218677520752e-01 -3.614280000329017639e-02 7.630778849124908447e-02 -1.497136205434799194e-01 -1.975088566541671753e-01 2.198370695114135742e-01 1.933273673057556152e-01 1.930947452783584595e-01 1.175384745001792908e-01 -3.571236431598663330e-01 -1.150121614336967468e-01 2.170850783586502075e-01 -1.189552843570709229e-01 2.040147408843040466e-02 7.663043588399887085e-02 -1.865367405116558075e-02 2.470342665910720825e-01 8.389333635568618774e-02 -3.712632656097412109e-01 1.089188270270824432e-03 2.628671526908874512e-01
8.532852679491043091e-02 -3.566225618124008179e-02 -6.401332467794418335e-02 2.468828260898590088e-01 2.063106931746006012e-02 2.160819917917251587e-01 -1.282170265913009644e-01 -4.544499889016151428e-02 -8.464830368757247925e-02 -3.112275004386901855e-01 3.798042982816696167e-02 -8.750601857900619507e-02 9.498258680105209351e-02 -1.263131350278854370e-01 2.283699363470077515e-01 -2.549574375152587891e-01 1.685809344053268433e-01 1.382712125778198242e-01 -2.378734946250915527e-01 2.340010255575180054e-01 -2.931536734104156494e-01 -1.595534384250640869e-02 2.850343883037567139e-01 -1.466497182846069336e-01 -1.481487900018692017e-01 1.974029690027236938e-01 1.306854933500289917e-01 -8.481659740209579468e-02 2.845692038536071777e-01 2.135995775461196899e-02 2.789600193500518799e-01 -1.151075810194015503e-01
2.346292324364185333e-02 1.394480019807815552e-01 -1.584959588944911957e-02 -1.583312898874282837e-01 -1.552046090364456177e-01 4.927764460444450378e-02 -3.321309983730316162e-01 2.691499590873718262e-01 6.379964947700500488e-02 -1.512015610933303833e-01 2.379700075834989548e-03 -3.096204698085784912e-01 8.452054113149642944e-02 -1.500636190176010132e-01 -3.676806986331939697e-01 -1.046420559287071228e-01 -9.752295166254043579e-02 -2.173565886914730072e-02 -1.878647506237030029e-01 2.004326730966567993e-01 -4.222345650196075439e-01 -1.004883348941802979e-01 5.298984050750732422e-02 3.592663630843162537e-02 -1.233471706509590149e-01 3.737275898456573486e-01 -5.603587254881858826e-02 4.475389048457145691e-02 2.304565161466598511e-02 -5.784312263131141663e-02 6.694167107343673706e-02 -2.221353352069854736e-02
4.688552021980285645e-02 3.032226487994194031e-02 -1.180315911769866943e-01 9.069503843784332275e-02 -7.443449925631284714e-03 2.714631855487823486e-01 -3.092925623059272766e-02 8.254969865083694458e-02 1.149696037173271179e-01 -9.019865095615386963e-02 -2.698500826954841614e-02 -8.646590262651443481e-02 1.640621721744537354e-01 -2.079228609800338745e-01 1.684590941295027733e-03 9.738609194755554199e-02 1.733769625425338745e-01 -7.559666782617568970e-02 -4.815809130668640137e-01 1.996352970600128174e-01 -4.512251913547515869e-01 -6.358072906732559204e-02 4.302178276702761650e-04 -2.427763193845748901e-01 -3.127219080924987793e-01 2.107083648443222046e-01 7.244024425745010376e-02 -6.626769900321960449e-02 1.940240412950515747e-01 -1.177246794104576111e-01 7.482147961854934692e-02 3.069891408085823059e-02
1.207021698355674744e-01 7.472859695553779602e-03 -1.151309013366699219e-01 -3.518852293491363525e-01 -5.461096018552780151e-02 1.814355701208114624e-01 -1.901130229234695435e-01 -1.552748531103134155e-01 -1.484303176403045654e-01 6.377056986093521118e-02 -2.452360838651657104e-01 -9.435214847326278687e-02 -2.457270771265029907e-02 -4.197807610034942627e-01 -9.375050663948059082e-02 -1.088475659489631653e-01 2.660842426121234894e-02 6.957045942544937134e-02 2.212870121002197266e-02 1.721317023038864136e-01 -3.225564062595367432e-01 -2.691936194896697998e-01 1.274830251932144165e-01 -1.555259078741073608e-01 -1.213018298149108887e-01 -8.787004649639129639e-02 1.073507312685251236e-02 1.570917516946792603e-01 -6.028100848197937012e-02 -2.543371617794036865e-01 4.121736064553260803e-02 2.994678318500518799e-01
-1.227774322032928467e-01 -9.863258898258209229e-02 1.735066622495651245e-01 -1.211467534303665161e-01 -4.351115226745605469e-02 1.306189596652984619e-01 -3.461836874485015869e-01 -1.505010575056076050e-02 4.269685968756675720e-02 -6.209465209394693375e-04 -1.010504662990570068e-01 1.600482016801834106e-01 1.981258243322372437e-01 -1.575055718421936035e-01 6.989683955907821655e-02 2.340593636035919189e-01 -3.136198222637176514e-02 2.566410601139068604e-02 4.786499217152595520e-02 2.660686373710632324e-01 -3.358097970485687256e-01 -1.037818416953086853e-01 1.590546369552612305e-01 -1.195329725742340088e-01 -2.592779994010925293e-01 -1.595070362091064453e-01 3.419817984104156494e-01 1.630858518183231354e-02 2.673607505857944489e-02 -1.699934452772140503e-01 -1.086097210645675659e-01 3.753210604190826416e-01
-1.989764571189880371e-01 -6.079817190766334534e-02 -1.834215819835662842e-01 -2.408669143915176392e-01 -2.054732292890548706e-01 1.788785457611083984e-01 7.230399549007415771e-02 -2.434881478548049927e-01 1.757924258708953857e-01 -2.660034000873565674e-01 -2.729091346263885498e-01 1.108830496668815613e-01 5.487329885363578796e-02 -2.081473469734191895e-01 1.148311048746109009e-01 3.044959530234336853e-02 1.920637339353561401e-01 -2.022129446268081665e-01 -5.994391068816184998e-02 2.632953226566314697e-01 -2.047117501497268677e-01 -6.461745128035545349e-03 -6.624267995357513428e-02 -6.869327276945114136e-02 -1.517514586448669434e-01 8.937238156795501709e-02 -1.668761968612670898e-01 -2.756751775741577148e-01 -1.640200614929199219e-01 -2.443910688161849976e-01 1.788548976182937622e-01 1.490124762058258057e-01
-2.624627947807312012e-01 -1.199354678392410278e-01 9.529037028551101685e-02 3.768029389902949333e-03 -2.224975675344467163e-01 2.038399577140808105e-01 -2.587605714797973633e-01 1.179081872105598450e-01 1.127459779381752014e-01 2.659049257636070251e-02 1.889397390186786652e-02 -1.125337705016136169e-01 -2.227561026811599731e-01 -1.478248089551925659e-01 -1.275999695062637329e-01 -1.032568961381912231e-01 1.113336160778999329e-02 -9.610438719391822815e-03 1.245087906718254089e-01 3.475631773471832275e-01 -2.284766435623168945e-01 2.172177582979202271e-01 8.321455121040344238e-02 -1.243558302521705627e-01 -2.949046790599822998e-01 -1.460161060094833374e-01 6.252430379390716553e-02 1.276878714561462402e-01 -1.581323295831680298e-01 -2.648600935935974121e-01 9.032400697469711304e-02 3.474942743778228760e-01
-2.325089126825332642e-01 2.437562793493270874e-01 -3.138247132301330566e-01 5.226114392280578613e-02 -2.662438154220581055e-01 -1.033004000782966614e-02 -3.954705297946929932e-01 -4.664250090718269348e-02 4.907923564314842224e-02 -1.893113255500793457e-01 -1.543356478214263916e-01 -1.805922389030456543e-01 -3.787297382950782776e-02 -3.491853475570678711e-01 -9.581650048494338989e-02 2.277077734470367432e-01 -1.137364432215690613e-01 1.993339806795120239e-01 -7.558225095272064209e-02 2.074632979929447174e-02 -1.094983741641044617e-01 -1.022036671638488770e-01 1.158322244882583618e-01 -1.205142773687839508e-02 -1.077874898910522461e-01 5.329062230885028839e-03 2.939614057540893555e-01 -1.088033393025398254e-01 1.663230359554290771e-01 5.909054726362228394e-02 5.947983264923095703e-02 1.930327862501144409e-01
-2.753049433231353760e-01 2.013303712010383606e-02 -1.752895861864089966e-01 -2.721477448940277100e-01 2.173671573400497437e-01 -1.813505142927169800e-01 -1.828510463237762451e-01 8.880495093762874603e-03 -2.311185561120510101e-02 -2.396656423807144165e-01 3.092702329158782959e-01 -1.403621584177017212e-01 6.794754415750503540e-02 -1.136895343661308289e-01 -3.298588469624519348e-02 2.415631199255585670e-03 5.011178180575370789e-02 -6.345327943563461304e-02 -1.673455685377120972e-01 4.166855514049530029e-01 -3.244206309318542480e-01 1.202198043465614319e-01 8.920788019895553589e-02 -4.446687176823616028e-03 -1.586015224456787109e-01 8.126239478588104248e-02 1.504180878400802612e-01 -1.863582134246826172e-01 8.695612661540508270e-03 -1.070555113255977631e-02 2.950607240200042725e-01 -3.448893129825592041e-02
-1.306262761354446411e-01 -6.487829238176345825e-02 -2.195868343114852905e-01 -2.760433554649353027e-01 -1.561669707298278809e-01 -1.677781641483306885e-01 3.065400384366512299e-02 4.311229288578033447e-02 -1.691309511661529541e-01 -8.280515670776367188e-02 -2.223245501518249512e-01 -1.072898954153060913e-01 -4.368650913238525391e-02 -5.219228267669677734e-01 4.151270911097526550e-02 -8.737526088953018188e-02 6.521467864513397217e-02 1.555041130632162094e-02 -5.815031006932258606e-02 2.034228146076202393e-01 -3.198042511940002441e-01 -6.021573022007942200e-02 5.234114453196525574e-02 -2.153709381818771362e-01 -3.345538675785064697e-01 -2.078263610601425171e-01 1.194198280572891235e-01 7.267340272665023804e-02 -5.027808621525764465e-02 8.210827410221099854e-02 1.592423319816589355e-01 -7.302057743072509766e-02
-2.144858092069625854e-01 -1.155965253710746765e-01 2.056843973696231842e-02 4.096422716975212097e-02 -2.421329617500305176e-01 3.248402476310729980e-01 -1.647027581930160522e-01 -1.752568036317825317e-01 1.077596694231033325e-01 -3.306222259998321533e-01 -9.229975938796997070e-02 -9.221806377172470093e-02 -1.458345651626586914e-01 -2.587222456932067871e-01 -4.254418984055519104e-02 -9.223665297031402588e-02 2.782963449135422707e-03 -3.338724672794342041e-01 1.751372218132019043e-01 4.648179113864898682e-01 -1.324504986405372620e-02 1.339011639356613159e-01 3.033506497740745544e-02 -9.288051724433898926e-02 -7.985363155603408813e-02 4.607363045215606689e-02 2.042104154825210571e-01 -2.625603461638092995e-03 -1.834412068128585815e-01 -5.264325067400932312e-02 -2.643244527280330658e-02 8.296573162078857422e-02
2.683938145637512207e-01 -2.685157656669616699e-01 -1.372685581445693970e-01 -3.164013922214508057e-01 -1.009592693299055099e-02 7.875456660985946655e-02 -2.436958849430084229e-01 1.647502481937408447e-01 3.397457003593444824e-01 -2.890751659870147705e-01 1.444283220916986465e-02 -2.191349267959594727e-01 1.930643990635871887e-02 -9.154140949249267578e-02 -1.048327609896659851e-01 -9.270767867565155029e-02 1.315227299928665161e-01 1.283664554357528687e-01 -1.190781369805335999e-01 1.535078883171081543e-01 -2.017754912376403809e-01 -2.232824265956878662e-01 5.691620986908674240e-03 2.689774520695209503e-02 -5.064949393272399902e-02 -7.177443802356719971e-02 6.172195449471473694e-02 -1.799172908067703247e-01 2.845723628997802734e-01 -7.457756251096725464e-02 2.590811550617218018e-01 9.006521105766296387e-02
-1.736656129360198975e-01 2.231890708208084106e-02 -2.592142522335052490e-01 8.515873551368713379e-02 -1.163089647889137268e-01 -2.178786545991897583e-01 -1.544867902994155884e-01 2.802652418613433838e-01 9.099008888006210327e-02 -2.556166052818298340e-01 -2.986900694668292999e-02 1.363806426525115967e-01 4.424346387386322021e-01 -3.158960342407226562e-01 8.069304376840591431e-02 -1.934791170060634613e-02 6.236892938613891602e-02 -1.135629862546920776e-01 1.086574792861938477e-01 3.589020371437072754e-01 -1.409744620323181152e-01 -2.346802204847335815e-01 -1.948504149913787842e-02 -1.758980900049209595e-01 -5.384013801813125610e-02 8.648394607007503510e-03 -8.121079951524734497e-02 -5.307146534323692322e-02 3.391695022583007812e-02 -2.015138417482376099e-01 8.756440877914428711e-02 1.023030504584312439e-01
-2.760895155370235443e-02 -5.313434824347496033e-02 8.728647977113723755e-02 -9.213790297508239746e-02 -1.180314831435680389e-02 1.061679273843765259e-01 -2.082527056336402893e-02 -1.399553567171096802e-01 -5.705857276916503906e-02 -3.316964581608772278e-02 -3.002232871949672699e-02 8.103295415639877319e-02 7.127892225980758667e-02 -2.564076483249664307e-01 3.830439411103725433e-03 1.804330199956893921e-01 -9.558232128620147705e-02 -1.429008543491363525e-01 -3.869888186454772949e-01 2.898186147212982178e-01 -2.764828503131866455e-01 5.014160647988319397e-02 9.075614809989929199e-02 -4.421461522579193115e-01 -2.320901453495025635e-01 2.615295946598052979e-01 1.479441821575164795e-01 -1.047549545764923096e-01 -1.604436337947845459e-01 -1.242107525467872620e-01 2.662427127361297607e-01 1.430915743112564087e-01
8.039787411689758301e-02 -3.907032310962677002e-02 9.025493636727333069e-03 5.831140652298927307e-02 9.192088246345520020e-02 3.362475335597991943e-01 -1.732390001416206360e-02 1.022693421691656113e-02 7.933796197175979614e-02 -1.983692497014999390e-01 2.736089825630187988e-01 -3.649965226650238037e-01 1.652566194534301758e-01 -9.897940605878829956e-02 -5.415873974561691284e-02 6.175448745489120483e-02 1.150947660207748413e-01 -9.517049789428710938e-02 -1.804029047489166260e-01 3.159711360931396484e-01 -3.436481952667236328e-01 -1.026687324047088623e-01 6.819584220647811890e-02 2.267737686634063721e-02 -2.413331419229507446e-01 1.960107535123825073e-01 8.296968042850494385e-02 2.803641743957996368e-02 1.258703619241714478e-01 2.288256399333477020e-02 3.709128797054290771e-01 1.492198258638381958e-01
-2.185726016759872437e-01 -2.739181928336620331e-02 -3.356702998280525208e-02 -8.185521513223648071e-02 -8.304959628731012344e-04 -1.814261078834533691e-02 -2.077963501214981079e-01 5.072423070669174194e-02 1.163177788257598877e-01 -3.890126198530197144e-02 -1.418231129646301270e-01 -2.911984734237194061e-02 6.605144590139389038e-02 -1.391915380954742432e-01 -1.551678627729415894e-01 -3.026432096958160400e-01 5.712496489286422729e-02 -1.215112861245870590e-03 -3.328601419925689697e-01 1.178265661001205444e-01 -2.952134013175964355e-01 9.394050389528274536e-02 7.700524479150772095e-02 -1.994619369506835938e-01 -3.958556354045867920e-01 -8.351319283246994019e-02 2.013320624828338623e-01 1.390617191791534424e-01 -6.048009917140007019e-02 2.388729602098464966e-01 3.104078471660614014e-01 2.681422829627990723e-01
-1.741763353347778320e-01 -3.954092785716056824e-02 -1.677621901035308838e-02 -2.482848986983299255e-02 3.287485837936401367e-01 2.169215828180313110e-01 -6.293312460184097290e-02 -1.095113158226013184e-01 1.699401736259460449e-01 -1.348332166671752930e-01 1.236824542284011841e-01 -6.131574884057044983e-02 -3.943314403295516968e-02 -1.640394330024719238e-01 -1.436936706304550171e-01 -1.197069212794303894e-01 8.891861140727996826e-02 2.859544157981872559e-01 -9.071129560470581055e-02 1.552778780460357666e-01 -2.599894702434539795e-01 -1.325558405369520187e-02 2.867447435855865479e-01 -1.402277499437332153e-01 -3.103246688842773438e-01 3.510665893554687500e-02 3.359593152999877930e-01 -1.902201324701309204e-01 -2.419731952250003815e-02 2.538955584168434143e-02 -7.258321344852447510e-02 3.490009605884552002e-01
1.258942037820816040e-01 9.761623293161392212e-02 -9.635031968355178833e-02 1.041730400174856186e-02 -1.690660864114761353e-01 1.054109111428260803e-01 -2.099007964134216309e-01 -8.018398284912109375e-02 1.826662123203277588e-01 -1.941610425710678101e-01 -2.132819741964340210e-01 -7.290090620517730713e-02 -1.533864140510559082e-01 -3.574603199958801270e-01 -2.221388220787048340e-01 -1.525226384401321411e-01 2.825814858078956604e-02 2.210950404405593872e-01 2.545362710952758789e-01 2.296908795833587646e-01 -1.385196298360824585e-01 3.495857818052172661e-03 -9.023376740515232086e-03 -1.547331064939498901e-01 2.264438942074775696e-02 -1.415789723396301270e-01 4.350298941135406494e-01 -2.803055755794048309e-02 3.010383248329162598e-02 7.386220619082450867e-03 2.123062163591384888e-01 2.493661940097808838e-01
1.191864535212516785e-01 3.009927831590175629e-02 -1.336922645568847656e-01 4.758742079138755798e-02 6.813195999711751938e-03 -9.323623031377792358e-02 -3.123189210891723633e-01 2.759484574198722839e-02 9.133517742156982422e-02 -2.789197303354740143e-02 1.510930359363555908e-01 -4.840741157531738281e-01 1.396344006061553955e-01 -1.181966662406921387e-01 -8.696638792753219604e-02 -1.951192617416381836e-01 -3.121013380587100983e-02 9.546501189470291138e-02 -8.629073947668075562e-02 1.208101511001586914e-01 -2.958922684192657471e-01 5.623813718557357788e-02 -9.057965874671936035e-02 -3.355020880699157715e-01 -6.392634660005569458e-02 8.558074384927749634e-02 2.610978782176971436e-01 5.583871155977249146e-02 3.458052873611450195e-01 -1.310009658336639404e-01 1.182942837476730347e-01 1.878291368484497070e-01
-4.390737414360046387e-02 -2.239816356450319290e-03 1.435700152069330215e-02 -3.415670096874237061e-01 -2.903317511081695557e-01 -3.737893328070640564e-02 -3.639958202838897705e-01 -7.708293199539184570e-02 -6.095571815967559814e-02 -2.147810347378253937e-02 7.267978787422180176e-02 -1.014353008940815926e-03 -2.399901859462261200e-02 -1.962641030550003052e-01 3.267146944999694824e-01 -7.398462295532226562e-02 9.345041587948799133e-03 -1.806361973285675049e-02 1.183140352368354797e-01 1.191421374678611755e-01 -2.471755146980285645e-01 -1.095705106854438782e-02 2.724759578704833984e-01 -2.130268216133117676e-01 -1.903979778289794922e-01 -1.618339270353317261e-01 3.223445713520050049e-01 1.501887012273073196e-02 1.249031275510787964e-01 -1.944875866174697876e-01 -7.878647744655609131e-02 2.462595701217651367e-01
-2.950150966644287109e-01 2.072853781282901764e-02 -1.410861033946275711e-02 -1.864942610263824463e-01 4.191347584128379822e-02 4.119756445288658142e-02 -2.738468348979949951e-02 -1.516933292150497437e-01 -7.956986874341964722e-02 -2.443561106920242310e-01 5.401856079697608948e-02 -4.584915935993194580e-02 2.801184654235839844e-01 -3.880946934223175049e-01 1.910131722688674927e-01 4.256213828921318054e-02 -1.484303027391433716e-01 6.729576736688613892e-02 8.036920428276062012e-02 2.955277860164642334e-01 -1.406513601541519165e-01 -1.029810905456542969e-01 3.090437054634094238e-01 -2.145326435565948486e-01 -1.159667372703552246e-01 2.309106104075908661e-02 -2.111115753650665283e-01 -3.360251784324645996e-01 4.796369373798370361e-02 -1.839456111192703247e-01 1.081768199801445007e-01 1.795190572738647461e-02
-1.034259051084518433e-01 1.201058626174926758e-01 8.189666271209716797e-02 -1.584229469299316406e-01 -1.473792493343353271e-01 2.783955931663513184e-01 -1.288737505674362183e-01 -9.727626293897628784e-02 -1.475090980529785156e-01 -1.567062139511108398e-01 7.732487749308347702e-03 -2.272119522094726562e-01 2.419873774051666260e-01 -1.189028769731521606e-01 1.118288859724998474e-01 -1.676585227251052856e-01 3.039205372333526611e-01 1.541048884391784668e-01 -1.352827101945877075e-01 2.740505337715148926e-01 -1.139818802475929260e-01 -3.149244561791419983e-02 2.341994345188140869e-01 2.965557575225830078e-02 1.758669912815093994e-01 2.131500393152236938e-01 3.053915202617645264e-01 1.695591509342193604e-01 -9.543213248252868652e-02 -2.633695006370544434e-01 5.905277095735073090e-03 2.243868410587310791e-01
-1.688087135553359985e-01 -9.103646129369735718e-02 3.209174796938896179e-02 4.072093218564987183e-02 1.821776777505874634e-01 -1.290630996227264404e-01 -3.620360195636749268e-01 -1.199787035584449768e-01 9.632627665996551514e-02 3.440501913428306580e-02 2.089427262544631958e-01 -9.501935541629791260e-02 3.956682980060577393e-02 -2.409595698118209839e-01 -1.567719131708145142e-01 4.678762331604957581e-02 1.885787993669509888e-01 1.725455522537231445e-01 -1.993220113217830658e-02 1.856698989868164062e-01 -5.219754576683044434e-02 -2.968443632125854492e-01 -6.494682282209396362e-02 -1.298812627792358398e-01 -3.702913597226142883e-02 -1.302214860916137695e-01 -4.315208643674850464e-03 -1.403373032808303833e-01 2.586898803710937500e-01 -2.807527221739292145e-02 1.827581971883773804e-01 5.141896605491638184e-01
-7.005384564399719238e-02 -2.155380547046661377e-01 7.480610907077789307e-02 -2.192400842905044556e-01 -1.093888357281684875e-01 5.969883129000663757e-02 -1.819824874401092529e-01 1.847080886363983154e-02 3.814370185136795044e-02 6.283451616764068604e-02 2.102958410978317261e-02 1.974132210016250610e-01 1.935761421918869019e-01 -3.942934796214103699e-03 1.964416205883026123e-01 -1.113823130726814270e-01 1.359466910362243652e-01 -5.228538066148757935e-02 -1.361997891217470169e-02 2.011199742555618286e-01 -2.359305173158645630e-01 -1.049289107322692871e-01 2.677923738956451416e-01 -1.619195938110351562e-01 -3.265749514102935791e-01 -2.537879627197980881e-04 3.981590867042541504e-01 -4.327481240034103394e-02 5.219786241650581360e-02 -1.976342052221298218e-01 -1.368168890476226807e-01 3.983388841152191162e-01
-1.164569631218910217e-01 5.236582085490226746e-02 -3.041334748268127441e-01 -1.658217459917068481e-01 -2.430955618619918823e-01 4.021028056740760803e-02 3.797188028693199158e-02 -9.167735278606414795e-02 1.953203976154327393e-01 1.827120333909988403e-01 2.035897523164749146e-01 -1.751121878623962402e-01 7.009423524141311646e-02 -2.016104459762573242e-01 -5.628889799118041992e-02 -6.063457950949668884e-02 -6.899920850992202759e-02 8.897864818572998047e-02 -3.675263822078704834e-01 2.195501178503036499e-01 -3.779589235782623291e-01 -1.401178687810897827e-01 -1.836234927177429199e-01 -1.383933424949645996e-01 8.894883841276168823e-02 -2.851099520921707153e-02 2.546151876449584961e-01 -7.213743776082992554e-02 2.183756418526172638e-02 1.696227788925170898e-01 9.760771691799163818e-02 2.612379789352416992e-01
2.569029480218887329e-02 -1.439550518989562988e-01 1.240808665752410889e-01 1.151987239718437195e-01 5.040291324257850647e-02 -6.917915493249893188e-02 -2.297242581844329834e-01 6.742192804813385010e-02 3.292209468781948090e-03 8.575861155986785889e-02 -6.827335059642791748e-02 -4.888546839356422424e-02 5.010867025703191757e-03 -1.310804039239883423e-01 -2.052283287048339844e-01 -1.169546842575073242e-01 4.753903299570083618e-02 -1.320322602987289429e-01 -1.969491392374038696e-01 1.490350663661956787e-01 -3.625116944313049316e-01 4.367021471261978149e-02 3.210768699645996094e-01 -8.847644180059432983e-02 -3.304703533649444580e-01 2.874136269092559814e-01 2.033957391977310181e-01 -2.886388003826141357e-01 -4.117153584957122803e-02 -1.280105561017990112e-01 2.438867688179016113e-01 2.808723747730255127e-01
4.138813819736242294e-03 -1.524008065462112427e-01 1.709603331983089447e-02 -1.184817999601364136e-01 5.594372376799583435e-02 1.655640006065368652e-01 -1.610791385173797607e-01 -2.226274907588958740e-01 7.659003883600234985e-02 -2.904154062271118164e-01 3.017299473285675049e-01 -2.493596374988555908e-01 -1.693331599235534668e-01 -1.318166106939315796e-01 -6.627135723829269409e-02 -3.217858672142028809e-01 2.043414860963821411e-01 -9.304635971784591675e-02 -2.744845114648342133e-02 1.296403259038925171e-01 -2.521881759166717529e-01 -1.248907074332237244e-01 -1.426143944263458252e-01 -1.041347905993461609e-01 -7.757566124200820923e-02 1.685421764850616455e-01 -6.110424548387527466e-02 1.738453805446624756e-01 -6.553525477647781372e-02 -7.912600040435791016e-02 1.145444139838218689e-01 4.342248737812042236e-01
1.285960972309112549e-01 8.006313443183898926e-02 -1.332252025604248047e-01 -2.312490344047546387e-02 6.001240760087966919e-02 -7.694463431835174561e-02 -1.111031323671340942e-01 -8.690320700407028198e-02 1.892670243978500366e-02 -4.571612477302551270e-01 2.307877838611602783e-01 4.514617100358009338e-02 3.017885610461235046e-02 2.001841366291046143e-02 -8.752014487981796265e-02 7.270563393831253052e-02 1.309844702482223511e-01 -2.249845415353775024e-01 -6.969180703163146973e-02 3.550597727298736572e-01 -2.800219058990478516e-01 5.535607412457466125e-02 3.422749042510986328e-01 -1.283584982156753540e-01 -2.907580137252807617e-01 2.001623213291168213e-01 1.468677073717117310e-01 -6.201349571347236633e-02 -7.125959545373916626e-02 -1.570618599653244019e-01 2.381843477487564087e-01 -1.162731368094682693e-02
4.498525988310575485e-03 6.736405193805694580e-02 -1.288768183439970016e-02 3.090306222438812256e-01 -1.299203489907085896e-03 1.289616376161575317e-01 -2.399854511022567749e-01 8.412949740886688232e-03 6.301130633801221848e-03 -2.400436848402023315e-01 1.069613918662071228e-01 -4.177008196711540222e-02 4.391390383243560791e-01 -2.724540978670120239e-02 -1.526024639606475830e-01 -1.979174092411994934e-02 -1.940511763095855713e-01 6.160771474242210388e-02 -3.728140294551849365e-01 1.019614040851593018e-01 -1.712820678949356079e-01 -9.742805361747741699e-02 9.854657948017120361e-02 -2.311829030513763428e-01 -1.954049617052078247e-01 2.020224779844284058e-01 -1.253712177276611328e-01 -1.682449281215667725e-01 1.023524478077888489e-01 -1.813533753156661987e-01 9.869930893182754517e-02 2.615661025047302246e-01
-8.700964599847793579e-02 -1.612997651100158691e-01 4.925245046615600586e-02 -3.359915018081665039e-01 -3.096678853034973145e-01 1.136995851993560791e-01 -2.033828794956207275e-01 1.197918802499771118e-01 6.573627144098281860e-02 7.075853645801544189e-02 4.946751147508621216e-02 2.182095944881439209e-01 1.720938235521316528e-01 -1.755902618169784546e-01 9.266583621501922607e-02 1.412487179040908813e-01 5.064081773161888123e-02 7.832425087690353394e-02 -6.893000006675720215e-02 1.933732628822326660e-01 -3.263402283191680908e-01 -8.269514888525009155e-02 2.040010541677474976e-01 -2.398778349161148071e-01 -2.298139333724975586e-01 -2.709134817123413086e-01 1.461903750896453857e-01 6.368778645992279053e-02 1.346849948167800903e-01 -1.788768172264099121e-01 -1.191454604268074036e-01 2.426422089338302612e-01
-1.866681575775146484e-01 8.044662885367870331e-03 -1.395664811134338379e-01 5.378858000040054321e-02 -1.224936917424201965e-01 -1.236971765756607056e-01 -1.600610315799713135e-01 3.158201873302459717e-01 9.655322134494781494e-02 -2.063999921083450317e-01 -5.113952606916427612e-02 3.785360604524612427e-02 4.746444821357727051e-01 -3.500973880290985107e-01 1.021911650896072388e-01 4.384244605898857117e-02 5.533221177756786346e-03 1.581594720482826233e-02 1.724273264408111572e-01 3.496618568897247314e-01 -1.983565092086791992e-01 -2.235461175441741943e-01 9.318294376134872437e-02 -1.132144033908843994e-01 -1.560411751270294189e-01 6.194977462291717529e-02 -2.493095956742763519e-02 -6.606880575418472290e-02 5.613472312688827515e-02 -2.490033209323883057e-01 3.970323130488395691e-02 8.866026997566223145e-02
5.390512570738792419e-02 -1.675161570310592651e-01 3.046074137091636658e-02 -1.171698980033397675e-02 -6.212926656007766724e-02 1.004438251256942749e-01 -1.538443416357040405e-01 2.018893361091613770e-01 8.089583367109298706e-02 1.111888587474822998e-01 -1.884297579526901245e-01 3.635386377573013306e-02 -1.472886800765991211e-01 -3.798388242721557617e-01 -4.102654382586479187e-02 -7.325782626867294312e-02 1.140035688877105713e-01 -8.849144726991653442e-02 -1.182471513748168945e-01 1.362413763999938965e-01 -2.094321995973587036e-01 -1.098999604582786560e-01 4.453081488609313965e-01 -1.872548609972000122e-01 -4.089691042900085449e-01 6.495498120784759521e-02 1.944143176078796387e-01 3.652941435575485229e-02 8.183831721544265747e-02 -2.093187868595123291e-01 2.546983771026134491e-02 2.374725490808486938e-01
-3.256284296512603760e-01 -1.057029813528060913e-01 -1.508337259292602539e-01 -7.653947174549102783e-02 1.675658673048019409e-01 -8.195525407791137695e-02 -5.550009757280349731e-02 2.799409441649913788e-02 5.532880872488021851e-02 -7.206111401319503784e-02 1.739910989999771118e-01 1.149613689631223679e-02 2.950266897678375244e-01 -2.034214437007904053e-01 8.922926336526870728e-02 -1.288233995437622070e-01 9.676816314458847046e-02 1.075453832745552063e-01 -2.847603261470794678e-01 2.080085128545761108e-01 -1.702738851308822632e-01 1.295323073863983154e-01 2.146720290184020996e-01 -8.114665746688842773e-02 -2.594218850135803223e-01 1.385365240275859833e-02 1.061482056975364685e-01 -3.818196952342987061e-01 4.397008940577507019e-02 1.385990181006491184e-03 3.625825643539428711e-01 1.490438729524612427e-01
-3.834775984287261963e-01 -2.314301952719688416e-02 1.636743173003196716e-02 -7.238810509443283081e-02 1.585243046283721924e-01 6.487913429737091064e-02 -2.697111964225769043e-01 5.462861433625221252e-02 1.090562641620635986e-01 -1.427072584629058838e-01 1.688237339258193970e-01 -1.635745912790298462e-02 1.533671021461486816e-01 -1.180654242634773254e-01 -9.453963488340377808e-02 -1.773344129323959351e-01 1.126173174270661548e-05 3.548954054713249207e-02 -4.886626899242401123e-01 2.517154216766357422e-01 -3.328728675842285156e-01 2.273449748754501343e-01 -7.254967093467712402e-02 -8.710744231939315796e-02 -9.429845958948135376e-02 5.854247510433197021e-02 2.269759401679039001e-02 8.613123558461666107e-03 1.833196282386779785e-01 1.844622008502483368e-02 2.241998165845870972e-01 1.645798683166503906e-01
-1.993420571088790894e-01 2.340344041585922241e-01 -2.144652754068374634e-01 -4.336842149496078491e-02 1.601417362689971924e-01 -7.720825821161270142e-02 -2.022893428802490234e-01 3.578871116042137146e-02 2.034242451190948486e-01 -9.695840626955032349e-02 1.124094873666763306e-01 -1.941217668354511261e-02 2.241266816854476929e-01 -4.666032269597053528e-02 2.310075052082538605e-02 -6.818085908889770508e-02 7.599906623363494873e-02 4.691666364669799805e-02 -4.385300874710083008e-01 4.492856264114379883e-01 -3.120304048061370850e-01 1.617514789104461670e-01 3.968929499387741089e-02 9.241688996553421021e-02 -5.936101824045181274e-02 -4.252592846751213074e-02 1.166810467839241028e-01 -9.966772794723510742e-02 -4.785192757844924927e-02 1.077996194362640381e-01 5.055592209100723267e-02 2.851072251796722412e-01
-1.242863237857818604e-01 -1.576840430498123169e-01 -1.147399768233299255e-01 -1.500796433538198471e-02 -1.163523644208908081e-02 -7.138311117887496948e-02 -1.794014722108840942e-01 3.815642893314361572e-01 8.647172152996063232e-02 -1.609860211610794067e-01 4.705894738435745239e-02 1.510401163250207901e-02 4.450368881225585938e-01 -2.820096015930175781e-01 2.351839691400527954e-01 -8.996382355690002441e-02 -4.173472523689270020e-02 -1.506777387112379074e-02 1.362282335758209229e-01 3.205456137657165527e-01 -3.460030257701873779e-01 -2.396908253431320190e-01 5.837484076619148254e-02 -2.144533023238182068e-02 -1.013481914997100830e-01 -1.487844507209956646e-03 -7.721422612667083740e-02 2.792217396199703217e-02 1.251111458986997604e-02 -1.539479047060012817e-01 2.924967557191848755e-02 2.010503411293029785e-01
-3.270508050918579102e-01 2.241771072149276733e-01 -2.289406023919582367e-02 -1.326726227998733521e-01 1.540366210974752903e-03 5.322880297899246216e-02 -2.875945270061492920e-01 -2.420228421688079834e-01 -5.948563292622566223e-02 -1.946200579404830933e-01 -2.406216114759445190e-01 -2.418031394481658936e-01 1.936111748218536377e-01 -1.343404352664947510e-01 1.868010684847831726e-02 -3.747047157958149910e-04 4.876033589243888855e-02 -2.129538729786872864e-02 1.136896852403879166e-02 4.619504511356353760e-01 8.687316626310348511e-02 -1.040091365575790405e-01 1.622293144464492798e-01 2.098493743687868118e-03 -2.573619484901428223e-01 1.525326669216156006e-01 -1.274510920047760010e-01 -9.286799281835556030e-02 4.405414219945669174e-03 -2.980257570743560791e-01 -5.056964606046676636e-02 7.640416268259286880e-03
-2.375467270612716675e-01 -5.445110797882080078e-02 -6.222590431571006775e-02 -1.979167610406875610e-01 1.381327360868453979e-01 1.667549461126327515e-01 -1.908073872327804565e-01 3.279604017734527588e-02 1.102222427725791931e-01 -1.295538395643234253e-01 1.782723218202590942e-01 5.758679285645484924e-02 1.760122925043106079e-01 -1.431611329317092896e-01 -9.204686433076858521e-02 -2.067780941724777222e-01 1.221621707081794739e-01 -1.804308965802192688e-02 -4.892656803131103516e-01 1.265572011470794678e-01 -1.050087362527847290e-01 1.505119055509567261e-01 1.021165475249290466e-01 -2.856798768043518066e-01 1.869657821953296661e-02 -5.337315425276756287e-02 7.510133832693099976e-02 7.801645994186401367e-02 8.395626395940780640e-02 -4.483955353498458862e-02 3.196895718574523926e-01 3.519988358020782471e-01
-1.757291108369827271e-01 -1.224770918488502502e-01 -2.726670503616333008e-01 -1.137876957654953003e-01 -1.424948275089263916e-01 -1.217666342854499817e-01 -1.255629807710647583e-01 -9.537090081721544266e-04 9.955967776477336884e-03 -1.125987153500318527e-02 -3.804150223731994629e-01 -1.900682449340820312e-01 -3.286016359925270081e-02 -4.609000086784362793e-01 -3.605858609080314636e-02 -1.949138194322586060e-02 5.693405494093894958e-02 9.476748853921890259e-02 -5.152643471956253052e-02 3.292851448059082031e-01 -2.473906874656677246e-01 8.300612866878509521e-02 1.841455101966857910e-01 -1.707473210990428925e-02 -1.887865066528320312e-01 -3.097403645515441895e-01 1.101435497403144836e-01 1.206543818116188049e-01 -4.736055806279182434e-02 -1.002950593829154968e-01 1.532427668571472168e-01 3.914836794137954712e-03
-1.086200028657913208e-01 -1.195314973592758179e-01 -2.521185576915740967e-01 3.049251250922679901e-02 -1.830672286450862885e-02 -1.493279784917831421e-01 7.607214152812957764e-02 -2.091651223599910736e-02 5.660328641533851624e-02 8.487234264612197876e-02 -2.218337953090667725e-01 9.373738616704940796e-02 3.068478405475616455e-01 -2.767139077186584473e-01 -1.724212616682052612e-01 -3.075364530086517334e-01 -2.016971856355667114e-01 7.292965054512023926e-02 -6.859794259071350098e-02 1.717335134744644165e-01 -2.999489009380340576e-01 -2.112482339143753052e-01 2.227092683315277100e-01 -2.761617004871368408e-01 -2.588883936405181885e-01 -6.627313047647476196e-02 -1.394042372703552246e-01 8.611404150724411011e-02 1.393024623394012451e-01 9.448742121458053589e-02 2.232431769371032715e-01 -5.511380266398191452e-03
-1.528494954109191895e-01 -3.263296186923980713e-01 2.334664762020111084e-01 -8.718972094357013702e-03 -3.165074288845062256e-01 -7.173020392656326294e-02 -1.060950681567192078e-01 2.614556252956390381e-01 -8.681704103946685791e-02 -1.938596516847610474e-01 -1.184827536344528198e-01 -1.007278636097908020e-01 9.587049484252929688e-02 -6.936366856098175049e-02 1.038924157619476318e-01 2.030687034130096436e-02 -2.901417016983032227e-02 1.318472158163785934e-02 -8.512407541275024414e-03 2.364199161529541016e-01 -2.911991253495216370e-02 2.563011646270751953e-01 2.774683944880962372e-02 -2.109454274177551270e-01 -2.043751478195190430e-01 1.074932739138603210e-01 1.688069999217987061e-01 -3.465762734413146973e-01 7.871459424495697021e-02 -2.617352604866027832e-01 7.272069156169891357e-02 2.922356724739074707e-01
-3.983985260128974915e-02 -6.974296271800994873e-02 2.220823429524898529e-02 1.190186385065317154e-02 -1.068825498223304749e-01 2.741425670683383942e-02 -3.800583183765411377e-01 -7.668884843587875366e-02 4.564914479851722717e-02 -4.749539494514465332e-02 -1.196556016802787781e-01 1.052097454667091370e-01 -5.900306859984993935e-04 -1.548355519771575928e-01 2.717961370944976807e-01 5.162540078163146973e-02 -1.525259390473365784e-02 5.681076552718877792e-03 2.606832049787044525e-02 1.309335082769393921e-01 -2.864762842655181885e-01 -8.777368813753128052e-02 2.195411324501037598e-01 -1.696082353591918945e-01 -2.907125651836395264e-01 -5.456966161727905273e-02 4.572005569934844971e-01 7.365538179874420166e-02 9.870543330907821655e-02 -2.590026557445526123e-01 -1.034233123064041138e-01 3.547918796539306641e-01
-1.391203254461288452e-01 3.967440500855445862e-02 -3.371330499649047852e-01 1.544692516326904297e-01 1.510193049907684326e-01 3.476085886359214783e-02 2.538939379155635834e-02 -1.601051688194274902e-01 2.342939190566539764e-02 -1.936744898557662964e-01 2.122139036655426025e-01 1.056211721152067184e-02 -5.929719656705856323e-03 -1.181701943278312683e-01 -5.951641872525215149e-02 -2.673747241497039795e-01 -3.894047811627388000e-02 1.895710378885269165e-01 -1.879477798938751221e-01 2.913406193256378174e-01 -1.084414944052696228e-01 4.074220359325408936e-02 -2.928503556177020073e-03 -4.648783504962921143e-01 -3.698881566524505615e-01 -2.985757589340209961e-02 -1.377750039100646973e-01 1.689485609531402588e-01 1.007729396224021912e-01 -1.464464366436004639e-01 1.047382280230522156e-01 6.340038031339645386e-02
-2.399019449949264526e-01 -2.315907478332519531e-01 -3.068332001566886902e-02 1.209305375814437866e-01 -3.806085512042045593e-02 2.481530755758285522e-01 -4.065103828907012939e-02 1.269766837358474731e-01 -2.262366563081741333e-01 -2.330420017242431641e-01 -6.221235916018486023e-02 1.987387537956237793e-01 -1.003951355814933777e-01 -5.358510091900825500e-02 -3.160044550895690918e-02 2.102676965296268463e-02 1.490470301359891891e-02 1.915680021047592163e-01 1.732373088598251343e-01 4.139085710048675537e-01 -3.476609587669372559e-01 -1.385001689195632935e-01 2.385147660970687866e-01 -3.288844525814056396e-01 -4.279126413166522980e-03 3.506539762020111084e-02 -7.934746891260147095e-02 1.577970683574676514e-01 5.584936589002609253e-02 -3.251324594020843506e-02 2.069825120270252228e-02 2.208789438009262085e-01
3.321320936083793640e-02 1.140475869178771973e-01 -1.445817053318023682e-01 -2.822974622249603271e-01 -2.980071902275085449e-01 9.228250384330749512e-02 -1.042842045426368713e-01 2.824681438505649567e-02 -9.045590460300445557e-02 -1.107010245323181152e-02 -2.585648298263549805e-01 -1.256886869668960571e-01 6.749945878982543945e-02 -3.550966680049896240e-01 8.783415704965591431e-02 -7.329458370804786682e-03 7.341255992650985718e-02 2.147083282470703125e-01 -1.243361532688140869e-01 3.626518547534942627e-01 -2.612530887126922607e-01 -6.083355844020843506e-02 2.033204436302185059e-01 -2.207561433315277100e-01 -2.490029782056808472e-01 -1.661918759346008301e-01 2.111843414604663849e-02 5.099841207265853882e-02 -3.913150355219841003e-02 -2.913208305835723877e-01 8.164317905902862549e-02 -2.637059427797794342e-02
-1.914968341588973999e-01 -9.198174625635147095e-02 1.924410313367843628e-01 1.452884357422590256e-02 -1.463729143142700195e-02 -5.726357921957969666e-02 -2.912330031394958496e-01 -3.608071208000183105e-01 -1.060057505965232849e-01 -1.256723552942276001e-01 2.513496279716491699e-01 6.644007563591003418e-02 3.689238801598548889e-02 -1.435895860195159912e-01 1.683786511421203613e-01 -2.199789285659790039e-01 1.743115633726119995e-01 4.391723126173019409e-02 -3.029513657093048096e-01 2.551406025886535645e-01 -3.694172203540802002e-02 1.820808053016662598e-01 -2.278290688991546631e-01 -2.036870121955871582e-01 -1.517384797334671021e-01 -3.907362371683120728e-02 7.192818820476531982e-02 -1.703872084617614746e-01 4.469249770045280457e-02 -2.192797809839248657e-01 -1.277748942375183105e-01 2.520371079444885254e-01
-7.729659974575042725e-02 -1.770045906305313110e-01 -2.364958822727203369e-01 -2.291909456253051758e-01 -3.550948798656463623e-01 2.841858863830566406e-01 -9.829614311456680298e-02 6.440743058919906616e-02 -1.841140240430831909e-01 -2.098086029291152954e-01 7.115412503480911255e-02 2.659705579280853271e-01 -8.509888499975204468e-02 -6.143845990300178528e-02 -9.451947361230850220e-02 -6.619345396757125854e-02 2.634155452251434326e-01 1.341941207647323608e-01 1.216690465807914734e-01 3.792294859886169434e-01 -2.873878777027130127e-01 2.043356373906135559e-02 2.156925499439239502e-01 -1.032549142837524414e-01 -1.388653963804244995e-01 2.265059389173984528e-03 -4.048694099765270948e-04 -6.566381454467773438e-02 -2.524610795080661774e-02 1.533208787441253662e-02 -5.468497052788734436e-02 2.045645862817764282e-01
1.301924586296081543e-01 -8.911190181970596313e-02 -2.017003148794174194e-01 1.206914708018302917e-01 2.988085336983203888e-02 9.069245308637619019e-02 -1.442916691303253174e-01 5.666830390691757202e-02 -1.256353110074996948e-01 -1.068010479211807251e-01 2.150138020515441895e-01 1.174789369106292725e-01 1.336291581392288208e-01 -3.251081407070159912e-01 -2.086455076932907104e-01 8.580367267131805420e-02 1.461309939622879028e-01 -7.393241673707962036e-02 -3.584565222263336182e-01 1.623144745826721191e-01 -3.811932206153869629e-01 -6.285612285137176514e-02 2.156692594289779663e-01 -3.217288553714752197e-01 -1.200870871543884277e-01 1.428921055048704147e-02 1.063287481665611267e-01 -1.043756008148193359e-01 -2.104682177305221558e-01 -1.326891183853149414e-01 1.626532971858978271e-01 1.375370174646377563e-01
2.828915417194366455e-01 -7.918131351470947266e-02 -4.655910655856132507e-02 -9.913660585880279541e-02 -1.491496115922927856e-01 -1.343829035758972168e-01 -2.730186283588409424e-01 2.314760684967041016e-01 -3.664734959602355957e-02 -1.589515358209609985e-01 6.138148531317710876e-02 -1.552480161190032959e-01 1.457280293107032776e-02 9.457968175411224365e-02 -7.638007402420043945e-02 -1.053650081157684326e-01 -8.819495886564254761e-02 7.518667727708816528e-02 -2.098107635974884033e-01 3.556623458862304688e-01 -4.232726693153381348e-01 -7.298237830400466919e-02 -4.906560480594635010e-02 1.677797138690948486e-01 -1.854871660470962524e-01 3.794560730457305908e-01 1.160201430320739746e-02 -5.014365166425704956e-02 3.894614428281784058e-02 -4.333919659256935120e-02 1.740812659263610840e-01 1.974293887615203857e-01
1.411944925785064697e-01 5.466353148221969604e-03 -8.901692926883697510e-02 1.043113395571708679e-01 1.036309301853179932e-01 3.788098692893981934e-02 -2.782675921916961670e-01 -7.504625618457794189e-02 -4.876718670129776001e-02 -9.039500355720520020e-02 -2.347244620323181152e-01 -7.106469571590423584e-02 2.084390372037887573e-01 -2.886100113391876221e-01 4.155792295932769775e-02 7.197380065917968750e-02 1.312810480594635010e-01 1.813010424375534058e-01 2.556616067886352539e-02 4.701616764068603516e-01 -1.347332894802093506e-01 -3.435796201229095459e-01 -1.019167527556419373e-01 -2.678671181201934814e-01 -1.982091218233108521e-01 -1.018212884664535522e-01 -5.884401034563779831e-03 -1.555788069963455200e-01 1.123366206884384155e-01 -2.542957663536071777e-01 -1.355225592851638794e-01 -4.414394870400428772e-02
-2.398436516523361206e-02 -1.074454337358474731e-01 1.599062085151672363e-01 -9.167583286762237549e-02 -2.765480279922485352e-01 -7.034635543823242188e-02 -2.504782974720001221e-01 -2.921295166015625000e-01 7.194963097572326660e-02 -1.270878612995147705e-01 2.037700451910495758e-02 -1.950699463486671448e-02 5.998210236430168152e-02 6.540793925523757935e-02 -3.204106912016868591e-02 -2.443158030509948730e-01 4.826960619539022446e-03 4.563554003834724426e-02 -3.103798925876617432e-01 3.267151415348052979e-01 -3.384098410606384277e-01 6.533359736204147339e-02 3.970042467117309570e-01 -3.325670659542083740e-01 -3.619075194001197815e-02 4.851628467440605164e-02 1.495489757508039474e-02 1.121678203344345093e-01 -2.419066429138183594e-02 -7.588663697242736816e-02 1.249626949429512024e-01 -5.537910759449005127e-02
-1.994150131940841675e-01 -5.350123345851898193e-02 -2.627665400505065918e-01 -5.230133607983589172e-02 -3.505353927612304688e-01 -1.168073490262031555e-01 -3.143577873706817627e-01 -1.333925873041152954e-01 -1.347527951002120972e-01 8.698073797859251499e-04 -8.067468553781509399e-02 1.860087215900421143e-01 -4.558074846863746643e-02 -1.689276099205017090e-01 -3.592285141348838806e-02 1.827685348689556122e-02 -2.399501577019691467e-02 -9.033302217721939087e-02 4.330266267061233521e-02 1.579779833555221558e-01 -6.068213284015655518e-02 4.386998340487480164e-02 8.813101053237915039e-02 -4.048162996768951416e-01 -4.594518542289733887e-01 -4.520878195762634277e-02 6.094384193420410156e-02 9.418740868568420410e-02 4.811296612024307251e-02 -2.794387340545654297e-01 1.483456045389175415e-01 5.173207609914243221e-04
-1.575275361537933350e-01 -5.822847411036491394e-02 6.927304784767329693e-04 -2.586100101470947266e-01 -4.637760519981384277e-01 2.220291942358016968e-01 -1.199099570512771606e-01 -2.883746474981307983e-02 -2.425621151924133301e-01 -3.097537457942962646e-01 1.397090256214141846e-01 1.476321667432785034e-01 -5.539167299866676331e-02 -1.924247890710830688e-01 -1.410112977027893066e-01 4.287211596965789795e-02 1.983557343482971191e-01 9.864073246717453003e-02 8.288664370775222778e-02 3.349026441574096680e-01 -1.094031482934951782e-01 -1.207511126995086670e-02 2.347071468830108643e-01 -5.062170792371034622e-03 -2.695190608501434326e-01 2.003249078989028931e-01 4.068577289581298828e-02 -4.715552181005477905e-02 -2.417420595884323120e-02 2.274811267852783203e-02 -1.154414489865303040e-01 3.151366487145423889e-02
2.002591639757156372e-01 -1.553861647844314575e-01 1.574520617723464966e-01 -8.363840728998184204e-02 -1.178272366523742676e-01 -8.658191561698913574e-02 -1.014071628451347351e-01 -5.878892168402671814e-02 -1.751966476440429688e-01 -1.036328524351119995e-01 -3.459485992789268494e-02 1.512501537799835205e-01 1.857640594244003296e-02 -4.396635591983795166e-01 3.722672909498214722e-02 -5.776079371571540833e-02 -1.390977948904037476e-01 1.388449221849441528e-01 -1.526028066873550415e-01 3.995833992958068848e-01 4.128537699580192566e-02 -1.042330637574195862e-01 -1.778260916471481323e-01 -2.926500439643859863e-01 -2.080799341201782227e-01 -3.401206061244010925e-02 1.734860837459564209e-01 -2.725356817245483398e-01 -1.449927091598510742e-01 -2.656093537807464600e-01 1.023726835846900940e-01 5.170112848281860352e-02
5.757335573434829712e-02 -9.036374837160110474e-02 -3.897098600864410400e-01 -1.732615977525711060e-01 -1.231873631477355957e-01 -5.417694896459579468e-02 -1.804375499486923218e-01 -1.177713423967361450e-01 -1.653152108192443848e-01 -1.465402692556381226e-01 -5.400206893682479858e-02 -4.215764999389648438e-02 -8.119344711303710938e-02 -2.306426763534545898e-01 1.202507391571998596e-01 -1.272752135992050171e-01 -1.857536733150482178e-01 2.621302902698516846e-01 -6.129202619194984436e-02 3.694118261337280273e-01 -1.177958324551582336e-01 -5.775282531976699829e-02 1.019069254398345947e-01 -1.473174542188644409e-01 -4.709945917129516602e-01 -1.250870991498231888e-03 7.682232558727264404e-02 9.713034331798553467e-02 3.981715068221092224e-02 -2.577785551548004150e-01 -3.932915627956390381e-03 -1.351400185376405716e-02
-2.211849987506866455e-01 1.097801849246025085e-01 -1.942136287689208984e-01 -1.263394057750701904e-01 -4.981118813157081604e-02 -2.770927548408508301e-01 -8.817534148693084717e-02 2.317827045917510986e-01 -1.040366441011428833e-01 -2.334593236446380615e-01 2.896239748224616051e-03 1.700709015130996704e-01 2.936758100986480713e-01 -1.719332635402679443e-01 1.322250813245773315e-01 -1.491146236658096313e-01 2.299363538622856140e-02 8.059480227530002594e-03 1.734226346015930176e-01 4.715704917907714844e-01 -1.663183867931365967e-01 -2.765108048915863037e-01 1.214193403720855713e-01 -7.974550873041152954e-02 -3.718075156211853027e-02 -5.929955467581748962e-02 1.495171338319778442e-01 -1.708462685346603394e-01 6.569718569517135620e-02 -1.937927454710006714e-01 1.115845367312431335e-01 7.592944055795669556e-02
-6.496504694223403931e-02 7.134366035461425781e-02 -1.123668812215328217e-02 1.068499758839607239e-01 -3.381809890270233154e-01 7.810861617326736450e-02 -3.716729283332824707e-01 2.398195713758468628e-01 3.456227481365203857e-01 -1.919075101613998413e-01 -1.108754426240921021e-02 1.210431158542633057e-01 1.784774810075759888e-01 -3.074249029159545898e-01 -2.743866527453064919e-03 -2.089394256472587585e-02 -6.152313202619552612e-02 -1.753969788551330566e-01 -1.122572198510169983e-01 6.575225293636322021e-02 -1.291006952524185181e-01 -1.253892630338668823e-01 1.807602494955062866e-01 -7.912031561136245728e-02 -5.773064121603965759e-02 -2.041142201051115990e-03 -1.536405980587005615e-01 1.378330737352371216e-01 -1.795070171356201172e-01 -1.768379509449005127e-01 2.533144354820251465e-01 2.622168362140655518e-01
1.195970699191093445e-01 5.346414446830749512e-02 -1.315895020961761475e-01 1.737388083711266518e-03 -1.423001885414123535e-01 1.011805310845375061e-01 -2.782212197780609131e-01 8.177836425602436066e-03 1.056499108672142029e-01 -5.349104478955268860e-02 1.295160651206970215e-01 1.840677298605442047e-02 4.920499324798583984e-01 -2.428279668092727661e-01 2.107108831405639648e-01 1.039832178503274918e-02 5.982923135161399841e-02 -2.092374861240386963e-02 6.747144460678100586e-02 4.685166180133819580e-01 -2.773625552654266357e-01 -2.117948681116104126e-01 -6.497436016798019409e-02 -1.109912097454071045e-01 -6.028935313224792480e-02 -8.192176371812820435e-02 -1.862014532089233398e-01 3.707858175039291382e-02 5.545506626367568970e-02 -2.251740097999572754e-01 9.551132470369338989e-02 7.168230414390563965e-02
-2.509424984455108643e-01 1.604261249303817749e-01 -1.157509759068489075e-01 -2.081958651542663574e-01 4.385709762573242188e-02 1.579983532428741455e-01 -3.824537098407745361e-01 -1.473529189825057983e-01 -1.203399747610092163e-01 -3.580233827233314514e-02 -3.428434729576110840e-01 -1.179844960570335388e-01 1.638662815093994141e-01 2.580453269183635712e-02 9.987200610339641571e-03 1.230463981628417969e-01 9.198783896863460541e-03 -1.233832165598869324e-01 -6.873014848679304123e-03 3.279594480991363525e-01 -1.302393823862075806e-01 -3.180713653564453125e-01 9.520360827445983887e-02 -1.869820207357406616e-01 -1.814581155776977539e-01 8.275197446346282959e-02 1.273045688867568970e-01 -1.020897254347801208e-01 1.332055032253265381e-01 -2.630314230918884277e-01 -1.236579120159149170e-01 1.264851391315460205e-01
-1.988055258989334106e-01 -6.076967343688011169e-02 -2.321079671382904053e-01 2.165149053325876594e-04 1.010641902685165405e-01 4.121819511055946350e-04 -2.519656419754028320e-01 -1.066825687885284424e-01 2.993573844432830811e-01 1.579446531832218170e-02 2.380844801664352417e-01 -1.304427534341812134e-01 -1.885616481304168701e-01 -1.433989107608795166e-01 -1.017099693417549133e-01 1.092208698391914368e-01 3.609286621212959290e-02 2.782376408576965332e-01 -9.685414284467697144e-02 9.796441346406936646e-02 -1.739276945590972900e-01 3.391481563448905945e-02 1.709133684635162354e-01 -1.774345785379409790e-01 -1.892643868923187256e-01 1.657595187425613403e-01 1.846841722726821899e-01 -2.483896166086196899e-01 1.627198420464992523e-03 -1.634948849678039551e-01 2.788392603397369385e-01 3.499871194362640381e-01
-6.918573379516601562e-02 1.126313507556915283e-01 -1.321198195219039917e-01 1.693035066127777100e-01 -1.862584650516510010e-01 1.172212287783622742e-01 -3.701274991035461426e-01 3.333004415035247803e-01 2.520209550857543945e-01 -1.474626958370208740e-01 7.698209583759307861e-02 -3.558218106627464294e-02 8.958374708890914917e-02 -1.213396247476339340e-02 5.973862484097480774e-02 -1.209853813052177429e-01 -7.239422947168350220e-02 -5.322851613163948059e-02 -9.862767904996871948e-02 3.332332670688629150e-01 -2.331997901201248169e-01 9.304855763912200928e-02 1.449885964393615723e-01 -1.370370090007781982e-01 7.594778388738632202e-02 -2.565231025218963623e-01 -1.319261789321899414e-01 9.939920157194137573e-02 1.480250805616378784e-02 -3.199720084667205811e-01 8.529620617628097534e-02 2.839722633361816406e-01
2.610702812671661377e-02 -2.032347917556762695e-01 -1.555135697126388550e-01 -3.795156478881835938e-01 -1.945867240428924561e-01 9.690705686807632446e-02 -2.125783115625381470e-01 -1.661637276411056519e-01 -3.434175252914428711e-02 -1.641391217708587646e-01 1.513466835021972656e-01 1.948920190334320068e-01 2.030292600393295288e-01 -1.594877392053604126e-01 -4.278035089373588562e-02 -1.242434233427047729e-01 -2.193125635385513306e-01 4.791245236992835999e-02 -2.910254336893558502e-02 1.373275369405746460e-01 -1.604801975190639496e-02 -1.786960214376449585e-01 -1.034973114728927612e-01 -4.102698713541030884e-02 1.360708922147750854e-01 -6.288928538560867310e-02 -1.211155671626329422e-02 -2.333854138851165771e-01 1.649665087461471558e-02 -1.327453106641769409e-01 3.288096785545349121e-01 4.231191873550415039e-01
-1.333770602941513062e-01 -2.531575560569763184e-01 -2.524538338184356689e-01 -1.306224018335342407e-01 -2.461490780115127563e-01 3.081438839435577393e-01 -3.520528972148895264e-01 -3.186034262180328369e-01 1.503694653511047363e-01 -3.054710626602172852e-01 1.146756857633590698e-01 4.005016386508941650e-02 -1.376908719539642334e-01 -1.167644336819648743e-01 -2.908298186957836151e-02 1.904432326555252075e-01 4.935126006603240967e-02 -7.340444624423980713e-02 3.501532226800918579e-02 2.858703024685382843e-02 -2.523351609706878662e-01 -6.716945767402648926e-02 9.419590979814529419e-02 -2.424244731664657593e-01 -1.305968612432479858e-01 -2.392506925389170647e-03 -1.162125915288925171e-01 -8.839352428913116455e-02 -8.833952993154525757e-02 -2.179480902850627899e-02 2.440468370914459229e-01 6.354586035013198853e-02
2.499181032180786133e-01 -1.930719614028930664e-02 -9.997070580720901489e-02 -2.133570760488510132e-01 -6.103448942303657532e-02 2.456737309694290161e-02 -1.142619997262954712e-01 7.559665292501449585e-02 3.114752471446990967e-01 -2.012530863285064697e-01 2.133495733141899109e-02 -3.381651639938354492e-01 2.892638444900512695e-01 -6.019938364624977112e-02 -3.314773440361022949e-01 -5.761015042662620544e-02 2.174151688814163208e-01 -3.560682758688926697e-02 -6.832300871610641479e-02 2.978418469429016113e-01 -2.096587270498275757e-01 7.973383367061614990e-02 -1.710562258958816528e-01 -1.610949933528900146e-01 1.252708304673433304e-02 -7.821922749280929565e-02 1.416399925947189331e-01 2.787437476217746735e-02 1.302129626274108887e-01 -2.103171497583389282e-01 2.139986902475357056e-01 1.555307060480117798e-01
8.946883678436279297e-02 -6.983756273984909058e-02 5.489980056881904602e-02 -1.313783079385757446e-01 -2.587360739707946777e-01 1.377858668565750122e-01 -1.968915313482284546e-01 -3.290548920631408691e-02 -1.414665579795837402e-01 -1.572866588830947876e-01 -2.183851785957813263e-02 -7.378643006086349487e-02 -1.321841776371002197e-01 -1.319782584905624390e-01 -3.623587191104888916e-01 -7.694833725690841675e-02 6.538102030754089355e-02 2.333476096391677856e-01 2.429752051830291748e-02 1.993553489446640015e-01 -2.918943464756011963e-01 -7.669465243816375732e-02 4.249385595321655273e-01 -4.012599587440490723e-03 -3.850819915533065796e-02 7.618807256221771240e-02 -1.988753303885459900e-02 2.070605605840682983e-01 1.995399743318557739e-01 -1.959265023469924927e-01 4.261317197233438492e-03 3.446241915225982666e-01
1.190116852521896362e-01 -2.290756106376647949e-01 2.938696742057800293e-02 -2.296860069036483765e-01 1.107999384403228760e-01 -7.602645084261894226e-03 -1.984302550554275513e-01 9.982050955295562744e-02 2.302359044551849365e-01 -3.638383448123931885e-01 -9.194915741682052612e-02 7.400299608707427979e-02 6.502762902528047562e-03 1.008024662733078003e-01 -1.864494197070598602e-02 -1.436549276113510132e-01 3.077211678028106689e-01 2.400128692388534546e-01 5.230656638741493225e-02 2.682796120643615723e-01 -2.111903578042984009e-01 -1.538687497377395630e-01 -6.453220546245574951e-02 -2.063839584589004517e-01 -4.446497932076454163e-02 -1.474357694387435913e-01 1.238697618246078491e-01 -1.375252194702625275e-02 2.262247353792190552e-01 -2.523455917835235596e-01 3.022904396057128906e-01 5.972317885607481003e-03
-4.268358349800109863e-01 -1.200333014130592346e-01 -1.563796997070312500e-01 -2.300035022199153900e-02 -1.837550103664398193e-02 -2.339850217103958130e-01 -6.671871524304151535e-03 -1.160794571042060852e-01 1.087964549660682678e-01 -2.058513462543487549e-02 1.399213522672653198e-01 1.068720072507858276e-01 -9.058431535959243774e-02 -2.447825074195861816e-01 -3.046799302101135254e-01 -2.467095106840133667e-01 1.306530237197875977e-01 5.263300612568855286e-02 1.220972985029220581e-01 3.923661708831787109e-01 -5.144792422652244568e-02 -1.561236660927534103e-02 -9.628486633300781250e-02 -2.779980599880218506e-01 1.007282063364982605e-01 1.244641989469528198e-01 9.718165732920169830e-03 -4.661951214075088501e-02 1.772597730159759521e-01 -2.780535221099853516e-01 5.847464129328727722e-02 1.628847122192382812e-01
1.346092075109481812e-01 1.077341511845588684e-01 -2.060372196137905121e-02 4.099762439727783203e-02 -1.040865033864974976e-01 -2.189457714557647705e-01 -1.460198760032653809e-01 6.379178911447525024e-02 4.473293200135231018e-02 -2.303713858127593994e-01 1.497460305690765381e-01 -1.757666170597076416e-01 -2.301766723394393921e-02 -1.917278468608856201e-01 -7.245801389217376709e-02 4.351563751697540283e-03 2.852390706539154053e-01 -1.368104517459869385e-01 -2.578761279582977295e-01 4.462392032146453857e-01 -3.767704665660858154e-01 4.891497269272804260e-02 -1.138110905885696411e-01 1.115486845374107361e-01 -2.757412195205688477e-01 2.596722245216369629e-01 1.334847696125507355e-02 7.907040417194366455e-02 1.384007483720779419e-01 -1.186867952346801758e-01 1.167930811643600464e-01 2.881018817424774170e-02
-1.983594298362731934e-01 -1.086317449808120728e-01 1.058845743536949158e-01 -2.373225837945938110e-01 -1.015126258134841919e-01 -1.614243090152740479e-01 -1.067153066396713257e-01 -8.835763484239578247e-02 7.272428274154663086e-02 -3.307393789291381836e-01 1.702353358268737793e-02 -6.216719374060630798e-02 2.437549382448196411e-01 -2.100844383239746094e-01 1.353033334016799927e-01 1.337447464466094971e-01 9.444615803658962250e-03 -2.664893567562103271e-01 -1.920190751552581787e-01 1.449297517538070679e-01 -1.945306807756423950e-01 -2.451754510402679443e-01 1.363765075802803040e-02 -1.548968404531478882e-01 -3.174844086170196533e-01 -1.163790374994277954e-01 -1.798397004604339600e-01 1.057337373495101929e-01 -9.542626142501831055e-02 -1.249301880598068237e-01 -1.306637227535247803e-01 3.412034213542938232e-01
3.854985581710934639e-03 -9.243071079254150391e-02 -3.006680011749267578e-01 -1.084303483366966248e-01 -2.722154259681701660e-01 6.326550990343093872e-02 -1.967664808034896851e-01 -2.009878754615783691e-01 -2.312299162149429321e-01 -1.511641684919595718e-02 4.499635845422744751e-02 2.201057076454162598e-01 -6.426380574703216553e-02 -1.878333538770675659e-01 -6.582234054803848267e-02 -2.071481645107269287e-01 -5.547029525041580200e-02 1.637864410877227783e-01 -1.431635916233062744e-01 2.102224677801132202e-01 -1.652660965919494629e-02 -1.267974227666854858e-01 1.403431892395019531e-01 -2.210889458656311035e-01 -4.269070327281951904e-01 -1.401532739400863647e-01 1.372799575328826904e-01 1.231540441513061523e-01 1.040159910917282104e-01 -2.917416989803314209e-01 1.505794078111648560e-01 8.493356406688690186e-02
-6.648477911949157715e-02 2.341811545193195343e-02 1.133791729807853699e-01 1.457921862602233887e-01 -2.251534163951873779e-02 -2.459774017333984375e-01 -1.362951248884201050e-01 8.462476730346679688e-02 -5.718569736927747726e-03 -1.837136298418045044e-01 1.777872443199157715e-01 4.786336328834295273e-03 9.342880547046661377e-02 -2.482364922761917114e-01 -1.588101238012313843e-01 -6.847462058067321777e-02 2.142458409070968628e-01 -1.967296898365020752e-01 -1.766105145215988159e-01 4.553990662097930908e-01 -1.877723932266235352e-01 -2.004238069057464600e-01 1.159818097949028015e-01 3.225197084248065948e-03 -1.976328194141387939e-01 1.657492071390151978e-01 2.217240184545516968e-01 1.233533844351768494e-01 9.950985759496688843e-02 -1.594158560037612915e-01 3.607400655746459961e-01 -8.085348643362522125e-03
-2.286812961101531982e-01 -1.283903270959854126e-01 -3.545090556144714355e-01 -1.410863399505615234e-01 2.224128395318984985e-01 1.403277218341827393e-01 -1.474134474992752075e-01 2.988426387310028076e-02 -1.903299987316131592e-01 -5.786973983049392700e-02 -4.943853989243507385e-02 2.658293396234512329e-02 -1.710807830095291138e-01 -1.990646272897720337e-01 -3.730670213699340820e-01 -1.200732886791229248e-01 5.318533629179000854e-02 -5.633998196572065353e-03 -1.372534036636352539e-01 3.820738792419433594e-01 -3.040618300437927246e-01 7.759466022253036499e-02 2.187779098749160767e-01 -7.689557224512100220e-02 -2.258386164903640747e-01 -7.355511933565139771e-02 1.825827807188034058e-01 6.123775988817214966e-02 -1.035248786211013794e-01 -1.333271153271198273e-02 2.618854166939854622e-03 6.561859697103500366e-02
2.317419201135635376e-01 -2.560199499130249023e-01 -1.865208745002746582e-01 3.061786592006683350e-01 8.749789744615554810e-02 1.851432211697101593e-02 -1.308294236660003662e-01 -1.143896207213401794e-01 -2.032226882874965668e-02 -1.844544708728790283e-01 -4.263093695044517517e-03 1.668200790882110596e-01 5.545540526509284973e-02 -1.924025565385818481e-01 4.544133320450782776e-02 2.325154468417167664e-02 1.654705256223678589e-01 -1.144859865307807922e-01 -5.936359614133834839e-02 2.848923504352569580e-01 -2.479074597358703613e-01 1.270628422498703003e-01 3.289279043674468994e-01 -1.906426250934600830e-01 -1.556280851364135742e-01 2.350367605686187744e-01 2.241932451725006104e-01 1.345399301499128342e-02 2.207082062959671021e-01 -6.516268104314804077e-02 2.581670582294464111e-01 1.104538142681121826e-01
-1.681190580129623413e-01 -1.507633775472640991e-01 -1.864030212163925171e-01 -8.076041191816329956e-02 -1.930195689201354980e-01 -1.124308854341506958e-01 -1.866434216499328613e-01 -1.468411087989807129e-01 2.067495584487915039e-01 -2.356567531824111938e-01 1.027230769395828247e-01 -1.444806158542633057e-01 1.622554659843444824e-01 -3.035224601626396179e-02 -1.921814121305942535e-02 -1.850541383028030396e-01 6.115769222378730774e-02 2.498060166835784912e-01 2.035762369632720947e-01 1.774211600422859192e-02 -3.080746531486511230e-01 -4.135553538799285889e-01 4.757229238748550415e-02 -4.477253183722496033e-02 -1.344220638275146484e-01 -3.465510532259941101e-02 2.303340286016464233e-01 2.335425764322280884e-01 5.198927968740463257e-02 -4.023500531911849976e-02 3.085964322090148926e-01 -7.312435656785964966e-02
5.862641613930463791e-03 -3.247626721858978271e-01 -8.578303456306457520e-02 -1.673941165208816528e-01 -1.804374754428863525e-01 1.639195019379258156e-03 -2.046966552734375000e-01 -2.493278384208679199e-01 1.712224036455154419e-01 -3.488640189170837402e-01 2.348433583974838257e-01 -1.010121852159500122e-01 -1.389849744737148285e-02 -1.612613052129745483e-01 -1.107559353113174438e-01 -1.296141594648361206e-01 -1.287718117237091064e-01 -1.357229202985763550e-01 2.487746328115463257e-01 1.537795215845108032e-01 -2.133158743381500244e-01 -2.239450365304946899e-01 3.505399450659751892e-02 -1.077407971024513245e-01 5.556483194231987000e-02 5.240092426538467407e-02 1.590249687433242798e-01 7.441941648721694946e-02 -5.419088155031204224e-02 -2.640092670917510986e-01 3.338039815425872803e-01 3.304169699549674988e-02
-1.294686179608106613e-02 -1.149832531809806824e-01 1.852142959833145142e-01 -1.033411175012588501e-01 -1.087991073727607727e-01 -8.700834214687347412e-02 -5.112461373209953308e-02 -1.176700666546821594e-01 1.448675543069839478e-01 -2.494783252477645874e-01 -1.345917284488677979e-01 -2.276409976184368134e-02 1.496809422969818115e-01 1.129212826490402222e-01 -1.764645129442214966e-01 -1.907509863376617432e-01 -1.305067688226699829e-01 2.485729567706584930e-02 -4.161294996738433838e-01 3.899972140789031982e-01 -3.091875910758972168e-01 -8.976197242736816406e-02 1.058635264635086060e-01 -3.899112641811370850e-01 -9.967682510614395142e-02 -7.606035564094781876e-03 -1.630391739308834076e-02 2.173057347536087036e-01 -3.069126605987548828e-02 -1.525991111993789673e-01 -9.259314538212493062e-06 9.852107614278793335e-02
-4.738559126853942871e-01 -9.690456837415695190e-02 -5.394132435321807861e-02 2.351025678217411041e-02 1.546474695205688477e-01 -6.034895777702331543e-02 -1.542473435401916504e-01 4.439873620867729187e-02 1.382509022951126099e-01 7.875050418078899384e-03 -3.053881460800766945e-03 -4.790438339114189148e-02 2.712926566600799561e-01 -3.333952128887176514e-01 -8.558738976716995239e-02 -1.664056628942489624e-01 1.118395361118018627e-03 9.357069432735443115e-02 -2.696507275104522705e-01 1.456959098577499390e-01 -2.014882564544677734e-01 -1.817598007619380951e-02 2.863093651831150055e-02 1.501132398843765259e-01 -2.538940906524658203e-01 -4.634485393762588501e-02 1.444517672061920166e-01 -3.495181500911712646e-01 1.682045310735702515e-01 3.048098646104335785e-02 2.185730189085006714e-01 1.201093345880508423e-01
-1.186488196253776550e-01 1.343855112791061401e-01 -8.927576988935470581e-02 1.741702854633331299e-01 -1.554435002617537975e-03 2.565100789070129395e-01 -5.396136641502380371e-02 1.832173950970172882e-02 2.960337325930595398e-02 -2.271952629089355469e-01 2.509015202522277832e-01 -4.501589387655258179e-02 3.037115000188350677e-02 -1.092840135097503662e-01 -1.722224801778793335e-01 5.947142466902732849e-02 1.237433254718780518e-01 -6.571552902460098267e-02 -1.031564623117446899e-01 2.362563908100128174e-01 -3.912132084369659424e-01 -1.965948194265365601e-01 3.799155652523040771e-01 6.667231209576129913e-03 -2.633263766765594482e-01 1.460458934307098389e-01 2.217265665531158447e-01 -1.899361014366149902e-01 1.738207936286926270e-01 7.377801090478897095e-02 2.092098146677017212e-01 1.395500302314758301e-01
2.013954222202301025e-01 -2.614322602748870850e-01 -2.712525799870491028e-02 -3.213931322097778320e-01 2.796229161322116852e-02 1.594034396111965179e-02 -3.855697214603424072e-01 -6.910064816474914551e-02 6.134835630655288696e-02 -2.447091192007064819e-01 1.410137414932250977e-01 -5.806578323245048523e-02 5.522147566080093384e-02 -6.227908656001091003e-02 7.283402606844902039e-03 -3.015930950641632080e-01 1.823422461748123169e-01 -2.733609173446893692e-03 -1.062173023819923401e-01 3.740447387099266052e-02 -3.707208484411239624e-02 -1.027280166745185852e-01 4.427473619580268860e-02 9.370583295822143555e-02 -1.073727458715438843e-01 -1.704817712306976318e-01 7.295995950698852539e-02 -7.553051412105560303e-02 2.439644336700439453e-01 -7.195418328046798706e-02 3.815234303474426270e-01 3.424378037452697754e-01
-1.593672931194305420e-01 -2.139569371938705444e-01 -1.782579272985458374e-01 -2.523972094058990479e-01 -1.802359223365783691e-01 2.459087520837783813e-01 -2.857449054718017578e-01 -2.049102932214736938e-01 -1.726832389831542969e-01 -3.022197782993316650e-01 9.866534173488616943e-02 9.033796191215515137e-02 1.691045612096786499e-01 -2.219988405704498291e-01 -9.868626296520233154e-02 -2.649473845958709717e-01 -2.094729095697402954e-01 7.726100832223892212e-02 1.352635920047760010e-01 2.080009877681732178e-01 -5.983211845159530640e-02 -1.218955963850021362e-01 1.090081706643104553e-01 -1.036910116672515869e-01 -9.419468790292739868e-02 -4.337783157825469971e-02 -2.440541088581085205e-01 -1.930881291627883911e-01 1.190817430615425110e-01 -1.282887607812881470e-01 1.688817739486694336e-01 2.531200647354125977e-02
-1.692296117544174194e-01 -1.980775147676467896e-01 -1.371036916971206665e-01 -5.814881250262260437e-02 -1.121032908558845520e-01 2.115658074617385864e-01 -4.712200909852981567e-02 -2.512982487678527832e-01 1.390190869569778442e-01 -2.412967830896377563e-01 2.022940814495086670e-01 4.353258013725280762e-02 -1.503309905529022217e-01 -3.013699054718017578e-01 1.095505151897668839e-02 -1.890372484922409058e-01 1.228327006101608276e-01 -5.501153320074081421e-02 -5.036467313766479492e-02 1.396711170673370361e-01 -1.546567231416702271e-01 -3.204651772975921631e-01 -5.661974474787712097e-02 -3.523807525634765625e-01 -1.463757008314132690e-01 2.488087415695190430e-01 -5.937781929969787598e-02 1.124261841177940369e-01 1.025361046195030212e-01 1.677094250917434692e-01 -1.908081956207752228e-02 2.914584577083587646e-01
-1.894403100013732910e-01 1.167515888810157776e-01 -2.052249908447265625e-01 -1.068008020520210266e-01 -2.157492786645889282e-01 6.477167457342147827e-02 -1.766965985298156738e-01 1.130341738462448120e-01 -2.230117970611900091e-04 6.506624817848205566e-02 -2.504332661628723145e-01 -5.296950787305831909e-02 8.892687410116195679e-02 -1.010841876268386841e-01 -1.217877492308616638e-02 1.474917307496070862e-02 6.762251257896423340e-02 4.093408584594726562e-02 -2.830560505390167236e-01 7.716917246580123901e-02 -3.266547918319702148e-01 2.042206563055515289e-02 3.989803045988082886e-02 -4.627977311611175537e-01 -3.947983384132385254e-01 1.331061869859695435e-01 9.791320562362670898e-02 -1.504188627004623413e-01 1.688851416110992432e-01 8.689184673130512238e-03 2.508868575096130371e-01 3.757998347282409668e-02
-2.667049765586853027e-01 1.594065874814987183e-01 -2.293429821729660034e-01 -1.368144303560256958e-01 -6.781189702451229095e-03 -1.146349161863327026e-01 -1.332935988903045654e-01 1.135493293404579163e-01 3.054934367537498474e-02 -1.151416823267936707e-01 1.013194769620895386e-02 3.994932770729064941e-02 3.861642181873321533e-01 -2.949314117431640625e-01 1.120265200734138489e-01 -1.087901592254638672e-01 -1.100689247250556946e-01 6.876248121261596680e-02 1.604720652103424072e-01 4.174722135066986084e-01 -5.208564922213554382e-02 -1.717373281717300415e-01 1.914058923721313477e-01 -2.372778654098510742e-01 -1.316966414451599121e-01 8.069102466106414795e-02 5.140114203095436096e-02 -1.171145290136337280e-01 1.411408334970474243e-01 -2.357127070426940918e-01 2.327214181423187256e-01 -6.086047738790512085e-03
1.011880785226821899e-01 6.073674559593200684e-02 -3.302110135555267334e-01 -1.634970866143703461e-02 -3.990231454372406006e-01 -9.549648314714431763e-02 -3.572135269641876221e-01 5.997375771403312683e-02 1.675542891025543213e-01 -5.085632577538490295e-02 9.630208462476730347e-02 9.054599702358245850e-02 1.900115311145782471e-01 -2.822553813457489014e-01 1.276451349258422852e-01 -1.305527538061141968e-01 1.732462346553802490e-01 2.201317101716995239e-01 -7.301179319620132446e-02 2.636954486370086670e-01 -1.430517435073852539e-01 7.246358692646026611e-02 1.363075226545333862e-01 -2.044548094272613525e-01 3.663193061947822571e-02 -4.424539953470230103e-02 -2.838638126850128174e-01 9.199920296669006348e-02 -6.107269600033760071e-02 -1.482234001159667969e-01 -4.138667881488800049e-02 1.442054510116577148e-01
-2.217336297035217285e-01 -1.673132032155990601e-01 -1.309388130903244019e-01 -1.862444579601287842e-01 8.180689997971057892e-03 -1.565182358026504517e-01 -2.832008898258209229e-01 1.071506813168525696e-01 -4.208151251077651978e-02 -1.929437927901744843e-02 1.008720174431800842e-01 -6.807018816471099854e-02 3.183251321315765381e-01 -1.988397091627120972e-01 5.362210422754287720e-02 -1.695067584514617920e-01 1.180273592472076416e-01 1.460158824920654297e-01 -2.190387547016143799e-01 8.644517511129379272e-02 -2.080762386322021484e-01 1.587488502264022827e-01 1.804205924272537231e-01 -5.811847373843193054e-02 -9.813721477985382080e-02 -5.763702094554901123e-02 2.433422058820724487e-01 -4.610807001590728760e-01 2.194759845733642578e-01 -9.381323307752609253e-02 1.531099528074264526e-01 7.089823484420776367e-02
2.451321333646774292e-01 -2.750319615006446838e-02 -7.132614403963088989e-02 -9.267499670386314392e-03 8.907496184110641479e-02 5.705058202147483826e-02 -1.545178145170211792e-01 4.068654403090476990e-02 -8.619499206542968750e-02 -2.218154966831207275e-01 1.396545916795730591e-01 7.661593705415725708e-02 -9.138179570436477661e-02 -2.627601921558380127e-01 -1.774720847606658936e-01 -4.913774505257606506e-02 -1.272227168083190918e-01 -1.798688620328903198e-01 -2.816240489482879639e-01 1.732861250638961792e-01 -4.922179281711578369e-01 -2.745518088340759277e-02 1.312368363142013550e-01 -3.478625416755676270e-01 -1.082006469368934631e-01 8.741271682083606720e-03 -1.148092001676559448e-02 -1.663199514150619507e-01 -1.114351525902748108e-01 -2.192563414573669434e-01 1.538452059030532837e-01 2.026595920324325562e-01
-9.530897438526153564e-02 -3.211708664894104004e-01 2.892663702368736267e-02 -2.110179811716079712e-01 1.737734079360961914e-01 -1.177202165126800537e-02 -1.966547518968582153e-01 -7.625364512205123901e-02 -6.010700017213821411e-02 -5.124234035611152649e-02 -2.628233134746551514e-01 -2.470069825649261475e-01 -2.714728191494941711e-02 -2.454980760812759399e-01 -2.496344447135925293e-01 -2.154602706432342529e-01 -8.023916184902191162e-02 3.091798862442374229e-03 -1.278056204319000244e-01 2.021209597587585449e-01 -3.057989180088043213e-01 5.861580744385719299e-02 1.838292479515075684e-01 -4.217312484979629517e-02 -2.119350135326385498e-01 1.666721850633621216e-01 2.799166738986968994e-01 -9.478940814733505249e-02 -6.202968303114175797e-03 3.056491725146770477e-02 1.216362789273262024e-01 2.992398440837860107e-01
-2.278631180524826050e-01 -1.513310521841049194e-01 -1.826642751693725586e-01 -1.446928922086954117e-02 -2.850326895713806152e-01 3.445728421211242676e-01 -1.201472710818052292e-02 -1.442956328392028809e-01 1.360491365194320679e-01 -3.983123004436492920e-01 4.317905008792877197e-02 1.243677586317062378e-01 4.359876736998558044e-02 -2.877698838710784912e-01 -1.243761405348777771e-01 -5.702297762036323547e-02 9.145725518465042114e-02 -1.406975090503692627e-01 -1.320380419492721558e-01 -1.375312451273202896e-02 -1.085892915725708008e-01 -1.134836897253990173e-01 1.534222662448883057e-01 -3.475412428379058838e-01 -8.757836371660232544e-02 1.062478497624397278e-01 -3.378001227974891663e-02 -3.815190494060516357e-02 1.250751614570617676e-01 2.484157830476760864e-01 -5.687029659748077393e-02 2.362503111362457275e-01
-1.634625792503356934e-01 -6.660591810941696167e-02 -3.890995979309082031e-01 -2.774677574634552002e-01 1.842490881681442261e-01 -1.473506987094879150e-01 -2.048080563545227051e-01 -3.337671607732772827e-02 -4.288919642567634583e-02 7.186006754636764526e-02 1.749786883592605591e-01 -5.708428099751472473e-02 -4.637877270579338074e-02 -2.416829168796539307e-01 -1.473630219697952271e-01 -1.608413271605968475e-02 -6.917572766542434692e-02 4.380584880709648132e-02 -7.883428037166595459e-02 2.785844802856445312e-01 -7.704521715641021729e-02 1.234540715813636780e-01 -5.323637649416923523e-02 -2.305915355682373047e-01 -1.777412593364715576e-01 -6.748413294553756714e-02 1.921138539910316467e-02 -1.543713361024856567e-01 1.717562228441238403e-01 -4.881679639220237732e-02 1.404162943363189697e-01 4.885318875312805176e-01
-7.998760789632797241e-02 -7.286336272954940796e-02 -2.244046479463577271e-01 -3.085347414016723633e-01 2.874910235404968262e-01 -1.197312101721763611e-01 -2.586859166622161865e-01 4.348494485020637512e-02 -4.966806992888450623e-02 -1.183533594012260437e-01 -6.538659799844026566e-03 -2.742533683776855469e-01 -5.931589752435684204e-02 -2.575388252735137939e-01 -1.719318181276321411e-01 -1.149665191769599915e-01 9.736693650484085083e-02 -9.825616329908370972e-02 -2.444692552089691162e-01 2.879515588283538818e-01 -1.214390099048614502e-01 -1.733846403658390045e-02 -1.046178787946701050e-01 -2.497817873954772949e-01 -1.663632541894912720e-01 6.765743345022201538e-02 -1.475323736667633057e-01 -4.535745456814765930e-02 2.509985864162445068e-02 5.642183870077133179e-02 2.086809836328029633e-02 4.025729596614837646e-01
7.832635194063186646e-02 -8.159514516592025757e-02 -5.929946154356002808e-02 1.350519955158233643e-01 6.137935444712638855e-02 5.935122817754745483e-02 3.118887171149253845e-02 -1.276990771293640137e-01 1.889599710702896118e-01 -3.564926385879516602e-01 -9.789778292179107666e-02 -3.189667165279388428e-01 -1.525703519582748413e-01 4.140519350767135620e-02 -1.547644138336181641e-01 -2.913371920585632324e-01 3.032723665237426758e-01 2.715222910046577454e-02 1.753512471914291382e-01 2.241349071264266968e-01 -3.983375430107116699e-01 -7.720958441495895386e-02 3.317577019333839417e-02 1.635114545933902264e-03 -1.546700298786163330e-01 1.693087629973888397e-02 -3.458125516772270203e-02 -5.801489204168319702e-02 2.571604847908020020e-01 -1.742855608463287354e-01 1.834370791912078857e-01 1.859660744667053223e-01
-1.544784009456634521e-01 -9.952063858509063721e-02 -5.884804949164390564e-02 -7.989764958620071411e-02 -5.950812622904777527e-02 1.997929215431213379e-01 -1.251458674669265747e-01 -1.392812579870223999e-01 -4.515675455331802368e-02 -3.093135654926300049e-01 3.476202487945556641e-01 1.621815748512744904e-02 1.337502598762512207e-01 -1.526176333427429199e-01 -7.001890987157821655e-02 -2.082770764827728271e-01 1.033173575997352600e-01 -2.699723243713378906e-01 -8.781713247299194336e-02 6.864097714424133301e-02 -3.042635321617126465e-01 -2.021244913339614868e-01 -1.699173301458358765e-01 -2.014766037464141846e-01 -1.186649054288864136e-01 2.428585737943649292e-01 7.141160219907760620e-02 -3.420758247375488281e-02 1.940807998180389404e-01 2.879519760608673096e-01 4.444309324026107788e-02 2.623307108879089355e-01
-1.044821813702583313e-01 -6.969425082206726074e-02 2.092024385929107666e-01 1.487087272107601166e-02 -3.341660499572753906e-01 3.166224062442779541e-02 -1.649105101823806763e-01 1.112784147262573242e-01 -1.158676892518997192e-01 -2.994323372840881348e-01 -1.454030070453882217e-02 -2.785632014274597168e-02 -3.067415952682495117e-02 -5.331178009510040283e-02 1.240173354744911194e-01 -1.669723093509674072e-01 1.696051657199859619e-01 6.499935686588287354e-02 -7.576445490121841431e-02 6.129761040210723877e-02 -1.270263493061065674e-01 1.057270169258117676e-01 2.542500793933868408e-01 -7.685387879610061646e-02 -2.375667989253997803e-01 1.052034124732017517e-01 3.368553519248962402e-01 -3.422546684741973877e-01 3.823448419570922852e-01 3.815941140055656433e-02 2.799441665410995483e-02 2.235650122165679932e-01
-3.652832508087158203e-01 1.660447195172309875e-02 -1.822251826524734497e-01 -1.542536169290542603e-01 1.958720535039901733e-01 -7.822983711957931519e-02 -2.239923775196075439e-01 1.618009209632873535e-01 1.829156726598739624e-01 -1.626114696264266968e-01 2.463077455759048462e-01 1.009125113487243652e-01 5.844048410654067993e-02 -1.354105174541473389e-01 8.628796041011810303e-02 -7.605800032615661621e-02 1.030830964446067810e-01 7.446691393852233887e-02 -1.812943816184997559e-01 1.983097642660140991e-01 -4.353507161140441895e-01 1.944003254175186157e-01 2.725508511066436768e-01 -1.781231909990310669e-01 5.778331309556961060e-02 8.407472074031829834e-02 1.215080618858337402e-01 -6.150211021304130554e-02 -8.317948877811431885e-02 6.940636783838272095e-02 2.155335694551467896e-01 1.177995353937149048e-01
-1.888023167848587036e-01 2.131616175174713135e-01 -5.292002111673355103e-02 -1.419343948364257812e-01 -5.171599984169006348e-02 -3.348605036735534668e-01 -1.261870712041854858e-01 1.875943387858569622e-03 -9.919941425323486328e-03 1.429958734661340714e-02 -3.220105543732643127e-03 -1.347769796848297119e-01 5.317769572138786316e-02 4.911454021930694580e-02 -2.676388919353485107e-01 -2.379545420408248901e-01 1.190219819545745850e-01 -8.593972772359848022e-02 -9.267552196979522705e-02 4.531041681766510010e-01 -2.885608971118927002e-01 2.122834790498018265e-03 1.573132574558258057e-01 -2.977537214756011963e-01 -2.624798379838466644e-02 1.480528712272644043e-01 1.475707441568374634e-02 -1.483415216207504272e-01 2.394957542419433594e-01 -1.105673909187316895e-01 2.386379688978195190e-01 -9.890589863061904907e-02
1.379040908068418503e-02 -3.096197843551635742e-01 5.043336749076843262e-02 2.417484968900680542e-01 -1.603486388921737671e-01 -2.448596758767962456e-03 -1.768023371696472168e-01 -1.052446216344833374e-01 -8.944846689701080322e-03 8.904866129159927368e-02 4.024619236588478088e-02 9.337522834539413452e-02 6.661619991064071655e-02 -1.968792974948883057e-01 3.407539427280426025e-02 -7.660327851772308350e-02 2.135916054248809814e-01 -2.809083275496959686e-02 -1.098885983228683472e-01 9.319490194320678711e-02 -3.667359650135040283e-01 -1.178746968507766724e-01 2.036180943250656128e-01 -1.543287374079227448e-02 -2.837166786193847656e-01 2.930908501148223877e-01 3.266488015651702881e-01 -9.421077370643615723e-02 2.852808833122253418e-01 -1.739438027143478394e-01 1.849573403596878052e-01 1.457629352807998657e-01
-5.345331877470016479e-02 -1.808754056692123413e-01 -2.134369164705276489e-01 -1.514540463685989380e-01 -1.338271349668502808e-01 -1.581665128469467163e-01 -1.598147004842758179e-01 -1.693811863660812378e-01 -8.834531158208847046e-02 -1.482519358396530151e-01 -1.373353302478790283e-01 1.182692274451255798e-01 -4.950648173689842224e-02 -2.830489277839660645e-01 8.841852098703384399e-02 -6.757112592458724976e-02 -1.778660416603088379e-01 2.888972163200378418e-01 -1.622524484992027283e-02 4.330402016639709473e-01 -1.041279584169387817e-01 -6.537600606679916382e-02 9.961613267660140991e-02 -1.394032388925552368e-01 -4.591656327247619629e-01 -2.735768072307109833e-02 -2.390877157449722290e-02 6.653299927711486816e-02 1.053127869963645935e-01 -2.353594750165939331e-01 6.442594528198242188e-02 -8.135668933391571045e-02
7.936692237854003906e-02 -2.201068550348281860e-01 -2.122555375099182129e-01 -3.414866030216217041e-01 3.708983212709426880e-02 -8.751086890697479248e-03 -2.213476449251174927e-01 -1.289667487144470215e-01 -2.215350270271301270e-01 3.006068430840969086e-02 -1.700482666492462158e-01 2.829913422465324402e-02 1.675990819931030273e-01 -4.215469062328338623e-01 -1.368573606014251709e-01 -2.672607898712158203e-01 -1.245721057057380676e-02 2.041860669851303101e-01 -1.398848891258239746e-01 2.537622451782226562e-01 -6.538529694080352783e-02 5.343298241496086121e-02 1.211192309856414795e-01 -2.978295683860778809e-01 -1.682308912277221680e-01 -1.549502909183502197e-01 2.828322537243366241e-02 7.704172283411026001e-02 3.894815593957901001e-02 -4.616218432784080505e-02 9.502831846475601196e-02 1.811713278293609619e-01
4.749331995844841003e-02 6.055377051234245300e-02 -1.312402486801147461e-01 1.281142085790634155e-01 -4.152939468622207642e-02 -1.575019955635070801e-01 -6.127439439296722412e-02 4.172686114907264709e-02 6.586730480194091797e-02 -4.846543967723846436e-01 1.733270138502120972e-01 -3.412304818630218506e-02 1.603196859359741211e-01 -8.529625833034515381e-02 -1.420880109071731567e-01 1.905676424503326416e-01 1.889522224664688110e-01 -4.537749662995338440e-02 -1.276760697364807129e-01 3.320083618164062500e-01 -3.131913840770721436e-01 -5.449588224291801453e-02 3.318696022033691406e-01 -1.733193397521972656e-01 -1.847582608461380005e-01 2.350138574838638306e-01 1.505646109580993652e-01 -5.835723504424095154e-02 -4.132391139864921570e-02 5.810146033763885498e-02 2.043128311634063721e-01 2.640529908239841461e-02
7.460847496986389160e-02 -3.922699764370918274e-02 -2.306895330548286438e-02 1.373474746942520142e-01 1.019113585352897644e-01 -2.568205818533897400e-02 -1.773020029067993164e-01 3.628205358982086182e-01 -7.995061576366424561e-02 -3.566447496414184570e-01 1.164316385984420776e-01 4.100774601101875305e-02 -2.283074259757995605e-01 -1.948359012603759766e-01 -1.814981549978256226e-01 -1.733335293829441071e-02 -1.461768150329589844e-01 -1.465775519609451294e-01 -5.424397066235542297e-02 1.544039547443389893e-01 -4.585318267345428467e-01 1.434275135397911072e-02 9.099490940570831299e-02 -1.216531395912170410e-01 -2.491298019886016846e-01 1.302441060543060303e-01 8.875700086355209351e-02 6.084983423352241516e-02 8.990124613046646118e-02 -9.182196855545043945e-02 1.451073139905929565e-01 3.096349239349365234e-01
7.985886186361312866e-02 3.623298555612564087e-02 -1.429056972265243530e-01 1.596523523330688477e-01 -1.501383036375045776e-01 1.484913658350706100e-02 -2.834940552711486816e-01 4.672919213771820068e-02 9.496488422155380249e-02 5.127538740634918213e-02 -2.135945707559585571e-01 -3.003039360046386719e-01 4.106429964303970337e-02 -1.498013436794281006e-01 -4.927915986627340317e-03 -8.777838945388793945e-02 1.226489916443824768e-01 1.180234029889106750e-01 -6.308770924806594849e-02 1.253491044044494629e-01 -3.152003884315490723e-01 1.800158172845840454e-01 -9.562780708074569702e-02 -3.734597265720367432e-01 -4.476330801844596863e-02 2.457030713558197021e-01 2.614950239658355713e-01 -1.939679235219955444e-01 2.679030597209930420e-01 -2.162932604551315308e-01 1.310499012470245361e-01 1.692071259021759033e-01
-6.583043187856674194e-02 -1.379456073045730591e-01 -1.111600771546363831e-01 -2.014949917793273926e-01 -3.131769364699721336e-03 1.701247245073318481e-01 -1.723717153072357178e-01 -2.006473951041698456e-02 -1.239244714379310608e-01 -2.667264342308044434e-01 -6.178199127316474915e-02 -8.053180575370788574e-02 1.734387725591659546e-01 -4.557954072952270508e-01 4.185173287987709045e-02 -3.068352043628692627e-01 -1.803065985441207886e-01 6.585182994604110718e-02 1.303037106990814209e-01 3.101378083229064941e-01 -2.703014574944972992e-02 -2.176458388566970825e-01 2.508218884468078613e-01 -1.085895821452140808e-01 -3.804521635174751282e-02 -4.154877364635467529e-02 -3.164910897612571716e-02 -2.958647012710571289e-01 5.716333165764808655e-02 -2.145258150994777679e-02 2.543390989303588867e-01 -3.374158591032028198e-02
-2.262187190353870392e-02 1.862500049173831940e-02 -7.517172396183013916e-02 -2.052077502012252808e-01 -2.558363974094390869e-01 4.667294621467590332e-01 -4.219434261322021484e-01 -9.437144547700881958e-02 -8.848703652620315552e-02 5.964859575033187866e-02 -7.285714894533157349e-02 1.032794043421745300e-01 -1.480760518461465836e-02 -2.748609185218811035e-01 -1.202175989747047424e-01 8.486475795507431030e-02 2.525378465652465820e-01 5.652069672942161560e-02 -8.485782891511917114e-02 2.942200005054473877e-01 -2.924874126911163330e-01 -1.142985969781875610e-01 4.781480133533477783e-02 9.181528538465499878e-02 -1.792608052492141724e-01 5.755417048931121826e-02 -1.128967851400375366e-01 1.414963137358427048e-02 -3.817376494407653809e-02 -1.342994868755340576e-01 1.028306856751441956e-01 8.853535354137420654e-02
1.493025291711091995e-02 4.431418702006340027e-02 -1.027944684028625488e-01 -2.531170845031738281e-02 1.956448853015899658e-01 1.851450651884078979e-01 -4.098847880959510803e-02 -5.917695909738540649e-02 9.329687058925628662e-02 -1.649979501962661743e-01 2.958223521709442139e-01 -2.394214719533920288e-01 1.240699589252471924e-01 -7.661110907793045044e-02 6.092910841107368469e-02 1.623491495847702026e-01 -9.830811992287635803e-03 -1.749330200254917145e-02 -1.477824747562408447e-01 4.086780846118927002e-01 -3.896152377128601074e-01 -1.335900723934173584e-01 1.645509898662567139e-01 2.885408885776996613e-02 -1.218475773930549622e-01 1.610070765018463135e-01 3.489541113376617432e-01 -1.640052199363708496e-01 -3.272512555122375488e-02 -2.672974579036235809e-02 2.931572794914245605e-01 1.131128743290901184e-01
2.474601417779922485e-01 4.168974235653877258e-03 1.136550009250640869e-01 -9.700216352939605713e-02 -3.706688806414604187e-02 -8.085174113512039185e-02 -3.211316466331481934e-02 -1.583094894886016846e-01 -1.632682047784328461e-02 -2.964021265506744385e-01 -3.189983544871211052e-03 -9.726777672767639160e-02 -9.207171387970447540e-03 -7.263376563787460327e-02 -2.566708028316497803e-01 -2.899087071418762207e-01 1.143036293797194958e-03 7.284117490053176880e-02 -2.322987765073776245e-01 1.404540836811065674e-01 -5.626062154769897461e-01 4.926739260554313660e-03 4.713069275021553040e-02 -1.115833818912506104e-01 -2.491222508251667023e-02 8.577946573495864868e-02 -6.138889119029045105e-03 2.526040971279144287e-01 -2.700206451117992401e-02 -3.363172113895416260e-01 1.096829846501350403e-01 1.470458358526229858e-01
1.322347819805145264e-01 3.149512037634849548e-02 -1.265711635351181030e-01 9.700816869735717773e-02 -4.114688932895660400e-02 5.994917824864387512e-03 -2.191415727138519287e-01 7.355011999607086182e-03 1.911827623844146729e-01 -6.535306572914123535e-02 -9.414336644113063812e-03 -3.541336357593536377e-01 -2.429959177970886230e-02 -2.032849490642547607e-01 7.051162421703338623e-02 -2.815655171871185303e-01 -1.307118684053421021e-01 1.871300786733627319e-01 -1.904754489660263062e-01 2.422976493835449219e-02 -2.712940871715545654e-01 1.948455870151519775e-01 -2.208106592297554016e-02 -1.669993251562118530e-01 -4.291928187012672424e-02 2.029296159744262695e-01 2.672196924686431885e-01 -9.719459712505340576e-02 2.798453867435455322e-01 -1.110341027379035950e-01 2.444614171981811523e-01 3.325742483139038086e-01
-2.603032626211643219e-02 -2.926634438335895538e-02 1.413714736700057983e-01 -9.501110762357711792e-02 2.479953877627849579e-02 -1.093019917607307434e-01 -1.443008929491043091e-01 -1.180009841918945312e-01 8.760026842355728149e-02 -1.634366065263748169e-01 -8.105474710464477539e-02 -7.719878572970628738e-03 4.200691580772399902e-01 -2.282290160655975342e-01 4.474138468503952026e-02 2.209588140249252319e-01 1.172006353735923767e-01 -2.186220437288284302e-01 1.311786472797393799e-01 2.089340984821319580e-01 -2.186694741249084473e-01 -3.664909303188323975e-01 -3.577594831585884094e-02 -6.033869832754135132e-02 -3.798705637454986572e-01 -2.508113160729408264e-02 -1.276700645685195923e-01 9.146280586719512939e-02 -7.996521145105361938e-02 -2.044787704944610596e-01 1.897512674331665039e-01 1.962273567914962769e-01
-3.585706949234008789e-01 1.474625617265701294e-01 3.284384682774543762e-02 -1.292557567358016968e-01 -3.859051968902349472e-03 -6.581355631351470947e-02 -1.061787381768226624e-01 3.910845890641212463e-02 1.886119134724140167e-02 -1.603831797838211060e-01 2.517255544662475586e-01 -8.316717296838760376e-02 1.880391836166381836e-01 -2.879857122898101807e-01 1.750760078430175781e-01 -7.252928614616394043e-02 9.611572325229644775e-02 9.442106634378433228e-02 -4.117668569087982178e-01 1.468629091978073120e-01 -2.846331000328063965e-01 2.076058238744735718e-01 6.037335097789764404e-02 1.522044651210308075e-02 -8.408916741609573364e-02 -2.008190006017684937e-02 1.333040446043014526e-01 -2.000877112150192261e-01 1.235219016671180725e-01 1.004324033856391907e-01 3.206104934215545654e-01 1.830219477415084839e-01
-9.876189753413200378e-03 -1.581131070852279663e-01 -3.305036425590515137e-01 -7.191772758960723877e-02 2.268147021532058716e-01 -5.447822436690330505e-02 -1.584260612726211548e-01 -4.317187517881393433e-02 5.499252304434776306e-02 -2.813110500574111938e-02 1.952296495437622070e-01 8.454842120409011841e-02 -1.179967224597930908e-01 -3.462306857109069824e-01 -1.386357694864273071e-01 -4.846401885151863098e-02 -3.762642620131373405e-03 2.894536852836608887e-01 -3.392558917403221130e-02 4.863758981227874756e-01 -9.056258946657180786e-02 1.659849882125854492e-01 -1.611320972442626953e-01 -2.256046831607818604e-01 -1.117780506610870361e-01 -6.245884299278259277e-02 -1.528515219688415527e-01 -7.151960581541061401e-02 -4.920949786901473999e-02 -1.157776564359664917e-01 6.616855971515178680e-03 2.825042307376861572e-01
-8.303942531347274780e-02 -6.848685443401336670e-02 -4.152717888355255127e-01 -1.437030881643295288e-01 -3.519223630428314209e-02 9.171877056360244751e-02 -1.694799363613128662e-01 -4.510770440101623535e-01 -1.833622008562088013e-01 -1.419324893504381180e-02 -4.019984975457191467e-03 6.165005266666412354e-02 3.660297989845275879e-01 -3.321820795536041260e-01 6.159897521138191223e-02 9.031592868268489838e-03 -1.583991758525371552e-02 1.063790619373321533e-01 -1.682530045509338379e-01 3.469343110918998718e-02 -2.166673392057418823e-01 2.852330915629863739e-02 -1.910665184259414673e-01 -1.492963284254074097e-01 -5.947776883840560913e-02 -1.547076404094696045e-01 -1.399140153080224991e-02 3.437255695462226868e-02 9.913906455039978027e-02 -5.959925055503845215e-02 1.807942390441894531e-01 2.123167216777801514e-01
-1.946018934249877930e-01 -9.131181053817272186e-03 -6.540532410144805908e-02 -1.078116241842508316e-02 -4.985987022519111633e-02 6.115426868200302124e-02 -1.438144445419311523e-01 -4.706203937530517578e-02 -9.729330986738204956e-02 -3.363083600997924805e-01 1.521091163158416748e-01 -1.318281739950180054e-01 -6.643132120370864868e-02 -1.856116354465484619e-01 -1.543940752744674683e-01 -2.393997162580490112e-01 2.207362502813339233e-01 -2.926186919212341309e-01 -6.862532347440719604e-02 -5.519485101103782654e-02 -3.107514679431915283e-01 8.445353060960769653e-02 -1.315145492553710938e-01 -1.583940833806991577e-01 -1.706853359937667847e-01 1.136697977781295776e-01 1.983647495508193970e-01 -2.092667073011398315e-01 3.927828371524810791e-01 -7.459998875856399536e-02 2.527751326560974121e-01 9.113599359989166260e-02
-1.418785899877548218e-01 -1.042116433382034302e-01 -2.179323136806488037e-01 -2.723987996578216553e-01 -2.377577871084213257e-02 -1.572995781898498535e-01 3.392596170306205750e-02 3.869048506021499634e-02 -1.031909435987472534e-01 1.261773705482482910e-01 -1.075655147433280945e-01 1.770323514938354492e-01 1.032484471797943115e-01 -2.269801497459411621e-01 3.445714712142944336e-02 1.978911757469177246e-01 -2.608027160167694092e-01 5.061441659927368164e-02 -5.758553743362426758e-02 2.059946358203887939e-01 -2.690677642822265625e-01 -1.152898073196411133e-01 3.073780536651611328e-01 -2.799840867519378662e-01 -2.164894193410873413e-01 1.623749732971191406e-01 8.818038552999496460e-02 -2.514121532440185547e-01 -1.697237342596054077e-01 -2.409045696258544922e-01 1.267416626214981079e-01 1.591757833957672119e-01
9.867621213197708130e-02 2.058499306440353394e-01 -1.609456688165664673e-01 -2.708999514579772949e-01 -2.763346731662750244e-01 5.608054995536804199e-02 -1.143854856491088867e-01 2.162015251815319061e-02 -1.199866980314254761e-01 -9.222048521041870117e-02 -9.564229846000671387e-02 -1.948335617780685425e-01 1.259008496999740601e-01 -4.652123153209686279e-01 1.299663037061691284e-01 -1.123229041695594788e-01 -4.846876114606857300e-02 1.359301358461380005e-01 -9.193929284811019897e-02 2.628208100795745850e-01 1.253362931311130524e-02 -1.151931881904602051e-01 2.241663783788681030e-01 -2.814389765262603760e-01 -1.267520040273666382e-01 -4.772908985614776611e-02 -1.367273181676864624e-01 -3.694088011980056763e-02 1.001213937997817993e-01 -2.495179772377014160e-01 2.516254484653472900e-01 9.225091338157653809e-02
-2.550376057624816895e-01 -2.161903381347656250e-01 -1.613915115594863892e-01 3.445469588041305542e-02 -1.549911946058273315e-01 7.175900787115097046e-02 5.810056999325752258e-02 -2.368345707654953003e-01 5.233366414904594421e-02 -3.953583538532257080e-01 4.984116181731224060e-03 2.890079654753208160e-02 3.494028002023696899e-02 -2.810036838054656982e-01 7.146004587411880493e-02 -1.099769547581672668e-01 1.784268766641616821e-01 1.708835661411285400e-01 -6.772004812955856323e-02 7.184412330389022827e-02 -2.105302512645721436e-01 7.941062748432159424e-02 -2.344950437545776367e-01 1.072759106755256653e-01 -1.066921055316925049e-01 -5.239354446530342102e-02 -5.805799365043640137e-02 -3.934564292430877686e-01 -8.432036638259887695e-02 -3.098312318325042725e-01 1.677667498588562012e-01 1.535734385251998901e-01
-2.232576310634613037e-01 6.766049563884735107e-02 -7.445608079433441162e-02 4.099702835083007812e-02 -1.679108291864395142e-01 2.580355620011687279e-03 -1.903190165758132935e-01 -1.570362001657485962e-01 4.519510641694068909e-02 -3.569403886795043945e-01 2.085519134998321533e-01 2.869055569171905518e-01 -6.274828314781188965e-02 -2.710156440734863281e-01 1.823089458048343658e-02 -3.194387257099151611e-01 5.658880248665809631e-02 -3.239239752292633057e-01 -1.527253240346908569e-01 2.153806686401367188e-01 -7.204274088144302368e-02 -2.067405432462692261e-01 -6.936585903167724609e-02 2.929426170885562897e-02 1.328655332326889038e-01 2.050390839576721191e-01 1.344160586595535278e-01 -1.034940108656883240e-01 -6.310187280178070068e-02 -9.721516631543636322e-03 1.048946902155876160e-01 2.815254032611846924e-01
2.434961795806884766e-01 -1.110658049583435059e-01 1.119415760040283203e-01 8.802597224712371826e-02 2.444496005773544312e-02 1.194766238331794739e-01 -1.921344548463821411e-01 1.142079159617424011e-01 2.049483656883239746e-01 -2.411310225725173950e-01 -1.070251837372779846e-01 -1.986387819051742554e-01 1.012959107756614685e-01 -2.134570330381393433e-01 -1.529510766267776489e-01 -2.707895338535308838e-01 1.830640435218811035e-01 8.014439791440963745e-02 6.708253920078277588e-02 2.140341252088546753e-01 -3.180573927238583565e-03 -3.236380219459533691e-02 -4.902832582592964172e-02 -3.786438405513763428e-01 1.893659532070159912e-01 2.368268184363842010e-02 1.377720981836318970e-01 7.618424948304891586e-03 3.335690498352050781e-01 -1.856596171855926514e-01 1.914511322975158691e-01 2.544171214103698730e-01
-9.703756868839263916e-02 1.933270990848541260e-01 1.865049004554748535e-01 -1.795990020036697388e-01 -1.538601815700531006e-01 2.236114591360092163e-01 -2.520674467086791992e-01 -1.815802454948425293e-01 -1.677574776113033295e-02 5.535878613591194153e-02 7.129506673663854599e-03 -8.987630903720855713e-02 -2.609083354473114014e-01 -3.253213167190551758e-01 -1.997492909431457520e-01 -1.612372398376464844e-01 1.531516481190919876e-02 9.373778104782104492e-02 7.148384302854537964e-02 2.623447477817535400e-01 -2.532381713390350342e-01 1.254402399063110352e-01 1.621951162815093994e-01 -5.874252319335937500e-02 -1.087831035256385803e-01 -3.886891528964042664e-02 2.169044762849807739e-01 -1.070940215140581131e-02 1.448960416018962860e-02 -1.835875660181045532e-01 1.163133904337882996e-01 4.051868319511413574e-01
-1.340529024600982666e-01 6.422751396894454956e-02 -2.565264701843261719e-01 -1.111782491207122803e-01 4.400781914591789246e-02 -1.745139360427856445e-01 -1.989405304193496704e-01 1.534794867038726807e-01 2.564734220504760742e-02 -8.925297856330871582e-02 1.158296316862106323e-01 1.349216103553771973e-01 2.341993153095245361e-01 -2.754482328891754150e-01 1.362902522087097168e-01 9.241349762305617332e-04 3.343700617551803589e-02 -1.010526344180107117e-01 2.536144554615020752e-01 5.505914688110351562e-01 -5.038211494684219360e-02 -1.498446315526962280e-01 6.086149439215660095e-02 -2.759202122688293457e-01 -8.779778331518173218e-02 1.649619191884994507e-01 1.683602780103683472e-01 -7.942204177379608154e-02 -7.255461532622575760e-03 -1.242486685514450073e-01 2.128254622220993042e-01 -2.615494467318058014e-02
-2.311445772647857666e-01 4.880868643522262573e-02 -1.736177057027816772e-01 -5.417565628886222839e-02 -3.304949104785919189e-01 6.395417451858520508e-02 -3.095443546772003174e-01 -6.472460459917783737e-03 1.177644431591033936e-01 2.615165337920188904e-02 -1.308935973793268204e-02 8.545286953449249268e-03 2.127349525690078735e-01 2.547833835706114769e-03 -7.259411364793777466e-02 -2.708275020122528076e-01 -6.268914788961410522e-02 5.340689048171043396e-02 -2.122798562049865723e-01 1.700025498867034912e-01 1.404969990253448486e-01 -2.165984921157360077e-02 -1.204217076301574707e-01 -2.591499090194702148e-01 -2.781854569911956787e-01 5.124330148100852966e-02 -1.327993571758270264e-01 -2.183298617601394653e-01 8.288882672786712646e-02 1.625947840511798859e-02 2.506997883319854736e-01 4.066227376461029053e-01
6.275138258934020996e-02 -2.028423994779586792e-01 1.022194325923919678e-01 -1.753130853176116943e-01 -6.406845897436141968e-02 -1.623354405164718628e-01 -1.667058467864990234e-01 -4.024543240666389465e-02 -2.793162167072296143e-01 -3.068300187587738037e-01 -2.093410044908523560e-01 -2.579292058944702148e-01 -1.231666728854179382e-01 -1.621781103312969208e-02 -5.733744800090789795e-02 -1.771217435598373413e-01 -1.249406188726425171e-01 5.970444902777671814e-02 4.475396871566772461e-02 5.277693867683410645e-01 -2.534481883049011230e-01 1.739252954721450806e-01 5.130901187658309937e-02 -5.167658627033233643e-02 -6.301911175251007080e-02 6.098581850528717041e-02 8.074221014976501465e-02 -2.159773856401443481e-01 1.119395643472671509e-01 1.078980490565299988e-01 5.464147310703992844e-03 1.915567666292190552e-01
-1.725120693445205688e-01 1.022327393293380737e-01 -5.095340311527252197e-02 -4.364730045199394226e-02 -1.394851952791213989e-01 -4.720606654882431030e-02 -1.747525483369827271e-01 -1.019863411784172058e-01 1.470305025577545166e-01 -1.909198611974716187e-02 9.675862640142440796e-02 5.091062933206558228e-02 -1.937794983386993408e-01 -1.573593020439147949e-01 -1.946838200092315674e-01 2.159577794373035431e-03 -6.300334632396697998e-02 1.593343913555145264e-01 -1.975720077753067017e-01 1.859637349843978882e-01 -5.203910470008850098e-01 5.560685694217681885e-02 1.606636941432952881e-01 -4.330275356769561768e-01 -2.481023371219635010e-01 2.102483436465263367e-02 -7.339300215244293213e-02 -2.364285588264465332e-01 1.695386134088039398e-03 -2.118934392929077148e-01 -7.820431143045425415e-03 -7.968980818986892700e-03
-9.020574390888214111e-02 -1.744106411933898926e-01 -2.101734876632690430e-01 3.171186745166778564e-01 6.022253632545471191e-02 1.905688643455505371e-01 -4.860247485339641571e-03 4.035836458206176758e-02 -5.295124650001525879e-02 -1.464450657367706299e-01 -1.582434177398681641e-01 -3.726926073431968689e-02 3.003150224685668945e-02 -3.788831532001495361e-01 5.077213048934936523e-02 -1.656483560800552368e-01 8.048147708177566528e-02 5.426244344562292099e-03 -2.176487147808074951e-01 1.885560005903244019e-01 -1.519988477230072021e-01 2.616996131837368011e-02 3.075824081897735596e-01 -7.183221727609634399e-02 -1.839439421892166138e-01 3.195571601390838623e-01 2.485647499561309814e-01 4.165782779455184937e-02 2.981525659561157227e-01 1.298485416918992996e-02 1.750074326992034912e-01 1.334551572799682617e-01
-1.438353955745697021e-01 9.852596372365951538e-02 -1.809181421995162964e-01 -2.085081934928894043e-01 -1.009332463145256042e-01 1.675347089767456055e-01 -3.482379019260406494e-01 -2.646846175193786621e-01 -1.343660056591033936e-01 4.284350946545600891e-02 -1.657731831073760986e-01 7.878412492573261261e-03 6.194449588656425476e-02 -2.507045865058898926e-01 1.613790984265506268e-03 1.893085092306137085e-01 9.235634654760360718e-02 1.423737108707427979e-01 -1.407730579376220703e-01 3.910731673240661621e-01 -3.015592992305755615e-01 -1.471094042062759399e-01 1.920511722564697266e-01 4.123892635107040405e-02 -1.530086547136306763e-01 5.095845088362693787e-02 -6.432905048131942749e-02 1.096922010183334351e-01 7.138492912054061890e-02 -2.892151176929473877e-01 7.811276614665985107e-02 -1.552754640579223633e-01
-5.959904193878173828e-02 -1.006051674485206604e-01 1.462328583002090454e-01 -3.543327450752258301e-01 -2.674224674701690674e-01 1.099837496876716614e-01 1.402835398912429810e-01 -8.440611511468887329e-02 8.009783923625946045e-02 -3.412956297397613525e-01 7.475084066390991211e-02 3.685468137264251709e-01 8.025015145540237427e-02 -3.207086920738220215e-01 8.506303280591964722e-02 -1.317829787731170654e-01 3.248432278633117676e-02 8.467749506235122681e-02 -1.492249965667724609e-01 2.204906344413757324e-01 -3.982311189174652100e-01 3.684721188619732857e-03 1.274178177118301392e-02 5.218424648046493530e-02 -1.227835863828659058e-01 -9.735951572656631470e-02 1.224695593118667603e-01 2.961178869009017944e-02 1.482784450054168701e-01 -7.697959244251251221e-02 -1.337953209877014160e-01 6.265342980623245239e-02
-1.246744692325592041e-01 -3.036597967147827148e-01 -6.855544447898864746e-02 -1.018022075295448303e-01 -8.994267135858535767e-02 -2.739130258560180664e-01 -4.024169445037841797e-01 -4.338252916932106018e-02 -7.470726221799850464e-02 -1.691394746303558350e-01 -1.996175944805145264e-01 -1.110540926456451416e-01 1.384208798408508301e-01 -2.399461567401885986e-01 -2.313064783811569214e-02 -1.572361290454864502e-01 -1.278520077466964722e-01 -2.123967930674552917e-02 -2.813665568828582764e-01 1.643056124448776245e-01 -1.205498948693275452e-01 2.272652238607406616e-01 2.221760153770446777e-01 -8.244895190000534058e-02 1.846545003354549408e-02 8.717425912618637085e-02 2.421582937240600586e-01 -1.420350670814514160e-01 1.036392822861671448e-01 1.247868984937667847e-01 1.477343291044235229e-01 2.483668625354766846e-01
2.662432193756103516e-02 -4.188492521643638611e-02 -1.442438084632158279e-02 9.560316801071166992e-02 1.090014302462805063e-05 -1.605536937713623047e-01 -1.946908608078956604e-02 1.301378011703491211e-01 -4.680345579981803894e-02 -7.457416504621505737e-02 1.079870164394378662e-01 1.028747931122779846e-01 1.838625818490982056e-01 -1.879842132329940796e-01 4.920812696218490601e-02 -1.307665556669235229e-01 2.162901461124420166e-01 -1.991507709026336670e-01 -1.361022144556045532e-01 4.524196088314056396e-01 -3.354155421257019043e-01 -1.577424108982086182e-01 8.227729052305221558e-02 2.061018720269203186e-02 -1.251516491174697876e-01 7.281353324651718140e-02 2.748919725418090820e-01 1.014638543128967285e-01 9.598074108362197876e-02 -1.642735302448272705e-01 4.771077632904052734e-01 3.936745226383209229e-02
-1.570629626512527466e-01 -1.506251245737075806e-01 -3.000110387802124023e-01 -2.144389748573303223e-01 -2.850373983383178711e-01 4.255242645740509033e-01 -2.823203206062316895e-01 -1.892401874065399170e-01 2.345141917467117310e-01 -4.446378722786903381e-02 -9.859954938292503357e-03 6.854064762592315674e-02 -4.641379788517951965e-02 -2.241901606321334839e-01 -7.009939104318618774e-02 8.941419422626495361e-02 2.067886441946029663e-01 -7.693094015121459961e-02 4.369400814175605774e-02 3.257497027516365051e-02 -2.564516663551330566e-01 -4.478402063250541687e-02 9.465028345584869385e-02 -2.307949513196945190e-01 -5.654901638627052307e-02 -1.244967058300971985e-01 -1.715069562196731567e-01 1.195017714053392410e-02 -1.115736216306686401e-01 -1.040803343057632446e-01 1.916456520557403564e-01 1.476929187774658203e-01
-2.246256768703460693e-01 1.509215682744979858e-02 -1.274810284376144409e-01 -9.050443768501281738e-02 8.153396099805831909e-02 -2.616641223430633545e-01 -3.297945559024810791e-01 3.876158222556114197e-02 1.750887371599674225e-02 -2.330099791288375854e-01 3.145900666713714600e-01 -4.339640215039253235e-02 1.639072149991989136e-01 -1.296859383583068848e-01 -1.750607639551162720e-01 4.494620114564895630e-02 6.825540959835052490e-02 5.590912187471985817e-04 -7.870300859212875366e-02 4.507621526718139648e-01 -3.456480205059051514e-01 -3.101703897118568420e-02 7.194644212722778320e-02 1.345857232809066772e-01 -6.102964282035827637e-02 1.245342418551445007e-01 1.682001799345016479e-01 7.858889549970626831e-02 2.529237791895866394e-02 -1.162986680865287781e-01 2.688957452774047852e-01 -9.876520931720733643e-02
-5.904118344187736511e-02 -1.349555701017379761e-01 1.274099797010421753e-01 -8.862666785717010498e-02 -4.778742324560880661e-03 -2.071018218994140625e-01 -2.017670124769210815e-01 -1.343980878591537476e-01 -2.668264806270599365e-01 -7.530400902032852173e-02 -2.061944454908370972e-01 -1.809543669223785400e-01 1.355272680521011353e-01 -1.963664144277572632e-01 -4.160174131393432617e-01 -1.352591365575790405e-01 1.850623078644275665e-02 1.226519495248794556e-01 -3.125138953328132629e-02 2.063405513763427734e-01 -1.285284459590911865e-01 1.276060491800308228e-01 2.210379689931869507e-01 -4.319640994071960449e-02 -2.092938311398029327e-02 -3.936629742383956909e-02 2.237252742052078247e-01 -2.101480513811111450e-01 6.189513206481933594e-02 -1.307838112115859985e-01 1.062675118446350098e-01 4.256865084171295166e-01
-8.953540585935115814e-03 3.794545307755470276e-02 1.047878637909889221e-01 2.527031302452087402e-01 -2.273751944303512573e-01 8.154453337192535400e-02 -3.625596165657043457e-01 2.472057789564132690e-01 7.587740570306777954e-02 -2.284557521343231201e-01 -4.900895524770021439e-03 8.865740150213241577e-02 2.260433882474899292e-01 -1.311877369880676270e-01 4.435138776898384094e-02 -2.234477847814559937e-01 5.431717634201049805e-02 -1.912136077880859375e-01 2.313394285738468170e-02 8.611855655908584595e-02 -2.157170325517654419e-01 4.337280243635177612e-02 -2.079613879323005676e-02 -1.271967291831970215e-01 -1.821109801530838013e-01 -1.529847830533981323e-01 -3.765348717570304871e-02 1.550458520650863647e-01 -9.925787895917892456e-02 -4.218514859676361084e-01 1.209426149725914001e-01 2.995687425136566162e-01
-7.816416025161743164e-02 -8.471345156431198120e-02 -2.003037035465240479e-01 1.573673188686370850e-01 -2.776644229888916016e-01 1.276387181133031845e-02 -3.945293724536895752e-01 -1.052123308181762695e-01 8.868801593780517578e-02 -1.761852949857711792e-01 -9.391064196825027466e-02 -9.243404120206832886e-02 9.522674977779388428e-02 -1.771253943443298340e-01 -5.794087797403335571e-02 -1.004583463072776794e-01 -1.448128819465637207e-01 -3.086637258529663086e-01 -8.621685951948165894e-02 2.480247169733047485e-01 -3.522304296493530273e-01 2.695692935958504677e-03 -2.129416614770889282e-01 -5.978860706090927124e-02 9.776739031076431274e-02 -6.436293479055166245e-03 2.291927337646484375e-01 1.009629145264625549e-01 2.427196055650711060e-01 3.269890323281288147e-02 2.756845355033874512e-01 -3.451175987720489502e-02
-1.712869703769683838e-01 -5.854633077979087830e-02 -1.311134099960327148e-01 -2.452067732810974121e-01 -1.172834634780883789e-01 2.545539438724517822e-01 -2.112688422203063965e-01 -2.261635661125183105e-01 3.902579843997955322e-01 -1.052016764879226685e-01 -2.262912541627883911e-01 4.613963887095451355e-02 -6.039409339427947998e-02 -1.264266669750213623e-01 -1.077913045883178711e-01 1.804281473159790039e-01 4.723262041807174683e-02 -1.635172218084335327e-01 1.232330128550529480e-01 2.191881537437438965e-01 -2.571787536144256592e-01 -1.155097782611846924e-01 -8.221423625946044922e-02 -1.790470182895660400e-01 -1.644203960895538330e-01 9.570512920618057251e-02 9.710596501827239990e-02 -1.012692227959632874e-01 -2.315468788146972656e-01 -5.926569551229476929e-02 2.670107781887054443e-01 2.006735950708389282e-01
-2.065544724464416504e-01 -2.049075625836849213e-02 -2.775157094001770020e-01 -1.132975816726684570e-01 -1.666790843009948730e-01 -1.937518119812011719e-01 -3.479089736938476562e-01 -1.449932456016540527e-01 2.538556456565856934e-01 1.013480946421623230e-01 -1.674853116273880005e-01 1.635189866647124290e-03 3.419328629970550537e-01 -1.979470811784267426e-02 -1.287621706724166870e-01 -8.250918239355087280e-02 -7.965575903654098511e-02 2.670460045337677002e-01 -2.468931078910827637e-01 2.855737805366516113e-01 -1.654462516307830811e-01 1.885827630758285522e-02 -7.229262590408325195e-02 -9.780451655387878418e-02 -1.570685803890228271e-01 -2.038166671991348267e-02 -1.055051311850547791e-01 -1.708173900842666626e-01 2.131679281592369080e-02 1.571217328310012817e-01 2.395803034305572510e-01 7.476432621479034424e-02
-1.341764479875564575e-01 -8.935006707906723022e-02 -5.926871299743652344e-02 -2.580152451992034912e-01 -1.794290095567703247e-01 -3.935090452432632446e-02 -1.424645334482192993e-01 -2.515370957553386688e-02 -5.247460305690765381e-02 1.291535943746566772e-01 9.110004454851150513e-02 5.970184877514839172e-02 5.919022113084793091e-02 -6.471341252326965332e-01 2.360523492097854614e-02 -4.071089625358581543e-02 -7.507359981536865234e-02 5.030854046344757080e-02 2.631665579974651337e-02 2.995682656764984131e-01 -2.391521781682968140e-01 8.435965515673160553e-03 2.037535309791564941e-01 6.357120722532272339e-02 -1.492276191711425781e-01 -8.924815058708190918e-02 -1.801923150196671486e-03 -2.818568646907806396e-01 4.786101728677749634e-02 -2.369722872972488403e-01 -1.399679332971572876e-01 6.570769101381301880e-02
4.843067750334739685e-02 -1.096317730844020844e-02 -6.065709516406059265e-02 -2.764788866043090820e-01 -1.922306865453720093e-01 5.859015882015228271e-02 -1.614217907190322876e-01 -1.566054224967956543e-01 8.847896754741668701e-02 6.701907515525817871e-02 -5.079308524727821350e-02 -1.653649508953094482e-01 -5.023640394210815430e-02 -5.448963046073913574e-01 -3.503048047423362732e-02 -3.531951084733009338e-02 8.223953098058700562e-02 2.520684301853179932e-01 -9.862898290157318115e-02 3.713191747665405273e-01 -2.809334993362426758e-01 -4.072049260139465332e-02 -7.440453395247459412e-03 -1.541490387171506882e-02 -2.024366110563278198e-01 -3.312118351459503174e-01 1.114348098635673523e-01 -2.490922436118125916e-02 -2.948216162621974945e-02 -4.829413443803787231e-02 1.018958464264869690e-01 7.876829057931900024e-02
-1.073569338768720627e-02 3.150905296206474304e-02 -5.008404850959777832e-01 -2.340433597564697266e-01 -3.244062066078186035e-01 1.331813186407089233e-01 -9.076351672410964966e-02 -2.084063738584518433e-01 -5.421039834618568420e-02 -1.370748132467269897e-01 -4.817450046539306641e-02 5.978131294250488281e-02 1.193131953477859497e-01 -2.163816094398498535e-01 -1.466231495141983032e-01 -2.288520783185958862e-01 6.738482415676116943e-02 2.759504914283752441e-01 -4.002498090267181396e-02 1.808512955904006958e-01 -5.421327799558639526e-02 1.108360216021537781e-01 -7.697862572968006134e-03 -2.336897850036621094e-01 -3.286923468112945557e-01 6.939809024333953857e-02 8.618736267089843750e-02 -3.441284969449043274e-02 -8.864293247461318970e-02 2.249671518802642822e-02 8.073293417692184448e-02 1.866397559642791748e-01
9.138388186693191528e-02 -3.403611183166503906e-01 -4.538686946034431458e-02 -3.467395603656768799e-01 7.339625153690576553e-05 -3.486325219273567200e-02 -2.974919974803924561e-01 5.569300055503845215e-02 1.924660503864288330e-01 -2.854232490062713623e-01 6.802058778703212738e-03 -5.725904554128646851e-02 7.287485897541046143e-02 -9.030823595821857452e-03 -5.123360082507133484e-02 -1.628490686416625977e-01 2.621479630470275879e-01 8.589216321706771851e-02 -7.659571617841720581e-02 9.116327017545700073e-02 -1.957858055830001831e-01 -1.427676081657409668e-01 -6.342778354883193970e-02 -1.150026395916938782e-01 -7.940895110368728638e-02 -1.970533430576324463e-01 1.112971603870391846e-01 -1.683156937360763550e-02 2.356955856084823608e-01 -4.098464548587799072e-02 3.819531500339508057e-01 2.777737975120544434e-01
-3.471000790596008301e-01 2.017963826656341553e-01 -2.356501966714859009e-01 -1.274836808443069458e-01 6.970193982124328613e-02 -4.047430306673049927e-02 -3.164176940917968750e-01 4.404666274785995483e-02 6.699953973293304443e-02 -1.310319304466247559e-01 2.551351189613342285e-01 -1.160116195678710938e-01 1.153756305575370789e-01 -1.554958224296569824e-01 -8.140598237514495850e-02 4.016873985528945923e-02 4.535901546478271484e-02 -1.824257224798202515e-01 -3.870082497596740723e-01 3.345120549201965332e-01 -1.887121647596359253e-01 9.386328607797622681e-02 9.114362299442291260e-02 8.307747542858123779e-02 -2.377647608518600464e-01 3.555895015597343445e-02 7.892058044672012329e-02 6.646998226642608643e-02 6.829769164323806763e-02 2.996349893510341644e-02 1.081137433648109436e-01 2.649187743663787842e-01
-1.893847286701202393e-01 -1.741851866245269775e-01 6.283453851938247681e-02 -5.267019942402839661e-02 -2.694741785526275635e-01 -2.300533652305603027e-02 -2.633113265037536621e-01 2.467484474182128906e-01 8.002123236656188965e-02 8.701521158218383789e-02 -1.370190232992172241e-01 2.559790015220642090e-01 1.183950155973434448e-01 -1.147840693593025208e-01 1.825098246335983276e-01 -1.482155546545982361e-02 1.938502490520477295e-01 -4.694766923785209656e-02 -4.338422417640686035e-02 2.356546372175216675e-01 -3.082132935523986816e-01 -1.416915208101272583e-01 1.055719628930091858e-01 1.877842247486114502e-01 -2.739117741584777832e-01 -1.390574574470520020e-01 3.286578357219696045e-01 5.464270338416099548e-02 -1.677528838627040386e-03 -7.094051688909530640e-02 2.332547493278980255e-02 3.083620369434356689e-01
6.046866625547409058e-02 7.506360858678817749e-02 1.038795709609985352e-01 -8.871909976005554199e-02 2.919920086860656738e-01 -4.606751352548599243e-02 -3.244631290435791016e-01 -2.180201411247253418e-01 2.633441984653472900e-01 -9.445510059595108032e-02 1.462870687246322632e-01 -8.157777786254882812e-02 1.135996207594871521e-01 -1.535933166742324829e-01 -1.670001894235610962e-01 1.613545119762420654e-01 9.790337085723876953e-02 2.319035828113555908e-01 -3.974360972642898560e-02 2.231481969356536865e-01 -1.868948638439178467e-01 -1.355761289596557617e-01 4.790862649679183960e-02 -2.730855941772460938e-01 -1.189152076840400696e-01 -7.064078818075358868e-04 2.840625355020165443e-03 -3.026467189192771912e-02 1.405398994684219360e-01 8.756283670663833618e-02 2.472228705883026123e-01 4.319557249546051025e-01
-1.688547059893608093e-02 -3.359859883785247803e-01 6.094549968838691711e-02 -7.975342869758605957e-02 7.286907732486724854e-02 1.325861364603042603e-01 3.638622909784317017e-02 -1.009931787848472595e-01 2.925099059939384460e-02 7.914524525403976440e-02 2.205303609371185303e-01 -1.996145844459533691e-01 -6.245323922485113144e-03 -3.389156758785247803e-01 1.168286427855491638e-01 1.287278681993484497e-01 4.924506694078445435e-02 -4.973036423325538635e-02 -1.992378830909729004e-01 2.396021932363510132e-01 -9.816530346870422363e-02 -6.370802968740463257e-02 -7.195405662059783936e-03 -2.697602212429046631e-01 -3.806765377521514893e-01 7.799351215362548828e-02 -5.849576555192470551e-03 -1.311497837305068970e-01 1.551984846591949463e-01 -3.154209554195404053e-01 2.129020243883132935e-01 2.756124138832092285e-01
-1.830822676420211792e-01 8.412497490644454956e-02 1.896820962429046631e-02 1.502993851900100708e-01 2.855961956083774567e-02 3.645198941230773926e-01 -1.819302290678024292e-01 -6.222961470484733582e-02 -3.395580872893333435e-02 -1.096290946006774902e-01 2.051112502813339233e-01 -2.151030600070953369e-01 4.269402474164962769e-02 -7.661065086722373962e-03 -3.434734344482421875e-01 -4.344170168042182922e-02 -1.534039080142974854e-01 7.262837141752243042e-02 -1.483869999647140503e-01 4.191669523715972900e-01 -3.014268577098846436e-01 -7.153662294149398804e-02 2.633123993873596191e-01 -2.920019999146461487e-02 4.579852893948554993e-02 9.150040149688720703e-02 1.850386112928390503e-01 7.792814821004867554e-02 -5.736043676733970642e-02 -6.261587888002395630e-02 2.152243256568908691e-01 2.133893519639968872e-01
-9.964337199926376343e-02 -1.152001470327377319e-01 -7.693194597959518433e-02 -2.218082845211029053e-01 -1.484930068254470825e-01 6.249041482806205750e-02 -5.907762795686721802e-02 -7.258706539869308472e-02 -3.301880508661270142e-02 -3.252695500850677490e-01 -2.607703953981399536e-02 4.450141191482543945e-01 -1.589429229497909546e-01 1.961099915206432343e-02 -1.111671254038810730e-01 -3.401583526283502579e-03 -3.857864066958427429e-02 8.335633575916290283e-02 -1.799028515815734863e-01 3.590169548988342285e-01 -4.137562513351440430e-01 -6.227158755064010620e-02 -9.975728392601013184e-02 -8.336979150772094727e-02 -2.693701088428497314e-01 -1.517166644334793091e-01 1.010272130370140076e-01 -2.258004620671272278e-02 1.651842147111892700e-01 1.944580525159835815e-01 2.107282634824514389e-03 1.013679280877113342e-01
-4.018435999751091003e-02 -1.755751967430114746e-01 3.792827576398849487e-02 5.073252320289611816e-02 6.892868131399154663e-02 5.529381707310676575e-02 -1.220055669546127319e-01 1.418601572513580322e-01 -1.747121810913085938e-01 -2.710754871368408203e-01 -8.461853116750717163e-02 -2.228893488645553589e-01 -1.376667022705078125e-01 -1.238311752676963806e-01 -1.230815872550010681e-01 7.081522047519683838e-02 2.220973670482635498e-01 2.373559176921844482e-01 -2.529895119369029999e-02 2.874607145786285400e-01 -4.498643875122070312e-01 -4.319102689623832703e-02 1.405749171972274780e-01 -5.462646484375000000e-02 1.138339713215827942e-01 -6.792484223842620850e-02 -6.612799316644668579e-02 2.228131294250488281e-01 9.938943386077880859e-02 -2.310370802879333496e-01 5.285974964499473572e-02 3.896959424018859863e-01
-6.308995187282562256e-02 1.571557968854904175e-01 -1.534646302461624146e-01 -1.561956256628036499e-01 -3.527899384498596191e-01 1.069974079728126526e-01 -1.489065289497375488e-01 4.089627414941787720e-02 -1.582533717155456543e-01 -9.496425092220306396e-02 -3.362728059291839600e-01 -1.458654701709747314e-01 1.143073365092277527e-01 -2.520045340061187744e-01 1.645923554897308350e-01 -6.736353039741516113e-02 4.507376626133918762e-02 1.964973956346511841e-01 -1.572575569152832031e-01 4.053823351860046387e-01 -7.596035301685333252e-02 6.491628941148519516e-03 2.472213208675384521e-01 -2.290442585945129395e-01 -1.699903160333633423e-01 9.323722869157791138e-02 -1.661598980426788330e-01 -7.081746309995651245e-02 -1.071922704577445984e-01 -1.893332451581954956e-01 1.249652057886123657e-01 -6.878729909658432007e-02
-9.912014752626419067e-02 1.369956322014331818e-02 -7.067011296749114990e-02 2.107971757650375366e-01 2.401403151452541351e-02 1.477548480033874512e-01 -5.358082056045532227e-01 3.793130069971084595e-02 9.954567998647689819e-02 -2.543129771947860718e-02 1.084622889757156372e-01 8.799211937002837658e-04 2.049543112516403198e-01 -2.224118262529373169e-01 9.737747162580490112e-02 -2.719272673130035400e-01 -9.687708318233489990e-02 -3.148512914776802063e-02 -3.586774468421936035e-01 2.324034422636032104e-01 -2.658217251300811768e-01 -1.302334219217300415e-01 8.231733739376068115e-02 1.627703458070755005e-01 -5.376394465565681458e-02 -1.953103765845298767e-02 -1.351051777601242065e-01 9.980061650276184082e-02 7.875442504882812500e-02 -2.638437449932098389e-01 6.939022243022918701e-02 7.970865815877914429e-02
-1.600995659828186035e-01 1.914067938923835754e-02 -1.610007286071777344e-01 -6.659808009862899780e-02 1.153346523642539978e-02 -2.009053081274032593e-01 -2.197900563478469849e-01 1.717352569103240967e-01 9.686689823865890503e-02 -8.815585821866989136e-02 -8.474309928715229034e-03 1.572190672159194946e-01 3.291000425815582275e-01 -1.924755722284317017e-01 9.632226079702377319e-02 -1.027603074908256531e-01 -2.309276722371578217e-02 4.701090045273303986e-03 1.886633932590484619e-01 5.543125271797180176e-01 -4.167660325765609741e-02 -2.964897453784942627e-01 1.481354385614395142e-01 -2.219358682632446289e-01 -2.997422032058238983e-02 2.090146206319332123e-02 2.356486171483993530e-01 -7.468307018280029297e-02 2.089263945817947388e-01 -2.606735751032829285e-02 6.683336198329925537e-02 5.214551836252212524e-02
5.429201573133468628e-02 2.273109555244445801e-01 -4.537514224648475647e-02 2.420026063919067383e-01 -1.689995676279067993e-01 -1.687194108963012695e-01 -2.293993681669235229e-01 -9.390090405941009521e-02 1.602527797222137451e-01 -2.326716929674148560e-01 1.369124203920364380e-01 -1.637883670628070831e-02 -1.942058280110359192e-02 -8.382300287485122681e-02 -1.083514168858528137e-01 4.289717972278594971e-02 -1.179576888680458069e-01 -5.222248658537864685e-02 -8.829271048307418823e-02 1.594347059726715088e-01 -5.655690431594848633e-01 2.016351558268070221e-02 3.093153834342956543e-01 -2.838088572025299072e-01 3.214310482144355774e-02 -3.452498093247413635e-02 -1.056434586644172668e-01 -9.523234516382217407e-02 -4.186158627271652222e-02 -1.344355046749114990e-01 1.878268122673034668e-01 1.502056568861007690e-01
-5.772650614380836487e-02 -7.242437452077865601e-02 -2.316275425255298615e-02 -3.483061864972114563e-02 1.453976184129714966e-01 -5.995042994618415833e-02 -1.951946020126342773e-01 7.226499170064926147e-02 1.952710002660751343e-01 -2.646664679050445557e-01 -1.514384448528289795e-01 -1.687718741595745087e-02 1.836188882589340210e-01 -1.458476930856704712e-01 -9.645543247461318970e-02 3.890151157975196838e-02 7.155966758728027344e-02 -1.242643296718597412e-01 -7.610747218132019043e-02 9.613293409347534180e-02 -2.190023809671401978e-01 -5.100431293249130249e-02 4.367419779300689697e-01 -4.591727256774902344e-02 -2.802082896232604980e-01 3.236151635646820068e-01 2.760425209999084473e-01 -1.544648259878158569e-01 2.693251334130764008e-02 -2.653724141418933868e-02 3.966168165206909180e-01 5.800436809659004211e-02
-8.842834085226058960e-02 -3.922533988952636719e-02 2.383149117231369019e-01 -9.314746409654617310e-02 -5.436637997627258301e-02 1.038448363542556763e-01 -8.550846949219703674e-03 -1.655569076538085938e-01 -4.723715409636497498e-02 1.109292507171630859e-01 1.691513508558273315e-02 4.259646683931350708e-02 9.030056744813919067e-02 -3.199082314968109131e-01 -2.269810289144515991e-01 -4.319350235164165497e-03 2.580871246755123138e-02 3.311694562435150146e-01 2.560893259942531586e-02 2.879580855369567871e-01 -7.488482445478439331e-02 -3.313528746366500854e-02 -1.589044183492660522e-01 -3.129308521747589111e-01 -1.728458404541015625e-01 -1.624630764126777649e-02 2.742107808589935303e-01 3.969501331448554993e-02 5.443507060408592224e-02 -4.775602519512176514e-01 1.962179243564605713e-01 7.103230059146881104e-02
-1.586475372314453125e-01 1.983582675457000732e-01 2.676422707736492157e-02 1.517274230718612671e-01 -8.510961383581161499e-02 8.330809324979782104e-02 -4.362892210483551025e-01 1.360332965850830078e-01 1.284225583076477051e-01 2.134249731898307800e-02 7.652879506349563599e-02 4.256913065910339355e-02 1.117235124111175537e-01 5.057859793305397034e-02 1.119264513254165649e-01 -1.686992049217224121e-01 1.531651243567466736e-03 1.095167323946952820e-01 -3.856812417507171631e-01 2.105844020843505859e-01 -1.517736464738845825e-01 -3.794096410274505615e-01 1.304094940423965454e-01 -1.047110408544540405e-01 -8.054952323436737061e-02 9.811608493328094482e-02 -2.132644951343536377e-01 -2.022599615156650543e-02 1.169585064053535461e-01 -2.406983226537704468e-01 1.464408785104751587e-01 2.301095575094223022e-01
-6.839562207460403442e-03 -2.319256030023097992e-02 -1.021001189947128296e-01 1.333843730390071869e-02 -4.003017544746398926e-01 1.065673902630805969e-01 -6.042277906090021133e-03 -1.678737401962280273e-01 1.495395600795745850e-01 -1.036379411816596985e-01 -1.906845569610595703e-01 1.359742283821105957e-01 1.432095766067504883e-01 -1.687925606966018677e-01 -2.557988092303276062e-02 2.704855240881443024e-02 -3.249400258064270020e-01 -2.276623807847499847e-02 1.878738701343536377e-01 2.817811965942382812e-01 -2.503149509429931641e-01 -2.373549342155456543e-01 -2.153316289186477661e-01 -1.409731954336166382e-01 -2.340458333492279053e-01 5.246843770146369934e-02 3.098627738654613495e-02 -1.324246078729629517e-01 -9.940712898969650269e-02 -3.560214340686798096e-01 4.922815039753913879e-02 1.718648672103881836e-01
2.309152334928512573e-01 -8.469249308109283447e-02 -1.141382381319999695e-02 7.630354166030883789e-02 1.799107491970062256e-01 -5.372761934995651245e-02 -2.313593775033950806e-01 2.466983199119567871e-01 -8.779814839363098145e-02 -3.463299274444580078e-01 1.222207024693489075e-01 -2.561979293823242188e-01 -9.287819266319274902e-02 -2.144815623760223389e-01 -1.754307299852371216e-01 -1.262871176004409790e-01 2.521750628948211670e-01 3.366430848836898804e-02 6.555950641632080078e-02 1.505870819091796875e-01 -4.447075128555297852e-01 -1.580619215965270996e-01 7.375963777303695679e-02 1.932963728904724121e-02 -6.861103326082229614e-02 1.975144296884536743e-01 9.010301530361175537e-02 1.071657706052064896e-02 6.469091773033142090e-02 -1.094367057085037231e-01 1.796848922967910767e-01 2.316604107618331909e-01
-1.120580360293388367e-01 -3.323532044887542725e-01 2.448148652911186218e-02 2.907328074797987938e-03 1.992164701223373413e-01 1.021487042307853699e-01 3.158010914921760559e-02 -5.090815201401710510e-02 -1.074336990714073181e-01 -1.276584863662719727e-01 1.749011427164077759e-01 -1.455861479043960571e-01 -1.414000988006591797e-01 -2.836545407772064209e-01 -1.242329552769660950e-01 -4.004980027675628662e-01 2.677560318261384964e-03 1.146998926997184753e-01 -2.978657782077789307e-01 1.897087246179580688e-01 -2.925134003162384033e-01 -4.874223470687866211e-02 4.466264694929122925e-02 -8.002424240112304688e-02 -1.087018027901649475e-01 1.968827545642852783e-01 2.106159552931785583e-02 1.682989746332168579e-01 1.485481560230255127e-01 -3.246201574802398682e-01 1.405303329229354858e-01 7.745728641748428345e-02
-8.132861554622650146e-02 -3.190315067768096924e-01 9.468914568424224854e-02 -1.074847951531410217e-01 -4.743134230375289917e-02 1.804997920989990234e-01 -1.726353890262544155e-03 6.053366884589195251e-02 -2.275835275650024414e-01 -5.947029218077659607e-03 7.077174633741378784e-02 -1.245293989777565002e-01 1.380733549594879150e-01 -1.779018342494964600e-01 1.937496066093444824e-01 9.828829765319824219e-02 -1.293375492095947266e-01 3.050373122096061707e-02 -1.924200206995010376e-01 2.916415333747863770e-01 -7.830460369586944580e-02 -4.981779679656028748e-02 -1.288312226533889771e-01 -2.738829851150512695e-01 -1.830092519521713257e-01 2.937863171100616455e-01 2.865543365478515625e-01 6.602549552917480469e-02 1.470907628536224365e-01 -3.346807360649108887e-01 2.089442312717437744e-01 1.969462186098098755e-01
-1.310123950242996216e-01 1.102207750082015991e-01 -1.201507002115249634e-01 -5.259427055716514587e-02 1.708889156579971313e-01 -1.099685579538345337e-01 -1.864809393882751465e-01 -3.470446541905403137e-02 -1.922261118888854980e-01 -1.808937191963195801e-01 2.254025489091873169e-01 -1.716344654560089111e-01 -3.408622695133090019e-03 4.352527670562267303e-03 -1.010138317942619324e-01 -1.507975161075592041e-01 7.809880375862121582e-02 -1.889605373144149780e-01 -1.959221661090850830e-01 4.818451404571533203e-01 -2.183282375335693359e-01 7.407384365797042847e-02 7.199271023273468018e-02 -6.267152726650238037e-02 -6.964839994907379150e-02 1.241543218493461609e-01 9.859362989664077759e-02 -2.427990734577178955e-01 7.002535462379455566e-02 3.373618470504879951e-03 4.157856702804565430e-01 2.278951853513717651e-01
-6.131869554519653320e-02 -2.900579571723937988e-02 -2.331630587577819824e-01 -4.692404717206954956e-02 -2.693171799182891846e-01 6.317346543073654175e-02 -9.875248186290264130e-03 9.271655231714248657e-02 -1.918713003396987915e-01 -2.348165363073348999e-01 -2.242901176214218140e-01 1.774777024984359741e-01 1.599525660276412964e-01 1.508069336414337158e-01 -1.789567172527313232e-01 6.003922969102859497e-02 2.078062742948532104e-01 -1.874223910272121429e-02 4.480785876512527466e-02 3.015289902687072754e-01 -2.853481471538543701e-01 2.165941521525382996e-02 1.541752964258193970e-01 1.858078241348266602e-01 -2.811050415039062500e-01 1.483987271785736084e-01 1.226844117045402527e-01 -1.012823730707168579e-01 3.404597938060760498e-01 3.973354771733283997e-02 7.258187979459762573e-02 2.648372948169708252e-01
-2.940517365932464600e-01 -4.241884127259254456e-02 -3.990355134010314941e-02 -2.873572334647178650e-02 2.194286882877349854e-01 1.468571126461029053e-01 -2.014497965574264526e-01 5.427271500229835510e-02 2.354813367128372192e-01 -4.882014542818069458e-02 8.111913502216339111e-02 -6.944059580564498901e-02 -1.558968275785446167e-01 -1.122398022562265396e-02 1.631970889866352081e-02 -1.769946143031120300e-02 -3.370504081249237061e-02 1.512315422296524048e-01 -4.819943383336067200e-02 5.427612736821174622e-02 -2.840247452259063721e-01 -1.353062093257904053e-01 2.831362783908843994e-01 -2.233491241931915283e-01 -3.924036622047424316e-01 1.245985180139541626e-01 3.356050848960876465e-01 -2.028732001781463623e-01 5.508726462721824646e-02 -2.311131209135055542e-01 -5.675226077437400818e-02 2.460871636867523193e-01
-5.402277410030364990e-02 -2.705194950103759766e-01 -1.550531834363937378e-01 -2.018760144710540771e-01 8.605957776308059692e-02 4.920290410518646240e-02 -2.745945751667022705e-01 -1.910005658864974976e-01 -3.798235356807708740e-01 -4.084577038884162903e-02 -2.898351289331912994e-02 1.511150896549224854e-01 1.720777601003646851e-01 -3.167431056499481201e-01 -3.966366872191429138e-02 -1.826804429292678833e-01 2.052238583564758301e-01 -9.463103115558624268e-02 -1.582724004983901978e-01 1.874745041131973267e-01 -8.790169656276702881e-02 -1.120346561074256897e-01 1.512842774391174316e-01 -1.105821505188941956e-01 2.004883810877799988e-02 -3.032006025314331055e-01 9.940399974584579468e-02 4.988770186901092529e-02 2.076056897640228271e-01 -1.865846812725067139e-01 2.098621428012847900e-01 9.788406640291213989e-02
-2.378847077488899231e-02 1.504710912704467773e-01 2.169764190912246704e-01 -2.124626003205776215e-02 -9.355194866657257080e-02 3.183628991246223450e-02 -4.259659051895141602e-01 -6.258235871791839600e-02 6.738293915987014771e-02 -1.098185107111930847e-01 -2.863861434161663055e-02 1.092551201581954956e-01 1.257729977369308472e-01 -5.672443658113479614e-02 1.267030835151672363e-01 -4.208752140402793884e-02 -6.138066202402114868e-02 -1.780900508165359497e-01 1.858291476964950562e-01 2.856567502021789551e-01 -1.153748780488967896e-01 -1.122995764017105103e-01 2.000840902328491211e-01 -6.110153719782829285e-02 -2.496279180049896240e-01 -2.121829539537429810e-01 4.204322099685668945e-01 -8.784187585115432739e-02 -2.661116421222686768e-03 -2.364574968814849854e-01 1.057057678699493408e-01 2.961434721946716309e-01
-1.275727525353431702e-02 9.141832590103149414e-02 -4.775628820061683655e-02 6.513468176126480103e-02 8.979542553424835205e-02 9.065959602594375610e-02 -1.732900142669677734e-01 -4.542816802859306335e-02 -1.032882109284400940e-01 -2.535041570663452148e-01 -1.944981068372726440e-01 -1.315112113952636719e-01 2.907287776470184326e-01 -3.346083760261535645e-01 4.649105668067932129e-02 6.935899704694747925e-02 6.116944551467895508e-02 1.081255972385406494e-01 -2.657475322484970093e-02 5.270182490348815918e-01 -1.538897156715393066e-01 -1.973894983530044556e-01 -9.224418550729751587e-02 -1.370532959699630737e-01 -1.696652770042419434e-01 -1.357324719429016113e-01 -4.354377090930938721e-02 -8.699347823858261108e-02 1.616230979561805725e-02 -3.619459569454193115e-01 -3.926158323884010315e-02 -1.725099980831146240e-01
-3.417455032467842102e-02 7.570855319499969482e-02 7.156660407781600952e-02 4.506361484527587891e-02 -1.200893446803092957e-01 2.118246704339981079e-01 -2.531350553035736084e-01 5.937411636114120483e-02 3.143787384033203125e-02 -1.139828469604253769e-02 2.192337363958358765e-01 -7.463051378726959229e-02 2.485670894384384155e-01 -9.753271192312240601e-02 -2.618550555780529976e-03 2.738283202052116394e-02 -3.102317154407501221e-01 -4.439414292573928833e-02 -1.935736685991287231e-01 1.484756320714950562e-01 -5.053796172142028809e-01 -3.166374564170837402e-02 1.778956949710845947e-01 -1.410263869911432266e-02 1.420526653528213501e-01 3.146384954452514648e-01 -7.598783820867538452e-02 -9.710393846035003662e-02 1.130478829145431519e-01 -2.026396095752716064e-01 2.231198251247406006e-01 2.196716964244842529e-01
-2.101331353187561035e-01 2.105625160038471222e-02 1.523744612932205200e-01 2.246171534061431885e-01 -2.425744980573654175e-01 6.627945601940155029e-02 -3.837143480777740479e-01 1.959142833948135376e-01 2.436687350273132324e-01 -7.951503992080688477e-02 1.205693408846855164e-01 -4.881942272186279297e-02 2.614005804061889648e-01 -1.001722291111946106e-01 9.634277224540710449e-02 -5.789968371391296387e-02 -7.207364588975906372e-02 1.399543583393096924e-01 -3.175947368144989014e-01 2.542674839496612549e-01 -1.923049986362457275e-01 -9.517672657966613770e-02 1.430291980504989624e-01 -2.404414862394332886e-01 1.852833181619644165e-01 6.051153317093849182e-02 -4.178121313452720642e-02 8.482361212372779846e-03 -7.749083638191223145e-02 -2.153327316045761108e-01 8.550434559583663940e-02 2.125000357627868652e-01
-2.736779153347015381e-01 -1.660174280405044556e-01 8.243274688720703125e-02 -1.422356367111206055e-01 1.659957133233547211e-02 -7.768277078866958618e-03 -1.905849575996398926e-01 -1.866643428802490234e-01 -1.480733752250671387e-01 -2.817017734050750732e-01 2.177294790744781494e-01 -1.889730840921401978e-01 1.604293473064899445e-02 -1.467902660369873047e-01 8.923341333866119385e-02 -5.165243521332740784e-02 2.192257344722747803e-01 -7.379796821624040604e-03 1.744374632835388184e-01 2.150728702545166016e-01 -1.711605191230773926e-01 -1.965965032577514648e-01 -1.702081710100173950e-01 -5.091113969683647156e-02 -1.597804129123687744e-01 2.195259630680084229e-01 -1.309542357921600342e-01 1.570602133870124817e-02 -6.026384606957435608e-02 1.533901691436767578e-01 2.520400881767272949e-01 4.196030199527740479e-01
9.351998567581176758e-02 1.533211022615432739e-01 1.077219657599925995e-02 -3.360592424869537354e-01 -1.509780734777450562e-01 4.746397584676742554e-02 -3.951359540224075317e-02 -1.168692484498023987e-01 7.641869783401489258e-02 7.088124752044677734e-02 -1.708269715309143066e-01 -2.482041716575622559e-01 1.868963986635208130e-01 -3.151499629020690918e-01 1.851902157068252563e-02 7.866467349231243134e-03 6.632284820079803467e-02 1.571040302515029907e-01 -1.302629858255386353e-01 4.120457470417022705e-01 -1.203454732894897461e-01 -1.246685348451137543e-02 3.417640328407287598e-01 -1.938546746969223022e-01 -8.737377077341079712e-02 -1.967505663633346558e-01 1.960565000772476196e-01 8.011212199926376343e-02 -4.896169528365135193e-02 -2.526472508907318115e-01 1.526748538017272949e-01 1.119479611515998840e-01
-1.918026506900787354e-01 -1.083320006728172302e-01 -2.508898824453353882e-02 -5.083112791180610657e-02 -5.710637196898460388e-02 1.418379694223403931e-01 -3.191709518432617188e-01 -1.414000838994979858e-01 1.364336162805557251e-01 -1.146787032485008240e-01 -3.441345989704132080e-01 2.391902953386306763e-01 5.387844890356063843e-02 -3.476526737213134766e-01 -8.626087754964828491e-02 -1.895515993237495422e-02 1.656419970095157623e-02 -1.389400511980056763e-01 7.173789292573928833e-02 1.711954623460769653e-01 -1.777845621109008789e-01 -2.525667250156402588e-01 3.781607002019882202e-02 -1.789687722921371460e-01 -4.035979509353637695e-02 7.177102845162153244e-03 -2.367648482322692871e-01 4.609698429703712463e-02 -2.447237223386764526e-01 -1.916582733392715454e-01 2.675385773181915283e-01 2.304245382547378540e-01
-3.740602359175682068e-02 2.983290329575538635e-02 -2.706985771656036377e-01 1.560115367174148560e-01 -2.692719921469688416e-02 2.271867729723453522e-02 -2.092710584402084351e-01 -1.657428219914436340e-02 3.039303980767726898e-02 -2.065900154411792755e-02 -1.562547832727432251e-01 -4.944551363587379456e-02 2.805963754653930664e-01 8.900776505470275879e-02 8.386123180389404297e-02 -1.108018234372138977e-01 -1.235620304942131042e-01 -1.239042133092880249e-01 -3.010625243186950684e-01 1.199337765574455261e-01 -1.723668575286865234e-01 3.560633212327957153e-02 2.199925482273101807e-02 -3.621978759765625000e-01 -1.376505941152572632e-01 1.643252521753311157e-01 -4.536849632859230042e-02 -3.198926448822021484e-01 1.960780769586563110e-01 -2.365990309044718742e-03 2.694983482360839844e-01 4.011136293411254883e-01
-2.295452728867530823e-02 1.877109408378601074e-01 4.187410697340965271e-02 -2.705555856227874756e-01 -2.015261650085449219e-01 1.315214782953262329e-01 -2.977771162986755371e-01 -4.112738743424415588e-02 -3.916440904140472412e-02 8.747700601816177368e-02 -1.494191493839025497e-02 2.601342648267745972e-02 -2.738357484340667725e-01 -2.100210934877395630e-01 -1.888475008308887482e-02 -1.533431001007556915e-02 1.323516219854354858e-01 2.078814804553985596e-01 8.591189980506896973e-02 2.965756952762603760e-01 -3.173362612724304199e-01 2.401863932609558105e-01 1.314312666654586792e-01 -1.544096171855926514e-01 -1.817048341035842896e-01 -5.421871319413185120e-02 -2.894496358931064606e-02 -1.062166318297386169e-01 -2.680459804832935333e-02 -2.552732825279235840e-01 1.922814995050430298e-01 3.236177861690521240e-01
-1.290870606899261475e-01 -1.060416325926780701e-01 4.314270988106727600e-02 -7.607087492942810059e-02 2.823861241340637207e-01 -1.678445339202880859e-01 -2.114262729883193970e-01 -1.762770563364028931e-01 8.037022501230239868e-02 -1.660784520208835602e-02 1.619322448968887329e-01 -2.036298215389251709e-01 1.063022017478942871e-01 -2.072621881961822510e-01 -3.003006875514984131e-01 5.524722114205360413e-02 4.265546053647994995e-02 1.311023980379104614e-01 1.141061261296272278e-01 1.624366790056228638e-01 -1.981809139251708984e-01 -6.508237123489379883e-02 -5.458414554595947266e-02 -2.887467443943023682e-01 -1.553037464618682861e-01 -1.659089177846908569e-01 4.089676961302757263e-02 -6.734807044267654419e-02 2.105227112770080566e-01 -4.682850837707519531e-02 1.133952438831329346e-01 5.033279061317443848e-01
-1.450339257717132568e-01 1.873780973255634308e-02 -9.336332231760025024e-02 -2.686628401279449463e-01 8.760427683591842651e-02 -2.205971181392669678e-01 -9.522508084774017334e-02 1.122624501585960388e-01 1.179599910974502563e-01 -1.361657679080963135e-01 3.647386729717254639e-01 -1.906594038009643555e-01 1.278304457664489746e-01 1.184575818479061127e-02 9.479852020740509033e-02 1.316915899515151978e-01 5.847662687301635742e-02 2.857178635895252228e-02 3.034045454114675522e-03 2.550378739833831787e-01 -3.260561227798461914e-01 8.058206737041473389e-02 2.570407651364803314e-02 -4.060715064406394958e-02 -2.614062726497650146e-01 1.735663115978240967e-01 4.061559140682220459e-01 -1.736540943384170532e-01 -6.445059925317764282e-02 -8.431456983089447021e-02 2.549205720424652100e-01 1.443219333887100220e-01
-2.334747314453125000e-01 -3.983264788985252380e-02 -3.040992319583892822e-01 -1.159907057881355286e-01 -1.292655020952224731e-01 -2.069010883569717407e-01 -1.169176176190376282e-01 1.812022775411605835e-01 8.616977185010910034e-02 -2.092538401484489441e-02 -2.121472731232643127e-03 1.464233696460723877e-01 2.913181781768798828e-01 -3.068376779556274414e-01 1.262068003416061401e-01 2.817955240607261658e-02 -4.714065417647361755e-02 -3.362231701612472534e-02 2.039940357208251953e-01 4.999122619628906250e-01 -1.171246469020843506e-01 -2.141106575727462769e-01 4.976438730955123901e-02 -2.210425138473510742e-01 -7.610978627781150863e-06 6.053920835256576538e-02 1.351939290761947632e-01 -1.661558896303176880e-01 1.112692728638648987e-01 -1.379630435258150101e-02 1.826455295085906982e-01 -7.515759766101837158e-02
6.306567788124084473e-02 -3.675506636500358582e-02 -1.227807104587554932e-01 -2.542882859706878662e-01 -2.800265848636627197e-01 1.033246815204620361e-01 -7.161657512187957764e-02 7.272434979677200317e-02 -1.902623325586318970e-01 -1.292788088321685791e-01 6.733215600252151489e-02 -2.075517475605010986e-01 1.698197796940803528e-02 -4.277656376361846924e-01 -3.459055349230766296e-02 -9.674671292304992676e-02 -1.104388386011123657e-01 7.517158985137939453e-03 1.813874840736389160e-01 3.522609174251556396e-01 7.920610904693603516e-02 -6.400738656520843506e-02 2.127251178026199341e-01 -2.131554037332534790e-01 1.510638445615768433e-01 -2.970982715487480164e-02 -1.693297550082206726e-02 -2.769639790058135986e-01 2.318161129951477051e-01 -2.207034677267074585e-01 1.722875982522964478e-01 1.339496970176696777e-01
-1.222571730613708496e-01 -3.673602342605590820e-01 1.221683472394943237e-01 9.393812157213687897e-03 2.396320104598999023e-01 3.585581108927726746e-02 -1.444377154111862183e-01 6.842631101608276367e-02 -4.023181647062301636e-02 -2.666105329990386963e-01 7.484449446201324463e-02 -9.689734131097793579e-02 -7.606514263898134232e-03 -4.084354341030120850e-01 -1.987292021512985229e-01 -2.935305535793304443e-01 -5.802933126688003540e-02 8.862117677927017212e-02 -2.593871057033538818e-01 1.776927262544631958e-01 -4.031046926975250244e-01 6.210379302501678467e-03 9.057677537202835083e-02 -3.569625690579414368e-02 7.191508263349533081e-02 4.792803898453712463e-02 1.089833527803421021e-01 6.569505482912063599e-02 1.775658726692199707e-01 -1.407720148563385010e-01 -4.737518355250358582e-02 1.061640158295631409e-01
-4.154184833168983459e-02 8.394492417573928833e-02 -1.232394427061080933e-01 1.937232017517089844e-01 9.841015189886093140e-02 -1.761541515588760376e-02 -2.196136862039566040e-01 -1.678312122821807861e-01 -1.114776730537414551e-01 -1.498485356569290161e-01 4.493473842740058899e-02 1.314231604337692261e-01 4.703970849514007568e-01 5.088046193122863770e-02 -8.146998286247253418e-02 -1.139989495277404785e-02 -2.626889348030090332e-01 2.713976055383682251e-02 -2.858331799507141113e-01 1.936415284872055054e-01 -3.065065741539001465e-01 4.574584960937500000e-02 -4.797057807445526123e-02 -1.522814184427261353e-01 -3.145155906677246094e-01 1.587263792753219604e-01 -7.548181712627410889e-02 -2.093203961849212646e-01 1.333368569612503052e-02 -1.712572947144508362e-02 1.059580072760581970e-01 2.674354016780853271e-01
-1.619540005922317505e-01 1.429224461317062378e-01 -3.066960275173187256e-01 -4.073727503418922424e-02 -2.463686279952526093e-02 -2.338180392980575562e-01 -6.180651858448982239e-02 2.279502749443054199e-01 -3.979207575321197510e-02 -8.656429499387741089e-02 9.449074417352676392e-02 6.146565824747085571e-02 2.228314429521560669e-01 -2.065278589725494385e-01 2.004013955593109131e-01 -7.929538190364837646e-02 6.916685961186885834e-03 -2.173057198524475098e-02 2.192151695489883423e-01 4.496840834617614746e-01 -7.756452262401580811e-02 -1.385150402784347534e-01 1.111587136983871460e-01 -3.360962569713592529e-01 -1.370211392641067505e-01 7.877045124769210815e-02 6.235102936625480652e-02 -1.041196361184120178e-01 1.952119022607803345e-01 -2.016771584749221802e-01 2.526474297046661377e-01 -4.891290888190269470e-02
-1.758266836404800415e-01 6.242461502552032471e-02 5.032671149820089340e-03 -1.660563349723815918e-01 -6.359264254570007324e-02 -9.424325078725814819e-02 8.881826885044574738e-03 1.419470459222793579e-01 -1.811851859092712402e-01 4.815584793686866760e-02 -1.805756054818630219e-02 1.080775409936904907e-01 1.915353983640670776e-01 -2.020694315433502197e-01 -3.558512777090072632e-02 -6.984749436378479004e-02 -2.553346455097198486e-01 2.780967354774475098e-01 -1.837275326251983643e-01 3.198499679565429688e-01 1.836216636002063751e-02 -1.044707447290420532e-01 -1.520697176456451416e-01 -1.722642779350280762e-01 -2.686379849910736084e-01 -9.200946241617202759e-02 2.631995379924774170e-01 -2.297785580158233643e-01 5.082010477781295776e-02 -3.581397831439971924e-01 3.035793006420135498e-01 7.253514975309371948e-02
2.074112743139266968e-01 1.564816087484359741e-01 4.696755856275558472e-02 9.082264453172683716e-02 -1.142865139991044998e-02 5.870045721530914307e-02 -4.239416420459747314e-01 7.575293630361557007e-02 -2.050786465406417847e-02 -3.378959000110626221e-01 -1.448523160070180893e-02 6.696454435586929321e-02 -1.216301694512367249e-01 -1.220802515745162964e-01 -1.961505971848964691e-02 -1.171676367521286011e-01 -4.008651711046695709e-03 -2.484915405511856079e-01 -2.546756863594055176e-01 1.805565655231475830e-01 -4.654583334922790527e-01 3.219605237245559692e-02 -2.484096400439739227e-02 6.711518019437789917e-02 2.992432937026023865e-02 6.621982157230377197e-02 8.022033423185348511e-02 -3.649264946579933167e-02 1.922343969345092773e-01 -1.700516045093536377e-01 2.041235715150833130e-01 2.593833506107330322e-01
2.098599970340728760e-01 3.546166047453880310e-02 -2.102590352296829224e-01 1.297265440225601196e-01 -4.580719396471977234e-03 -3.587361657992005348e-03 -1.464938670396804810e-01 -2.248481847345829010e-02 -1.031440719962120056e-01 -1.413309597410261631e-03 2.321255058050155640e-01 -4.725833609700202942e-02 -5.305841565132141113e-02 -2.615357339382171631e-01 -1.468844264745712280e-01 1.774694174528121948e-01 4.114031791687011719e-02 5.145857483148574829e-02 -1.663434803485870361e-01 3.107506632804870605e-01 -4.934061169624328613e-01 -8.098648488521575928e-02 3.190081939101219177e-02 -4.060209989547729492e-01 3.318786993622779846e-02 3.327454999089241028e-02 -1.350259333848953247e-01 -7.526879757642745972e-02 -1.569037139415740967e-01 -1.917526274919509888e-01 1.308190971612930298e-01 1.776437908411026001e-01
-3.160905241966247559e-01 -6.812763214111328125e-02 -1.003425046801567078e-01 -4.572766646742820740e-02 -3.956103622913360596e-01 1.115820705890655518e-01 -2.557188868522644043e-01 -1.833057701587677002e-01 1.534874290227890015e-01 -1.503740251064300537e-02 -2.723123179748654366e-03 9.437605738639831543e-02 7.716352702118456364e-04 1.819932609796524048e-01 -2.779301255941390991e-02 -1.669116318225860596e-02 -1.940378360450267792e-02 -1.856994926929473877e-01 -1.289544105529785156e-01 4.048734307289123535e-01 2.305326797068119049e-02 -1.925948858261108398e-01 -4.530357941985130310e-02 -2.448933273553848267e-01 -1.335372477769851685e-01 -5.251205340027809143e-02 3.337908089160919189e-01 -9.787692874670028687e-02 5.247972905635833740e-02 -2.551351785659790039e-01 1.537627875804901123e-01 -1.798729971051216125e-02
-8.304996788501739502e-02 2.006393484771251678e-02 6.749659031629562378e-02 5.821199715137481689e-02 1.023898657876998186e-04 6.033676862716674805e-02 -4.510394111275672913e-02 3.730573877692222595e-02 -1.520766168832778931e-01 -7.278046756982803345e-02 1.082069724798202515e-01 -3.546584397554397583e-02 2.882446646690368652e-01 -4.901615530252456665e-02 -1.180424168705940247e-01 -2.073906362056732178e-01 2.001915574073791504e-01 -1.480940878391265869e-01 6.464858353137969971e-02 4.251387417316436768e-01 -2.947569787502288818e-01 -1.611838042736053467e-01 1.307988539338111877e-02 -1.583503782749176025e-01 -6.759222596883773804e-02 2.004796564579010010e-01 2.666258513927459717e-01 -1.147457957267761230e-01 8.984587341547012329e-02 1.168003585189580917e-02 5.211141705513000488e-01 6.452453322708606720e-03
-2.254350483417510986e-01 9.550359100103378296e-03 -1.015435755252838135e-01 -9.999106079339981079e-02 -3.404425978660583496e-01 -2.855988568626344204e-04 -2.465473264455795288e-01 -2.549859285354614258e-01 1.132893934845924377e-02 1.230290383100509644e-01 -2.731966786086559296e-02 4.691205918788909912e-02 1.995634734630584717e-01 -4.001542925834655762e-02 -1.413397341966629028e-01 1.175680905580520630e-01 -5.230878479778766632e-03 -8.521916717290878296e-02 -3.585529699921607971e-02 1.451550275087356567e-01 1.090918947011232376e-02 9.385889768600463867e-02 1.416431069374084473e-01 -3.287122547626495361e-01 -4.540585875511169434e-01 -4.853273276239633560e-03 1.315772384405136108e-01 6.974261254072189331e-02 5.937803164124488831e-02 -2.710914015769958496e-01 3.435297608375549316e-01 5.958011373877525330e-02
2.478777244687080383e-02 7.763548940420150757e-02 -3.359391391277313232e-01 -2.907470464706420898e-01 3.150487691164016724e-02 -8.044885843992233276e-02 -8.233417570590972900e-02 -1.880207657814025879e-01 -1.319121122360229492e-01 1.367770582437515259e-01 2.538551688194274902e-01 1.061439812183380127e-01 5.852701514959335327e-02 -2.710946202278137207e-01 -1.978164911270141602e-01 -1.631067395210266113e-01 5.596115440130233765e-02 1.648282557725906372e-01 2.003888934850692749e-01 2.238404601812362671e-01 -2.224325239658355713e-01 9.283614903688430786e-02 -1.428536474704742432e-01 -1.862019002437591553e-01 -1.428271830081939697e-01 -3.024230897426605225e-02 -1.934047602117061615e-02 -1.050981655716896057e-01 1.154224798083305359e-01 -8.382172882556915283e-02 2.417466938495635986e-01 3.829442262649536133e-01
-1.311944872140884399e-01 9.620763361454010010e-02 -3.202943205833435059e-01 1.110504195094108582e-01 -2.801474370062351227e-02 3.616615757346153259e-02 1.479028612375259399e-01 -2.748679518699645996e-01 -1.500237584114074707e-01 -1.268526017665863037e-01 -4.969301819801330566e-02 -1.387800425291061401e-01 1.300030201673507690e-01 3.623881610110402107e-03 6.956066191196441650e-02 -2.841917574405670166e-01 -5.197813361883163452e-02 8.157297968864440918e-02 -5.478200316429138184e-02 2.376767247915267944e-01 -2.702622413635253906e-01 1.279653012752532959e-01 1.868648827075958252e-01 -3.948826193809509277e-01 -3.399229049682617188e-01 -7.009905576705932617e-02 6.170478835701942444e-02 1.690923422574996948e-01 -4.789048433303833008e-02 -2.769495248794555664e-01 1.233096569776535034e-01 8.356410078704357147e-03
-8.807393163442611694e-02 -1.824213415384292603e-01 -4.667558893561363220e-02 9.441518783569335938e-02 -2.473092228174209595e-01 -7.380855828523635864e-02 -2.709588706493377686e-01 -4.129661247134208679e-03 1.777180880308151245e-01 -3.628141060471534729e-02 -2.275768816471099854e-01 9.421009570360183716e-03 1.789198070764541626e-01 -1.978541463613510132e-01 3.490726277232170105e-02 -1.373304277658462524e-01 -1.215640604496002197e-01 -2.582789063453674316e-01 6.054165586829185486e-02 -1.329250335693359375e-01 -3.108802735805511475e-01 3.176452592015266418e-02 -2.835446968674659729e-02 -2.118701338768005371e-01 -2.894383370876312256e-01 2.678485214710235596e-01 1.343409996479749680e-02 -7.255556434392929077e-02 -3.969259932637214661e-02 -2.318142056465148926e-01 2.563810348510742188e-01 3.219241797924041748e-01
-4.167764261364936829e-02 -2.320961654186248779e-01 9.590626694262027740e-03 1.393722146749496460e-01 -6.718163937330245972e-02 1.605612784624099731e-01 -3.871020302176475525e-02 -1.647379994392395020e-01 -1.069678664207458496e-01 -2.860300540924072266e-01 -7.949008047580718994e-02 7.178811728954315186e-02 -3.517320379614830017e-02 -2.935462296009063721e-01 -3.665168285369873047e-01 -7.493441551923751831e-02 1.917742788791656494e-01 2.135029882192611694e-01 8.297132700681686401e-02 3.956388235092163086e-01 -2.283675670623779297e-01 1.722833216190338135e-01 9.357608109712600708e-02 -1.073509901762008667e-01 -4.241951927542686462e-02 8.743163198232650757e-02 2.706794738769531250e-01 1.576488018035888672e-01 2.758675254881381989e-02 -3.371018543839454651e-02 -6.581494957208633423e-02 2.686658203601837158e-01
2.589701116085052490e-02 -1.122998818755149841e-01 -2.379796653985977173e-01 -8.260234445333480835e-02 -1.389414668083190918e-01 -7.411190867424011230e-02 -1.579876542091369629e-01 -1.435622721910476685e-01 -2.348250150680541992e-01 -1.867769807577133179e-01 -6.019559875130653381e-02 3.445012122392654419e-02 -1.290600597858428955e-01 -4.522053897380828857e-01 -3.684140741825103760e-02 -8.179964870214462280e-02 -5.298036709427833557e-02 1.060520857572555542e-01 1.673447191715240479e-01 1.968205124139785767e-01 -2.145947068929672241e-01 -1.041994765400886536e-01 2.742320895195007324e-01 -1.552062034606933594e-01 -3.575685322284698486e-01 6.600814312696456909e-02 6.707304716110229492e-02 8.201330155134201050e-02 7.639107853174209595e-02 -2.885720133781433105e-01 -5.510030686855316162e-02 -2.372333705425262451e-01
-4.009822309017181396e-01 -8.056614547967910767e-02 -1.909836428239941597e-03 -1.620860844850540161e-01 1.135213226079940796e-01 3.173245489597320557e-02 -2.578696906566619873e-01 1.488396227359771729e-01 1.230928972363471985e-01 -2.387192249298095703e-01 3.375359177589416504e-01 9.205898642539978027e-02 1.735461950302124023e-01 -5.482961237430572510e-02 2.207735739648342133e-02 -1.386679857969284058e-01 -1.845433935523033142e-02 3.822484612464904785e-02 -2.089983969926834106e-01 2.622721791267395020e-01 -2.599658966064453125e-01 3.162578642368316650e-01 1.308571696281433105e-01 -6.010513287037611008e-03 -1.060953140258789062e-01 2.474780753254890442e-02 4.288301989436149597e-02 -2.277404814958572388e-01 -7.675157487392425537e-02 -2.795439213514328003e-02 2.772481441497802734e-01 9.152009338140487671e-02
-9.922543168067932129e-02 1.320480257272720337e-01 -1.589233428239822388e-01 -1.879820227622985840e-02 -7.966743409633636475e-02 -3.145952522754669189e-01 -1.731905043125152588e-01 2.284567207098007202e-01 -1.154034435749053955e-01 -2.429567649960517883e-02 -2.129535004496574402e-02 8.664701133966445923e-02 4.021503627300262451e-01 -2.164512574672698975e-01 1.696657091379165649e-01 -1.432467699050903320e-01 -8.456996828317642212e-02 -1.150927245616912842e-01 5.074507370591163635e-02 4.358634352684020996e-01 -6.221123784780502319e-02 -1.856820136308670044e-01 5.686933547258377075e-02 -1.760805845260620117e-01 -2.931788861751556396e-01 -3.205909160897135735e-03 6.134767085313796997e-02 -1.132223382592201233e-01 1.451288312673568726e-01 -2.264664880931377411e-02 2.316047698259353638e-01 1.286525130271911621e-01
2.604542486369609833e-02 -1.572853699326515198e-02 -2.284039109945297241e-01 -1.500917077064514160e-01 1.088989302515983582e-01 -1.600747406482696533e-01 -2.877151966094970703e-01 6.068289279937744141e-02 1.859805434942245483e-01 -2.272303253412246704e-01 -2.653453946113586426e-01 -4.042090848088264465e-02 2.765957713127136230e-01 -4.055674374103546143e-01 1.054932996630668640e-01 -1.216771379113197327e-01 -5.908068269491195679e-02 2.215958200395107269e-03 1.590560376644134521e-01 5.797387659549713135e-02 -3.320823907852172852e-01 -9.433045238256454468e-02 6.893827021121978760e-02 -1.936443150043487549e-01 -5.197798088192939758e-02 5.772984772920608521e-02 -2.265186309814453125e-01 -1.490026265382766724e-01 3.397649526596069336e-02 -1.507077664136886597e-01 1.077289804816246033e-01 2.581512928009033203e-01
-2.702050209045410156e-01 1.064852103590965271e-01 8.327389508485794067e-02 1.126029118895530701e-01 -2.776944935321807861e-01 4.552285075187683105e-01 -2.646212279796600342e-01 -9.707401692867279053e-02 1.484028846025466919e-01 -2.385113537311553955e-01 -5.132482945919036865e-02 1.323170512914657593e-01 -2.077030688524246216e-01 -1.583446115255355835e-01 -6.900953501462936401e-02 -2.660860307514667511e-02 5.305512249469757080e-02 -6.053574383258819580e-02 -6.059655547142028809e-02 3.842982053756713867e-01 -1.533341258764266968e-01 -2.630654275417327881e-01 8.726642467081546783e-03 -9.051066823303699493e-03 7.120624929666519165e-02 7.317218184471130371e-02 2.168360352516174316e-01 -2.979079959914088249e-03 -1.176438927650451660e-01 -1.724948883056640625e-01 6.885614246129989624e-02 5.484500154852867126e-02
-8.901502937078475952e-02 -4.692522343248128891e-03 -1.767634153366088867e-01 -5.725851282477378845e-02 -2.809980809688568115e-01 3.570142686367034912e-01 -2.324098050594329834e-01 -3.437614813446998596e-02 -5.394434090703725815e-03 6.609354168176651001e-02 6.878027319908142090e-02 1.943123340606689453e-01 -1.285052299499511719e-01 -6.264092028141021729e-02 -8.068779110908508301e-02 -6.441123038530349731e-02 7.657989859580993652e-02 2.511518597602844238e-01 -5.960288643836975098e-02 2.800640761852264404e-01 -3.346912860870361328e-01 -3.114769235253334045e-02 1.313526183366775513e-01 -1.774480938911437988e-01 -3.994176685810089111e-01 -3.866351023316383362e-02 4.680946469306945801e-02 7.772015035152435303e-02 -7.929081469774246216e-02 -1.483674645423889160e-01 -8.102124929428100586e-02 3.180373311042785645e-01
-2.209002268500626087e-04 -1.674872338771820068e-01 5.183159559965133667e-02 -1.543689332902431488e-02 -2.680521607398986816e-01 2.143239788711071014e-02 -3.993701934814453125e-01 1.118085533380508423e-02 1.424777805805206299e-01 4.509145393967628479e-02 -1.846256107091903687e-01 3.782282397150993347e-02 1.632260531187057495e-01 -1.150518432259559631e-01 4.079247638583183289e-02 -2.763600051403045654e-01 -1.028941199183464050e-01 -2.068731635808944702e-01 8.088298887014389038e-02 3.395693004131317139e-02 -2.576723098754882812e-01 6.226370111107826233e-02 -2.705104835331439972e-02 -2.392462641000747681e-01 -3.512608706951141357e-01 2.059889584779739380e-01 -1.324918717145919800e-01 -6.456889957189559937e-02 -2.381542325019836426e-01 -2.008965313434600830e-01 1.471739858388900757e-01 2.563673257827758789e-01
-8.012479543685913086e-02 7.668846845626831055e-02 -2.676577568054199219e-01 -2.731004357337951660e-01 2.832632698118686676e-02 2.761154994368553162e-02 -1.477944403886795044e-01 -3.298113495111465454e-02 -3.374497294425964355e-01 -1.941841095685958862e-02 -5.197195336222648621e-02 -4.463572055101394653e-02 1.211322695016860962e-01 -3.929108679294586182e-01 -2.483042329549789429e-01 -2.160912156105041504e-01 1.468921303749084473e-01 1.606342494487762451e-01 -1.915384829044342041e-01 2.921837270259857178e-01 -9.898420423269271851e-02 2.810483276844024658e-01 7.148575782775878906e-02 -5.371037870645523071e-02 -4.208265617489814758e-02 3.215190768241882324e-02 -1.408881098031997681e-01 -9.987362474203109741e-02 -1.442347913980484009e-01 -1.094408780336380005e-01 2.081627547740936279e-01 2.137100249528884888e-01
1.447399407625198364e-01 -8.970276266336441040e-02 1.779183559119701385e-02 -2.547805607318878174e-01 -3.063206076622009277e-01 -5.052584409713745117e-02 -1.043799519538879395e-02 -1.469638384878635406e-02 -1.431536078453063965e-01 5.258952081203460693e-02 -1.280650049448013306e-01 -3.205903470516204834e-01 8.626604825258255005e-02 -3.339585065841674805e-01 7.929607480764389038e-02 -2.748067118227481842e-02 -4.470482841134071350e-02 2.512396574020385742e-01 -9.177756309509277344e-02 4.398002028465270996e-01 -2.769814133644104004e-01 -2.479467913508415222e-02 2.268924415111541748e-01 -2.387179294601082802e-03 -1.863626018166542053e-02 -1.292808502912521362e-01 1.231080144643783569e-01 6.910349428653717041e-02 -6.298545747995376587e-02 -3.119152784347534180e-01 7.505300641059875488e-02 3.072134591639041901e-02
1.638514250516891479e-01 1.091017387807369232e-02 -2.227681428194046021e-01 -2.386111170053482056e-01 -5.437568761408329010e-03 9.636330604553222656e-02 -1.924946904182434082e-01 -2.140651047229766846e-01 4.782597720623016357e-02 7.310975342988967896e-02 -1.514321714639663696e-01 -1.607066094875335693e-01 3.283483162522315979e-02 -4.456385672092437744e-01 -5.671818926930427551e-02 -5.721118301153182983e-02 -8.603535592555999756e-02 2.625078856945037842e-01 -3.294952586293220520e-02 4.378034770488739014e-01 -2.640702128410339355e-01 -8.014354854822158813e-02 -4.781732335686683655e-02 -1.149886772036552429e-01 -2.358920574188232422e-01 -2.581269145011901855e-01 6.431438773870468140e-02 6.781481206417083740e-02 -5.818898975849151611e-02 -9.505786746740341187e-02 8.634307980537414551e-02 -1.024312991648912430e-02
-8.215680718421936035e-02 1.061831861734390259e-01 -4.842090886086225510e-03 -1.028542891144752502e-01 1.714854985475540161e-01 2.145632952451705933e-01 -1.437088660895824432e-02 -4.994823038578033447e-02 -2.085407525300979614e-01 -2.819738984107971191e-01 -1.346933245658874512e-01 5.042035505175590515e-02 2.059661448001861572e-01 -4.075627624988555908e-01 2.311854362487792969e-01 -1.868001073598861694e-01 -1.292997598648071289e-01 1.863296329975128174e-01 8.740419149398803711e-02 2.285543233156204224e-01 -2.044285461306571960e-02 -3.092730641365051270e-01 1.923004239797592163e-01 -2.348627895116806030e-01 -9.887340664863586426e-02 -6.315375864505767822e-02 -7.322624325752258301e-02 -1.727193444967269897e-01 -4.322379454970359802e-02 -1.528650224208831787e-01 1.838570833206176758e-01 2.124953567981719971e-01
-3.877002280205488205e-03 -5.883204936981201172e-02 -1.450070440769195557e-01 -7.976234704256057739e-02 -2.420437783002853394e-01 3.975524380803108215e-02 -4.173372685909271240e-01 -2.193177863955497742e-02 -2.411985248327255249e-01 -1.670978963375091553e-01 -2.685723900794982910e-01 4.742161929607391357e-02 3.043380007147789001e-02 -2.280235886573791504e-01 -1.027672886848449707e-01 -8.651261776685714722e-02 -2.039861083030700684e-01 2.043179571628570557e-01 4.090604186058044434e-02 3.216517567634582520e-01 -2.206844389438629150e-01 -9.189017117023468018e-02 1.624832004308700562e-01 -2.194358408451080322e-01 -3.306518793106079102e-01 -1.343525797128677368e-01 4.296904429793357849e-02 1.024610325694084167e-01 1.207840219140052795e-01 -6.645847856998443604e-02 4.324124380946159363e-02 -1.486062258481979370e-01
-3.280031979084014893e-01 -1.030953302979469299e-01 -6.939239334315061569e-03 -3.974833786487579346e-01 1.443373262882232666e-01 2.310134656727313995e-02 -2.295593172311782837e-01 9.693130105733871460e-02 -1.145758628845214844e-01 -2.806538939476013184e-01 4.816717281937599182e-02 7.659804541617631912e-03 4.998057335615158081e-02 -1.683305650949478149e-01 -7.041152566671371460e-02 -4.919450730085372925e-02 1.703661866486072540e-02 -1.133678480982780457e-01 -3.531829416751861572e-01 1.234203800559043884e-01 -2.532087862491607666e-01 4.256292060017585754e-02 2.413817681372165680e-02 4.567340482026338577e-03 7.170267403125762939e-02 3.921446576714515686e-02 2.557283043861389160e-01 -1.913483589887619019e-01 3.709068298339843750e-01 -9.626822173595428467e-02 8.878375589847564697e-02 1.573040485382080078e-01
4.831570386886596680e-02 5.839020758867263794e-02 -3.299763798713684082e-02 -1.978927105665206909e-01 -2.508699297904968262e-01 5.834722146391868591e-02 -1.677869074046611786e-02 6.750900298357009888e-02 4.958784952759742737e-02 -4.113933145999908447e-01 -2.537414431571960449e-01 -1.046872977167367935e-02 -1.144283339381217957e-01 -1.821270138025283813e-01 7.766406983137130737e-02 3.916417248547077179e-03 1.708953380584716797e-01 -5.169351398944854736e-02 8.269285410642623901e-02 4.037126898765563965e-01 -3.736800253391265869e-01 5.612628534436225891e-02 1.551977992057800293e-01 1.274763196706771851e-01 -7.952857762575149536e-02 -7.165325433015823364e-02 1.333627104759216309e-01 -2.068882733583450317e-01 1.666900888085365295e-02 3.036628365516662598e-01 1.204850971698760986e-01 1.744757741689682007e-01
5.862555280327796936e-02 -1.095983535051345825e-01 -6.834623217582702637e-02 -4.261588212102651596e-03 -6.754000484943389893e-02 -1.606373637914657593e-01 -3.814543485641479492e-01 2.732173204421997070e-01 -7.157112658023834229e-02 -4.472274333238601685e-02 2.926662564277648926e-01 -3.732766211032867432e-02 9.476660192012786865e-02 -1.097027212381362915e-01 -2.886913716793060303e-01 -1.840846389532089233e-01 3.262680396437644958e-02 9.346992522478103638e-02 -1.211557164788246155e-01 5.263307094573974609e-01 -2.166356891393661499e-01 -7.073196023702621460e-02 -2.997776493430137634e-03 5.941160395741462708e-02 -1.419248133897781372e-01 2.746723592281341553e-01 1.359948664903640747e-01 -2.216114662587642670e-02 -1.159596145153045654e-01 -9.005913883447647095e-02 5.714967474341392517e-02 -2.351083792746067047e-02
1.450617238879203796e-02 -1.971185952425003052e-01 -1.195985525846481323e-01 -1.573738753795623779e-01 3.219577670097351074e-02 -2.625571750104427338e-02 -2.811550796031951904e-01 -1.124854460358619690e-01 -3.319700956344604492e-01 6.343408487737178802e-03 -2.503501176834106445e-01 -1.643915772438049316e-01 9.956271201372146606e-02 -1.115436702966690063e-01 -1.758223623037338257e-01 -1.906113773584365845e-01 -1.482096761465072632e-01 1.861526221036911011e-01 -5.667920410633087158e-02 3.889552652835845947e-01 -2.804782390594482422e-01 5.052852630615234375e-02 3.102247975766658783e-02 -1.354964226484298706e-01 -1.962978690862655640e-01 -1.778482943773269653e-01 -5.928899347782135010e-02 -1.111547579057514668e-03 7.928500324487686157e-02 2.893903851509094238e-02 5.678556859493255615e-03 3.826169669628143311e-01
-3.495309054851531982e-01 4.079133644700050354e-02 1.282473504543304443e-01 -2.484715282917022705e-01 1.794205754995346069e-01 1.172870397567749023e-01 -2.739841639995574951e-01 3.849230334162712097e-02 8.693970739841461182e-02 -1.797919869422912598e-01 1.641710996627807617e-01 1.253940165042877197e-01 1.872468590736389160e-01 -2.117924094200134277e-01 -1.399551928043365479e-01 -1.344880163669586182e-01 7.302802987396717072e-03 -8.751998841762542725e-02 -4.418858587741851807e-01 1.466333717107772827e-01 -8.988457173109054565e-02 1.623554676771163940e-01 3.224550560116767883e-02 -1.442378610372543335e-01 -1.469509750604629517e-01 -1.251793950796127319e-01 7.800206542015075684e-02 -3.864491730928421021e-02 1.768924742937088013e-01 -6.899820268154144287e-02 2.391209900379180908e-01 2.376914471387863159e-01
1.752116084098815918e-01 -3.710363805294036865e-01 1.505664736032485962e-01 9.512089937925338745e-02 -1.710970997810363770e-01 1.170223355293273926e-01 -1.335032731294631958e-01 -1.220453809946775436e-02 -6.262344866991043091e-02 -2.679229900240898132e-02 -7.513302378356456757e-03 -9.956398606300354004e-02 1.995697617530822754e-01 -4.439237117767333984e-01 7.524999976158142090e-02 8.733126521110534668e-02 -2.681305631995201111e-02 -1.267624497413635254e-01 1.955697499215602875e-02 1.473710834980010986e-01 -1.062631979584693909e-01 1.500223111361265182e-02 2.176135182380676270e-01 -2.404586598277091980e-02 -2.320334166288375854e-01 2.765649855136871338e-01 2.038063257932662964e-01 6.782887876033782959e-02 2.154694199562072754e-01 -4.791484400629997253e-02 3.797106742858886719e-01 8.044707775115966797e-02
-1.428965330123901367e-01 -7.413424551486968994e-02 1.079408451914787292e-01 1.043431907892227173e-01 1.125859990715980530e-01 -1.430638283491134644e-01 -3.708216547966003418e-02 1.493460386991500854e-01 7.875373959541320801e-02 -2.292479276657104492e-01 1.774733513593673706e-01 -2.464428311213850975e-03 1.377552747726440430e-01 -6.137303262948989868e-02 -1.240870654582977295e-01 -4.331144690513610840e-02 1.617013067007064819e-01 -8.794662356376647949e-02 -1.175019815564155579e-01 4.620982408523559570e-01 -3.801574409008026123e-01 -2.421149462461471558e-01 7.276358455419540405e-02 -1.941353199072182178e-03 -2.068011313676834106e-01 7.457558810710906982e-02 2.209562212228775024e-01 1.403271108865737915e-01 1.119410321116447449e-01 -2.022348493337631226e-01 3.492809832096099854e-01 -5.017868801951408386e-02
-1.866765320301055908e-01 1.601137779653072357e-02 -1.078738644719123840e-02 -5.683386325836181641e-02 -2.870999462902545929e-02 -2.604072391986846924e-01 -3.524731099605560303e-01 1.615009307861328125e-01 -1.423858255147933960e-01 -1.946994513273239136e-01 2.341538518667221069e-01 -4.430931061506271362e-02 2.116068303585052490e-01 -1.144005507230758667e-01 -2.137170135974884033e-01 -8.791159093379974365e-02 7.439766824245452881e-02 -6.645850092172622681e-02 -9.740209579467773438e-02 4.439353942871093750e-01 -3.328732550144195557e-01 1.357725560665130615e-01 5.904343724250793457e-02 -1.475228741765022278e-02 -1.292083263397216797e-01 1.639033108949661255e-01 1.843070983886718750e-01 1.073333900421857834e-02 1.809672713279724121e-01 5.426266696304082870e-03 1.992178559303283691e-01 -1.295448392629623413e-01
-2.210507988929748535e-01 -7.405065000057220459e-02 -2.100898325443267822e-02 -9.661840647459030151e-02 -2.137019634246826172e-01 1.473757475614547729e-01 -1.530460566282272339e-01 -7.673501968383789062e-02 4.336614310741424561e-01 -2.002358436584472656e-01 -1.903120279312133789e-01 8.498797565698623657e-02 -1.487808227539062500e-01 -8.064845949411392212e-02 3.259121254086494446e-02 6.389972753822803497e-03 7.655421644449234009e-02 -2.052447348833084106e-01 2.031344473361968994e-01 2.999774813652038574e-01 -2.021163702011108398e-01 -1.535425931215286255e-01 -5.577466264367103577e-02 -2.420982867479324341e-01 2.444610558450222015e-02 8.763155341148376465e-02 -5.003167688846588135e-02 4.034398123621940613e-03 -2.261488139629364014e-01 -2.053405940532684326e-01 2.737066149711608887e-01 2.311523705720901489e-01
-8.331523090600967407e-02 -2.069325000047683716e-01 -6.828109733760356903e-03 2.902621963585261256e-05 -1.679240539669990540e-02 -7.450217008590698242e-02 2.926488220691680908e-02 -1.650447696447372437e-01 -2.335399985313415527e-01 -4.166758358478546143e-01 -4.816843196749687195e-02 -1.391967199742794037e-02 -1.568153500556945801e-01 -1.163850575685501099e-01 1.375866085290908813e-01 1.500629186630249023e-01 1.681490801274776459e-02 -3.975741192698478699e-02 -1.649953797459602356e-02 1.266224086284637451e-01 -4.262702167034149170e-01 -2.350769937038421631e-01 8.779237419366836548e-02 -1.552295833826065063e-01 -2.439398616552352905e-01 5.462058261036872864e-02 6.669321656227111816e-02 1.373279690742492676e-01 1.411750018596649170e-01 4.586829617619514465e-02 -1.383654922246932983e-01 4.382768869400024414e-01
-5.027319863438606262e-02 9.810598939657211304e-02 1.383910179138183594e-01 -5.672620981931686401e-02 2.338512837886810303e-01 -1.856241524219512939e-01 -2.991051077842712402e-01 -1.287758052349090576e-01 5.857110396027565002e-02 -6.034310162067413330e-02 3.770159184932708740e-02 -2.470561414957046509e-01 1.407798230648040771e-01 -3.053733408451080322e-01 -2.595035172998905182e-02 -9.530993551015853882e-02 1.833598315715789795e-01 1.369197815656661987e-01 -6.515293568372726440e-02 2.190798521041870117e-01 -5.986951664090156555e-02 -3.217336535453796387e-02 7.008697092533111572e-02 -2.071370631456375122e-01 -1.680915430188179016e-02 -2.500746548175811768e-01 6.997420638799667358e-02 4.649718478322029114e-02 1.638412475585937500e-01 5.122140794992446899e-02 1.712632626295089722e-01 5.405605435371398926e-01
-2.235750257968902588e-01 6.781563162803649902e-02 -2.160031795501708984e-01 -1.269155144691467285e-01 -4.944023676216602325e-03 -7.397306617349386215e-03 -1.773486733436584473e-01 1.680955290794372559e-02 -6.189336627721786499e-02 -1.184956431388854980e-01 2.973226457834243774e-02 -2.434959635138511658e-03 4.310950040817260742e-01 -3.484967350959777832e-01 1.146992295980453491e-01 -1.596369445323944092e-01 -1.165972650051116943e-01 4.254655539989471436e-02 2.080823928117752075e-01 4.211197793483734131e-01 -1.420697867870330811e-01 -3.351518213748931885e-01 1.159552261233329773e-01 -2.005081325769424438e-01 -4.326605796813964844e-02 4.553258419036865234e-02 -2.830954827368259430e-02 -1.095806881785392761e-01 -2.956063859164714813e-02 -4.983670264482498169e-02 2.045324593782424927e-01 -4.461852088570594788e-02
-8.712288737297058105e-02 3.177662193775177002e-02 -7.025792449712753296e-02 -2.276134341955184937e-01 3.860010951757431030e-02 -7.791681587696075439e-02 -2.901590168476104736e-01 1.672475337982177734e-01 1.449043303728103638e-01 -2.430092245340347290e-01 -2.254458069801330566e-01 1.798733323812484741e-01 1.501877158880233765e-01 -2.338561564683914185e-01 3.979847729206085205e-01 7.222723215818405151e-03 1.515910774469375610e-01 -2.705290019512176514e-01 -1.017707511782646179e-01 1.782261878252029419e-01 -2.982839345932006836e-01 -8.877696096897125244e-02 -6.036085542291402817e-03 -6.567729264497756958e-02 -8.114451169967651367e-02 2.097050696611404419e-01 3.018749179318547249e-03 5.050850287079811096e-02 1.188156977295875549e-01 -2.185794860124588013e-01 1.014178320765495300e-01 2.263135761022567749e-01
-1.984988898038864136e-01 2.494761720299720764e-02 -1.706169545650482178e-01 -7.701785862445831299e-02 -9.135001152753829956e-02 -3.655717074871063232e-01 -1.208037361502647400e-01 1.204826831817626953e-01 -1.805395446717739105e-02 6.611350923776626587e-02 6.907953415066003799e-03 9.117524325847625732e-02 3.511596322059631348e-01 -2.568095028400421143e-01 1.033919006586074829e-01 6.721037626266479492e-02 -2.860841155052185059e-01 -2.338695153594017029e-02 9.576378017663955688e-02 4.362355768680572510e-01 -1.673083305358886719e-01 -1.521175503730773926e-01 1.164560541510581970e-01 -6.739496439695358276e-02 -2.124399393796920776e-01 4.220935702323913574e-02 5.802973359823226929e-02 -2.100922614336013794e-01 1.068084761500358582e-01 -1.420242786407470703e-01 2.179075181484222412e-01 1.082943975925445557e-01
-1.829046756029129028e-02 -1.525361686944961548e-01 -1.090661138296127319e-01 6.499952822923660278e-02 1.367486119270324707e-01 1.611730009317398071e-01 -5.442294105887413025e-02 -1.553380675613880157e-02 3.295641392469406128e-02 -1.858624070882797241e-01 2.177949398756027222e-01 -1.689200699329376221e-01 -1.530719995498657227e-01 6.322098523378372192e-02 -2.936625182628631592e-01 -1.328015476465225220e-01 1.403866857290267944e-01 -8.511450141668319702e-02 -1.690372675657272339e-01 4.024922251701354980e-01 -4.126320183277130127e-01 8.660526946187019348e-03 2.807322442531585693e-01 -2.292614616453647614e-02 -9.178659319877624512e-02 1.248246282339096069e-01 1.682200431823730469e-01 1.212270110845565796e-01 7.857333868741989136e-03 -2.640967071056365967e-01 -3.128624986857175827e-03 2.558808326721191406e-01
-5.007022619247436523e-02 9.741294779814779758e-04 -1.057415604591369629e-01 -1.578084528446197510e-01 -1.758501976728439331e-01 8.915113657712936401e-02 -1.625955104827880859e-01 -1.787116527557373047e-01 1.673967950046062469e-02 1.847484558820724487e-01 -1.495652049779891968e-01 1.779801398515701294e-01 1.461788266897201538e-01 -4.476173520088195801e-01 -9.923598915338516235e-02 1.374368965625762939e-01 1.475538611412048340e-01 -9.113831445574760437e-03 -1.038035526871681213e-01 3.066211938858032227e-01 -2.357904464006423950e-01 -3.032930791378021240e-01 3.541989922523498535e-01 1.423205137252807617e-01 4.463921114802360535e-02 -1.253357827663421631e-01 -3.070284053683280945e-02 3.206739202141761780e-02 3.827334567904472351e-02 -1.682839691638946533e-01 2.064968347549438477e-01 1.148693636059761047e-01
-7.360745221376419067e-02 -3.010393679141998291e-01 6.771607697010040283e-02 4.187503084540367126e-02 -6.529257446527481079e-02 1.252999603748321533e-01 -7.451730966567993164e-02 2.023671567440032959e-02 4.677485302090644836e-02 4.417533054947853088e-02 4.053367592860013247e-04 -8.320175111293792725e-02 1.245943680405616760e-01 -3.846706449985504150e-01 1.864323318004608154e-01 1.585766524076461792e-01 -4.287872463464736938e-02 9.029961656779050827e-04 -1.357562094926834106e-01 2.860112488269805908e-01 -1.152367293834686279e-01 1.393057778477668762e-02 -1.679456532001495361e-01 -3.415197134017944336e-01 -6.877633184194564819e-02 1.362412422895431519e-01 3.844984471797943115e-01 6.815149635076522827e-02 2.856051027774810791e-01 -3.025608062744140625e-01 1.540898233652114868e-01 6.490420550107955933e-02
-1.380658596754074097e-01 -1.440211832523345947e-01 -7.832729071378707886e-02 8.804368972778320312e-02 -7.825308293104171753e-02 -1.818243414163589478e-01 -3.975742757320404053e-01 -8.100959658622741699e-02 1.401744037866592407e-01 7.650629431009292603e-02 -6.239558756351470947e-02 -4.136994853615760803e-02 6.318040192127227783e-02 -3.403662145137786865e-01 1.019188314676284790e-01 -1.771358102560043335e-01 -1.471628695726394653e-01 -1.334846019744873047e-01 8.859165757894515991e-02 6.666591018438339233e-02 -3.263266086578369141e-01 1.316466927528381348e-01 -3.880932554602622986e-02 -2.696765661239624023e-01 -2.124158740043640137e-01 2.702068686485290527e-01 -1.810326874256134033e-01 -2.676461935043334961e-01 1.050127148628234863e-01 -1.412850469350814819e-01 1.605783402919769287e-01 1.437076777219772339e-01
3.497791290283203125e-01 -1.331600397825241089e-01 2.495860308408737183e-02 -2.025273591279983521e-01 -2.340258844196796417e-02 4.610782489180564880e-02 -2.435727715492248535e-01 2.236032038927078247e-01 2.747505009174346924e-01 -3.389040827751159668e-01 5.424141138792037964e-02 -2.459307461977005005e-01 1.528915669769048691e-02 2.423433400690555573e-02 -9.091722965240478516e-02 7.175197452306747437e-02 -6.244922988116741180e-03 2.993211895227432251e-02 -2.029052972793579102e-01 1.733231544494628906e-01 -3.622939288616180420e-01 1.103875320404767990e-02 -4.408225789666175842e-02 -8.011086285114288330e-02 -1.255553513765335083e-01 6.542647629976272583e-02 9.169302135705947876e-02 -1.412709616124629974e-02 6.009960919618606567e-02 -3.674579560756683350e-01 1.861711144447326660e-01 1.563475131988525391e-01
9.040338546037673950e-02 -6.872087717056274414e-02 -2.594745159149169922e-01 -1.799218505620956421e-01 -4.074024856090545654e-01 -1.383889019489288330e-01 -1.369801014661788940e-01 -1.052921414375305176e-01 -2.871222794055938721e-01 -2.238587588071823120e-01 -1.234433427453041077e-01 6.098368763923645020e-02 3.383729979395866394e-02 -3.147660195827484131e-01 3.443821892142295837e-02 -3.917080163955688477e-02 -1.205425933003425598e-01 2.691026329994201660e-01 -8.947986364364624023e-02 1.855275481939315796e-01 -1.434517651796340942e-01 -7.703981548547744751e-02 2.682510912418365479e-01 -1.155765354633331299e-01 -3.120984733104705811e-01 8.429002761840820312e-02 8.163930475711822510e-02 1.367453038692474365e-01 6.542558223009109497e-02 -1.721099317073822021e-01 7.948362827301025391e-02 -8.171194791793823242e-02
-1.405608355998992920e-01 1.042845547199249268e-01 -2.022743672132492065e-01 2.341770380735397339e-02 -1.733268201351165771e-01 1.069425791501998901e-01 -3.098530173301696777e-01 -8.309534192085266113e-02 8.309496194124221802e-02 -4.044107794761657715e-01 1.832972764968872070e-01 1.076858416199684143e-01 1.142287999391555786e-01 -3.415399193763732910e-01 -1.228329911828041077e-01 -8.136913180351257324e-02 1.646327674388885498e-01 3.573604300618171692e-02 1.014184132218360901e-01 7.703521847724914551e-02 -2.171541005373001099e-01 3.532190993428230286e-02 -2.571786046028137207e-01 -3.792840540409088135e-01 1.027400642633438110e-01 -1.606417000293731689e-01 2.395097613334655762e-01 -4.201527312397956848e-02 -2.323941513895988464e-02 5.212551355361938477e-02 1.027180105447769165e-01 6.447033584117889404e-02
2.249559946358203888e-02 -5.730869248509407043e-02 1.749619841575622559e-02 1.121364235877990723e-01 -1.162057965993881226e-01 -1.650428324937820435e-01 -2.451490610837936401e-01 1.750759184360504150e-01 -9.937950223684310913e-02 -2.158872783184051514e-01 7.956340163946151733e-02 -1.303429156541824341e-01 9.222333878278732300e-02 7.721668481826782227e-02 -1.148146614432334900e-01 5.871531553566455841e-03 1.974379569292068481e-01 -3.303683549165725708e-02 -1.505140662193298340e-01 4.096096456050872803e-01 -4.827692210674285889e-01 -2.634280733764171600e-02 -1.239653080701828003e-01 1.004107967019081116e-01 -3.006351888179779053e-01 3.035536408424377441e-01 -4.857931286096572876e-02 -2.356138546019792557e-03 1.035170108079910278e-01 -2.315278947353363037e-01 6.247127801179885864e-02 -3.893556818366050720e-02
-2.127107605338096619e-02 -5.228333175182342529e-02 -1.796993911266326904e-01 -1.824713796377182007e-01 -2.672448158264160156e-01 1.074090600013732910e-02 -1.733997315168380737e-01 -8.618117123842239380e-02 -2.650432586669921875e-01 -4.130268841981887817e-02 -2.305049598217010498e-01 -2.266434580087661743e-01 1.221125870943069458e-01 -3.708220124244689941e-01 -6.789862364530563354e-02 -1.289097941480576992e-03 1.228168979287147522e-02 8.259030431509017944e-02 -3.462593071162700653e-03 3.976026177406311035e-01 -2.005840390920639038e-01 5.913947150111198425e-02 3.119028210639953613e-01 -2.581365108489990234e-01 -2.102011144161224365e-01 9.255776554346084595e-02 -5.765974894165992737e-02 -4.053590074181556702e-02 -1.290078312158584595e-01 -1.288693845272064209e-01 3.718360140919685364e-02 -1.537441462278366089e-01
-2.250252217054367065e-01 3.878283128142356873e-02 -1.017956808209419250e-01 -2.086370140314102173e-01 -1.736298017203807831e-02 -2.323607951402664185e-01 -1.884847581386566162e-01 -3.332571312785148621e-02 -1.402954012155532837e-01 -1.086366102099418640e-01 -1.629202663898468018e-01 6.346991658210754395e-02 3.973231017589569092e-01 -4.510763883590698242e-01 1.188972443342208862e-01 -6.985550373792648315e-02 -8.509596437215805054e-02 3.558767586946487427e-02 2.434288524091243744e-02 3.467039763927459717e-01 -4.021210595965385437e-02 -5.113615095615386963e-02 2.052570134401321411e-01 -1.880334466695785522e-01 7.732385769486427307e-03 -6.776574999094009399e-02 -1.605712920427322388e-01 -7.109258323907852173e-02 1.728421002626419067e-01 -1.233004927635192871e-01 2.544853389263153076e-01 6.539923697710037231e-02
-2.655368996784090996e-03 -6.535693258047103882e-02 4.424200206995010376e-02 7.139804959297180176e-02 6.412043422460556030e-02 1.495139151811599731e-01 -2.126162946224212646e-01 2.652292847633361816e-01 -1.313107907772064209e-01 -3.445161879062652588e-01 2.658870071172714233e-02 3.819325938820838928e-02 -1.954894661903381348e-01 -2.488277703523635864e-01 -1.275967806577682495e-01 4.623125493526458740e-02 6.144227832555770874e-02 2.463311553001403809e-01 -4.228835925459861755e-02 1.870817095041275024e-01 -4.428495168685913086e-01 -1.229852885007858276e-01 3.406484425067901611e-02 -1.593947559595108032e-01 1.883546262979507446e-01 -1.936871558427810669e-02 -8.194065093994140625e-02 -3.031732887029647827e-02 3.439620733261108398e-01 -1.717843115329742432e-03 1.651991158723831177e-01 2.487147599458694458e-01
6.442805379629135132e-02 -1.449776589870452881e-01 1.314785778522491455e-01 1.377859562635421753e-01 -1.703238487243652344e-01 -1.046893224120140076e-01 -8.526966907083988190e-03 -1.494814604520797729e-01 1.684763096272945404e-02 -5.761665850877761841e-02 5.630866624414920807e-03 1.612315177917480469e-01 -9.883674792945384979e-03 -1.266579329967498779e-01 -9.407191723585128784e-02 -4.000641107559204102e-01 1.027013733983039856e-01 7.122901082038879395e-02 -3.062167763710021973e-01 2.778263688087463379e-01 -3.691565692424774170e-01 -9.018643945455551147e-02 2.784459292888641357e-01 -2.596069574356079102e-01 -2.712568640708923340e-01 1.427744631655514240e-03 2.506340295076370239e-02 2.758572697639465332e-01 1.718536019325256348e-01 -6.262784451246261597e-02 3.919664770364761353e-02 1.686694659292697906e-02
6.728810071945190430e-02 -5.437715910375118256e-03 -4.967395216226577759e-02 1.291962713003158569e-02 8.889114111661911011e-02 -2.121822685003280640e-01 -3.002748191356658936e-01 2.533386051654815674e-01 4.826064035296440125e-02 -1.126565784215927124e-01 2.018933184444904327e-02 -2.055145949125289917e-01 5.483504384756088257e-02 -1.140504106879234314e-01 -1.778799742460250854e-01 -2.549462616443634033e-01 -8.856802247464656830e-03 8.248449116945266724e-02 -1.362826824188232422e-01 4.322960972785949707e-01 -2.171890586614608765e-01 -6.316311657428741455e-02 -3.826029226183891296e-02 4.531022161245346069e-02 -3.573406338691711426e-01 2.448139339685440063e-01 1.194468885660171509e-01 2.244889736175537109e-01 -1.546287834644317627e-01 -1.403250694274902344e-01 2.151297330856323242e-01 7.770848274230957031e-02
1.539894044399261475e-01 -1.482259929180145264e-01 -2.806773409247398376e-02 2.428546845912933350e-01 1.334447711706161499e-01 -7.449562847614288330e-02 -2.959414422512054443e-01 2.735193371772766113e-01 1.699187979102134705e-02 -2.114921510219573975e-01 -1.311798840761184692e-01 -1.972235888242721558e-01 5.427639931440353394e-02 -2.203892320394515991e-01 -4.835245385766029358e-02 -3.463095985352993011e-03 1.603349447250366211e-01 -4.404759779572486877e-02 -1.352359950542449951e-01 1.458628624677658081e-01 -3.448649048805236816e-01 -6.510976701974868774e-02 2.607036530971527100e-01 -8.714865148067474365e-02 -9.895254671573638916e-02 3.295130431652069092e-01 1.366847455501556396e-01 4.537427052855491638e-02 8.316156268119812012e-02 3.134194761514663696e-02 2.416241317987442017e-01 2.871787250041961670e-01
-2.335084974765777588e-01 -2.373566478490829468e-01 1.743137277662754059e-02 2.160826884210109711e-02 -9.883565455675125122e-02 -1.915317028760910034e-01 -2.181734889745712280e-01 -3.010731041431427002e-01 -3.951186314225196838e-02 -2.210954129695892334e-01 7.213775813579559326e-02 -9.839212149381637573e-02 2.245232164859771729e-01 -1.427093595266342163e-01 4.357891902327537537e-02 8.071523159742355347e-02 1.053952425718307495e-01 -2.218991518020629883e-01 -2.227865606546401978e-01 8.635586500167846680e-02 -2.304287701845169067e-01 -1.397670656442642212e-01 3.889477998018264771e-02 -5.619210749864578247e-02 4.426162317395210266e-02 -1.124298721551895142e-01 2.673711776733398438e-01 -1.957786828279495239e-02 -1.364181190729141235e-01 -2.925478816032409668e-01 -2.091821134090423584e-01 3.605338633060455322e-01
8.407653868198394775e-02 6.543822586536407471e-02 -6.162736937403678894e-02 2.149626761674880981e-01 -2.508878409862518311e-01 3.357271850109100342e-02 -8.694178611040115356e-02 -2.223081439733505249e-01 -2.685997448861598969e-02 -1.667288988828659058e-01 -2.175609618425369263e-01 -1.812896132469177246e-02 1.814270913600921631e-01 -1.090151220560073853e-01 7.582553476095199585e-02 -9.024875611066818237e-02 1.402848809957504272e-01 -1.047211438417434692e-01 -3.522506728768348694e-02 4.428605139255523682e-01 -7.158366590738296509e-02 -1.844968944787979126e-01 2.665040828287601471e-02 -2.590975351631641388e-02 -1.138652563095092773e-01 -1.496628969907760620e-01 -6.437129527330398560e-02 -4.014817252755165100e-02 -1.952405720949172974e-01 1.756865829229354858e-01 4.745432138442993164e-01 2.808227241039276123e-01
4.699697019532322884e-04 -1.141388118267059326e-01 8.828437887132167816e-03 -1.672585159540176392e-01 3.416090458631515503e-02 -6.721779704093933105e-02 -1.179966926574707031e-01 -4.622119013220071793e-03 -2.517477869987487793e-01 -1.305568311363458633e-02 -2.798144817352294922e-01 -2.713240087032318115e-01 2.571418322622776031e-02 -1.757292002439498901e-01 -1.714022904634475708e-01 -1.557669937610626221e-01 -9.475426375865936279e-02 8.356871455907821655e-02 -1.117149218916893005e-01 5.702608227729797363e-01 -2.845960855484008789e-01 1.154148206114768982e-02 7.073955237865447998e-02 -5.599172040820121765e-02 -3.340179473161697388e-02 -2.367334216833114624e-01 -1.652441103942692280e-03 1.007609963417053223e-01 1.877783983945846558e-01 3.864901140332221985e-02 2.220691740512847900e-02 3.019536733627319336e-01
3.837912082672119141e-01 -1.111194118857383728e-01 -6.924781948328018188e-02 -1.093557849526405334e-01 -4.258531704545021057e-02 4.044138640165328979e-02 -1.078922152519226074e-01 1.031398400664329529e-01 2.072699218988418579e-01 -3.219071626663208008e-01 1.066449210047721863e-01 -1.704503446817398071e-01 1.043332591652870178e-01 -6.698564626276493073e-03 -2.307244688272476196e-01 -2.047813087701797485e-01 2.483988255262374878e-01 1.276563256978988647e-01 -1.641517579555511475e-01 2.373166978359222412e-01 -3.271724283695220947e-01 -1.120118126273155212e-01 -1.220137104392051697e-01 2.593702811282128096e-04 -9.600304067134857178e-02 -1.389889866113662720e-01 9.964852035045623779e-02 -5.018011108040809631e-02 8.876686915755271912e-03 -3.094271123409271240e-01 5.714209377765655518e-02 2.625905275344848633e-01
-1.176254227757453918e-01 -6.944672763347625732e-02 -2.081635892391204834e-01 -2.082101255655288696e-01 -1.905602663755416870e-01 3.475317656993865967e-01 -2.634751200675964355e-01 -2.143736630678176880e-01 -1.907332390546798706e-01 -3.105293214321136475e-01 -5.735144391655921936e-02 1.232403740286827087e-01 1.993472129106521606e-01 -2.620975673198699951e-01 -1.081349849700927734e-01 -1.881663203239440918e-01 -2.554914355278015137e-01 9.335536509752273560e-02 6.263777613639831543e-02 2.160225808620452881e-01 -1.530107259750366211e-01 -1.867749392986297607e-01 1.343497354537248611e-02 -2.535362541675567627e-01 -3.036591038107872009e-02 -1.276638954877853394e-01 -6.563673168420791626e-02 -1.297804564237594604e-01 7.974403351545333862e-02 -5.354327708482742310e-02 1.410392224788665771e-01 -2.331964857876300812e-02
-5.448095872998237610e-02 -1.270807832479476929e-01 -3.014481365680694580e-01 -1.974953263998031616e-01 -1.899277865886688232e-01 1.000367179512977600e-01 -2.970731258392333984e-01 -2.559353709220886230e-01 -3.438257426023483276e-02 -5.020683407783508301e-01 9.575562179088592529e-02 -2.085117548704147339e-01 -5.387400090694427490e-02 -1.151615194976329803e-02 -1.759083718061447144e-01 -1.829494088888168335e-01 -8.991017006337642670e-03 1.086302846670150757e-01 3.105373680591583252e-01 7.785768061876296997e-02 -1.493627727031707764e-01 -6.745006889104843140e-02 -4.321516305208206177e-02 -1.886561512947082520e-02 -2.723540663719177246e-01 -2.196013182401657104e-02 6.889184564352035522e-02 1.014006659388542175e-01 1.281847357749938965e-01 -1.181842312216758728e-01 1.163350343704223633e-01 2.725048549473285675e-02
6.267820298671722412e-02 -4.792515188455581665e-02 -7.229413837194442749e-02 -1.350267380475997925e-01 -1.804607212543487549e-01 -1.080937981605529785e-01 -2.720995247364044189e-01 -2.395236492156982422e-01 4.823850989341735840e-01 -2.353874742984771729e-01 -1.274367701262235641e-02 -1.152487993240356445e-01 -9.477645903825759888e-02 -2.286255508661270142e-01 -1.216704323887825012e-01 -7.208500057458877563e-02 1.042141765356063843e-01 -1.104664951562881470e-01 1.140935271978378296e-01 2.694227993488311768e-01 -2.296010255813598633e-01 -2.164691388607025146e-01 5.290773883461952209e-02 5.477340519428253174e-02 5.012045800685882568e-02 -1.350472271442413330e-01 2.509417235851287842e-01 1.608829051256179810e-01 -1.366345137357711792e-01 -1.859235763549804688e-02 2.210651338100433350e-01 1.425589174032211304e-01
2.577322535216808319e-02 -6.532400101423263550e-02 -2.014867216348648071e-01 7.642593979835510254e-02 -1.227236539125442505e-01 5.582457780838012695e-02 -1.648574918508529663e-01 -2.956220135092735291e-02 2.423955947160720825e-01 -7.981065660715103149e-02 -7.544792722910642624e-03 -1.044204011559486389e-01 -2.910225465893745422e-02 -1.641755700111389160e-01 -2.125069797039031982e-01 1.089408099651336670e-01 -2.148619443178176880e-01 4.268473386764526367e-02 -1.909811943769454956e-01 3.726137876510620117e-01 -3.686603009700775146e-01 9.960227645933628082e-03 1.608706265687942505e-01 -4.086164832115173340e-01 -1.862677633762359619e-01 1.089018583297729492e-01 -2.141150832176208496e-02 -2.395894825458526611e-01 -2.506162822246551514e-01 8.045310154557228088e-03 1.477146595716476440e-01 -1.480147428810596466e-02
9.232748299837112427e-02 -2.030339837074279785e-01 7.907340303063392639e-03 -1.044991016387939453e-01 -1.241136118769645691e-01 -5.663486197590827942e-02 -1.268117278814315796e-01 3.228183388710021973e-01 4.118971824645996094e-01 -1.926313489675521851e-01 -9.303989261388778687e-02 -1.843976676464080811e-01 -3.571069240570068359e-02 -2.362217195332050323e-02 7.745765894651412964e-02 -1.738767623901367188e-01 1.305305212736129761e-01 2.251718044281005859e-01 -1.702210307121276855e-01 1.501463204622268677e-01 -4.121920764446258545e-01 -9.669648855924606323e-02 -3.252483159303665161e-02 1.024049296975135803e-01 2.217761985957622528e-02 -8.168638497591018677e-02 1.570494472980499268e-01 -4.014878720045089722e-02 -1.876344904303550720e-03 -1.573361307382583618e-01 3.294413983821868896e-01 1.899655610322952271e-01
-7.199755404144525528e-03 -7.937694340944290161e-02 -1.115268766880035400e-01 1.458416581153869629e-01 -2.650534510612487793e-01 1.457341462373733521e-01 -1.132213994860649109e-01 -7.748720794916152954e-02 -9.918372333049774170e-02 7.126732170581817627e-02 1.710332334041595459e-01 2.182134538888931274e-01 -2.093795388936996460e-01 -2.186679095029830933e-01 2.931358106434345245e-02 -9.959241747856140137e-02 1.896456629037857056e-01 2.719012200832366943e-01 -8.894556760787963867e-02 1.963479220867156982e-01 -7.513239234685897827e-02 -3.409010171890258789e-02 2.291487604379653931e-01 -3.289238214492797852e-01 -4.293558001518249512e-01 8.481863141059875488e-02 7.010578410699963570e-04 -4.576758667826652527e-02 2.558045089244842529e-01 -1.344214230775833130e-01 8.199386298656463623e-02 2.183451801538467407e-01
4.501233249902725220e-02 1.496888548135757446e-01 -2.669937312602996826e-01 -1.557106226682662964e-01 1.048788055777549744e-01 8.339407294988632202e-02 3.280373290181159973e-02 1.678185760974884033e-01 1.505368649959564209e-01 -1.977636963129043579e-01 9.582304954528808594e-02 -1.203004419803619385e-01 1.689370572566986084e-01 -8.532445877790451050e-02 -5.455889925360679626e-02 2.359159737825393677e-01 -9.328237920999526978e-02 4.063520208001136780e-02 -2.495661675930023193e-01 2.801440954208374023e-01 -4.225121140480041504e-01 8.361063897609710693e-02 -1.867939159274101257e-02 -2.558532357215881348e-01 -6.952837109565734863e-02 2.939711213111877441e-01 1.762518733739852905e-01 -1.265552043914794922e-01 1.035715341567993164e-01 -1.917512565851211548e-01 2.514647245407104492e-01 3.827821090817451477e-02
-3.307932317256927490e-01 -1.981532871723175049e-01 -3.239094465970993042e-02 -4.040466994047164917e-02 -1.443066596984863281e-01 1.094102114439010620e-02 -3.162044584751129150e-01 1.035755351185798645e-01 -1.073544472455978394e-01 -1.303544193506240845e-01 -1.009927839040756226e-01 1.090258955955505371e-01 9.601494669914245605e-02 9.382515400648117065e-02 -3.952683508396148682e-01 -7.692109048366546631e-02 3.694810569286346436e-01 -1.217867657542228699e-01 -4.683990404009819031e-02 1.653805822134017944e-01 -1.104904934763908386e-01 2.095344848930835724e-02 -1.439075917005538940e-01 -3.674638271331787109e-01 -3.716881945729255676e-02 2.679787389934062958e-02 9.903338737785816193e-03 2.327015250921249390e-02 1.027091592550277710e-01 -1.013821512460708618e-01 1.092019826173782349e-01 3.184675276279449463e-01
9.485368616878986359e-03 -8.061614632606506348e-02 -9.573806822299957275e-02 7.245724648237228394e-02 -2.604915760457515717e-02 1.587687283754348755e-01 6.304556876420974731e-02 -5.320045724511146545e-02 -2.111204862594604492e-01 -2.466576397418975830e-01 1.153851896524429321e-01 2.398420721292495728e-01 -9.224545210599899292e-02 -1.900178790092468262e-01 -4.682031273841857910e-02 1.480494439601898193e-01 -3.695961460471153259e-02 2.080401480197906494e-01 -1.582677289843559265e-02 3.074629902839660645e-01 -5.292192101478576660e-01 -9.021777659654617310e-03 1.305883228778839111e-01 -1.956795603036880493e-01 1.306888312101364136e-01 -7.909474894404411316e-03 -1.360118854790925980e-03 6.318398565053939819e-02 2.983727753162384033e-01 1.571977585554122925e-01 1.151133701205253601e-01 2.797748148441314697e-01
-1.973735727369785309e-02 -3.521710932254791260e-01 -1.447953581809997559e-01 -2.580826543271541595e-02 -1.394522339105606079e-01 1.474598539061844349e-03 5.461789667606353760e-02 -7.840126007795333862e-02 1.255960315465927124e-01 -1.257568001747131348e-01 2.129734726622700691e-03 -7.276206277310848236e-03 2.093022018671035767e-01 -2.691946327686309814e-01 -1.301764845848083496e-01 -1.447407752275466919e-01 -5.874441936612129211e-02 1.661175936460494995e-01 2.378435432910919189e-01 -2.323373407125473022e-02 -3.360389471054077148e-01 -6.120390817523002625e-02 -1.528573185205459595e-01 -1.991470307111740112e-01 -5.537110567092895508e-02 -1.885529048740863800e-02 4.114286899566650391e-01 2.239001542329788208e-01 5.357433110475540161e-02 -6.571650505065917969e-02 3.719541430473327637e-01 5.784662067890167236e-02
2.060250490903854370e-01 6.392791122198104858e-02 5.550513975322246552e-03 -2.046172767877578735e-01 -6.376329064369201660e-02 -8.324228972196578979e-02 -6.355941295623779297e-02 1.517584472894668579e-01 3.188394382596015930e-02 -2.233447283506393433e-01 3.702187538146972656e-02 1.107600778341293335e-01 6.801886111497879028e-02 -1.216956973075866699e-01 -2.735024094581604004e-01 1.355523616075515747e-02 3.588861823081970215e-01 3.015331625938415527e-01 -5.354976654052734375e-02 2.701060473918914795e-01 -2.865988314151763916e-01 -4.821122810244560242e-02 -2.493512630462646484e-01 -2.211299538612365723e-01 9.145333617925643921e-02 -1.381502151489257812e-01 1.148988902568817139e-01 -2.196216434240341187e-01 -1.012919377535581589e-02 -1.896248757839202881e-01 2.071045190095901489e-01 2.358381152153015137e-01
-2.345674335956573486e-01 -1.703317742794752121e-03 -5.381549894809722900e-02 -1.736026555299758911e-01 1.111756041646003723e-01 1.438376307487487793e-01 2.579685300588607788e-02 -1.841158270835876465e-01 -1.401498764753341675e-01 -1.683891564607620239e-01 7.349461317062377930e-02 7.322268187999725342e-02 2.440792769193649292e-01 -2.713108956813812256e-01 2.844315469264984131e-01 -1.092382445931434631e-01 -1.981237679719924927e-01 -2.493805065751075745e-02 2.003491856157779694e-02 4.529308080673217773e-01 -2.728547900915145874e-02 -1.214122176170349121e-01 2.745269834995269775e-01 -1.038157269358634949e-01 -6.656801700592041016e-02 6.814925372600555420e-02 -1.183292716741561890e-01 -2.197055220603942871e-01 -1.336715370416641235e-01 -1.700009405612945557e-01 2.387644052505493164e-01 1.933228671550750732e-01
-1.683994531631469727e-01 2.312857890501618385e-03 -1.858631670475006104e-01 -4.058628901839256287e-02 -4.936631023883819580e-02 -1.620237827301025391e-01 -2.123382389545440674e-01 1.402826607227325439e-01 -1.598407477140426636e-01 -4.067169129848480225e-02 -8.976514637470245361e-02 1.516636162996292114e-01 4.213645160198211670e-01 -2.612400650978088379e-01 3.126079589128494263e-02 -5.743087455630302429e-02 -1.672489047050476074e-01 -1.192352065118029714e-04 2.119973301887512207e-01 3.840210735797882080e-01 -5.423159897327423096e-02 -2.099971473217010498e-01 1.861474812030792236e-01 -1.715787947177886963e-01 -2.801299691200256348e-01 8.287981152534484863e-02 4.564062878489494324e-02 -2.069619297981262207e-01 1.414276659488677979e-01 -1.358929425477981567e-01 1.819495260715484619e-01 1.748583652079105377e-02
8.045240491628646851e-02 -1.017737388610839844e-01 2.760768309235572815e-02 8.580754697322845459e-02 -4.360785335302352905e-02 1.248296201229095459e-01 -1.110791414976119995e-01 -6.762129068374633789e-02 2.579750120639801025e-02 -4.552456140518188477e-01 -1.529138651676476002e-03 -2.418570406734943390e-02 -1.370272971689701080e-02 9.278123080730438232e-02 -8.911906182765960693e-02 1.009162282571196556e-03 3.058993518352508545e-01 -6.384015828371047974e-02 2.024941891431808472e-01 2.237088829278945923e-01 -3.238880634307861328e-01 -2.294680774211883545e-01 1.175629869103431702e-01 -5.379702895879745483e-03 -1.531576514244079590e-01 1.266222000122070312e-01 3.168266639113426208e-02 -1.980940103530883789e-01 8.497222512960433960e-02 -3.372236788272857666e-01 -1.614102870225906372e-01 3.585681021213531494e-01
1.460625529289245605e-01 1.379171609878540039e-01 5.519345402717590332e-02 -1.668955013155937195e-02 -6.668324023485183716e-02 -1.023177057504653931e-01 -1.214809268712997437e-01 5.051299929618835449e-02 1.892353892326354980e-01 -5.208976939320564270e-02 7.457877509295940399e-03 5.505306273698806763e-02 6.322969496250152588e-02 -1.468635946512222290e-01 -2.370187789201736450e-01 -8.891662210226058960e-02 7.389219850301742554e-02 2.172852456569671631e-01 2.181870490312576294e-01 2.915801405906677246e-01 -1.370418965816497803e-01 1.082693785429000854e-01 7.098388671875000000e-02 -4.143535792827606201e-01 1.392663568258285522e-01 1.125202104449272156e-01 2.994924187660217285e-01 -2.514014393091201782e-02 1.372039616107940674e-01 -1.025244295597076416e-01 4.314619004726409912e-01 2.498541474342346191e-01
-1.314817667007446289e-01 -7.957437634468078613e-02 -2.773452401161193848e-01 4.542069509625434875e-02 -2.309228926897048950e-01 1.314942538738250732e-01 -3.162317276000976562e-01 -2.177434265613555908e-01 -6.110014393925666809e-02 -1.617769598960876465e-01 1.382578536868095398e-02 3.552494943141937256e-02 -1.427586227655410767e-01 -1.577512323856353760e-01 -1.302832067012786865e-01 -2.771484851837158203e-01 -1.403157860040664673e-01 3.277012407779693604e-01 -1.460774540901184082e-01 2.202050387859344482e-01 -1.050126925110816956e-01 -4.337697103619575500e-02 2.382517904043197632e-01 -3.254820406436920166e-01 -2.864084243774414062e-01 -4.553272575139999390e-02 -1.306705921888351440e-01 2.163906395435333252e-02 9.602287411689758301e-02 -3.151987493038177490e-02 -6.705052405595779419e-02 1.417207866907119751e-01
-2.165808342397212982e-02 -3.762005642056465149e-02 1.811185032129287720e-01 -1.291425526142120361e-01 1.157753095030784607e-01 1.922885142266750336e-02 -7.458633929491043091e-02 -2.102796286344528198e-01 2.211649715900421143e-01 -3.041669130325317383e-01 -1.333622783422470093e-01 1.633054912090301514e-01 1.043706163763999939e-01 -1.430774629116058350e-01 -1.909042745828628540e-01 -3.018418252468109131e-01 -2.399723082780838013e-01 3.146758675575256348e-02 -1.211654692888259888e-01 3.741105496883392334e-01 -3.241260051727294922e-01 7.609757129102945328e-03 2.194620072841644287e-01 -1.681556105613708496e-01 4.170431196689605713e-02 1.424933075904846191e-01 2.386848628520965576e-01 1.642372012138366699e-01 -9.374758601188659668e-02 -4.728049784898757935e-02 1.544554345309734344e-02 1.680895984172821045e-01
-3.098862990736961365e-02 -7.334209233522415161e-02 -1.407781839370727539e-01 6.302572041749954224e-02 -9.635438327677547932e-04 -1.872095465660095215e-01 -3.245238363742828369e-01 2.049003541469573975e-01 1.842097043991088867e-01 7.252196315675973892e-03 2.869539335370063782e-02 -1.276308894157409668e-01 -1.060275062918663025e-01 -2.218444943428039551e-01 -1.582829654216766357e-01 -3.857768476009368896e-01 9.656705707311630249e-02 -1.468381285667419434e-02 -1.336725950241088867e-01 3.960905969142913818e-01 -1.220808401703834534e-01 -1.656646728515625000e-01 -3.701648116111755371e-02 4.844931419938802719e-03 -2.612868249416351318e-01 3.191718757152557373e-01 2.318854033946990967e-01 1.321410983800888062e-01 -1.248184740543365479e-01 -3.810949251055717468e-02 5.731470510363578796e-02 1.111716553568840027e-01
6.957974750548601151e-03 1.246282365173101425e-02 6.661917269229888916e-02 -1.932926028966903687e-01 -1.232020631432533264e-01 5.537543445825576782e-02 1.347447186708450317e-01 -2.184243202209472656e-01 1.192195788025856018e-01 -3.706197738647460938e-01 -9.469190239906311035e-02 3.411538600921630859e-01 2.067557722330093384e-01 -3.603768348693847656e-01 7.442238926887512207e-02 4.533374309539794922e-02 6.647953391075134277e-02 5.913688987493515015e-02 -1.169843450188636780e-01 1.933386772871017456e-01 -4.043301939964294434e-01 -1.504001324065029621e-03 -3.190630301833152771e-02 1.450356096029281616e-01 -2.565361559391021729e-01 -1.692302376031875610e-01 -9.405615925788879395e-02 -2.865004539489746094e-02 2.449378669261932373e-01 2.179716154932975769e-02 -7.272547483444213867e-02 4.849079623818397522e-02
-6.713814567774534225e-03 1.140503026545047760e-02 -4.593357816338539124e-02 -3.274625241756439209e-01 -1.669663488864898682e-01 7.304158806800842285e-02 -6.611505150794982910e-02 -7.385149598121643066e-02 -4.433761909604072571e-02 -7.795599289238452911e-03 -1.896984726190567017e-01 -1.056577563285827637e-01 9.080208837985992432e-03 -3.149694502353668213e-01 3.650989383459091187e-02 -3.134142234921455383e-02 -9.647289663553237915e-02 1.997563987970352173e-01 -1.554710865020751953e-01 4.329084753990173340e-01 -1.280004382133483887e-01 -6.510186940431594849e-02 1.368346065282821655e-01 -1.039625182747840881e-01 -9.029731899499893188e-02 -3.720912039279937744e-01 1.405897438526153564e-01 2.003820091485977173e-01 8.570938557386398315e-02 -3.112781047821044922e-01 2.621521353721618652e-01 7.895199209451675415e-02
-3.095237314701080322e-01 -2.068504989147186279e-01 -1.072761788964271545e-01 -2.159562334418296814e-02 -1.688413023948669434e-01 -2.662263810634613037e-01 1.015375331044197083e-01 5.196384154260158539e-04 1.399604380130767822e-01 -1.382016092538833618e-01 8.824914693832397461e-02 1.905532479286193848e-01 1.022061258554458618e-01 -1.488955467939376831e-01 -1.882090419530868530e-01 -2.320221960544586182e-01 4.044905304908752441e-02 2.042483240365982056e-01 -5.579049233347177505e-03 3.333818614482879639e-01 -5.064284428954124451e-02 1.338111162185668945e-01 -2.417823374271392822e-01 -2.212159633636474609e-01 8.278301358222961426e-02 -9.323203563690185547e-02 4.048192501068115234e-02 -5.247434973716735840e-02 9.326045215129852295e-02 -3.456595838069915771e-01 1.660201139748096466e-02 3.229471743106842041e-01
-2.236977666616439819e-01 -1.769963651895523071e-01 1.018621996045112610e-01 -1.556393355131149292e-01 -2.221783250570297241e-01 2.303407341241836548e-02 7.884431630373001099e-03 1.489944607019424438e-01 -1.755255907773971558e-01 -1.883177608251571655e-01 -1.552354544401168823e-01 -2.382290363311767578e-01 1.830861344933509827e-02 -2.613346278667449951e-01 -1.124846562743186951e-01 -5.109335179440677166e-04 -1.053230538964271545e-01 -4.739243164658546448e-02 -1.374679654836654663e-01 -1.805287227034568787e-02 -2.566002309322357178e-01 2.396941781044006348e-01 1.762907952070236206e-01 -2.917990982532501221e-01 -9.523233026266098022e-02 1.019913852214813232e-01 3.015097677707672119e-01 -1.546200811862945557e-01 3.828364983201026917e-02 -7.305298000574111938e-02 2.624926157295703888e-02 4.118324518203735352e-01
-1.362483203411102295e-01 -1.619018763303756714e-01 7.904461584985256195e-03 -1.642580926418304443e-01 -2.385673075914382935e-01 -2.460111826658248901e-01 -1.294582933187484741e-01 -1.303379386663436890e-01 -9.861192107200622559e-02 -1.150653362274169922e-01 -1.559284031391143799e-01 6.155408546328544617e-02 3.689456582069396973e-01 -2.221726924180984497e-01 2.162515968084335327e-01 -1.548957824707031250e-01 1.656257212162017822e-01 -1.549338363111019135e-02 -2.158408518880605698e-03 2.253545373678207397e-01 -3.932340741157531738e-01 -4.343579709529876709e-02 5.386358126997947693e-02 -1.198380067944526672e-01 -8.038084954023361206e-02 2.538189888000488281e-01 -3.230605125427246094e-01 -1.219694539904594421e-01 -2.036783844232559204e-02 -1.615443080663681030e-01 2.024172060191631317e-02 -1.993351615965366364e-02
-2.240350544452667236e-01 -3.439658507704734802e-02 -2.197671532630920410e-01 -1.593047231435775757e-01 -2.465759636834263802e-03 -1.156070232391357422e-01 -1.850872784852981567e-01 2.236052416265010834e-03 2.024502307176589966e-02 -1.835533976554870605e-01 1.082817316055297852e-01 -1.146523207426071167e-01 -4.850482940673828125e-02 -2.401320934295654297e-01 -1.360116302967071533e-01 -2.216318994760513306e-01 -1.068469509482383728e-01 1.656226813793182373e-02 -3.063731789588928223e-01 4.480626583099365234e-01 -1.546540856361389160e-01 1.778526306152343750e-01 -9.602428972721099854e-02 1.726288646459579468e-01 -2.259175181388854980e-01 2.317338585853576660e-01 1.273256689310073853e-01 3.573818132281303406e-02 -2.397246211767196655e-01 9.471086412668228149e-02 1.443369388580322266e-01 1.741348057985305786e-01
1.754534058272838593e-02 7.514393329620361328e-02 -2.646253407001495361e-01 1.821186952292919159e-02 -2.682897150516510010e-01 -1.980107650160789490e-02 -1.803583800792694092e-01 2.405668608844280243e-02 5.442890152335166931e-02 -2.061843872070312500e-01 -2.066980302333831787e-01 -1.051590144634246826e-01 2.883071601390838623e-01 -3.995760083198547363e-01 3.876592963933944702e-02 -1.393484473228454590e-01 -1.470617502927780151e-01 -1.677437275648117065e-01 -1.723128021694719791e-03 -1.634997315704822540e-02 -2.841616272926330566e-01 7.195583730936050415e-02 2.312078140676021576e-02 -2.655260860919952393e-01 4.357217997312545776e-02 -1.298216730356216431e-02 -2.222878932952880859e-01 -6.857402622699737549e-02 -1.686229705810546875e-01 -6.008813157677650452e-02 2.899824678897857666e-01 2.755599915981292725e-01
-4.013280943036079407e-02 -1.135692223906517029e-01 -1.831089854240417480e-01 -1.043449640274047852e-01 -2.802800536155700684e-01 1.292169392108917236e-01 -3.283740878105163574e-01 -2.822896093130111694e-02 -2.317658253014087677e-02 -9.724287316203117371e-03 6.261371821165084839e-02 1.533875763416290283e-01 1.431710422039031982e-01 -1.232731565833091736e-01 4.080853424966335297e-03 -1.678385287523269653e-01 -8.907408267259597778e-02 3.397311866283416748e-01 -1.732089519500732422e-01 2.260804176330566406e-01 -2.342927455902099609e-01 1.172113604843616486e-02 2.469868957996368408e-01 -1.935331970453262329e-01 -3.231883943080902100e-01 -2.281261831521987915e-01 -2.513032034039497375e-02 1.830133423209190369e-02 -5.846193060278892517e-02 -9.665433317422866821e-02 -1.641441434621810913e-01 3.001976013183593750e-01
9.672096371650695801e-02 -3.775851428508758545e-01 7.115048915147781372e-02 -5.444745719432830811e-02 -2.020171433687210083e-01 3.689021617174148560e-02 -9.740791469812393188e-02 -3.587076440453529358e-02 2.595115303993225098e-01 -2.726589441299438477e-01 -1.922271102666854858e-01 -2.035764157772064209e-01 9.162439405918121338e-02 7.829553447663784027e-03 -3.748860210180282593e-02 -5.823087319731712341e-02 4.701984226703643799e-01 1.425873935222625732e-01 -1.317790895700454712e-01 2.003505527973175049e-01 -1.093318238854408264e-01 1.289120167493820190e-01 9.494641423225402832e-02 8.067131042480468750e-03 -1.289320886135101318e-01 9.054684638977050781e-02 2.408688329160213470e-02 -1.107970699667930603e-01 2.224012911319732666e-01 -9.675239026546478271e-02 6.033140793442726135e-02 3.421221971511840820e-01
4.079852625727653503e-02 -1.658364981412887573e-01 1.561522781848907471e-01 -4.172951877117156982e-01 -1.800716370344161987e-01 -1.805979460477828979e-01 1.058460306376218796e-02 -1.347544491291046143e-01 7.913681119680404663e-02 -1.399126797914505005e-01 8.912515640258789062e-02 -6.146664544939994812e-02 2.565807402133941650e-01 -3.414161503314971924e-01 1.837994307279586792e-01 -1.234888359904289246e-01 1.970728337764739990e-01 -1.615138649940490723e-01 -1.380530595779418945e-01 1.291824132204055786e-01 -3.062334060668945312e-01 -2.698815166950225830e-01 -1.389047354459762573e-01 -2.272722423076629639e-01 -6.008612737059593201e-02 7.655294984579086304e-02 -9.316949546337127686e-02 -1.199762970209121704e-01 -4.382551461458206177e-02 -1.781536787748336792e-01 -1.951445639133453369e-02 1.232619658112525940e-01
[truncated: 3,279,814 more chars]
