# Supplementary material for: The Language of Innovation
Source: PLoS One. 2020 Apr 30;15(4):e0230107. doi: 10.1371/journal.pone.0230107 (PMC7194493; doi:10.1371/journal.pone.0230107)
Supplement: S20 File — (GZ) [file pone.0230107.s020.tar.gz › 1998-2002/V2Run_19_VS_4500_embeddings1998-2002ED32.txt]

1.438475102186203003e-01 3.152298331260681152e-01 2.305026054382324219e-01 1.784258037805557251e-01 -6.783565506339073181e-03 -7.426954060792922974e-02 2.316755950450897217e-01 -5.715954676270484924e-02 1.607796251773834229e-01 -1.449289917945861816e-01 1.536144167184829712e-01 4.609753564000129700e-02 -2.473749918863177299e-03 -1.470936685800552368e-01 3.184984996914863586e-02 1.727099865674972534e-01 -2.733705341815948486e-01 3.004883527755737305e-01 2.453097254037857056e-01 2.264560610055923462e-01 -1.038183122873306274e-01 -2.345530502498149872e-02 5.235623940825462341e-02 2.105602920055389404e-01 -2.422143518924713135e-02 5.280584096908569336e-02 -5.153531208634376526e-02 -2.090260237455368042e-01 -1.237426623702049255e-01 4.374541044235229492e-01 6.334755569696426392e-03 -1.267870664596557617e-01
4.078105092048645020e-02 1.884814798831939697e-01 -6.391055136919021606e-02 1.283444166183471680e-01 -2.289484813809394836e-02 -3.145555406808853149e-02 -1.893135756254196167e-01 -8.601485937833786011e-02 1.144516691565513611e-01 2.343736290931701660e-01 3.465806543827056885e-01 1.117193698883056641e-01 9.277334809303283691e-02 -2.893599569797515869e-01 1.707313656806945801e-01 3.975740373134613037e-01 -1.158717647194862366e-01 1.698933988809585571e-01 -7.522518187761306763e-02 3.103990256786346436e-01 -4.790423437952995300e-02 4.642298445105552673e-02 -2.337384968996047974e-02 -2.480686455965042114e-01 5.244502052664756775e-02 -1.361376605927944183e-02 -2.075338065624237061e-01 -8.214902877807617188e-02 -2.931389510631561279e-01 2.438839077949523926e-01 -7.462392747402191162e-02 5.252690613269805908e-02
-1.087017655372619629e-01 1.322226226329803467e-01 -8.379383385181427002e-02 -1.077520251274108887e-01 -5.553498864173889160e-02 -4.026223719120025635e-02 4.137271940708160400e-01 -2.232674509286880493e-01 1.833712905645370483e-01 -3.382108360528945923e-02 3.985226750373840332e-01 2.372890710830688477e-02 -1.707560382783412933e-02 -2.113128602504730225e-01 4.137863591313362122e-02 3.469177782535552979e-01 -6.520364433526992798e-03 4.208005219697952271e-02 -6.310646235942840576e-02 1.423398256301879883e-01 -3.105783835053443909e-02 1.865378767251968384e-01 -4.947416484355926514e-02 -2.065784297883510590e-02 -2.897045202553272247e-02 3.433858156204223633e-01 -3.076089024543762207e-01 -1.042682379484176636e-01 -2.215996235609054565e-01 -1.509566605091094971e-01 6.872331257909536362e-03 -6.559655070304870605e-02
1.972912102937698364e-01 1.429270356893539429e-01 2.306454926729202271e-01 2.467586100101470947e-01 1.274453252553939819e-01 6.145837903022766113e-02 1.468669921159744263e-01 1.058498211205005646e-02 1.646764576435089111e-01 -1.619912385940551758e-01 4.284417629241943359e-02 2.238098531961441040e-02 -1.832893490791320801e-01 -1.416466683149337769e-01 7.651848345994949341e-02 1.332860887050628662e-01 -2.284681200981140137e-01 1.030749678611755371e-01 2.221266776323318481e-01 2.330723218619823456e-02 -1.075559183955192566e-01 3.200086057186126709e-01 -3.876094520092010498e-02 -1.980340629816055298e-01 2.814522981643676758e-01 2.632077336311340332e-01 -3.417589962482452393e-01 -6.154102087020874023e-02 7.083822786808013916e-02 1.384427864104509354e-02 1.842302978038787842e-01 -2.761421799659729004e-01
1.130487024784088135e-02 1.646716892719268799e-01 2.319212555885314941e-01 -1.295526921749114990e-01 -1.309380028396844864e-02 4.982748068869113922e-03 1.466562151908874512e-01 3.623799979686737061e-02 6.052660942077636719e-02 -1.579386442899703979e-01 -2.394996285438537598e-01 5.590702220797538757e-02 1.380537003278732300e-01 -4.257974624633789062e-01 -8.075927942991256714e-02 4.436590075492858887e-01 -1.084266528487205505e-01 1.419479846954345703e-01 2.218215167522430420e-01 2.273973077535629272e-01 5.269320681691169739e-03 2.705102786421775818e-02 -1.419545859098434448e-01 1.514743566513061523e-01 -1.442877799272537231e-01 8.611334115266799927e-02 -9.722246229648590088e-02 -2.019293457269668579e-01 -2.049218118190765381e-01 -2.063828706741333008e-01 -1.084092259407043457e-01 -1.867584288120269775e-01
-2.239286899566650391e-01 2.524356245994567871e-01 1.332843303680419922e-01 -1.480708718299865723e-01 1.012417152523994446e-01 -1.695901602506637573e-01 3.313244320452213287e-03 -7.626130431890487671e-02 9.759022295475006104e-02 -2.050358802080154419e-01 2.633551955223083496e-01 2.320688068866729736e-01 -1.399410516023635864e-01 -4.472578465938568115e-01 -4.406523425132036209e-03 3.037871420383453369e-01 -1.535992026329040527e-01 2.973678708076477051e-01 2.799541875720024109e-02 1.123123839497566223e-01 -2.701102793216705322e-01 1.648678332567214966e-01 -1.034941896796226501e-01 -7.388409227132797241e-02 -5.161229148507118225e-02 2.019395828247070312e-01 3.854723274707794189e-02 -9.888813644647598267e-02 -1.343624442815780640e-01 -9.479492902755737305e-03 6.527748424559831619e-03 -1.666394434869289398e-02
-5.989727005362510681e-02 1.686867624521255493e-01 4.218294322490692139e-01 5.591673403978347778e-02 7.459399849176406860e-02 -6.730740517377853394e-02 1.742238402366638184e-01 -1.195672750473022461e-01 2.528065443038940430e-01 -2.709755301475524902e-01 4.981662333011627197e-02 2.005194574594497681e-01 3.623966500163078308e-02 -3.084326088428497314e-01 1.207908615469932556e-01 2.321863174438476562e-01 -4.721199348568916321e-02 1.680537909269332886e-01 -5.346940085291862488e-02 1.496591717004776001e-01 2.661813050508499146e-02 -1.184989735484123230e-01 -2.409271448850631714e-01 9.599243104457855225e-02 -8.697152137756347656e-02 2.901782393455505371e-01 -1.276475042104721069e-01 -2.873694598674774170e-01 -2.010993510484695435e-01 8.675855398178100586e-02 -6.130754202604293823e-02 8.404682576656341553e-02
4.574549570679664612e-02 1.414319574832916260e-01 1.790073066949844360e-01 -1.164442971348762512e-01 9.990063309669494629e-02 -9.594000875949859619e-02 2.104813158512115479e-01 8.620221167802810669e-02 1.677327156066894531e-01 3.334135562181472778e-02 1.150895804166793823e-01 -1.320396959781646729e-01 -1.290581077337265015e-01 -4.557320475578308105e-01 -1.114316843450069427e-02 3.004424273967742920e-01 -1.583542078733444214e-01 8.756254613399505615e-02 1.818903535604476929e-01 -3.989553451538085938e-02 -5.768771842122077942e-02 1.567353960126638412e-03 -2.457870244979858398e-01 6.451378762722015381e-02 -3.258450329303741455e-02 3.156568408012390137e-01 1.350038871169090271e-02 -3.585829436779022217e-01 -3.391901254653930664e-01 2.942218072712421417e-02 4.794883355498313904e-02 -6.097397580742835999e-02
-9.277701377868652344e-02 4.291136562824249268e-02 -2.377810776233673096e-01 1.095089167356491089e-01 6.919681280851364136e-02 -6.161616742610931396e-02 5.750777944922447205e-02 -1.256617009639739990e-01 3.469372093677520752e-01 -2.631632685661315918e-01 3.303847312927246094e-01 1.257856190204620361e-01 -8.045502007007598877e-02 -4.985297620296478271e-01 -3.565859794616699219e-02 1.149173527956008911e-01 -1.426664590835571289e-01 2.017773836851119995e-01 8.140110969543457031e-02 5.609465762972831726e-02 -1.479177027940750122e-01 -9.219569712877273560e-02 -1.621129922568798065e-02 5.824999138712882996e-02 4.004369676113128662e-02 2.118678987026214600e-01 -1.305179744958877563e-01 -2.096404284238815308e-01 -1.792774349451065063e-01 -9.447092562913894653e-02 -1.092447489500045776e-01 -2.095376700162887573e-01
-1.126979291439056396e-01 5.991550683975219727e-01 -2.658687531948089600e-02 1.969128549098968506e-01 -1.405735611915588379e-01 2.353316359221935272e-02 1.632720679044723511e-01 7.289166096597909927e-03 -4.314368590712547302e-02 -5.219592154026031494e-02 1.893762201070785522e-01 -5.497814621776342392e-03 -3.469157963991165161e-02 -1.907921880483627319e-01 6.938532739877700806e-02 2.685069441795349121e-01 -1.557668298482894897e-01 1.903711259365081787e-01 2.166799036785960197e-03 3.196169137954711914e-01 1.564047858119010925e-02 -2.466789335012435913e-01 4.279473423957824707e-02 1.914179325103759766e-01 5.537449847906827927e-03 1.741341650485992432e-01 -1.735130399465560913e-01 -1.497475057840347290e-01 -1.459841728210449219e-01 1.389788240194320679e-01 4.809467121958732605e-03 3.232228010892868042e-02
1.892646551132202148e-01 2.157282978296279907e-01 2.110904604196548462e-01 1.298987865447998047e-01 -4.515363648533821106e-02 1.730946898460388184e-01 5.629635602235794067e-02 -4.294380918145179749e-02 3.467405438423156738e-01 1.111773960292339325e-02 6.308725476264953613e-02 4.989670589566230774e-02 -9.274492412805557251e-02 -1.804236918687820435e-01 -6.543356925249099731e-02 1.233021914958953857e-01 -3.295992314815521240e-01 2.092569768428802490e-01 2.966215610504150391e-01 -1.501775979995727539e-01 -9.543003886938095093e-02 1.952549815177917480e-01 -1.098407804965972900e-01 -2.693334780633449554e-02 -1.098301932215690613e-01 1.006851866841316223e-01 -5.091981291770935059e-01 -2.238919958472251892e-02 -6.428005639463663101e-03 1.443753093481063843e-01 -6.591875106096267700e-02 3.915479406714439392e-02
-1.317609101533889771e-01 2.471352368593215942e-01 1.946227252483367920e-01 -1.376397460699081421e-01 1.425813138484954834e-01 -1.743267178535461426e-01 1.257538944482803345e-01 -6.653377413749694824e-02 3.095894157886505127e-01 -7.320329081267118454e-03 6.154735758900642395e-02 1.051708240993320942e-03 -2.918321266770362854e-02 -4.485751092433929443e-01 2.744449973106384277e-01 3.468696475028991699e-01 3.179008886218070984e-02 1.859311908483505249e-01 1.374534666538238525e-01 9.862550348043441772e-02 -1.103146970272064209e-01 -1.441446691751480103e-01 -7.751142978668212891e-02 -7.031784206628799438e-02 -8.663362264633178711e-02 2.867336571216583252e-01 -7.903594523668289185e-02 -3.021858632564544678e-02 -2.590309679508209229e-01 -1.089942306280136108e-01 -1.421862561255693436e-02 -1.105474084615707397e-01
-1.601882129907608032e-01 1.747199594974517822e-01 2.143846303224563599e-01 -3.622448444366455078e-02 4.063398391008377075e-02 -9.743051230907440186e-02 2.078579068183898926e-01 -7.392418384552001953e-02 2.710589170455932617e-01 -1.798578053712844849e-01 2.485467195510864258e-01 1.118625476956367493e-01 3.456211462616920471e-02 -1.662267446517944336e-01 -5.761279538273811340e-02 1.186863854527473450e-01 -9.889779612421989441e-03 1.996004283428192139e-01 4.254356920719146729e-01 3.794144093990325928e-02 5.280215665698051453e-02 9.580334275960922241e-02 1.171213984489440918e-01 3.753800643607974052e-03 -1.351122409105300903e-01 2.566071152687072754e-01 -1.792128384113311768e-01 -1.935878992080688477e-01 -4.256085157394409180e-01 -1.504807025194168091e-01 -6.534073501825332642e-02 2.367765270173549652e-02
-1.720726862549781799e-02 3.817217946052551270e-01 -8.972288668155670166e-02 6.557844579219818115e-02 2.110658586025238037e-01 1.161336898803710938e-01 1.056423038244247437e-01 -5.483953654766082764e-02 2.795903980731964111e-01 1.491305828094482422e-01 2.089505344629287720e-01 3.043038211762905121e-02 -1.857074350118637085e-01 -2.972536981105804443e-01 2.571557462215423584e-01 2.999538779258728027e-01 -9.475623071193695068e-02 1.154754683375358582e-01 1.816228479146957397e-01 5.450370907783508301e-02 -1.921997219324111938e-01 6.450856477022171021e-02 1.319494098424911499e-01 2.646631002426147461e-01 4.608046635985374451e-02 2.500569820404052734e-01 -1.075915545225143433e-01 -8.113151043653488159e-02 -7.146200630813837051e-03 2.129049003124237061e-01 -7.251591980457305908e-02 1.587897688150405884e-01
-5.759574845433235168e-02 3.639273047447204590e-01 -1.106472164392471313e-01 2.271936684846878052e-01 -1.322328597307205200e-01 -1.282635182142257690e-01 3.306452557444572449e-02 8.711765520274639130e-03 2.692079544067382812e-01 2.545037269592285156e-01 2.380104809999465942e-01 8.564358949661254883e-02 1.631138771772384644e-01 -2.879716455936431885e-02 2.124854475259780884e-01 2.765910923480987549e-01 -7.089409232139587402e-02 1.432373672723770142e-01 1.423018872737884521e-01 5.698891356587409973e-02 3.639192506670951843e-02 -1.440232433378696442e-02 2.125833779573440552e-01 6.659054011106491089e-02 -2.582071125507354736e-01 7.352247834205627441e-02 8.368301391601562500e-02 -3.160714507102966309e-01 -2.378470748662948608e-01 2.100829780101776123e-01 4.030651226639747620e-02 -1.828857809305191040e-01
-2.478720853105187416e-04 2.336073219776153564e-01 2.515285909175872803e-01 -6.605637818574905396e-02 -1.440276503562927246e-01 8.315143734216690063e-02 -2.699013054370880127e-02 6.492822896689176559e-03 1.260434836149215698e-01 1.001807395368814468e-02 8.143957704305648804e-02 2.121648490428924561e-01 1.192598715424537659e-01 -2.097842842340469360e-01 -2.252477556467056274e-01 1.144422516226768494e-01 -4.503499567508697510e-01 1.327370852231979370e-01 2.801536321640014648e-01 1.284690052270889282e-01 1.530184447765350342e-01 1.341684162616729736e-01 -1.326842606067657471e-01 9.106327779591083527e-03 1.963702142238616943e-01 6.580917537212371826e-02 -3.593058586120605469e-01 -1.905585378408432007e-01 -1.165668144822120667e-01 2.327196449041366577e-01 2.465962618589401245e-02 -9.209247678518295288e-02
2.929680608212947845e-02 7.463897764682769775e-02 1.790569871664047241e-01 9.002570062875747681e-02 8.423215150833129883e-02 -1.635281294584274292e-01 2.445317804813385010e-01 -9.967175871133804321e-02 2.157524675130844116e-01 -1.236360818147659302e-01 -1.668724119663238525e-01 -3.499956429004669189e-02 1.901983283460140228e-02 -5.331287384033203125e-01 -7.751071453094482422e-02 3.160368800163269043e-01 2.124227583408355713e-02 3.778347969055175781e-01 4.909645393490791321e-02 1.053447276353836060e-01 -5.653882399201393127e-03 1.100331544876098633e-01 -2.054366469383239746e-01 -8.494833111763000488e-02 -8.664307743310928345e-02 1.510578393936157227e-01 -1.196975484490394592e-01 7.597089558839797974e-02 -2.702540159225463867e-01 5.541022494435310364e-02 -1.536364108324050903e-01 -6.478916853666305542e-03
1.804352551698684692e-02 1.479657292366027832e-01 1.742220520973205566e-01 -8.162437379360198975e-02 3.255342692136764526e-02 -8.626089245080947876e-02 2.365712821483612061e-01 -1.073240712285041809e-01 2.623516023159027100e-01 4.596904665231704712e-02 -8.991571515798568726e-02 1.580220758914947510e-01 1.133716329932212830e-01 -5.663390755653381348e-01 -2.876734361052513123e-03 2.485068291425704956e-01 5.153834447264671326e-02 1.794721037149429321e-01 6.104281544685363770e-02 -6.927079707384109497e-02 -1.028920561075210571e-01 1.101926416158676147e-01 -1.449532210826873779e-01 1.003835722804069519e-01 -7.237986195832490921e-03 2.309713512659072876e-02 -2.224907577037811279e-01 -1.405302435159683228e-01 -3.792347013950347900e-01 -4.635406285524368286e-02 -6.438782066106796265e-02 -2.196964472532272339e-01
-1.040307655930519104e-01 -2.102992497384548187e-02 -1.199995577335357666e-01 -5.241422355175018311e-02 -3.554424345493316650e-01 -5.751728639006614685e-02 1.146588101983070374e-01 -1.864977627992630005e-01 -7.120317895896732807e-04 -5.523196980357170105e-02 4.166114926338195801e-01 2.702647447586059570e-01 4.426730796694755554e-02 -2.392644733190536499e-01 4.628659039735794067e-02 2.416020333766937256e-01 -3.827105462551116943e-01 1.871281266212463379e-01 1.064772009849548340e-01 -5.798486992716789246e-02 6.318776309490203857e-02 -2.375132739543914795e-01 -1.279621422290802002e-01 -9.843102842569351196e-02 -1.046012155711650848e-02 1.481775492429733276e-01 -1.696153730154037476e-02 7.228992134332656860e-02 -1.105033755302429199e-01 2.315152883529663086e-01 -1.268044114112854004e-01 -1.803084909915924072e-01
-1.389396786689758301e-01 -5.194785073399543762e-02 2.653405368328094482e-01 -8.343482017517089844e-02 1.293425410985946655e-01 -1.497885286808013916e-01 1.054816022515296936e-01 -5.971880629658699036e-02 8.956682682037353516e-02 2.387337153777480125e-03 3.662131726741790771e-02 2.671036124229431152e-01 2.878790162503719330e-02 -4.212971925735473633e-01 1.429924815893173218e-01 2.981593012809753418e-01 -8.937115967273712158e-02 1.703447997570037842e-01 1.805157363414764404e-01 1.988511532545089722e-01 -1.220801547169685364e-01 -1.021158993244171143e-01 -1.926738186739385128e-03 6.632308661937713623e-02 -2.813805043697357178e-01 3.348933458328247070e-01 -2.360311597585678101e-01 -1.939611732959747314e-01 -1.818298548460006714e-01 9.079785645008087158e-02 -1.038695424795150757e-01 -5.263815075159072876e-02
-2.407148480415344238e-01 1.433857530355453491e-01 2.433955669403076172e-01 -6.189579516649246216e-02 1.411083787679672241e-01 9.761886298656463623e-02 1.298820376396179199e-01 -5.589184165000915527e-02 2.689440548419952393e-01 -9.819378703832626343e-02 1.500705778598785400e-01 1.415480971336364746e-01 -9.178541600704193115e-02 -5.449678301811218262e-01 -2.290655672550201416e-02 3.898115754127502441e-01 6.312409043312072754e-02 1.992305666208267212e-01 1.272374242544174194e-01 9.784185886383056641e-02 1.538515742868185043e-02 2.012615837156772614e-02 -2.792550995945930481e-02 5.130738019943237305e-02 -3.294810280203819275e-02 1.842490732669830322e-01 7.616036385297775269e-02 -9.648179262876510620e-02 -2.267079204320907593e-01 4.909521713852882385e-02 -1.241299360990524292e-01 -1.836204975843429565e-01
2.668836712837219238e-01 1.426423192024230957e-01 2.067301571369171143e-01 2.518074214458465576e-01 -7.656037807464599609e-02 -3.518976271152496338e-03 -1.023235097527503967e-01 9.215936064720153809e-02 2.855004966259002686e-01 1.057675927877426147e-01 3.399454429745674133e-02 2.257279008626937866e-01 -9.131091833114624023e-02 -3.223976790904998779e-01 1.084334403276443481e-01 1.422674804925918579e-01 -3.501521646976470947e-01 4.938556626439094543e-02 2.132631093263626099e-01 -4.160943627357482910e-02 -2.226928621530532837e-02 1.469457596540451050e-01 -1.585278064012527466e-01 -9.342821687459945679e-02 -4.615480452775955200e-02 2.081376910209655762e-01 -3.612806200981140137e-01 -1.097564175724983215e-01 -1.198817938566207886e-01 5.972737073898315430e-02 2.057250887155532837e-01 -1.089605242013931274e-01
9.292998909950256348e-02 1.971583515405654907e-01 1.228992193937301636e-01 2.414583712816238403e-01 -4.000923130661249161e-03 2.327118255198001862e-02 7.948908209800720215e-02 1.591506451368331909e-01 4.543262720108032227e-01 -1.926937997341156006e-01 8.094366639852523804e-02 1.564284116029739380e-01 -1.590002030134201050e-01 -3.003123998641967773e-01 -1.772501915693283081e-01 9.601026028394699097e-02 -2.040390372276306152e-01 1.230727285146713257e-01 2.337244302034378052e-01 1.079725548624992371e-01 1.133122220635414124e-01 1.179170086979866028e-01 -7.201372087001800537e-02 -2.086121290922164917e-01 2.464387193322181702e-02 3.632593527436256409e-02 -3.690867722034454346e-01 -2.960381656885147095e-02 4.791129752993583679e-02 3.473698720335960388e-02 1.153789758682250977e-01 -2.487091273069381714e-01
-9.581667184829711914e-02 3.643083870410919189e-01 4.530256986618041992e-02 6.205796450376510620e-02 1.377927232533693314e-02 1.650823056697845459e-01 1.573201119899749756e-01 -1.823505461215972900e-01 2.773659825325012207e-01 1.503797061741352081e-02 2.542010843753814697e-01 -2.324850559234619141e-01 1.180166727863252163e-03 -2.689584493637084961e-01 7.981946319341659546e-02 2.894637286663055420e-01 -6.857731938362121582e-02 -3.877518698573112488e-02 5.396678671240806580e-02 9.599313139915466309e-02 -2.825425565242767334e-01 2.899226546287536621e-01 1.620255410671234131e-01 -1.742153801023960114e-02 1.147728692740201950e-02 2.155563682317733765e-01 -2.298129908740520477e-02 -2.363404184579849243e-01 8.062919229269027710e-02 2.839021682739257812e-01 -9.591531008481979370e-02 -1.919934898614883423e-02
-2.645058557391166687e-02 1.345373243093490601e-01 1.808652728796005249e-01 1.294422596693038940e-01 3.224028944969177246e-01 1.914892718195915222e-02 2.754746675491333008e-01 -1.649874150753021240e-01 8.037144690752029419e-02 -5.617136135697364807e-02 1.390467435121536255e-01 1.983827799558639526e-01 -6.986825913190841675e-02 -2.345316857099533081e-01 2.036098688840866089e-01 2.674050629138946533e-01 -1.996602416038513184e-01 -3.184824809432029724e-02 -3.313241153955459595e-02 1.584197208285331726e-02 -1.838596314191818237e-01 -5.389131233096122742e-02 -2.620115131139755249e-02 6.207452714443206787e-02 -9.175515174865722656e-02 4.338527023792266846e-01 -1.586742699146270752e-01 1.295909583568572998e-01 -2.986782491207122803e-01 -6.920441240072250366e-02 -2.580569088459014893e-01 2.181535400450229645e-02
1.549319736659526825e-02 2.029655128717422485e-02 -1.034820824861526489e-01 2.153630554676055908e-02 -1.214871555566787720e-01 -1.252683848142623901e-01 3.214501440525054932e-01 -5.929388478398323059e-02 3.074967265129089355e-01 -9.509927034378051758e-02 2.693112194538116455e-01 -3.239500569179654121e-03 2.063133269548416138e-01 -3.643291890621185303e-01 5.214901641011238098e-02 2.259446680545806885e-01 -2.295899242162704468e-01 4.984437227249145508e-01 1.322718244045972824e-02 9.451812505722045898e-02 7.082518935203552246e-02 -4.023787379264831543e-02 1.831919699907302856e-01 -1.417908966541290283e-01 8.841302990913391113e-02 1.784383803606033325e-01 7.190845906734466553e-02 2.313766628503799438e-02 -6.937996298074722290e-02 -4.253829643130302429e-02 -8.614265918731689453e-02 1.252885460853576660e-01
-4.598951339721679688e-02 1.443176269531250000e-01 2.207999676465988159e-01 -4.131368175148963928e-02 2.699767053127288818e-01 -7.659282535314559937e-02 2.288661897182464600e-01 -2.385364286601543427e-02 3.177523016929626465e-01 1.562438756227493286e-01 1.517413407564163208e-01 1.774674355983734131e-01 -1.325919926166534424e-01 -3.571960926055908203e-01 2.511687204241752625e-02 2.182059437036514282e-01 -8.898072689771652222e-02 3.005933463573455811e-01 7.021619379520416260e-02 3.498276174068450928e-01 -8.302737027406692505e-02 8.587241172790527344e-02 -1.210848689079284668e-01 -8.315593004226684570e-03 4.724682774394750595e-03 2.143467366695404053e-01 -3.998577967286109924e-02 -1.103535890579223633e-01 -1.191037520766258240e-01 -1.877599954605102539e-02 -2.363454401493072510e-01 -1.919875591993331909e-01
3.879531752318143845e-03 4.038766622543334961e-01 -2.142919972538948059e-02 4.214962944388389587e-02 6.659800559282302856e-02 -1.207652762532234192e-01 -3.107823431491851807e-01 -1.936668902635574341e-01 3.225800395011901855e-01 -1.293264981359243393e-02 2.819443643093109131e-01 9.911187738180160522e-02 6.576680392026901245e-02 1.830707639455795288e-01 8.453802764415740967e-02 3.184978961944580078e-01 -2.244069576263427734e-01 2.535495758056640625e-01 -5.502178892493247986e-02 -2.570265531539916992e-02 -7.075682282447814941e-02 -1.358910948038101196e-01 2.123483270406723022e-01 4.060320183634757996e-02 -1.407711207866668701e-01 1.353895515203475952e-01 -7.903315126895904541e-02 -8.659537136554718018e-02 -2.265957593917846680e-01 1.485338360071182251e-01 -1.477149873971939087e-01 -7.671646773815155029e-02
1.216040775179862976e-01 -7.262833416461944580e-02 2.789968550205230713e-01 2.212510555982589722e-01 -1.930196732282638550e-01 -9.838592261075973511e-03 1.355512440204620361e-01 8.596327900886535645e-02 1.282751262187957764e-01 -1.719637364149093628e-01 1.986034512519836426e-01 1.597382500767707825e-02 -1.285371929407119751e-01 -3.085169792175292969e-01 1.890075951814651489e-01 1.323016285896301270e-01 -3.039303421974182129e-02 2.117241173982620239e-01 -6.191627588123083115e-03 2.184107303619384766e-01 1.184294298291206360e-01 -1.003594249486923218e-01 -8.480646461248397827e-02 -4.714702069759368896e-02 1.841698139905929565e-01 1.824456900358200073e-01 -3.950380384922027588e-01 1.107052192091941833e-01 7.128845155239105225e-02 3.284120261669158936e-01 -1.837871619500219822e-03 -2.528082430362701416e-01
-1.812127418816089630e-02 1.562555879354476929e-01 2.619158029556274414e-01 -6.143258139491081238e-02 -2.177649363875389099e-02 -2.434608191251754761e-01 2.506005465984344482e-01 -7.641470432281494141e-02 1.928800940513610840e-01 -6.318967789411544800e-02 8.901781588792800903e-02 1.204689219594001770e-01 5.195071920752525330e-02 -3.492819666862487793e-01 -4.720897879451513290e-03 2.489408552646636963e-01 -3.950343932956457138e-03 -3.873153775930404663e-02 4.891724674962460995e-04 -1.664537936449050903e-01 -5.349842458963394165e-02 5.867932364344596863e-02 9.814570844173431396e-02 1.782754659652709961e-01 -2.087232768535614014e-01 4.928036928176879883e-01 -2.523531019687652588e-01 -2.152720391750335693e-01 -1.728232502937316895e-01 1.410122364759445190e-01 -2.975445427000522614e-02 1.207955554127693176e-02
-2.668963968753814697e-01 1.885408312082290649e-01 4.627500846982002258e-02 -6.999703496694564819e-02 3.513918200042098761e-04 -1.115013584494590759e-01 1.582857221364974976e-01 -1.109014004468917847e-01 3.162311613559722900e-01 -2.723785489797592163e-02 3.021085560321807861e-01 -1.553716138005256653e-02 4.679730162024497986e-02 -3.640572428703308105e-01 -2.488855645060539246e-02 2.935036122798919678e-01 -1.846102029085159302e-01 2.397158443927764893e-01 2.967453002929687500e-01 3.608939703553915024e-03 -5.801478773355484009e-02 4.175516963005065918e-02 -1.977771222591400146e-01 3.222348988056182861e-01 1.334826499223709106e-01 -2.997888810932636261e-02 -8.779762685298919678e-02 -6.193273887038230896e-02 -1.932751387357711792e-01 -1.530072987079620361e-01 3.673466667532920837e-02 5.091996490955352783e-02
-5.058385431766510010e-02 7.882315665483474731e-02 2.075596600770950317e-01 2.533587217330932617e-01 8.882503211498260498e-02 -3.069816529750823975e-01 2.024802714586257935e-01 -1.420324295759201050e-02 1.311892271041870117e-01 -3.652945905923843384e-02 2.079585343599319458e-01 -1.044354885816574097e-01 9.903743863105773926e-03 -3.580086827278137207e-01 2.467336133122444153e-02 1.459868103265762329e-01 -1.858664862811565399e-02 -6.007208023220300674e-03 1.212419718503952026e-01 1.375015079975128174e-01 -2.451816760003566742e-02 6.305650621652603149e-02 -5.052137188613414764e-03 1.646025627851486206e-01 -3.404384553432464600e-01 3.795660734176635742e-01 -1.318548172712326050e-01 -2.028242498636245728e-01 -1.494684368371963501e-01 1.594553738832473755e-01 -2.829354107379913330e-01 -7.579798251390457153e-02
-1.219877004623413086e-01 3.313478827476501465e-01 -3.964565321803092957e-02 4.374440014362335205e-02 -1.894793212413787842e-01 -3.962492942810058594e-02 4.700850695371627808e-02 8.300423622131347656e-02 1.827471554279327393e-01 -1.899919472634792328e-02 1.975619941949844360e-01 -2.408238053321838379e-01 -5.706637725234031677e-02 -5.114148184657096863e-02 4.024296104907989502e-01 4.415656328201293945e-01 -2.023247331380844116e-01 2.426607310771942139e-01 3.070540428161621094e-01 1.371481269598007202e-01 8.525723963975906372e-02 -1.108534708619117737e-01 1.373564451932907104e-01 -1.079474911093711853e-01 9.160924702882766724e-02 2.961780317127704620e-02 -4.919051006436347961e-02 -1.093015074729919434e-01 -2.040260583162307739e-01 5.262256413698196411e-02 -1.269301585853099823e-02 2.243253774940967560e-02
-2.745506353676319122e-02 1.370245367288589478e-01 1.164146214723587036e-01 2.334148436784744263e-01 -1.778337173163890839e-03 1.711409837007522583e-01 9.704865515232086182e-03 6.973816454410552979e-02 2.902284860610961914e-01 1.114369705319404602e-01 -6.038716435432434082e-02 -4.819241538643836975e-02 4.593687504529953003e-02 -3.343814015388488770e-01 3.620662912726402283e-02 8.799780160188674927e-02 -4.071109592914581299e-01 3.606182709336280823e-02 2.579725384712219238e-01 1.946468465030193329e-02 6.519661284983158112e-03 5.228393897414207458e-02 -1.424945294857025146e-01 9.615468233823776245e-02 1.816118881106376648e-02 1.424565911293029785e-01 -5.150275826454162598e-01 -1.959329098463058472e-01 -8.071096241474151611e-02 1.801875680685043335e-01 -3.025261871516704559e-02 -1.487661451101303101e-01
-8.289971388876438141e-03 7.249847799539566040e-02 8.959925919771194458e-02 -1.582695245742797852e-01 1.657387912273406982e-01 9.118371456861495972e-02 2.379390150308609009e-01 1.011507934890687466e-03 2.502366900444030762e-01 3.963765129446983337e-02 1.719529479742050171e-01 2.118616551160812378e-02 -2.281093411147594452e-02 -1.565951704978942871e-01 2.300315648317337036e-01 2.457021921873092651e-01 -1.985049843788146973e-01 1.059417352080345154e-01 -1.343574672937393188e-01 8.474402874708175659e-02 -3.104154467582702637e-01 6.508786231279373169e-02 -1.522587090730667114e-01 3.763904795050621033e-02 -3.038336336612701416e-01 4.447327256202697754e-01 4.996241070330142975e-03 -6.530802696943283081e-02 -1.689656078815460205e-01 1.430653333663940430e-01 -1.035619378089904785e-01 -2.854403853416442871e-01
1.665479242801666260e-01 1.697547733783721924e-01 2.860462963581085205e-01 2.010443657636642456e-01 -1.739075928926467896e-01 1.353919655084609985e-01 -3.143518418073654175e-02 1.883779466152191162e-01 3.251039385795593262e-01 -1.120721250772476196e-01 2.719527110457420349e-02 1.042045578360557556e-01 -1.251457929611206055e-01 -3.187785148620605469e-01 8.620344847440719604e-02 1.454943716526031494e-01 -1.852036714553833008e-01 1.709293425083160400e-01 1.660016030073165894e-01 4.085847735404968262e-02 7.373448461294174194e-02 6.821849197149276733e-02 2.763939797878265381e-01 -1.588642746210098267e-01 1.704117357730865479e-01 3.707161843776702881e-01 -1.326314806938171387e-01 1.317537873983383179e-01 -4.857344552874565125e-02 1.396312415599822998e-01 -3.766071051359176636e-02 -1.768115311861038208e-01
-2.305491715669631958e-01 2.221349775791168213e-01 1.863667219877243042e-01 -1.679885983467102051e-01 1.307497918605804443e-01 -6.593846529722213745e-02 1.270918995141983032e-01 -2.245346456766128540e-02 4.129646718502044678e-01 6.355642108246684074e-05 4.497286304831504822e-02 1.064181104302406311e-01 -1.330765038728713989e-01 -2.407425194978713989e-01 -5.421967804431915283e-02 3.076333999633789062e-01 -9.636998176574707031e-02 2.913844287395477295e-01 1.169987544417381287e-01 2.056995481252670288e-01 -1.754953563213348389e-01 -1.509644240140914917e-01 -1.849553734064102173e-01 -6.154638715088367462e-03 -2.009511291980743408e-01 7.639818638563156128e-02 -2.070483379065990448e-02 -1.294277757406234741e-01 -2.682209908962249756e-01 1.970698684453964233e-01 -5.065963044762611389e-02 -1.566742658615112305e-01
-2.886523678898811340e-02 6.920012831687927246e-02 2.039956599473953247e-01 2.394867390394210815e-01 -1.675554066896438599e-01 1.997654736042022705e-01 1.162023916840553284e-01 -2.384161353111267090e-01 2.568248510360717773e-01 8.660571277141571045e-02 7.279023528099060059e-03 -2.046227455139160156e-01 2.035063803195953369e-01 -7.947400212287902832e-02 -1.292091459035873413e-01 3.029889166355133057e-01 -1.213052421808242798e-01 1.249874010682106018e-02 4.248249828815460205e-01 -1.402602344751358032e-01 6.869348883628845215e-02 -2.204071581363677979e-01 2.578752338886260986e-01 -3.861387073993682861e-02 -1.675672978162765503e-01 1.288094818592071533e-01 -2.393428683280944824e-01 2.139382809400558472e-02 -9.885907173156738281e-02 7.698381319642066956e-03 1.729076951742172241e-01 -8.378829061985015869e-02
-1.790013313293457031e-01 1.865643262863159180e-01 6.986302137374877930e-02 2.214840650558471680e-01 -2.311629056930541992e-01 6.193416193127632141e-03 -2.165550291538238525e-01 7.249006628990173340e-02 7.181866466999053955e-02 -2.998143434524536133e-01 2.310464829206466675e-01 -7.485756278038024902e-02 -9.791446477174758911e-02 -1.683950424194335938e-01 4.862596094608306885e-02 4.277676343917846680e-01 -3.882754147052764893e-01 -1.587812043726444244e-02 -1.335405558347702026e-02 2.181294858455657959e-01 -4.477891698479652405e-02 1.011178549379110336e-02 1.310141235589981079e-01 -8.513836562633514404e-02 -9.265259653329849243e-02 2.481690645217895508e-01 -6.641107052564620972e-02 -7.800286263227462769e-02 -1.567252427339553833e-01 7.049520313739776611e-02 -5.679666623473167419e-02 2.398942857980728149e-01
8.344241231679916382e-02 1.441030055284500122e-01 -1.137873344123363495e-02 3.872727155685424805e-01 9.757082164287567139e-02 1.097502410411834717e-01 2.365347295999526978e-01 1.559231802821159363e-02 2.069377303123474121e-01 6.774040404707193375e-03 1.697053164243698120e-01 2.951871454715728760e-01 -2.327530980110168457e-01 8.075868338346481323e-02 1.204982101917266846e-01 4.835806190967559814e-01 -1.267269402742385864e-01 2.166449725627899170e-01 5.803515017032623291e-02 5.592719651758670807e-03 2.332454314455389977e-03 -7.057902868837118149e-03 -4.133436456322669983e-02 -6.543765217065811157e-02 2.213159799575805664e-01 9.968242049217224121e-02 -2.085094600915908813e-01 -1.315089613199234009e-01 5.023494735360145569e-02 5.858993530273437500e-02 -8.506377786397933960e-02 -2.668601870536804199e-01
3.422162309288978577e-02 1.360009610652923584e-01 2.958938181400299072e-01 1.793134659528732300e-01 -4.164893180131912231e-02 5.422972887754440308e-02 8.348691463470458984e-02 3.109855949878692627e-02 2.748022973537445068e-01 -2.182257026433944702e-01 1.185737401247024536e-01 1.603383570909500122e-01 -2.548736333847045898e-01 -2.830900847911834717e-01 -1.338215172290802002e-02 1.282317936420440674e-01 -2.191832959651947021e-01 1.299787014722824097e-01 2.810431718826293945e-01 -7.777535915374755859e-02 -1.204081848263740540e-01 4.036891087889671326e-02 -1.051940303295850754e-02 -2.280302494764328003e-01 1.840039938688278198e-01 3.298834860324859619e-01 -2.591022849082946777e-01 -1.225681081414222717e-01 1.088082119822502136e-01 4.445341974496841431e-02 1.632096469402313232e-01 -1.997176110744476318e-01
1.088936254382133484e-01 1.015191972255706787e-01 -1.377743035554885864e-01 3.603002429008483887e-01 2.030601948499679565e-01 -1.330131143331527710e-01 7.522605359554290771e-02 1.364898830652236938e-01 -8.452770113945007324e-02 -8.511324226856231689e-02 7.042461633682250977e-02 1.328741163015365601e-01 5.660044774413108826e-02 -1.236230414360761642e-02 -7.040818780660629272e-02 4.970110654830932617e-01 -2.317630350589752197e-01 4.077496826648712158e-01 1.020567268133163452e-01 2.360794097185134888e-01 -9.937271475791931152e-03 5.418526753783226013e-02 1.234005540609359741e-01 9.891170263290405273e-02 6.860549002885818481e-02 1.810989528894424438e-01 -8.027639985084533691e-02 1.973231695592403412e-02 -5.725508183240890503e-02 -6.705444306135177612e-03 3.469675406813621521e-02 -3.007527589797973633e-01
-1.785254776477813721e-01 1.323197185993194580e-01 3.305483758449554443e-01 5.366189032793045044e-02 2.449635602533817291e-02 -1.916269212961196899e-01 2.574722766876220703e-01 -3.001376092433929443e-01 2.431329805403947830e-03 -8.543643355369567871e-02 4.911075346171855927e-03 1.681090891361236572e-01 1.905584633350372314e-01 -4.679005444049835205e-01 -4.295918345451354980e-02 1.264439523220062256e-01 -1.129215434193611145e-01 1.621080636978149414e-01 9.595715254545211792e-02 3.324942290782928467e-02 2.838784828782081604e-02 -1.001445129513740540e-01 -8.738152682781219482e-02 1.590984314680099487e-01 -1.634838283061981201e-01 3.281745314598083496e-01 -7.725150138139724731e-02 -1.065409556031227112e-01 -2.536934614181518555e-01 5.990648269653320312e-02 5.521845817565917969e-02 -1.422918736934661865e-01
-1.385764181613922119e-01 2.165486216545104980e-01 5.252057313919067383e-02 2.500862181186676025e-01 -2.018233239650726318e-01 -5.610401555895805359e-02 1.362585872411727905e-01 -1.637584418058395386e-01 1.089690029621124268e-01 -2.088854908943176270e-01 2.485349625349044800e-01 6.899057421833276749e-03 1.616332493722438812e-02 1.034872382879257202e-01 3.676456212997436523e-02 2.629328072071075439e-01 -1.475070863962173462e-01 3.474836051464080811e-01 -9.581676684319972992e-03 2.269314825534820557e-01 -2.002446055412292480e-01 8.993449807167053223e-02 1.043171435594558716e-01 1.211680695414543152e-01 2.540067732334136963e-01 2.577750384807586670e-01 -2.473229318857192993e-01 -2.350940108299255371e-01 -1.895378828048706055e-01 1.550613790750503540e-01 -2.704708091914653778e-02 6.789106875658035278e-02
1.439465302973985672e-02 -9.827513992786407471e-02 -2.842365391552448273e-02 1.514326781034469604e-01 -1.794173419475555420e-01 -1.981627941131591797e-01 2.332495301961898804e-01 -7.337430864572525024e-02 1.659059226512908936e-01 -4.470133036375045776e-02 3.384552299976348877e-01 9.518706798553466797e-02 1.036844700574874878e-01 -4.017991721630096436e-01 2.987178601324558258e-02 3.070052266120910645e-01 -1.804507076740264893e-01 1.995580941438674927e-01 2.015955746173858643e-01 -1.034121736884117126e-01 -1.879918724298477173e-01 -1.535995453596115112e-01 -1.025368943810462952e-01 -7.118217647075653076e-02 7.544032484292984009e-02 9.375426918268203735e-02 3.288646638393402100e-01 -1.937501877546310425e-01 -1.455372571945190430e-01 9.173936396837234497e-02 -1.327114105224609375e-01 -9.516732394695281982e-02
1.497808992862701416e-01 1.320572644472122192e-01 4.039707183837890625e-01 3.571525514125823975e-01 -7.087606191635131836e-02 2.159766554832458496e-01 4.393166676163673401e-02 -2.490801215171813965e-01 1.644454300403594971e-01 1.046161502599716187e-01 -4.252230282872915268e-03 1.313727200031280518e-01 -2.957912720739841461e-02 -3.305657207965850830e-01 1.701671630144119263e-01 -1.074656620621681213e-01 -2.167278975248336792e-01 3.561535179615020752e-01 8.710730075836181641e-02 1.621261984109878540e-01 4.127097129821777344e-02 5.237108096480369568e-02 -5.715329945087432861e-02 -1.389723122119903564e-01 8.017487078905105591e-02 4.214996472001075745e-03 -1.259831804782152176e-02 -7.985591888427734375e-02 -1.394571214914321899e-01 2.030851691961288452e-01 8.672750741243362427e-02 -1.786287128925323486e-01
-3.769565373659133911e-02 3.669026196002960205e-01 -3.658882156014442444e-02 1.564930677413940430e-01 1.027978360652923584e-01 -5.207654461264610291e-02 2.829549908638000488e-01 2.882086336612701416e-01 1.881050169467926025e-01 -1.115362867712974548e-01 2.370100766420364380e-01 -4.679798707365989685e-02 1.439902037382125854e-01 -1.155864521861076355e-01 -6.382078677415847778e-02 3.338454365730285645e-01 3.438141196966171265e-02 2.252625524997711182e-01 -1.166261211037635803e-01 1.262098103761672974e-01 -2.201411724090576172e-01 2.948907949030399323e-02 1.818482130765914917e-01 4.934061318635940552e-02 1.123246178030967712e-01 2.435488700866699219e-01 -1.429413817822933197e-02 -1.003878563642501831e-01 -3.653152585029602051e-01 1.276664882898330688e-01 8.693806827068328857e-02 -1.003301702439785004e-02
6.104980409145355225e-02 1.763556897640228271e-01 -2.247287034988403320e-01 4.511632621288299561e-01 -5.350431427359580994e-02 -1.482002786360681057e-03 1.680783480405807495e-01 6.585840135812759399e-02 1.435341835021972656e-01 -8.691693842411041260e-02 9.726326912641525269e-02 1.180774047970771790e-01 -1.091237887740135193e-01 1.226580888032913208e-01 -6.828124634921550751e-03 4.972232580184936523e-01 -2.263882905244827271e-01 2.833618223667144775e-01 1.622257232666015625e-01 1.253930330276489258e-01 1.336707454174757004e-02 1.297483295202255249e-01 1.073847785592079163e-01 -2.853653766214847565e-02 -3.976771235466003418e-02 8.475980162620544434e-02 -1.460427194833755493e-01 -1.921061240136623383e-02 3.827411308884620667e-02 1.645260006189346313e-01 -9.314564056694507599e-03 -2.963933944702148438e-01
9.354566782712936401e-02 -2.262171171605587006e-02 2.352146059274673462e-02 4.208567440509796143e-01 1.335218250751495361e-01 8.674419671297073364e-02 9.630458801984786987e-02 6.311739981174468994e-02 6.465380638837814331e-02 -2.973640896379947662e-02 2.222107797861099243e-01 2.228440493345260620e-01 -2.070122212171554565e-01 -3.199540078639984131e-02 1.719964593648910522e-01 6.012246608734130859e-01 -1.214753240346908569e-01 2.559591531753540039e-01 2.239219993352890015e-01 1.662833243608474731e-01 -1.238315775990486145e-01 -8.822831511497497559e-02 4.597566649317741394e-02 -9.514252096414566040e-02 1.363159343600273132e-02 4.595565795898437500e-02 -6.837441585958003998e-03 -1.933435164391994476e-02 1.083357408642768860e-01 8.484975248575210571e-02 -1.100104451179504395e-01 -9.652043879032135010e-02
2.843651175498962402e-01 8.070277422666549683e-02 5.686341226100921631e-02 -2.432565204799175262e-02 3.627926111221313477e-02 -1.462373733520507812e-01 2.647256553173065186e-01 1.605177372694015503e-01 3.570775985717773438e-01 5.095231533050537109e-02 1.753306984901428223e-01 3.459174036979675293e-01 1.250574588775634766e-01 -5.921944975852966309e-02 -7.658779621124267578e-02 1.643901467323303223e-01 -1.283970177173614502e-01 1.220928207039833069e-01 1.911861449480056763e-02 2.846593260765075684e-01 -1.704442501068115234e-02 -8.700682967901229858e-02 2.399132847785949707e-01 -7.508916407823562622e-02 -2.023349404335021973e-01 4.035977125167846680e-01 2.632563374936580658e-02 -7.193517684936523438e-02 7.613952271640300751e-03 2.273623198270797729e-01 -8.785644173622131348e-02 6.855528056621551514e-02
1.606355421245098114e-02 7.023651152849197388e-02 9.402354247868061066e-03 9.398446232080459595e-02 1.167889311909675598e-01 -7.070374488830566406e-02 5.577618628740310669e-02 3.371123690158128738e-03 3.334975242614746094e-01 -3.984279930591583252e-03 9.658892452716827393e-02 -1.871160268783569336e-01 -1.301299966871738434e-02 -2.107233256101608276e-01 -2.421221882104873657e-01 2.376836091279983521e-01 -5.230726003646850586e-01 1.835091114044189453e-01 2.859582304954528809e-01 2.347445338964462280e-01 -3.372745588421821594e-02 -3.997487574815750122e-02 -3.766768146306276321e-03 4.864076152443885803e-03 4.670587554574012756e-02 7.110060006380081177e-02 -4.978068917989730835e-02 -3.343897163867950439e-01 -1.681594401597976685e-01 -2.903646416962146759e-02 1.112305149435997009e-01 1.972368508577346802e-01
-1.701151728630065918e-01 1.318529099225997925e-01 9.595693647861480713e-02 2.767736017704010010e-01 2.025145851075649261e-02 3.587539121508598328e-02 1.140581369400024414e-01 -3.370258510112762451e-01 1.457965523004531860e-01 1.610717922449111938e-01 -5.247728154063224792e-02 1.055375635623931885e-01 3.913670778274536133e-01 -2.176983058452606201e-01 -8.063296228647232056e-02 3.793737292289733887e-01 -1.186123117804527283e-01 2.044158875942230225e-01 1.394497156143188477e-01 5.283267050981521606e-02 1.685752868652343750e-01 -2.053215354681015015e-01 -5.523512884974479675e-02 -1.078167837113142014e-02 4.582043737173080444e-02 6.921222060918807983e-02 -1.560107171535491943e-01 4.131051898002624512e-02 1.786810904741287231e-01 2.449789047241210938e-01 2.175271362066268921e-01 -5.884229019284248352e-02
-1.848139315843582153e-01 2.434539645910263062e-01 -1.596610993146896362e-01 -5.064774304628372192e-02 2.601745426654815674e-01 1.241687834262847900e-01 2.344180643558502197e-01 -1.979011297225952148e-02 3.337896466255187988e-01 1.119027882814407349e-01 1.028114557266235352e-01 1.364799290895462036e-01 2.132877893745899200e-02 -2.055724859237670898e-01 -2.099613286554813385e-02 3.679413795471191406e-01 -1.186036616563796997e-01 -1.528325974941253662e-01 3.925557062029838562e-02 2.366289645433425903e-01 9.576370567083358765e-02 1.454067230224609375e-01 1.006359159946441650e-01 -1.059833019971847534e-01 -2.035023421049118042e-01 5.216985568404197693e-02 -1.078182384371757507e-01 -3.237322270870208740e-01 -2.036768943071365356e-01 1.097914129495620728e-01 -1.425056010484695435e-01 -1.653860807418823242e-01
2.539104223251342773e-02 9.010456502437591553e-02 3.799671828746795654e-01 1.139946505427360535e-01 4.433255642652511597e-02 -1.066043749451637268e-01 1.656024605035781860e-01 -1.938496381044387817e-01 2.662224695086479187e-02 -7.625120878219604492e-02 1.499466747045516968e-01 3.806155547499656677e-02 -5.748561024665832520e-02 -4.603286087512969971e-01 -8.744422346353530884e-02 2.622686326503753662e-01 3.758527338504791260e-02 9.034024178981781006e-02 -9.478200809098780155e-04 6.855420023202896118e-02 -2.657365500926971436e-01 -2.662767767906188965e-01 -3.210580348968505859e-02 -7.274452596902847290e-02 -1.836546212434768677e-01 3.025451898574829102e-01 -2.139215767383575439e-01 -1.385963261127471924e-01 -2.630934119224548340e-01 8.106033504009246826e-02 -7.278096675872802734e-02 -2.077004173770546913e-03
1.598885506391525269e-01 2.398569583892822266e-01 2.489004880189895630e-01 1.562945842742919922e-01 -7.367624342441558838e-02 7.563093304634094238e-02 1.859769225120544434e-01 9.063612669706344604e-02 3.147584199905395508e-01 -1.632313281297683716e-01 3.801703825592994690e-02 6.256592273712158203e-02 -1.913694292306900024e-01 -2.918053865432739258e-01 1.277432125061750412e-02 9.737782925367355347e-02 -2.750314772129058838e-01 -2.728159166872501373e-02 3.297097682952880859e-01 -1.828109845519065857e-03 7.204575091600418091e-02 8.793995529413223267e-02 -5.014988780021667480e-02 -8.875028043985366821e-02 3.866890072822570801e-02 3.363155722618103027e-01 -3.057668805122375488e-01 -1.485722362995147705e-01 1.100022867321968079e-01 1.076536923646926880e-01 1.325129568576812744e-01 -1.850537508726119995e-01
8.098750561475753784e-02 2.518102228641510010e-01 7.360137253999710083e-02 2.439116239547729492e-01 7.830463349819183350e-02 -8.724347501993179321e-02 1.976327747106552124e-01 -7.373983412981033325e-02 3.025339730083942413e-02 2.152375131845474243e-01 3.784229755401611328e-01 3.873931989073753357e-02 2.270847000181674957e-02 4.452163557289168239e-05 1.385037004947662354e-01 4.042371213436126709e-01 -1.453637927770614624e-01 2.113199681043624878e-01 5.016104131937026978e-02 2.320146374404430389e-02 -1.198497712612152100e-01 -1.337682604789733887e-01 1.486995667219161987e-01 6.782048195600509644e-02 -3.676146566867828369e-01 1.085088625550270081e-01 -1.010098773986101151e-02 -1.796627938747406006e-01 -2.344371527433395386e-01 1.000088825821876526e-01 -2.261001318693161011e-01 9.295161813497543335e-02
2.569706439971923828e-01 6.832738220691680908e-02 1.548764556646347046e-01 2.357792407274246216e-01 1.256021857261657715e-01 -1.701153218746185303e-01 -1.991785364225506783e-03 -2.436234652996063232e-01 5.843073595315217972e-03 -6.784351170063018799e-02 9.321776032447814941e-02 2.057861387729644775e-01 1.410528570413589478e-01 1.288267076015472412e-01 1.532655805349349976e-01 5.603762269020080566e-01 7.716166973114013672e-02 1.088932156562805176e-01 1.351312249898910522e-01 -9.011999517679214478e-02 -7.389528304338455200e-02 1.134353801608085632e-01 -2.377326488494873047e-01 1.334949731826782227e-01 6.005624309182167053e-02 1.896899938583374023e-01 -2.562997639179229736e-01 2.009114623069763184e-02 -2.112056165933609009e-01 -6.698876619338989258e-02 1.282153576612472534e-01 8.884071558713912964e-02
9.105238318443298340e-02 6.211518496274948120e-02 5.538199096918106079e-03 -2.473438717424869537e-02 1.870935112237930298e-01 1.108032688498497009e-01 2.634104192256927490e-01 -1.326135545969009399e-01 2.798565626144409180e-01 -1.091394722461700439e-01 3.266960680484771729e-01 3.115479350090026855e-01 3.764729946851730347e-02 -3.252429664134979248e-01 6.642725318670272827e-02 1.816752851009368896e-01 -2.286123037338256836e-01 3.176488876342773438e-01 1.264037285000085831e-02 -4.249646514654159546e-02 -1.885327398777008057e-01 -1.462129056453704834e-01 -4.772658646106719971e-02 2.091895043849945068e-01 1.426503509283065796e-01 8.965452760457992554e-02 7.813134044408798218e-02 3.466936573386192322e-02 -2.792122066020965576e-01 -5.925444141030311584e-02 -1.402932256460189819e-01 -1.391985267400741577e-01
1.096938773989677429e-01 -4.134047403931617737e-02 3.101135194301605225e-01 -1.483609825372695923e-01 2.822455763816833496e-02 -1.653694361448287964e-01 2.230623513460159302e-01 3.769653290510177612e-02 1.764359325170516968e-01 -8.090925961732864380e-02 3.990098536014556885e-01 -2.629857696592807770e-02 -1.867794692516326904e-01 -9.292563050985336304e-02 1.770796626806259155e-01 2.242285907268524170e-01 7.624232023954391479e-02 1.890555173158645630e-01 2.098096013069152832e-01 2.935577332973480225e-01 -8.599273860454559326e-02 1.471409052610397339e-01 -3.588047623634338379e-02 2.167953848838806152e-01 -1.671770662069320679e-01 2.319667488336563110e-02 -1.266571283340454102e-01 -7.540473341941833496e-02 -2.787877023220062256e-01 1.647209376096725464e-01 -2.213709056377410889e-01 -1.134150028228759766e-01
-4.841447621583938599e-02 9.472218900918960571e-02 3.318344354629516602e-01 -6.324889510869979858e-02 3.359578549861907959e-01 -1.569220423698425293e-01 1.408154517412185669e-01 1.127606071531772614e-02 2.616859674453735352e-01 -1.244215667247772217e-02 2.621545493602752686e-01 -2.262408100068569183e-02 -1.186133548617362976e-01 -3.891236484050750732e-01 4.399924725294113159e-02 3.020952939987182617e-01 -6.956176459789276123e-02 3.591402471065521240e-01 5.484739691019058228e-02 1.940947584807872772e-02 -7.819544523954391479e-03 -2.174090594053268433e-02 -1.191326826810836792e-01 2.202163636684417725e-02 -2.321642786264419556e-01 -2.636965923011302948e-02 -1.372030824422836304e-01 -9.717915207147598267e-02 -2.317911088466644287e-01 -1.716001927852630615e-01 -3.490417450666427612e-02 -2.987879514694213867e-02
2.697774767875671387e-01 6.610716134309768677e-02 4.874836504459381104e-01 3.707550764083862305e-01 6.061891838908195496e-02 2.889246679842472076e-02 1.335650533437728882e-01 1.621846705675125122e-01 2.621611058712005615e-01 1.059816032648086548e-01 8.659230172634124756e-02 1.011956408619880676e-01 1.023905584588646889e-03 -2.020901292562484741e-01 -1.584841124713420868e-02 1.364380121231079102e-01 -3.598172366619110107e-01 -1.321426033973693848e-02 2.649499177932739258e-01 -6.034172326326370239e-02 1.089425012469291687e-01 1.413789689540863037e-01 -9.500493109226226807e-02 -9.516403079032897949e-02 -5.421547219157218933e-02 -2.670588903129100800e-02 -2.653257846832275391e-01 -5.728319659829139709e-02 -1.465432066470384598e-02 2.220634929835796356e-02 -7.443641871213912964e-02 -6.847502291202545166e-02
4.138752073049545288e-02 1.429938524961471558e-01 -4.488541185855865479e-02 -1.036107633262872696e-02 -1.245668306946754456e-01 -2.619956433773040771e-01 8.406871557235717773e-02 1.195000410079956055e-01 7.364521920680999756e-02 -4.577338322997093201e-02 2.038670927286148071e-01 2.288953810930252075e-01 -1.455423831939697266e-01 -3.407389819622039795e-01 2.713448405265808105e-01 2.156866341829299927e-01 -1.812444627285003662e-01 3.257755637168884277e-01 -1.044243015348911285e-02 1.528876125812530518e-01 1.280677765607833862e-01 3.465654253959655762e-01 2.432415634393692017e-01 -7.162612397223711014e-03 -2.401903271675109863e-03 8.494567871093750000e-02 -2.063672393560409546e-01 -1.035137921571731567e-01 -1.514912992715835571e-01 -3.403543680906295776e-02 -2.130911946296691895e-01 1.519005447626113892e-01
-2.165944278240203857e-01 1.521041542291641235e-01 1.136571392416954041e-01 1.655548959970474243e-01 2.375587373971939087e-01 -2.702339887619018555e-01 4.276954829692840576e-01 -7.998377084732055664e-02 1.736787557601928711e-01 -1.619316786527633667e-01 -6.562748458236455917e-04 5.021573975682258606e-02 1.608517765998840332e-01 -3.012374341487884521e-01 -1.703965961933135986e-01 2.355905324220657349e-01 -5.004367977380752563e-02 -9.572132676839828491e-02 9.326258301734924316e-02 -8.987505920231342316e-03 -1.501282006502151489e-01 2.101627737283706665e-01 -1.660280488431453705e-02 -1.604372709989547729e-01 1.560850292444229126e-01 7.587815821170806885e-02 -1.088391765952110291e-01 -1.453896760940551758e-01 -3.145250380039215088e-01 -1.008996441960334778e-01 -1.550770401954650879e-01 -3.676806390285491943e-02
-8.935982733964920044e-02 2.323378324508666992e-01 1.033182814717292786e-02 -1.571875512599945068e-01 1.349136680364608765e-01 9.072107821702957153e-02 -1.579107902944087982e-02 -2.016348093748092651e-01 4.636699259281158447e-01 9.733977913856506348e-02 1.191600337624549866e-01 2.999903447926044464e-02 -1.537845730781555176e-01 -1.080056205391883850e-01 -1.960324645042419434e-01 8.723101764917373657e-02 -2.701514065265655518e-01 5.985167250037193298e-02 4.457386955618858337e-02 6.891747564077377319e-02 -1.451387852430343628e-01 1.732167601585388184e-01 -5.688516795635223389e-02 1.409367173910140991e-01 1.699952036142349243e-01 3.544840216636657715e-01 -2.572320997714996338e-01 1.745324730873107910e-01 -2.071765661239624023e-01 4.379310831427574158e-02 5.467288196086883545e-02 -2.616858482360839844e-01
2.731210887432098389e-01 1.708357036113739014e-01 1.299640536308288574e-01 2.759432196617126465e-01 -8.180819451808929443e-02 4.226217418909072876e-02 1.323719024658203125e-01 2.406365573406219482e-01 3.016009628772735596e-01 -1.251242160797119141e-01 -1.329136788845062256e-01 2.405392527580261230e-01 -5.337455123662948608e-02 -2.545194923877716064e-01 -1.499303337186574936e-02 9.522074460983276367e-02 -2.942329943180084229e-01 4.297591373324394226e-02 2.698698341846466064e-01 1.141316667199134827e-01 -1.674228161573410034e-01 1.297483146190643311e-01 -2.078909426927566528e-01 8.480840362608432770e-03 -4.030999913811683655e-02 1.321443617343902588e-01 -3.785889744758605957e-01 3.133318200707435608e-02 -6.785493344068527222e-02 1.418674439191818237e-01 9.782668203115463257e-02 -9.060750715434551239e-03
-1.258948147296905518e-01 1.921748518943786621e-01 1.869500279426574707e-01 -2.002255916595458984e-01 2.813352942466735840e-01 -1.167974770069122314e-01 7.912709563970565796e-02 -1.232408359646797180e-01 2.629821300506591797e-01 9.563184529542922974e-02 1.468082219362258911e-01 1.342047154903411865e-01 8.533897995948791504e-02 -3.382728993892669678e-01 8.688563108444213867e-02 2.773132324218750000e-01 1.604379899799823761e-02 3.304790854454040527e-01 2.266414649784564972e-02 9.485559910535812378e-02 1.311910301446914673e-01 8.659588173031806946e-03 -7.688659243285655975e-03 6.172283738851547241e-02 -7.505170255899429321e-02 2.429098933935165405e-01 4.641398321837186813e-03 -3.224186003208160400e-01 -1.295789629220962524e-01 2.675382494926452637e-01 -2.330718562006950378e-02 -1.903746724128723145e-01
1.991389542818069458e-01 1.530628055334091187e-01 1.889063417911529541e-01 1.824419498443603516e-01 8.159886300563812256e-02 6.352139264345169067e-02 8.158486336469650269e-02 1.176701411604881287e-01 2.198529243469238281e-01 -2.172266244888305664e-01 -7.799549400806427002e-02 1.456353366374969482e-01 -9.959162771701812744e-02 -3.147321045398712158e-01 -4.836560413241386414e-02 1.400095224380493164e-01 -9.824237227439880371e-02 1.250722259283065796e-01 4.097533822059631348e-01 3.382816165685653687e-02 -1.759095862507820129e-02 -1.108410651795566082e-04 -3.638798370957374573e-02 -1.820910274982452393e-01 2.486989088356494904e-02 3.125708997249603271e-01 -3.694108128547668457e-01 -2.035770118236541748e-01 8.632877469062805176e-02 1.373437047004699707e-01 1.563102900981903076e-01 -1.640529334545135498e-01
1.519142091274261475e-01 3.388668894767761230e-01 4.597890004515647888e-02 1.128502786159515381e-01 1.334292888641357422e-01 -4.480153322219848633e-02 1.745466440916061401e-01 -9.540189057588577271e-04 1.584408730268478394e-01 -9.520397335290908813e-02 1.374127566814422607e-01 2.402251511812210083e-01 -4.936726763844490051e-02 -1.629977673292160034e-01 -1.555311679840087891e-01 3.196031451225280762e-01 -3.452979326248168945e-01 5.658420175313949585e-02 -9.773025661706924438e-02 -2.427569031715393066e-02 -1.171252951025962830e-01 -1.823054254055023193e-01 5.839466676115989685e-02 1.537735909223556519e-01 -5.266846418380737305e-01 3.346370905637741089e-02 6.660217046737670898e-02 -1.724960207939147949e-01 -1.030512303113937378e-01 -5.886782892048358917e-03 -3.016852214932441711e-02 3.218777012079954147e-03
1.715187579393386841e-01 2.021668404340744019e-01 2.023014277219772339e-01 1.604329943656921387e-01 1.754979602992534637e-02 5.631490424275398254e-02 1.215657219290733337e-01 -1.904712989926338196e-02 2.251353412866592407e-01 -2.710321247577667236e-01 1.216299459338188171e-01 -5.080391466617584229e-02 -1.602162420749664307e-01 -3.563566207885742188e-01 -1.952309161424636841e-02 6.455121934413909912e-02 -1.976218521595001221e-01 2.032461017370223999e-02 3.353276252746582031e-01 9.203065186738967896e-02 -1.449757721275091171e-02 -6.908051669597625732e-03 2.812151610851287842e-02 -2.146369367837905884e-01 1.416844278573989868e-01 2.884997427463531494e-01 -3.468163907527923584e-01 -2.262058556079864502e-01 7.266463339328765869e-02 1.444119960069656372e-01 1.360777616500854492e-01 -1.370751410722732544e-01
6.963084638118743896e-02 1.258833408355712891e-01 -4.081694036722183228e-02 4.678540825843811035e-01 -2.282753959298133850e-02 5.005130544304847717e-02 2.746227979660034180e-01 1.149620041251182556e-01 1.835910379886627197e-01 3.786402940750122070e-02 1.736949980258941650e-01 2.356102764606475830e-01 -1.791840642690658569e-01 1.656488515436649323e-02 3.061397001147270203e-02 4.546360373497009277e-01 -1.431728601455688477e-01 3.492766916751861572e-01 5.852041766047477722e-02 1.391051709651947021e-01 -1.783189922571182251e-02 -4.256270453333854675e-02 1.616750806570053101e-01 -4.242666531354188919e-03 1.080164164304733276e-01 7.376490533351898193e-02 -9.214422106742858887e-02 -5.955730006098747253e-02 1.490479055792093277e-02 1.744658946990966797e-01 1.488069444894790649e-02 -2.295101881027221680e-01
4.560486972332000732e-02 1.309752911329269409e-01 1.681071519851684570e-01 1.261194795370101929e-01 -2.955437265336513519e-02 -3.664093790575861931e-03 2.228741794824600220e-01 1.105103492736816406e-01 1.876529455184936523e-01 -1.767712235450744629e-01 4.732484742999076843e-02 1.143900826573371887e-01 -2.778068184852600098e-01 -3.168089389801025391e-01 -4.417199175804853439e-03 6.897336989641189575e-02 -3.602669239044189453e-01 1.053097695112228394e-01 3.347251117229461670e-01 9.326481819152832031e-02 -1.093760784715414047e-02 9.372806549072265625e-02 5.538518354296684265e-02 -2.669249176979064941e-01 1.270197182893753052e-01 2.874200046062469482e-01 -2.762485742568969727e-01 -1.224919557571411133e-01 2.941312082111835480e-02 1.383409500122070312e-01 1.523164659738540649e-01 -1.777963191270828247e-01
2.088348865509033203e-01 2.561197578907012939e-01 1.955082565546035767e-01 1.839358061552047729e-01 5.503011867403984070e-02 2.496474049985408783e-02 -2.815485373139381409e-02 2.041263431310653687e-01 2.742437720298767090e-01 1.286147814244031906e-02 4.679717496037483215e-02 -1.776208542287349701e-02 -1.061098277568817139e-01 -2.048932015895843506e-01 -1.310653090476989746e-01 2.741756737232208252e-01 -3.827285766601562500e-01 -7.480953633785247803e-02 2.788593173027038574e-01 -2.655506366863846779e-03 -1.502773463726043701e-01 8.826848119497299194e-02 -1.358620822429656982e-01 -1.887282282114028931e-01 -5.753651633858680725e-02 2.528052031993865967e-01 -3.724218606948852539e-01 -2.853617444634437561e-02 2.234231494367122650e-02 8.306916803121566772e-02 1.241015456616878510e-02 -1.434079408645629883e-01
1.831398606300354004e-01 1.074846833944320679e-02 2.208319306373596191e-01 1.654519140720367432e-01 -2.251111716032028198e-01 8.155564218759536743e-02 6.302574276924133301e-02 9.844161570072174072e-03 1.998004615306854248e-01 -9.347273409366607666e-02 6.849636137485504150e-02 1.590206325054168701e-01 -1.161623224616050720e-01 -3.162750303745269775e-01 3.948883339762687683e-02 1.993904560804367065e-01 -2.294690608978271484e-01 1.908654719591140747e-01 4.287360310554504395e-01 1.082796752452850342e-01 8.004371076822280884e-02 2.230018191039562225e-02 8.367747068405151367e-02 -7.764663547277450562e-02 8.437710255384445190e-02 2.221219092607498169e-01 -2.958288788795471191e-01 -4.508523270487785339e-02 1.288133710622787476e-01 -9.695768356323242188e-02 -1.643210649490356445e-02 -3.442423641681671143e-01
3.775106072425842285e-01 7.569982856512069702e-02 2.938564717769622803e-01 2.268671840429306030e-01 -1.051475107669830322e-01 -2.412695251405239105e-02 1.647214964032173157e-02 2.572631239891052246e-01 2.545064985752105713e-01 -7.381077110767364502e-02 5.822722613811492920e-02 1.304642483592033386e-02 3.662817552685737610e-02 -2.353989332914352417e-01 -5.095916334539651871e-03 1.017369925975799561e-01 -3.489653170108795166e-01 1.325409114360809326e-01 9.411570429801940918e-02 -1.610113680362701416e-01 -1.996909677982330322e-01 5.435482412576675415e-02 -1.160182803869247437e-01 -2.662002295255661011e-02 5.731687415391206741e-03 5.572110041975975037e-02 -3.377796113491058350e-01 -2.821249663829803467e-01 -1.358657181262969971e-01 1.857161372900009155e-01 8.437465131282806396e-02 -8.310072869062423706e-02
1.345590651035308838e-01 2.287238687276840210e-01 1.565610766410827637e-01 -1.326784938573837280e-01 2.744622342288494110e-02 -5.221503973007202148e-02 8.974537998437881470e-02 5.226126313209533691e-02 4.137074947357177734e-01 1.050918400287628174e-01 -6.380863487720489502e-02 8.915912359952926636e-02 5.036034155637025833e-03 -4.295250475406646729e-01 -1.604931950569152832e-01 3.712478876113891602e-01 -1.936815381050109863e-01 2.025290727615356445e-01 1.937007755041122437e-01 1.343834251165390015e-01 1.982872560620307922e-02 2.177862077951431274e-02 -1.728794276714324951e-01 -1.585728302597999573e-02 1.952520385384559631e-02 1.721666753292083740e-01 -1.138648316264152527e-01 -1.862907782196998596e-02 -2.531893551349639893e-01 -1.780297458171844482e-01 -1.432473957538604736e-01 7.816572487354278564e-02
-2.115505486726760864e-01 2.673595845699310303e-01 -6.286635994911193848e-02 1.582074463367462158e-01 1.993833631277084351e-01 -1.292631626129150391e-01 2.813810408115386963e-01 -2.915850281715393066e-02 1.465725600719451904e-01 2.387982094660401344e-03 2.876958250999450684e-01 -1.142648831009864807e-01 2.816567197442054749e-02 -1.381504535675048828e-01 -6.576102972030639648e-02 2.656656801700592041e-01 7.369318045675754547e-03 2.844118773937225342e-01 1.360343694686889648e-01 8.144152909517288208e-02 -2.545001208782196045e-01 -1.258897781372070312e-02 4.978978633880615234e-02 -7.914065569639205933e-02 5.345914140343666077e-02 4.366411864757537842e-01 -5.998857319355010986e-02 -7.477265596389770508e-02 -1.759026795625686646e-01 2.952121496200561523e-01 7.515285164117813110e-02 1.657827524468302727e-03
-2.380972355604171753e-01 2.679705023765563965e-01 9.534129500389099121e-02 -7.227998971939086914e-02 2.781378030776977539e-01 -6.474326550960540771e-02 2.809228003025054932e-01 6.794457882642745972e-02 3.059134632349014282e-02 -1.519129127264022827e-01 2.800334990024566650e-01 5.592945590615272522e-02 2.989166975021362305e-02 -3.421884179115295410e-01 6.830670684576034546e-02 2.902857363224029541e-01 3.722553700208663940e-02 1.658442169427871704e-01 1.149745360016822815e-01 2.246306389570236206e-01 -2.685709595680236816e-01 4.297800362110137939e-03 -4.629584774374961853e-02 6.972763687372207642e-02 2.437518984079360962e-01 9.142521023750305176e-02 -1.138098612427711487e-01 -1.068328097462654114e-01 -2.778760194778442383e-01 4.158542305231094360e-02 -4.179945960640907288e-02 -1.872676014900207520e-01
7.601817697286605835e-02 2.364041805267333984e-01 3.934240341186523438e-02 -2.006365172564983368e-02 -1.584599465131759644e-01 5.782322958111763000e-02 1.536445617675781250e-01 -2.416388988494873047e-01 7.169279735535383224e-03 -2.236633896827697754e-01 2.490811496973037720e-01 -5.486719892360270023e-04 8.177600800991058350e-02 -4.380041267722845078e-03 -1.260886434465646744e-02 1.898562461137771606e-01 -1.365241110324859619e-01 6.170316338539123535e-01 1.526920050382614136e-01 -8.713150024414062500e-02 -1.311335712671279907e-01 1.050543263554573059e-01 7.778326421976089478e-02 9.455174207687377930e-02 4.257748648524284363e-02 2.833019755780696869e-02 -2.645669281482696533e-01 -2.680117487907409668e-01 5.134422332048416138e-02 8.836942911148071289e-02 -1.552285254001617432e-01 -1.357443332672119141e-01
-1.996483653783798218e-01 1.856071501970291138e-01 -4.708862304687500000e-02 -7.963565737009048462e-02 -2.657802030444145203e-02 -8.429315686225891113e-02 1.327309906482696533e-01 -7.364404946565628052e-02 2.684056758880615234e-01 -1.357574760913848877e-01 1.334458589553833008e-01 -8.680493384599685669e-02 3.992257639765739441e-02 -2.294863164424896240e-01 1.163634210824966431e-01 2.957577109336853027e-01 -4.420669674873352051e-01 -1.662205010652542114e-01 5.445411056280136108e-02 1.681931167840957642e-01 -6.815864145755767822e-02 3.570138290524482727e-02 6.321998685598373413e-02 1.877222508192062378e-01 2.904945313930511475e-01 -6.915998458862304688e-02 -1.623008698225021362e-01 -1.912193894386291504e-01 -3.658591806888580322e-01 -5.363251268863677979e-02 -1.509761810302734375e-01 -6.426715850830078125e-02
2.674219608306884766e-01 1.656202226877212524e-01 4.877846315503120422e-02 2.131145596504211426e-01 -3.491415176540613174e-03 1.266342997550964355e-01 2.615766525268554688e-01 -9.560534358024597168e-02 2.270903736352920532e-01 8.335912227630615234e-02 2.609466910362243652e-01 1.444039791822433472e-01 1.746981739997863770e-01 -1.651276051998138428e-01 6.491881608963012695e-02 1.949611902236938477e-01 -5.291080474853515625e-02 1.988676004111766815e-02 1.940339803695678711e-02 1.970051676034927368e-01 -2.377071231603622437e-01 2.233266830444335938e-01 7.488979399204254150e-02 3.006294965744018555e-01 1.119975373148918152e-01 1.559043228626251221e-01 5.607744678854942322e-02 -4.019237756729125977e-01 -1.473889797925949097e-01 8.812796324491500854e-02 1.474492717534303665e-02 1.902064085006713867e-01
1.521120965480804443e-01 2.647472620010375977e-01 1.276893019676208496e-01 4.572991281747817993e-02 -6.622926890850067139e-02 -2.675236463546752930e-01 1.020824164152145386e-01 -1.146102696657180786e-01 1.047363057732582092e-01 1.132595390081405640e-01 3.927083313465118408e-01 1.168090701103210449e-01 -1.317521035671234131e-01 -1.213866472244262695e-01 4.237096756696701050e-02 7.047182321548461914e-02 -1.798165142536163330e-01 3.232124447822570801e-01 -1.181129366159439087e-01 2.487627267837524414e-01 2.725847959518432617e-01 2.263984531164169312e-01 -3.688375279307365417e-02 1.435682177543640137e-01 1.335135847330093384e-01 1.415645927190780640e-01 -9.132201969623565674e-02 -1.859317868947982788e-01 -8.808493614196777344e-03 1.247079819440841675e-01 -2.660722136497497559e-01 -1.760150194168090820e-01
-1.990190744400024414e-01 1.446358561515808105e-01 1.041668057441711426e-01 -1.786960065364837646e-01 -1.494385767728090286e-03 -5.138184409588575363e-03 2.071133702993392944e-01 -2.891406118869781494e-01 2.616356313228607178e-01 -9.651201218366622925e-02 -8.797941356897354126e-02 1.324425488710403442e-01 4.085493832826614380e-02 -2.972467839717864990e-01 6.619162857532501221e-02 2.371387928724288940e-01 -6.074363738298416138e-02 6.363470107316970825e-02 2.822234928607940674e-01 1.647313237190246582e-01 -1.413161158561706543e-01 -1.503645330667495728e-01 2.831463217735290527e-01 -1.926286816596984863e-01 -2.643939293920993805e-02 -1.142527833580970764e-01 2.429466322064399719e-02 4.991769790649414062e-02 2.550915814936161041e-02 4.611682295799255371e-01 -4.833213239908218384e-02 9.793502837419509888e-02
3.107131421566009521e-01 1.436412036418914795e-01 1.959563642740249634e-01 7.061483711004257202e-02 1.910879835486412048e-02 1.644668541848659515e-02 1.695749759674072266e-01 8.816849440336227417e-02 3.925028443336486816e-01 -1.110446676611900330e-01 1.873647049069404602e-02 1.240163147449493408e-01 -1.591699719429016113e-01 -2.972855865955352783e-01 1.563595607876777649e-02 5.461556464433670044e-02 -2.835381627082824707e-01 2.143208682537078857e-01 3.023723959922790527e-01 3.366816043853759766e-02 2.434655278921127319e-02 3.497798740863800049e-02 5.086636915802955627e-02 -1.378760039806365967e-01 1.631101667881011963e-01 2.636227011680603027e-01 -3.216669857501983643e-01 -5.943839624524116516e-02 4.142757132649421692e-02 3.525441884994506836e-02 1.563462018966674805e-01 -1.743603348731994629e-01
2.353458255529403687e-01 2.862560153007507324e-01 1.619483232498168945e-01 2.352792024612426758e-01 -2.371249534189701080e-02 2.152720540761947632e-01 3.236228227615356445e-02 1.173161789774894714e-01 2.434959262609481812e-01 -1.200393140316009521e-01 1.108007505536079407e-01 5.064320564270019531e-02 -1.122052371501922607e-01 -2.799613475799560547e-01 -8.668331056833267212e-02 5.293500795960426331e-02 -3.748815059661865234e-01 6.882862001657485962e-02 3.855898678302764893e-01 2.029036730527877808e-02 2.419489901512861252e-03 4.951820150017738342e-02 -1.178237050771713257e-01 2.513887174427509308e-02 -5.708924680948257446e-02 1.046587303280830383e-01 -2.507015168666839600e-01 -1.269275136291980743e-02 -7.443702220916748047e-02 5.101844668388366699e-02 2.743831276893615723e-01 -2.399041503667831421e-01
2.548722028732299805e-01 1.974215917289257050e-02 2.181171178817749023e-01 2.136509418487548828e-01 -9.864213876426219940e-03 1.330279707908630371e-01 1.731111258268356323e-01 3.302264958620071411e-02 2.285602837800979614e-01 -5.721790716052055359e-02 1.968837901949882507e-02 4.019454866647720337e-02 -1.030195206403732300e-01 -3.325351774692535400e-01 1.394287198781967163e-01 1.570113599300384521e-01 -3.203630447387695312e-02 1.110411658883094788e-01 7.983952015638351440e-02 -2.073993533849716187e-02 6.112319231033325195e-02 -1.274873316287994385e-01 1.919512301683425903e-01 -1.293057948350906372e-01 1.786490827798843384e-01 -2.049097791314125061e-02 -2.888796329498291016e-01 -3.628060594201087952e-02 -3.201550990343093872e-02 2.493117153644561768e-01 -2.247905284166336060e-01 -4.952210187911987305e-01
2.666262686252593994e-01 9.824100136756896973e-02 2.375308871269226074e-01 1.109848842024803162e-01 -7.104239612817764282e-02 1.731751263141632080e-01 2.139565646648406982e-01 3.844686970114707947e-02 3.462800383567810059e-01 -1.382332146167755127e-01 1.465245634317398071e-01 2.122142761945724487e-01 -2.872023284435272217e-01 -2.301469296216964722e-01 6.977447867393493652e-02 7.194314152002334595e-02 -1.778366714715957642e-01 1.353997290134429932e-01 1.559057682752609253e-01 8.419979363679885864e-02 -1.353494524955749512e-01 -1.421215478330850601e-03 -6.392258405685424805e-02 -9.194236248731613159e-02 1.436267048120498657e-01 1.955404877662658691e-01 -2.291423827409744263e-01 2.388645336031913757e-02 1.565503776073455811e-01 1.242721304297447205e-01 1.621861904859542847e-01 -3.560826778411865234e-01
8.427559584379196167e-02 1.862728148698806763e-01 -3.098486736416816711e-02 -1.049183458089828491e-01 -1.921487748622894287e-01 1.724877655506134033e-01 3.918369486927986145e-02 9.801065921783447266e-02 9.822139889001846313e-02 1.462743431329727173e-01 8.633594959974288940e-02 -9.264828264713287354e-02 5.644102022051811218e-02 -3.031021952629089355e-01 1.220133602619171143e-01 6.134868264198303223e-01 -2.506156861782073975e-01 8.224045485258102417e-02 -6.195668876171112061e-02 -1.642068848013877869e-02 -9.935832023620605469e-02 2.320302575826644897e-01 2.808848321437835693e-01 1.706268638372421265e-01 2.462916448712348938e-02 1.163414195179939270e-01 -3.028392966371029615e-04 -6.961409747600555420e-02 1.139718368649482727e-01 2.055378407239913940e-01 1.054797843098640442e-01 -6.539857387542724609e-02
1.284210383892059326e-01 1.782459169626235962e-01 1.069880723953247070e-01 -1.886462676338851452e-03 1.655154675245285034e-01 -1.102752517908811569e-02 1.158609762787818909e-01 -6.150676310062408447e-02 3.428639471530914307e-01 -1.081232074648141861e-02 1.386212408542633057e-01 -3.311508148908615112e-02 1.284877508878707886e-01 -2.755510509014129639e-01 1.229759082198143005e-01 3.124594688415527344e-01 -1.000262722373008728e-01 3.463557362556457520e-01 -1.710426211357116699e-01 -3.161287307739257812e-02 -1.251630634069442749e-01 2.562007904052734375e-01 8.040250092744827271e-02 1.782051920890808105e-01 -2.288957238197326660e-01 1.933575123548507690e-01 -1.035964563488960266e-01 -7.712528854608535767e-02 -2.534434199333190918e-01 -9.790279716253280640e-02 -3.036587536334991455e-01 1.221703644841909409e-02
2.792430818080902100e-01 2.008639574050903320e-01 1.525596082210540771e-01 -1.009164154529571533e-01 4.158814251422882080e-02 -1.031061038374900818e-01 5.547161400318145752e-02 2.109399996697902679e-02 2.565668821334838867e-01 -1.079543456435203552e-01 2.133021876215934753e-02 1.330863535404205322e-01 -3.069027066230773926e-01 -2.088475972414016724e-01 -1.093620210886001587e-01 1.506183594465255737e-01 -1.555895507335662842e-01 -1.282048504799604416e-02 3.539694100618362427e-02 4.350245296955108643e-01 4.777644574642181396e-02 1.179863605648279190e-02 2.289034724235534668e-01 8.215164393186569214e-02 2.453927099704742432e-01 1.919111311435699463e-01 -2.392210662364959717e-01 3.029001355171203613e-01 -1.597909331321716309e-01 5.415978282690048218e-02 1.080737560987472534e-01 -4.034148529171943665e-02
2.719548642635345459e-01 -3.966118767857551575e-02 -6.139463558793067932e-02 7.068391889333724976e-02 1.334128528833389282e-01 -8.345913887023925781e-02 2.140560597181320190e-01 -2.839631773531436920e-02 2.538584172725677490e-01 1.297435760498046875e-01 2.595243975520133972e-02 1.258973628282546997e-01 1.536978930234909058e-01 -2.587931454181671143e-01 -8.009168505668640137e-02 4.227656722068786621e-01 -1.341805458068847656e-01 7.929747551679611206e-02 4.566524550318717957e-02 7.454725354909896851e-02 9.361337125301361084e-02 1.669684648513793945e-01 3.660540878772735596e-01 -7.980626821517944336e-02 -6.550728529691696167e-02 2.503055930137634277e-01 -1.957591176033020020e-01 -3.788203001022338867e-02 2.940896749496459961e-01 1.588563621044158936e-02 -2.502376437187194824e-01 -7.592909783124923706e-02
-2.435775995254516602e-01 2.918116375803947449e-02 3.724188804626464844e-01 -1.967480778694152832e-02 1.561023890972137451e-01 -1.181325316429138184e-01 2.323037236928939819e-01 -7.114446908235549927e-02 4.294085800647735596e-01 2.261821366846561432e-02 2.709007356315851212e-03 -7.748686522245407104e-02 -1.340366750955581665e-01 -3.480539619922637939e-01 7.499118149280548096e-02 1.611299812793731689e-01 -1.533085852861404419e-01 2.755673229694366455e-01 -6.971409078687429428e-03 8.247509598731994629e-02 -1.293399631977081299e-01 6.937294453382492065e-02 1.881633698940277100e-02 1.277548223733901978e-01 -2.544593513011932373e-01 1.072501838207244873e-01 -1.175037622451782227e-01 -1.173923611640930176e-01 -2.385429590940475464e-01 -1.118019223213195801e-01 -5.296051502227783203e-02 -1.456747651100158691e-01
2.133406884968280792e-02 2.253519296646118164e-01 4.373656958341598511e-02 9.907329827547073364e-02 3.879877030849456787e-01 -1.419747173786163330e-01 1.191874817013740540e-01 -2.313384711742401123e-01 2.052666246891021729e-01 1.019526049494743347e-01 3.284924626350402832e-01 2.055711746215820312e-01 -3.863910585641860962e-02 -3.783631697297096252e-02 4.942348226904869080e-02 3.831409811973571777e-01 -1.087923943996429443e-01 1.664007306098937988e-01 -1.547419726848602295e-01 1.031397506594657898e-01 -1.642110049724578857e-01 8.835140615701675415e-02 1.364534944295883179e-01 4.912527650594711304e-02 -3.262641131877899170e-01 7.113052904605865479e-02 1.896816194057464600e-01 -7.140577305108308792e-03 -1.496443748474121094e-01 -7.760464400053024292e-02 1.834408044815063477e-01 -6.513540446758270264e-02
-3.436503186821937561e-02 2.439436763525009155e-01 3.504141271114349365e-01 1.045762468129396439e-02 3.647054731845855713e-02 -2.645973563194274902e-01 1.147045567631721497e-01 -9.344208985567092896e-02 1.532203853130340576e-01 -1.731674671173095703e-01 4.279198125004768372e-02 2.664196491241455078e-01 -7.244673371315002441e-02 -3.091486692428588867e-01 -7.144431769847869873e-02 1.767626255750656128e-01 -5.772974714636802673e-02 1.253553032875061035e-01 -1.308942288160324097e-01 3.358091413974761963e-02 -2.279042005538940430e-01 3.116367617622017860e-03 7.676064223051071167e-02 -1.196607109159231186e-02 -5.882123485207557678e-02 4.846453070640563965e-01 -2.261337637901306152e-01 -8.957567811012268066e-02 -2.088863700628280640e-01 -3.137189522385597229e-02 -1.359183192253112793e-01 -6.204889714717864990e-02
1.005285978317260742e-01 5.694998428225517273e-02 3.147320747375488281e-01 1.356329619884490967e-01 -7.024845108389854431e-03 1.595678329467773438e-01 2.481506764888763428e-01 1.173352524638175964e-01 2.893482744693756104e-01 -1.448857486248016357e-01 1.253467053174972534e-01 6.572190672159194946e-02 -2.361277490854263306e-01 -3.918034434318542480e-01 7.471913099288940430e-02 1.390403509140014648e-01 -2.242200374603271484e-01 3.177163377404212952e-02 3.067973852157592773e-01 1.395977847278118134e-02 2.570049837231636047e-02 1.609130650758743286e-01 -1.016207318753004074e-02 -2.573800683021545410e-01 1.877182573080062866e-01 1.700290143489837646e-01 -1.307962536811828613e-01 -6.001990288496017456e-02 9.895844757556915283e-02 1.328518241643905640e-01 2.018021792173385620e-01 -1.337322592735290527e-01
-2.275415211915969849e-01 9.849755093455314636e-03 3.565413504838943481e-02 1.163923516869544983e-01 -5.072264373302459717e-02 -1.514338105916976929e-01 8.833315223455429077e-02 -2.051287144422531128e-01 2.288288176059722900e-01 -1.102749407291412354e-01 7.653023302555084229e-02 -7.408346980810165405e-02 -1.038755103945732117e-01 1.282340586185455322e-01 2.117381393909454346e-01 5.731483697891235352e-01 -2.023758143186569214e-01 1.930462867021560669e-01 -2.504057995975017548e-02 1.895069777965545654e-01 3.319422528147697449e-02 1.250095851719379425e-02 1.450001448392868042e-01 2.622874677181243896e-01 -9.379392862319946289e-02 8.794067054986953735e-02 9.116303920745849609e-02 1.081099510192871094e-01 -1.146879121661186218e-01 1.414972841739654541e-01 -1.282182484865188599e-01 -2.991732358932495117e-01
-2.931197173893451691e-02 2.299781888723373413e-01 1.587851196527481079e-01 1.754747033119201660e-01 -1.662981812842190266e-03 1.360679510980844498e-02 1.620319783687591553e-01 2.586013171821832657e-03 3.435774520039558411e-02 -2.956997975707054138e-02 7.577562332153320312e-02 1.753683984279632568e-01 2.336799502372741699e-01 -2.977769076824188232e-01 1.560818850994110107e-01 3.541703224182128906e-01 -1.939956992864608765e-01 1.052587553858757019e-01 4.115666821599006653e-02 1.312725394964218140e-01 -1.406688392162322998e-01 2.057552896440029144e-02 -1.067450419068336487e-01 -3.772508502006530762e-01 1.192714944481849670e-01 7.262339349836111069e-03 -3.692067563533782959e-01 -1.092410236597061157e-01 3.434476256370544434e-01 -3.437456116080284119e-02 9.035619348287582397e-02 -2.792396023869514465e-02
-2.116886377334594727e-01 5.697583407163619995e-02 6.050828099250793457e-02 1.315650902688503265e-02 4.895943030714988708e-02 -1.337942481040954590e-01 1.145515814423561096e-01 -2.584367096424102783e-01 2.614331245422363281e-01 -7.375065982341766357e-02 1.905555874109268188e-01 -1.003141179680824280e-01 6.988890469074249268e-02 -2.292662560939788818e-01 -8.759270608425140381e-02 3.265841305255889893e-01 -3.005861639976501465e-01 1.430235505104064941e-01 3.464963436126708984e-01 1.393794864416122437e-01 -8.489544689655303955e-02 1.903330683708190918e-01 -1.463591754436492920e-01 2.026238888502120972e-01 1.488872766494750977e-01 1.392586082220077515e-01 -7.043600827455520630e-02 -1.159238666296005249e-01 -3.013004958629608154e-01 -2.404666319489479065e-02 -2.142524868249893188e-01 -5.029940605163574219e-02
1.277400851249694824e-01 4.617107287049293518e-02 3.027603924274444580e-01 2.619274854660034180e-01 -1.706431852653622627e-03 3.997546806931495667e-02 2.324317544698715210e-01 4.891455546021461487e-02 2.689450383186340332e-01 -1.619046926498413086e-01 1.410632878541946411e-01 6.014175340533256531e-02 -1.831441372632980347e-01 -2.807076871395111084e-01 5.791714787483215332e-02 6.566389929503202438e-04 -2.599238157272338867e-01 1.167197823524475098e-01 3.379815220832824707e-01 1.530392561107873917e-02 -1.227483004331588745e-01 1.080575808882713318e-01 7.657703012228012085e-02 -1.781937628984451294e-01 5.149191245436668396e-02 2.802112102508544922e-01 -2.458509802818298340e-01 -2.068471610546112061e-01 1.481225043535232544e-01 9.946515411138534546e-02 1.477667689323425293e-01 -1.656253784894943237e-01
2.316212207078933716e-01 1.176649183034896851e-01 2.708143591880798340e-01 1.530979275703430176e-01 3.498581796884536743e-02 1.042437255382537842e-01 2.012379765510559082e-01 2.224256843328475952e-01 2.929042875766754150e-01 -1.571768820285797119e-01 5.444430187344551086e-02 1.064240336418151855e-01 -1.340023130178451538e-01 -3.379028439521789551e-01 1.141173671931028366e-02 1.006632149219512939e-01 -1.807451695203781128e-01 2.183968573808670044e-02 3.085943162441253662e-01 -8.474139124155044556e-02 -8.691444993019104004e-02 1.767392307519912720e-01 6.505082361400127411e-03 -1.941875517368316650e-01 9.712039679288864136e-02 2.216503322124481201e-01 -2.905805706977844238e-01 -1.656844615936279297e-01 1.078674197196960449e-01 1.550345122814178467e-01 1.065404564142227173e-01 -1.921191215515136719e-01
-2.591393189504742622e-03 1.046431250870227814e-02 -8.334592729806900024e-02 2.969323694705963135e-01 -6.944931298494338989e-02 3.740890696644783020e-02 3.099567294120788574e-01 -4.801580682396888733e-02 1.882672011852264404e-01 -1.030862852931022644e-01 3.000984787940979004e-01 3.512139022350311279e-01 -1.014845147728919983e-01 8.261136710643768311e-02 5.020856112241744995e-02 4.418903887271881104e-01 -1.006154119968414307e-01 1.125400289893150330e-01 1.381607800722122192e-01 8.167355507612228394e-02 -4.058985039591789246e-02 9.425612539052963257e-02 3.551472425460815430e-01 -1.028743311762809753e-01 6.261486560106277466e-02 2.882439643144607544e-02 3.964099287986755371e-02 1.318019777536392212e-01 -4.094381630420684814e-02 4.631942510604858398e-02 8.040969818830490112e-02 -3.098376989364624023e-01
2.083236128091812134e-01 2.332936413586139679e-02 -9.809091687202453613e-03 1.739703565835952759e-01 -3.551114350557327271e-02 -6.446576863527297974e-02 1.588594466447830200e-01 2.040653973817825317e-01 4.047957062721252441e-02 -1.605913639068603516e-01 3.073214292526245117e-01 8.977674879133701324e-03 1.490011662244796753e-01 -1.071934103965759277e-01 -2.410211600363254547e-02 4.479300081729888916e-01 -1.980773359537124634e-02 2.777623832225799561e-01 9.262685477733612061e-02 1.240046247839927673e-01 3.933662548661231995e-02 -1.938842236995697021e-01 1.628618687391281128e-01 8.579983562231063843e-02 2.675916999578475952e-02 1.519611328840255737e-01 -2.135506421327590942e-01 -3.551385998725891113e-01 1.194329559803009033e-02 -1.730622351169586182e-02 1.382214426994323730e-01 -3.269892334938049316e-01
1.125846430659294128e-01 3.468141332268714905e-02 8.044735342264175415e-02 1.335539966821670532e-01 1.434926390647888184e-01 1.039698794484138489e-01 1.043278351426124573e-01 -2.755312062799930573e-02 1.528139114379882812e-01 5.058351531624794006e-02 1.114714816212654114e-01 -8.989999443292617798e-02 -2.594953775405883789e-01 5.482666939496994019e-02 1.288962829858064651e-02 2.643936574459075928e-01 -2.991197705268859863e-01 3.431529998779296875e-01 1.307823210954666138e-01 -5.903979390859603882e-02 2.740480564534664154e-02 3.092542588710784912e-01 1.751547604799270630e-01 -5.771878734230995178e-02 -1.409501880407333374e-01 2.930183112621307373e-01 1.372317075729370117e-01 7.305431365966796875e-02 -3.845213651657104492e-01 6.029105931520462036e-02 -2.794311568140983582e-02 -3.025766015052795410e-01
7.345328573137521744e-03 2.245871573686599731e-01 1.534167528152465820e-01 2.266838550567626953e-01 -5.875946581363677979e-02 4.496189951896667480e-02 9.129415452480316162e-02 2.821808867156505585e-02 2.188892811536788940e-01 -1.435367166996002197e-01 5.419465526938438416e-02 9.201470017433166504e-02 -2.191797494888305664e-01 -3.823084235191345215e-01 8.647756278514862061e-02 9.524479508399963379e-02 -2.552512586116790771e-01 1.281843483448028564e-01 3.495801985263824463e-01 -9.355121850967407227e-02 -1.990744844079017639e-03 9.911347925662994385e-02 2.619061805307865143e-02 -1.965433210134506226e-01 2.006334811449050903e-01 2.324616909027099609e-01 -2.717186510562896729e-01 1.827267813496291637e-03 1.266983449459075928e-01 1.679250150918960571e-01 2.129304707050323486e-01 -2.234021723270416260e-01
-9.727029129862785339e-03 1.149950027465820312e-01 4.864834249019622803e-01 1.500757634639739990e-01 -8.080343902111053467e-02 -4.691324010491371155e-02 2.001782208681106567e-01 1.498370524495840073e-02 2.739108502864837646e-01 2.967892400920391083e-02 -1.220488473773002625e-01 1.537240482866764069e-02 -3.861466050148010254e-02 -1.062885299324989319e-01 -1.668154448270797729e-01 4.822929799556732178e-01 -1.612623222172260284e-02 2.328980565071105957e-01 1.130985394120216370e-01 -1.959578692913055420e-01 9.132113307714462280e-02 3.639117255806922913e-02 8.939026296138763428e-02 7.913363724946975708e-02 -1.362238526344299316e-01 -4.393383488059043884e-02 -1.013359427452087402e-01 -9.650898166000843048e-03 4.440694302320480347e-02 1.241930499672889709e-01 3.183512687683105469e-01 1.870906352996826172e-01
-1.451965048909187317e-02 1.076887398958206177e-01 -2.426637522876262665e-02 -2.034156955778598785e-02 9.209944307804107666e-02 6.490864604711532593e-02 2.376014180481433868e-02 -1.126024872064590454e-01 6.321178674697875977e-01 5.560782551765441895e-02 3.412822261452674866e-02 2.280316352844238281e-01 2.231027632951736450e-01 -6.936056911945343018e-02 -5.944067612290382385e-02 2.272616922855377197e-01 -4.224897921085357666e-01 3.094049356877803802e-02 5.189894884824752808e-02 4.597168415784835815e-02 1.583860963582992554e-01 4.966484382748603821e-02 -4.659736528992652893e-02 1.887705549597740173e-02 1.873666495084762573e-01 2.612602114677429199e-01 -1.556237936019897461e-01 -1.546853929758071899e-01 -2.649524435400962830e-02 4.249653220176696777e-02 1.483726799488067627e-01 7.267184555530548096e-02
2.952366769313812256e-01 4.648617282509803772e-02 3.344402313232421875e-01 1.693275123834609985e-01 -2.550129080191254616e-03 -1.108447909355163574e-01 -3.627788648009300232e-02 9.370132535696029663e-02 3.301871716976165771e-01 4.434871673583984375e-02 1.435207426548004150e-01 1.234239712357521057e-01 -1.083535924553871155e-01 -2.818126976490020752e-01 -1.242131143808364868e-01 -7.337291259318590164e-03 -2.086080312728881836e-01 1.758590340614318848e-01 3.115577101707458496e-01 6.606379151344299316e-02 -1.186305135488510132e-01 1.852269619703292847e-01 -2.732742950320243835e-02 -2.550204098224639893e-02 1.428381651639938354e-01 4.424367100000381470e-02 -2.793589532375335693e-01 7.476969063282012939e-02 3.146290779113769531e-02 1.364157199859619141e-01 1.834666430950164795e-01 -3.307452797889709473e-01
1.517443656921386719e-01 1.633798778057098389e-01 2.415756434202194214e-01 2.044464200735092163e-01 2.078799717128276825e-02 3.308102488517761230e-02 2.720676176249980927e-02 1.848162263631820679e-01 3.534151911735534668e-01 -7.527338713407516479e-02 2.073484659194946289e-02 3.798947855830192566e-02 3.144361451268196106e-02 -3.372783362865447998e-01 -9.855126589536666870e-02 4.613654315471649170e-02 -3.198693394660949707e-01 9.953251481056213379e-02 1.614052951335906982e-01 -5.046182870864868164e-02 8.819450624287128448e-03 2.169843763113021851e-01 -9.989594109356403351e-03 -3.958470374345779419e-02 -1.752860397100448608e-01 1.258189976215362549e-01 -4.909062385559082031e-01 -1.344887316226959229e-01 -1.761921495199203491e-02 4.343570768833160400e-02 1.930573731660842896e-01 -1.411526501178741455e-01
-1.021213680505752563e-01 -6.306457519531250000e-02 9.820035845041275024e-02 -1.423343420028686523e-01 -6.844444200396537781e-03 -3.261335492134094238e-01 7.612370699644088745e-02 -8.290466666221618652e-02 1.544712632894515991e-01 -2.823961675167083740e-01 2.556728422641754150e-01 -5.553595256060361862e-03 1.993177682161331177e-01 1.254808306694030762e-01 -2.542164325714111328e-01 3.526149094104766846e-01 -1.458254456520080566e-01 1.926419441588222980e-03 3.021800220012664795e-01 1.228642389178276062e-01 -1.752541959285736084e-01 -4.139678925275802612e-02 8.927081525325775146e-02 7.028597593307495117e-02 -1.398120671510696411e-01 6.737408041954040527e-02 -2.402122020721435547e-01 5.050094425678253174e-02 -2.467668950557708740e-01 2.412765920162200928e-01 -2.120790928602218628e-01 4.159241169691085815e-02
-2.907598018646240234e-01 -7.605702616274356842e-03 1.094079613685607910e-01 2.482357174158096313e-01 1.520336605608463287e-02 -1.000569462776184082e-01 2.171019762754440308e-01 -1.017286702990531921e-01 1.863940507173538208e-01 -5.459445342421531677e-02 2.375306636095046997e-01 3.184603527188301086e-02 3.371740691363811493e-03 -3.672376871109008789e-01 -6.465714424848556519e-02 2.813963890075683594e-01 2.980673871934413910e-02 -1.234406977891921997e-02 -7.609926909208297729e-02 1.088667809963226318e-01 9.204889833927154541e-02 -2.845435217022895813e-02 3.120508790016174316e-01 6.050589308142662048e-02 -9.257198125123977661e-02 1.179756671190261841e-01 -2.567576766014099121e-01 -1.045431941747665405e-01 -4.092026650905609131e-01 1.621505469083786011e-01 3.830462321639060974e-02 1.927069127559661865e-01
2.150429785251617432e-01 1.229124292731285095e-01 -8.751108497381210327e-02 -1.060224473476409912e-01 3.045383282005786896e-02 7.088491320610046387e-02 1.962714642286300659e-01 1.333040092140436172e-02 5.605417862534523010e-02 2.371754199266433716e-01 2.622228562831878662e-01 -9.342426061630249023e-02 -1.145342364907264709e-01 -1.040620058774948120e-01 1.079954281449317932e-01 4.806258082389831543e-01 -3.145013153553009033e-01 1.613869667053222656e-01 7.608126103878021240e-02 7.773625105619430542e-02 -1.537119299173355103e-01 2.458264678716659546e-01 2.002473324537277222e-01 2.549381554126739502e-01 7.905054837465286255e-02 2.371266633272171021e-01 -1.368777453899383545e-01 -4.956490918993949890e-02 4.873327538371086121e-02 2.410157024860382080e-01 3.641279041767120361e-02 1.432815566658973694e-02
-2.222023755311965942e-01 2.114219367504119873e-01 3.815114870667457581e-02 -1.311955153942108154e-01 4.464893043041229248e-02 -8.581092208623886108e-02 2.919626832008361816e-01 -1.580431871116161346e-02 1.508166082203388214e-02 -2.296474277973175049e-01 3.989096283912658691e-01 -1.483802646398544312e-01 1.144539117813110352e-01 -2.182437330484390259e-01 8.417388051748275757e-02 2.449144273996353149e-01 -1.136091947555541992e-01 2.169659584760665894e-01 2.181862890720367432e-01 3.234326541423797607e-01 -3.198789432644844055e-02 1.911037415266036987e-01 1.168697997927665710e-01 -4.374434798955917358e-02 -6.372573971748352051e-02 2.623111009597778320e-01 -2.695518732070922852e-01 -9.888394176959991455e-02 -8.142343908548355103e-02 1.076688989996910095e-02 -3.075711056590080261e-02 -4.683684930205345154e-02
1.584274228662252426e-03 4.813572764396667480e-02 3.280567526817321777e-01 1.493650525808334351e-01 2.846255153417587280e-02 -3.067412078380584717e-01 1.250163018703460693e-01 -1.284564286470413208e-01 2.129446864128112793e-01 -2.055050432682037354e-01 -1.560917645692825317e-01 1.860849261283874512e-01 3.609646228142082691e-05 -3.153597712516784668e-01 -8.115445822477340698e-02 2.472551614046096802e-01 3.300821036100387573e-02 9.847988188266754150e-02 6.125172227621078491e-02 2.742866054177284241e-03 -1.448432207107543945e-01 -7.464359700679779053e-02 1.588460872881114483e-03 1.534796059131622314e-01 -1.008293405175209045e-01 2.808015346527099609e-01 -1.568004041910171509e-01 -1.462305337190628052e-01 -4.353826940059661865e-01 2.239137189462780952e-03 -1.566960066556930542e-01 -1.149627566337585449e-01
-2.515875920653343201e-02 2.670450806617736816e-01 3.395936265587806702e-02 3.678033128380775452e-02 -9.959214180707931519e-02 8.243910223245620728e-02 2.012727558612823486e-01 -7.744459901005029678e-03 7.155913114547729492e-02 -1.703329267911612988e-03 2.144928127527236938e-01 1.763934828341007233e-02 -5.453358590602874756e-02 -2.700533866882324219e-01 -3.981190174818038940e-02 3.457995653152465820e-01 -1.215493157505989075e-01 3.610178530216217041e-01 -2.294011041522026062e-02 -2.175283879041671753e-01 3.210495784878730774e-02 1.618431061506271362e-01 1.684408783912658691e-01 -1.361106988042593002e-02 -1.313931494951248169e-01 1.528580933809280396e-01 -1.904547959566116333e-01 7.706803828477859497e-02 -3.067510426044464111e-01 -1.919429898262023926e-01 -3.459488153457641602e-01 -1.938038915395736694e-01
1.202323362231254578e-01 1.834737062454223633e-01 4.197678714990615845e-02 1.944397389888763428e-01 1.708024442195892334e-01 -2.705457061529159546e-02 -5.130465328693389893e-02 -8.398796431720256805e-03 2.304814606904983521e-01 7.793304324150085449e-02 2.415662556886672974e-01 -1.053629517555236816e-01 2.171406289562582970e-03 -2.142845094203948975e-01 2.901701331138610840e-01 4.700417816638946533e-01 -1.030029952526092529e-01 1.546507179737091064e-01 7.144305855035781860e-02 2.842494100332260132e-02 2.181182354688644409e-01 -2.304467000067234039e-02 6.722935289144515991e-02 2.536470293998718262e-01 5.744517967104911804e-02 1.301018446683883667e-01 5.923604592680931091e-02 2.308571934700012207e-01 3.357851505279541016e-01 2.208343744277954102e-01 3.105572611093521118e-02 -5.547080561518669128e-02
-2.346950918436050415e-01 1.840658634901046753e-01 7.273066043853759766e-02 -1.132816299796104431e-01 1.720706820487976074e-01 -4.881431907415390015e-02 2.371134459972381592e-01 -1.724800765514373779e-01 1.705171167850494385e-01 2.219916880130767822e-02 1.996312886476516724e-01 -1.186684519052505493e-01 4.866122826933860779e-02 -4.648009538650512695e-01 -7.667399942874908447e-02 2.497520148754119873e-01 -2.359199374914169312e-01 2.463478595018386841e-01 3.088460862636566162e-01 1.340212821960449219e-01 -3.699992224574089050e-02 2.572654187679290771e-02 -4.961480572819709778e-02 1.739861518144607544e-01 -1.610776409506797791e-02 -8.239573240280151367e-02 -2.307309508323669434e-01 -8.614545688033103943e-03 -2.054879516363143921e-01 -6.951940059661865234e-02 -1.813682168722152710e-01 -4.074660595506429672e-03
-7.114888727664947510e-02 1.411940604448318481e-01 -3.695334866642951965e-02 2.653720080852508545e-01 1.692468486726284027e-02 8.026064187288284302e-02 1.874416470527648926e-01 8.944000303745269775e-02 2.228201776742935181e-01 -9.906408935785293579e-02 8.093589544296264648e-02 9.484281390905380249e-02 1.386404931545257568e-01 -9.165848791599273682e-02 -4.165673255920410156e-02 4.605917930603027344e-01 -1.135851144790649414e-01 1.989978551864624023e-01 1.141778007149696350e-01 2.527869641780853271e-01 1.280862689018249512e-01 -3.452285891398787498e-03 2.440124899148941040e-01 -1.148459240794181824e-01 2.429044246673583984e-01 -1.428562253713607788e-01 -2.237074822187423706e-01 -2.861866652965545654e-01 1.339371409267187119e-02 -4.896259307861328125e-02 4.413569346070289612e-02 -3.199514746665954590e-01
-1.324167996644973755e-01 3.311523199081420898e-01 1.302652359008789062e-01 -8.572781085968017578e-02 1.291967332363128662e-01 -2.663826048374176025e-01 2.819672226905822754e-01 -1.514051109552383423e-01 1.827383786439895630e-01 -1.385065168142318726e-01 -1.673665270209312439e-02 1.098945364356040955e-02 -3.853916376829147339e-02 -1.716777980327606201e-01 -3.244338929653167725e-01 3.783684372901916504e-01 5.872141942381858826e-02 -6.046450510621070862e-02 5.060203000903129578e-02 -6.565234810113906860e-02 -2.229287028312683105e-01 1.055942401289939880e-01 -1.715859323740005493e-01 1.255913674831390381e-01 8.027747273445129395e-02 1.867171376943588257e-01 -2.049638628959655762e-01 -1.175355315208435059e-01 -1.907572746276855469e-01 1.802158504724502563e-01 -1.591702103614807129e-01 -1.211499497294425964e-01
1.396169513463973999e-01 -5.161662772297859192e-02 2.408833056688308716e-02 1.676467955112457275e-01 2.405074425041675568e-02 1.143605113029479980e-01 1.761049330234527588e-01 1.432979013770818710e-02 -1.407083272933959961e-01 1.245595216751098633e-01 4.661990702152252197e-02 4.521939903497695923e-02 -6.879505515098571777e-02 -1.411981433629989624e-01 -1.105890125036239624e-01 2.657828629016876221e-01 -2.381534278392791748e-01 4.913360476493835449e-01 2.599642574787139893e-01 1.813021004199981689e-01 -1.214875504374504089e-01 2.221335321664810181e-01 2.239613533020019531e-01 4.200272727757692337e-03 -1.897153854370117188e-01 1.707908324897289276e-02 -7.928542792797088623e-02 2.023006677627563477e-01 -1.354357451200485229e-01 2.644246220588684082e-01 1.382819265127182007e-01 -2.312368154525756836e-01
1.654827147722244263e-01 -4.308619350194931030e-02 3.000794351100921631e-01 2.957146763801574707e-01 -4.208862781524658203e-02 9.656648035161197186e-04 2.591543495655059814e-01 1.763076484203338623e-01 1.635549962520599365e-01 -4.867875948548316956e-02 5.468486994504928589e-02 1.439850181341171265e-01 1.144382171332836151e-02 -4.813711345195770264e-01 1.037453711032867432e-01 2.076056599617004395e-02 -1.083761826157569885e-01 1.580610871315002441e-01 2.676650881767272949e-01 3.727394342422485352e-02 -1.715048104524612427e-01 9.695728868246078491e-02 -5.238046869635581970e-03 -1.810050606727600098e-01 1.056602075695991516e-01 3.638121113181114197e-02 -1.631835997104644775e-01 2.461156696081161499e-01 1.186752393841743469e-01 1.040025874972343445e-01 8.514987677335739136e-02 -2.900921702384948730e-01
8.027433604001998901e-02 5.230466723442077637e-01 2.614696510136127472e-02 2.337786741554737091e-02 -1.473963558673858643e-01 1.973232626914978027e-01 1.435209661722183228e-01 -4.909823462367057800e-02 8.397156745195388794e-02 -2.677735872566699982e-02 2.475598156452178955e-01 6.298512965440750122e-02 -1.274240296334028244e-02 -2.919864356517791748e-01 1.831717640161514282e-01 2.768414914608001709e-01 -5.689089745283126831e-02 2.193754315376281738e-01 -1.378004550933837891e-01 3.887119935825467110e-03 -7.774451375007629395e-02 7.902551442384719849e-02 2.651826739311218262e-01 -8.207277208566665649e-02 9.722505509853363037e-02 3.347992599010467529e-01 3.551943600177764893e-02 -1.212606206536293030e-01 -2.545703016221523285e-02 2.489452622830867767e-02 2.569015920162200928e-01 -4.422550648450851440e-02
5.089231953024864197e-02 1.951691508293151855e-01 5.856623128056526184e-02 -2.943697199225425720e-02 2.798874080181121826e-01 -1.445910036563873291e-01 -3.841700404882431030e-02 -3.047197759151458740e-01 3.841428160667419434e-01 -4.764600843191146851e-02 4.886996001005172729e-02 -1.266145706176757812e-02 2.178547531366348267e-02 -4.289360046386718750e-01 -4.862939007580280304e-03 3.407763838768005371e-01 5.672569572925567627e-02 9.595093876123428345e-02 1.494241971522569656e-02 1.044526696205139160e-01 1.471631228923797607e-01 1.886556744575500488e-01 -2.150131016969680786e-02 -1.147715002298355103e-01 6.226902082562446594e-02 1.060691010206937790e-02 1.761511266231536865e-01 -2.208482325077056885e-01 -3.252315521240234375e-01 -5.457292124629020691e-02 3.836493566632270813e-02 -1.413929164409637451e-01
2.418112903833389282e-01 3.241249024868011475e-01 2.684436738491058350e-01 2.628354132175445557e-01 2.852582745254039764e-02 1.247458681464195251e-01 5.302121862769126892e-02 1.352403163909912109e-01 1.916734427213668823e-01 -1.112061925232410431e-02 -6.052172183990478516e-02 1.178897917270660400e-01 -1.265984773635864258e-01 -3.708590865135192871e-01 -1.518711298704147339e-01 1.729237437248229980e-01 -3.498717844486236572e-01 3.728529438376426697e-02 3.317329883575439453e-01 8.292794972658157349e-02 -1.593462191522121429e-02 6.784112751483917236e-02 -1.236000843346118927e-02 -3.865941986441612244e-02 -2.306742779910564423e-02 1.916965991258621216e-01 -3.054803609848022461e-01 -6.205313280224800110e-02 -4.856939613819122314e-02 1.782670244574546814e-02 7.552756369113922119e-02 -8.268829435110092163e-02
4.237678274512290955e-02 2.590372562408447266e-01 8.305680006742477417e-02 -1.713705360889434814e-01 1.266967207193374634e-01 -1.638660132884979248e-01 2.113574743270874023e-01 -1.160762459039688110e-01 2.655780017375946045e-01 -1.975081413984298706e-01 2.512302398681640625e-01 -1.019754931330680847e-01 -2.742275595664978027e-01 -1.106646284461021423e-01 2.125588357448577881e-01 2.622052431106567383e-01 5.205931374803185463e-04 2.638339996337890625e-01 2.324852794408798218e-01 1.234850883483886719e-01 5.575628951191902161e-02 2.067738771438598633e-01 -1.986219435930252075e-01 1.586032807826995850e-01 -1.962088942527770996e-01 7.928391546010971069e-02 -2.141140997409820557e-01 2.426865696907043457e-02 -1.904115676879882812e-01 6.446085125207901001e-02 -1.422099769115447998e-01 -9.011784940958023071e-02
-8.900172077119350433e-03 3.171590566635131836e-01 2.366796731948852539e-01 -1.089795529842376709e-01 1.076334789395332336e-01 -1.394283026456832886e-01 1.239323988556861877e-01 1.268227547407150269e-01 3.040282428264617920e-01 -1.263701021671295166e-01 1.240306273102760315e-01 -9.158759564161300659e-02 2.014780938625335693e-01 -1.696279048919677734e-01 1.310444027185440063e-01 2.263433784246444702e-01 -1.913432478904724121e-01 2.870511412620544434e-01 -9.270790219306945801e-02 -5.044602602720260620e-02 -8.556874841451644897e-02 1.527948826551437378e-01 6.970521062612533569e-02 -2.439757809042930603e-02 -3.048726320266723633e-01 1.295708864927291870e-01 -1.095896661281585693e-01 -2.054446190595626831e-02 -3.607900142669677734e-01 -1.074997633695602417e-01 -2.358255088329315186e-01 -1.150801628828048706e-01
1.834824830293655396e-01 3.467055037617683411e-02 2.512511424720287323e-02 2.637079358100891113e-01 2.427991777658462524e-01 -1.340053379535675049e-01 3.085795938968658447e-01 2.985656447708606720e-02 2.688239216804504395e-01 6.057475507259368896e-02 4.024159535765647888e-02 2.713810205459594727e-01 2.387263178825378418e-01 -2.228388190269470215e-02 8.659482747316360474e-02 1.765489131212234497e-01 -1.794215142726898193e-01 6.836062669754028320e-02 5.246471986174583435e-02 2.696710824966430664e-01 2.534542977809906006e-01 -3.416240587830543518e-02 3.492123782634735107e-01 1.291263401508331299e-01 -1.640179753303527832e-01 2.854355573654174805e-01 8.677525818347930908e-02 -8.279816806316375732e-02 -1.493568867444992065e-01 -7.924915850162506104e-02 -6.137176416814327240e-03 -8.260729908943176270e-02
1.389619559049606323e-01 1.399873849004507065e-02 3.817131221294403076e-01 -4.484588280320167542e-03 3.546601533889770508e-02 -1.686033010482788086e-01 9.225730597972869873e-02 -2.113173753023147583e-01 2.532617747783660889e-01 5.763298273086547852e-02 -3.337273374199867249e-02 -8.103708177804946899e-02 1.511786133050918579e-03 -4.366794526576995850e-01 -3.349026292562484741e-02 2.343491017818450928e-01 -1.714615970849990845e-01 2.435776889324188232e-01 -7.884206622838973999e-02 -7.231766730546951294e-02 -6.472963839769363403e-02 6.827623397111892700e-02 -1.662655323743820190e-01 -5.283347144722938538e-02 -5.971505492925643921e-02 1.937309950590133667e-01 -1.124063208699226379e-01 -1.520878970623016357e-01 -1.844707131385803223e-01 -1.962336897850036621e-01 -1.742160469293594360e-01 -3.329066038131713867e-01
5.047957412898540497e-03 2.155545055866241455e-01 1.542549729347229004e-01 7.368544489145278931e-02 -2.969613671302795410e-01 9.687113016843795776e-02 6.959723681211471558e-02 -7.051976025104522705e-02 2.464460134506225586e-01 2.319067716598510742e-01 -1.018368378281593323e-01 -9.358614683151245117e-02 1.882559508085250854e-01 -6.146044284105300903e-02 1.036116629838943481e-01 5.590168237686157227e-01 -3.369481861591339111e-01 1.087034344673156738e-01 1.674619913101196289e-01 7.106658816337585449e-02 4.451370239257812500e-02 9.849543869495391846e-02 -2.736331522464752197e-02 -9.743929654359817505e-02 1.549312770366668701e-01 1.377239227294921875e-01 -8.589413017034530640e-02 -2.013358026742935181e-01 7.356023788452148438e-02 7.182271033525466919e-02 1.768011897802352905e-01 8.784679323434829712e-02
3.114489912986755371e-01 2.267346978187561035e-01 -5.604996904730796814e-02 3.384307920932769775e-01 -5.296637862920761108e-02 1.037038937211036682e-01 1.988609433174133301e-01 1.590730398893356323e-01 1.071075070649385452e-02 -5.103089287877082825e-02 8.246293663978576660e-02 -6.049640849232673645e-02 -6.442493200302124023e-02 -3.770317137241363525e-02 -4.114609211683273315e-02 5.636274814605712891e-01 -2.529465593397617340e-02 1.843450963497161865e-01 1.729075014591217041e-01 3.281164169311523438e-02 -1.235679090023040771e-01 3.386824950575828552e-02 4.944183304905891418e-02 -2.646122500300407410e-02 1.813135147094726562e-01 -5.471825227141380310e-02 -7.693012803792953491e-02 -1.626419126987457275e-01 1.083993613719940186e-01 2.072535455226898193e-01 -4.350588843226432800e-02 -3.277049958705902100e-01
3.929131627082824707e-01 -1.096092816442251205e-02 -1.048372089862823486e-01 7.614444196224212646e-02 -1.253578662872314453e-01 -2.228886932134628296e-01 7.543620467185974121e-02 -7.927574217319488525e-02 1.051190644502639771e-01 -5.329228937625885010e-02 2.250416874885559082e-01 -9.625387936830520630e-02 4.080224037170410156e-02 -8.118182420730590820e-02 6.870442628860473633e-02 5.376642942428588867e-01 -1.664832532405853271e-01 2.603324353694915771e-01 5.598955601453781128e-02 4.434639215469360352e-02 -5.414077267050743103e-02 -1.206976100802421570e-01 1.810226738452911377e-01 9.260095655918121338e-02 1.943621039390563965e-01 2.093538194894790649e-01 -1.629692316055297852e-01 -1.924080252647399902e-01 -1.449513286352157593e-01 -1.009980887174606323e-01 1.599173247814178467e-01 -1.186560764908790588e-01
3.786875307559967041e-02 1.236362606287002563e-01 -1.059262678027153015e-01 2.405892759561538696e-01 8.526311814785003662e-02 -1.718686521053314209e-01 2.594430744647979736e-01 -5.006002634763717651e-02 1.973619312047958374e-01 -2.798761427402496338e-01 2.617630064487457275e-01 -9.996461123228073120e-02 -1.087899319827556610e-02 -1.905896812677383423e-01 2.138413637876510620e-01 8.095163106918334961e-02 -2.604321539402008057e-01 1.072611734271049500e-01 1.304432153701782227e-01 2.481278330087661743e-01 -2.455255091190338135e-01 2.383848428726196289e-01 -5.417739227414131165e-02 -7.038969080895185471e-03 -8.142389357089996338e-02 4.089088141918182373e-01 -1.261275727301836014e-02 5.884649977087974548e-02 -8.110118657350540161e-02 -1.799810081720352173e-01 -9.043530374765396118e-02 -1.428872197866439819e-01
-8.767746388912200928e-02 7.848911732435226440e-02 2.763998135924339294e-02 6.161604076623916626e-02 -1.708372086286544800e-01 1.768656522035598755e-01 1.302992850542068481e-01 -2.245398461818695068e-01 2.858635485172271729e-01 -9.051468968391418457e-02 3.072715997695922852e-01 -9.279195964336395264e-02 -2.001630365848541260e-01 -1.473992764949798584e-01 1.309457868337631226e-01 3.256089091300964355e-01 -2.208110541105270386e-01 1.206179559230804443e-01 -1.005626469850540161e-01 5.427992716431617737e-02 -1.770312190055847168e-01 5.354016646742820740e-02 1.444326490163803101e-01 2.765028476715087891e-01 -1.418437063694000244e-01 1.458749920129776001e-01 -1.289804279804229736e-01 -1.308062523603439331e-01 -1.320767104625701904e-01 2.807568609714508057e-01 1.719103157520294189e-01 2.588012516498565674e-01
1.142285391688346863e-01 4.369469285011291504e-01 -1.169760152697563171e-01 2.003183066844940186e-01 -6.559042632579803467e-02 8.844166994094848633e-02 2.328197658061981201e-01 3.439231961965560913e-02 8.453915268182754517e-02 -1.560689359903335571e-01 2.145232707262039185e-01 -1.992393471300601959e-02 5.134657025337219238e-02 -3.085118532180786133e-01 -1.439171880483627319e-01 2.679980397224426270e-01 -1.206044778227806091e-01 1.989407092332839966e-01 -1.071934029459953308e-01 -3.767948970198631287e-02 -2.797251343727111816e-01 2.762845717370510101e-02 -3.081506490707397461e-02 -2.300110273063182831e-02 5.370806530117988586e-02 2.787844836711883545e-01 -8.937806636095046997e-02 -2.814958989620208740e-01 1.384452581405639648e-01 1.714011877775192261e-01 1.885593086481094360e-01 8.353874832391738892e-02
2.708183228969573975e-01 2.320139557123184204e-01 2.814936339855194092e-01 3.550543189048767090e-01 -3.488974645733833313e-02 -9.064308553934097290e-02 8.886916190385818481e-02 5.178773030638694763e-02 3.151127696037292480e-01 9.786447882652282715e-02 -4.908745363354682922e-02 1.409928351640701294e-01 1.818820387125015259e-01 -1.343300044536590576e-01 -4.792363941669464111e-02 6.500752270221710205e-02 -3.377892374992370605e-01 1.161328554153442383e-01 2.243968397378921509e-01 -2.533076703548431396e-01 -4.487605392932891846e-02 3.121329657733440399e-02 -1.254839897155761719e-01 -1.766743510961532593e-01 3.576571121811866760e-02 1.524246931076049805e-01 -2.680885493755340576e-01 -5.731839220970869064e-03 -3.940411284565925598e-02 2.195596396923065186e-01 -1.158670708537101746e-02 -1.426030248403549194e-01
-4.902938753366470337e-02 4.185671508312225342e-01 1.087706387042999268e-01 1.154922842979431152e-01 9.496317803859710693e-02 -4.397904276847839355e-01 1.130547025240957737e-03 1.249784976243972778e-02 8.412773162126541138e-02 -4.075445979833602905e-02 1.113420501351356506e-01 7.930791378021240234e-02 2.316764146089553833e-01 -2.564711570739746094e-01 9.854626655578613281e-02 3.643843531608581543e-01 -7.622384000569581985e-03 -2.707285620272159576e-02 -1.037578135728836060e-01 1.141425594687461853e-02 -4.336078837513923645e-02 1.045166179537773132e-01 1.706983000040054321e-01 1.528154015541076660e-01 -2.947354316711425781e-01 2.335475981235504150e-01 -1.661160886287689209e-01 1.425258070230484009e-01 -1.439053565263748169e-01 7.408385630697011948e-03 -1.251152902841567993e-01 -5.052246898412704468e-02
2.191934175789356232e-02 1.585927903652191162e-01 1.448417454957962036e-01 -8.576024323701858521e-03 1.673163175582885742e-01 5.270296335220336914e-02 2.182439267635345459e-01 6.096040457487106323e-02 2.674267590045928955e-01 2.638951539993286133e-01 2.987140417098999023e-01 -2.294131554663181305e-02 -4.094559326767921448e-02 -4.337265193462371826e-01 4.154717177152633667e-02 7.532183825969696045e-02 -4.003649577498435974e-02 2.143667638301849365e-01 -1.874827593564987183e-02 1.328897029161453247e-01 -1.421252489089965820e-01 7.762271445244550705e-03 1.235324814915657043e-01 2.168905884027481079e-01 -1.227755025029182434e-01 -4.901285842061042786e-02 -2.652724273502826691e-02 -3.527567088603973389e-01 -8.770893514156341553e-02 2.877290248870849609e-01 1.357089132070541382e-01 -2.084313184022903442e-01
-2.153754681348800659e-01 7.517185807228088379e-02 3.464533388614654541e-01 -7.045213133096694946e-03 1.807081997394561768e-01 -1.489574164152145386e-01 9.448417462408542633e-03 -3.687845170497894287e-02 3.513376116752624512e-01 -2.290366590023040771e-01 1.533336788415908813e-01 7.903755456209182739e-02 -2.156355977058410645e-01 -2.310942113399505615e-01 1.120353583246469498e-02 1.363682448863983154e-01 -9.365323185920715332e-02 2.976753376424312592e-02 -2.212669141590595245e-02 1.525895744562149048e-01 2.454937621951103210e-02 6.455042958259582520e-02 1.309625897556543350e-02 -6.067536026239395142e-02 -2.746279239654541016e-01 3.336650431156158447e-01 -2.023962587118148804e-01 -5.943617969751358032e-02 -2.007454484701156616e-01 3.461601734161376953e-01 -9.095610678195953369e-02 -7.489914447069168091e-02
-3.337369859218597412e-01 8.488111197948455811e-02 3.114607632160186768e-01 1.439266353845596313e-01 1.640413403511047363e-01 -1.599577069282531738e-01 7.459466904401779175e-02 -1.877341791987419128e-02 1.463965773582458496e-01 -7.940993458032608032e-02 9.543894976377487183e-02 2.071008831262588501e-02 -1.052154302597045898e-01 -2.933036983013153076e-01 2.251817882061004639e-01 1.793130040168762207e-01 -9.228815138339996338e-02 1.108825858682394028e-02 4.531085491180419922e-02 2.121864706277847290e-01 3.118833713233470917e-02 -7.478026300668716431e-02 -5.901882797479629517e-02 6.007084995508193970e-02 -1.594423055648803711e-01 4.245364665985107422e-01 -2.731075584888458252e-01 -1.421412229537963867e-01 -2.296634465456008911e-01 2.160016447305679321e-01 7.934885472059249878e-02 -1.119404956698417664e-01
1.217913031578063965e-01 8.687043562531471252e-03 6.872656941413879395e-02 2.331623807549476624e-02 -1.906837224960327148e-01 6.496600061655044556e-02 3.717693388462066650e-01 -6.588495522737503052e-02 1.638220250606536865e-01 1.048255413770675659e-01 5.749990418553352356e-02 3.065770566463470459e-01 2.620169222354888916e-01 -6.897211819887161255e-02 -9.778334200382232666e-02 2.420829683542251587e-01 -1.596316546201705933e-01 9.204936772584915161e-02 1.055752635002136230e-01 1.763014942407608032e-01 1.394244730472564697e-01 -3.817222639918327332e-02 3.004844188690185547e-01 1.933993250131607056e-01 -2.990227043628692627e-01 1.612794250249862671e-01 -5.449970066547393799e-02 -1.535352766513824463e-01 1.405511051416397095e-01 3.381214141845703125e-01 1.349013000726699829e-01 -3.115447796881198883e-02
-1.616096794605255127e-01 3.382159173488616943e-01 -6.651477515697479248e-02 2.478861063718795776e-01 -1.742551922798156738e-01 -9.679474681615829468e-02 3.429534137248992920e-01 -1.970325857400894165e-01 -1.757688075304031372e-02 -2.443419247865676880e-01 1.709443926811218262e-01 -1.123528555035591125e-01 -2.931289933621883392e-02 -2.574913799762725830e-01 -6.138935685157775879e-02 1.901748478412628174e-01 -7.061678916215896606e-02 1.837311834096908569e-01 1.124400272965431213e-01 2.286324203014373779e-01 -1.260405331850051880e-01 1.635900735855102539e-01 1.153018027544021606e-01 1.417593806982040405e-01 3.888675197958946228e-02 7.331244647502899170e-02 -2.191212475299835205e-01 -1.402414888143539429e-01 -3.008736371994018555e-01 1.370334178209304810e-01 -1.152742058038711548e-01 1.078742817044258118e-01
1.287062931805849075e-02 3.752125203609466553e-01 -1.239575259387493134e-02 9.706408530473709106e-02 -1.994016915559768677e-01 -1.181486696004867554e-01 1.919608116149902344e-01 -2.930920720100402832e-01 2.272771149873733521e-01 -2.959405183792114258e-01 3.914629817008972168e-01 -6.677410006523132324e-02 7.602559775114059448e-02 -5.316883325576782227e-02 7.435747981071472168e-02 1.046586856245994568e-01 -1.576112806797027588e-01 1.041558235883712769e-01 1.004532203078269958e-01 3.424568772315979004e-01 -8.553334325551986694e-02 2.226431369781494141e-01 1.407821625471115112e-01 1.740085035562515259e-01 6.585316359996795654e-02 6.247221026569604874e-03 -1.557710859924554825e-02 -9.503556787967681885e-02 -2.167613506317138672e-01 -1.396420747041702271e-01 2.041495963931083679e-02 1.954097859561443329e-02
1.442472040653228760e-01 1.026028692722320557e-01 2.601955533027648926e-01 2.298786677420139313e-02 -1.473148018121719360e-01 -1.888845264911651611e-01 -1.455576568841934204e-01 9.601700305938720703e-02 1.938444972038269043e-01 -7.554175704717636108e-02 2.654419839382171631e-02 1.146988123655319214e-01 -4.102939665317535400e-01 -2.267959266901016235e-01 -7.343915849924087524e-02 2.193616181612014771e-01 -2.096869647502899170e-01 1.685988008975982666e-01 2.655187249183654785e-01 2.659913003444671631e-01 8.064832538366317749e-02 2.027607858180999756e-01 1.716230660676956177e-01 3.293418586254119873e-01 4.004402458667755127e-02 1.445199847221374512e-01 -1.667670905590057373e-01 9.905287623405456543e-02 -3.219692781567573547e-02 -3.412123769521713257e-02 1.309947073459625244e-01 -5.968116968870162964e-02
1.037661358714103699e-01 6.332366913557052612e-02 3.025923967361450195e-01 1.016097292304039001e-01 9.471058845520019531e-02 2.129160910844802856e-01 7.907990366220474243e-02 -4.133317619562149048e-02 1.730609983205795288e-01 -3.238682448863983154e-02 2.414274662733078003e-01 8.442300558090209961e-02 -1.167299821972846985e-01 -1.190987154841423035e-01 2.344343364238739014e-01 1.693375855684280396e-01 -5.891230702400207520e-02 2.435949146747589111e-01 1.097897514700889587e-01 -8.417578414082527161e-03 -4.949352703988552094e-03 -1.720052957534790039e-01 -7.987782359123229980e-03 -1.845314353704452515e-01 1.624085307121276855e-01 1.212246492505073547e-01 -3.518908321857452393e-01 1.284160912036895752e-01 6.814727187156677246e-02 1.869250386953353882e-01 -1.415663659572601318e-01 -4.832560718059539795e-01
6.298721581697463989e-02 -2.984388731420040131e-02 8.040971308946609497e-02 1.116810515522956848e-01 -1.192351952195167542e-01 -1.389741152524948120e-01 1.428232043981552124e-01 -4.951572120189666748e-01 2.424675524234771729e-01 1.727490425109863281e-01 -3.909456357359886169e-02 1.704944968223571777e-01 3.234345912933349609e-01 -1.343434005975723267e-01 1.066943258047103882e-01 2.026873975992202759e-01 4.556952416896820068e-02 1.980819106101989746e-01 2.067213356494903564e-01 1.084082871675491333e-01 -1.527370959520339966e-01 1.149483397603034973e-01 5.743553489446640015e-02 -1.414115075021982193e-02 -3.858048841357231140e-02 -1.016943231225013733e-01 -3.307567536830902100e-01 1.060768440365791321e-01 8.570028841495513916e-02 2.927186787128448486e-01 4.050228744745254517e-03 1.461940109729766846e-01
5.148342996835708618e-02 2.159466445446014404e-01 1.370167941786348820e-03 1.937899291515350342e-01 2.615108489990234375e-01 -2.075685262680053711e-01 4.020992219448089600e-01 -9.786138683557510376e-02 2.424996197223663330e-01 8.063255809247493744e-03 4.829532280564308167e-02 1.246052980422973633e-01 9.508681297302246094e-02 -2.913855612277984619e-01 -2.546611614525318146e-02 1.459145247936248779e-01 -8.039513230323791504e-02 2.947075851261615753e-02 8.428103476762771606e-02 1.341492533683776855e-01 3.304422497749328613e-01 -8.223858475685119629e-02 1.757392138242721558e-01 9.220922365784645081e-03 -2.780871093273162842e-01 3.274215161800384521e-01 1.648634821176528931e-01 1.286557316780090332e-01 -1.406978815793991089e-01 5.826230719685554504e-02 -1.688939146697521210e-02 8.191078901290893555e-02
1.904161125421524048e-01 5.998073145747184753e-02 -3.971623629331588745e-02 2.543381750583648682e-01 -4.913484677672386169e-02 -9.983170777559280396e-02 1.820219904184341431e-01 7.209146767854690552e-02 8.802205324172973633e-02 -5.125740543007850647e-03 1.138029918074607849e-01 1.727151572704315186e-01 1.834460943937301636e-01 9.772108495235443115e-02 -5.195265985094010830e-04 5.580620169639587402e-01 -2.609709799289703369e-01 2.391430288553237915e-01 1.735675483942031860e-01 4.918242245912551880e-02 -4.233680665493011475e-02 6.260422617197036743e-02 -3.087459318339824677e-02 2.657984495162963867e-01 2.635516924783587456e-03 1.691960245370864868e-01 -1.191786155104637146e-01 3.358307480812072754e-01 -9.069448709487915039e-02 -4.243582859635353088e-02 1.443698350340127945e-02 -1.922747343778610229e-01
-9.836519509553909302e-02 2.083535641431808472e-01 -1.321374177932739258e-01 7.526368647813796997e-02 -1.124150976538658142e-01 1.745764352381229401e-02 2.933368086814880371e-01 -2.202980220317840576e-01 -3.790248930454254150e-02 -1.978704035282135010e-01 2.585868835449218750e-01 2.445837948471307755e-03 -1.001104563474655151e-01 -3.618084788322448730e-01 1.579178422689437866e-01 1.487634629011154175e-01 -3.652299940586090088e-01 1.294734179973602295e-01 9.224513173103332520e-02 1.708724051713943481e-01 -3.030251860618591309e-01 1.812601536512374878e-01 1.023935526609420776e-01 1.976148337125778198e-01 -7.849800586700439453e-02 -1.481832414865493774e-01 -8.464034646749496460e-02 -9.049829095602035522e-02 -4.243072122335433960e-02 1.364044845104217529e-01 -8.147599548101425171e-02 2.195737212896347046e-01
3.550644591450691223e-02 4.607246518135070801e-01 6.534957140684127808e-02 2.826920337975025177e-02 6.838242709636688232e-02 -2.053911536931991577e-01 3.943938389420509338e-02 -2.272225469350814819e-01 4.326838627457618713e-02 -5.480533093214035034e-02 2.578060030937194824e-01 -9.762389957904815674e-02 -4.060563817620277405e-02 -3.927210718393325806e-02 -1.263681948184967041e-01 5.365810990333557129e-01 -8.055176585912704468e-03 1.697151809930801392e-01 1.395784169435501099e-01 8.568167686462402344e-02 1.784391105175018311e-01 -8.950114995241165161e-02 1.724980026483535767e-02 -4.620075598359107971e-02 2.085228413343429565e-01 2.113746702671051025e-01 -1.712986826896667480e-01 -1.587458103895187378e-01 2.432629466056823730e-02 4.908291250467300415e-02 7.916507124900817871e-02 2.084669023752212524e-01
-1.243852823972702026e-01 1.129268184304237366e-01 -5.537644401192665100e-02 1.702722311019897461e-01 1.657753437757492065e-02 -3.423010408878326416e-01 1.600377727299928665e-03 -2.468150258064270020e-01 2.143605798482894897e-01 -3.969873487949371338e-02 -7.061965763568878174e-02 -8.782632648944854736e-03 3.703802078962326050e-02 -3.003067374229431152e-01 -1.434934139251708984e-01 1.748976111412048340e-01 -1.088976040482521057e-01 -7.977987825870513916e-02 4.707784950733184814e-02 -1.403144840151071548e-02 -2.820734977722167969e-01 -1.104759275913238525e-01 1.512946337461471558e-01 -1.308540701866149902e-01 5.005332175642251968e-03 1.790858358144760132e-01 1.434978544712066650e-01 -1.978882029652595520e-02 -6.498317420482635498e-02 4.540929496288299561e-01 1.694872230291366577e-01 -3.483911454677581787e-01
3.030638396739959717e-01 2.160829901695251465e-01 -8.970922976732254028e-02 -4.303304478526115417e-02 2.268748730421066284e-01 -3.707298338413238525e-01 1.150414198637008667e-01 -1.355514973402023315e-01 2.870472669601440430e-01 1.406907588243484497e-01 2.161403894424438477e-01 3.518042713403701782e-02 -2.125789970159530640e-01 1.238773986697196960e-01 4.510430991649627686e-02 3.461198806762695312e-01 -8.084402978420257568e-02 -8.491291105747222900e-02 1.269230544567108154e-01 9.420239180326461792e-02 -7.865250855684280396e-02 6.443559192121028900e-03 -7.700823247432708740e-02 1.079579666256904602e-01 4.009042307734489441e-02 4.219545423984527588e-02 -2.942342162132263184e-01 -1.106027811765670776e-01 1.821560859680175781e-01 1.430563777685165405e-01 1.882876306772232056e-01 -2.114031612873077393e-01
1.022607460618019104e-02 7.582835108041763306e-02 3.127222061157226562e-01 4.072589054703712463e-02 -4.087056592106819153e-02 -8.984099328517913818e-02 2.153161764144897461e-01 4.950753971934318542e-02 1.899911463260650635e-01 1.143165305256843567e-01 9.626471251249313354e-02 5.954568833112716675e-02 2.886806130409240723e-01 -6.098478566855192184e-03 1.946780681610107422e-01 4.392524659633636475e-01 -2.112319171428680420e-01 1.378886997699737549e-01 1.890417635440826416e-01 1.638137251138687134e-01 -2.374695688486099243e-01 -1.298079043626785278e-01 -1.081037707626819611e-02 -1.635500341653823853e-01 2.425014674663543701e-01 2.165758013725280762e-01 -1.240012720227241516e-01 -1.395702827721834183e-02 2.532140910625457764e-01 1.704679131507873535e-01 1.250878572463989258e-01 5.938162282109260559e-02
9.402684867382049561e-02 8.634505420923233032e-02 1.985490769147872925e-01 3.272498846054077148e-01 2.779846824705600739e-02 2.672643028199672699e-02 1.813306808471679688e-01 2.786441147327423096e-02 2.932638823986053467e-01 -1.458889059722423553e-02 1.720485277473926544e-03 -2.850879132747650146e-01 -1.217399090528488159e-01 -5.589526519179344177e-02 3.154533356428146362e-02 3.458618521690368652e-01 5.333251878619194031e-02 1.525627970695495605e-01 5.907035246491432190e-02 1.409513503313064575e-01 3.945713490247726440e-02 -2.951031029224395752e-01 -8.233307301998138428e-02 -2.509545683860778809e-01 7.320447266101837158e-02 -2.289666049182415009e-02 -4.431951642036437988e-01 -1.770962588489055634e-02 -2.149732410907745361e-02 3.725916147232055664e-02 -1.367100775241851807e-01 -2.548631131649017334e-01
1.864274442195892334e-01 2.741276025772094727e-01 1.607353985309600830e-01 2.355622351169586182e-01 -4.998025298118591309e-02 4.741164296865463257e-02 9.728057682514190674e-02 7.018896937370300293e-02 2.099171578884124756e-01 -1.768134832382202148e-01 -9.977802634239196777e-02 1.209151670336723328e-01 1.414509713649749756e-01 -2.405537515878677368e-01 -1.020077094435691833e-01 1.230827644467353821e-01 -4.417611360549926758e-01 1.441175490617752075e-01 1.740550696849822998e-01 -1.064849346876144409e-01 1.102783307433128357e-01 5.858378950506448746e-03 -2.311063855886459351e-01 2.146387472748756409e-02 7.427252829074859619e-02 1.620199531316757202e-01 -3.753258585929870605e-01 -2.833493053913116455e-01 4.172059148550033569e-02 8.543875813484191895e-02 -1.846114732325077057e-02 -1.939057186245918274e-02
2.053958773612976074e-01 7.631720602512359619e-02 2.098536491394042969e-01 1.259924173355102539e-01 4.996537417173385620e-02 3.546899557113647461e-02 1.635481268167495728e-01 1.488037109375000000e-01 1.812298893928527832e-01 -2.191281765699386597e-01 9.422131627798080444e-02 1.731833815574645996e-01 -1.695684045553207397e-01 -2.848053276538848877e-01 -5.308047682046890259e-02 3.753263503313064575e-02 -3.088890612125396729e-01 4.327224567532539368e-02 3.005971014499664307e-01 1.548752933740615845e-01 -1.388774663209915161e-01 1.377963870763778687e-01 5.215030163526535034e-02 -2.156465798616409302e-01 1.748632639646530151e-01 2.259411811828613281e-01 -2.288187742233276367e-01 -1.330310404300689697e-01 5.000070109963417053e-02 3.032767176628112793e-01 1.185126006603240967e-01 -2.151128202676773071e-01
-1.201786026358604431e-01 -1.125687174499034882e-02 2.583364257588982582e-04 -9.587502479553222656e-02 1.890184432268142700e-01 -1.918301284313201904e-01 3.197708725929260254e-01 -1.875879168510437012e-01 1.529701501131057739e-01 -1.696879863739013672e-01 1.876052320003509521e-01 1.570281535387039185e-01 7.974743098020553589e-02 -2.247367799282073975e-01 -1.409458816051483154e-01 5.135555863380432129e-01 -2.027566134929656982e-01 -1.846590340137481689e-01 -9.355182759463787079e-03 -8.373038470745086670e-02 -5.224044620990753174e-02 3.449305146932601929e-02 1.045640707015991211e-01 -1.300611644983291626e-01 -1.712857037782669067e-01 2.972254753112792969e-01 1.892965883016586304e-01 -1.035013273358345032e-01 -1.424792259931564331e-01 8.984693884849548340e-02 -2.701512351632118225e-02 7.965028285980224609e-02
-1.753352880477905273e-01 1.207785308361053467e-01 1.764922291040420532e-01 2.037891596555709839e-01 1.938712298870086670e-01 -4.692034050822257996e-02 9.574592858552932739e-02 -2.043565958738327026e-01 -1.058980170637369156e-02 -1.747810840606689453e-01 -4.939822852611541748e-02 1.065158620476722717e-01 -2.473834306001663208e-01 -4.647434651851654053e-01 7.397922687232494354e-03 1.917207688093185425e-01 -2.364313006401062012e-01 1.202001497149467468e-01 4.236606135964393616e-02 2.188496664166450500e-02 -1.186013873666524887e-02 -1.290714442729949951e-01 1.525717675685882568e-01 -5.095525830984115601e-02 -1.599977314472198486e-01 2.868758738040924072e-01 -1.386173367500305176e-01 -3.432440161705017090e-01 -2.496199458837509155e-01 1.012789979577064514e-01 -2.358079422265291214e-03 -5.786628928035497665e-03
1.007818430662155151e-01 3.173527121543884277e-01 -6.091581657528877258e-03 2.299276441335678101e-01 -1.657617390155792236e-01 4.117144644260406494e-01 1.801871955394744873e-01 -2.443958818912506104e-01 1.072966828942298889e-01 -9.840422123670578003e-02 1.226478442549705505e-01 6.894589960575103760e-02 3.638275340199470520e-02 -2.752052545547485352e-01 6.182413548231124878e-03 3.490744531154632568e-01 -5.082951858639717102e-02 4.026276990771293640e-02 1.007552444934844971e-01 5.819898843765258789e-02 -2.839039564132690430e-01 2.327077463269233704e-02 1.664595454931259155e-01 1.066403239965438843e-01 -8.426982164382934570e-02 1.579569429159164429e-01 -8.095065131783485413e-03 -1.934563219547271729e-01 -1.249698624014854431e-01 1.269182711839675903e-01 -1.394693255424499512e-01 2.200263887643814087e-01
-1.243422999978065491e-01 2.779589034616947174e-02 6.265032291412353516e-02 -2.334081828594207764e-01 6.280232220888137817e-02 -9.024699032306671143e-02 2.568917274475097656e-01 -1.630844324827194214e-01 3.491027355194091797e-01 -1.765481680631637573e-01 -5.250322073698043823e-02 1.790612488985061646e-01 2.284880578517913818e-01 -2.900481522083282471e-01 3.026293516159057617e-01 2.749708890914916992e-01 -4.046396538615226746e-02 4.914871603250503540e-02 1.411763876676559448e-01 1.544417142868041992e-01 -1.077606976032257080e-01 -3.704455122351646423e-02 1.612517833709716797e-01 -6.825963407754898071e-02 -4.906151071190834045e-02 5.690849944949150085e-02 -2.322333119809627533e-02 -3.915420547127723694e-02 -6.819234788417816162e-02 4.544868767261505127e-01 1.010741740465164185e-01 9.310738742351531982e-02
-1.850202977657318115e-01 3.028609156608581543e-01 2.374515086412429810e-01 9.946206957101821899e-02 4.636490251868963242e-03 -2.344788908958435059e-01 1.133863925933837891e-01 -1.661946326494216919e-01 2.070832848548889160e-01 -1.724212169647216797e-01 1.312799155712127686e-01 1.387217342853546143e-01 4.156668111681938171e-02 -4.034141898155212402e-01 5.052980035543441772e-02 1.665306538343429565e-01 6.339052692055702209e-03 1.391155272722244263e-02 -3.294162824749946594e-02 -1.152715273201465607e-02 -1.681828498840332031e-01 -1.013456955552101135e-01 2.994481474161148071e-02 2.923298440873622894e-02 -2.205442339181900024e-01 3.061004579067230225e-01 -1.671000272035598755e-01 -1.286637187004089355e-01 -3.025840222835540771e-01 1.221825256943702698e-01 -2.456167191267013550e-01 -1.142532899975776672e-01
-1.877588629722595215e-01 1.903878450393676758e-01 2.980806529521942139e-01 1.805069893598556519e-01 9.269432723522186279e-02 -6.799110025167465210e-02 1.722075343132019043e-01 -1.852735280990600586e-01 3.215838372707366943e-01 -1.426504254341125488e-01 2.322088330984115601e-01 1.408270373940467834e-02 -5.818105116486549377e-02 -3.477413058280944824e-01 2.014639377593994141e-01 2.164027094841003418e-02 6.791914999485015869e-02 -1.828079968690872192e-01 8.047209680080413818e-02 6.028975546360015869e-02 6.989498436450958252e-02 1.557193100452423096e-01 7.049622386693954468e-02 2.158477008342742920e-01 -2.082016319036483765e-01 1.508039087057113647e-01 -1.975653767585754395e-01 -2.896403968334197998e-01 -1.277710050344467163e-01 1.029076203703880310e-01 -8.060336112976074219e-02 -1.880320608615875244e-01
1.298803836107254028e-01 6.793814897537231445e-02 2.355918586254119873e-01 -4.425856284797191620e-03 2.933130860328674316e-01 -1.293562632054090500e-02 1.172704175114631653e-01 -1.372404098510742188e-01 2.740680873394012451e-01 -2.407599538564682007e-01 1.364303380250930786e-01 1.544287949800491333e-01 1.132487058639526367e-01 -4.187724590301513672e-01 -9.353711456060409546e-02 1.085438132286071777e-01 -6.537983566522598267e-02 -1.232443004846572876e-02 1.535075455904006958e-01 1.997656971216201782e-01 -1.187516301870346069e-01 3.145230934023857117e-02 -4.151729121804237366e-02 2.338745146989822388e-01 -2.349596321582794189e-01 3.340601623058319092e-01 4.904835671186447144e-02 -2.461342886090278625e-02 -3.009541332721710205e-01 3.083998337388038635e-02 1.106969192624092102e-01 -8.328973501920700073e-02
4.276039078831672668e-02 -1.137680280953645706e-02 5.923469550907611847e-03 2.530829980969429016e-02 -6.960441917181015015e-02 9.799215942621231079e-02 -7.530661672353744507e-02 -1.257694065570831299e-01 4.385863542556762695e-01 1.387725025415420532e-01 1.857261359691619873e-02 -1.192965880036354065e-01 9.202490746974945068e-02 -1.426032334566116333e-01 3.730681538581848145e-02 3.221869766712188721e-01 -5.308865308761596680e-01 4.640146717429161072e-02 3.558327257633209229e-01 1.717692762613296509e-01 3.725285455584526062e-02 1.405914574861526489e-01 -1.262974888086318970e-01 3.704771399497985840e-02 1.434259414672851562e-01 5.016779527068138123e-03 -2.177462130784988403e-01 -4.782477766275405884e-02 -2.156000435352325439e-01 5.861753970384597778e-02 3.447131067514419556e-02 -3.521879017353057861e-02
-1.589488354511559010e-03 1.129663586616516113e-01 1.700695157051086426e-01 -6.969754397869110107e-02 1.412349343299865723e-01 5.372267588973045349e-02 2.400532513856887817e-01 -4.877219349145889282e-02 2.871956229209899902e-01 -4.380881786346435547e-02 -1.757982522249221802e-01 6.609223037958145142e-02 -1.946826279163360596e-02 -4.790325164794921875e-01 1.257354207336902618e-02 3.122455775737762451e-01 -2.345299720764160156e-01 2.123169898986816406e-01 1.632288843393325806e-01 -1.985820531845092773e-01 -9.146609157323837280e-02 8.738531172275543213e-02 -2.069115340709686279e-01 1.204603258520364761e-02 -2.060530483722686768e-01 7.009723037481307983e-02 -8.318321406841278076e-02 9.633416682481765747e-02 -2.101737409830093384e-01 -1.387626975774765015e-01 -1.456542164087295532e-01 -2.238327115774154663e-01
3.679085373878479004e-01 2.087388038635253906e-01 4.268490895628929138e-02 -1.743986755609512329e-01 -3.412032127380371094e-01 -3.123997449874877930e-01 3.237018585205078125e-01 -1.668522208929061890e-01 8.898717910051345825e-02 6.802445650100708008e-02 2.114664018154144287e-01 2.127108573913574219e-01 -1.865365207195281982e-01 -3.993406519293785095e-02 1.237649694085121155e-01 2.629458904266357422e-01 -3.543193638324737549e-01 -4.279018566012382507e-02 -4.995889589190483093e-02 1.416485309600830078e-01 -6.966616027057170868e-03 1.514728218317031860e-01 8.441425114870071411e-02 -4.150567203760147095e-02 6.384456064552068710e-03 -8.998745679855346680e-02 -4.716021940112113953e-02 -3.803258016705513000e-02 1.969250291585922241e-02 6.871284544467926025e-02 -5.348651856184005737e-02 -1.314771771430969238e-01
2.138085663318634033e-01 3.091579377651214600e-01 -5.087510123848915100e-02 5.784419551491737366e-02 1.200369447469711304e-01 -4.187869131565093994e-01 3.055728971958160400e-01 1.584433950483798981e-02 3.758237138390541077e-02 -1.094889715313911438e-01 -3.626206144690513611e-02 1.593607366085052490e-01 -2.159854583442211151e-02 -7.990033179521560669e-02 2.805555760860443115e-01 4.642107188701629639e-01 8.816070854663848877e-03 1.136935967952013016e-02 -7.694355398416519165e-02 1.881722956895828247e-01 8.863699436187744141e-02 1.431304216384887695e-01 -6.218148395419120789e-02 -1.358113717287778854e-02 1.845915466547012329e-01 6.188528612256050110e-02 1.912923753261566162e-01 1.899367570877075195e-01 -7.188704609870910645e-02 1.546568721532821655e-01 9.399774670600891113e-02 -7.593909651041030884e-02
5.627290904521942139e-02 1.366953253746032715e-01 1.655356734991073608e-01 1.309349536895751953e-01 -3.707907348871231079e-02 2.205822803080081940e-02 5.394807085394859314e-02 6.873717904090881348e-02 2.567924559116363525e-01 -1.878940910100936890e-01 1.341983526945114136e-01 5.787348747253417969e-02 -1.178901642560958862e-01 -3.006125092506408691e-01 1.372292824089527130e-02 1.180420666933059692e-01 -2.582407295703887939e-01 4.010244831442832947e-02 4.623522460460662842e-01 5.510704126209020615e-03 5.944035947322845459e-02 7.689838856458663940e-02 -4.453288018703460693e-02 -1.747960448265075684e-01 2.438621371984481812e-01 3.118874430656433105e-01 -2.617197632789611816e-01 -2.008260041475296021e-02 1.289273947477340698e-01 2.216565161943435669e-01 1.405807137489318848e-01 -2.187972515821456909e-01
1.099926382303237915e-01 5.377431213855743408e-02 7.034321129322052002e-02 6.879102438688278198e-02 -1.273867785930633545e-01 -4.848250001668930054e-02 4.276145249605178833e-02 1.240742579102516174e-01 9.772774577140808105e-02 -1.052006557583808899e-01 -3.011188469827175140e-02 1.653547585010528564e-01 1.256673336029052734e-01 -1.299009472131729126e-01 -5.786144733428955078e-02 8.083353936672210693e-02 -2.324663102626800537e-01 2.506650984287261963e-01 3.417828381061553955e-01 2.193847894668579102e-01 1.305985897779464722e-01 -1.615600474178791046e-02 2.181288301944732666e-01 2.905586361885070801e-01 1.637512445449829102e-01 2.622039988636970520e-02 -2.394037991762161255e-01 1.493403911590576172e-01 -1.479874849319458008e-01 1.687937080860137939e-01 1.562068704515695572e-02 -5.091353654861450195e-01
2.587735652923583984e-01 1.558398306369781494e-01 -2.134304344654083252e-01 2.137508541345596313e-01 1.610970050096511841e-01 -1.632896214723587036e-01 1.040633395314216614e-02 -8.808816224336624146e-02 -5.113198980689048767e-02 1.242081075906753540e-01 1.861343085765838623e-01 1.506586074829101562e-01 8.697479963302612305e-02 7.667809259146451950e-03 4.310274869203567505e-02 4.844370186328887939e-01 -2.688613235950469971e-01 2.842074334621429443e-01 5.551129952073097229e-02 1.205317378044128418e-01 7.664750516414642334e-02 3.390592709183692932e-02 2.203479558229446411e-01 1.662255078554153442e-01 -1.517955660820007324e-01 2.292872518301010132e-01 -1.280616670846939087e-01 -4.681550711393356323e-02 -4.486474022269248962e-02 -1.462711137719452381e-03 1.297083944082260132e-01 -2.656214237213134766e-01
-3.617582470178604126e-02 6.158318743109703064e-02 5.766668543219566345e-02 3.449192941188812256e-01 -2.427699416875839233e-01 -1.973891556262969971e-01 1.137951314449310303e-01 7.861943542957305908e-02 1.450643874704837799e-02 -7.758287829346954823e-04 2.338394820690155029e-01 1.809840947389602661e-01 2.392232976853847504e-02 -1.849855482578277588e-01 -2.450683265924453735e-01 4.442539811134338379e-01 -5.169435217976570129e-02 2.028011679649353027e-01 1.761787682771682739e-01 9.211677126586437225e-03 -1.367195397615432739e-01 5.371927097439765930e-02 1.676508486270904541e-01 -2.184325270354747772e-02 1.108564436435699463e-01 4.604697227478027344e-03 -2.787764370441436768e-01 -1.731578707695007324e-01 1.028477177023887634e-01 -1.842597424983978271e-01 -1.239812374114990234e-01 -2.659275829792022705e-01
6.308604776859283447e-02 7.239804416894912720e-02 9.933461248874664307e-02 4.039515852928161621e-01 -1.267521977424621582e-01 8.704434335231781006e-02 1.666103005409240723e-01 8.307280018925666809e-03 1.624674350023269653e-01 -1.198364570736885071e-01 1.181637421250343323e-01 2.457498311996459961e-01 -2.414380311965942383e-01 -4.013130068778991699e-02 5.885840393602848053e-03 5.224679708480834961e-01 -1.959957331418991089e-01 3.282441496849060059e-01 1.215525642037391663e-01 1.377542763948440552e-01 1.429708003997802734e-01 -9.587029367685317993e-02 1.301714330911636353e-01 -2.824553661048412323e-02 1.060091778635978699e-01 -1.182825025171041489e-02 -8.943394571542739868e-02 -7.258395850658416748e-02 5.596229061484336853e-02 7.638540863990783691e-02 -3.057634085416793823e-02 -2.375103086233139038e-01
2.307583391666412354e-01 9.241751581430435181e-02 -1.306855864822864532e-02 -4.204083979129791260e-02 1.113650039769709110e-03 -3.355102539062500000e-01 3.484841883182525635e-01 -2.258321642875671387e-01 2.454318702220916748e-01 -1.696221232414245605e-01 2.023969292640686035e-01 6.716648489236831665e-02 2.592810615897178650e-02 -1.355193555355072021e-01 9.935336560010910034e-02 1.156481280922889709e-01 -4.034446775913238525e-01 1.069673523306846619e-02 -1.444904226809740067e-02 8.446291089057922363e-02 -6.239747256040573120e-02 -3.432827815413475037e-02 -1.466970145702362061e-01 -1.040355935692787170e-01 -3.088216483592987061e-01 -7.994773238897323608e-02 -7.125712931156158447e-02 2.698822319507598877e-01 -1.823702640831470490e-02 2.391931712627410889e-01 -1.522468030452728271e-01 -8.032659441232681274e-02
-2.268720120191574097e-01 1.305392235517501831e-01 6.771908700466156006e-02 -1.273357570171356201e-01 8.320138603448867798e-02 5.811348557472229004e-02 2.013820260763168335e-01 -8.910982310771942139e-02 2.067496478557586670e-01 -1.746430397033691406e-01 4.185956716537475586e-01 2.250932529568672180e-02 -9.678233414888381958e-02 -2.945552766323089600e-01 4.556909669190645218e-03 2.447493374347686768e-01 -2.997351288795471191e-01 1.434137523174285889e-01 3.845088183879852295e-01 9.365431219339370728e-02 -3.057100474834442139e-01 4.200020805001258850e-02 -9.324384480714797974e-02 1.900739818811416626e-01 8.449536561965942383e-02 7.425070554018020630e-02 -1.334325075149536133e-01 -5.426503717899322510e-03 -8.529894798994064331e-02 -3.170373663306236267e-02 -2.581476420164108276e-02 1.897853426635265350e-02
2.298309504985809326e-01 1.650131940841674805e-01 -9.189686179161071777e-02 2.707116603851318359e-01 9.056424349546432495e-02 -1.052519157528877258e-01 1.983157247304916382e-01 1.098428219556808472e-01 -1.466268599033355713e-01 -3.380064666271209717e-02 7.970140874385833740e-02 7.336119562387466431e-02 1.016142666339874268e-01 1.871439511887729168e-03 -1.688430830836296082e-02 5.095882415771484375e-01 -2.417339682579040527e-01 3.047490417957305908e-01 2.308020927011966705e-02 2.231801152229309082e-01 -1.875245124101638794e-01 1.335985660552978516e-01 1.676982194185256958e-01 1.824014931917190552e-01 1.055688783526420593e-01 2.481248378753662109e-01 -3.782571479678153992e-02 6.359495222568511963e-02 -1.228238269686698914e-01 -1.849357783794403076e-02 -5.727816838771104813e-03 -2.305889874696731567e-01
1.513923555612564087e-01 5.008276924490928650e-02 -1.156078875064849854e-01 1.140091121196746826e-01 2.529065310955047607e-01 4.820189252495765686e-02 1.994118839502334595e-01 -8.012264966964721680e-02 3.033243305981159210e-02 -3.615874946117401123e-01 1.539924442768096924e-01 2.601891160011291504e-01 -2.261467464268207550e-02 -4.402288049459457397e-02 9.268938004970550537e-02 4.224989414215087891e-01 -1.151422187685966492e-01 -1.214404553174972534e-01 -1.589948683977127075e-01 1.609687060117721558e-01 2.221131138503551483e-02 -7.443163543939590454e-02 8.292537927627563477e-02 6.671247631311416626e-02 -2.522224485874176025e-01 7.253389805555343628e-02 2.710504690185189247e-03 -1.795872449874877930e-01 -2.974220812320709229e-01 1.193980798125267029e-01 2.609641253948211670e-01 -2.336757034063339233e-01
3.805527463555335999e-03 1.421518325805664062e-01 -1.096124481409788132e-02 3.954853415489196777e-01 -8.939263969659805298e-02 -1.628371328115463257e-01 1.163672059774398804e-01 1.182944998145103455e-01 1.278091967105865479e-01 8.959637954831123352e-03 1.258241534233093262e-01 4.111839234828948975e-01 -1.740764230489730835e-01 -6.149875116534531116e-05 1.726934872567653656e-02 3.476237952709197998e-01 -1.948152780532836914e-01 4.746623039245605469e-01 2.350405603647232056e-02 8.101028949022293091e-02 3.109898231923580170e-02 2.898973878473043442e-03 1.949725747108459473e-01 -2.524612471461296082e-02 -2.925650030374526978e-02 -3.651387058198451996e-03 -1.338759809732437134e-01 -5.760951712727546692e-02 -3.534255549311637878e-02 1.276841759681701660e-01 9.474203921854496002e-03 -2.422650903463363647e-01
2.555773854255676270e-01 4.411632195115089417e-03 -1.605707854032516479e-01 6.224428117275238037e-02 8.024480193853378296e-03 -2.710180878639221191e-01 3.047538362443447113e-02 1.011086776852607727e-01 1.604332178831100464e-01 -1.275875791907310486e-02 9.347020089626312256e-02 -8.703488111495971680e-02 6.080412492156028748e-02 -1.267605870962142944e-01 -7.046712934970855713e-02 4.600203335285186768e-01 -1.778741031885147095e-01 3.415293395519256592e-01 4.984175041317939758e-02 -3.675073757767677307e-02 -1.528199464082717896e-01 -1.301541775465011597e-01 2.396424561738967896e-01 6.648126244544982910e-02 2.675478160381317139e-01 1.174194440245628357e-01 -1.175211519002914429e-01 -2.919917106628417969e-01 -1.933425068855285645e-01 4.743758961558341980e-02 1.857189983129501343e-01 -1.701527535915374756e-01
-2.859452925622463226e-02 2.617999017238616943e-01 -4.433094337582588196e-02 3.254582360386848450e-02 6.486824154853820801e-02 2.946593612432479858e-02 -1.156207174062728882e-02 -3.287110626697540283e-01 8.955150842666625977e-02 5.789572000503540039e-02 1.094720736145973206e-01 -5.166547000408172607e-02 -7.038678228855133057e-02 -3.546815514564514160e-01 1.320600062608718872e-01 4.234938621520996094e-01 -2.491492182016372681e-01 -4.987081047147512436e-03 1.071353852748870850e-01 5.505012348294258118e-02 3.067465424537658691e-01 1.248312667012214661e-01 -2.256358414888381958e-02 6.462684273719787598e-02 3.333538770675659180e-01 6.305684149265289307e-02 -1.403557211160659790e-01 -3.264353871345520020e-01 -9.528239257633686066e-03 1.106158271431922913e-01 1.027247160673141479e-01 7.471583783626556396e-02
2.187448889017105103e-01 1.977243572473526001e-01 2.429825216531753540e-01 1.229859814047813416e-01 -6.694849114865064621e-03 2.407859712839126587e-01 3.701272234320640564e-02 -4.758937750011682510e-03 3.527737259864807129e-01 8.255370706319808960e-02 6.237013265490531921e-02 2.439914494752883911e-01 2.395945191383361816e-01 5.972450599074363708e-02 -5.234627798199653625e-02 4.431091248989105225e-01 -2.592208087444305420e-01 2.285252362489700317e-01 1.900320351123809814e-01 9.811745584011077881e-02 5.318108201026916504e-02 5.535604432225227356e-02 1.128411944955587387e-02 -5.867903679609298706e-02 1.589603722095489502e-01 -5.485564470291137695e-02 -1.653128415346145630e-01 2.293368130922317505e-01 1.757598221302032471e-01 6.967731565237045288e-02 6.626136600971221924e-02 -4.206905514001846313e-02
-3.085897862911224365e-01 1.105931699275970459e-01 2.194965034723281860e-01 -8.749742060899734497e-02 2.888993322849273682e-01 3.096849424764513969e-03 1.750047057867050171e-01 -8.894860744476318359e-03 2.860365509986877441e-01 4.668634012341499329e-02 1.225538253784179688e-01 9.536860138177871704e-02 1.062261965125799179e-02 -3.805506527423858643e-01 1.613591015338897705e-01 3.633441627025604248e-01 5.475049372762441635e-03 2.107962965965270996e-01 1.760964691638946533e-01 6.070835515856742859e-02 4.985751956701278687e-02 1.113026887178421021e-01 -1.530873775482177734e-01 1.310230325907468796e-02 5.479047074913978577e-03 -6.029568612575531006e-02 -1.909151673316955566e-01 -1.282978802919387817e-01 -1.968313753604888916e-01 1.881581544876098633e-01 -2.465801388025283813e-01 -4.760261997580528259e-02
1.289513409137725830e-01 1.434448659420013428e-01 9.199186414480209351e-02 -2.931836247444152832e-01 2.177876234054565430e-01 -2.016863673925399780e-01 4.829809963703155518e-01 2.984899841248989105e-02 1.451564282178878784e-01 -1.793184280395507812e-01 2.064761817455291748e-01 -1.142727509140968323e-01 -2.773067057132720947e-01 -2.052291631698608398e-01 1.698613315820693970e-01 1.603466272354125977e-01 -1.281566321849822998e-01 2.374802976846694946e-01 1.232870519161224365e-01 1.078799813985824585e-01 -3.697938472032546997e-02 1.837844848632812500e-01 -9.717354178428649902e-02 2.064294815063476562e-01 -1.781431734561920166e-01 -8.766719698905944824e-02 1.426423434168100357e-02 -8.791355043649673462e-02 2.180744428187608719e-03 2.806911058723926544e-02 7.606280967593193054e-03 -1.689537912607192993e-01
1.120761334896087646e-01 1.789134293794631958e-01 2.528401790186762810e-03 -1.140344664454460144e-01 1.136439964175224304e-01 -1.224731653928756714e-01 2.934459149837493896e-01 -1.339310556650161743e-01 2.340961713343858719e-03 8.328473567962646484e-02 -1.164419110864400864e-02 -3.705330193042755127e-02 -5.494753643870353699e-02 -1.146311536431312561e-01 2.094774246215820312e-01 3.972882628440856934e-01 -3.374066054821014404e-01 1.467587053775787354e-01 1.730565130710601807e-01 7.614094065502285957e-04 -1.657507568597793579e-01 -1.825267672538757324e-01 -1.339883953332901001e-01 5.247041955590248108e-02 -2.645044326782226562e-01 -2.075414359569549561e-01 5.188871547579765320e-02 1.498255431652069092e-01 -3.979790583252906799e-02 -1.677232794463634491e-02 3.934896588325500488e-01 -2.059760689735412598e-01
-3.109173178672790527e-01 8.666688948869705200e-02 1.498707830905914307e-01 2.137328535318374634e-01 2.485691457986831665e-01 -1.822584718465805054e-01 2.178983390331268311e-01 -4.390247911214828491e-02 3.458795547485351562e-01 -3.402066230773925781e-02 1.772346794605255127e-01 2.934234440326690674e-01 -2.193061560392379761e-01 -2.954803109169006348e-01 8.729234337806701660e-02 5.775768682360649109e-02 -5.014559999108314514e-02 7.353249937295913696e-02 -9.846885502338409424e-02 9.894697368144989014e-02 -6.690933555364608765e-02 1.122635602951049805e-01 -5.966888368129730225e-02 1.107045486569404602e-01 -1.818421334028244019e-01 1.814010441303253174e-01 -2.894457280635833740e-01 -1.758038401603698730e-01 -9.549532830715179443e-02 2.010762840509414673e-01 8.955578505992889404e-02 -8.423980325460433960e-03
4.151315242052078247e-02 3.799985051155090332e-01 1.286888122558593750e-01 9.611225686967372894e-03 -2.426409348845481873e-02 -5.291459150612354279e-03 1.045769378542900085e-01 1.880583353340625763e-02 7.317016273736953735e-02 -2.611239552497863770e-01 2.562379837036132812e-01 5.705579742789268494e-02 -2.037383913993835449e-01 -1.996810287237167358e-01 1.399598717689514160e-01 9.623301029205322266e-02 -3.004814088344573975e-01 2.276360690593719482e-01 3.070925176143646240e-01 8.729843795299530029e-02 -3.362992778420448303e-02 -2.593040280044078827e-02 1.044170409440994263e-01 -4.034467041492462158e-01 1.143649220466613770e-01 1.408268809318542480e-01 -2.968859076499938965e-01 2.236977405846118927e-02 6.914156023412942886e-03 -1.807624101638793945e-02 1.166648194193840027e-01 -1.326106041669845581e-01
2.479718327522277832e-01 2.045749276876449585e-01 -1.778808385133743286e-01 -3.923442587256431580e-02 3.469537198543548584e-02 -2.999438159167766571e-02 7.021075487136840820e-02 -2.608501017093658447e-01 2.240279465913772583e-01 -8.039691299200057983e-02 2.086487114429473877e-01 -1.337942928075790405e-01 -1.439046114683151245e-01 -2.080454379320144653e-01 3.816657885909080505e-02 3.924578726291656494e-01 -2.145325690507888794e-01 1.617534160614013672e-01 6.714981794357299805e-02 1.281145513057708740e-01 -7.397041469812393188e-02 -9.719225764274597168e-02 3.163694143295288086e-01 1.792420148849487305e-01 -1.734695285558700562e-01 -1.142793521285057068e-01 -2.121199667453765869e-01 6.470300257205963135e-02 -1.604828536510467529e-01 -1.147818341851234436e-01 4.227132722735404968e-02 2.784748375415802002e-01
1.023564115166664124e-01 9.342505782842636108e-02 7.872675359249114990e-02 1.586185097694396973e-01 1.246143579483032227e-01 4.775811731815338135e-02 4.315510764718055725e-02 -5.335073918104171753e-02 -1.198688521981239319e-02 -3.621785640716552734e-01 2.922097444534301758e-01 7.080077379941940308e-02 2.795333974063396454e-03 -2.793982326984405518e-01 1.188152357935905457e-01 2.784524857997894287e-01 -6.843797117471694946e-02 5.346884131431579590e-01 1.285363733768463135e-01 -5.923404172062873840e-02 2.682316116988658905e-02 -1.769201755523681641e-01 2.100640088319778442e-01 8.777826279401779175e-02 1.458783298730850220e-01 2.065646648406982422e-02 -1.750396192073822021e-01 -8.244913071393966675e-02 1.464220285415649414e-01 7.508819550275802612e-02 -1.941824555397033691e-01 -1.307385861873626709e-01
-8.114886283874511719e-02 -1.586442440748214722e-02 8.617299795150756836e-02 3.735443353652954102e-01 -2.144571393728256226e-01 -7.661450654268264771e-02 1.919913142919540405e-01 -1.105100587010383606e-01 2.916320785880088806e-02 1.777802780270576477e-02 7.101655751466751099e-02 2.344949543476104736e-01 -2.028970867395401001e-01 -6.280530989170074463e-02 -5.538502708077430725e-02 5.309444069862365723e-01 -3.731126785278320312e-01 1.628618985414505005e-01 4.135370254516601562e-02 1.376039385795593262e-01 1.623344719409942627e-01 9.260609745979309082e-02 1.643648296594619751e-01 2.180018573999404907e-01 -1.150383800268173218e-02 -1.243442017585039139e-02 2.989157568663358688e-03 2.117737755179405212e-02 -4.032533615827560425e-02 -1.455084327608346939e-02 1.055398732423782349e-01 -2.107522189617156982e-01
9.469913318753242493e-03 -7.928200811147689819e-02 1.695817112922668457e-01 -7.579644676297903061e-03 -1.479629725217819214e-01 -9.963271766901016235e-02 2.677102684974670410e-01 -1.175960674881935120e-01 1.267884522676467896e-01 -3.141946792602539062e-01 2.081191390752792358e-01 -1.388693898916244507e-01 1.225562319159507751e-01 -2.423545531928539276e-02 5.169205367565155029e-02 3.172997534275054932e-01 -2.264562398195266724e-01 -1.086133345961570740e-01 2.301685959100723267e-01 -1.158969551324844360e-01 -2.235940247774124146e-01 2.943895757198333740e-01 1.329552978277206421e-01 1.625438332557678223e-01 -1.533934473991394043e-01 2.084812968969345093e-01 8.987192064523696899e-02 3.133987188339233398e-01 -3.182918950915336609e-02 1.935134977102279663e-01 -1.163930520415306091e-01 -1.248912587761878967e-01
3.590940730646252632e-03 1.751803010702133179e-01 2.829070985317230225e-01 -3.337886184453964233e-02 -6.254509091377258301e-02 8.433134108781814575e-02 2.574374079704284668e-01 6.396006792783737183e-02 1.968130320310592651e-01 -4.196145758032798767e-02 1.351439673453569412e-02 -5.133652314543724060e-02 1.203351989388465881e-01 -5.267677307128906250e-01 3.148160502314567566e-02 2.454013228416442871e-01 -1.293669342994689941e-01 2.233694195747375488e-01 -9.357601404190063477e-02 -5.565275624394416809e-02 -4.457795619964599609e-02 4.792958870530128479e-02 -8.447383344173431396e-02 6.499137729406356812e-02 -3.521696031093597412e-01 2.968835830688476562e-02 -1.566808521747589111e-01 3.289704769849777222e-02 -2.363123595714569092e-01 -1.688880920410156250e-01 -1.515947580337524414e-01 -2.413643598556518555e-01
2.483460754156112671e-01 1.771780848503112793e-01 -2.546516433358192444e-02 3.093747794628143311e-01 -3.401565179228782654e-02 6.927715241909027100e-02 1.776462197303771973e-01 -2.787110395729541779e-02 4.154950007796287537e-02 -1.884382963180541992e-01 2.593793906271457672e-02 -3.139977529644966125e-02 1.138784214854240417e-01 2.470637299120426178e-02 1.938413977622985840e-01 3.668701350688934326e-01 -1.164671182632446289e-01 1.077341139316558838e-01 -5.071133375167846680e-02 -3.980566933751106262e-02 -1.438766121864318848e-01 7.804435491561889648e-02 2.968530058860778809e-01 1.047655642032623291e-01 1.551150232553482056e-01 2.099731862545013428e-01 -6.892396509647369385e-02 -7.218482345342636108e-02 -2.125228494405746460e-01 -1.104523390531539917e-01 -2.596409916877746582e-01 -4.353534877300262451e-01
-5.191624537110328674e-02 1.580773591995239258e-01 5.558196455240249634e-03 -1.761010289192199707e-01 5.558655411005020142e-02 -2.524802386760711670e-01 4.091790616512298584e-01 -2.158883959054946899e-01 4.077242314815521240e-01 -9.978771954774856567e-02 4.492219910025596619e-02 1.176979243755340576e-01 1.509926468133926392e-01 6.069428846240043640e-02 1.673792600631713867e-01 2.160405814647674561e-01 3.124191425740718842e-03 -3.064407408237457275e-02 1.646640896797180176e-01 -1.846830844879150391e-01 -2.333957515656948090e-02 2.663880959153175354e-02 1.264837682247161865e-01 -1.311716139316558838e-01 2.311228215694427490e-01 4.262066632509231567e-02 6.497364491224288940e-02 3.333649784326553345e-02 -1.833355575799942017e-01 2.034835368394851685e-01 1.825951971113681793e-02 -3.668998777866363525e-01
2.488088905811309814e-01 1.661548614501953125e-01 2.775821685791015625e-01 9.008385241031646729e-02 -2.209370210766792297e-02 5.242027714848518372e-02 1.576243042945861816e-01 -1.777481436729431152e-01 1.331969797611236572e-01 9.754462540149688721e-02 1.186777502298355103e-01 6.316740065813064575e-02 3.528479635715484619e-01 -3.517019748687744141e-02 2.024693340063095093e-01 4.972725808620452881e-01 -1.741817295551300049e-01 2.221332341432571411e-01 -2.477541193366050720e-02 1.745663732290267944e-01 9.255114942789077759e-03 -1.023755446076393127e-01 4.332184046506881714e-02 5.025560036301612854e-02 2.740194201469421387e-01 1.735889725387096405e-02 -1.798881739377975464e-01 9.237155318260192871e-02 1.676293611526489258e-01 -8.845389820635318756e-03 1.889796853065490723e-01 1.975974813103675842e-02
-4.248680174350738525e-02 3.449864387512207031e-01 2.008248679339885712e-02 4.834825396537780762e-01 -1.202605143189430237e-01 2.091923914849758148e-02 3.132676184177398682e-01 -1.543828397989273071e-01 1.961477845907211304e-01 -1.676696538925170898e-01 -1.416832674294710159e-02 -7.439578324556350708e-02 -6.887180358171463013e-02 -5.167717114090919495e-02 -1.245765462517738342e-01 3.066583573818206787e-01 -1.946725398302078247e-01 -7.203435897827148438e-02 -3.193612396717071533e-02 1.084312275052070618e-01 -2.296228408813476562e-01 -8.292133361101150513e-02 -1.134869530797004700e-01 -1.020261943340301514e-01 -1.408685743808746338e-01 2.229774296283721924e-01 -1.270587462931871414e-02 7.539397478103637695e-02 -2.204030305147171021e-01 1.088870689272880554e-01 1.098025962710380554e-01 1.794460564851760864e-01
6.866695359349250793e-03 3.632397949695587158e-01 -2.622406464070081711e-03 2.646146118640899658e-01 -2.946139574050903320e-01 -9.269165992736816406e-02 8.888798952102661133e-02 4.428721964359283447e-03 -2.096338570117950439e-02 -2.201062291860580444e-01 2.314429432153701782e-01 -3.613273054361343384e-02 -1.318294461816549301e-02 3.311861678957939148e-02 5.940433591604232788e-02 3.163596093654632568e-01 -1.074999570846557617e-01 2.695346176624298096e-01 -3.032511658966541290e-02 2.533924877643585205e-01 -1.215281616896390915e-02 1.410816013813018799e-01 1.976174414157867432e-01 2.227380126714706421e-01 1.774578988552093506e-01 2.538948953151702881e-01 -2.530050277709960938e-01 -1.699514985084533691e-01 -3.557997196912765503e-02 1.789754182100296021e-01 7.530727982521057129e-02 -1.281399372965097427e-02
9.718570113182067871e-02 3.189314529299736023e-02 1.895280331373214722e-01 1.289121806621551514e-01 -7.483386248350143433e-02 -1.766345649957656860e-02 1.347770839929580688e-01 -8.481822907924652100e-02 1.734768450260162354e-01 2.505083680152893066e-01 6.240751221776008606e-02 -4.498867988586425781e-01 -1.240574792027473450e-01 -6.378100812435150146e-02 -3.469237685203552246e-02 4.337624013423919678e-01 -8.952291309833526611e-02 8.560060709714889526e-02 7.878228276968002319e-02 2.611987851560115814e-02 -3.408938348293304443e-01 -1.372531205415725708e-01 2.072329521179199219e-01 2.449056319892406464e-02 1.290929615497589111e-01 -5.134742334485054016e-02 -1.373491436243057251e-01 -3.345999121665954590e-02 -3.043775558471679688e-01 1.678609997034072876e-01 7.096683233976364136e-02 -1.783421039581298828e-01
-1.030520945787429810e-01 3.659288883209228516e-01 -3.360975533723831177e-02 5.626519769430160522e-02 -7.413035631179809570e-02 3.098369343206286430e-03 -4.322300478816032410e-02 -1.570090949535369873e-01 8.540938049554824829e-02 5.262183770537376404e-02 1.998605877161026001e-01 2.789344638586044312e-02 3.878138726577162743e-03 2.810328267514705658e-02 -1.741186380386352539e-01 3.643405437469482422e-01 -2.781813442707061768e-01 1.756041049957275391e-01 3.797759115695953369e-01 -7.383190840482711792e-02 -6.740133464336395264e-02 1.150019541382789612e-01 1.057603303343057632e-02 1.721995919942855835e-01 -6.503428518772125244e-02 1.827408373355865479e-01 3.857480585575103760e-01 3.482642769813537598e-02 -2.156303450465202332e-02 1.984069347381591797e-01 1.625235974788665771e-01 -2.125697880983352661e-01
-2.915146648883819580e-01 3.412158414721488953e-02 1.733191311359405518e-01 1.407984048128128052e-01 6.743949651718139648e-02 -7.011892646551132202e-02 2.127215713262557983e-01 -2.076855152845382690e-01 2.730390131473541260e-01 1.215857174247503281e-02 5.487659573554992676e-02 1.843666583299636841e-01 -2.227027565240859985e-01 -1.495478302240371704e-01 -8.916837722063064575e-02 2.267289161682128906e-01 -1.602538526058197021e-01 7.124236226081848145e-02 8.505587279796600342e-02 8.151357620954513550e-02 7.112947059795260429e-05 -2.235668301582336426e-01 2.348374724388122559e-01 5.482973158359527588e-02 -2.264865040779113770e-01 2.431165724992752075e-01 -2.637610435485839844e-01 -2.894749343395233154e-01 -3.092571496963500977e-01 8.254002034664154053e-02 5.098966881632804871e-02 3.912876918911933899e-02
-2.486845850944519043e-01 6.247488409280776978e-02 1.928462088108062744e-02 3.196563124656677246e-01 -1.418885439634323120e-01 -1.914009004831314087e-01 2.301262021064758301e-01 -7.442755252122879028e-02 -3.311964450404047966e-03 -3.605153411626815796e-03 -2.576169185340404510e-02 7.653004676103591919e-02 -1.743692606687545776e-01 -3.972387686371803284e-02 9.351906180381774902e-02 6.008451581001281738e-01 -2.283497154712677002e-01 1.943463981151580811e-01 1.654261797666549683e-01 3.040119446814060211e-02 1.077961176633834839e-01 1.458584051579236984e-02 1.043997108936309814e-01 2.046228051185607910e-01 -1.811615526676177979e-01 4.533092025667428970e-03 8.868832141160964966e-03 1.345547139644622803e-01 4.348110780119895935e-02 1.117197144776582718e-02 -1.699764654040336609e-02 -2.683542966842651367e-01
-3.806610107421875000e-01 3.780605271458625793e-02 2.859720587730407715e-01 -8.631136268377304077e-02 1.711287945508956909e-01 -8.491367846727371216e-02 1.474674791097640991e-01 -3.553121089935302734e-01 1.903371363878250122e-01 -5.071260407567024231e-02 3.487539589405059814e-01 1.449763774871826172e-02 -2.166661471128463745e-01 -1.803058981895446777e-01 1.635811030864715576e-01 1.626971662044525146e-01 -1.514254361391067505e-01 7.831253856420516968e-02 2.599412500858306885e-01 1.615360081195831299e-01 -1.471900492906570435e-01 8.152777701616287231e-02 -1.003280133008956909e-01 1.566444635391235352e-01 -1.158516705036163330e-01 1.095259860157966614e-01 -1.782778799533843994e-01 -1.428976655006408691e-01 -1.836983859539031982e-02 6.662582606077194214e-02 -1.559174805879592896e-02 -1.354474276304244995e-01
8.159315586090087891e-02 2.312964946031570435e-01 -2.056292891502380371e-01 2.716625928878784180e-01 1.368040740489959717e-01 1.776671153493225574e-03 3.433937728404998779e-01 -1.760371029376983643e-01 2.268604785203933716e-01 4.207748547196388245e-02 3.511572182178497314e-01 7.419239729642868042e-02 2.108767330646514893e-01 -3.668886125087738037e-01 8.135756850242614746e-02 1.790167540311813354e-01 3.206573426723480225e-02 -8.489842712879180908e-02 1.650184839963912964e-01 1.734916567802429199e-01 8.224936574697494507e-02 -3.073947317898273468e-02 -1.201375573873519897e-01 -6.473921239376068115e-02 -2.874807417392730713e-01 -2.128211595118045807e-02 2.188103087246417999e-02 6.688059866428375244e-02 1.056912541389465332e-02 2.271265536546707153e-01 -2.252353727817535400e-02 -1.555102318525314331e-01
5.804252251982688904e-02 -9.967627003788948059e-03 1.428989022970199585e-01 2.853413224220275879e-01 -1.237181480973958969e-03 -5.933077633380889893e-02 -1.302364766597747803e-01 1.782521605491638184e-01 2.881799042224884033e-01 -1.423434764146804810e-01 2.210810631513595581e-01 4.180089011788368225e-02 2.731574475765228271e-01 -8.781141042709350586e-02 2.808872461318969727e-01 4.747102558612823486e-01 9.026278555393218994e-02 7.805129140615463257e-02 3.367395102977752686e-01 -1.426999419927597046e-01 7.594241946935653687e-02 1.724906563758850098e-01 -5.505811050534248352e-02 7.616995275020599365e-02 7.240922749042510986e-02 -6.971547007560729980e-02 -6.427910923957824707e-02 5.317481607198715210e-02 -3.649916499853134155e-02 7.799360156059265137e-02 2.211210280656814575e-01 -1.902789920568466187e-01
2.955321921035647392e-03 1.239639669656753540e-01 3.872665017843246460e-02 2.507960610091686249e-02 2.335738241672515869e-01 -1.044060587882995605e-01 2.298698127269744873e-01 -1.719863563776016235e-01 -3.740544989705085754e-02 -1.377391517162322998e-01 2.489923983812332153e-01 1.215637102723121643e-01 4.143110290169715881e-02 -1.608112752437591553e-01 1.824140101671218872e-01 3.431191146373748779e-01 -2.552860081195831299e-01 2.165069282054901123e-01 -2.407913058996200562e-01 5.712867155671119690e-02 -1.489484757184982300e-01 8.343593776226043701e-02 8.108883351087570190e-02 2.461583316326141357e-01 -3.484785258769989014e-01 2.695048153400421143e-01 1.958495825529098511e-01 -7.488076575100421906e-03 -7.591737806797027588e-02 1.907840929925441742e-02 8.981695771217346191e-02 -2.064112871885299683e-01
-5.079221725463867188e-02 1.616237163543701172e-01 3.168371319770812988e-01 1.970314383506774902e-01 -2.475391775369644165e-01 4.481925442814826965e-02 2.205801755189895630e-01 1.006951704621315002e-01 3.737073540687561035e-01 2.132623195648193359e-01 -8.483801782131195068e-02 8.349061757326126099e-02 1.632813513278961182e-01 4.277549311518669128e-02 -1.896055936813354492e-01 3.233816921710968018e-01 -1.991197615861892700e-01 -1.068815812468528748e-01 1.111613586544990540e-01 -1.907106637954711914e-01 -6.173282861709594727e-03 9.706285595893859863e-02 1.677642315626144409e-01 -1.639242656528949738e-02 -7.582438737154006958e-02 -1.053808480501174927e-01 -1.503121703863143921e-01 2.263795025646686554e-02 -2.238793820142745972e-01 1.406809091567993164e-01 2.412862628698348999e-01 -1.895335316658020020e-01
-1.122478768229484558e-01 -9.554380923509597778e-02 -6.664711982011795044e-02 1.685394644737243652e-01 -1.665146499872207642e-01 -2.029030919075012207e-01 8.585324138402938843e-02 -1.294582188129425049e-01 -4.217136651277542114e-02 5.117942020297050476e-02 -9.318666160106658936e-02 -6.765707582235336304e-02 -2.321349978446960449e-01 -2.464289069175720215e-01 1.079986020922660828e-01 6.242356896400451660e-01 -1.850563585758209229e-01 8.806309849023818970e-02 4.615257307887077332e-02 2.672402262687683105e-01 6.679321825504302979e-02 6.670898944139480591e-02 -4.098103195428848267e-02 1.848921030759811401e-01 -1.427294313907623291e-01 5.824497900903224945e-03 -1.774035543203353882e-01 -1.700324565172195435e-01 -4.377669095993041992e-02 8.794287592172622681e-02 -1.715313792228698730e-01 -1.964795440435409546e-01
1.898273080587387085e-01 1.375481486320495605e-01 3.057716786861419678e-01 2.248314768075942993e-01 -1.664506793022155762e-01 5.297154560685157776e-02 -4.447239264845848083e-02 1.393970996141433716e-01 3.951128721237182617e-01 3.768115490674972534e-02 1.470233500003814697e-02 -7.387793809175491333e-02 2.339576333761215210e-01 -7.737772911787033081e-02 -6.167872995138168335e-02 1.747685670852661133e-01 -4.538505673408508301e-01 9.584328532218933105e-02 2.583121955394744873e-01 9.672580659389495850e-02 3.574325889348983765e-02 1.046300977468490601e-01 -7.953431340865790844e-04 4.290426522493362427e-02 4.102986305952072144e-02 7.671979814767837524e-02 -2.233966588973999023e-01 -8.929640054702758789e-02 -2.840790450572967529e-01 1.105552762746810913e-01 1.026593670248985291e-01 1.287404000759124756e-01
-6.966955214738845825e-02 1.661601811647415161e-01 1.367203146219253540e-01 1.620377898216247559e-01 -4.955718293786048889e-02 -6.175730004906654358e-02 4.086185246706008911e-02 -5.533503368496894836e-02 -8.892103284597396851e-02 -5.065833032131195068e-02 1.611487418413162231e-01 2.476199418306350708e-01 2.115809321403503418e-01 -9.846774488687515259e-02 1.160193309187889099e-01 5.301002860069274902e-01 -1.018927693367004395e-01 -8.802054449915885925e-03 -1.134405881166458130e-01 -1.868546903133392334e-01 -1.367596983909606934e-01 1.841107606887817383e-01 -2.389047890901565552e-01 2.780952155590057373e-01 3.257937356829643250e-02 2.217616699635982513e-02 -2.357226461172103882e-01 9.265865385532379150e-02 -1.662440299987792969e-01 1.339552104473114014e-01 2.659556865692138672e-01 -1.939766705036163330e-01
1.238528415560722351e-01 1.805735975503921509e-01 2.714421749114990234e-01 2.539555132389068604e-01 1.645632460713386536e-02 6.933680176734924316e-02 1.599122732877731323e-01 4.354298487305641174e-02 2.053174823522567749e-01 -2.358862161636352539e-01 9.187843650579452515e-02 7.353514432907104492e-03 -2.313673198223114014e-01 -4.213010370731353760e-01 -4.041752777993679047e-03 7.894262671470642090e-02 -2.739000320434570312e-01 5.158556252717971802e-02 3.136089444160461426e-01 3.588730469346046448e-02 4.420589283108711243e-02 9.225181490182876587e-02 -7.294997572898864746e-03 -1.321282088756561279e-01 1.579160839319229126e-01 2.349550127983093262e-01 -3.003086149692535400e-01 -9.914907813072204590e-02 1.295703649520874023e-01 9.104948490858078003e-02 1.646676659584045410e-01 -1.089166756719350815e-02
-1.910777017474174500e-02 1.409139716997742653e-03 -1.433200240135192871e-01 -2.227478176355361938e-01 -1.432438753545284271e-02 -1.419588923454284668e-01 2.176036983728408813e-01 2.333270162343978882e-01 3.020136654376983643e-01 6.279861181974411011e-02 2.431658208370208740e-01 -1.230427920818328857e-01 -1.087228730320930481e-01 -4.566557407379150391e-01 -3.162115812301635742e-01 2.612172663211822510e-01 -2.290594726800918579e-01 -3.165953606367111206e-02 -1.098995842039585114e-02 1.235984265804290771e-01 1.088656336069107056e-01 1.063823699951171875e-01 1.839610934257507324e-02 1.531729549169540405e-01 -3.935749083757400513e-02 8.434168994426727295e-02 -2.552376091480255127e-01 -5.803257226943969727e-02 1.724352128803730011e-02 1.975260823965072632e-01 4.874106869101524353e-02 -1.209021583199501038e-01
2.525496482849121094e-01 1.179448515176773071e-01 -8.811960369348526001e-02 3.577518165111541748e-01 -1.338477134704589844e-01 1.469192951917648315e-01 1.745087057352066040e-01 1.142748296260833740e-01 1.794282197952270508e-01 -6.767292320728302002e-02 4.866810142993927002e-02 9.124328941106796265e-02 -1.805363893508911133e-01 -1.866322010755538940e-01 1.480487287044525146e-01 4.601527452468872070e-01 1.173129305243492126e-02 1.952695995569229126e-01 -1.056176498532295227e-01 6.048863381147384644e-02 -1.910572052001953125e-01 -1.442986577749252319e-01 9.627873450517654419e-02 -9.438545256853103638e-02 1.940205879509449005e-02 9.496036171913146973e-02 -7.895181328058242798e-02 -1.091094687581062317e-01 1.020571216940879822e-01 1.592975258827209473e-01 -7.878914475440979004e-02 -3.960752487182617188e-01
1.988692432641983032e-01 7.727536559104919434e-02 -1.152027696371078491e-01 2.568870484828948975e-01 -1.297170966863632202e-01 1.059660967439413071e-02 8.729016035795211792e-02 9.188019670546054840e-03 6.392623484134674072e-02 1.396167092025279999e-02 2.702367305755615234e-01 1.583493202924728394e-01 -2.243378944694995880e-02 -2.327213995158672333e-02 -1.137509122490882874e-01 5.103691220283508301e-01 -2.246588468551635742e-01 3.635442852973937988e-01 1.022523939609527588e-01 2.068775147199630737e-01 2.746804989874362946e-02 4.749463498592376709e-02 1.943770200014114380e-01 9.351575374603271484e-02 1.702033728361129761e-01 2.591440677642822266e-01 -2.031030952930450439e-01 -1.065677329897880554e-01 -5.379401147365570068e-02 6.266084313392639160e-02 3.773698583245277405e-02 -1.769887208938598633e-01
-1.357000786811113358e-02 1.399589627981185913e-01 1.149354502558708191e-01 3.163252770900726318e-01 -1.578828543424606323e-01 -2.296365052461624146e-01 -6.342494487762451172e-02 -8.266946673393249512e-02 2.620762884616851807e-01 -5.211373791098594666e-02 9.661595337092876434e-03 1.544349789619445801e-01 6.676327437162399292e-02 -1.705977171659469604e-01 -6.245562061667442322e-02 1.346494108438491821e-01 -1.005162745714187622e-01 2.144640684127807617e-01 2.165611088275909424e-01 6.500461697578430176e-02 -3.850868716835975647e-02 -5.712088569998741150e-02 1.470776200294494629e-01 1.563937067985534668e-01 2.754899859428405762e-01 2.670639157295227051e-01 -1.130631491541862488e-01 4.012290835380554199e-01 -1.767707318067550659e-01 -9.882442653179168701e-02 6.298213265836238861e-03 -3.277260661125183105e-01
1.792935729026794434e-01 1.802616380155086517e-02 5.323962494730949402e-02 1.258028447628021240e-01 -1.104910373687744141e-01 -2.293388545513153076e-02 3.703954070806503296e-02 -1.206671521067619324e-01 3.803434669971466064e-01 -1.040056645870208740e-01 8.697947114706039429e-02 -3.442123532295227051e-02 -2.641583681106567383e-01 -2.305979877710342407e-01 -1.569677144289016724e-01 1.811320632696151733e-01 -1.765261888504028320e-01 7.428715378046035767e-02 2.069419622421264648e-01 2.932734489440917969e-01 -4.720326513051986694e-02 1.610434651374816895e-01 -6.829424947500228882e-02 2.707661092281341553e-01 2.505810558795928955e-01 2.433272153139114380e-01 -5.667030438780784607e-02 2.442789226770401001e-01 -3.373680412769317627e-01 3.501806408166885376e-02 1.644909195601940155e-02 -6.097114831209182739e-02
-1.203531846404075623e-01 1.045444756746292114e-01 -4.071702435612678528e-02 -1.317942291498184204e-01 1.344652920961380005e-01 -2.898054011166095734e-02 2.693240642547607422e-01 -1.658178567886352539e-01 2.438476383686065674e-01 -1.640471816062927246e-01 2.402656078338623047e-01 6.195054203271865845e-02 1.327674835920333862e-01 -3.180743455886840820e-01 8.569151163101196289e-02 2.344256341457366943e-01 -8.318109065294265747e-02 4.240053296089172363e-01 2.022701054811477661e-01 -3.776430711150169373e-02 -2.435555160045623779e-01 -1.052241697907447815e-01 -2.468688786029815674e-02 -4.420036822557449341e-02 3.322706744074821472e-02 1.958738714456558228e-01 2.918080892413854599e-03 8.323768153786659241e-03 -2.075116336345672607e-01 3.713250160217285156e-02 -1.634244471788406372e-01 -3.080278337001800537e-01
2.806136608123779297e-01 -6.947695463895797729e-02 8.862299472093582153e-02 2.208950072526931763e-01 -4.937750846147537231e-02 1.927462071180343628e-01 2.500436305999755859e-01 -6.038267910480499268e-02 4.013166204094886780e-02 3.646471723914146423e-02 3.080255538225173950e-02 5.995828658342361450e-03 3.189975023269653320e-01 -2.487708479166030884e-01 -1.664920449256896973e-01 2.817824780941009521e-01 9.706488996744155884e-02 3.160108625888824463e-01 2.243082076311111450e-01 2.735839784145355225e-01 -1.731321662664413452e-01 -1.111621856689453125e-01 -8.255471289157867432e-02 -9.347476996481418610e-03 3.582675382494926453e-02 -1.998692192137241364e-02 -2.465720921754837036e-01 1.309468299150466919e-01 -9.170061349868774414e-02 2.489372938871383667e-01 2.104545235633850098e-01 -3.676839172840118408e-02
3.964411914348602295e-01 2.070524096488952637e-01 2.052934765815734863e-01 3.335018157958984375e-01 -4.154486581683158875e-02 -3.027866408228874207e-02 2.247335016727447510e-01 -6.295120716094970703e-02 -1.220844872295856476e-02 7.225022464990615845e-02 4.194463789463043213e-02 1.433518081903457642e-01 9.062737226486206055e-02 -2.061603777110576630e-02 -1.274937987327575684e-01 2.361638247966766357e-01 9.135791659355163574e-02 2.361114323139190674e-01 2.160519957542419434e-01 7.024478167295455933e-02 6.938003748655319214e-02 -1.018173769116401672e-01 1.864624023437500000e-02 -1.946285963058471680e-01 1.898770481348037720e-01 1.483967602252960205e-01 -4.233563542366027832e-01 -2.321851626038551331e-02 -1.976270079612731934e-01 7.914127409458160400e-02 4.351932182908058167e-02 -1.642106175422668457e-01
-1.129344776272773743e-01 1.659001857042312622e-01 -5.958923697471618652e-02 4.673256725072860718e-02 -1.101196631789207458e-01 2.799356877803802490e-01 1.989429891109466553e-01 2.024294249713420868e-02 1.422205269336700439e-01 -1.138457059860229492e-01 -2.884879009798169136e-03 3.940101861953735352e-01 5.657804012298583984e-02 -1.402467936277389526e-01 1.625755429267883301e-01 4.488358795642852783e-01 -7.813654094934463501e-02 -1.721780560910701752e-02 9.485731832683086395e-03 6.611464172601699829e-02 -2.859437651932239532e-02 1.321427673101425171e-01 3.071475923061370850e-01 3.922565653920173645e-02 9.430338442325592041e-02 -3.931127861142158508e-02 -3.716618716716766357e-01 -8.744839578866958618e-02 8.448844403028488159e-02 -6.484553962945938110e-02 -7.595431059598922729e-02 -2.931962907314300537e-01
-1.107763200998306274e-01 2.988263964653015137e-01 -2.238384634256362915e-01 2.257028073072433472e-01 1.658727973699569702e-01 -1.650819904170930386e-03 2.746191322803497314e-01 -2.708961628377437592e-02 1.139540523290634155e-01 -3.209323883056640625e-01 7.175716757774353027e-02 -6.106635928153991699e-02 -1.842024177312850952e-01 -9.026889503002166748e-02 1.420246660709381104e-01 3.388485610485076904e-01 1.244887709617614746e-03 2.407546341419219971e-01 1.283283382654190063e-01 2.438696324825286865e-01 -2.576658427715301514e-01 1.207987889647483826e-01 3.583155805245041847e-03 2.095032483339309692e-02 -4.511564224958419800e-02 1.961253285408020020e-01 -1.833488643169403076e-01 6.285226345062255859e-02 -2.696476876735687256e-01 8.241661638021469116e-02 7.413026690483093262e-02 1.156901046633720398e-01
1.412672102451324463e-01 -7.570989429950714111e-02 -1.779368519783020020e-01 1.695553213357925415e-02 -1.769753359258174896e-02 1.230643317103385925e-01 5.540978629142045975e-03 -5.594890192151069641e-02 2.377897202968597412e-01 -1.716795265674591064e-01 -1.245298609137535095e-01 -6.219698861241340637e-02 -1.070125922560691833e-01 -3.088157176971435547e-01 -5.362224578857421875e-02 3.418199121952056885e-01 -2.173170298337936401e-01 4.045546650886535645e-01 8.800188452005386353e-02 -2.299792021512985229e-01 -1.155539527535438538e-01 6.243251264095306396e-02 2.131002247333526611e-01 -1.851162314414978027e-01 -9.229806810617446899e-02 1.261263191699981689e-01 3.008780255913734436e-02 2.141309529542922974e-01 -1.284610182046890259e-01 1.157224327325820923e-01 2.089568525552749634e-01 -2.803880870342254639e-01
-2.824158407747745514e-02 2.813789546489715576e-01 9.068911522626876831e-02 -7.796443998813629150e-02 1.245339773595333099e-02 -2.228757441043853760e-01 2.248070389032363892e-01 -6.007703021168708801e-03 2.671638429164886475e-01 -2.165478169918060303e-01 -2.120291814208030701e-02 1.654532700777053833e-01 -6.569013930857181549e-03 -3.444989025592803955e-01 -2.415417730808258057e-01 2.878951728343963623e-01 2.409393526613712311e-02 4.167398810386657715e-02 1.371921300888061523e-01 6.429094076156616211e-02 -4.709478020668029785e-01 1.360916197299957275e-01 -9.855172038078308105e-02 -8.187698200345039368e-03 1.415916532278060913e-01 1.642312854528427124e-01 -1.656345725059509277e-01 -4.084898903965950012e-02 -1.284517794847488403e-01 2.948516048491001129e-02 -1.733689010143280029e-01 1.912694983184337616e-02
-9.199292957782745361e-02 2.113599926233291626e-01 7.613605260848999023e-02 2.075365334749221802e-01 -7.070408016443252563e-02 -6.714642047882080078e-02 5.397964268922805786e-02 -1.531177908182144165e-01 1.170459613204002380e-01 -1.362176239490509033e-01 1.122316271066665649e-01 -8.185770362615585327e-02 -1.400759667158126831e-01 -3.156613707542419434e-01 -2.888533473014831543e-02 2.064924687147140503e-01 -2.057908624410629272e-01 1.711680740118026733e-02 -6.021363660693168640e-03 3.343884050846099854e-01 -7.448627799749374390e-02 1.799604445695877075e-01 3.946670591831207275e-01 3.740468993782997131e-02 -1.036791503429412842e-02 1.188394278287887573e-01 -1.811882257461547852e-01 -3.257504105567932129e-01 -2.356768250465393066e-01 1.548584848642349243e-01 7.670012116432189941e-02 2.442762553691864014e-01
2.392397820949554443e-01 1.537276655435562134e-01 3.538939654827117920e-01 3.436677902936935425e-02 -1.972153782844543457e-01 2.469089627265930176e-01 1.326208710670471191e-01 -1.137810871005058289e-01 1.515211164951324463e-01 2.464221566915512085e-01 9.397666901350021362e-02 3.073795698583126068e-02 1.157728489488363266e-02 -9.012397378683090210e-02 -1.759003549814224243e-01 2.854449748992919922e-01 -5.941655486822128296e-02 2.315455526113510132e-01 1.605681627988815308e-01 2.365871220827102661e-01 4.697272181510925293e-02 2.163316868245601654e-02 1.012077480554580688e-01 -1.067146435379981995e-01 8.864174783229827881e-02 1.139980182051658630e-01 -3.116953969001770020e-01 2.150052338838577271e-01 -2.324510812759399414e-01 -8.470417931675910950e-03 2.191047221422195435e-01 -1.364986151456832886e-01
-2.854758501052856445e-02 -1.284901499748229980e-01 3.561818897724151611e-01 9.788914024829864502e-02 4.020587205886840820e-01 -1.228569075465202332e-01 1.196600869297981262e-01 -1.841789335012435913e-01 1.457645744085311890e-01 -3.378870189189910889e-01 2.648024559020996094e-01 -8.146787062287330627e-03 7.243485003709793091e-02 -2.698171436786651611e-01 -2.037264555692672729e-01 2.723411619663238525e-01 -9.833062440156936646e-02 1.551326364278793335e-01 -4.084957763552665710e-02 -7.960938848555088043e-03 -1.629802584648132324e-01 1.750298589468002319e-01 5.304502695798873901e-02 -4.552331194281578064e-02 -2.334505170583724976e-01 -1.247723922133445740e-01 -1.102388873696327209e-01 1.603751629590988159e-01 -7.950978726148605347e-02 -6.277480721473693848e-02 6.367954611778259277e-02 -4.592658579349517822e-02
8.834338933229446411e-02 -2.017656154930591583e-02 9.468282759189605713e-02 2.336234599351882935e-01 -9.962108917534351349e-03 -1.420261710882186890e-01 -9.127003699541091919e-02 -9.884018450975418091e-02 1.403668969869613647e-01 -7.592099905014038086e-02 2.642280161380767822e-01 -8.678803592920303345e-02 -2.167563587427139282e-01 -2.202916294336318970e-01 -1.516897529363632202e-01 1.953281313180923462e-01 -1.582611352205276489e-01 4.388371109962463379e-02 2.188120484352111816e-01 4.899320900440216064e-01 -1.703881174325942993e-01 8.608101308345794678e-02 -5.164705216884613037e-02 1.892580837011337280e-01 6.103606894612312317e-02 2.001653462648391724e-01 -2.422891259193420410e-01 1.378510892391204834e-01 -3.028940856456756592e-01 -5.011681001633405685e-03 1.637175232172012329e-01 2.233213558793067932e-02
7.842923700809478760e-02 3.536399900913238525e-01 9.893428534269332886e-02 1.050714775919914246e-01 1.734518408775329590e-01 -4.303228110074996948e-02 1.403120607137680054e-01 -1.255469173192977905e-01 1.284769922494888306e-01 -2.260313481092453003e-01 1.742407977581024170e-01 3.205991908907890320e-02 -3.510373085737228394e-02 4.112029820680618286e-02 2.296956256031990051e-03 4.510370194911956787e-01 -3.343309462070465088e-01 4.480383358895778656e-03 -4.873083531856536865e-02 -5.133913829922676086e-02 1.245266273617744446e-01 -1.450770050287246704e-01 5.838931351900100708e-02 -6.702945381402969360e-02 -4.199446141719818115e-01 1.248205676674842834e-01 5.631383880972862244e-02 -3.090280294418334961e-01 -1.228117197751998901e-01 1.734314300119876862e-02 7.350995391607284546e-02 -5.070654302835464478e-02
3.148680627346038818e-01 1.579403430223464966e-01 -1.148192137479782104e-01 -2.074537985026836395e-02 4.369506612420082092e-03 -4.231966137886047363e-01 2.677783370018005371e-01 -1.023192182183265686e-01 4.633712023496627808e-02 -1.457155346870422363e-01 1.799692064523696899e-01 -7.750601042062044144e-03 9.301395714282989502e-02 -1.446588486433029175e-01 1.261498630046844482e-01 1.615486592054367065e-01 -3.880463540554046631e-01 4.227908700704574585e-02 6.094986572861671448e-02 1.904335916042327881e-01 -6.228213384747505188e-02 -1.283711344003677368e-01 -1.329721957445144653e-01 -1.944270431995391846e-01 -3.142031729221343994e-01 -1.404661536216735840e-01 -7.236284762620925903e-02 1.162241622805595398e-01 -1.312958598136901855e-01 1.159383654594421387e-01 -1.469733864068984985e-01 -1.261828988790512085e-01
1.556963026523590088e-01 2.328785806894302368e-01 1.159903407096862793e-01 2.060586065053939819e-01 -9.927038103342056274e-02 4.536435753107070923e-02 3.623504936695098877e-01 -4.145139083266258240e-02 3.386553004384040833e-02 -5.877026170492172241e-02 1.234474927186965942e-01 1.723324060440063477e-01 -4.536144435405731201e-02 -1.272777765989303589e-01 -8.261797577142715454e-02 2.039019763469696045e-01 -5.230170674622058868e-03 4.766300320625305176e-02 3.320990800857543945e-01 -1.360967010259628296e-01 -5.220253486186265945e-03 -2.025378942489624023e-01 6.524109630845487118e-04 -2.961804568767547607e-01 1.756494492292404175e-01 1.677560210227966309e-01 -3.493973612785339355e-01 -2.171273082494735718e-01 -2.035792618989944458e-01 -3.594938293099403381e-02 1.844296008348464966e-01 -1.990827769041061401e-01
-1.742149330675601959e-02 1.170405298471450806e-01 4.599704220890998840e-02 4.400081932544708252e-02 -3.074468076229095459e-01 -9.768588095903396606e-02 3.078106045722961426e-02 -1.054973900318145752e-01 1.798077970743179321e-01 -2.326469868421554565e-02 2.246343791484832764e-01 3.118580281734466553e-01 -3.153297677636146545e-02 -3.840455114841461182e-01 8.467709273099899292e-02 1.902923136949539185e-01 -4.404181838035583496e-01 2.796369493007659912e-01 7.384569942951202393e-02 1.624438911676406860e-02 -2.600387334823608398e-01 -2.117386460304260254e-02 1.082973405718803406e-01 3.743649274110794067e-02 6.888575851917266846e-02 -5.384447053074836731e-02 1.844365298748016357e-01 4.672918096184730530e-02 -1.106835827231407166e-01 1.412524096667766571e-02 -2.643879354000091553e-01 -8.984209597110748291e-02
-2.449322026222944260e-03 1.513973474502563477e-01 2.093735784292221069e-01 4.967744927853345871e-03 2.158504873514175415e-01 -2.046882063150405884e-01 1.758362166583538055e-02 -1.760627627372741699e-01 2.361679524183273315e-01 -2.971999347209930420e-01 1.667581312358379364e-02 1.839609742164611816e-01 2.215626686811447144e-01 -4.798770248889923096e-01 -1.079192906618118286e-01 1.153486669063568115e-01 -1.187269315123558044e-01 -6.198369432240724564e-03 -4.169176891446113586e-02 1.620611697435379028e-01 -1.874531805515289307e-01 5.281893163919448853e-02 7.041418552398681641e-02 2.256613522768020630e-01 -5.866586416959762573e-02 1.697627454996109009e-01 -2.099774330854415894e-01 2.132805762812495232e-03 -2.564058303833007812e-01 -1.836529672145843506e-01 1.380003690719604492e-01 -7.027816493064165115e-03
-2.683264315128326416e-01 1.926587671041488647e-01 -6.412493437528610229e-02 -9.306903928518295288e-02 1.370467245578765869e-01 -5.356940999627113342e-02 2.383917123079299927e-01 -1.374761760234832764e-01 1.141060739755630493e-01 -2.055748850107192993e-01 3.037308156490325928e-01 -1.338275801390409470e-02 -2.676566690206527710e-02 -4.432870745658874512e-01 2.195074036717414856e-02 2.395313382148742676e-01 -2.594873011112213135e-01 1.725902259349822998e-01 3.097182810306549072e-01 1.801536418497562408e-02 -1.934769153594970703e-01 8.219247311353683472e-02 -9.316758811473846436e-02 1.092964634299278259e-01 1.458462327718734741e-01 1.777612864971160889e-01 -9.757533669471740723e-02 7.410571724176406860e-02 -1.774860918521881104e-01 -1.018120720982551575e-01 -7.775000995025038719e-05 -1.000123620033264160e-01
1.659509986639022827e-01 6.489083915948867798e-02 1.090886443853378296e-01 1.501117348670959473e-01 1.910224258899688721e-01 -1.940073668956756592e-01 1.251584440469741821e-01 -2.693261504173278809e-01 1.216515377163887024e-01 -7.688990235328674316e-02 -8.930095355026423931e-04 1.978749036788940430e-02 1.347647011280059814e-01 -1.241475865244865417e-01 -1.219219490885734558e-01 4.584300220012664795e-01 -5.560610070824623108e-02 1.170490533113479614e-01 -1.618757285177707672e-02 3.173442184925079346e-01 -1.331975013017654419e-01 -1.836539208889007568e-01 -1.702344864606857300e-01 1.693413704633712769e-01 -8.801395446062088013e-02 -1.123801693320274353e-01 2.110988833010196686e-02 -4.268101975321769714e-02 -8.987714350223541260e-02 -5.205502361059188843e-02 4.440459012985229492e-01 -1.851736307144165039e-01
2.672189474105834961e-01 1.029631942510604858e-01 7.700131833553314209e-02 2.639605402946472168e-01 -4.693647101521492004e-02 -5.422361940145492554e-02 4.567607492208480835e-02 -9.367970377206802368e-02 -1.055102050304412842e-01 -1.500957012176513672e-01 2.378498017787933350e-01 2.234019637107849121e-01 2.273902893066406250e-01 -1.997622102499008179e-01 1.295687556266784668e-01 4.905357956886291504e-01 4.558208584785461426e-02 2.339544296264648438e-01 5.790248978883028030e-03 -2.002860903739929199e-01 9.003538638353347778e-02 5.606187880039215088e-02 -4.451447725296020508e-02 2.665036320686340332e-01 4.462702572345733643e-02 1.141260415315628052e-01 -1.201272606849670410e-01 8.829714357852935791e-02 -2.053643614053726196e-01 -5.208348110318183899e-02 2.138621211051940918e-01 -1.677296757698059082e-01
-7.028348743915557861e-02 1.139104366302490234e-01 1.068988293409347534e-01 -8.754481375217437744e-02 -1.051183268427848816e-01 -1.868502199649810791e-01 5.358524918556213379e-01 -2.615456581115722656e-01 4.659495353698730469e-01 -2.228592783212661743e-01 -1.491747051477432251e-01 1.607397943735122681e-01 1.703963577747344971e-01 -1.732575595378875732e-01 5.854691378772258759e-03 1.670607924461364746e-01 -9.220263920724391937e-03 1.500305533409118652e-02 1.367587447166442871e-01 -6.303372979164123535e-02 -4.098590929061174393e-03 3.723747655749320984e-02 1.035399734973907471e-01 1.094603911042213440e-01 -1.193350180983543396e-01 3.139577433466911316e-02 9.343160688877105713e-02 -3.882643207907676697e-02 -4.912893846631050110e-02 2.670349478721618652e-01 9.970136731863021851e-02 -5.836970359086990356e-02
1.244528368115425110e-01 -8.648534305393695831e-03 2.804740667343139648e-01 1.323647946119308472e-01 5.156612396240234375e-02 -2.063573896884918213e-01 2.926829159259796143e-01 -3.706225454807281494e-01 -1.457212716341018677e-01 -3.030299246311187744e-01 1.546690519899129868e-02 7.158052921295166016e-02 1.635953187942504883e-01 1.324174832552671432e-02 -5.931697785854339600e-02 3.954423069953918457e-01 -1.625096648931503296e-01 -5.868972465395927429e-02 3.066061437129974365e-01 5.484088510274887085e-02 -8.744240552186965942e-02 1.700415611267089844e-01 2.711206972599029541e-01 1.307218968868255615e-01 -1.363810151815414429e-01 -3.233895450830459595e-02 6.063514592824503779e-05 -9.495425969362258911e-03 2.208255231380462646e-02 2.322332561016082764e-02 -1.967511475086212158e-01 3.506529331207275391e-02
-4.580365493893623352e-02 3.259150385856628418e-01 1.610945612192153931e-01 -9.227463603019714355e-02 8.611135184764862061e-02 -5.077249929308891296e-02 2.522988915443420410e-01 1.069050356745719910e-01 7.846166193485260010e-02 -2.118826210498809814e-01 1.531026512384414673e-01 -1.024589091539382935e-01 -1.520882546901702881e-02 -2.822579145431518555e-01 1.049645338207483292e-02 1.903788298368453979e-01 -1.858046650886535645e-02 4.596991091966629028e-02 1.397429406642913818e-01 9.382382780313491821e-02 -1.830860376358032227e-01 1.801936514675617218e-02 -4.251684248447418213e-01 -1.253900825977325439e-01 -7.042925804853439331e-02 2.029212564229965210e-01 -1.247402280569076538e-01 6.196963414549827576e-02 -2.756747603416442871e-01 2.118482068181037903e-02 -1.061483174562454224e-01 -3.956249058246612549e-01
-3.372234106063842773e-02 1.260585784912109375e-01 -3.691662847995758057e-02 4.092040285468101501e-02 8.982505649328231812e-02 -3.643591701984405518e-01 1.921045780181884766e-01 -9.557721763849258423e-02 2.693466246128082275e-01 1.047944426536560059e-01 2.439419776201248169e-01 -2.050842158496379852e-02 1.651098877191543579e-01 -3.013030290603637695e-01 1.938852854073047638e-02 1.791579425334930420e-01 -2.177336961030960083e-01 -2.936428785324096680e-01 2.235361635684967041e-01 -1.114464253187179565e-01 -1.344071626663208008e-01 7.102034240961074829e-02 1.205357164144515991e-01 1.414379328489303589e-01 1.378713361918926239e-02 1.552369147539138794e-01 -3.396303951740264893e-01 1.315985172986984253e-01 -2.387208491563796997e-01 -3.571114689111709595e-02 -1.408395022153854370e-01 1.018507778644561768e-01
-1.923011541366577148e-01 1.610540449619293213e-01 -3.014790825545787811e-02 -1.877481937408447266e-01 1.055323705077171326e-01 -1.155263110995292664e-01 2.401874959468841553e-01 2.594550838693976402e-03 8.621780574321746826e-02 -6.946556270122528076e-02 1.358298659324645996e-01 1.303336024284362793e-01 -2.294194512069225311e-02 -3.933581411838531494e-01 -5.631653964519500732e-02 4.098155498504638672e-01 -1.568394303321838379e-01 2.247361093759536743e-01 3.577782809734344482e-01 3.279059380292892456e-02 -2.449508309364318848e-01 5.720416828989982605e-02 -6.728976964950561523e-02 9.903380274772644043e-02 1.683480888605117798e-01 1.478161364793777466e-01 -1.232009083032608032e-01 4.999400302767753601e-02 -2.865035831928253174e-01 8.083133958280086517e-03 -1.096827089786529541e-01 -2.877191454172134399e-02
6.508565694093704224e-02 9.861613810062408447e-02 -6.894133239984512329e-02 4.787344038486480713e-01 -1.453255116939544678e-01 -2.674818411469459534e-02 8.272457122802734375e-02 -1.568385064601898193e-01 3.737662732601165771e-02 -1.880499869585037231e-01 -1.277237087488174438e-01 1.617139428853988647e-01 -5.725325644016265869e-02 -5.114435032010078430e-02 -5.044873803853988647e-02 5.343762636184692383e-01 -1.168970018625259399e-01 9.646387398242950439e-02 2.516191899776458740e-01 2.193711930885910988e-03 5.840753018856048584e-02 -8.620644360780715942e-02 1.073263362050056458e-01 1.174219176173210144e-01 -4.056521132588386536e-02 2.610144615173339844e-01 -4.881432279944419861e-02 7.820476591587066650e-02 1.746137589216232300e-01 9.875512123107910156e-02 -1.899902224540710449e-01 -2.203459143638610840e-01
1.312314867973327637e-01 3.706452995538711548e-02 7.651737332344055176e-02 1.672099232673645020e-01 -2.780725248157978058e-03 1.569603681564331055e-01 8.615043014287948608e-02 -3.888305649161338806e-02 -1.930894143879413605e-02 -1.935811899602413177e-02 -8.038591593503952026e-02 9.742788039147853851e-03 -8.798694610595703125e-02 -1.279942244291305542e-01 9.534605592489242554e-02 2.652958333492279053e-01 -3.923586905002593994e-01 5.098099112510681152e-01 1.562184989452362061e-01 2.365733683109283447e-02 -1.259662210941314697e-01 1.074175536632537842e-01 1.417647302150726318e-01 -1.060150191187858582e-01 -1.879503279924392700e-01 2.149381637573242188e-01 -3.858746215701103210e-02 1.908889710903167725e-01 -2.803204953670501709e-01 2.688444256782531738e-01 7.826363295316696167e-02 -1.706452518701553345e-01
-2.269618213176727295e-02 8.531306684017181396e-02 6.030347347259521484e-01 2.151124477386474609e-01 -5.880125612020492554e-02 -1.221991851925849915e-01 1.740725487470626831e-01 -7.122209668159484863e-02 2.536221146583557129e-01 1.119535863399505615e-01 -1.304579824209213257e-01 4.724566265940666199e-02 1.344954818487167358e-01 -4.097183048725128174e-02 -1.104203015565872192e-01 3.829359412193298340e-01 -2.396613508462905884e-01 1.007692888379096985e-01 1.310356706380844116e-01 -7.982692867517471313e-02 2.512511610984802246e-01 -1.269076019525527954e-01 6.800989806652069092e-02 6.967931985855102539e-02 3.027717769145965576e-02 -8.190796524286270142e-02 -9.029766172170639038e-02 -6.444386672228574753e-03 -7.096044719219207764e-02 1.011088341474533081e-01 1.747940480709075928e-01 -1.110338419675827026e-01
4.889443889260292053e-02 -3.542422130703926086e-02 -2.170860953629016876e-02 1.441547870635986328e-01 -3.618628904223442078e-02 -2.674725279211997986e-02 1.035072281956672668e-01 -2.802916467189788818e-01 -3.748513385653495789e-02 -1.030469313263893127e-01 1.535526011139154434e-02 -3.048259206116199493e-02 -8.923093974590301514e-02 -3.708196431398391724e-02 1.795430928468704224e-01 5.356742143630981445e-01 -3.807442784309387207e-01 1.572244316339492798e-01 7.808612287044525146e-02 2.183687239885330200e-01 -1.019430756568908691e-01 -1.216572336852550507e-02 2.231980860233306885e-01 2.853592038154602051e-01 -5.609955266118049622e-02 3.007119335234165192e-02 -3.586317226290702820e-02 1.244376376271247864e-01 -2.534984350204467773e-01 -9.633309394121170044e-02 -5.836980417370796204e-02 -2.811855971813201904e-01
-5.665571428835391998e-03 1.205280199646949768e-01 -6.152811646461486816e-02 2.149723768234252930e-01 -2.017182707786560059e-01 -7.036375254392623901e-02 -2.115167379379272461e-01 -3.406821563839912415e-02 2.152882516384124756e-01 -4.250878840684890747e-02 1.806181520223617554e-01 -1.529891192913055420e-01 -2.282307744026184082e-01 -1.621832549571990967e-01 2.561069093644618988e-02 4.956440627574920654e-01 -1.749390177428722382e-02 -1.844841539859771729e-01 2.464432865381240845e-01 3.522901982069015503e-02 -8.536423742771148682e-02 8.529178053140640259e-02 1.587892472743988037e-01 2.297306619584560394e-02 7.995802909135818481e-02 -1.249977797269821167e-01 -1.389633715152740479e-01 -4.583054035902023315e-02 -1.739406585693359375e-01 3.482509851455688477e-01 -2.016321867704391479e-01 -2.068011909723281860e-01
-2.523182928562164307e-01 2.561196088790893555e-01 2.044386267662048340e-01 5.704321339726448059e-02 1.391300857067108154e-01 2.619842626154422760e-02 1.466803699731826782e-01 -5.824916064739227295e-02 2.050864845514297485e-01 -6.165950000286102295e-02 3.441134989261627197e-01 1.391907483339309692e-01 3.337101265788078308e-02 -2.849736511707305908e-01 1.087196841835975647e-01 1.430398225784301758e-02 -1.666529774665832520e-01 1.375649590045213699e-02 4.777664691209793091e-02 1.415745615959167480e-01 -9.093765169382095337e-03 2.136948518455028534e-02 -2.279716543853282928e-03 1.712085679173469543e-02 -3.118057250976562500e-01 8.731710910797119141e-02 -3.214080929756164551e-01 -3.092647790908813477e-01 -2.309056520462036133e-01 2.294502854347229004e-01 -1.099886372685432434e-01 -1.724974215030670166e-01
5.441512167453765869e-02 4.262048006057739258e-01 8.324491232633590698e-02 2.229441404342651367e-01 -5.360879376530647278e-02 6.870734971016645432e-03 4.961363971233367920e-02 -2.973635494709014893e-02 2.158191204071044922e-01 4.911426082253456116e-02 3.080126643180847168e-01 1.966744810342788696e-01 -1.055699810385704041e-01 1.027002632617950439e-01 2.205558866262435913e-01 4.629427790641784668e-01 -1.181763783097267151e-02 2.170698940753936768e-01 -6.750020384788513184e-02 1.648138761520385742e-01 -1.701201498508453369e-01 -1.130586564540863037e-01 9.730816632509231567e-02 -1.006682589650154114e-01 -9.959054179489612579e-03 -6.847582012414932251e-02 -1.557501107454299927e-01 -8.435544371604919434e-02 8.455037325620651245e-02 -2.046643793582916260e-01 3.500930964946746826e-02 -2.419977486133575439e-01
8.759249001741409302e-02 -6.399674713611602783e-02 4.229048788547515869e-01 2.032862901687622070e-01 -2.055545896291732788e-02 -1.914179623126983643e-01 -8.680832386016845703e-02 -2.444116026163101196e-01 7.918034493923187256e-02 -1.554171890020370483e-01 -3.072434663772583008e-02 -4.397585242986679077e-02 1.584629863500595093e-01 1.440535578876733780e-02 3.409352153539657593e-03 3.651095628738403320e-01 -2.516618967056274414e-01 -4.023747891187667847e-02 -3.198904171586036682e-02 8.365267515182495117e-02 -2.173699438571929932e-02 -1.594027131795883179e-01 2.876216359436511993e-02 -1.177448108792304993e-01 1.890574097633361816e-01 1.973896622657775879e-01 1.083841025829315186e-01 -6.366854999214410782e-03 -3.761962950229644775e-01 6.598046515136957169e-03 3.093253374099731445e-01 -1.857326477766036987e-01
3.053670935332775116e-02 1.527677029371261597e-01 -5.926426965743303299e-03 -4.003342986106872559e-02 3.683642717078328133e-03 -2.268325686454772949e-01 3.615048527717590332e-01 -2.388203144073486328e-01 4.838117361068725586e-01 -2.033140361309051514e-01 -8.775674551725387573e-02 3.456359803676605225e-01 2.939343452453613281e-01 -1.011828407645225525e-01 -4.120254889130592346e-02 2.347709983587265015e-01 3.584596887230873108e-02 6.093023344874382019e-02 1.539926677942276001e-01 -8.670017868280410767e-02 -2.541411900892853737e-03 6.540703773498535156e-02 1.321130245923995972e-01 -8.809591829776763916e-02 1.909205131232738495e-02 7.218829542398452759e-02 -2.438632398843765259e-02 -1.301160305738449097e-01 -3.064390271902084351e-02 2.653829455375671387e-01 -1.177631840109825134e-01 -6.938771903514862061e-02
1.261860579252243042e-01 3.240114450454711914e-01 2.252250611782073975e-01 1.131251007318496704e-01 4.357897117733955383e-02 4.136641044169664383e-03 8.292942494153976440e-02 -2.842649444937705994e-02 2.086199522018432617e-01 -1.431042402982711792e-01 7.171417772769927979e-02 1.226990595459938049e-01 -2.087813317775726318e-01 -3.528408706188201904e-01 2.312807925045490265e-02 5.215518921613693237e-02 -2.809497416019439697e-01 5.203459411859512329e-02 2.900471687316894531e-01 -1.936285942792892456e-02 1.122549083083868027e-02 1.971072107553482056e-01 1.308022588491439819e-01 -2.933704853057861328e-01 1.005263030529022217e-01 2.336335927248001099e-01 -2.562543451786041260e-01 -1.279707252979278564e-01 1.314097940921783447e-01 5.219703167676925659e-02 1.032918617129325867e-01 -2.544354200363159180e-01
-9.755859524011611938e-02 1.023154780268669128e-01 -1.941648274660110474e-01 6.341252475976943970e-02 -3.462604805827140808e-02 -3.584608808159828186e-02 4.536062479019165039e-01 -2.427825033664703369e-01 1.066676154732704163e-01 4.075968638062477112e-02 1.905134022235870361e-01 3.285856917500495911e-02 8.973604440689086914e-02 -3.278311789035797119e-01 7.693830877542495728e-02 1.583707332611083984e-01 -3.169418871402740479e-01 2.538418471813201904e-01 2.522159218788146973e-01 8.500313758850097656e-02 -2.963675558567047119e-01 6.410728394985198975e-02 7.200636714696884155e-02 3.949325531721115112e-02 6.547384709119796753e-02 -2.994282403960824013e-03 -2.989228349179029465e-03 -1.982552558183670044e-01 -2.875767648220062256e-01 -5.691190063953399658e-02 -6.689465045928955078e-02 -7.567985355854034424e-02
-4.247158649377524853e-04 1.814517825841903687e-01 2.140440195798873901e-01 -1.225810348987579346e-01 1.709036976099014282e-01 -1.653710305690765381e-01 1.593973934650421143e-01 -3.406226933002471924e-01 1.406432241201400757e-01 -8.971028774976730347e-02 1.130066215991973877e-01 1.704150140285491943e-01 -1.909242272377014160e-01 -3.062266111373901367e-01 -2.166549116373062134e-02 2.208690941333770752e-01 4.037164151668548584e-02 6.702570617198944092e-02 3.439527750015258789e-01 1.772682517766952515e-01 -2.360601723194122314e-01 -2.187393046915531158e-02 2.343972772359848022e-02 1.864801198244094849e-01 -2.294670045375823975e-02 8.305080980062484741e-02 -3.762567788362503052e-02 3.434837982058525085e-02 -3.033763468265533447e-01 3.356476873159408569e-02 -3.168335855007171631e-01 -9.046307206153869629e-02
7.093710452318191528e-02 3.417401611804962158e-01 -1.144207641482353210e-02 2.752369344234466553e-01 5.098409950733184814e-02 1.256298869848251343e-01 1.319286078214645386e-01 -1.087250858545303345e-01 3.227785229682922363e-01 1.086351871490478516e-01 2.530786693096160889e-01 -9.746322035789489746e-02 7.014357298612594604e-02 -2.695903778076171875e-01 1.185321807861328125e-01 4.094845950603485107e-01 -1.122900769114494324e-01 6.003864109516143799e-02 -1.475014835596084595e-01 1.506453901529312134e-01 -2.228045165538787842e-01 6.786213815212249756e-02 6.574469804763793945e-02 1.736826300621032715e-01 -3.122122287750244141e-01 8.672522008419036865e-02 4.104167968034744263e-02 -1.071544457226991653e-02 -1.002439633011817932e-01 1.217774227261543274e-01 -1.560716927051544189e-01 1.977670565247535706e-02
1.237596645951271057e-01 1.026976555585861206e-01 8.872091025114059448e-02 -1.632356792688369751e-01 1.635859459638595581e-01 -1.569087207317352295e-01 2.216812074184417725e-01 9.106493741273880005e-02 5.525507032871246338e-02 -1.272938251495361328e-01 3.589452505111694336e-01 2.115035988390445709e-02 -7.060889154672622681e-02 -1.215958595275878906e-01 2.268705666065216064e-01 2.591775357723236084e-01 -1.157541498541831970e-01 3.398301303386688232e-01 -1.377010196447372437e-01 2.225821316242218018e-01 2.822079509496688843e-02 2.390092462301254272e-01 8.602455258369445801e-02 1.822519451379776001e-01 -2.587732672691345215e-01 5.854194611310958862e-02 3.681480884552001953e-02 1.701920479536056519e-01 -2.734539210796356201e-01 1.921037733554840088e-01 2.202131226658821106e-02 -1.871898919343948364e-01
8.745440095663070679e-02 2.848669886589050293e-01 2.353453449904918671e-02 -9.015919640660285950e-03 -9.284171462059020996e-02 -2.490568459033966064e-01 -6.414777785539627075e-02 -9.466888755559921265e-02 -3.149674460291862488e-02 -4.226090013980865479e-02 -2.634336054325103760e-02 1.623747497797012329e-01 -2.006012052297592163e-01 8.311344683170318604e-02 1.506715118885040283e-01 4.475347697734832764e-01 -2.928843498229980469e-01 -6.658026576042175293e-02 1.887991875410079956e-01 1.717810034751892090e-01 -1.995347999036312103e-02 -2.423708885908126831e-02 7.881703227758407593e-02 -1.019882317632436752e-02 -1.032933965325355530e-01 4.044800065457820892e-03 1.348844021558761597e-01 1.116429641842842102e-01 -5.651699379086494446e-02 4.473583996295928955e-01 5.681597441434860229e-02 -3.410286009311676025e-01
-1.768426299095153809e-01 3.183777928352355957e-01 -3.547582030296325684e-02 -1.591774523258209229e-01 1.082787513732910156e-01 -2.901845574378967285e-01 9.168528765439987183e-02 -2.191817164421081543e-01 3.786107003688812256e-01 -1.761574596166610718e-01 2.809595763683319092e-01 1.373553723096847534e-01 1.644631102681159973e-02 -1.423998177051544189e-01 -5.221453309059143066e-02 1.122503802180290222e-01 -3.550420403480529785e-01 2.517629973590373993e-02 -7.258401066064834595e-02 2.286974638700485229e-01 -7.205954939126968384e-02 2.765137236565351486e-03 -6.184437498450279236e-02 1.789573132991790771e-01 8.116305619478225708e-02 -9.632548689842224121e-02 -1.221031472086906433e-01 -2.963303960859775543e-02 -1.330488026142120361e-01 3.211686313152313232e-01 3.002919629216194153e-02 4.017821699380874634e-02
5.469233915209770203e-02 -1.173334643244743347e-01 6.865160912275314331e-02 2.620548009872436523e-01 2.431558631360530853e-02 3.981950134038925171e-02 5.056908726692199707e-02 -2.081985324621200562e-01 7.664170861244201660e-02 -3.647291334345936775e-03 6.480080634355545044e-02 2.406546473503112793e-01 -7.148123532533645630e-02 -2.842022292315959930e-02 7.003406062722206116e-03 2.835632860660552979e-01 -1.695189327001571655e-01 5.113570094108581543e-01 9.968214668333530426e-03 1.117229536175727844e-01 9.764881432056427002e-02 2.391188889741897583e-01 3.296569585800170898e-01 -6.157489493489265442e-02 -2.043189853429794312e-01 9.521317481994628906e-02 -2.247093021869659424e-01 2.991765737533569336e-02 -2.286802828311920166e-01 2.155895978212356567e-01 1.275505423545837402e-01 -9.040708839893341064e-02
-1.800877414643764496e-02 2.549814283847808838e-01 2.371337711811065674e-01 3.091769814491271973e-01 -5.874647572636604309e-02 -1.068012788891792297e-01 2.944310605525970459e-01 2.193227261304855347e-01 1.067598164081573486e-01 1.892580464482307434e-02 -2.076757326722145081e-02 -4.036643728613853455e-02 3.081918135285377502e-02 -1.417584121227264404e-01 2.306003868579864502e-01 2.522301971912384033e-01 -1.751647293567657471e-01 1.345782876014709473e-01 7.905304431915283203e-02 7.206751406192779541e-02 -1.598430573940277100e-01 6.339174509048461914e-02 2.999589741230010986e-01 -1.936130523681640625e-01 1.828561872243881226e-01 -4.373385012149810791e-02 -3.472454845905303955e-01 -1.276721954345703125e-01 1.824031174182891846e-01 5.122599750757217407e-02 -1.585298478603363037e-01 -1.760877668857574463e-01
-8.629469573497772217e-02 1.726209819316864014e-01 1.996522396802902222e-01 3.222800791263580322e-02 1.415710337460041046e-02 -1.026466339826583862e-01 1.104200109839439392e-01 -2.064004838466644287e-01 3.730408102273941040e-02 -3.027031421661376953e-01 7.554669678211212158e-02 -1.343714594841003418e-01 5.691570788621902466e-02 7.462178915739059448e-02 1.095694825053215027e-01 3.273245692253112793e-01 -1.192917302250862122e-01 6.652331352233886719e-02 2.168851047754287720e-01 -1.428027171641588211e-02 -1.449747085571289062e-01 3.646106719970703125e-01 -1.371926069259643555e-01 1.293463557958602905e-01 -4.022551700472831726e-02 2.068946957588195801e-01 -3.801259770989418030e-02 4.168370366096496582e-01 1.420659124851226807e-01 4.654448851943016052e-02 -4.355482757091522217e-02 -3.351256251335144043e-01
8.937707170844078064e-04 1.851398199796676636e-01 -1.295938491821289062e-01 2.767380792647600174e-03 1.477659195661544800e-01 -4.310803413391113281e-01 3.145792484283447266e-01 -1.139359176158905029e-01 1.936527639627456665e-01 5.354271084070205688e-02 2.015581578016281128e-01 -4.835674911737442017e-02 -6.897334009408950806e-02 -1.559681631624698639e-02 1.076890528202056885e-01 1.868898123502731323e-01 -3.946552574634552002e-01 2.667536213994026184e-02 3.708118572831153870e-02 1.226084902882575989e-01 2.628933079540729523e-02 -1.829491108655929565e-01 -2.055466622114181519e-01 -2.410054504871368408e-01 -2.058997750282287598e-01 -4.399725422263145447e-02 -2.171051502227783203e-01 7.527700811624526978e-02 2.754881232976913452e-02 2.089760154485702515e-01 3.687614202499389648e-02 -2.101614177227020264e-01
1.358536779880523682e-01 8.879401721060276031e-03 3.879968309774994850e-03 1.209324449300765991e-01 -1.987214758992195129e-02 6.346365064382553101e-02 4.086458683013916016e-02 -8.812044560909271240e-02 1.195881366729736328e-01 -1.586350351572036743e-01 1.159454286098480225e-01 1.907630115747451782e-01 5.967167019844055176e-02 -8.862224966287612915e-02 2.764683403074741364e-02 1.098487004637718201e-01 -2.367777377367019653e-01 5.106027722358703613e-01 4.683036357164382935e-02 3.581199795007705688e-02 -3.759904578328132629e-02 2.567597627639770508e-01 1.545289754867553711e-01 4.058692604303359985e-02 -6.280677020549774170e-02 2.373121380805969238e-01 1.494746841490268707e-02 1.235309690237045288e-01 -4.236960709095001221e-01 2.737938463687896729e-01 1.625904589891433716e-01 -2.638922631740570068e-01
2.076594084501266479e-01 -2.137488126754760742e-02 2.403005957603454590e-02 3.390396758913993835e-02 -4.397660121321678162e-02 -7.198124378919601440e-02 1.273658126592636108e-01 -2.878355383872985840e-01 1.109961196780204773e-01 -6.235421448945999146e-02 4.715186357498168945e-01 -2.008660137653350830e-01 1.670816689729690552e-01 -3.636167347431182861e-01 2.646840512752532959e-01 1.548489779233932495e-01 -3.581996634602546692e-02 7.036716490983963013e-02 6.737373024225234985e-02 2.061305046081542969e-01 -1.647112667560577393e-01 -1.352692767977714539e-02 1.724608391523361206e-01 1.828800886869430542e-01 1.747226528823375702e-02 4.030213132500648499e-02 5.832596216350793839e-03 3.409304469823837280e-02 7.647500932216644287e-02 3.735521435737609863e-01 -1.522148251533508301e-01 1.885306090116500854e-03
-6.436692923307418823e-02 1.804911196231842041e-01 6.160625070333480835e-02 -3.923264890909194946e-02 -9.092032909393310547e-03 -8.909079432487487793e-02 1.044819056987762451e-01 2.881805645301938057e-03 3.707005679607391357e-01 -1.018322333693504333e-01 2.163571566343307495e-01 4.127841442823410034e-03 1.525825560092926025e-01 -1.851801127195358276e-01 1.817606016993522644e-02 3.369814753532409668e-01 -2.826592922210693359e-01 2.234282493591308594e-01 -1.339975446462631226e-01 -8.313934504985809326e-02 3.452327102422714233e-02 1.898429542779922485e-01 7.742460817098617554e-02 1.916144043207168579e-02 -2.433978617191314697e-01 1.615195572376251221e-01 -9.278884530067443848e-02 -5.487181246280670166e-03 -4.333834052085876465e-01 -1.782739013433456421e-01 -2.469389587640762329e-01 -9.704433381557464600e-03
5.928355082869529724e-02 1.163776740431785583e-01 -1.009929105639457703e-01 -4.362491145730018616e-02 6.233689934015274048e-02 -3.062543570995330811e-01 2.622787356376647949e-01 -3.196446895599365234e-01 4.112706705927848816e-02 -4.095003753900527954e-02 7.431807368993759155e-02 7.327919453382492065e-02 3.463270068168640137e-01 -7.228410243988037109e-02 -2.230980098247528076e-01 3.754823803901672363e-01 -1.389236152172088623e-01 1.641562092117965221e-03 2.637161314487457275e-01 1.237964928150177002e-01 -1.811165511608123779e-01 1.378552056849002838e-02 -1.504909992218017578e-02 -5.855485796928405762e-02 -3.182824552059173584e-01 1.275414526462554932e-01 2.923689782619476318e-02 1.089126020669937134e-01 3.797913715243339539e-02 2.090424299240112305e-01 8.764480799436569214e-02 -2.192655652761459351e-01
-3.248791024088859558e-02 3.632812201976776123e-02 3.476988077163696289e-01 1.460867375135421753e-02 2.083137184381484985e-01 -2.169366776943206787e-01 2.325905114412307739e-01 -7.197369635105133057e-02 2.759844660758972168e-01 -1.818317770957946777e-01 1.082020476460456848e-01 4.097763448953628540e-02 -8.614436537027359009e-02 -1.530841141939163208e-01 8.552978187799453735e-02 2.388553172349929810e-01 5.837158486247062683e-02 3.027407079935073853e-02 2.134449332952499390e-01 1.233373284339904785e-01 -1.788846105337142944e-01 2.513597309589385986e-01 -1.036725789308547974e-01 1.637905091047286987e-01 -2.857113778591156006e-01 2.907935678958892822e-01 -2.813712656497955322e-01 -1.364911645650863647e-01 -1.859243065118789673e-01 -1.015093475580215454e-01 4.305915907025337219e-02 1.932392083108425140e-02
-7.235158979892730713e-02 1.576387137174606323e-01 9.092751145362854004e-02 -1.243816688656806946e-01 1.344337463378906250e-01 -1.072319690138101578e-02 2.268729172646999359e-02 -2.506837248802185059e-02 1.147325634956359863e-01 -7.527872174978256226e-02 3.830513656139373779e-01 -7.493343949317932129e-02 -5.505039170384407043e-02 -3.917112946510314941e-01 -4.152006655931472778e-02 2.234861999750137329e-01 -2.710511088371276855e-01 4.102802649140357971e-02 2.784898579120635986e-01 1.328909099102020264e-01 2.898833155632019043e-02 2.182033210992813110e-01 2.599630877375602722e-02 4.791136085987091064e-02 2.695571184158325195e-01 2.439066320657730103e-01 1.493742410093545914e-02 6.250796467065811157e-02 -2.064708471298217773e-01 -1.455482691526412964e-01 3.320755064487457275e-01 -1.239782869815826416e-01
2.747846543788909912e-01 9.450264275074005127e-02 3.225832432508468628e-02 2.162561565637588501e-01 -1.003917455673217773e-01 1.226061880588531494e-01 2.047437131404876709e-01 -5.946214776486158371e-03 -3.810191154479980469e-02 -2.235915325582027435e-02 -2.791815064847469330e-02 2.128901630640029907e-01 -5.693298578262329102e-02 3.636154159903526306e-02 5.008544772863388062e-02 2.971988022327423096e-01 -3.135339319705963135e-01 4.939926564693450928e-01 1.213831156492233276e-01 6.706005334854125977e-02 -6.563636660575866699e-02 3.153616786003112793e-01 2.593377530574798584e-01 8.411882817745208740e-02 -7.262836396694183350e-02 8.078740537166595459e-02 -2.932132408022880554e-02 6.773106008768081665e-02 -6.845825910568237305e-02 1.926763355731964111e-01 9.556750953197479248e-02 -2.222332805395126343e-01
1.190459635108709335e-02 2.830213308334350586e-01 1.852422654628753662e-01 7.795626670122146606e-02 -4.810998961329460144e-02 8.251419663429260254e-02 1.313758492469787598e-01 9.999966621398925781e-02 1.326056718826293945e-01 -3.117258846759796143e-01 -2.785477414727210999e-02 8.604627102613449097e-02 -1.961447894573211670e-01 -2.888267338275909424e-01 3.612425923347473145e-02 1.086520254611968994e-01 -2.999753355979919434e-01 1.409242898225784302e-01 3.641241192817687988e-01 6.585366278886795044e-02 5.594976246356964111e-02 7.268775999546051025e-02 1.013722419738769531e-01 -1.211055815219879150e-01 2.422167360782623291e-01 2.000717520713806152e-01 -2.379649579524993896e-01 -3.646542131900787354e-02 1.831069029867649078e-02 1.820775121450424194e-01 1.886726915836334229e-01 -2.813845872879028320e-01
1.103155591408722103e-04 1.181954294443130493e-01 4.462159052491188049e-02 1.968021988868713379e-01 5.978427454829216003e-02 -1.600105315446853638e-02 -1.173483952879905701e-02 5.140877142548561096e-02 4.983205720782279968e-02 -1.981586068868637085e-01 1.394135057926177979e-01 1.710675209760665894e-01 1.648385226726531982e-01 -1.536946892738342285e-01 -1.161660104990005493e-01 3.065849840641021729e-01 -2.352078557014465332e-01 4.605885148048400879e-01 4.827883094549179077e-02 -4.960151016712188721e-02 -1.009663864970207214e-01 2.354974299669265747e-01 2.492443770170211792e-01 3.070278652012348175e-02 -1.218486875295639038e-01 1.746086329221725464e-01 -1.371453404426574707e-01 5.317945405840873718e-02 -3.504135310649871826e-01 -2.141141593456268311e-01 -1.989968270063400269e-01 -1.174019426107406616e-01
-9.969914704561233521e-02 2.527119517326354980e-01 1.314328163862228394e-01 9.315352886915206909e-02 -4.120519012212753296e-02 -7.161393016576766968e-02 2.025231122970581055e-01 1.411676853895187378e-01 2.387316972017288208e-01 2.914479672908782959e-01 2.128636240959167480e-01 6.138224154710769653e-02 -2.402292490005493164e-01 -3.947002589702606201e-01 4.973919317126274109e-02 2.660186290740966797e-01 1.220178231596946716e-02 2.176232188940048218e-01 8.458015322685241699e-02 1.659460216760635376e-01 -2.013697177171707153e-01 9.308740496635437012e-02 -1.066912785172462463e-01 1.129539236426353455e-01 -1.810759902000427246e-01 1.212442144751548767e-01 2.572068013250827789e-02 -2.671490013599395752e-01 -4.277723282575607300e-02 2.597334086894989014e-01 -1.986858434975147247e-02 -9.980118274688720703e-02
-2.211296707391738892e-01 2.700296044349670410e-01 3.138839453458786011e-02 1.416714042425155640e-01 2.055933773517608643e-01 9.959815442562103271e-02 1.659988462924957275e-01 -2.305928431451320648e-02 2.220191061496734619e-01 1.303750905208289623e-03 3.369227051734924316e-01 1.632678555324673653e-03 1.265764236450195312e-01 -5.252568721771240234e-01 4.518111422657966614e-02 2.402726411819458008e-01 -8.894239366054534912e-02 -1.367812007665634155e-01 8.096642047166824341e-02 1.439080387353897095e-01 -1.262589842081069946e-01 9.972953051328659058e-02 8.814187347888946533e-02 1.439220309257507324e-01 -2.104068547487258911e-01 2.264577522873878479e-02 1.224121004343032837e-01 -6.258004903793334961e-02 -1.319040060043334961e-01 2.538462877273559570e-01 2.017316408455371857e-02 -9.037842601537704468e-02
-6.634160131216049194e-02 4.431876838207244873e-01 1.860436350107192993e-01 1.461117714643478394e-01 1.175133511424064636e-01 1.216267570853233337e-01 2.002388536930084229e-01 -2.277635931968688965e-01 8.988417685031890869e-02 1.708052158355712891e-01 3.644889891147613525e-01 -6.795253604650497437e-03 -5.025564134120941162e-02 -3.489753305912017822e-01 8.364082127809524536e-02 5.776592716574668884e-02 -1.521669030189514160e-01 -1.218048110604286194e-01 1.654384285211563110e-01 4.815649241209030151e-02 -3.059477359056472778e-02 2.057501524686813354e-01 4.012889042496681213e-02 2.002653181552886963e-01 -2.594246268272399902e-01 1.317897886037826538e-01 -1.835791468620300293e-01 -1.469588875770568848e-01 5.153450765646994114e-04 1.372611373662948608e-01 -7.944939285516738892e-02 -8.212368935346603394e-03
8.573696762323379517e-02 7.696013152599334717e-02 2.209793478250503540e-01 1.857748627662658691e-01 -3.539614379405975342e-02 7.813309133052825928e-02 2.254415303468704224e-01 4.936354979872703552e-02 1.687539219856262207e-01 -2.149182558059692383e-01 9.356186538934707642e-02 9.623377770185470581e-02 -1.944967657327651978e-01 -3.266918957233428955e-01 -3.364281961694359779e-03 1.082086339592933655e-01 -3.012230098247528076e-01 -2.898098155856132507e-02 4.712730944156646729e-01 4.055971279740333557e-02 1.846398785710334778e-02 1.285544633865356445e-01 1.203963682055473328e-01 -2.314037382602691650e-01 9.493941813707351685e-02 2.432054281234741211e-01 -2.514897584915161133e-01 -5.685323849320411682e-02 6.859015673398971558e-02 1.406922936439514160e-01 1.178169995546340942e-01 -1.433662772178649902e-01
2.221400588750839233e-01 7.777689397335052490e-02 1.838188022375106812e-01 1.387063711881637573e-01 -1.888354718685150146e-01 2.066052109003067017e-01 8.243029564619064331e-02 1.487517636269330978e-02 2.055750489234924316e-01 -1.270901411771774292e-01 7.412514835596084595e-02 -2.523536980152130127e-01 -2.265073172748088837e-02 -9.793661534786224365e-02 3.072417080402374268e-01 3.364377915859222412e-01 7.974730432033538818e-02 8.081275969743728638e-02 7.605127990245819092e-02 5.209281295537948608e-02 -1.466833055019378662e-01 -3.440584540367126465e-01 -1.723780413158237934e-03 -1.010629162192344666e-01 1.363575272262096405e-02 1.498421002179384232e-02 -4.291654825210571289e-01 -8.261889219284057617e-03 -1.716759204864501953e-01 1.000787094235420227e-01 5.216927826404571533e-02 -2.501288056373596191e-01
-5.893804132938385010e-02 3.381109535694122314e-01 -1.800483316183090210e-01 1.432986259460449219e-01 2.448311150074005127e-01 6.783341616392135620e-02 3.971003592014312744e-01 -1.851001083850860596e-01 2.775967419147491455e-01 6.935881823301315308e-02 2.813410460948944092e-01 1.015226095914840698e-01 -4.811532422900199890e-02 -3.230856657028198242e-01 -6.594122201204299927e-02 1.207242533564567566e-01 -6.605354719795286655e-04 1.255583465099334717e-01 1.170887947082519531e-01 1.364003866910934448e-01 -7.828857004642486572e-02 1.803456246852874756e-01 5.666854232549667358e-02 3.190955892205238342e-02 -2.810859978199005127e-01 7.191379368305206299e-02 9.087239950895309448e-02 4.516564682126045227e-02 1.028542816638946533e-01 2.705869674682617188e-01 -2.432023547589778900e-02 -7.732452452182769775e-02
7.764980196952819824e-02 9.745538979768753052e-02 -3.532044589519500732e-02 4.575068354606628418e-01 -4.021289199590682983e-02 -7.416282314807176590e-03 2.324581332504749298e-02 -1.401157081127166748e-01 2.776054739952087402e-01 -7.670852541923522949e-02 2.449492663145065308e-01 1.179979965090751648e-01 -6.813038140535354614e-02 1.035525053739547729e-01 2.230168879032135010e-01 5.034358501434326172e-01 3.571080416440963745e-02 2.363753318786621094e-01 -1.513655204325914383e-02 -2.190453186631202698e-02 -2.243076711893081665e-01 -6.970461457967758179e-02 1.333603113889694214e-01 -9.485363215208053589e-02 -1.281254738569259644e-01 3.899046033620834351e-02 -1.794164329767227173e-01 -2.021151483058929443e-01 1.008443301543593407e-03 8.190941065549850464e-02 -5.328315123915672302e-02 -1.905455142259597778e-01
1.986860856413841248e-02 3.221051096916198730e-01 -6.035882513970136642e-03 2.034462243318557739e-01 3.076300770044326782e-02 1.584786176681518555e-01 1.514080464839935303e-01 -6.077355518937110901e-02 3.502697944641113281e-01 -2.003847509622573853e-01 3.204901516437530518e-01 1.181479915976524353e-01 1.600600630044937134e-01 -9.019386768341064453e-02 1.922792196273803711e-02 2.268205136060714722e-01 -6.518591195344924927e-02 1.582479476928710938e-01 -6.476567685604095459e-02 -1.904169917106628418e-01 -3.193543478846549988e-02 9.445376694202423096e-02 6.214664503931999207e-02 -4.287993535399436951e-02 3.346073031425476074e-01 4.066340029239654541e-01 -1.940490901470184326e-01 -2.806567400693893433e-02 5.669468268752098083e-02 -2.435810118913650513e-02 1.249525174498558044e-01 1.268699169158935547e-01
6.838385760784149170e-02 -5.985642224550247192e-02 1.350952833890914917e-01 1.980642601847648621e-02 2.109376937150955200e-01 1.855585351586341858e-02 7.406722009181976318e-02 -1.901015825569629669e-02 1.864300668239593506e-01 1.566112041473388672e-01 5.813542008399963379e-02 9.755995869636535645e-02 -1.853163689374923706e-01 -3.850656747817993164e-01 -7.396303862333297729e-02 3.421962261199951172e-01 -4.488930404186248779e-01 1.162263825535774231e-01 -1.319105476140975952e-01 -8.029004186391830444e-02 1.037269905209541321e-01 1.977047324180603027e-01 1.693188250064849854e-01 -1.013212278485298157e-01 8.033046871423721313e-02 -1.953091770410537720e-01 3.520822152495384216e-02 -4.973879083991050720e-02 -3.517232239246368408e-01 1.006145030260086060e-01 -1.373726129531860352e-01 -1.280102133750915527e-01
2.051263675093650818e-02 -1.559506058692932129e-01 1.216094419360160828e-01 7.818115502595901489e-02 2.237178981304168701e-01 -1.568485167808830738e-03 -1.885952241718769073e-02 -1.933880895376205444e-01 6.140826269984245300e-02 -2.129693143069744110e-02 6.917595118284225464e-02 1.604633964598178864e-02 -1.783075369894504547e-02 -1.151917725801467896e-01 -1.576884835958480835e-01 2.885347902774810791e-01 -2.564300596714019775e-01 4.961801767349243164e-01 -2.806718228384852409e-03 8.148322254419326782e-02 -8.339799195528030396e-02 2.462385594844818115e-01 2.321719974279403687e-01 -3.716220706701278687e-02 -1.288536190986633301e-01 1.574076861143112183e-01 -1.213306859135627747e-01 1.027769446372985840e-01 -3.105915486812591553e-01 1.867202222347259521e-01 2.685822546482086182e-02 -3.088505566120147705e-01
3.129721805453300476e-02 1.930201649665832520e-01 -6.776985526084899902e-02 -2.190042845904827118e-02 1.648762375116348267e-01 1.393464952707290649e-02 2.835150063037872314e-01 -1.777718067169189453e-01 -1.636409908533096313e-01 -1.491249799728393555e-01 4.273919463157653809e-01 -2.682878822088241577e-02 -1.792679429054260254e-01 -3.604896739125251770e-02 -1.440261453390121460e-01 3.419398963451385498e-01 -7.692836225032806396e-02 9.474240988492965698e-02 2.547122538089752197e-01 -1.714007183909416199e-02 1.562448292970657349e-01 3.619420528411865234e-02 1.076445728540420532e-01 1.195993646979331970e-01 7.586666196584701538e-02 2.366922199726104736e-01 -2.094207555055618286e-01 -2.658626139163970947e-01 -4.339106380939483643e-02 2.717500925064086914e-01 1.732340455055236816e-01 9.294294752180576324e-03
1.598188132047653198e-01 9.212958067655563354e-02 2.989189326763153076e-01 1.487562507390975952e-01 -1.803956925868988037e-01 6.009677052497863770e-02 2.198567539453506470e-01 -2.834384739398956299e-01 -1.718261688947677612e-01 -2.257042080163955688e-01 3.141495585441589355e-01 2.139406092464923859e-02 2.451994717121124268e-01 -1.054525747895240784e-01 2.917985990643501282e-02 3.883094489574432373e-01 -1.726261526346206665e-01 8.439181372523307800e-03 -1.163165941834449768e-01 -3.826066479086875916e-02 1.102782264351844788e-01 1.889301538467407227e-01 -1.403851956129074097e-01 2.423301339149475098e-01 -8.228475600481033325e-02 -1.065137833356857300e-01 -1.969715803861618042e-01 -1.349245384335517883e-02 -3.285389766097068787e-02 -1.193919256329536438e-01 5.278215929865837097e-02 -2.019893527030944824e-01
1.285022497177124023e-01 2.287874072790145874e-01 3.503439947962760925e-02 3.836924433708190918e-01 -4.304407536983489990e-02 4.427014663815498352e-02 2.304719090461730957e-01 -3.975958679802715778e-04 1.357832103967666626e-01 -1.335361599922180176e-01 7.763994485139846802e-02 2.317651510238647461e-01 -1.021161600947380066e-01 -2.598320320248603821e-02 8.733592182397842407e-02 4.723116457462310791e-01 6.634306907653808594e-02 3.249172270298004150e-01 1.698800325393676758e-01 1.101375967264175415e-01 1.079498231410980225e-01 -1.018567532300949097e-01 2.255204617977142334e-01 1.191331353038549423e-02 1.786226779222488403e-01 -6.033256649971008301e-02 -1.532305777072906494e-01 -1.549559682607650757e-01 -1.229464486241340637e-01 8.747165650129318237e-02 -2.105918154120445251e-02 -2.402214258909225464e-01
-9.216248244047164917e-02 2.280870676040649414e-01 7.014062255620956421e-02 1.736198179423809052e-02 4.198478534817695618e-02 3.659670427441596985e-02 -4.848556965589523315e-02 -1.910177320241928101e-01 1.052836403250694275e-01 5.679402500391006470e-02 3.471136689186096191e-01 3.974964469671249390e-02 -1.958502680063247681e-01 -5.723328515887260437e-02 -8.854224532842636108e-02 2.947580814361572266e-01 -2.424900084733963013e-01 3.045621216297149658e-01 3.604614734649658203e-01 -1.828870549798011780e-02 -6.201398372650146484e-02 1.723216176033020020e-01 -7.174307107925415039e-02 7.946619391441345215e-02 -2.559934854507446289e-01 -1.111539751291275024e-01 2.718309462070465088e-01 -1.110983863472938538e-01 7.312756776809692383e-02 1.250583231449127197e-01 3.136796951293945312e-01 -9.619608521461486816e-02
1.891339570283889771e-01 9.872830659151077271e-02 1.908521056175231934e-01 3.547732830047607422e-01 -7.549915462732315063e-02 -1.013935431838035583e-01 5.180712044239044189e-02 -1.194914504885673523e-01 -1.529389172792434692e-01 -1.190486550331115723e-01 3.581833094358444214e-02 1.981513798236846924e-01 2.375875711441040039e-01 -2.121236771345138550e-01 1.828597038984298706e-01 5.407071113586425781e-01 -4.306462407112121582e-02 1.450660526752471924e-01 4.121684655547142029e-02 -3.159820660948753357e-02 7.365366816520690918e-02 1.678146421909332275e-01 -7.553040981292724609e-02 2.952593564987182617e-01 -9.024759754538536072e-03 8.973205089569091797e-02 -1.239793673157691956e-01 7.501770555973052979e-02 -1.838237419724464417e-02 -5.232467874884605408e-02 2.539757192134857178e-01 -7.153173536062240601e-02
1.177936419844627380e-02 2.164715528488159180e-01 -1.228864490985870361e-01 1.498078107833862305e-01 -8.291225880384445190e-02 -1.214051395654678345e-01 3.307853043079376221e-01 -1.746308505535125732e-01 1.505835950374603271e-01 -2.852705419063568115e-01 2.629385888576507568e-01 -1.199774444103240967e-02 4.934998229146003723e-02 -2.974873483180999756e-01 2.054305970668792725e-01 1.190434172749519348e-01 -6.870894134044647217e-02 8.694965392351150513e-02 2.945363819599151611e-01 1.019609645009040833e-01 -6.220410019159317017e-02 1.433233022689819336e-01 -1.075030863285064697e-01 -3.747685626149177551e-02 -5.104014277458190918e-02 3.001599907875061035e-01 -2.446396276354789734e-02 -2.062089741230010986e-01 -3.062938153743743896e-01 -1.318750083446502686e-01 -8.301353454589843750e-02 -1.804597824811935425e-01
-2.824491858482360840e-01 2.474217414855957031e-01 1.973453164100646973e-01 1.444930583238601685e-02 5.457430332899093628e-02 -4.019183218479156494e-01 6.530747562646865845e-02 -4.642771184444427490e-02 3.320061862468719482e-01 1.090154722332954407e-01 7.848509401082992554e-02 -4.479038715362548828e-02 2.041528671979904175e-01 -1.587238460779190063e-01 -1.907097846269607544e-01 1.970336288213729858e-01 -1.720188856124877930e-01 -1.004682481288909912e-01 1.912331432104110718e-01 -4.190556704998016357e-02 -1.763019859790802002e-01 2.482429444789886475e-01 2.359737753868103027e-01 1.555037200450897217e-01 -7.414007186889648438e-02 1.176749542355537415e-01 -1.773849725723266602e-01 -2.572084218263626099e-02 -2.035359591245651245e-01 8.736606687307357788e-02 -1.553883552551269531e-01 -3.622425720095634460e-02
1.649973839521408081e-01 -5.609740316867828369e-02 3.582389652729034424e-01 2.140195667743682861e-02 -3.230703994631767273e-03 1.034639030694961548e-01 1.688968688249588013e-01 1.609946191310882568e-01 2.489888370037078857e-01 -2.341953478753566742e-02 1.722818911075592041e-01 1.031854152679443359e-01 -3.251433372497558594e-01 -2.167510539293289185e-01 2.303577512502670288e-01 3.168440163135528564e-01 1.466929353773593903e-02 3.238337039947509766e-01 -2.521969936788082123e-02 -1.689280569553375244e-02 3.821144625544548035e-02 -5.470508337020874023e-02 1.100933179259300232e-01 -1.289350390434265137e-01 8.823336660861968994e-02 3.591436892747879028e-02 -2.202506810426712036e-01 -5.822983756661415100e-02 1.072656959295272827e-01 1.002534553408622742e-01 8.440474979579448700e-03 -3.805815875530242920e-01
-8.129781484603881836e-02 3.049712181091308594e-01 4.395771771669387817e-02 4.223284721374511719e-01 8.922442048788070679e-02 7.303673308342695236e-03 3.137961030006408691e-01 -2.048722356557846069e-01 5.370704457163810730e-02 -1.862298846244812012e-01 4.958304017782211304e-02 -5.838916078209877014e-02 -5.339059606194496155e-02 -6.002952530980110168e-02 -1.809014379978179932e-01 2.419848889112472534e-01 -9.723096340894699097e-02 1.988366395235061646e-01 -1.965226531028747559e-01 2.100436091423034668e-01 -3.223163485527038574e-01 4.900597780942916870e-02 1.084691882133483887e-01 1.221782565116882324e-01 2.483916282653808594e-02 9.087571501731872559e-02 -1.426507532596588135e-01 -7.011100649833679199e-02 -2.563809454441070557e-01 1.194812357425689697e-01 2.026852369308471680e-01 1.025885939598083496e-01
2.383734434843063354e-01 9.078188985586166382e-02 -5.809758976101875305e-02 5.054732412099838257e-02 -2.040045708417892456e-01 -2.470486462116241455e-01 2.934161201119422913e-02 2.443064004182815552e-02 1.698372513055801392e-01 9.740891307592391968e-02 9.845544397830963135e-02 -1.086396947503089905e-01 5.643306672573089600e-02 -8.649873733520507812e-02 -9.814105927944183350e-02 5.103297829627990723e-01 -2.173237204551696777e-01 3.632207810878753662e-01 5.015850439667701721e-02 -2.602441795170307159e-02 9.474414400756359100e-03 -6.378267705440521240e-02 1.843814104795455933e-01 7.668015360832214355e-02 2.147029936313629150e-01 1.900038719177246094e-01 -2.211941927671432495e-01 -2.295515686273574829e-01 -1.740732640027999878e-01 -4.266016930341720581e-02 1.726967841386795044e-01 -1.103721931576728821e-01
1.953643709421157837e-01 1.138805299997329712e-01 5.119080841541290283e-02 3.830299675464630127e-01 -5.843121930956840515e-02 -1.551683694124221802e-01 7.613296806812286377e-02 -7.015866786241531372e-02 -1.698667258024215698e-01 -1.632992774248123169e-01 9.427918493747711182e-02 1.071917191147804260e-01 2.540181577205657959e-01 -1.650771200656890869e-01 1.071930900216102600e-01 4.418587386608123779e-01 -2.831987291574478149e-02 1.892781108617782593e-01 4.535507783293724060e-02 -2.186750918626785278e-01 -2.644011676311492920e-01 -9.238047525286674500e-03 -8.934164792299270630e-02 1.462962031364440918e-01 7.033575326204299927e-02 2.215386331081390381e-01 -8.174818754196166992e-02 8.233103156089782715e-02 -1.035351082682609558e-01 8.664380759000778198e-03 2.744769454002380371e-01 -2.177486419677734375e-01
-9.778735041618347168e-02 4.589358717203140259e-02 8.505367487668991089e-02 5.981392785906791687e-02 -6.288317590951919556e-02 -5.461180210113525391e-02 -7.505459338426589966e-02 1.159487143158912659e-01 2.652717232704162598e-01 -1.503270119428634644e-01 1.394813060760498047e-01 1.652377098798751831e-01 -4.195157438516616821e-02 -2.321161925792694092e-01 7.199164479970932007e-02 3.936868011951446533e-01 -4.422153830528259277e-01 4.051133394241333008e-01 5.057759582996368408e-02 -6.473542004823684692e-02 1.383260190486907959e-01 -1.375557016581296921e-02 2.917989157140254974e-02 -7.649458944797515869e-02 1.394373476505279541e-01 1.970740593969821930e-02 1.859790086746215820e-01 -1.730327606201171875e-01 2.913199365139007568e-01 1.022339686751365662e-01 -1.239465773105621338e-01 -9.209842979907989502e-02
2.972705662250518799e-01 3.932473435997962952e-02 7.505711913108825684e-02 9.303834289312362671e-02 -3.233417123556137085e-02 -4.299097508192062378e-02 1.136598214507102966e-01 1.077923178672790527e-01 5.937562882900238037e-02 -1.503734439611434937e-01 3.434654176235198975e-01 1.166330128908157349e-01 8.717210963368415833e-03 -7.938718795776367188e-02 -1.583435982465744019e-01 5.148503184318542480e-01 -3.943146765232086182e-02 3.887278735637664795e-01 5.067553743720054626e-02 -5.677925888448953629e-03 -3.462279587984085083e-02 -1.723244041204452515e-01 1.783494204282760620e-01 7.404217030853033066e-03 1.239798516035079956e-01 1.564063876867294312e-01 -2.495827376842498779e-01 -2.458599507808685303e-01 4.443581681698560715e-03 -8.109068870544433594e-02 1.845803856849670410e-02 -1.630959212779998779e-01
-8.223373442888259888e-03 3.837911188602447510e-01 1.401421576738357544e-01 8.380521088838577271e-02 1.127444133162498474e-01 -3.982279077172279358e-02 1.102643609046936035e-01 4.111959040164947510e-02 -5.987156648188829422e-03 -1.003370434045791626e-01 2.088728994131088257e-01 2.509084641933441162e-01 -1.602437347173690796e-01 -2.114677429199218750e-01 2.096591740846633911e-01 5.305172130465507507e-02 -2.994569838047027588e-01 2.124265283346176147e-01 3.022733330726623535e-01 4.092297703027725220e-02 5.060656741261482239e-02 -7.626156508922576904e-02 9.543254971504211426e-02 -1.877207159996032715e-01 7.163083553314208984e-02 2.434234768152236938e-01 -2.965088486671447754e-01 -1.044808402657508850e-01 1.106344014406204224e-01 4.187153652310371399e-02 2.653496861457824707e-01 -1.891643404960632324e-01
-7.050215452909469604e-02 -1.605793484486639500e-03 1.489404588937759399e-01 1.845348440110683441e-02 -2.117524445056915283e-01 9.731873869895935059e-02 1.020647436380386353e-01 -1.909984648227691650e-01 3.359646499156951904e-01 -4.061460494995117188e-02 -8.235926181077957153e-02 9.986256808042526245e-02 -1.782850474119186401e-01 -1.961380988359451294e-01 -2.584920227527618408e-01 1.789345294237136841e-01 -4.428077936172485352e-01 -3.503604978322982788e-02 3.158702254295349121e-01 2.260055840015411377e-01 -2.058661542832851410e-02 8.281502127647399902e-02 1.322587430477142334e-01 1.264902949333190918e-01 7.860401272773742676e-02 -1.418706867843866348e-02 -1.634109914302825928e-01 3.097602427005767822e-01 5.880442261695861816e-02 2.255484089255332947e-02 6.174314022064208984e-02 -2.125566154718399048e-01
5.264656618237495422e-02 4.432567209005355835e-02 3.606843948364257812e-01 2.029315680265426636e-01 -1.327368170022964478e-01 1.463520079851150513e-01 1.887434124946594238e-01 8.662158995866775513e-02 1.540943086147308350e-01 4.773972928524017334e-02 1.630661636590957642e-01 8.479615300893783569e-02 -1.425497084856033325e-01 -4.079633355140686035e-01 -4.915053024888038635e-02 1.369833946228027344e-01 -6.482052057981491089e-02 6.974647939205169678e-02 4.196353256702423096e-01 9.062815457582473755e-02 -5.047772824764251709e-02 1.271875351667404175e-01 1.932256221771240234e-01 -1.016265824437141418e-01 1.882544606924057007e-01 9.575848281383514404e-02 -2.643525600433349609e-01 1.508431285619735718e-01 -4.127823282033205032e-03 1.011351495981216431e-01 9.023979306221008301e-02 -2.422555088996887207e-01
5.364160612225532532e-02 9.574110805988311768e-02 1.354581415653228760e-01 1.697707027196884155e-01 -1.435797214508056641e-01 2.502328753471374512e-01 2.452195137739181519e-01 1.625615404918789864e-03 2.452528476715087891e-01 -7.072907872498035431e-03 1.407234072685241699e-01 -3.227620422840118408e-01 -7.767330110073089600e-02 -3.208227455615997314e-02 1.197549402713775635e-01 2.361716330051422119e-01 -3.230703249573707581e-02 1.795286685228347778e-01 -2.974913083016872406e-02 4.988403618335723877e-02 4.207644611597061157e-02 -1.902195215225219727e-01 9.554007649421691895e-02 -7.554870098829269409e-02 -4.178912565112113953e-02 -8.300391025841236115e-03 -4.276245236396789551e-01 1.013489812612533569e-01 -1.531288176774978638e-01 2.498403340578079224e-01 3.844451159238815308e-02 -4.053726792335510254e-01
1.569064706563949585e-01 1.469164788722991943e-01 2.407279983162879944e-02 -2.316978424787521362e-01 -1.202342137694358826e-01 -2.820611000061035156e-01 1.366364359855651855e-01 2.439004927873611450e-02 2.065101861953735352e-01 -2.224266827106475830e-01 4.493077993392944336e-01 -1.307421326637268066e-01 -1.868421137332916260e-01 -1.964264363050460815e-01 1.665308773517608643e-01 3.041756153106689453e-01 -9.855053573846817017e-02 1.849005669355392456e-01 -6.529922038316726685e-02 9.024604409933090210e-02 1.469476372003555298e-01 3.003404140472412109e-01 -1.042998116463422775e-02 2.274989336729049683e-02 -1.178443804383277893e-01 -3.450604155659675598e-02 -3.614890947937965393e-02 -7.796957343816757202e-02 -1.437942385673522949e-01 1.384106129407882690e-01 -8.337847143411636353e-02 -2.083994001150131226e-01
1.303454041481018066e-01 -1.624527014791965485e-02 1.060997322201728821e-01 -6.758948415517807007e-02 -8.510707877576351166e-03 -1.730723828077316284e-01 -7.743307203054428101e-02 -2.692959606647491455e-01 3.584983348846435547e-01 -1.090274825692176819e-01 5.406653508543968201e-03 1.516837924718856812e-01 -1.856533586978912354e-01 -2.238837629556655884e-01 -1.756523847579956055e-01 1.266728937625885010e-01 -1.410804241895675659e-01 1.546108126640319824e-01 2.459973245859146118e-01 3.406382501125335693e-01 9.656044095754623413e-02 1.595118641853332520e-01 3.453359305858612061e-01 1.786191612482070923e-01 1.389983594417572021e-01 1.301686018705368042e-01 -3.021285533905029297e-01 1.414762884378433228e-01 -4.899637773633003235e-02 -2.467842586338520050e-02 -8.522625081241130829e-03 -8.069060742855072021e-02
-1.782742701470851898e-02 2.153254114091396332e-02 1.641100645065307617e-01 1.300590783357620239e-01 -2.447121590375900269e-02 -3.776112198829650879e-02 2.485408335924148560e-01 -6.586224585771560669e-02 2.766379117965698242e-01 2.863000929355621338e-01 7.465803995728492737e-03 8.975839614868164062e-02 1.991675198078155518e-01 -1.534678041934967041e-01 2.274445258080959320e-02 3.906758129596710205e-01 -2.240876704454421997e-01 -3.062439523637294769e-02 1.437148898839950562e-01 1.322929412126541138e-01 -3.234124556183815002e-02 2.179070413112640381e-01 2.001201808452606201e-01 3.123230859637260437e-02 -1.593376398086547852e-01 1.641990244388580322e-01 -1.894784867763519287e-01 6.541398912668228149e-02 4.239957928657531738e-01 1.708343029022216797e-01 1.542222052812576294e-01 1.134114619344472885e-02
1.824180409312248230e-02 4.168041795492172241e-02 1.535055339336395264e-01 1.278967410326004028e-01 -8.543007075786590576e-02 3.029769985005259514e-03 2.893494628369808197e-02 -3.348518908023834229e-01 3.266116082668304443e-01 5.094685405492782593e-02 -1.647749692201614380e-01 -7.382152974605560303e-02 2.231381237506866455e-01 -1.283992081880569458e-01 9.464494138956069946e-02 4.452101290225982666e-01 -1.697172820568084717e-01 1.859313100576400757e-01 1.489678174257278442e-01 9.359303861856460571e-02 -1.223707124590873718e-01 -3.005984425544738770e-01 -1.961706429719924927e-01 1.904739737510681152e-01 -8.372268080711364746e-02 -2.818696759641170502e-02 -5.038354918360710144e-02 2.384909391403198242e-01 6.016030535101890564e-02 2.755608260631561279e-01 1.647071912884712219e-02 -3.086251020431518555e-02
-1.868907548487186432e-02 5.803088843822479248e-02 4.155258461833000183e-02 -2.298413962125778198e-01 1.203078217804431915e-02 -2.633953988552093506e-01 3.438871502876281738e-01 -2.781201899051666260e-01 2.891182154417037964e-02 -2.981347143650054932e-01 1.625568419694900513e-02 1.179259791970252991e-01 4.431787133216857910e-02 -2.885649502277374268e-01 -2.941915094852447510e-01 1.099235340952873230e-01 -2.248252481222152710e-01 -8.620081469416618347e-03 1.364424973726272583e-01 8.572233468294143677e-02 1.043768525123596191e-01 6.974244024604558945e-03 1.246460303664207458e-01 3.870973363518714905e-02 2.675406262278556824e-02 -4.031064733862876892e-02 -1.609271615743637085e-01 -1.814017742872238159e-01 -6.972737610340118408e-02 4.171348512172698975e-01 -8.558778464794158936e-02 -1.922092288732528687e-01
1.652089506387710571e-02 1.561509165912866592e-02 7.337462157011032104e-02 2.798351943492889404e-01 1.413707286119461060e-01 -1.907316297292709351e-01 2.874894738197326660e-01 -2.529263794422149658e-01 -2.263414561748504639e-01 -3.142408132553100586e-01 -9.744846262037754059e-03 6.714994460344314575e-02 1.027898117899894714e-01 -1.193219125270843506e-01 -2.379401959478855133e-02 5.044286847114562988e-01 -1.892004907131195068e-01 9.297503530979156494e-02 9.083060175180435181e-02 2.654680795967578888e-02 -1.134586408734321594e-01 -2.179296128451824188e-02 1.982235759496688843e-01 2.864079177379608154e-01 -8.003459870815277100e-02 4.889334738254547119e-02 3.236419335007667542e-02 2.149529308080673218e-01 -2.911858633160591125e-02 5.931919068098068237e-02 -1.725039035081863403e-01 -1.292389631271362305e-02
2.203474640846252441e-01 1.494044959545135498e-01 6.592970341444015503e-02 -6.352829188108444214e-02 7.839650660753250122e-02 -3.771482706069946289e-01 5.066286921501159668e-01 -1.293301284313201904e-01 1.154926940798759460e-01 1.477935817092657089e-03 6.323029752820730209e-03 2.909585535526275635e-01 1.133797094225883484e-01 -9.378797560930252075e-02 5.336893349885940552e-02 1.377791017293930054e-01 -7.119858264923095703e-02 5.299196764826774597e-02 1.721183657646179199e-01 -2.068444639444351196e-01 -7.378208637237548828e-02 8.743693679571151733e-02 1.840840876102447510e-01 -3.507575253024697304e-03 7.182070612907409668e-02 -2.942957356572151184e-02 2.327212691307067871e-02 1.215669810771942139e-01 -7.408201694488525391e-02 3.876864910125732422e-01 -8.614662289619445801e-02 -2.135590314865112305e-01
3.086372017860412598e-01 2.008762806653976440e-01 -5.618323758244514465e-02 1.148970518261194229e-02 1.080936342477798462e-01 -2.641522884368896484e-01 9.181942045688629150e-02 -2.502329945564270020e-01 -3.619629889726638794e-02 9.248442947864532471e-02 3.932894766330718994e-01 8.957514911890029907e-02 -1.638872325420379639e-01 -2.161081284284591675e-01 -1.575636714696884155e-01 2.925078272819519043e-01 -1.522639244794845581e-01 -7.983869314193725586e-02 2.212648838758468628e-01 -7.205340266227722168e-02 5.362031608819961548e-02 4.613261297345161438e-02 4.914263635873794556e-02 4.534136876463890076e-02 -6.106463447213172913e-02 -1.512152254581451416e-01 -2.618812620639801025e-01 -1.570012420415878296e-01 1.625066250562667847e-01 5.931236594915390015e-02 2.476227730512619019e-01 -2.187014818191528320e-01
-4.381154105067253113e-02 2.583113014698028564e-01 2.250077724456787109e-01 -2.813410246744751930e-03 1.286453902721405029e-01 -2.829173207283020020e-01 2.659602761268615723e-01 9.705621004104614258e-02 2.107197046279907227e-01 -1.872449927031993866e-02 -9.286493062973022461e-02 7.910510897636413574e-02 3.530690819025039673e-02 -3.137419223785400391e-01 -9.357088059186935425e-02 2.200513929128646851e-01 -5.653501674532890320e-02 -2.302313596010208130e-01 1.004036292433738708e-01 -5.528551340103149414e-02 -3.387015759944915771e-01 8.478319644927978516e-02 -4.539139568805694580e-02 2.058311700820922852e-01 -6.186604872345924377e-02 1.224721521139144897e-01 -3.084502220153808594e-01 -1.625432074069976807e-01 -3.068088591098785400e-01 9.882847219705581665e-02 -8.150068670511245728e-02 -2.959457412362098694e-02
1.723760217428207397e-01 2.462964877486228943e-02 2.487127035856246948e-01 2.901280224323272705e-01 -7.630381733179092407e-02 1.211092323064804077e-01 2.349244952201843262e-01 -1.745709180831909180e-01 9.485039114952087402e-02 2.087400257587432861e-01 1.618883758783340454e-01 -1.238730102777481079e-01 1.528793871402740479e-01 -7.015486806631088257e-02 -1.524429470300674438e-01 1.314572691917419434e-01 -5.718092247843742371e-02 3.295706808567047119e-01 2.576173841953277588e-01 2.548786103725433350e-01 3.837238252162933350e-02 1.625778079032897949e-01 -5.437809973955154419e-02 -2.359570115804672241e-01 -7.366518024355173111e-03 1.546548604965209961e-01 -1.480942070484161377e-01 -9.597205370664596558e-02 -1.814176291227340698e-01 2.440395057201385498e-01 5.972394719719886780e-02 -2.713962495326995850e-01
3.819589018821716309e-01 7.148583978414535522e-02 -1.064951270818710327e-01 5.189274251461029053e-02 -1.503868866711854935e-02 -1.049748584628105164e-01 1.126368418335914612e-01 5.272036790847778320e-02 4.981469828635454178e-03 -2.676592953503131866e-02 1.560070812702178955e-01 -2.585305459797382355e-02 1.651267558336257935e-01 -1.878200471401214600e-01 1.532654091715812683e-02 5.337840318679809570e-01 -1.378811299800872803e-01 3.761622905731201172e-01 1.810986734926700592e-02 7.125449180603027344e-02 5.087307468056678772e-02 -1.531981676816940308e-01 1.787754446268081665e-01 1.912145316600799561e-01 1.548461019992828369e-01 2.782392501831054688e-01 -1.393266469240188599e-01 -1.457622200250625610e-01 -5.456346273422241211e-02 -3.892566775903105736e-03 7.481435686349868774e-02 -1.538214385509490967e-01
-8.622795343399047852e-02 1.509872823953628540e-01 4.413113296031951904e-01 -6.199487484991550446e-03 8.262713253498077393e-02 -2.638967335224151611e-01 1.264196634292602539e-01 3.106175735592842102e-02 1.549666374921798706e-01 -1.866567879915237427e-01 -4.464662342797964811e-04 2.023566961288452148e-01 1.041679754853248596e-01 -2.956524193286895752e-01 -9.124947711825370789e-03 2.155758738517761230e-01 -3.690215572714805603e-02 1.324054598808288574e-01 -3.777515515685081482e-02 7.732982933521270752e-02 -9.645198285579681396e-02 -8.367854356765747070e-02 6.847248971462249756e-02 2.516258321702480316e-02 -1.218627244234085083e-01 4.021396934986114502e-01 -2.954101264476776123e-01 -7.737786322832107544e-02 -3.046418130397796631e-01 4.402155056595802307e-02 -8.838911354541778564e-02 -1.289630085229873657e-01
-3.719457983970642090e-02 3.176251649856567383e-01 -1.941759511828422546e-02 1.725288927555084229e-01 7.852990925312042236e-02 -2.081362158060073853e-01 1.448260396718978882e-01 1.529329717159271240e-01 -2.707189694046974182e-02 1.099504530429840088e-01 3.518778383731842041e-01 9.305588155984878540e-02 7.743012905120849609e-02 -5.088886618614196777e-02 9.537165611982345581e-02 5.382915139198303223e-01 -1.253775209188461304e-01 2.748235501348972321e-02 -2.237945348024368286e-01 8.654396235942840576e-02 6.872508674860000610e-02 -1.050454527139663696e-01 -3.035460226237773895e-02 2.690262794494628906e-01 -2.211557775735855103e-01 2.562517523765563965e-01 -1.218545660376548767e-01 4.279653728008270264e-02 -3.622743859887123108e-02 -4.687632899731397629e-03 8.367446810007095337e-02 -1.352970302104949951e-01
1.179852709174156189e-01 2.020123451948165894e-01 2.225580066442489624e-01 -9.089651703834533691e-02 -3.415871039032936096e-02 -6.952405720949172974e-02 3.665093481540679932e-01 -4.259409010410308838e-02 1.277153193950653076e-01 -5.050628632307052612e-02 1.125538945198059082e-01 -1.495003513991832733e-02 9.801811724901199341e-02 -3.302604258060455322e-01 -5.878067389130592346e-02 2.081990987062454224e-01 -7.986893504858016968e-02 2.262024730443954468e-01 1.079614013433456421e-01 8.374816179275512695e-02 -2.084805816411972046e-01 1.332792937755584717e-01 -1.909471303224563599e-01 -7.730522006750106812e-02 -2.392663657665252686e-01 3.507376462221145630e-02 -1.629748791456222534e-01 1.446564346551895142e-01 -3.127788305282592773e-01 -3.073410689830780029e-01 -8.677085489034652710e-02 -2.498668283224105835e-01
4.405696317553520203e-02 -3.218056261539459229e-02 2.227838188409805298e-01 1.685494631528854370e-01 2.860065549612045288e-02 -3.043144643306732178e-01 3.196153044700622559e-01 -3.206301033496856689e-01 3.203119635581970215e-01 1.880481839179992676e-02 -4.072075709700584412e-03 2.306869328022003174e-01 -8.842949569225311279e-02 -3.342362940311431885e-01 4.151779711246490479e-01 1.281032562255859375e-01 -9.831055067479610443e-03 -4.317930433899164200e-03 9.932998567819595337e-02 1.384679526090621948e-01 -1.236343011260032654e-01 -8.113820105791091919e-02 1.618214398622512817e-01 -7.664763927459716797e-02 3.353940264787524939e-04 -1.814872771501541138e-01 -7.662508636713027954e-02 5.479857698082923889e-02 3.009973093867301941e-02 1.060172915458679199e-01 1.108821853995323181e-01 8.220789581537246704e-02
-1.056736409664154053e-01 -6.385443359613418579e-02 2.563301920890808105e-01 -7.193235307931900024e-02 -1.431282907724380493e-01 -2.395291030406951904e-01 2.407368719577789307e-01 -2.454259246587753296e-01 2.935789525508880615e-01 6.237890943884849548e-02 -2.099140360951423645e-02 1.449298113584518433e-01 1.319211870431900024e-01 -4.577336832880973816e-02 2.833838164806365967e-01 1.466271579265594482e-01 -1.492748260498046875e-01 9.667391330003738403e-02 1.354820132255554199e-01 3.710325360298156738e-01 -2.113989293575286865e-01 -5.216975137591362000e-02 1.930799484252929688e-01 -1.645579636096954346e-01 -2.907339017838239670e-03 -1.908011175692081451e-02 3.176615014672279358e-02 -2.814626321196556091e-02 -8.995970338582992554e-02 3.264370560646057129e-01 2.577937841415405273e-01 -4.789492860436439514e-02
-3.540529683232307434e-02 2.858635783195495605e-01 1.850880682468414307e-02 3.754287660121917725e-01 -8.474009484052658081e-02 1.875511705875396729e-01 4.596152603626251221e-01 -1.308613717555999756e-01 2.377368807792663574e-01 -2.095738500356674194e-01 1.222032830119132996e-01 -6.140917539596557617e-02 3.660940751433372498e-02 1.402556517859920859e-04 -1.605524569749832153e-01 3.073368072509765625e-01 -1.293494105339050293e-01 2.754025720059871674e-02 -1.373032927513122559e-01 1.641900241374969482e-01 -1.933067291975021362e-01 5.846459418535232544e-02 -3.645708039402961731e-02 -2.151443064212799072e-02 -2.079580537974834442e-02 1.294005364179611206e-01 -3.996846452355384827e-02 -2.229040255770087242e-03 -3.250816464424133301e-01 1.683979630470275879e-01 4.416421800851821899e-02 6.041835248470306396e-02
1.306709274649620056e-02 2.724512815475463867e-01 3.901280090212821960e-02 4.221970587968826294e-02 -1.386492252349853516e-01 -1.005008537322282791e-02 1.057004034519195557e-01 1.408672183752059937e-01 2.997972071170806885e-01 2.465420216321945190e-01 1.719221025705337524e-01 2.469781041145324707e-02 -6.333958357572555542e-02 -5.414963364601135254e-01 2.977736294269561768e-01 1.598215550184249878e-01 -1.539536565542221069e-02 1.137158572673797607e-01 1.303568631410598755e-01 1.407779604196548462e-01 -1.194724366068840027e-01 -1.110891848802566528e-01 -3.120915219187736511e-02 9.243715554475784302e-02 -1.460056602954864502e-01 8.138437569141387939e-02 5.662263184785842896e-02 -2.595129311084747314e-01 -1.752110719680786133e-01 1.725672930479049683e-01 6.364349275827407837e-02 -1.747794002294540405e-01
1.760963201522827148e-01 1.464283615350723267e-01 2.394090145826339722e-01 -2.209543883800506592e-01 9.148708730936050415e-02 -1.619029641151428223e-01 1.798987686634063721e-01 -2.515701651573181152e-01 9.090399742126464844e-02 -1.097556576132774353e-02 1.344765126705169678e-01 1.338045150041580200e-01 -1.605937182903289795e-01 -2.905348837375640869e-01 4.536466300487518311e-02 2.095786184072494507e-01 7.138445973396301270e-02 2.313104122877120972e-01 1.524507254362106323e-01 1.293044686317443848e-01 -2.431521713733673096e-01 1.813465356826782227e-01 -1.919020116329193115e-01 2.005484402179718018e-01 -1.793083846569061279e-01 2.688358128070831299e-01 -2.562116086483001709e-01 4.013381549157202244e-04 -2.442883104085922241e-01 1.052599772810935974e-02 -1.535917818546295166e-02 -1.136453151702880859e-01
8.810322731733322144e-02 1.377969086170196533e-01 8.197152987122535706e-03 1.053402293473482132e-02 2.087014168500900269e-01 -2.109537720680236816e-01 5.457926988601684570e-01 -1.658922061324119568e-02 2.847426831722259521e-01 3.324004646856337786e-04 -8.521541953086853027e-03 2.463075071573257446e-01 1.971037685871124268e-01 -1.328620314598083496e-01 -2.634561434388160706e-02 2.553449869155883789e-01 -1.327149122953414917e-01 7.730706129223108292e-03 1.700768917798995972e-01 5.374003574252128601e-02 1.425741314888000488e-01 1.507442742586135864e-01 1.191561892628669739e-01 -3.128494024276733398e-01 -9.126789867877960205e-02 1.998820304870605469e-01 1.689087748527526855e-01 -5.125783756375312805e-02 5.793916434049606323e-02 1.823359876871109009e-01 3.183479234576225281e-02 -3.106343559920787811e-02
1.078686788678169250e-01 1.548415422439575195e-01 2.012847065925598145e-01 1.318775489926338196e-02 -6.625270843505859375e-02 -1.657713763415813446e-02 2.462780326604843140e-01 -1.480243802070617676e-01 1.285386234521865845e-01 9.433990716934204102e-02 2.477334439754486084e-02 5.228356271982192993e-02 2.738954722881317139e-01 -7.566566765308380127e-02 1.862251311540603638e-01 5.274736285209655762e-01 -2.666319906711578369e-01 1.846261173486709595e-01 9.716543555259704590e-02 4.338234290480613708e-02 -1.098046749830245972e-01 -2.187145315110683441e-02 -2.370628900825977325e-02 -8.294903673231601715e-03 2.335944771766662598e-01 1.251166760921478271e-01 -1.957614272832870483e-01 1.225064415484666824e-02 4.056781232357025146e-01 1.621674560010433197e-02 9.652746468782424927e-02 -3.913689404726028442e-02
2.163667231798171997e-01 1.175205186009407043e-01 8.077837526798248291e-02 1.526013463735580444e-01 9.648325294256210327e-02 -2.986728213727474213e-02 1.784566044807434082e-01 -2.513439953327178955e-01 2.862893342971801758e-01 1.476057767868041992e-01 3.262425074353814125e-03 4.473311360925436020e-03 2.558605372905731201e-01 -5.943754687905311584e-02 -1.087160259485244751e-01 3.323549032211303711e-01 7.481625676155090332e-02 9.288582205772399902e-02 -1.241721678525209427e-02 1.138476133346557617e-01 -3.496803939342498779e-01 4.890869371592998505e-03 -2.552950084209442139e-01 1.879746615886688232e-01 -1.641023010015487671e-01 -4.846695065498352051e-02 -1.000943481922149658e-01 3.064829297363758087e-02 -1.759634236805140972e-03 2.265676259994506836e-01 2.464813739061355591e-01 -3.268137574195861816e-01
-1.700467914342880249e-01 4.084633290767669678e-01 5.556313320994377136e-02 5.954612046480178833e-02 1.381521206349134445e-02 -7.977024465799331665e-02 -3.154047578573226929e-02 -1.291265934705734253e-01 1.031875610351562500e-01 1.847257912158966064e-01 1.963449865579605103e-01 -6.646325439214706421e-02 -6.373430788516998291e-02 -2.590503692626953125e-01 1.008785143494606018e-01 4.696739912033081055e-01 -1.730169057846069336e-01 2.445273399353027344e-01 2.133779823780059814e-01 3.751339390873908997e-02 -8.877091109752655029e-02 4.398340359330177307e-02 8.803005516529083252e-02 1.097298189997673035e-01 3.077659308910369873e-01 -1.685058474540710449e-01 -1.495176851749420166e-01 -1.821331381797790527e-01 -1.608324348926544189e-01 -1.394957862794399261e-02 -8.985315263271331787e-02 6.825820356607437134e-02
2.241633273661136627e-02 2.833187878131866455e-01 1.393887549638748169e-01 1.142407804727554321e-01 9.867105633020401001e-02 -6.473977863788604736e-02 2.424775213003158569e-01 7.171731442213058472e-02 1.002167910337448120e-01 -1.348671019077301025e-01 2.217840105295181274e-01 6.275527179241180420e-02 3.220927342772483826e-02 -2.406886219978332520e-01 1.187565699219703674e-01 6.046191602945327759e-02 -2.102975100278854370e-01 2.215966284275054932e-01 2.367990761995315552e-01 7.818754017353057861e-02 1.963683217763900757e-02 -3.362120315432548523e-02 2.646120488643646240e-01 -2.992356121540069580e-01 1.726470440626144409e-01 1.889282166957855225e-01 -4.539143741130828857e-01 -8.310027420520782471e-02 1.110525056719779968e-01 2.382643288001418114e-03 1.862332522869110107e-01 -9.346201270818710327e-02
2.400409579277038574e-01 8.905796706676483154e-02 9.226375073194503784e-02 1.741705238819122314e-01 -1.696293950080871582e-01 -1.564951688051223755e-01 -1.187387630343437195e-01 1.554627567529678345e-01 2.023787051439285278e-01 -2.749283052980899811e-02 1.240674126893281937e-02 2.555132508277893066e-01 -2.455486804246902466e-01 -1.956540644168853760e-01 -1.888546943664550781e-01 2.477552145719528198e-01 -1.763553470373153687e-01 1.334632635116577148e-01 2.563628554344177246e-01 1.360488682985305786e-01 1.205328106880187988e-02 2.149540930986404419e-01 3.049077689647674561e-01 1.989114284515380859e-01 2.871329784393310547e-01 2.654915302991867065e-02 -2.055949866771697998e-01 -1.198973432183265686e-01 3.137932717800140381e-02 1.927411556243896484e-01 -9.597687423229217529e-02 -4.605568200349807739e-02
1.098302230238914490e-01 2.810189425945281982e-01 2.490170896053314209e-01 -1.224676594138145447e-01 4.150031134486198425e-02 2.454300783574581146e-02 1.441736705601215363e-02 2.967724762856960297e-02 3.856557607650756836e-01 2.648152112960815430e-01 2.742091417312622070e-01 -9.095558896660804749e-03 -1.605608314275741577e-01 -2.991481721401214600e-01 7.642501592636108398e-02 1.873112171888351440e-01 -1.805170774459838867e-01 1.647610068321228027e-01 8.191443234682083130e-02 2.056260257959365845e-01 -1.322324126958847046e-01 8.033926784992218018e-02 2.813481539487838745e-02 -9.799664840102195740e-03 -2.545963227748870850e-01 1.381454467773437500e-01 8.000318706035614014e-02 -1.662960797548294067e-01 -1.679883897304534912e-01 3.000681996345520020e-01 8.624295145273208618e-02 -3.176413476467132568e-02
-4.251825809478759766e-02 1.681557297706604004e-01 -1.871729046106338501e-01 2.128836065530776978e-01 1.323381960391998291e-01 -4.685303568840026855e-02 2.765858471393585205e-01 -2.353679090738296509e-01 2.335708141326904297e-01 -2.901948392391204834e-01 2.569532394409179688e-01 -4.897826910018920898e-02 1.637051999568939209e-01 -1.514587998390197754e-01 1.719394177198410034e-01 1.441608518362045288e-01 -1.479096710681915283e-01 -4.745288565754890442e-02 2.352698743343353271e-01 2.490487694740295410e-01 -2.164143621921539307e-01 6.696890294551849365e-02 -1.247553229331970215e-01 5.284700170159339905e-02 3.544433787465095520e-02 2.110683172941207886e-01 -8.074574917554855347e-02 -4.481843858957290649e-02 -3.369924724102020264e-01 -1.398161649703979492e-01 5.607896670699119568e-02 -1.700132787227630615e-01
3.931324556469917297e-02 4.938523769378662109e-01 -1.163414940237998962e-01 5.688724666833877563e-02 2.567497491836547852e-01 -1.777492612600326538e-01 6.715726107358932495e-02 7.397817075252532959e-02 1.881074458360671997e-01 -1.174604445695877075e-01 1.192489489912986755e-01 1.144475266337394714e-01 1.168911233544349670e-01 -1.101785451173782349e-01 1.008001193404197693e-01 3.871882557868957520e-01 -2.317658811807632446e-01 1.920038089156150818e-02 -1.034897286444902420e-02 -1.365600079298019409e-01 -7.067342847585678101e-02 -5.363473296165466309e-02 1.505048424005508423e-01 -3.154313936829566956e-02 -4.044693410396575928e-01 9.571144729852676392e-02 -5.140626057982444763e-02 -1.754140406847000122e-01 -1.696899533271789551e-01 -1.439361572265625000e-01 -1.155783887952566147e-02 -8.800032734870910645e-02
3.286810815334320068e-01 2.981711626052856445e-01 1.872672587633132935e-01 1.735644936561584473e-01 7.352922111749649048e-03 3.050987794995307922e-02 1.261601150035858154e-01 -1.371476799249649048e-01 1.453442722558975220e-01 1.736790239810943604e-01 -9.177612140774726868e-03 1.067063957452774048e-01 2.771066129207611084e-01 -2.006790339946746826e-01 -7.710073143243789673e-02 3.631971478462219238e-01 9.122609160840511322e-03 8.887726813554763794e-02 -7.699158787727355957e-02 2.408723384141921997e-01 -1.889240592718124390e-01 -4.352107271552085876e-02 -2.625396251678466797e-01 2.157912850379943848e-01 -3.636075183749198914e-02 -1.159477233886718750e-01 5.981729179620742798e-02 1.127953827381134033e-01 -1.179427728056907654e-01 1.907158643007278442e-01 2.499332875013351440e-01 -1.251238435506820679e-01
-7.737259846180677414e-03 5.841301381587982178e-02 -4.545753076672554016e-02 1.973122060298919678e-01 9.000207297503948212e-03 -2.924725711345672607e-01 5.555753037333488464e-02 6.071025133132934570e-02 2.030775994062423706e-01 1.435249000787734985e-01 4.563280045986175537e-01 -7.939777523279190063e-02 -1.577075272798538208e-01 -1.843085139989852905e-01 -1.146175935864448547e-01 2.897449135780334473e-01 -3.266236782073974609e-01 7.837687432765960693e-02 -1.592950671911239624e-01 5.438011512160301208e-02 9.362484514713287354e-02 1.519138365983963013e-01 -3.235370293259620667e-02 4.171731695532798767e-02 -1.814094185829162598e-01 -6.596144754439592361e-03 -1.157680079340934753e-01 -2.723597586154937744e-01 2.302263230085372925e-01 1.981946974992752075e-01 3.905858471989631653e-02 -2.017218917608261108e-01
3.405828401446342468e-02 6.704291701316833496e-02 -1.476840674877166748e-01 2.554601728916168213e-01 1.769089251756668091e-01 -1.320485472679138184e-01 1.806453764438629150e-01 -1.280000712722539902e-02 1.661093235015869141e-01 -1.088915094733238220e-01 4.269854426383972168e-01 -1.125295758247375488e-01 -8.757866919040679932e-02 -1.470534205436706543e-01 -1.265549752861261368e-02 3.446442782878875732e-01 -1.607643216848373413e-01 5.972374975681304932e-02 9.485859423875808716e-02 -6.630498170852661133e-02 7.929471135139465332e-02 1.074601151049137115e-02 -1.952942758798599243e-01 -1.028616055846214294e-01 -4.178278744220733643e-01 1.003667563199996948e-01 -1.579404622316360474e-01 -1.683887690305709839e-01 1.109934672713279724e-01 3.009936809539794922e-01 -4.960629716515541077e-02 -4.265826568007469177e-02
2.838513441383838654e-02 -1.022158470004796982e-02 1.917719691991806030e-01 -2.598524466156959534e-02 3.033585548400878906e-01 -3.207336366176605225e-01 1.431223899126052856e-01 -2.237139791250228882e-01 1.247088238596916199e-01 -2.243647873401641846e-01 4.652421548962593079e-02 -1.045040860772132874e-01 1.442652493715286255e-01 -2.293291687965393066e-01 1.106621623039245605e-01 3.852138519287109375e-01 1.597625017166137695e-02 -1.414900273084640503e-01 3.383599519729614258e-01 -1.732209324836730957e-01 -2.137994617223739624e-01 5.917353183031082153e-02 -4.069867357611656189e-02 -2.808555401861667633e-02 -9.254646301269531250e-02 -1.451048851013183594e-01 1.549818366765975952e-01 -1.429617684334516525e-02 -2.392897754907608032e-01 1.845136135816574097e-01 5.290353670716285706e-02 -1.371852606534957886e-01
1.600063890218734741e-01 1.970323026180267334e-01 -4.273046925663948059e-02 7.857090979814529419e-02 1.659904122352600098e-01 -8.302646875381469727e-02 1.630272567272186279e-01 -2.605479061603546143e-01 3.847724497318267822e-01 -5.402502045035362244e-02 -3.219908103346824646e-03 -6.539658457040786743e-02 3.031435608863830566e-01 -3.426294326782226562e-01 -1.414982527494430542e-01 2.542603611946105957e-01 7.936718314886093140e-02 1.488923560827970505e-02 8.262861520051956177e-02 1.058166921138763428e-01 -2.475506961345672607e-01 -1.139138042926788330e-01 -2.353324294090270996e-01 -2.032409235835075378e-02 -2.343980073928833008e-01 6.744025647640228271e-02 3.346519172191619873e-02 2.058374509215354919e-02 -9.707275032997131348e-02 8.162447065114974976e-02 2.937927544116973877e-01 -1.772552430629730225e-01
1.481100320816040039e-01 2.965364754199981689e-01 2.589099407196044922e-01 -1.056485474109649658e-01 1.775380373001098633e-01 -8.952929079532623291e-02 6.487005203962326050e-02 8.557890355587005615e-02 9.170828014612197876e-02 1.123202219605445862e-01 -7.768681645393371582e-02 2.597903087735176086e-02 -1.008585616946220398e-01 -2.511858642101287842e-01 -2.360130399465560913e-01 3.913387656211853027e-01 -2.316314280033111572e-01 1.181194856762886047e-01 -6.421055644750595093e-02 -7.530234009027481079e-02 -8.765400946140289307e-02 3.112376034259796143e-01 1.078114807605743408e-01 1.213209889829158783e-02 -2.834984660148620605e-02 -1.191187351942062378e-01 2.016474008560180664e-01 -7.940352708101272583e-02 -4.140840172767639160e-01 -7.294934242963790894e-02 9.245996177196502686e-02 -9.999022632837295532e-02
-2.695575356483459473e-01 2.635792493820190430e-01 2.088566124439239502e-01 4.351438954472541809e-02 1.038523092865943909e-01 -1.250772774219512939e-01 3.235977590084075928e-01 2.497766017913818359e-01 3.003086745738983154e-01 1.494718343019485474e-02 2.983801960945129395e-01 1.593716144561767578e-01 -1.010904982686042786e-01 -2.401247620582580566e-01 2.561087608337402344e-01 1.329182088375091553e-01 -1.101099550724029541e-01 4.081252962350845337e-02 8.986268937587738037e-02 2.189212292432785034e-02 1.472467929124832153e-02 1.680958718061447144e-01 1.458965241909027100e-02 2.757668793201446533e-01 -2.638966739177703857e-01 3.252489492297172546e-02 -1.437332779169082642e-01 -1.809121072292327881e-01 3.434636816382408142e-02 6.949466466903686523e-02 6.245509535074234009e-02 4.200825095176696777e-02
-2.240079194307327271e-01 3.234579786658287048e-02 1.687286943197250366e-01 2.027788907289505005e-01 1.375126768834888935e-03 8.119753561913967133e-03 2.000031322240829468e-01 -1.566710770130157471e-01 8.115115016698837280e-02 -9.130314737558364868e-02 1.898113638162612915e-01 1.154891401529312134e-01 -5.466156452894210815e-02 -2.572445869445800781e-01 -4.996249079704284668e-02 1.564810127019882202e-01 -1.096289530396461487e-01 -2.848577313125133514e-02 -1.086883060634136200e-02 2.702119648456573486e-01 -4.507321491837501526e-02 -8.163672685623168945e-02 3.067736625671386719e-01 -4.114868119359016418e-02 -1.412879824638366699e-01 1.942491680383682251e-01 -3.888568282127380371e-01 -3.091984093189239502e-01 -2.902458310127258301e-01 1.578634381294250488e-01 1.713560372591018677e-01 1.436696201562881470e-01
-3.229642659425735474e-02 2.835062146186828613e-01 2.065239995718002319e-01 -3.832572326064109802e-02 1.436531096696853638e-01 -2.215214818716049194e-02 1.550795286893844604e-01 -2.758564054965972900e-02 2.274233400821685791e-01 -9.960748255252838135e-02 -7.724714465439319611e-03 -6.531695276498794556e-02 1.649529337882995605e-01 -4.147755503654479980e-01 8.025722950696945190e-02 3.463879525661468506e-01 -9.477300196886062622e-02 2.389715313911437988e-01 -2.030459605157375336e-02 -2.441012263298034668e-01 -2.414145171642303467e-01 8.938611298799514771e-02 -2.655148133635520935e-02 -6.340185552835464478e-02 -1.414449512958526611e-01 7.285397499799728394e-02 -6.224132329225540161e-02 7.189653813838958740e-02 -2.507903277873992920e-01 -2.841598391532897949e-01 -6.205223500728607178e-02 -2.407207638025283813e-01
2.368962317705154419e-01 -2.589099854230880737e-02 1.724313050508499146e-01 1.130319014191627502e-01 -2.131626941263675690e-02 -3.593657910823822021e-02 1.711405068635940552e-01 8.689209818840026855e-02 6.261211633682250977e-02 -1.642381846904754639e-01 3.650592863559722900e-01 5.693242326378822327e-02 1.013967841863632202e-01 -5.318637937307357788e-02 2.513127168640494347e-03 4.610848128795623779e-01 -3.083327040076255798e-02 4.173135459423065186e-01 -4.053196310997009277e-02 8.013276010751724243e-02 1.041496172547340393e-02 -1.986368298530578613e-01 1.561150103807449341e-01 9.029185771942138672e-02 1.455445438623428345e-01 1.377372741699218750e-01 -2.071940600872039795e-01 -2.962882220745086670e-01 2.185337990522384644e-02 -2.532124519348144531e-02 1.208221316337585449e-01 -1.647840440273284912e-01
2.024487406015396118e-01 1.709894835948944092e-01 -7.195792347192764282e-02 2.735440731048583984e-01 6.629122048616409302e-02 3.912387788295745850e-02 1.929698586463928223e-01 -2.432865463197231293e-02 1.483660191297531128e-01 1.253201346844434738e-02 3.396630883216857910e-01 1.781988292932510376e-01 7.604652643203735352e-02 2.879464440047740936e-02 1.078425347805023193e-02 4.645992219448089600e-01 -2.584568560123443604e-01 1.447494775056838989e-01 1.350907683372497559e-01 8.942908048629760742e-02 1.485529989004135132e-01 3.489804919809103012e-03 1.983779221773147583e-01 -1.429828107357025146e-01 -2.383755147457122803e-02 3.191377222537994385e-01 1.079766675829887390e-01 -2.059670239686965942e-01 1.636275500059127808e-01 8.175958693027496338e-02 -1.277934461832046509e-01 -1.094364747405052185e-01
-1.062529161572456360e-01 2.514443732798099518e-02 3.125019073486328125e-01 3.144320473074913025e-02 3.726239874958992004e-02 -2.929386198520660400e-01 6.554299592971801758e-02 -6.698850542306900024e-02 2.593047618865966797e-01 -2.776039838790893555e-01 2.159307450056076050e-01 7.357866317033767700e-02 -7.502494007349014282e-02 -1.786783039569854736e-01 1.009064018726348877e-01 2.985204756259918213e-01 2.007462680339813232e-01 1.262305676937103271e-01 2.275186479091644287e-01 3.203121945261955261e-02 -7.811279594898223877e-02 2.723960876464843750e-01 -1.174306571483612061e-01 1.446027904748916626e-01 -1.369099617004394531e-01 3.706827759742736816e-01 -1.809319108724594116e-01 -4.034915566444396973e-02 -1.730872243642807007e-01 -7.276440411806106567e-02 2.716018632054328918e-02 -9.860032051801681519e-02
-7.194314152002334595e-02 1.301109511405229568e-02 7.060819864273071289e-02 8.251392841339111328e-02 3.384597599506378174e-01 -1.688517183065414429e-01 1.549455374479293823e-01 -9.366139769554138184e-02 1.568400859832763672e-01 -9.085951000452041626e-02 1.727209538221359253e-01 -1.519926339387893677e-01 2.827081084251403809e-01 -3.218756616115570068e-01 -1.099641695618629456e-01 1.397596597671508789e-01 -2.898786962032318115e-01 1.180185452103614807e-01 -1.193491891026496887e-01 5.800877138972282410e-02 -1.833554208278656006e-01 1.198908090591430664e-01 6.343484669923782349e-02 2.442732155323028564e-01 -2.359743714332580566e-01 8.815946429967880249e-02 -2.865149378776550293e-01 4.890902433544397354e-03 -3.267597854137420654e-01 -1.259976029396057129e-01 6.326375901699066162e-02 -8.123441785573959351e-02
-1.924321614205837250e-02 2.049628049135208130e-01 -7.331189513206481934e-02 -1.294159442186355591e-01 4.948714002966880798e-02 -2.326297014951705933e-01 -3.031329996883869171e-02 -1.436426490545272827e-01 4.552590847015380859e-01 -2.746971249580383301e-01 5.052528530359268188e-02 8.329457044601440430e-02 -7.407483458518981934e-02 -1.760449111461639404e-01 5.676187202334403992e-02 3.376149237155914307e-01 -3.823456168174743652e-01 -1.145149394869804382e-02 6.372185796499252319e-02 6.622220575809478760e-02 3.198534715920686722e-03 1.476590782403945923e-01 -1.354679167270660400e-01 1.596637815237045288e-01 2.098930180072784424e-01 -1.055916696786880493e-01 -6.403321027755737305e-02 -2.183452397584915161e-01 -2.002950310707092285e-01 1.214095205068588257e-01 -1.613056212663650513e-01 5.660688132047653198e-02
-4.784660879522562027e-03 1.898866146802902222e-01 1.484517455101013184e-01 9.497031569480895996e-02 -7.174972444772720337e-02 5.746304243803024292e-02 2.686496973037719727e-01 5.463549867272377014e-02 2.101029306650161743e-01 1.878043077886104584e-02 2.063683606684207916e-02 1.123823300004005432e-01 1.478986293077468872e-01 -7.517923414707183838e-02 2.718000710010528564e-01 4.680333435535430908e-01 -2.370864748954772949e-01 1.402640342712402344e-01 1.066672727465629578e-01 1.044096127152442932e-01 -2.350569367408752441e-01 -7.621917873620986938e-02 9.810382872819900513e-02 -1.146351546049118042e-01 1.918121427297592163e-01 1.190786734223365784e-01 -2.826668918132781982e-01 -5.614936351776123047e-02 3.227950632572174072e-01 2.724460558965802193e-03 1.697420030832290649e-01 -1.490498334169387817e-01
2.302800118923187256e-01 4.669509455561637878e-02 -1.536748837679624557e-02 3.955679535865783691e-01 3.118610009551048279e-02 -1.459119021892547607e-01 2.268514782190322876e-01 1.281358152627944946e-01 2.018728256225585938e-01 -1.279621478170156479e-02 -2.118852362036705017e-02 6.248572841286659241e-02 1.976214200258255005e-01 -6.526573747396469116e-02 2.684328705072402954e-02 4.062738120555877686e-01 -2.525618374347686768e-01 1.709900498390197754e-01 1.330802887678146362e-01 7.614333182573318481e-02 -1.118031963706016541e-01 -1.236976236104965210e-01 1.031403318047523499e-01 2.290814518928527832e-01 8.797073364257812500e-02 9.487265720963478088e-03 -5.571889225393533707e-03 4.414348602294921875e-01 1.196254324167966843e-02 4.370206221938133240e-02 -1.908209361135959625e-02 -1.760181635618209839e-01
8.944450318813323975e-02 1.396213769912719727e-01 2.769078314304351807e-01 -1.121765822172164917e-01 8.471257984638214111e-02 -1.076927483081817627e-01 1.651820689439773560e-01 -3.523227274417877197e-01 1.330999135971069336e-01 -1.908811330795288086e-01 3.129362761974334717e-01 5.725543573498725891e-02 -2.527584135532379150e-01 -3.582219481468200684e-01 1.119723916053771973e-01 9.341005980968475342e-02 8.389078080654144287e-02 5.774090439081192017e-02 2.258870750665664673e-01 9.218835085630416870e-02 -2.944157458841800690e-02 1.060949489474296570e-01 -6.937438622117042542e-03 5.951443687081336975e-02 -5.528182908892631531e-02 2.349048405885696411e-01 -1.640200018882751465e-01 -1.625423729419708252e-01 -2.145092189311981201e-01 5.324959382414817810e-02 -2.757072448730468750e-01 -1.489648222923278809e-01
1.238891016691923141e-02 2.032072842121124268e-01 1.427323669195175171e-01 2.271749079227447510e-01 1.274351477622985840e-01 -3.088453039526939392e-02 5.239166021347045898e-01 -2.071640193462371826e-01 1.964702457189559937e-01 -3.055241405963897705e-01 2.205962315201759338e-02 -1.216795742511749268e-01 1.040356606245040894e-01 -2.502185665071010590e-02 -1.220132112503051758e-01 3.210278451442718506e-01 -1.580755859613418579e-01 -1.439180970191955566e-01 1.071304902434349060e-01 1.434003412723541260e-01 -1.371538341045379639e-01 -1.015170663595199585e-01 2.551540546119213104e-02 1.643283106386661530e-02 -7.290337979793548584e-02 3.883330523967742920e-02 -6.312161684036254883e-03 5.012005940079689026e-02 -2.536385059356689453e-01 -3.042116761207580566e-02 -1.642284244298934937e-01 2.568209171295166016e-01
-1.442488431930541992e-01 1.850343644618988037e-01 1.366234663873910904e-02 -1.859402507543563843e-01 -6.876736879348754883e-03 -2.060956060886383057e-01 4.725479707121849060e-02 -4.423303902149200439e-02 4.366922378540039062e-01 -2.772611677646636963e-01 2.464533448219299316e-01 5.652457941323518753e-03 -7.190754171460866928e-03 -1.939833313226699829e-01 8.143366128206253052e-02 2.885502576828002930e-01 -4.477601647377014160e-01 -8.727515488862991333e-02 2.482258528470993042e-02 1.757796406745910645e-01 1.081567108631134033e-01 2.423445694148540497e-03 -8.874575793743133545e-02 1.893076598644256592e-01 1.249813213944435120e-01 -2.676221355795860291e-02 2.874732576310634613e-02 -1.221725493669509888e-01 -6.255892664194107056e-02 2.502339482307434082e-01 -1.011011004447937012e-01 -6.069821119308471680e-02
1.023301929235458374e-01 4.822688922286033630e-02 5.309052467346191406e-01 2.178798764944076538e-01 -9.646327048540115356e-02 8.379738777875900269e-02 2.776662409305572510e-01 3.442144393920898438e-02 2.064702212810516357e-01 4.394399002194404602e-02 1.453111916780471802e-01 -4.846451058983802795e-02 2.897248417139053345e-02 -1.248307898640632629e-01 3.671397268772125244e-02 -2.161268517374992371e-02 -3.142132461071014404e-01 2.190979719161987305e-01 1.268407553434371948e-01 2.259929329156875610e-01 3.385231643915176392e-02 1.423919945955276489e-01 -8.614493533968925476e-03 -2.897447943687438965e-01 9.276131540536880493e-02 1.226409673690795898e-01 -3.617925196886062622e-02 1.501704305410385132e-01 3.492844104766845703e-02 2.594314813613891602e-01 6.418009288609027863e-03 -2.039199769496917725e-01
-1.963633596897125244e-01 2.837544977664947510e-01 2.607150673866271973e-01 1.008579134941101074e-01 8.694545924663543701e-02 8.167807012796401978e-02 2.083549797534942627e-01 -4.927444830536842346e-02 3.013020455837249756e-01 2.701752781867980957e-01 3.641972839832305908e-01 1.231661066412925720e-01 -5.934521555900573730e-02 -2.424167692661285400e-01 -1.656712777912616730e-02 2.013751566410064697e-01 -7.020789664238691330e-03 -4.326590150594711304e-02 1.154177933931350708e-01 1.084670946002006531e-01 -1.430717408657073975e-01 -1.370678097009658813e-02 -1.005775853991508484e-01 1.045625880360603333e-01 -9.673829190433025360e-03 7.817310839891433716e-02 9.829008579254150391e-02 -2.347653508186340332e-01 -1.967698335647583008e-01 3.314550220966339111e-01 -9.515032172203063965e-02 -1.751557141542434692e-01
5.504494160413742065e-02 -1.795604266226291656e-02 8.324188739061355591e-02 1.328304708003997803e-01 -4.932929947972297668e-02 -2.219417542219161987e-01 1.129217073321342468e-01 -2.646724320948123932e-02 2.153970599174499512e-01 4.334578663110733032e-02 5.069081783294677734e-01 -2.622045017778873444e-02 -9.343750774860382080e-02 3.460225090384483337e-02 -1.624381691217422485e-01 2.739062607288360596e-01 -2.782873809337615967e-01 4.708740487694740295e-02 4.922875203192234039e-03 -9.881366044282913208e-02 -1.169006079435348511e-01 1.390395909547805786e-01 -1.392645481973886490e-02 1.522530913352966309e-01 -1.825327575206756592e-01 7.190892100334167480e-02 -2.043585330247879028e-01 -3.334789872169494629e-01 2.916341125965118408e-01 1.676925420761108398e-01 -1.074248552322387695e-01 -1.663762629032135010e-01
2.106792330741882324e-01 1.533541828393936157e-01 3.217673674225807190e-02 2.285990267992019653e-01 1.267183274030685425e-01 7.104688882827758789e-02 3.019960224628448486e-01 6.045541726052761078e-03 2.227064222097396851e-01 9.317160397768020630e-02 1.887370459735393524e-02 1.264061499387025833e-02 1.787967979907989502e-01 -1.917607933282852173e-01 1.051426213234663010e-02 3.519643545150756836e-01 -1.090886443853378296e-01 1.263298690319061279e-01 1.125226393342018127e-01 1.948354579508304596e-02 2.905531525611877441e-01 4.474199377000331879e-03 2.710350453853607178e-01 9.588725864887237549e-02 7.187268137931823730e-02 1.701970845460891724e-01 -1.433965265750885010e-01 -1.720527000725269318e-02 2.084671705961227417e-01 4.426523745059967041e-01 4.221230372786521912e-02 1.037626639008522034e-01
5.432101711630821228e-02 2.613787651062011719e-01 1.183756515383720398e-01 -2.855170071125030518e-01 2.728945016860961914e-01 7.179755717515945435e-02 1.809045672416687012e-01 -2.878526747226715088e-01 3.810677230358123779e-01 -5.067975819110870361e-02 -1.267794817686080933e-01 1.225299835205078125e-01 5.001870170235633850e-02 -3.995498120784759521e-01 -7.636877242475748062e-03 2.719443142414093018e-01 -3.555199131369590759e-02 -4.505154490470886230e-02 3.229517489671707153e-02 2.044154852628707886e-01 -1.326036266982555389e-02 -4.222305864095687866e-02 -1.008603908121585846e-02 1.283046752214431763e-01 1.411610189825296402e-02 1.464905887842178345e-01 1.214802563190460205e-01 -7.955206185579299927e-02 -2.708728611469268799e-01 9.902986884117126465e-02 8.120223134756088257e-02 -1.606292575597763062e-01
-5.564092844724655151e-02 4.604304954409599304e-02 -6.469853222370147705e-02 2.212545275688171387e-01 -5.281335860490798950e-02 -6.952761113643646240e-02 2.786561250686645508e-01 3.694139793515205383e-02 5.827293545007705688e-02 -1.343331485986709595e-01 2.059733718633651733e-01 -1.927499622106552124e-01 -1.462962329387664795e-01 -6.971444934606552124e-02 3.106437921524047852e-01 2.311883121728897095e-01 -3.744236528873443604e-01 4.111475646495819092e-01 1.933147162199020386e-01 -1.516500562429428101e-01 -4.857522249221801758e-02 -2.734450623393058777e-02 1.385027766227722168e-01 1.198688372969627380e-01 1.159452795982360840e-01 1.550174504518508911e-01 -2.610023021697998047e-01 -1.933189779520034790e-01 -3.855858743190765381e-02 -7.280632108449935913e-02 1.360312551259994507e-01 -5.705952271819114685e-02
3.119456022977828979e-02 1.908664554357528687e-01 4.140235856175422668e-02 2.372197508811950684e-01 -3.274125978350639343e-02 1.825520396232604980e-01 1.948365867137908936e-01 -2.524511516094207764e-02 2.910023331642150879e-01 -1.147577837109565735e-01 1.035325452685356140e-01 2.972010672092437744e-01 2.004213072359561920e-02 -8.873448520898818970e-02 -8.772123605012893677e-02 4.405042529106140137e-01 -8.116559684276580811e-02 1.537577211856842041e-01 6.191317737102508545e-02 2.016465216875076294e-01 9.131518006324768066e-02 -4.745077341794967651e-03 3.499434888362884521e-01 -7.727872580289840698e-03 1.259762793779373169e-01 -1.201447844505310059e-01 -2.979026734828948975e-01 -1.080691143870353699e-01 1.163159906864166260e-01 -7.763912528753280640e-02 -3.506849706172943115e-02 -2.599577307701110840e-01
7.085968274623155594e-03 2.908861041069030762e-01 3.671331107616424561e-01 1.848069429397583008e-01 2.221573144197463989e-01 -1.144388318061828613e-01 -1.583533287048339844e-01 -8.696493506431579590e-02 2.956223189830780029e-01 7.469852268695831299e-02 -1.329600065946578979e-01 5.883055180311203003e-02 2.966748774051666260e-01 -2.776223719120025635e-01 -5.635740235447883606e-02 2.446022033691406250e-01 -1.012494266033172607e-01 1.919703483581542969e-01 1.372955143451690674e-01 -1.347057074308395386e-01 -3.436785936355590820e-02 2.427886873483657837e-01 9.069515019655227661e-02 5.769258365035057068e-02 -3.377444297075271606e-02 -3.175782039761543274e-02 4.774067923426628113e-02 8.495624363422393799e-02 1.862693578004837036e-01 2.554510235786437988e-01 2.042210996150970459e-01 3.548647044226527214e-03
2.253196984529495239e-01 1.865157634019851685e-01 2.628157138824462891e-01 5.319440737366676331e-02 -4.727664962410926819e-02 1.528747659176588058e-02 4.490099847316741943e-02 -4.452882707118988037e-01 3.194305673241615295e-02 5.682866275310516357e-02 1.037338972091674805e-01 3.659329563379287720e-02 3.746799528598785400e-01 -2.846532464027404785e-01 -1.077609434723854065e-01 1.580004692077636719e-01 -7.639200240373611450e-02 -6.325393170118331909e-02 1.518608629703521729e-01 4.682108014822006226e-02 -1.076972335577011108e-01 -3.171540051698684692e-02 6.373034417629241943e-02 -9.836867451667785645e-03 -1.603758484125137329e-01 4.069455564022064209e-01 7.714029401540756226e-02 -1.023698747158050537e-01 -1.752379536628723145e-02 3.699617832899093628e-02 2.516562342643737793e-01 -2.020403891801834106e-01
1.613416522741317749e-01 4.144066944718360901e-03 1.040812283754348755e-01 -1.566059589385986328e-01 -6.038064602762460709e-03 -4.834623336791992188e-01 2.154674977064132690e-01 -1.592111773788928986e-02 2.053006142377853394e-01 -2.884638905525207520e-01 2.812207639217376709e-01 2.280542701482772827e-01 1.056490242481231689e-01 -2.184629887342453003e-01 -1.277452558279037476e-01 1.413533687591552734e-01 -3.011806607246398926e-01 -4.549597948789596558e-02 1.169045269489288330e-02 4.878734424710273743e-02 -2.068259567022323608e-01 1.069918498396873474e-01 6.864367518573999405e-03 -6.807544827461242676e-02 2.031301334500312805e-02 -1.082402393221855164e-01 1.241797059774398804e-01 -1.252547055482864380e-01 9.201966226100921631e-02 2.442624121904373169e-01 8.040332794189453125e-02 -1.856444180011749268e-01
-1.680229157209396362e-01 1.126347389072179794e-02 -1.157675758004188538e-01 2.804273366928100586e-01 -1.205972731113433838e-01 -1.843039244413375854e-01 1.844988316297531128e-01 -2.529329657554626465e-01 -6.863267626613378525e-03 -8.197656273841857910e-02 4.821803048253059387e-02 -8.139812201261520386e-02 -5.821797996759414673e-02 -2.471735328435897827e-02 3.930868953466415405e-02 6.352153420448303223e-01 -1.783162206411361694e-01 8.281165361404418945e-02 1.670585125684738159e-01 1.701105944812297821e-02 9.480025619268417358e-02 8.876671642065048218e-02 8.116026967763900757e-02 2.286925017833709717e-01 -2.014477849006652832e-01 9.517760574817657471e-02 7.045792788267135620e-02 4.361608624458312988e-02 -1.147786825895309448e-01 6.573027372360229492e-02 -1.543081402778625488e-01 -2.605627179145812988e-01
7.083024084568023682e-02 2.924240529537200928e-01 1.719588935375213623e-01 1.472943127155303955e-01 8.301933854818344116e-02 -3.169611096382141113e-02 1.744518727064132690e-01 5.373949557542800903e-02 1.914087384939193726e-01 -2.005882412195205688e-01 1.485403925180435181e-01 1.715369671583175659e-01 -6.901096552610397339e-02 -2.468055188655853271e-01 2.927579283714294434e-01 -3.510880097746849060e-02 -2.297888100147247314e-01 1.871038377285003662e-01 2.980722784996032715e-01 -2.356293844059109688e-03 -7.183821499347686768e-02 -2.954630926251411438e-02 1.389892697334289551e-01 -3.548448979854583740e-01 1.193372011184692383e-01 2.420492619276046753e-01 -2.713028192520141602e-01 -6.102835014462471008e-02 -9.842733293771743774e-02 -5.049485340714454651e-02 2.075373530387878418e-01 -5.110543593764305115e-02
6.949877738952636719e-02 2.851695120334625244e-01 4.789216909557580948e-03 1.720844022929668427e-02 1.984700374305248260e-02 1.065918728709220886e-01 1.992820501327514648e-01 -2.182040363550186157e-01 -4.290852695703506470e-02 3.713623285293579102e-01 -4.641195759177207947e-02 5.513526871800422668e-02 -7.483048364520072937e-03 -2.277722060680389404e-01 1.033973507583141327e-02 5.296173095703125000e-01 -2.554978132247924805e-01 4.277285560965538025e-02 1.935600191354751587e-01 -2.721303701400756836e-02 8.452896773815155029e-02 2.060106843709945679e-01 1.364635080099105835e-01 1.455850601196289062e-01 1.252532750368118286e-01 -1.679253764450550079e-02 -1.197116151452064514e-01 -1.355188786983489990e-01 -2.057577483355998993e-03 2.556733787059783936e-01 7.457017153501510620e-02 1.504871100187301636e-01
5.654890462756156921e-02 1.595824807882308960e-01 -2.721192874014377594e-02 2.040547281503677368e-01 1.374976038932800293e-01 -3.118309378623962402e-02 3.776602447032928467e-02 -6.084635388106107712e-03 3.644257783889770508e-02 -2.827741801738739014e-01 6.494925916194915771e-02 2.404453009366989136e-01 -2.590250074863433838e-01 -1.294099390506744385e-01 -1.154173612594604492e-01 3.850250542163848877e-01 -4.249281585216522217e-01 -1.902164965867996216e-01 -7.507943361997604370e-02 -8.486301451921463013e-02 -7.781908661127090454e-02 -1.152254045009613037e-01 5.115192383527755737e-02 6.861194223165512085e-02 -2.000284492969512939e-01 6.282332539558410645e-02 -9.720163047313690186e-02 -3.450856208801269531e-01 -2.282952070236206055e-01 1.346069127321243286e-01 1.405871361494064331e-01 -1.236562710255384445e-02
-1.232245191931724548e-01 2.149176001548767090e-01 -5.877460539340972900e-02 2.276382446289062500e-01 -3.061687946319580078e-01 -9.269358962774276733e-02 1.885508745908737183e-01 -6.576862186193466187e-02 -1.371672283858060837e-02 -2.442092448472976685e-01 1.490565985441207886e-01 -1.318380236625671387e-01 5.568031594157218933e-02 -2.185264378786087036e-01 1.118271872401237488e-01 3.440085649490356445e-01 -8.410357683897018433e-02 1.952531337738037109e-01 7.270742952823638916e-02 3.899146616458892822e-01 -1.263839006423950195e-01 2.669234573841094971e-01 4.057364165782928467e-02 2.030166536569595337e-01 4.735512286424636841e-02 -3.224970772862434387e-02 -1.726215779781341553e-01 -2.352306544780731201e-01 -1.300069391727447510e-01 1.243329569697380066e-01 3.761955350637435913e-02 7.229945063591003418e-02
8.540067076683044434e-02 1.601420938968658447e-01 5.947378650307655334e-02 8.069827221333980560e-03 1.201929152011871338e-02 -1.150064393877983093e-01 3.220621496438980103e-02 8.717305026948451996e-04 1.372770369052886963e-01 -1.901726238429546356e-02 3.125199079513549805e-01 5.958715081214904785e-02 2.636277815327048302e-03 -3.624732196331024170e-01 -3.106524348258972168e-01 3.211201727390289307e-01 -1.441011726856231689e-01 1.465907543897628784e-01 -1.254529207944869995e-01 6.683588773012161255e-02 -2.674987614154815674e-01 5.697067081928253174e-02 -2.226998060941696167e-01 -2.840756475925445557e-01 -1.735333651304244995e-01 1.185152381658554077e-01 -1.260432749986648560e-01 1.368117034435272217e-01 -1.892755329608917236e-01 -8.823797851800918579e-02 -2.503725588321685791e-01 -2.121100127696990967e-01
1.968709677457809448e-01 6.926910579204559326e-02 -6.099480018019676208e-02 3.075222074985504150e-01 -1.183030605316162109e-01 -3.580289706587791443e-02 5.748352035880088806e-02 1.068444624543190002e-01 3.310347795486450195e-01 -2.918136417865753174e-01 1.678810864686965942e-01 4.855360835790634155e-02 1.527985185384750366e-01 7.476104795932769775e-02 -6.003130227327346802e-02 3.293291628360748291e-01 -8.477137237787246704e-02 2.361327856779098511e-01 1.856026053428649902e-01 -1.711259968578815460e-02 -1.109078750014305115e-01 -2.630664110183715820e-01 1.410683989524841309e-01 9.591923654079437256e-02 -1.160610187798738480e-02 6.915383785963058472e-02 -3.575480580329895020e-01 2.162806838750839233e-01 -4.417731240391731262e-02 1.224916502833366394e-01 -1.147312149405479431e-01 -2.095987647771835327e-01
3.118250966072082520e-01 2.035541087388992310e-01 1.765733361244201660e-01 3.444721400737762451e-01 7.065032422542572021e-02 1.593797951936721802e-01 1.706514805555343628e-01 -9.770994633436203003e-02 -4.340032860636711121e-02 1.217216625809669495e-01 3.928692638874053955e-02 3.641712367534637451e-01 -2.685307152569293976e-02 -1.093561481684446335e-02 1.263546478003263474e-02 3.093563616275787354e-01 -7.742608338594436646e-02 1.652261167764663696e-01 1.799131184816360474e-01 -2.341807931661605835e-01 -9.517046064138412476e-02 4.819350689649581909e-02 -4.775903001427650452e-02 1.900454610586166382e-01 -4.166650027036666870e-02 1.003828346729278564e-01 3.151993080973625183e-02 9.158179163932800293e-02 -3.502384126186370850e-01 2.789131700992584229e-01 5.012428015470504761e-02 -2.039701864123344421e-02
5.475101992487907410e-02 3.550900220870971680e-01 3.990718722343444824e-02 1.040964350104331970e-01 3.340689241886138916e-01 -5.847945809364318848e-02 4.209974408149719238e-02 1.836200803518295288e-01 3.398328721523284912e-01 7.105325162410736084e-02 1.304673999547958374e-01 -4.098913446068763733e-02 -2.709600143134593964e-02 -9.938792884349822998e-02 7.109451293945312500e-02 3.140401840209960938e-01 -3.498384058475494385e-01 -6.141236517578363419e-03 1.789346104487776756e-03 1.918592602014541626e-01 1.187550053000450134e-01 1.201490387320518494e-01 7.235467433929443359e-02 -2.722468040883541107e-02 -1.620887368917465210e-01 7.897911965847015381e-02 1.575122475624084473e-01 -3.047364652156829834e-01 -2.494413852691650391e-01 1.701816320419311523e-01 1.377140432596206665e-01 1.907510124146938324e-02
-8.448652923107147217e-02 1.613144427537918091e-01 4.395250976085662842e-01 1.894508488476276398e-02 1.042605042457580566e-01 -2.405499070882797241e-01 2.341540902853012085e-01 -1.452085077762603760e-01 2.017550915479660034e-01 -1.606075316667556763e-01 -5.753862857818603516e-02 2.736698985099792480e-01 -6.371086090803146362e-02 -3.091619014739990234e-01 -4.862697795033454895e-02 1.741357147693634033e-01 -2.704055607318878174e-02 1.253394335508346558e-01 1.796587742865085602e-02 -4.577154293656349182e-02 -3.379854932427406311e-02 -2.123226970434188843e-01 3.872733935713768005e-02 7.200709730386734009e-02 -6.778043508529663086e-02 3.946753740310668945e-01 -2.520373761653900146e-01 -1.788157038390636444e-02 -1.424111723899841309e-01 -9.413484483957290649e-03 -1.253012269735336304e-01 -1.399076431989669800e-01
2.393681257963180542e-01 -2.030565589666366577e-02 1.310792565345764160e-01 2.193448692560195923e-01 -1.205894276499748230e-01 2.254584804177284241e-02 1.060848310589790344e-01 -2.401871979236602783e-01 1.722619533538818359e-01 9.855109453201293945e-02 -4.231306910514831543e-02 1.414633840322494507e-01 2.270445674657821655e-01 -1.187214627861976624e-01 -3.046764433383941650e-02 4.126168191432952881e-01 -3.300867676734924316e-01 1.658322066068649292e-01 3.052969276905059814e-01 7.764299213886260986e-02 -4.560357332229614258e-02 -2.641679942607879639e-01 3.144278004765510559e-02 2.309256047010421753e-01 4.042061045765876770e-02 -1.333562731742858887e-01 -2.054850384593009949e-02 2.738303244113922119e-01 1.094559729099273682e-01 1.356829702854156494e-01 2.522639930248260498e-02 -8.524675667285919189e-02
-1.927984505891799927e-01 7.751009613275527954e-02 4.610941708087921143e-01 7.603313773870468140e-02 9.991135448217391968e-02 -2.067691683769226074e-01 1.925079226493835449e-01 -7.405820488929748535e-02 3.002323508262634277e-01 -9.820838458836078644e-03 1.812942326068878174e-01 2.094986587762832642e-01 -2.446826919913291931e-02 -1.833355277776718140e-01 5.369197204709053040e-02 1.164483651518821716e-01 -1.849068999290466309e-01 -1.427561789751052856e-01 -7.642374932765960693e-02 5.714960768818855286e-02 1.020893454551696777e-01 8.660937845706939697e-02 9.518342465162277222e-02 9.398915618658065796e-02 -1.729739457368850708e-01 3.071989417076110840e-01 -3.237699270248413086e-01 -4.839483276009559631e-02 -1.463703066110610962e-01 1.452639251947402954e-01 -2.109757810831069946e-01 -8.668810129165649414e-02
1.720868051052093506e-01 2.714169919490814209e-01 -7.669873535633087158e-02 1.077917516231536865e-01 1.169693991541862488e-01 -1.344367414712905884e-01 -2.627205289900302887e-02 -1.293142884969711304e-01 1.192867681384086609e-01 -2.474432438611984253e-01 1.491829305887222290e-01 2.749695628881454468e-02 -8.936790376901626587e-02 -6.887269020080566406e-02 1.682620793581008911e-01 3.572991788387298584e-01 -4.653806388378143311e-01 4.304043948650360107e-02 -7.474069297313690186e-02 5.195596069097518921e-02 2.321571260690689087e-01 -2.238989472389221191e-01 1.054970771074295044e-01 -3.883816674351692200e-02 -3.643216490745544434e-01 6.180300563573837280e-02 2.917084842920303345e-02 -2.034422308206558228e-01 -1.871839761734008789e-01 4.497757181525230408e-02 2.594712190330028534e-02 -5.448902770876884460e-02
-5.221438407897949219e-02 -5.137745756655931473e-03 1.019215658307075500e-01 7.002319395542144775e-02 -1.039061974734067917e-02 4.219864681363105774e-02 -6.200488284230232239e-02 -9.043027460575103760e-02 1.913324445486068726e-01 -1.464737802743911743e-01 -2.073026895523071289e-01 -1.805475354194641113e-02 -4.332672059535980225e-02 -4.061349034309387207e-01 -2.063963413238525391e-01 1.938902884721755981e-01 -3.454908132553100586e-01 9.387981891632080078e-02 1.919783800840377808e-01 2.902780771255493164e-01 -8.623722940683364868e-02 3.480367362499237061e-01 1.631547063589096069e-01 1.124062389135360718e-01 1.816516816616058350e-01 2.429740726947784424e-01 -1.289425343275070190e-01 1.529379189014434814e-01 -4.191927239298820496e-02 7.628799229860305786e-02 1.531299650669097900e-01 -1.986837089061737061e-01
-4.175999015569686890e-02 -2.507919631898403168e-02 8.455317467451095581e-02 1.517293415963649750e-02 3.124875128269195557e-01 -1.058776676654815674e-01 -4.258369654417037964e-02 -2.198521196842193604e-01 2.640728354454040527e-01 4.519552737474441528e-02 -6.074399221688508987e-03 8.682564832270145416e-03 1.976770162582397461e-01 -3.900452852249145508e-01 1.430248282849788666e-02 1.333479434251785278e-01 -2.602486312389373779e-01 -8.750153332948684692e-02 6.142156198620796204e-02 3.139909803867340088e-01 -8.552266657352447510e-02 2.339383363723754883e-01 5.769475921988487244e-02 -6.349911540746688843e-02 1.164060607552528381e-01 5.397185683250427246e-02 -2.218982279300689697e-01 -7.885238155722618103e-03 -1.797854602336883545e-01 2.912876605987548828e-01 3.368789553642272949e-01 8.111548423767089844e-02
-8.488668128848075867e-03 7.899729162454605103e-02 3.070325553417205811e-01 3.453205525875091553e-01 -6.328990310430526733e-02 5.139645561575889587e-02 2.115094512701034546e-01 -4.341198503971099854e-01 7.869176566600799561e-02 1.840958446264266968e-01 -3.660032153129577637e-02 -6.482805311679840088e-02 -9.585100226104259491e-03 -1.774817258119583130e-01 -1.799764186143875122e-01 2.518049180507659912e-01 -1.872514486312866211e-01 2.615970745682716370e-02 2.288246899843215942e-01 -1.004878953099250793e-01 -6.371815502643585205e-02 -1.399186104536056519e-01 2.857819199562072754e-01 1.110045164823532104e-01 -3.022488020360469818e-02 -2.615489959716796875e-01 2.091687917709350586e-02 1.649001091718673706e-01 -6.643631309270858765e-02 1.293485015630722046e-01 1.454560011625289917e-01 -1.105621308088302612e-01
8.116839826107025146e-02 2.041043937206268311e-01 2.885945737361907959e-01 5.405177175998687744e-02 -1.906233578920364380e-01 1.539087668061256409e-02 1.237966343760490417e-01 -1.212614551186561584e-01 3.810876011848449707e-01 2.305795848369598389e-01 3.211137950420379639e-01 9.191459044814109802e-03 -1.161107197403907776e-01 -1.759022325277328491e-01 1.271118968725204468e-01 3.189302980899810791e-01 -1.405494213104248047e-01 2.549296431243419647e-02 -7.399132847785949707e-02 9.660972654819488525e-02 2.786515094339847565e-02 1.185382902622222900e-01 2.801592946052551270e-01 1.564668864011764526e-01 1.947083920240402222e-01 1.518343836069107056e-01 -3.298789262771606445e-03 -3.974727913737297058e-02 1.877334155142307281e-02 1.606767922639846802e-01 -9.343759715557098389e-02 2.908318340778350830e-01
-1.060935482382774353e-01 2.807419747114181519e-02 1.074862629175186157e-01 4.452489316463470459e-01 -2.920765615999698639e-02 -2.367231845855712891e-01 1.029442623257637024e-01 9.680355340242385864e-02 2.038924247026443481e-01 2.849663421511650085e-02 2.057185024023056030e-01 2.267104238271713257e-01 -1.775892376899719238e-01 9.157764166593551636e-02 -3.859843686223030090e-02 2.774186134338378906e-01 -3.075411319732666016e-01 3.443618714809417725e-01 4.923843592405319214e-02 9.083249606192111969e-04 2.931667864322662354e-02 7.715974003076553345e-03 3.001714646816253662e-01 -5.329598486423492432e-02 1.363938897848129272e-01 1.135570276528596878e-02 -2.693969607353210449e-01 -8.133970201015472412e-02 6.104381382465362549e-02 -6.910817325115203857e-02 7.786482572555541992e-02 -1.577237844467163086e-01
4.775425419211387634e-02 1.513116210699081421e-01 2.361281402409076691e-02 3.629662692546844482e-01 1.480312924832105637e-02 -4.959276318550109863e-02 1.575845330953598022e-01 -5.064593628048896790e-02 2.326813936233520508e-01 1.001612655818462372e-02 2.557417154312133789e-01 3.350435495376586914e-01 -2.269459217786788940e-01 1.419134289026260376e-01 8.521272242069244385e-02 5.541381835937500000e-01 -4.597493633627891541e-02 3.064158260822296143e-01 9.041322022676467896e-02 3.765439987182617188e-02 2.759701386094093323e-02 -3.080394491553306580e-02 -2.095714956521987915e-02 -2.414827607572078705e-02 -1.040158867835998535e-01 -1.223975233733654022e-02 -5.923963710665702820e-02 -1.839138939976692200e-02 5.567954853177070618e-02 2.001775056123733521e-01 -1.247963756322860718e-01 -1.126094534993171692e-01
3.221096694469451904e-01 1.203668043017387390e-01 6.262784451246261597e-02 1.711696088314056396e-01 1.022689342498779297e-01 -1.000074483454227448e-02 -1.395486593246459961e-01 -3.697109222412109375e-02 6.964364647865295410e-02 3.571816906332969666e-02 3.093740940093994141e-01 -2.013630047440528870e-02 1.652741134166717529e-01 -2.370135933160781860e-01 1.914552748203277588e-01 5.293657779693603516e-01 -7.627361267805099487e-02 1.993775218725204468e-01 1.091424003243446350e-01 -4.721927270293235779e-02 2.113215439021587372e-02 -5.970281781628727913e-04 1.835013478994369507e-01 3.513686358928680420e-01 5.586412549018859863e-02 -3.006762079894542694e-02 -2.059180289506912231e-02 -5.026204138994216919e-02 1.343590170145034790e-01 1.889651566743850708e-01 1.649514138698577881e-01 -9.635023027658462524e-02
4.024674370884895325e-02 2.015095055103302002e-01 6.540926545858383179e-02 -2.999364770948886871e-02 6.224972754716873169e-02 -2.625086605548858643e-01 4.983347058296203613e-01 -1.515233069658279419e-01 3.139256536960601807e-01 -5.592990294098854065e-02 1.702345907688140869e-02 3.543420433998107910e-01 1.770714670419692993e-01 -7.742054760456085205e-02 -2.109932526946067810e-02 2.324299067258834839e-01 -1.201114654541015625e-01 -5.414695665240287781e-02 1.419421434402465820e-01 1.304998761042952538e-03 2.187239676713943481e-01 -3.857817500829696655e-02 9.984979778528213501e-02 -2.608641684055328369e-01 -7.207755744457244873e-02 8.352548629045486450e-02 1.033467203378677368e-01 4.614829644560813904e-02 -3.739241138100624084e-02 2.810456454753875732e-01 1.209141463041305542e-01 -6.578319519758224487e-02
-1.301148235797882080e-01 4.008321166038513184e-01 3.353668004274368286e-02 1.407640129327774048e-01 1.113912537693977356e-01 -1.004249602556228638e-01 1.357443630695343018e-01 -2.196121215820312500e-01 7.783961296081542969e-02 1.445984542369842529e-01 4.149982035160064697e-01 1.830681562423706055e-01 2.796779945492744446e-02 -3.565756678581237793e-01 -9.765632450580596924e-02 1.091043353080749512e-01 8.649348467588424683e-02 -9.500155597925186157e-02 2.023750394582748413e-01 -3.950934484601020813e-02 3.701904043555259705e-02 1.558852940797805786e-01 4.236065968871116638e-02 1.766924411058425903e-01 -1.566995829343795776e-01 1.378381345421075821e-02 -2.712358832359313965e-01 -1.102755293250083923e-01 -1.442603915929794312e-01 2.569626569747924805e-01 -8.510940521955490112e-02 -8.929780870676040649e-02
2.150770127773284912e-01 4.590504616498947144e-02 -4.973750095814466476e-03 2.345518767833709717e-01 -4.242354631423950195e-02 2.243109643459320068e-01 2.318077534437179565e-01 -1.675899624824523926e-01 5.168748646974563599e-02 -1.455755382776260376e-01 -2.635964453220367432e-01 1.444593369960784912e-01 -6.859350949525833130e-02 -2.317737042903900146e-01 -6.458799820393323898e-03 1.072712391614913940e-01 -1.683640033006668091e-01 3.581706285476684570e-01 1.764468848705291748e-01 5.955513194203376770e-02 -2.085435539484024048e-01 1.303626894950866699e-01 2.579408884048461914e-01 1.326827108860015869e-01 -1.448489278554916382e-01 1.321873217821121216e-01 1.916131936013698578e-02 4.500374570488929749e-02 -3.471190333366394043e-01 1.905549168586730957e-01 7.383329421281814575e-02 -1.985782980918884277e-01
4.035080969333648682e-02 2.000812292098999023e-01 -1.923183677718043327e-03 6.623508036136627197e-02 1.700776629149913788e-02 -4.070571959018707275e-01 3.997575342655181885e-01 -5.330281332135200500e-02 1.870372295379638672e-01 -1.874569058418273926e-01 1.076648086309432983e-01 -8.924730122089385986e-02 -1.855894923210144043e-02 -1.323289275169372559e-01 1.738474369049072266e-01 1.184130609035491943e-01 -3.000812828540802002e-01 1.063055545091629028e-01 8.105429261922836304e-02 2.150456905364990234e-01 1.831531897187232971e-02 5.985676310956478119e-03 -1.743385493755340576e-01 -8.503382652997970581e-02 -3.617295026779174805e-01 -1.541515737771987915e-01 -8.040020614862442017e-02 1.806036084890365601e-01 3.129347413778305054e-02 1.583200842142105103e-01 -1.215033754706382751e-01 -2.165088653564453125e-01
1.747373342514038086e-01 4.147022962570190430e-02 1.009943895041942596e-02 -1.564505696296691895e-01 -1.452851742506027222e-01 -1.036380678415298462e-01 2.213859558105468750e-01 -1.460501700639724731e-01 3.418022990226745605e-01 -2.638337910175323486e-01 2.857747972011566162e-01 4.086152091622352600e-02 1.909795701503753662e-01 -3.152000010013580322e-01 1.035685241222381592e-01 9.178251028060913086e-02 -3.217034041881561279e-01 3.677674531936645508e-01 -4.090923815965652466e-02 -1.212442591786384583e-01 -2.417316138744354248e-01 -6.979423575103282928e-03 1.008862033486366272e-01 9.218820184469223022e-02 4.248404875397682190e-02 -5.344566330313682556e-02 1.049836166203022003e-02 -9.175285696983337402e-02 -8.795791119337081909e-02 -1.118761226534843445e-01 -5.756388977169990540e-02 -2.172385305166244507e-01
6.021843478083610535e-02 2.241087853908538818e-01 2.195123881101608276e-01 6.354884058237075806e-02 2.942499518394470215e-01 -4.160153567790985107e-01 2.021854519844055176e-01 -2.405480444431304932e-01 -7.915563136339187622e-02 1.762070804834365845e-01 3.134257495403289795e-01 6.510641891509294510e-03 -1.281512528657913208e-01 -8.702015131711959839e-02 -1.176107488572597504e-02 3.113073296844959259e-02 -1.478278338909149170e-01 5.878533795475959778e-02 8.986263722181320190e-02 1.893764734268188477e-01 -1.816028207540512085e-01 2.761121466755867004e-02 1.267482042312622070e-01 1.892603188753128052e-01 -2.398671954870223999e-02 2.066236436367034912e-01 -1.211686283349990845e-01 2.169135957956314087e-01 -3.095871806144714355e-01 3.867765143513679504e-02 6.421841681003570557e-02 -1.161684021353721619e-01
2.889808714389801025e-01 -9.729854762554168701e-02 4.581876471638679504e-02 3.281188011169433594e-01 1.137992925941944122e-02 1.045166030526161194e-01 1.265977770090103149e-01 -7.527053356170654297e-02 3.156816586852073669e-02 8.735767006874084473e-02 2.583415806293487549e-01 1.709267795085906982e-01 2.340263277292251587e-01 -2.352355718612670898e-01 8.578758686780929565e-02 4.908503293991088867e-01 -1.561259292066097260e-02 -2.074358016252517700e-01 1.346709132194519043e-01 -1.441812962293624878e-01 -5.844569951295852661e-02 8.837471157312393188e-02 -7.856288552284240723e-02 8.352869004011154175e-02 -1.438762061297893524e-02 1.800370365381240845e-01 -8.006090670824050903e-02 1.644358038902282715e-01 -3.036373257637023926e-01 2.138264290988445282e-02 1.481360942125320435e-01 1.195606216788291931e-01
2.709392458200454712e-02 -2.805796451866626740e-02 2.445006072521209717e-01 5.601083859801292419e-02 3.103488497436046600e-02 -1.326978504657745361e-01 1.948676705360412598e-01 -1.746611893177032471e-01 -2.082358449697494507e-01 -2.900794446468353271e-01 3.097860217094421387e-01 1.045271605253219604e-01 2.650327384471893311e-01 -1.527663618326187134e-01 -1.472287178039550781e-01 3.058146238327026367e-01 -3.294913470745086670e-01 -1.029725670814514160e-01 1.241761147975921631e-01 8.554159849882125854e-02 -6.611868739128112793e-02 2.803304232656955719e-02 2.270738929510116577e-01 1.424283236265182495e-01 -2.734715342521667480e-01 -1.309677362442016602e-01 -8.313382416963577271e-02 4.919962957501411438e-02 -1.068005859851837158e-01 5.809858068823814392e-02 -2.511263191699981689e-01 -8.544298261404037476e-02
8.947329223155975342e-02 1.700907051563262939e-01 9.507077932357788086e-02 3.322260975837707520e-01 -3.506753593683242798e-02 1.774621754884719849e-01 1.342404931783676147e-01 -1.961155235767364502e-02 2.506583929061889648e-01 -2.421680986881256104e-01 7.875067740678787231e-02 3.638973459601402283e-02 4.704424738883972168e-02 -5.305176228284835815e-02 1.122189238667488098e-01 3.629211783409118652e-01 2.228134870529174805e-02 1.602328419685363770e-01 2.059721797704696655e-01 1.203568354249000549e-01 9.021116793155670166e-02 -5.677485093474388123e-02 2.746394574642181396e-01 1.333519071340560913e-01 3.006798028945922852e-01 -1.486115306615829468e-01 -3.169445097446441650e-01 -2.161290347576141357e-01 -1.249782443046569824e-01 -8.416841924190521240e-02 -1.032157614827156067e-01 -1.830870807170867920e-01
2.063914090394973755e-01 1.402650028467178345e-01 1.350881904363632202e-01 8.174259215593338013e-02 1.422106027603149414e-01 6.304092705249786377e-02 1.783965826034545898e-01 1.831005513668060303e-01 2.662324011325836182e-01 5.073600262403488159e-02 1.332846730947494507e-01 -1.085314303636550903e-01 -9.459105134010314941e-02 -3.754364252090454102e-01 -2.320058792829513550e-01 2.309925854206085205e-01 -1.897549629211425781e-02 -8.541356772184371948e-02 1.105311140418052673e-01 2.819706201553344727e-01 1.810975819826126099e-01 6.202839687466621399e-02 8.021317422389984131e-02 2.319140434265136719e-01 3.918781504034996033e-02 3.731984198093414307e-01 -1.434435844421386719e-01 2.097833007574081421e-01 -3.300071880221366882e-02 -1.156512647867202759e-02 -2.546134218573570251e-02 -2.442447692155838013e-01
7.585074007511138916e-02 3.428055346012115479e-01 1.234283223748207092e-01 8.214399963617324829e-02 1.093001589179039001e-01 2.583377622067928314e-02 1.719965189695358276e-01 5.524132028222084045e-02 4.816660657525062561e-02 -1.301611214876174927e-01 2.776049673557281494e-01 1.071862354874610901e-01 -2.549899518489837646e-01 -1.883367151021957397e-01 2.530268132686614990e-01 7.472002506256103516e-02 -2.582696676254272461e-01 9.103298187255859375e-02 3.541890680789947510e-01 9.170077741146087646e-02 -1.117621287703514099e-01 -1.283874968066811562e-03 6.548876315355300903e-02 -3.747130036354064941e-01 5.104614049196243286e-02 1.242153793573379517e-01 -3.164797425270080566e-01 -1.136521026492118835e-01 -1.582796126604080200e-02 -7.618167996406555176e-02 7.778099924325942993e-02 -1.494436413049697876e-01
-6.707518547773361206e-02 1.094396561384201050e-01 8.520305156707763672e-03 5.273082479834556580e-02 -8.605888485908508301e-02 -7.818067073822021484e-02 2.475108653306961060e-01 -2.078834027051925659e-01 2.463279962539672852e-01 -1.773208677768707275e-01 3.617550805211067200e-02 -2.351145297288894653e-01 -1.154335439205169678e-01 -7.533346861600875854e-02 1.405747532844543457e-01 1.200115084648132324e-01 -8.442996442317962646e-02 -1.312174182385206223e-02 1.470556706190109253e-01 3.796285390853881836e-01 -5.593784153461456299e-02 5.577731132507324219e-02 1.685888320207595825e-01 2.151164859533309937e-01 9.587147831916809082e-02 3.292728662490844727e-01 -2.976015210151672363e-01 2.601518854498863220e-02 -3.960217833518981934e-01 1.925774384289979935e-03 2.012977749109268188e-01 -5.107860267162322998e-02
-1.111115142703056335e-01 -7.583668082952499390e-02 3.204035460948944092e-01 -2.735910750925540924e-02 1.499277204275131226e-01 -8.394966274499893188e-02 2.044352442026138306e-01 1.682357676327228546e-02 2.623035013675689697e-01 4.888557270169258118e-02 1.313096284866333008e-01 -4.653404653072357178e-02 -1.108531877398490906e-01 -3.940125107765197754e-01 8.047369122505187988e-02 2.794072329998016357e-01 -1.009045094251632690e-01 3.742197453975677490e-01 2.085433751344680786e-01 -1.374716758728027344e-01 6.567917764186859131e-02 1.453276276588439941e-01 -9.787848591804504395e-02 1.441160887479782104e-01 -2.589172720909118652e-01 1.304786056280136108e-01 -1.721627116203308105e-01 -2.434864081442356110e-02 -1.976379901170730591e-01 1.564023457467556000e-02 -1.827613115310668945e-01 -9.389832615852355957e-02
1.772225201129913330e-01 2.106259167194366455e-01 -5.607151240110397339e-02 -1.577263139188289642e-02 -3.217281699180603027e-01 -1.357797682285308838e-01 1.650669872760772705e-01 -1.443846374750137329e-01 1.408264935016632080e-01 1.523372158408164978e-02 2.224527895450592041e-01 2.869824171066284180e-01 -2.070083320140838623e-01 -1.439422518014907837e-01 8.269638568162918091e-02 4.238000214099884033e-01 -3.559025228023529053e-01 1.574355065822601318e-01 3.323172405362129211e-02 -5.013161152601242065e-02 -1.333895027637481689e-01 3.796539828181266785e-02 -6.667644530534744263e-02 9.923302382230758667e-02 9.668783843517303467e-02 2.481737360358238220e-02 2.374048084020614624e-01 4.092093929648399353e-02 1.563868820667266846e-01 -4.950428381562232971e-03 -3.854061290621757507e-02 -2.575031518936157227e-01
-4.587086662650108337e-02 2.675834894180297852e-01 5.793749913573265076e-02 8.629398792982101440e-02 7.882432639598846436e-02 1.530381888151168823e-01 2.372099906206130981e-01 -1.055342406034469604e-01 1.736711263656616211e-01 6.681811064481735229e-02 1.951970309019088745e-01 -8.131153136491775513e-02 -1.963511705398559570e-01 -3.756532669067382812e-01 -1.976145654916763306e-01 1.921026855707168579e-01 -4.153463244438171387e-02 6.110702455043792725e-02 2.184836864471435547e-01 1.327288448810577393e-01 1.908601522445678711e-01 -1.601085439324378967e-02 1.487911194562911987e-01 2.507020533084869385e-01 1.945261955261230469e-01 1.198646500706672668e-01 -1.987435072660446167e-01 2.764217555522918701e-01 -3.461628034710884094e-02 -1.369115859270095825e-01 2.414489239454269409e-01 -2.112943530082702637e-01
7.836083881556987762e-03 -1.717970967292785645e-01 2.103329598903656006e-01 1.827988475561141968e-01 -2.424197345972061157e-01 5.310594290494918823e-02 1.401060223579406738e-01 2.923864871263504028e-02 1.498317569494247437e-01 -5.168115347623825073e-02 -6.666542030870914459e-03 -2.306777983903884888e-01 -7.942121475934982300e-02 -1.784410476684570312e-01 3.454989567399024963e-02 4.938023090362548828e-01 -3.024578094482421875e-01 8.991649374365806580e-03 2.687817513942718506e-01 5.836977064609527588e-02 4.349538683891296387e-02 -1.318166702985763550e-01 7.127775251865386963e-02 -1.230716854333877563e-01 7.909177988767623901e-02 -2.935077995061874390e-02 1.523680239915847778e-02 -1.525070220232009888e-01 -1.423268113285303116e-02 2.141956835985183716e-01 3.667597472667694092e-01 -1.767112612724304199e-01
-2.347298711538314819e-02 1.315796077251434326e-01 3.296317756175994873e-01 -9.460975229740142822e-02 2.116112560033798218e-01 -1.005179658532142639e-01 3.247436285018920898e-01 -4.003833532333374023e-01 2.136647254228591919e-01 -2.116758972406387329e-01 1.803158521652221680e-01 7.721086591482162476e-02 2.291220724582672119e-01 -2.551322877407073975e-01 -2.000991404056549072e-01 1.441076695919036865e-01 -1.368954032659530640e-01 -3.948936611413955688e-02 -1.375024951994419098e-02 -3.159991279244422913e-02 -1.400866508483886719e-01 5.443581193685531616e-02 2.449564486742019653e-01 -3.534379182383418083e-03 -1.602189093828201294e-01 8.136560767889022827e-02 -1.431629806756973267e-01 3.304584696888923645e-02 -1.985773742198944092e-01 -5.396324023604393005e-02 -1.899127960205078125e-01 1.294463314116001129e-02
-9.984136559069156647e-03 3.232932090759277344e-01 9.449973702430725098e-02 2.015612088143825531e-02 1.532156765460968018e-01 -2.313533574342727661e-01 1.699100434780120850e-01 -1.787859387695789337e-02 1.398461163043975830e-01 -2.876988351345062256e-01 2.913613021373748779e-01 -2.154951170086860657e-02 1.538554430007934570e-01 -1.067480221390724182e-01 -1.050658822059631348e-01 4.417982399463653564e-01 -2.569353953003883362e-02 9.782312065362930298e-02 1.388324424624443054e-02 2.368290573358535767e-01 -1.568528264760971069e-01 -3.752140700817108154e-01 -2.403337974101305008e-03 4.611359164118766785e-02 -3.771931678056716919e-02 1.681462526321411133e-01 1.859540194272994995e-01 1.067240983247756958e-01 -1.133050248026847839e-01 5.894303321838378906e-02 -1.181553006172180176e-01 -1.044683754444122314e-01
-9.629511088132858276e-02 7.209607958793640137e-02 7.873219996690750122e-02 3.356857597827911377e-02 -1.112813130021095276e-01 -1.009694263339042664e-01 5.327308550477027893e-02 -2.134173922240734100e-02 1.871652156114578247e-01 4.026502370834350586e-02 3.805178403854370117e-02 1.832664012908935547e-01 1.816318929195404053e-01 -4.652575254440307617e-01 1.660306304693222046e-01 1.943473517894744873e-01 -4.743530452251434326e-01 1.897079795598983765e-01 -2.777851931750774384e-02 -8.622530102729797363e-02 -2.538111209869384766e-01 -9.823863208293914795e-02 -1.592063345015048981e-02 1.613584756851196289e-01 1.564873307943344116e-01 -1.838533878326416016e-01 1.573494821786880493e-01 -5.700659006834030151e-02 -1.167503297328948975e-01 -4.909706115722656250e-02 -5.314032733440399170e-02 -3.018646240234375000e-01
-1.089996024966239929e-01 1.813335418701171875e-01 8.232340961694717407e-02 1.621552854776382446e-01 9.531264752149581909e-02 -1.062935441732406616e-01 1.117174979299306870e-02 -2.605803608894348145e-01 9.958025068044662476e-02 -1.660073250532150269e-01 2.736186385154724121e-01 1.314667016267776489e-01 -1.140471473336219788e-01 -4.135434925556182861e-01 3.287592204287648201e-03 1.261963695287704468e-01 -9.622857719659805298e-02 -1.217157244682312012e-01 9.873952716588973999e-02 8.796032518148422241e-02 7.479271292686462402e-02 -3.627355769276618958e-02 -7.629293203353881836e-02 1.585961282253265381e-01 -4.282830357551574707e-01 2.876610457897186279e-01 -1.356013268232345581e-01 -1.505206227302551270e-01 -2.636661529541015625e-01 1.697110980749130249e-01 4.471152648329734802e-02 -1.310909837484359741e-01
1.116546615958213806e-01 1.089827269315719604e-01 -4.038125649094581604e-02 5.967066809535026550e-02 -1.495721191167831421e-01 1.864756271243095398e-02 -3.903093561530113220e-02 -6.649143248796463013e-02 1.906206309795379639e-01 -2.083175182342529297e-01 -6.057764962315559387e-02 2.512811124324798584e-01 1.360348761081695557e-01 -3.184038102626800537e-01 6.625263392925262451e-02 4.667555987834930420e-01 5.586452037096023560e-02 1.738874800503253937e-02 4.205205664038658142e-02 -3.563383221626281738e-01 -3.314923122525215149e-02 2.936101853847503662e-01 -2.119163870811462402e-01 1.536370515823364258e-01 1.129330415278673172e-02 -1.695210300385951996e-02 -1.127374172210693359e-01 3.184655308723449707e-02 -3.435843586921691895e-01 1.608129292726516724e-01 6.404903531074523926e-02 -5.459320545196533203e-02
6.766074895858764648e-02 1.331168562173843384e-01 1.004095971584320068e-01 -2.079956233501434326e-01 3.743436560034751892e-02 -4.605644196271896362e-02 9.563251584768295288e-02 1.913086138665676117e-02 -1.574215851724147797e-02 -8.236040174961090088e-02 3.299395143985748291e-01 -1.920318789780139923e-02 -1.180479750037193298e-01 -1.671076267957687378e-01 1.090264171361923218e-01 2.354829460382461548e-01 -1.891444474458694458e-01 5.306358337402343750e-01 -7.370821386575698853e-02 1.166649758815765381e-01 1.327610164880752563e-01 2.201901376247406006e-01 4.336779937148094177e-02 1.221740543842315674e-01 -1.628829687833786011e-01 -1.342540793120861053e-02 -1.265802383422851562e-01 6.738232076168060303e-02 -3.178463578224182129e-01 2.614031732082366943e-01 -1.112456843256950378e-01 -1.937698870897293091e-01
3.016714453697204590e-01 3.806160762906074524e-02 -6.855309009552001953e-02 9.331297874450683594e-02 7.377909123897552490e-02 5.163237825036048889e-02 3.627357184886932373e-01 -4.199811443686485291e-02 3.517371416091918945e-01 -3.981800377368927002e-02 1.322763860225677490e-01 2.906292080879211426e-01 2.185925841331481934e-02 -9.888025373220443726e-02 2.513898944016546011e-04 2.470362633466720581e-01 -1.833668202161788940e-01 5.385893210768699646e-02 -5.045502632856369019e-02 1.692759245634078979e-02 2.287542670965194702e-01 -2.923353388905525208e-02 4.032117724418640137e-01 -6.281030178070068359e-02 -2.623731084167957306e-02 4.166898131370544434e-01 -4.189321026206016541e-02 -2.317789942026138306e-02 9.496122598648071289e-02 7.384288311004638672e-02 -3.147286921739578247e-02 -5.480131879448890686e-02
8.267489820718765259e-02 -2.667171359062194824e-01 -7.013619691133499146e-02 4.366674274206161499e-02 -1.582575589418411255e-02 1.946537569165229797e-02 9.218518435955047607e-02 -5.595100298523902893e-02 2.016696892678737640e-02 -1.089204400777816772e-01 -1.506097167730331421e-01 -6.341947615146636963e-02 -9.222888946533203125e-02 -3.802480697631835938e-01 -3.865536674857139587e-02 3.231285512447357178e-01 -2.075980752706527710e-01 3.637313842773437500e-01 3.549814224243164062e-02 1.481462270021438599e-01 -5.067496374249458313e-02 1.606729626655578613e-01 1.831847578287124634e-01 -1.462316513061523438e-01 -1.805260330438613892e-01 2.480940222740173340e-01 -2.050735652446746826e-01 1.298998743295669556e-01 -1.415160000324249268e-01 3.353222310543060303e-01 1.074680089950561523e-01 -1.610917001962661743e-01
1.124256551265716553e-01 -1.151273120194673538e-02 2.790493369102478027e-01 2.332175225019454956e-01 -1.448849868029356003e-02 1.728274226188659668e-01 1.844749152660369873e-01 -2.113381586968898773e-02 1.168271973729133606e-01 -2.437577955424785614e-02 8.794320374727249146e-02 1.218469142913818359e-01 -1.766865849494934082e-01 -2.869078218936920166e-01 1.248912215232849121e-01 2.930901944637298584e-01 8.764397352933883667e-02 2.911804914474487305e-01 1.308156251907348633e-01 -1.120492666959762573e-01 -8.967542089521884918e-03 -1.820793300867080688e-01 1.045812517404556274e-01 -8.317193388938903809e-02 1.372042926959693432e-03 1.699470579624176025e-01 -3.672303855419158936e-01 3.493850817903876305e-03 1.594999730587005615e-01 1.702629029750823975e-01 -1.551457867026329041e-02 -3.832842707633972168e-01
-1.327738612890243530e-01 1.260129362344741821e-01 8.594906330108642578e-02 -1.439309418201446533e-01 1.148621663451194763e-01 -2.412285804748535156e-01 2.630029916763305664e-01 -3.964920714497566223e-02 8.095949143171310425e-02 1.768127381801605225e-01 1.275306195020675659e-01 -1.271092742681503296e-01 -2.094388753175735474e-01 -2.964754104614257812e-01 -1.877204328775405884e-02 1.346881538629531860e-01 -3.448074758052825928e-01 -6.121001020073890686e-02 3.756997883319854736e-01 1.166688501834869385e-01 1.080856174230575562e-01 1.466960608959197998e-01 1.689384281635284424e-01 1.620675921440124512e-01 1.519106179475784302e-01 1.961378306150436401e-01 -1.868240684270858765e-01 2.155004441738128662e-01 -2.528513967990875244e-01 1.126185990869998932e-02 5.218067392706871033e-02 -2.616561204195022583e-02
7.779360562562942505e-02 1.779554486274719238e-01 1.816725283861160278e-01 -4.462766274809837341e-02 -1.148391664028167725e-01 -1.202984824776649475e-01 2.124374359846115112e-01 -5.299562960863113403e-02 3.516147434711456299e-01 -4.981908015906810760e-03 1.576457768678665161e-01 -1.409797668457031250e-01 -2.998300194740295410e-01 -2.093015313148498535e-01 -1.035450845956802368e-01 4.377310350537300110e-02 -1.083531230688095093e-01 6.184140592813491821e-02 2.353960275650024414e-01 2.438179701566696167e-01 -4.377949237823486328e-02 2.336082905530929565e-01 2.972154319286346436e-01 3.032174408435821533e-01 9.666095487773418427e-03 1.051696911454200745e-01 -9.130375087261199951e-02 1.620025485754013062e-01 -2.103533744812011719e-01 5.736513063311576843e-02 2.765179574489593506e-01 -5.497887730598449707e-03
2.938300669193267822e-01 2.460190206766128540e-01 2.209464088082313538e-02 1.048014909029006958e-01 -1.510655581951141357e-01 -1.056376397609710693e-01 2.325638979673385620e-01 -2.407830953598022461e-01 2.893105447292327881e-01 -1.019647121429443359e-01 1.890619099140167236e-02 -5.801519751548767090e-02 2.300655245780944824e-01 -1.330942362546920776e-01 -1.400872319936752319e-01 3.953630477190017700e-02 -2.026262283325195312e-01 9.201486408710479736e-02 5.065140128135681152e-02 3.649435639381408691e-01 -1.197133362293243408e-01 -2.464378066360950470e-02 -6.994964182376861572e-02 3.599373623728752136e-03 -2.750721275806427002e-01 5.087093636393547058e-02 2.717008441686630249e-02 -1.016568839550018311e-01 1.364928185939788818e-01 5.704377219080924988e-02 2.206984609365463257e-01 -3.754160106182098389e-01
-9.192687273025512695e-02 1.615902632474899292e-01 -7.898308336734771729e-02 2.881871163845062256e-01 -3.227439895272254944e-02 5.436612293124198914e-02 2.464708685874938965e-01 -5.621486157178878784e-02 1.683734506368637085e-01 -1.267841458320617676e-01 1.281197369098663330e-01 3.270632624626159668e-01 -1.392431408166885376e-01 1.098373606801033020e-01 3.110508248209953308e-02 5.299660563468933105e-01 -1.185123156756162643e-02 2.239811122417449951e-01 2.497823089361190796e-01 9.757271409034729004e-02 1.123099178075790405e-01 3.224885836243629456e-02 1.547324508428573608e-01 -1.203072965145111084e-01 1.617180109024047852e-01 -1.924927160143852234e-02 -1.539083756506443024e-02 -3.376715630292892456e-02 -1.658801883459091187e-01 2.192121744155883789e-01 -1.903858408331871033e-02 -2.214209884405136108e-01
9.289357811212539673e-02 7.571883499622344971e-02 2.642556130886077881e-01 2.792679071426391602e-01 -1.330877095460891724e-01 2.236354053020477295e-01 2.432502657175064087e-01 -1.254262626171112061e-01 2.573856413364410400e-01 1.224628314375877380e-01 3.985817357897758484e-02 1.825136877596378326e-02 1.156383827328681946e-01 -1.210603564977645874e-01 -2.995932400226593018e-01 2.691852152347564697e-01 -4.385758340358734131e-01 -5.463392287492752075e-02 7.096160948276519775e-02 1.155004501342773438e-01 -1.181818619370460510e-01 -1.274023577570915222e-02 2.450065314769744873e-01 3.415817022323608398e-02 4.156474769115447998e-02 -1.298749744892120361e-01 -1.561069786548614502e-01 -2.855919860303401947e-02 7.180456817150115967e-02 1.764841675758361816e-01 -4.846764355897903442e-02 -2.243029475212097168e-01
4.476502537727355957e-03 5.594052374362945557e-02 -2.912205085158348083e-02 -1.246638745069503784e-01 3.373176753520965576e-01 1.895538568496704102e-01 5.828848108649253845e-02 -1.422349065542221069e-01 1.977970898151397705e-01 8.071118593215942383e-02 2.166806757450103760e-01 -2.105118893086910248e-02 -4.600309208035469055e-02 -1.866473108530044556e-01 3.908329457044601440e-02 4.712007045745849609e-01 -3.103406131267547607e-01 7.743649184703826904e-03 2.955438792705535889e-01 1.661228090524673462e-01 5.098406225442886353e-02 1.748752892017364502e-01 -6.609871238470077515e-02 1.537808328866958618e-01 3.006691634654998779e-01 5.609523132443428040e-02 -1.030018702149391174e-01 -1.742474734783172607e-01 -1.587178111076354980e-01 -3.383201546967029572e-03 1.425804644823074341e-01 3.180833533406257629e-02
-1.368651818484067917e-02 5.778681114315986633e-02 -3.108751401305198669e-02 3.366507291793823242e-01 -1.198941990733146667e-01 -1.751702129840850830e-01 3.145689368247985840e-01 -1.288209557533264160e-01 2.871600538492202759e-02 5.735309794545173645e-02 -1.315108733251690865e-03 -4.772231355309486389e-02 -3.216931968927383423e-02 -7.521459460258483887e-02 1.179087087512016296e-01 5.882662534713745117e-01 -1.764186918735504150e-01 2.540887296199798584e-01 -2.165615558624267578e-02 8.166915923357009888e-02 1.660058945417404175e-01 1.211211010813713074e-01 1.529670953750610352e-01 2.840430736541748047e-01 -1.048190966248512268e-01 -5.203720927238464355e-02 -3.782626241445541382e-02 2.018420249223709106e-01 -7.176112383604049683e-03 3.977205231785774231e-02 -5.242021009325981140e-02 -1.978446096181869507e-01
5.200271680951118469e-02 9.048993885517120361e-02 -4.165698215365409851e-02 2.801067940890789032e-02 -5.069422535598278046e-03 -4.777473509311676025e-01 1.567805409431457520e-01 1.572279445827007294e-02 2.773610949516296387e-01 -8.924368023872375488e-02 2.200907468795776367e-01 -1.180244684219360352e-01 -4.109492897987365723e-02 2.126966370269656181e-03 1.460623741149902344e-01 1.849669069051742554e-01 -4.290250539779663086e-01 1.284996867179870605e-01 -5.307599157094955444e-02 1.029936894774436951e-01 1.729228645563125610e-01 -4.894847795367240906e-02 -9.955348819494247437e-02 -1.204048395156860352e-01 -3.212422132492065430e-01 -1.849130243062973022e-01 -8.777782320976257324e-02 -1.860177814960479736e-01 -5.565897375345230103e-02 1.796682775020599365e-01 7.097294926643371582e-02 -1.953702419996261597e-01
-1.363313645124435425e-01 1.533178091049194336e-01 2.737879455089569092e-01 -1.473133414983749390e-01 -4.035765305161476135e-02 -1.147967129945755005e-01 -1.455786754377186298e-03 -3.053941577672958374e-02 2.392839938402175903e-01 -2.012851536273956299e-01 3.238182961940765381e-01 8.484667539596557617e-02 -2.256057709455490112e-01 -2.960624694824218750e-01 2.875879406929016113e-02 1.919965893030166626e-01 -4.896881058812141418e-02 -7.302211225032806396e-02 1.192243024706840515e-01 2.953369915485382080e-01 1.085669249296188354e-01 5.740066245198249817e-02 -9.599001705646514893e-02 4.446179606020450592e-03 -3.212027549743652344e-01 -1.704733446240425110e-02 -2.699655592441558838e-01 -2.769290208816528320e-01 -6.758662313222885132e-02 1.364244222640991211e-01 -1.321583986282348633e-01 -1.796432435512542725e-01
5.666491761803627014e-02 3.773878812789916992e-01 9.762266278266906738e-02 4.969650506973266602e-02 1.612823307514190674e-01 3.217766806483268738e-02 2.213042676448822021e-01 1.698538511991500854e-01 -5.426490306854248047e-02 -1.896821409463882446e-01 2.403158098459243774e-01 1.701402477920055389e-02 -1.730730682611465454e-01 -1.634306162595748901e-01 1.021121293306350708e-01 1.376093178987503052e-01 -3.393652737140655518e-01 1.466952711343765259e-01 3.878206908702850342e-01 2.604328282177448273e-02 -1.144180372357368469e-01 -7.551970332860946655e-02 1.478386223316192627e-01 -3.128975033760070801e-01 6.627742201089859009e-02 2.471187412738800049e-01 -1.858523339033126831e-01 1.366785448044538498e-02 2.170293964445590973e-02 7.155166566371917725e-02 7.130483537912368774e-02 -1.315732300281524658e-01
-1.830237358808517456e-01 8.959285169839859009e-02 -1.153960525989532471e-01 1.315496563911437988e-01 1.279112398624420166e-01 2.218883782625198364e-01 7.337000966072082520e-02 1.128378696739673615e-02 2.358808070421218872e-01 -1.636103838682174683e-01 -1.253147572278976440e-01 2.751037776470184326e-01 1.052209660410881042e-01 -3.240694478154182434e-02 2.649307548999786377e-01 3.918371498584747314e-01 -2.188351005315780640e-01 1.375666558742523193e-01 1.518093347549438477e-01 1.383637785911560059e-01 -5.706973373889923096e-02 5.836689844727516174e-02 3.040683567523956299e-01 1.192865148186683655e-01 5.886858329176902771e-03 -4.571474343538284302e-02 -3.192614018917083740e-01 -7.769329100847244263e-02 2.038182914257049561e-01 4.126858711242675781e-02 3.274152800440788269e-02 -2.652305066585540771e-01
4.752055555582046509e-02 2.673406004905700684e-01 6.029606610536575317e-02 1.612465381622314453e-01 3.194954693317413330e-01 -6.931686773896217346e-03 1.282873153686523438e-01 5.438861995935440063e-02 1.457373946905136108e-01 -4.349057972431182861e-01 2.441340237855911255e-01 1.016449779272079468e-01 1.859518289566040039e-01 -2.260762453079223633e-01 -7.226827740669250488e-02 3.561547994613647461e-01 -1.407140791416168213e-01 3.815670311450958252e-02 1.018215268850326538e-01 1.425955593585968018e-01 -9.213483333587646484e-02 -2.324673086404800415e-01 4.612809047102928162e-02 -5.569703131914138794e-02 -2.011259645223617554e-01 1.700870245695114136e-01 2.516718506813049316e-01 1.488492731004953384e-02 -7.098087668418884277e-02 8.296442031860351562e-02 -7.012212276458740234e-02 -8.673680573701858521e-02
6.840945035219192505e-02 2.406145818531513214e-02 3.736015781760215759e-02 -8.689797669649124146e-02 1.186669766902923584e-01 2.721410393714904785e-01 9.244468063116073608e-02 -9.573888033628463745e-02 6.238283589482307434e-02 -1.269806269556283951e-02 4.241915643215179443e-01 4.185137525200843811e-02 7.046985626220703125e-02 -3.511852025985717773e-01 5.428937077522277832e-02 2.325467020273208618e-01 -2.039020806550979614e-01 8.874202519655227661e-02 2.628017067909240723e-01 1.078199073672294617e-01 3.166709840297698975e-02 2.715669274330139160e-01 1.006437987089157104e-01 1.823090910911560059e-01 2.084869742393493652e-01 2.718074917793273926e-01 6.289333570748567581e-03 -1.436726450920104980e-01 -1.730081439018249512e-01 1.298485230654478073e-02 3.040848672389984131e-01 4.534033592790365219e-03
1.119159609079360962e-01 2.995023429393768311e-01 8.355820178985595703e-02 1.336770690977573395e-02 -3.513209521770477295e-03 -7.406076788902282715e-02 1.118750274181365967e-01 1.681671142578125000e-01 4.390923306345939636e-02 -2.846548259258270264e-01 1.714753657579421997e-01 8.382894098758697510e-02 -5.614563822746276855e-02 -2.779641747474670410e-01 2.268530428409576416e-01 1.295882165431976318e-01 -2.350042611360549927e-01 1.556501239538192749e-01 4.378723502159118652e-01 -8.031686767935752869e-03 -6.065362319350242615e-02 -8.314826339483261108e-02 4.300876706838607788e-02 -2.680433392524719238e-01 1.942570805549621582e-01 1.707313954830169678e-01 -2.471548914909362793e-01 -1.470072865486145020e-01 -7.178555428981781006e-02 -2.384536527097225189e-02 1.568404287099838257e-01 -2.020323574542999268e-01
-7.093217223882675171e-02 2.137268036603927612e-01 -2.086975574493408203e-01 2.499465364962816238e-03 -8.758495002985000610e-02 -3.139553219079971313e-02 6.151476874947547913e-02 -1.362933069467544556e-01 2.358297854661941528e-01 2.886687777936458588e-02 1.900695711374282837e-01 2.083284407854080200e-01 -1.865085363388061523e-01 -1.889370381832122803e-01 6.913583725690841675e-02 3.028535544872283936e-01 -3.397566676139831543e-01 3.372401297092437744e-01 -1.867930032312870026e-02 -2.244505584239959717e-01 3.967781737446784973e-02 2.185267768800258636e-02 -1.716840453445911407e-02 -4.119976982474327087e-02 3.462696671485900879e-01 2.823174893856048584e-01 3.173082135617733002e-03 -1.198306679725646973e-01 1.631486713886260986e-01 1.307456046342849731e-01 -5.013905465602874756e-03 -1.735052615404129028e-01
-8.997580409049987793e-02 1.313320249319076538e-01 1.187433674931526184e-01 -4.847223684191703796e-02 2.402944564819335938e-01 -9.620621055364608765e-02 8.766032755374908447e-02 -2.461208254098892212e-01 1.938699036836624146e-01 -2.200453877449035645e-01 -3.412976115942001343e-02 7.851358503103256226e-02 2.533397078514099121e-01 -3.189499080181121826e-01 -3.731708824634552002e-01 1.454979032278060913e-01 -1.760965436697006226e-01 -6.202843040227890015e-02 2.094486057758331299e-01 7.095278054475784302e-02 -6.923833489418029785e-02 -1.225072890520095825e-02 5.567729100584983826e-02 2.300096601247787476e-01 -4.868157207965850830e-02 3.009045422077178955e-01 -2.377669513225555420e-01 8.422421663999557495e-02 -2.890836298465728760e-01 5.690193548798561096e-02 6.056523323059082031e-02 -1.074912548065185547e-01
-9.101446717977523804e-02 2.140130400657653809e-01 -1.845731139183044434e-01 1.403467506170272827e-01 -1.711331754922866821e-01 -3.075639605522155762e-01 2.597733736038208008e-01 -1.697659306228160858e-02 3.490960001945495605e-01 -2.022012174129486084e-01 1.559378206729888916e-01 -8.556752651929855347e-02 9.590655565261840820e-02 -9.501712396740913391e-03 1.774490475654602051e-01 3.503055870532989502e-02 -1.095994189381599426e-01 7.908672839403152466e-02 1.741121858358383179e-01 3.419586420059204102e-01 -2.790323495864868164e-01 1.434152722358703613e-01 -3.087790682911872864e-02 1.391327530145645142e-01 -2.626966126263141632e-02 1.401425898075103760e-01 -2.086155712604522705e-01 -1.619064360857009888e-01 -1.714464873075485229e-01 -5.299488082528114319e-02 1.467083841562271118e-01 -1.898858994245529175e-01
1.797423809766769409e-01 3.006323985755443573e-02 -1.671494217589497566e-03 2.185264229774475098e-02 -2.533708810806274414e-01 -2.182408273220062256e-01 9.243825078010559082e-02 -1.968005895614624023e-01 2.794106863439083099e-02 -2.304847538471221924e-02 5.637276917695999146e-02 -2.642033994197845459e-01 3.227682784199714661e-02 -2.824757993221282959e-01 -2.262376546859741211e-01 3.344793915748596191e-01 -6.853643059730529785e-02 1.448052525520324707e-01 1.841406971216201782e-01 -4.029843583703041077e-02 -1.189719140529632568e-01 -2.645563781261444092e-01 3.151331245899200439e-01 -4.915587976574897766e-02 1.592695862054824829e-01 9.636851400136947632e-02 1.082779746502637863e-02 -1.071609556674957275e-01 -2.016001641750335693e-01 2.375159114599227905e-01 2.788773477077484131e-01 -1.444625705480575562e-01
-1.546491086483001709e-01 2.122371941804885864e-01 2.515990436077117920e-01 1.350738108158111572e-01 1.551254540681838989e-01 -1.956470124423503876e-02 3.593258559703826904e-02 -3.031661510467529297e-01 1.821951717138290405e-01 -1.449829638004302979e-01 -6.435073912143707275e-02 6.259014457464218140e-02 -2.335793077945709229e-01 -2.742104530334472656e-01 1.540688127279281616e-01 2.350724935531616211e-01 -4.706873744726181030e-02 1.543464958667755127e-01 -1.160426065325737000e-02 -4.480662569403648376e-02 -8.782275021076202393e-03 -2.771686017513275146e-01 4.039398208260536194e-02 1.220645979046821594e-01 -1.941951215267181396e-01 3.160613477230072021e-01 -1.921363323926925659e-01 -1.557255536317825317e-01 -3.000882267951965332e-01 1.195496171712875366e-01 9.959462285041809082e-02 -1.617866009473800659e-01
1.985350996255874634e-01 5.498967692255973816e-02 -1.902969479560852051e-01 7.759248465299606323e-02 -3.964004293084144592e-02 -2.493954300880432129e-01 9.362478554248809814e-02 -8.416986465454101562e-02 2.396214008331298828e-01 1.745647564530372620e-02 -1.894500665366649628e-02 -2.045010477304458618e-01 -7.738032937049865723e-02 -1.483351141214370728e-01 6.280823051929473877e-02 4.524393081665039062e-01 -2.103842496871948242e-01 2.620998919010162354e-01 -4.002191126346588135e-02 -1.822203844785690308e-01 -1.158197522163391113e-01 -1.040868684649467468e-01 1.901319622993469238e-01 -7.548184599727392197e-03 3.506985008716583252e-01 1.284845322370529175e-01 -1.031015142798423767e-01 -1.224264949560165405e-01 -3.051527440547943115e-01 5.959223583340644836e-02 1.285254359245300293e-01 -1.124423742294311523e-01
3.634195923805236816e-01 -1.130369231104850769e-01 5.220873281359672546e-03 2.153628617525100708e-01 3.542762249708175659e-02 -2.123344987630844116e-01 4.266631230711936951e-02 -2.225974053144454956e-01 2.616665959358215332e-01 -6.092450930736958981e-04 1.597136706113815308e-01 -8.499229699373245239e-02 -1.386625468730926514e-01 -1.958244293928146362e-01 1.687447875738143921e-01 3.514722287654876709e-01 -1.733990758657455444e-01 7.268061488866806030e-02 4.103463608771562576e-03 1.298400908708572388e-01 1.597375571727752686e-01 6.975596398115158081e-02 -7.399287074804306030e-02 2.948499917984008789e-01 -1.424685865640640259e-01 6.665680557489395142e-02 -1.318928599357604980e-01 -1.538583487272262573e-01 3.014050126075744629e-01 2.470298558473587036e-01 2.008008398115634918e-02 -8.453804999589920044e-02
8.521795272827148438e-03 4.767925441265106201e-01 1.113726422190666199e-01 6.374335289001464844e-02 1.856859177350997925e-01 -4.148822277784347534e-02 1.856082081794738770e-01 -9.946358203887939453e-02 -1.299801170825958252e-01 -1.097486466169357300e-01 2.616988420486450195e-01 -1.096252650022506714e-01 -2.521591447293758392e-02 -9.010901302099227905e-02 -1.664795577526092529e-01 2.328652292490005493e-01 -3.760528191924095154e-02 4.325801134109497070e-01 -5.136060342192649841e-02 3.826941549777984619e-02 2.135532945394515991e-01 -1.684666983783245087e-02 2.293514907360076904e-01 3.779458999633789062e-02 1.790513545274734497e-01 1.144356876611709595e-01 -4.739261791110038757e-02 -2.007270455360412598e-01 -4.488886892795562744e-02 2.544743716716766357e-01 1.604225337505340576e-01 -5.179679393768310547e-02
3.694221749901771545e-02 -4.588790982961654663e-02 9.935789555311203003e-02 -4.793705046176910400e-02 -2.677932009100914001e-02 6.161082163453102112e-02 -1.162151843309402466e-01 -4.978648200631141663e-02 3.679515719413757324e-01 -3.894072026014328003e-02 -7.931341230869293213e-02 -1.106858178973197937e-01 2.208319604396820068e-01 -1.670450419187545776e-01 5.809989944100379944e-02 3.110339939594268799e-01 -5.369344353675842285e-01 1.437395364046096802e-01 -9.989285469055175781e-02 1.200227215886116028e-01 1.315409392118453979e-01 3.409943729639053345e-02 -8.747576177120208740e-02 -1.614850945770740509e-02 1.035176366567611694e-01 3.686589375138282776e-02 -3.871981799602508545e-01 -8.508627116680145264e-02 -2.470929920673370361e-01 1.658808588981628418e-01 8.489727228879928589e-02 -8.299572765827178955e-02
7.672111690044403076e-02 9.449799358844757080e-02 -1.372017152607440948e-02 8.996019139885902405e-03 1.001187413930892944e-01 -1.647381037473678589e-01 1.625390052795410156e-01 -1.866990774869918823e-01 -1.560768932104110718e-01 -2.931540608406066895e-01 2.942681014537811279e-01 1.467966735363006592e-01 1.550102382898330688e-01 -1.389885600656270981e-02 2.388192713260650635e-01 5.155267715454101562e-01 -2.434204220771789551e-01 -6.208202615380287170e-02 7.100540399551391602e-02 -1.692866086959838867e-01 -8.613585680723190308e-02 6.266872584819793701e-02 7.137891650199890137e-02 1.346669048070907593e-01 -1.743634492158889771e-01 6.084761023521423340e-02 -4.307096451520919800e-02 1.845170110464096069e-01 -2.564610242843627930e-01 7.958919554948806763e-02 1.700600832700729370e-01 -1.363555192947387695e-01
1.140799149870872498e-01 4.845681414008140564e-02 7.824120670557022095e-02 1.789679974317550659e-01 -6.959129124879837036e-02 -2.528744637966156006e-01 -1.792634464800357819e-02 4.110882058739662170e-02 1.981637030839920044e-01 -3.195196986198425293e-01 2.311284691095352173e-01 5.629426240921020508e-02 3.961583599448204041e-02 6.858950108289718628e-02 -3.175687789916992188e-02 5.289484262466430664e-01 -6.523625552654266357e-02 2.167290896177291870e-01 -1.585013791918754578e-02 9.297462552785873413e-02 -2.019498310983181000e-02 -2.507228255271911621e-01 8.808733522891998291e-02 1.882165111601352692e-02 2.008220404386520386e-01 9.825648367404937744e-02 -2.010221034288406372e-01 -1.894696652889251709e-01 5.310981348156929016e-02 -2.093461751937866211e-01 -2.221598103642463684e-02 -2.927933037281036377e-01
-3.065946102142333984e-01 3.111294806003570557e-01 2.160364687442779541e-01 1.878422051668167114e-01 1.435916870832443237e-01 -6.413886696100234985e-02 3.074556589126586914e-01 6.532333325594663620e-03 2.545424103736877441e-01 1.820234060287475586e-01 2.485173493623733521e-01 1.169164851307868958e-01 -5.259525403380393982e-02 -2.932301163673400879e-01 1.078828722238540649e-01 1.087419837713241577e-01 -9.298166632652282715e-02 5.598358437418937683e-02 9.328569471836090088e-02 7.693028450012207031e-02 9.467385709285736084e-02 5.336574092507362366e-02 -1.741722524166107178e-01 2.674447000026702881e-01 -1.240555718541145325e-01 -1.643748953938484192e-02 -3.393653780221939087e-03 -2.630040049552917480e-01 -5.281241610646247864e-02 2.905786931514739990e-01 4.626754298806190491e-02 -8.992734551429748535e-02
1.097306236624717712e-01 3.447677493095397949e-01 6.560922414064407349e-02 1.193621456623077393e-01 1.587505340576171875e-01 3.060968220233917236e-02 1.502255052328109741e-01 5.090809985995292664e-02 2.339533716440200806e-01 -1.371983140707015991e-01 1.712376773357391357e-01 1.386638283729553223e-01 -1.866523027420043945e-01 -3.950099349021911621e-01 2.276167720556259155e-01 6.093567237257957458e-02 -2.720592021942138672e-01 2.064873427152633667e-01 2.290610820055007935e-01 4.618711397051811218e-02 -7.109560538083314896e-03 6.830117851495742798e-02 1.626349836587905884e-01 -3.210413753986358643e-01 1.343150287866592407e-01 1.489166617393493652e-01 -2.308887839317321777e-01 -2.854730747640132904e-02 1.096677482128143311e-01 -9.523568674921989441e-03 1.059672236442565918e-01 8.698091655969619751e-02
1.148596629500389099e-01 3.763556852936744690e-02 1.926245391368865967e-01 2.659404277801513672e-01 -4.584584385156631470e-02 1.963724344968795776e-01 2.817176096141338348e-02 1.558958142995834351e-01 2.553564906120300293e-01 -9.093748778104782104e-02 6.805808842182159424e-02 3.291976638138294220e-03 1.234341412782669067e-02 -3.134401440620422363e-01 -4.902729019522666931e-02 2.559970021247863770e-01 -4.233455061912536621e-01 1.579661071300506592e-01 2.152498662471771240e-01 -6.089558079838752747e-02 9.926377236843109131e-02 5.105153098702430725e-02 -1.365586817264556885e-01 -6.572014186531305313e-03 -5.139450728893280029e-02 1.371193379163742065e-01 -4.664397537708282471e-01 -4.081524908542633057e-02 1.630930006504058838e-01 9.160476177930831909e-02 6.324929744005203247e-02 -4.810346290469169617e-02
1.672135591506958008e-01 -3.850992396473884583e-02 3.344919979572296143e-01 9.072180837392807007e-03 -3.053240776062011719e-01 -3.345897793769836426e-02 1.351606249809265137e-01 -2.678374946117401123e-01 9.798753261566162109e-02 -1.077134609222412109e-01 2.577491998672485352e-01 -6.273239850997924805e-02 9.463851898908615112e-02 1.129364245571196079e-04 -1.021799892187118530e-01 2.716827392578125000e-01 -2.373342365026473999e-01 -8.464254438877105713e-02 -1.335597783327102661e-01 -2.488489449024200439e-02 -4.819816723465919495e-02 -8.579367399215698242e-02 7.477786391973495483e-02 1.437453776597976685e-01 -1.257341820746660233e-02 2.788909375667572021e-01 -7.524016499519348145e-02 2.568238377571105957e-01 -1.370083093643188477e-01 5.227965861558914185e-02 2.985497713088989258e-01 -3.337329626083374023e-01
1.847214251756668091e-01 1.124769598245620728e-01 -1.761674880981445312e-02 2.055381089448928833e-01 3.740031272172927856e-02 -1.158709377050399780e-01 6.034620106220245361e-02 -7.501386106014251709e-02 9.611107409000396729e-03 -6.688404828310012817e-02 1.273532956838607788e-01 -8.791411668062210083e-02 1.473021209239959717e-01 5.869939550757408142e-02 1.078370809555053711e-01 5.030298233032226562e-01 -2.960431277751922607e-01 3.357987105846405029e-01 1.303903311491012573e-01 1.141534820199012756e-01 -2.094530686736106873e-02 1.345113217830657959e-01 2.078561671078205109e-02 3.884566128253936768e-01 1.973332837224006653e-02 1.907438039779663086e-01 -1.126631051301956177e-01 2.502198219299316406e-01 -1.059882119297981262e-01 -8.475310355424880981e-02 1.494830697774887085e-01 -1.229519546031951904e-01
1.009579896926879883e-01 -1.003828570246696472e-01 4.140704870223999023e-02 6.781716644763946533e-02 -2.256529927253723145e-01 3.142279759049415588e-02 8.977169170975685120e-03 -3.848891332745552063e-02 2.544962167739868164e-01 -1.075808480381965637e-01 -5.236693099141120911e-02 -1.478442251682281494e-01 2.289779782295227051e-01 -1.720219105482101440e-01 1.537296338938176632e-03 2.456635832786560059e-01 -6.014940142631530762e-01 5.274747684597969055e-02 8.062440156936645508e-02 2.635459601879119873e-01 1.367145329713821411e-01 2.108411043882369995e-01 4.044820368289947510e-02 -2.421086467802524567e-02 -7.288216799497604370e-02 2.343253418803215027e-02 -3.519199192523956299e-01 -4.840016737580299377e-02 -1.399347335100173950e-01 7.506969571113586426e-02 1.152232661843299866e-01 1.359373517334461212e-02
1.394067853689193726e-01 9.417514503002166748e-02 8.959853090345859528e-03 3.285986781120300293e-01 8.879900723695755005e-02 4.433790687471628189e-03 1.587088108062744141e-01 4.139671102166175842e-02 7.339668273925781250e-02 2.002441696822643280e-02 4.078080654144287109e-01 -1.284922361373901367e-01 9.290461242198944092e-02 -2.147026956081390381e-01 2.192799001932144165e-01 2.679986655712127686e-01 -1.558047831058502197e-01 1.975032687187194824e-01 -2.740007266402244568e-02 -8.538269437849521637e-03 1.246739253401756287e-01 8.673643320798873901e-02 2.611640095710754395e-01 1.192924678325653076e-01 -2.872367203235626221e-01 2.120922803878784180e-01 7.141846418380737305e-02 -1.806362271308898926e-01 1.564896404743194580e-01 3.053522706031799316e-01 2.918634004890918732e-02 -1.103709936141967773e-01
-4.317787289619445801e-02 6.128262728452682495e-02 -5.552311986684799194e-02 3.276529014110565186e-01 5.030904710292816162e-02 -8.289783447980880737e-02 1.089744493365287781e-01 -6.890499591827392578e-02 2.638254165649414062e-01 -2.618058621883392334e-01 6.676916778087615967e-02 3.320986628532409668e-01 -1.527208834886550903e-01 1.617619842290878296e-01 9.954338520765304565e-02 4.102276861667633057e-01 -2.975716441869735718e-02 1.664055883884429932e-01 1.279064565896987915e-01 1.965715587139129639e-01 8.798886835575103760e-02 -9.824332594871520996e-02 2.630577683448791504e-01 3.263867646455764771e-02 1.838314384222030640e-01 1.307598054409027100e-01 -1.078374311327934265e-01 -9.936930239200592041e-02 -1.652527600526809692e-01 1.801295578479766846e-01 -5.299429967999458313e-02 -2.667218446731567383e-01
1.627708971500396729e-01 7.919944822788238525e-02 9.972456097602844238e-02 3.750468194484710693e-01 2.961742319166660309e-02 1.090981364250183105e-01 2.181825786828994751e-01 4.498352482914924622e-02 1.640466898679733276e-01 -1.173335388302803040e-01 2.205143570899963379e-01 2.332679480314254761e-01 -1.993222832679748535e-01 -6.750968168489634991e-04 -3.119905013591051102e-03 6.138588190078735352e-01 -1.936629042029380798e-02 3.078078329563140869e-01 4.445284605026245117e-02 -6.073965132236480713e-02 -2.512849122285842896e-02 -6.554172933101654053e-02 6.687896698713302612e-02 5.591004341840744019e-02 3.908419050276279449e-03 1.909055002033710480e-02 -6.168650463223457336e-03 -8.674670010805130005e-02 1.122683659195899963e-01 1.663010120391845703e-01 -1.463797092437744141e-01 -1.048719063401222229e-01
-5.800800770521163940e-02 2.182127237319946289e-01 2.742108404636383057e-01 2.678753137588500977e-01 -1.679820418357849121e-01 -1.513908505439758301e-01 1.096054986119270325e-01 -1.347782090306282043e-02 2.063965648412704468e-01 -3.476336598396301270e-02 8.137596398591995239e-02 7.285617291927337646e-02 2.423911690711975098e-01 -6.961707025766372681e-02 3.368267714977264404e-01 9.371272474527359009e-02 -2.285549938678741455e-01 2.389316409826278687e-01 7.764658890664577484e-03 1.125069856643676758e-01 -9.041858464479446411e-02 -9.268158674240112305e-02 4.044777154922485352e-02 -6.871226429939270020e-02 2.160364985466003418e-01 1.974428072571754456e-02 -3.100498318672180176e-01 -2.268623113632202148e-01 2.226971983909606934e-01 -1.207467634230852127e-02 1.877806037664413452e-01 -2.689567208290100098e-01
1.954532563686370850e-01 8.728896826505661011e-02 1.500350385904312134e-01 1.232475191354751587e-01 -1.238909214735031128e-01 -1.019221916794776917e-01 1.389033049345016479e-01 3.502912074327468872e-02 -7.233493961393833160e-03 -5.220044404268264771e-02 3.378658294677734375e-01 -4.587393999099731445e-02 7.700421847403049469e-03 -1.274027824401855469e-01 4.148855060338973999e-02 5.013958215713500977e-01 1.160815656185150146e-01 2.463084161281585693e-01 1.338579207658767700e-01 2.302958220243453979e-01 -9.105289727449417114e-02 -1.616716235876083374e-01 2.946406006813049316e-01 1.368115544319152832e-01 1.680072396993637085e-01 1.837069988250732422e-01 -5.076740682125091553e-02 -1.894647628068923950e-01 7.157471030950546265e-02 3.271801769733428955e-02 1.265715658664703369e-01 -2.721334397792816162e-01
1.196721568703651428e-01 1.713999807834625244e-01 3.997385874390602112e-02 1.969423145055770874e-02 3.199842572212219238e-01 1.804232597351074219e-01 7.273750007152557373e-02 -8.216767758131027222e-02 2.885050177574157715e-01 -1.255202740430831909e-01 2.932426333427429199e-01 2.133127599954605103e-01 1.353602856397628784e-01 -4.267875254154205322e-01 1.344659924507141113e-01 1.658728420734405518e-01 -1.778697818517684937e-01 1.272303750738501549e-03 2.231449037790298462e-01 1.369714885950088501e-01 1.922613084316253662e-01 -1.293163150548934937e-01 -7.584264129400253296e-02 -9.765398502349853516e-02 -2.998573780059814453e-01 5.580801516771316528e-02 5.964307859539985657e-02 -8.173155784606933594e-02 -1.202490478754043579e-01 1.726650446653366089e-01 -9.786158800125122070e-02 -6.704536080360412598e-02
-1.442682649940252304e-02 -2.539548277854919434e-02 2.081702798604965210e-01 1.627645194530487061e-01 7.707037031650543213e-02 1.018496602773666382e-01 3.425148501992225647e-02 -3.976664692163467407e-02 -3.208910301327705383e-02 -1.294754892587661743e-01 3.931444510817527771e-02 2.033806741237640381e-01 -6.388153880834579468e-02 -1.074145212769508362e-01 1.149680241942405701e-01 4.776559770107269287e-01 -5.942575633525848389e-02 -1.198919788002967834e-01 2.906020283699035645e-01 -5.610561370849609375e-02 -2.374470978975296021e-02 -4.098252579569816589e-02 -1.816324889659881592e-01 2.215884029865264893e-01 -1.179762780666351318e-01 -9.488848596811294556e-02 -2.164739668369293213e-01 8.526608347892761230e-02 -4.437636733055114746e-01 1.478329598903656006e-01 3.178173303604125977e-01 -7.666399329900741577e-02
-1.384497135877609253e-01 4.093276262283325195e-01 3.601507246494293213e-01 2.963696718215942383e-01 -4.880636930465698242e-02 -3.525665104389190674e-01 2.532511577010154724e-02 -1.410661935806274414e-01 2.785094678401947021e-01 -3.374883905053138733e-02 1.823712140321731567e-01 -2.288387157022953033e-02 1.151640340685844421e-01 -2.308302521705627441e-01 7.643272727727890015e-02 2.036761343479156494e-01 -1.710884831845760345e-02 -2.527915835380554199e-01 -7.587795704603195190e-02 6.276562809944152832e-02 -4.554528370499610901e-02 1.571890525519847870e-02 4.090566933155059814e-02 1.796824187040328979e-01 -8.503566682338714600e-02 2.153566628694534302e-01 -1.474079787731170654e-01 -6.224965304136276245e-02 -9.055185317993164062e-02 3.477016463875770569e-02 -1.517910361289978027e-01 1.776280626654624939e-02
-8.167149499058723450e-03 2.385791987180709839e-01 1.049240753054618835e-01 5.032733455300331116e-02 -1.523846834897994995e-01 -1.717561297118663788e-02 2.138138189911842346e-02 5.424971878528594971e-02 2.011667005717754364e-02 -1.079497635364532471e-01 3.237233757972717285e-01 1.033732965588569641e-01 -6.513092666864395142e-02 2.374192699790000916e-02 -1.341056823730468750e-01 5.049641728401184082e-01 -4.650584161281585693e-01 4.930892214179039001e-02 -1.080084443092346191e-01 6.749000400304794312e-02 1.513417214155197144e-01 -5.757581442594528198e-02 2.424186766147613525e-01 3.368423134088516235e-02 -1.202943995594978333e-01 2.181815057992935181e-01 8.553736656904220581e-02 -2.283181995153427124e-01 8.748862892389297485e-02 2.135021537542343140e-01 -2.292813546955585480e-02 -3.000932559370994568e-02
-5.692365020513534546e-02 3.000560700893402100e-01 -5.885621905326843262e-02 1.243870481848716736e-01 2.088520079851150513e-01 1.591879874467849731e-01 3.012091815471649170e-01 -1.152249351143836975e-01 6.380695104598999023e-02 1.777582466602325439e-01 2.802562117576599121e-01 1.844251751899719238e-01 8.436085656285285950e-03 -5.026645660400390625e-01 1.463643088936805725e-02 1.973376572132110596e-01 -1.084902286529541016e-01 1.511514466255903244e-02 2.481393516063690186e-01 2.213794887065887451e-01 -2.495743893086910248e-02 9.619802981615066528e-02 -3.555663675069808960e-02 4.964890889823436737e-03 -2.016661763191223145e-01 5.397661030292510986e-02 1.956783384084701538e-01 -5.561437457799911499e-02 3.082108683884143829e-03 2.148831039667129517e-01 -3.098410926759243011e-02 -9.404784440994262695e-02
-2.992273122072219849e-02 2.432842105627059937e-01 5.816498398780822754e-02 -5.515502765774726868e-02 -8.933506906032562256e-02 9.533398598432540894e-02 1.747076362371444702e-01 -1.056360825896263123e-01 1.063456237316131592e-01 -2.417787909507751465e-02 -7.861112058162689209e-02 -6.499234586954116821e-02 2.205972522497177124e-01 -5.343941450119018555e-01 1.956228166818618774e-03 2.091452181339263916e-01 -3.003286421298980713e-01 2.172446250915527344e-01 -1.818583756685256958e-01 -1.752193272113800049e-01 -1.102535575628280640e-01 -9.156252443790435791e-02 -1.891661733388900757e-01 -1.052296087145805359e-01 -4.062829166650772095e-02 6.268568336963653564e-02 -1.934622973203659058e-01 1.248680651187896729e-01 -1.420471370220184326e-01 6.818062067031860352e-02 -1.926549971103668213e-01 -2.921515703201293945e-01
2.889509126543998718e-02 8.248155564069747925e-02 3.649464547634124756e-01 5.953196436166763306e-02 1.356536746025085449e-01 -2.602508366107940674e-01 2.252052724361419678e-01 -2.364196628332138062e-02 1.659929305315017700e-01 -1.732549518346786499e-01 -8.026012033224105835e-02 2.868819534778594971e-01 -1.108856648206710815e-01 -3.645487129688262939e-01 -9.037959575653076172e-02 2.228437811136245728e-01 -4.481050372123718262e-02 1.041458994150161743e-01 -9.205369651317596436e-02 1.274384111166000366e-01 -7.303706556558609009e-02 -8.805769681930541992e-02 9.346535801887512207e-02 1.751573532819747925e-01 -1.122417822480201721e-01 3.419532477855682373e-01 -2.756547033786773682e-01 -3.183080255985260010e-02 -2.398389428853988647e-01 7.938827574253082275e-02 -9.108345955610275269e-02 1.290029846131801605e-02
-1.670811027288436890e-01 3.512127399444580078e-01 3.043608963489532471e-01 1.227677538990974426e-01 4.649482667446136475e-02 -2.247830182313919067e-01 2.063796296715736389e-02 -5.032734945416450500e-02 1.458127796649932861e-01 -2.900300361216068268e-02 1.586111932992935181e-01 1.296740919351577759e-01 -7.555758114904165268e-03 -2.258697748184204102e-01 3.842386184260249138e-03 2.373238801956176758e-01 -1.697536855936050415e-01 -2.076473087072372437e-01 4.811418801546096802e-02 1.279486119747161865e-01 1.387568861246109009e-01 -1.004422269761562347e-02 -1.312180422246456146e-02 3.005017153918743134e-02 -1.662700772285461426e-01 3.998974263668060303e-01 -2.078295201063156128e-01 -1.815595477819442749e-01 -3.313264250755310059e-01 1.616414636373519897e-01 -4.219548776745796204e-02 3.788910806179046631e-02
1.443349849432706833e-02 1.373515576124191284e-01 2.215985059738159180e-01 1.681743711233139038e-01 -2.890278398990631104e-01 2.992121689021587372e-02 2.622135281562805176e-01 -4.677971005439758301e-01 1.231307536363601685e-01 8.178560435771942139e-02 -1.000540852546691895e-01 4.417546559125185013e-03 3.114802390336990356e-02 -8.643057197332382202e-02 -1.391667425632476807e-01 2.280672937631607056e-01 -3.465406596660614014e-01 -8.704365044832229614e-02 7.111725956201553345e-02 -5.084541067481040955e-02 -1.124538555741310120e-01 -1.441266387701034546e-01 1.993877440690994263e-01 1.132398769259452820e-01 3.024653531610965729e-02 -1.053755357861518860e-01 1.214298419654369354e-03 9.525117278099060059e-02 -9.595866501331329346e-02 2.841523885726928711e-01 2.131267786026000977e-01 -2.050326913595199585e-01
8.805959671735763550e-02 2.435523085296154022e-02 2.284141480922698975e-01 -1.096106320619583130e-02 -1.258144229650497437e-01 -4.268523678183555603e-02 1.632473319768905640e-01 -1.254990547895431519e-01 -1.009461702778935432e-03 -3.792840242385864258e-02 1.151485294103622437e-01 1.350961923599243164e-01 3.013072013854980469e-01 3.818200901150703430e-02 -2.636470496654510498e-01 3.389998972415924072e-01 -1.828622519969940186e-01 3.298507034778594971e-01 4.215160384774208069e-02 2.662432789802551270e-01 8.379965275526046753e-02 1.657686978578567505e-01 -2.101216465234756470e-01 -9.562721848487854004e-02 -3.881270289421081543e-01 3.702880442142486572e-02 -1.610714942216873169e-01 -1.474184636026620865e-02 -1.271832883358001709e-01 3.802521899342536926e-02 1.782757788896560669e-01 -1.985082477331161499e-01
8.293569087982177734e-02 2.057172805070877075e-01 -1.065071299672126770e-01 2.721235156059265137e-01 1.806728243827819824e-01 -3.853080570697784424e-01 3.354065418243408203e-01 3.257959382608532906e-03 2.752844095230102539e-01 -2.281250990927219391e-02 2.047270089387893677e-01 1.508222054690122604e-02 -7.174169272184371948e-02 -4.306566342711448669e-02 6.998544186353683472e-02 1.584195792675018311e-01 -3.242074549198150635e-01 2.947455737739801407e-03 -1.578598767518997192e-01 2.313943356275558472e-01 8.664663136005401611e-02 -2.291187345981597900e-01 -1.059377416968345642e-01 -1.065023466944694519e-01 -2.026655673980712891e-01 -1.971402913331985474e-01 -4.632318392395973206e-02 6.372319068759679794e-03 -5.452216789126396179e-02 5.902915447950363159e-02 8.570929989218711853e-03 -2.480922192335128784e-01
1.846307329833507538e-02 3.407826125621795654e-01 1.956515163183212280e-01 1.985116153955459595e-01 2.606417424976825714e-02 1.632743328809738159e-02 1.610542982816696167e-01 6.722158938646316528e-02 2.972182445228099823e-02 -6.935811787843704224e-02 1.331573873758316040e-01 8.404082804918289185e-02 5.916526913642883301e-02 -1.580068767070770264e-01 2.053195685148239136e-01 8.593315631151199341e-02 -2.816268801689147949e-01 2.276562005281448364e-01 2.994601130485534668e-01 4.257197305560112000e-02 -1.523274481296539307e-01 -3.222874947823584080e-04 2.657731473445892334e-01 -2.480943351984024048e-01 3.548162803053855896e-02 8.006870746612548828e-02 -3.849947154521942139e-01 -1.191202625632286072e-01 2.042097151279449463e-01 1.717190891504287720e-01 1.471617966890335083e-01 -1.581014245748519897e-01
2.543626725673675537e-01 1.371627599000930786e-01 3.538575172424316406e-01 2.687112689018249512e-01 1.173509471118450165e-02 5.075773969292640686e-02 1.781187206506729126e-01 5.873395875096321106e-02 3.754479885101318359e-01 -1.083945780992507935e-01 7.732193917036056519e-02 9.115812927484512329e-02 -1.200724318623542786e-01 -1.912788301706314087e-01 -2.458674907684326172e-01 1.496779732406139374e-03 -3.444276750087738037e-01 -6.890197843313217163e-02 1.145862191915512085e-01 -1.664714664220809937e-01 -3.213720023632049561e-02 -1.097849849611520767e-02 -1.348366141319274902e-01 1.573634333908557892e-02 7.767496258020401001e-02 2.051004916429519653e-01 -2.954372465610504150e-01 3.212906792759895325e-02 -2.074208259582519531e-01 -3.161482140421867371e-02 1.237682625651359558e-01 -1.521807610988616943e-01
8.946833014488220215e-02 1.789285093545913696e-01 1.158744990825653076e-01 8.342318236827850342e-03 4.969202727079391479e-02 3.031848743557929993e-02 6.117228791117668152e-02 1.983117312192916870e-01 1.904132366180419922e-01 -2.850257158279418945e-01 2.423671483993530273e-01 -2.248745970427989960e-02 -4.154006019234657288e-02 -3.087078630924224854e-01 2.553866803646087646e-01 1.159548014402389526e-01 -2.515957057476043701e-01 2.942309379577636719e-01 3.245894014835357666e-01 -8.798389881849288940e-02 -4.874387383460998535e-02 4.075030237436294556e-02 2.346383035182952881e-01 -2.095127403736114502e-01 8.748255670070648193e-02 2.014480829238891602e-01 -3.474466502666473389e-01 -5.015549436211585999e-02 9.220515191555023193e-02 7.541721221059560776e-03 3.263345360755920410e-02 2.313571050763130188e-02
3.392002731561660767e-02 2.384268492460250854e-01 2.159027308225631714e-01 -3.802261129021644592e-02 2.780726552009582520e-01 -2.363459467887878418e-01 4.103110134601593018e-01 -1.576153337955474854e-01 -1.658402979373931885e-01 -2.104552090167999268e-01 1.584678441286087036e-01 -3.192210569977760315e-02 -2.736324444413185120e-02 -6.448093336075544357e-03 -1.257622539997100830e-01 3.121043443679809570e-01 -1.424331665039062500e-01 -5.318528413772583008e-02 1.479928032495081425e-03 6.719678640365600586e-02 -1.110852360725402832e-01 1.677028387784957886e-01 1.958514302968978882e-01 1.129362061619758606e-01 -2.260263860225677490e-01 2.865467667579650879e-01 -8.861495554447174072e-02 1.015321314334869385e-01 -2.844636142253875732e-01 -6.666239933110773563e-04 -6.372142583131790161e-02 -8.432595990598201752e-03
7.953204214572906494e-03 1.714388430118560791e-01 -7.562988251447677612e-02 3.467558622360229492e-01 6.259602308273315430e-02 -1.999914646148681641e-01 2.044186145067214966e-01 1.866325438022613525e-01 3.690069019794464111e-01 -1.558945029973983765e-01 1.782767660915851593e-02 3.124413192272186279e-01 -6.056156381964683533e-02 9.275390207767486572e-02 -8.664338290691375732e-02 2.580774128437042236e-01 -2.722589969635009766e-01 2.010153234004974365e-01 1.741708368062973022e-01 6.250127404928207397e-02 -1.485734246671199799e-02 -2.690054178237915039e-01 8.517918735742568970e-02 8.632615208625793457e-02 5.841949209570884705e-02 -1.184789538383483887e-01 -1.541494131088256836e-01 2.629950344562530518e-01 1.208257600665092468e-01 9.600633382797241211e-02 -1.995218917727470398e-02 -9.276206046342849731e-02
7.319667842239141464e-03 1.167279407382011414e-01 9.510669857263565063e-03 -1.180863156914710999e-01 -2.815279662609100342e-01 -1.589974761009216309e-02 2.556231617927551270e-01 -2.015731930732727051e-01 3.002123534679412842e-01 1.447191368788480759e-02 9.926982223987579346e-02 3.208070993423461914e-01 1.587270945310592651e-02 -2.216933518648147583e-01 7.571662962436676025e-02 2.392880469560623169e-01 -3.777952790260314941e-01 2.891240715980529785e-01 -6.540594249963760376e-02 -1.213800609111785889e-01 -2.363702803850173950e-01 8.286913484334945679e-02 -2.295392006635665894e-02 3.363836929202079773e-02 3.026376478374004364e-02 -8.531363308429718018e-02 1.636456847190856934e-01 -2.604561857879161835e-02 -2.520339787006378174e-01 8.107604086399078369e-02 -4.285807907581329346e-02 -2.323503047227859497e-01
4.687948152422904968e-02 -2.803000994026660919e-02 9.692116081714630127e-02 2.242917567491531372e-02 -6.495071202516555786e-02 -2.908561006188392639e-02 4.035206884145736694e-02 9.452182054519653320e-02 2.817486226558685303e-01 5.487278848886489868e-02 7.277906686067581177e-02 -3.774353489279747009e-02 -4.054774530231952667e-03 -1.430743485689163208e-01 1.435150392353534698e-03 3.184156715869903564e-01 -5.485646128654479980e-01 -2.368668839335441589e-02 9.741765260696411133e-02 1.328510642051696777e-01 1.246916595846414566e-02 9.844369441270828247e-02 -1.882131844758987427e-01 5.700561031699180603e-02 2.186032235622406006e-01 7.514182478189468384e-02 -4.160036146640777588e-01 -3.374514877796173096e-01 -1.200287342071533203e-01 1.433297395706176758e-01 4.607087001204490662e-02 7.692437618970870972e-02
-2.421210706233978271e-01 8.711577951908111572e-02 9.038385748863220215e-02 -1.668198853731155396e-01 1.527953296899795532e-01 -3.393602967262268066e-01 3.102526366710662842e-01 -3.167018890380859375e-01 4.483255445957183838e-01 -2.062916010618209839e-01 9.708055108785629272e-02 9.173425287008285522e-02 5.836125463247299194e-02 -3.410667553544044495e-02 -1.984566748142242432e-01 2.087275385856628418e-01 -1.035300046205520630e-01 -7.370775192975997925e-02 2.331285625696182251e-01 -1.431637853384017944e-01 -3.032198175787925720e-02 1.623128950595855713e-01 6.180513277649879456e-02 4.467578232288360596e-02 1.232205331325531006e-01 1.210956200957298279e-01 -8.330973982810974121e-02 -1.600281707942485809e-02 -1.580571234226226807e-01 1.600665450096130371e-01 4.360942170023918152e-02 -1.349932607263326645e-02
2.240549027919769287e-01 3.614893183112144470e-03 8.001118898391723633e-02 1.645088493824005127e-01 -6.075657904148101807e-02 -5.988039076328277588e-02 5.703817680478096008e-02 -5.634045228362083435e-02 6.872589886188507080e-02 -3.718922436237335205e-01 2.022363245487213135e-01 9.103012084960937500e-02 1.267080195248126984e-02 -4.068892821669578552e-02 1.542289834469556808e-02 4.445368349552154541e-01 6.317102909088134766e-02 2.814719378948211670e-01 1.862743645906448364e-01 9.848646819591522217e-02 1.217333078384399414e-01 -1.943561881780624390e-01 1.898164302110671997e-01 8.505512028932571411e-02 1.714298874139785767e-01 1.144869104027748108e-01 -2.820397615432739258e-01 -3.356939852237701416e-01 -9.573192149400711060e-02 -5.958271771669387817e-02 4.205140471458435059e-02 -1.950602978467941284e-01
2.232418209314346313e-01 2.244651764631271362e-01 4.766340553760528564e-02 -2.554594576358795166e-01 -5.160152912139892578e-02 -2.111999392509460449e-01 9.279331564903259277e-02 1.899226382374763489e-02 1.786859035491943359e-01 9.841780364513397217e-02 -7.225658744573593140e-02 2.392932474613189697e-01 -2.981307916343212128e-02 -2.408368587493896484e-01 1.608716249465942383e-01 3.109748065471649170e-01 -1.819946616888046265e-01 5.811624601483345032e-02 2.319304943084716797e-01 1.630229204893112183e-01 -3.301529884338378906e-01 6.584343314170837402e-02 1.598185896873474121e-01 2.011377811431884766e-01 -2.537554800510406494e-01 2.612500078976154327e-02 -6.219965219497680664e-02 -7.301470730453729630e-03 9.315154701471328735e-02 1.609546542167663574e-01 3.002296090126037598e-01 -2.267843671143054962e-02
-1.234636902809143066e-01 3.135943412780761719e-01 2.518315315246582031e-01 5.333700776100158691e-02 8.950242400169372559e-02 -3.747668266296386719e-01 2.206181138753890991e-01 -4.604568332433700562e-02 3.102337121963500977e-01 -1.300599426031112671e-01 -8.592993766069412231e-02 -4.184532910585403442e-02 -1.904262974858283997e-02 -2.377124726772308350e-01 1.376383472234010696e-02 1.585893183946609497e-01 -1.539771109819412231e-01 -1.742218434810638428e-01 1.732514589093625546e-03 6.889925862196832895e-05 -2.942135930061340332e-01 1.099723428487777710e-01 -1.339462995529174805e-01 2.081863284111022949e-01 8.841826021671295166e-02 2.658188343048095703e-01 -2.446337193250656128e-01 -5.783525854349136353e-02 -2.223349511623382568e-01 2.868205681443214417e-02 -8.275528252124786377e-02 -6.014150008559226990e-02
4.779256507754325867e-02 9.246925264596939087e-02 -1.180560234934091568e-02 4.041223227977752686e-01 5.582910031080245972e-03 -2.970963902771472931e-02 5.163093656301498413e-02 2.984783379361033440e-03 2.906008660793304443e-01 -2.495762407779693604e-01 1.550755053758621216e-01 6.751527637243270874e-02 8.627495728433132172e-03 -7.891999185085296631e-02 1.385710239410400391e-01 4.476106762886047363e-01 9.494791738688945770e-03 1.700684279203414917e-01 1.313394457101821899e-01 1.432478129863739014e-01 6.808871775865554810e-02 -1.127447113394737244e-01 2.803451120853424072e-01 7.297825068235397339e-02 2.060004323720932007e-01 -8.117230236530303955e-02 -3.058496713638305664e-01 -2.558726072311401367e-01 5.380562320351600647e-02 -1.416063010692596436e-01 -3.518243879079818726e-02 -1.436792463064193726e-01
7.825148850679397583e-02 2.390127629041671753e-01 4.583626985549926758e-02 2.718531191349029541e-01 -6.681335717439651489e-02 9.249379485845565796e-02 1.536021828651428223e-01 2.166265696287155151e-01 2.481890916824340820e-01 8.356995135545730591e-02 2.757844328880310059e-01 1.832942962646484375e-01 -2.317281067371368408e-02 -1.836834400892257690e-01 1.402350217103958130e-01 2.437619566917419434e-01 -2.190182209014892578e-01 6.027093622833490372e-04 2.695932984352111816e-01 5.805939435958862305e-02 -1.688389331102371216e-01 5.770763009786605835e-02 2.440090924501419067e-01 -1.837060153484344482e-01 4.574243724346160889e-02 1.046396270394325256e-01 -3.533543944358825684e-01 -1.467363834381103516e-01 1.782199442386627197e-01 -1.015117540955543518e-01 6.041623651981353760e-02 -1.769493222236633301e-01
1.090637743473052979e-01 8.112428337335586548e-02 2.591120600700378418e-01 7.687729597091674805e-02 1.166301146149635315e-01 -1.826040446758270264e-01 1.724508106708526611e-01 -2.569242715835571289e-01 8.926490694284439087e-02 -2.762147486209869385e-01 4.324700236320495605e-01 -3.882089257240295410e-02 3.958493173122406006e-01 -2.553738653659820557e-01 -1.066089794039726257e-01 2.186837494373321533e-01 -1.970523595809936523e-01 -2.216386198997497559e-01 -4.742234945297241211e-02 1.336272358894348145e-01 9.624733775854110718e-02 2.335013635456562042e-02 -5.028872936964035034e-02 -5.083851888775825500e-02 -2.429228089749813080e-02 -1.230517849326133728e-01 3.788533806800842285e-02 5.264027789235115051e-02 -2.021854221820831299e-01 3.221846651285886765e-03 -7.706905156373977661e-02 -1.487614661455154419e-01
-1.803811267018318176e-02 4.564708471298217773e-01 -1.000460609793663025e-01 2.732139527797698975e-01 1.492529734969139099e-02 -4.410313069820404053e-02 3.164800405502319336e-01 -1.169155240058898926e-01 3.806019574403762817e-02 -1.987008452415466309e-01 -4.806586075574159622e-03 1.090018004179000854e-01 1.250729560852050781e-01 -2.073559612035751343e-01 -2.486126869916915894e-01 3.470970094203948975e-01 -7.156043499708175659e-02 2.713091373443603516e-01 -2.551788687705993652e-01 -2.055082470178604126e-02 -1.872225254774093628e-01 -5.623302422463893890e-03 5.791670083999633789e-02 -3.445613384246826172e-02 -1.287295599468052387e-03 1.796322911977767944e-01 -8.970440924167633057e-02 1.293222308158874512e-01 -1.648280173540115356e-01 -3.070060536265373230e-02 1.184602603316307068e-01 1.175586208701133728e-01
5.682146549224853516e-02 3.953938484191894531e-01 2.958218157291412354e-01 1.678202450275421143e-01 6.329337507486343384e-02 -3.932014703750610352e-01 -1.353740599006414413e-02 2.602202445268630981e-02 1.729083061218261719e-01 -3.052541799843311310e-02 3.515402972698211670e-02 -4.138394072651863098e-02 1.722181290388107300e-01 -2.623152732849121094e-01 2.412882745265960693e-01 1.995672732591629028e-01 -1.261365562677383423e-01 -1.298418790102005005e-01 -7.893555611371994019e-02 -7.680160552263259888e-02 -7.888421416282653809e-02 2.011708766222000122e-01 1.394297480583190918e-01 7.777749001979827881e-02 -1.033632457256317139e-01 3.064877092838287354e-01 -9.298471361398696899e-02 -7.121307402849197388e-02 -6.456884741783142090e-02 1.430652588605880737e-01 -2.723574936389923096e-01 -2.758825756609439850e-02
-8.960344642400741577e-02 2.007204294204711914e-02 3.911552727222442627e-01 1.126044616103172302e-02 1.492423415184020996e-01 5.141172185540199280e-02 8.419500291347503662e-02 -4.847677424550056458e-02 2.583913803100585938e-01 -1.878544986248016357e-01 1.992773264646530151e-01 -1.189728230237960815e-01 2.310863435268402100e-01 -4.714760184288024902e-01 -2.529083983972668648e-03 2.133520245552062988e-01 -1.371161043643951416e-01 3.197399899363517761e-02 6.041586748324334621e-04 -5.297340080142021179e-02 -2.015151679515838623e-01 2.308992892503738403e-01 7.906575500965118408e-02 1.577696651220321655e-01 -1.982281208038330078e-01 9.351595491170883179e-02 -6.220116093754768372e-02 6.007682532072067261e-02 -1.812423616647720337e-01 -8.085768669843673706e-02 -2.715881466865539551e-01 -1.028910726308822632e-01
1.912778764963150024e-01 5.377236381173133850e-02 2.903313040733337402e-01 1.626866497099399567e-02 -1.202884837985038757e-01 1.131664738059043884e-01 -1.940543353557586670e-01 -1.010363176465034485e-01 1.293155252933502197e-01 -1.300475895404815674e-01 2.628317475318908691e-01 3.153434395790100098e-02 2.385615184903144836e-02 -1.162863299250602722e-01 -5.028483644127845764e-02 2.030324488878250122e-01 -1.628894656896591187e-01 1.967105567455291748e-01 2.415125668048858643e-01 1.373850703239440918e-01 1.007716134190559387e-01 1.979148685932159424e-01 1.077343225479125977e-01 -2.484141737222671509e-01 -3.968262970447540283e-01 1.933639645576477051e-01 1.799054443836212158e-01 1.761651225388050079e-02 -9.235446155071258545e-02 2.473707944154739380e-01 1.075363457202911377e-01 -2.556861042976379395e-01
4.323565214872360229e-02 2.128292620182037354e-01 1.521934866905212402e-01 3.582717478275299072e-01 5.141301453113555908e-02 -3.496317937970161438e-02 -1.715780422091484070e-02 -1.253105401992797852e-01 -4.760273266583681107e-03 6.994986534118652344e-02 -1.390474289655685425e-01 -1.286395825445652008e-02 8.426157385110855103e-02 -3.081411123275756836e-01 9.883820265531539917e-02 3.336157202720642090e-01 -1.980607807636260986e-01 -3.991357088088989258e-01 3.115447461605072021e-01 -3.842763975262641907e-02 4.572429880499839783e-02 1.376791000366210938e-01 1.110110506415367126e-01 -1.183182671666145325e-01 -5.264156311750411987e-02 -1.782570779323577881e-01 -2.232303172349929810e-01 9.493443369865417480e-02 -1.036032140254974365e-01 1.821861043572425842e-02 -2.020795457065105438e-02 -2.908731997013092041e-01
5.032680556178092957e-02 2.287774235010147095e-01 4.811084643006324768e-02 3.130900859832763672e-01 -3.455794975161552429e-02 5.348129943013191223e-02 1.552324146032333374e-01 -4.527788143604993820e-03 1.129424665123224258e-02 -3.081322312355041504e-01 2.651207149028778076e-01 2.495407909154891968e-01 -1.736282110214233398e-01 -1.313994452357292175e-02 8.246077224612236023e-03 3.245073556900024414e-01 -2.940483391284942627e-01 -7.623508572578430176e-02 -1.417308747768402100e-01 5.303722992539405823e-02 6.326433271169662476e-02 -1.375613361597061157e-01 1.333781927824020386e-01 1.139147579669952393e-01 -2.507163286209106445e-01 1.388195455074310303e-01 8.251737058162689209e-02 -2.154190987348556519e-01 -5.521674454212188721e-02 2.895729243755340576e-01 -6.541654467582702637e-02 -2.406189739704132080e-01
-1.823447644710540771e-01 6.379421055316925049e-02 1.888387799263000488e-01 -1.672425121068954468e-01 1.484376639127731323e-01 -4.042232036590576172e-01 2.694559991359710693e-01 -2.006552070379257202e-01 9.824881702661514282e-02 -3.948388099670410156e-01 -2.178495191037654877e-02 -2.496110275387763977e-02 4.145886003971099854e-02 -8.978069573640823364e-02 -1.332543343305587769e-01 2.966537475585937500e-01 -1.968517750501632690e-01 3.862751275300979614e-02 2.282673120498657227e-01 -2.001866400241851807e-01 -1.097786352038383484e-01 -1.205216944217681885e-01 1.936852633953094482e-01 -1.031289175152778625e-01 5.280665308237075806e-02 6.627772748470306396e-02 -6.186755374073982239e-02 -1.475913543254137039e-02 -8.675953745841979980e-02 3.039205372333526611e-01 -1.342958118766546249e-02 -1.057877112179994583e-02
1.009439229965209961e-01 1.095920130610466003e-01 2.559259235858917236e-01 9.373683482408523560e-02 -8.633380383253097534e-02 4.546892270445823669e-02 1.422728151082992554e-01 -2.655544783920049667e-03 9.123548120260238647e-02 1.062265597283840179e-02 1.320244967937469482e-01 -2.431524731218814850e-02 3.642272055149078369e-01 -2.926082536578178406e-02 1.088834777474403381e-01 5.245419740676879883e-01 -1.601176559925079346e-01 2.027519047260284424e-01 7.590246945619583130e-02 1.060584560036659241e-01 -2.055388242006301880e-01 -9.042087197303771973e-02 4.915517196059226990e-02 3.251117467880249023e-02 1.666769981384277344e-01 1.548088341951370239e-01 -2.143641412258148193e-01 1.007196754217147827e-01 3.526115715503692627e-01 1.421845853328704834e-01 1.690610647201538086e-01 -9.023529291152954102e-02
8.838056772947311401e-02 8.620613068342208862e-02 1.246869266033172607e-01 5.844806786626577377e-03 -1.069837957620620728e-01 -1.763076186180114746e-01 5.049789696931838989e-02 -4.823666810989379883e-01 2.955532371997833252e-01 -1.464232802391052246e-01 -9.315916150808334351e-02 2.111319899559020996e-01 1.209569200873374939e-01 8.770059049129486084e-02 2.317907065153121948e-01 3.992661535739898682e-01 -1.336819492280483246e-02 -7.349990308284759521e-02 2.777946293354034424e-01 1.813182532787322998e-01 -8.872690051794052124e-02 -6.178500503301620483e-02 7.280573248863220215e-03 -3.410846740007400513e-02 4.739312920719385147e-03 5.813031271100044250e-02 -2.447707653045654297e-01 2.000370919704437256e-01 3.059253841638565063e-02 7.880218327045440674e-02 1.300523877143859863e-01 1.949043571949005127e-01
-4.049630463123321533e-02 5.748379603028297424e-02 2.196881175041198730e-01 8.327301591634750366e-02 -1.180136203765869141e-01 -1.349416822195053101e-01 2.379919588565826416e-01 -4.374554455280303955e-01 2.757405340671539307e-01 1.666794158518314362e-02 -1.470856517553329468e-01 2.328820228576660156e-01 -3.110183030366897583e-02 -1.122111678123474121e-01 1.057250723242759705e-01 1.217055097222328186e-01 -3.134740293025970459e-01 -9.146585315465927124e-02 -1.752459108829498291e-01 1.236335337162017822e-01 -2.297718822956085205e-01 1.542977541685104370e-01 3.125130534172058105e-01 -6.750133633613586426e-02 -7.451073080301284790e-02 -2.427400276064872742e-02 3.926280885934829712e-03 2.239277511835098267e-01 3.288118913769721985e-02 1.213936135172843933e-02 1.578125506639480591e-01 -2.325967997312545776e-01
5.763482302427291870e-02 2.118321657180786133e-01 -3.736763074994087219e-02 3.058063238859176636e-02 -5.737497285008430481e-02 4.477351903915405273e-02 3.359197378158569336e-01 -3.755604922771453857e-01 1.324410140514373779e-01 -2.852998673915863037e-01 1.338722109794616699e-01 -1.318395733833312988e-01 2.097582072019577026e-02 -1.182641386985778809e-01 2.273793369531631470e-01 2.431782037019729614e-01 -7.013752311468124390e-02 1.486476063728332520e-01 1.614546477794647217e-01 3.925544321537017822e-01 -6.443954259157180786e-02 1.574534624814987183e-01 1.419036686420440674e-01 1.724920272827148438e-01 1.988275945186614990e-01 -1.481479220092296600e-02 -1.877590715885162354e-01 -8.562043309211730957e-02 -1.734079718589782715e-01 1.877075247466564178e-02 -1.674339473247528076e-01 6.306222081184387207e-02
-1.415272504091262817e-01 2.143834829330444336e-01 8.543698489665985107e-02 -1.224885582923889160e-01 2.812789194285869598e-02 -1.571620553731918335e-01 2.372922152280807495e-01 -2.751168012619018555e-01 2.047811150550842285e-01 -2.370923012495040894e-01 3.959926590323448181e-02 2.469045966863632202e-01 2.489866018295288086e-01 1.992786116898059845e-02 9.063459932804107666e-03 2.201085239648818970e-01 -1.515183746814727783e-01 1.388296186923980713e-01 1.942812651395797729e-01 -1.478070169687271118e-01 -8.989404886960983276e-02 1.630343198776245117e-01 -1.513223648071289062e-01 -7.491709291934967041e-02 5.416601896286010742e-02 3.730244701728224754e-03 1.118186786770820618e-01 -3.590453788638114929e-02 -1.852795034646987915e-01 4.830355942249298096e-01 -9.756017476320266724e-02 -1.539918631315231323e-01
1.458584219217300415e-01 2.342596501111984253e-01 -1.001029983162879944e-01 2.814566195011138916e-01 -3.364729508757591248e-02 -1.598223298788070679e-01 1.066746860742568970e-01 -1.232586875557899475e-01 -2.348127067089080811e-01 -5.966079980134963989e-02 1.912742108106613159e-01 -1.238334178924560547e-01 2.164124995470046997e-01 -3.273248374462127686e-01 -3.564526513218879700e-02 3.337753713130950928e-01 -6.187320873141288757e-02 4.702867269515991211e-01 6.141280382871627808e-02 -1.357864290475845337e-01 2.214427478611469269e-02 1.014942005276679993e-01 1.078938394784927368e-01 1.907361596822738647e-01 -9.910400956869125366e-03 -2.415560930967330933e-02 -2.081265002489089966e-01 -4.914361983537673950e-02 -1.279764026403427124e-01 9.619308635592460632e-03 -6.402634829282760620e-02 -1.763208359479904175e-01
-2.950146198272705078e-01 -9.804616868495941162e-02 2.009872496128082275e-01 -9.141886606812477112e-03 9.464391320943832397e-02 -1.476142704486846924e-01 1.378052532672882080e-01 -2.334898263216018677e-01 2.681313455104827881e-01 -2.286632657051086426e-01 4.905430972576141357e-01 -8.097487688064575195e-02 -2.547177672386169434e-02 -2.453619539737701416e-01 1.460275053977966309e-01 2.173855155706405640e-01 -1.152613461017608643e-01 9.969910979270935059e-02 2.663236558437347412e-01 7.752507179975509644e-02 -4.275977984070777893e-02 1.328958719968795776e-01 -1.851970553398132324e-01 -6.701563298702239990e-02 3.478066297248005867e-03 5.671808868646621704e-02 -1.705069541931152344e-01 3.641577437520027161e-02 -2.414818257093429565e-01 8.478089421987533569e-02 1.976066734641790390e-03 1.552134286612272263e-02
2.282180041074752808e-01 2.027526348829269409e-01 -8.424523286521434784e-03 6.794228218495845795e-03 6.130247935652732849e-02 -1.592837572097778320e-01 -7.350166887044906616e-02 -3.067410588264465332e-01 2.129729539155960083e-01 -4.596487805247306824e-02 1.810262799263000488e-01 8.481866121292114258e-02 -1.610944271087646484e-01 -2.629081010818481445e-01 9.449423849582672119e-02 4.279015660285949707e-01 -2.263648360967636108e-01 -2.026903927326202393e-01 1.556069403886795044e-01 1.644057035446166992e-01 1.731386035680770874e-01 -2.832866273820400238e-02 5.610457435250282288e-02 -2.625484019517898560e-03 -2.608036696910858154e-01 -1.166013851761817932e-01 -1.056250929832458496e-01 -1.339125484228134155e-01 -1.110637858510017395e-01 -1.379584819078445435e-01 2.420694828033447266e-01 1.592571288347244263e-01
6.248956918716430664e-02 1.569353640079498291e-01 3.074352741241455078e-01 1.862249821424484253e-01 -1.285466402769088745e-01 -4.430876299738883972e-02 2.733046412467956543e-01 -1.229462102055549622e-01 -9.517171420156955719e-03 -2.195493876934051514e-01 4.164688587188720703e-01 1.129003837704658508e-01 3.678773343563079834e-01 -3.296085819602012634e-02 -5.243480578064918518e-02 2.961447834968566895e-01 -1.879503428936004639e-01 -3.698538616299629211e-02 9.739865548908710480e-03 1.516784280538558960e-01 1.335466932505369186e-02 1.390839368104934692e-01 -1.365642696619033813e-01 3.443721234798431396e-01 -8.007238060235977173e-02 -1.251693218946456909e-01 -5.704114586114883423e-02 -3.124770894646644592e-02 -1.442351341247558594e-01 -2.092805318534374237e-02 6.259566545486450195e-02 -6.772487610578536987e-02
1.427509635686874390e-01 7.575981784611940384e-03 -2.143780142068862915e-02 1.539654880762100220e-01 -1.919062882661819458e-01 -4.257114827632904053e-01 1.410660594701766968e-01 -3.114551901817321777e-01 1.626634150743484497e-01 -7.891642302274703979e-02 5.474768579006195068e-02 2.986858785152435303e-01 -1.028159260749816895e-02 -3.091081082820892334e-01 1.990042924880981445e-01 2.171295285224914551e-01 -1.696909219026565552e-01 -1.530715227127075195e-01 1.817148365080356598e-02 1.385792642831802368e-01 -1.090235412120819092e-01 -1.650076545774936676e-02 2.694827853702008724e-04 -2.220558673143386841e-01 1.475583314895629883e-01 -9.452973306179046631e-02 -2.123145572841167450e-02 -2.418317794799804688e-01 4.830201156437397003e-03 2.713472545146942139e-01 8.125197887420654297e-02 1.000673025846481323e-01
1.949501931667327881e-01 7.892592251300811768e-02 2.014555484056472778e-01 -1.413312852382659912e-01 -1.514759659767150879e-01 -3.680500388145446777e-01 1.786323189735412598e-01 -2.289111763238906860e-01 5.921169649809598923e-03 -3.314584195613861084e-01 -2.246878482401371002e-02 6.067215651273727417e-02 1.209893077611923218e-01 -1.666215360164642334e-01 1.015303656458854675e-01 2.918618321418762207e-01 -2.276434451341629028e-01 1.026958972215652466e-01 -1.627392880618572235e-02 -2.024205327033996582e-01 3.002520501613616943e-01 1.159183774143457413e-02 1.057586371898651123e-01 -6.542643159627914429e-02 -2.441808395087718964e-02 1.546573042869567871e-01 -9.286506474018096924e-02 -1.273734122514724731e-01 1.973358839750289917e-01 1.862890273332595825e-01 -1.859650909900665283e-01 -1.832016259431838989e-01
4.379470273852348328e-02 1.759154051542282104e-01 3.406751155853271484e-01 2.423813492059707642e-01 -1.938441246747970581e-01 -1.649218201637268066e-01 1.831017285585403442e-01 3.754504024982452393e-02 5.725238099694252014e-02 -6.864551454782485962e-02 -1.507896333932876587e-01 -1.219533104449510574e-02 1.047157198190689087e-01 -5.746662244200706482e-02 3.214761614799499512e-01 2.743456959724426270e-01 -3.133972585201263428e-01 -1.753581920638680458e-03 4.964923951774835587e-03 -1.056734006851911545e-02 -2.166137844324111938e-01 7.039003074169158936e-02 1.001909673213958740e-01 -7.752933353185653687e-02 1.354443281888961792e-01 4.134822264313697815e-02 -4.655175507068634033e-01 -3.803339228034019470e-02 2.505455017089843750e-01 2.351370640099048615e-02 -1.747024990618228912e-02 -2.717904932796955109e-02
5.479218810796737671e-02 3.213057219982147217e-01 7.179407030344009399e-02 1.026882082223892212e-01 1.935806870460510254e-02 5.731088295578956604e-02 1.218084245920181274e-01 -9.982367046177387238e-03 1.815929561853408813e-01 -1.121608614921569824e-01 2.278311252593994141e-01 -8.124480023980140686e-03 -6.454221904277801514e-02 -3.323313295841217041e-01 1.555082201957702637e-01 1.671492010354995728e-01 -2.418707609176635742e-01 1.708779036998748779e-01 3.352386951446533203e-01 -1.178631186485290527e-01 -1.171121746301651001e-01 -3.659344092011451721e-02 1.547501087188720703e-01 -2.733273208141326904e-01 2.541451156139373779e-01 8.372378349304199219e-02 -3.956975936889648438e-01 -8.698506653308868408e-02 1.741476804018020630e-01 1.612572558224201202e-02 3.356095775961875916e-02 -7.812222465872764587e-03
2.812225520610809326e-01 -5.891694501042366028e-02 3.470600545406341553e-01 5.343912169337272644e-02 1.995661109685897827e-01 4.019901528954505920e-02 2.981354296207427979e-01 -1.244031637907028198e-01 1.258161365985870361e-01 -2.872848510742187500e-01 -8.498164266347885132e-02 -1.511234492063522339e-01 1.245824620127677917e-01 -7.490473985671997070e-02 -2.316147834062576294e-01 4.168079793453216553e-01 -1.552221328020095825e-01 1.427460927516222000e-03 1.388318743556737900e-02 -1.039884760975837708e-01 -7.726352661848068237e-02 2.514484226703643799e-01 -2.510313317179679871e-02 6.557777523994445801e-04 -2.015439569950103760e-01 2.413977868854999542e-03 2.452962100505828857e-02 4.015155881643295288e-02 -1.588667035102844238e-01 2.924703955650329590e-01 1.005403250455856323e-01 -5.244245752692222595e-02
2.187299132347106934e-01 2.579230964183807373e-01 6.318346410989761353e-02 -8.888747543096542358e-02 -1.045500412583351135e-01 -3.744497001171112061e-01 3.332928121089935303e-01 -2.659589946269989014e-01 5.306001380085945129e-02 -1.734050512313842773e-01 -7.381600886583328247e-02 1.234207674860954285e-02 -2.277901768684387207e-01 -2.387906908988952637e-01 1.767159700393676758e-01 1.089734509587287903e-01 -4.475360810756683350e-01 -3.695452213287353516e-02 1.354748159646987915e-01 1.197266113013029099e-02 7.850089669227600098e-02 5.930040776729583740e-02 -9.739045053720474243e-02 2.091501057147979736e-01 3.583569824695587158e-02 -3.316671773791313171e-02 -7.343247532844543457e-02 6.823464483022689819e-02 1.006430983543395996e-01 7.657758146524429321e-02 -1.472498327493667603e-01 -1.308147013187408447e-01
2.287859171628952026e-01 2.040267586708068848e-01 9.735097736120223999e-02 1.943855136632919312e-01 -7.017837464809417725e-02 5.211235838942229748e-04 6.496750563383102417e-02 -6.202721968293190002e-02 -2.133620381355285645e-01 -1.010944470763206482e-01 2.972276508808135986e-01 -1.840089112520217896e-01 1.918020695447921753e-01 -1.566089242696762085e-01 -1.254870593547821045e-01 5.195192098617553711e-01 -6.705717742443084717e-02 2.098523676395416260e-01 5.351711809635162354e-02 2.243407815694808960e-01 3.667619079351425171e-02 3.249081969261169434e-02 1.306049674749374390e-01 1.863230168819427490e-01 1.847426891326904297e-01 1.978843361139297485e-01 -2.351751774549484253e-01 -7.067153602838516235e-02 2.333352528512477875e-02 1.591829657554626465e-01 5.480095744132995605e-02 4.985906556248664856e-02
-6.361975800246000290e-03 2.069790959358215332e-01 1.462541073560714722e-01 4.553772509098052979e-01 3.936840593814849854e-02 1.919915825128555298e-01 2.619471848011016846e-01 -1.907192170619964600e-01 2.210476100444793701e-01 -2.556735873222351074e-01 9.462200850248336792e-02 4.321929812431335449e-02 2.213678695261478424e-02 -2.849122695624828339e-02 8.195693045854568481e-02 3.019231259822845459e-01 -2.737394869327545166e-01 -1.558640003204345703e-01 -1.146523058414459229e-01 -6.675826013088226318e-02 -1.152208372950553894e-01 3.046801872551441193e-02 -1.937543898820877075e-01 -1.057225167751312256e-01 -1.483455002307891846e-01 2.273823171854019165e-01 2.656957134604454041e-02 8.020883798599243164e-02 -3.098432719707489014e-01 -4.292339831590652466e-02 3.716201707720756531e-02 -3.009180538356304169e-02
3.396657109260559082e-02 4.416910111904144287e-01 3.684472143650054932e-01 1.985843628644943237e-01 -4.345356300473213196e-02 -3.149886429309844971e-01 2.182296477258205414e-02 -1.517250388860702515e-01 4.499071091413497925e-02 1.208326593041419983e-02 6.204842403531074524e-02 -3.996917605400085449e-02 2.479855343699455261e-02 -1.765442788600921631e-01 1.546100974082946777e-01 3.118663430213928223e-01 -5.412467196583747864e-02 -1.256976574659347534e-01 -1.141792759299278259e-01 -1.538077294826507568e-01 -5.177097045816481113e-04 1.748919188976287842e-01 4.453646391630172729e-02 1.935037821531295776e-01 -1.858596950769424438e-01 2.513591051101684570e-01 -1.630770042538642883e-02 3.904829174280166626e-02 -3.620433062314987183e-02 1.441693007946014404e-01 -2.334447056055068970e-01 -2.045783102512359619e-01
1.660351306200027466e-01 1.461212486028671265e-01 1.861114501953125000e-01 4.636676609516143799e-01 1.778466105461120605e-01 -1.282321512699127197e-01 2.182555794715881348e-01 8.338025212287902832e-02 2.080758363008499146e-01 1.607545614242553711e-01 1.067005749791860580e-02 2.775791883468627930e-01 -4.859660938382148743e-02 -4.252633079886436462e-02 -1.565918698906898499e-02 1.140441969037055969e-01 -1.023551449179649353e-01 1.788989305496215820e-01 1.622483432292938232e-01 -2.966110706329345703e-01 3.307104855775833130e-02 2.347335591912269592e-02 -3.955705091357231140e-02 1.210205554962158203e-01 -3.607025602832436562e-03 -7.660314906388521194e-03 -5.404800176620483398e-02 1.143866851925849915e-01 -3.382083177566528320e-01 2.152719646692276001e-01 2.876070141792297363e-01 3.017709217965602875e-02
7.103431969881057739e-02 4.645261168479919434e-02 -6.588941812515258789e-02 2.027748674154281616e-01 -5.409203469753265381e-02 -1.948041841387748718e-02 2.363243997097015381e-01 1.487992256879806519e-01 1.176077350974082947e-01 -3.877897188067436218e-02 2.359088510274887085e-01 4.563518464565277100e-01 -7.852046936750411987e-02 4.040941596031188965e-02 -5.355117470026016235e-02 3.873338103294372559e-01 -1.860769540071487427e-01 2.256944179534912109e-01 1.867286562919616699e-01 2.599477469921112061e-01 -2.940304204821586609e-02 3.449606522917747498e-02 2.469385564327239990e-01 7.857839763164520264e-02 1.600659638643264771e-02 -3.594452887773513794e-02 2.024818956851959229e-02 -1.518572568893432617e-01 2.699428610503673553e-02 2.869753539562225342e-01 -1.498271338641643524e-02 -2.460989803075790405e-01
2.606278061866760254e-01 3.109735548496246338e-01 7.935688644647598267e-02 1.095825619995594025e-02 -1.133389547467231750e-01 -2.884217500686645508e-01 3.834503516554832458e-02 -3.081376254558563232e-01 -6.030427291989326477e-02 1.770093739032745361e-01 2.361653447151184082e-01 8.804432302713394165e-02 -1.654982417821884155e-01 -3.008866608142852783e-01 -1.512524187564849854e-01 3.079355657100677490e-01 -5.576644837856292725e-02 -3.809915855526924133e-03 2.793661057949066162e-01 -7.651771418750286102e-03 -1.070650741457939148e-01 2.021549493074417114e-01 2.902831882238388062e-02 6.853972375392913818e-02 -1.101588830351829529e-01 -1.503828614950180054e-01 -1.787737160921096802e-01 -1.662896126508712769e-01 2.344598472118377686e-01 7.870192639529705048e-03 7.939751446247100830e-02 -8.707686513662338257e-02
3.346703946590423584e-02 2.102608233690261841e-01 -1.864024102687835693e-01 5.848260223865509033e-02 1.846880912780761719e-01 -1.136914119124412537e-01 -1.923094987869262695e-01 -9.001728892326354980e-02 1.479257345199584961e-01 -2.487519010901451111e-02 1.199721917510032654e-01 -1.272640079259872437e-01 -3.354881703853607178e-02 -3.301358222961425781e-01 1.878576725721359253e-02 4.152618646621704102e-01 -4.696966111660003662e-01 8.440401405096054077e-02 -1.091796830296516418e-01 4.200001806020736694e-02 9.556406736373901367e-02 8.520781248807907104e-02 1.246125772595405579e-01 -9.336404502391815186e-02 -1.045221909880638123e-01 4.341159760951995850e-02 8.876311033964157104e-02 -7.508857548236846924e-02 -3.953443169593811035e-01 9.136985242366790771e-02 -1.524988189339637756e-02 -1.229480430483818054e-01
1.631403565406799316e-01 2.216580957174301147e-01 3.768051862716674805e-01 2.382333725690841675e-01 -5.671842023730278015e-02 1.284011751413345337e-01 1.363407969474792480e-01 1.463339626789093018e-01 4.023433923721313477e-01 1.193710789084434509e-01 -6.249790638685226440e-02 6.982357054948806763e-02 -2.583996858447790146e-03 5.482835695147514343e-02 1.008263677358627319e-01 1.659536957740783691e-01 -2.765416800975799561e-01 1.501898765563964844e-01 2.811115384101867676e-01 7.810098677873611450e-02 -7.531026005744934082e-02 1.486291140317916870e-01 -1.966302543878555298e-01 -1.119171530008316040e-01 7.303621154278516769e-03 1.917856186628341675e-01 -2.376209795475006104e-01 -2.397977560758590698e-01 -8.063582330942153931e-02 -4.727752134203910828e-02 -7.987666130065917969e-02 -1.056065484881401062e-01
-9.720107167959213257e-02 2.659851908683776855e-01 2.977819740772247314e-02 1.470928341150283813e-01 1.275900006294250488e-01 -1.356638073921203613e-01 1.086112577468156815e-02 -8.392131328582763672e-02 1.837959289550781250e-01 1.963606569916009903e-03 4.366533756256103516e-01 3.361913189291954041e-02 1.369409114122390747e-01 -2.573182582855224609e-01 1.709921211004257202e-01 2.991273999214172363e-01 8.652842603623867035e-03 -1.787665635347366333e-01 -9.192051738500595093e-02 -3.057663440704345703e-01 -1.876592263579368591e-02 1.425118893384933472e-01 2.054380327463150024e-01 -2.843582443892955780e-02 -1.894740611314773560e-01 1.169791594147682190e-01 -1.480520814657211304e-01 -1.550352871417999268e-01 -8.111924678087234497e-02 2.848850190639495850e-01 -1.451043635606765747e-01 -1.555279791355133057e-01
-9.037045389413833618e-02 -3.525233641266822815e-02 1.385112199932336807e-02 1.687308549880981445e-01 3.487554565072059631e-02 1.398560702800750732e-01 -1.490604877471923828e-01 -7.872637361288070679e-02 2.585236728191375732e-01 -8.482607454061508179e-02 1.037430912256240845e-01 1.223641112446784973e-01 1.703669726848602295e-01 -1.828371459851041436e-04 -1.615497767925262451e-01 2.045220881700515747e-01 -4.846389293670654297e-01 3.752111271023750305e-02 2.908746302127838135e-01 1.840460002422332764e-01 -6.856694072484970093e-02 -6.714229285717010498e-02 1.901169307529926300e-02 7.579091936349868774e-02 1.275345236063003540e-01 5.449402704834938049e-02 -4.230513274669647217e-01 -1.879416108131408691e-01 2.768890000879764557e-02 2.966865003108978271e-01 1.324613839387893677e-01 -7.793510705232620239e-02
2.350250482559204102e-01 1.647488921880722046e-01 -3.573894873261451721e-02 2.510330677032470703e-01 -1.493044663220643997e-02 1.306384149938821793e-02 8.568778634071350098e-02 -4.175884183496236801e-03 -1.158365160226821899e-01 1.254487503319978714e-02 1.309558004140853882e-01 -2.180765010416507721e-02 1.801271587610244751e-01 9.501777589321136475e-03 4.529619216918945312e-02 4.578956365585327148e-01 -2.819730043411254883e-01 3.756866753101348877e-01 2.893093600869178772e-02 1.674363911151885986e-01 -6.907180696725845337e-02 1.547653377056121826e-01 1.432458162307739258e-01 2.225576341152191162e-01 1.429997235536575317e-01 3.796303570270538330e-01 -8.757827430963516235e-02 7.156661897897720337e-02 2.542126178741455078e-02 1.400810182094573975e-01 1.279080510139465332e-01 -8.849456161260604858e-02
2.705110609531402588e-01 4.355167597532272339e-02 1.998482048511505127e-01 -9.538958221673965454e-02 2.542568147182464600e-01 -7.086437940597534180e-02 3.257568478584289551e-01 2.602704428136348724e-02 1.528348624706268311e-01 -2.364853173494338989e-01 -1.097503527998924255e-01 1.380753964185714722e-01 9.828753769397735596e-02 -2.047136723995208740e-01 -5.100324749946594238e-02 3.758083581924438477e-01 -1.557351052761077881e-01 -1.898474842309951782e-01 -2.611540257930755615e-02 -5.401457473635673523e-02 -1.114715933799743652e-01 1.816173940896987915e-01 1.990108639001846313e-01 -6.955662369728088379e-02 7.349528372287750244e-02 -1.412607580423355103e-01 1.999699473381042480e-01 -1.363176703453063965e-01 -2.924053966999053955e-01 2.116977274417877197e-01 -8.172126859426498413e-02 -1.376926302909851074e-01
2.156087756156921387e-01 -2.041898481547832489e-02 1.265814453363418579e-01 3.713709712028503418e-01 -1.332414001226425171e-01 -2.028010785579681396e-01 3.862123787403106689e-01 1.244148015975952148e-01 2.644971609115600586e-01 2.977894246578216553e-01 -9.393227845430374146e-02 1.346244569867849350e-02 4.306423664093017578e-02 -2.190231233835220337e-01 -7.471720129251480103e-02 8.415745943784713745e-02 -1.964941062033176422e-02 2.192225307226181030e-01 2.194922715425491333e-01 -9.573097527027130127e-02 -6.057117879390716553e-02 2.893447577953338623e-01 -5.993556603789329529e-02 -1.887437105178833008e-01 -7.945228368043899536e-02 6.236008927226066589e-02 -1.390822827816009521e-01 -4.686530679464340210e-02 -2.728046476840972900e-02 1.751519143581390381e-01 -4.142665304243564606e-03 -2.234523743391036987e-01
2.387482970952987671e-01 1.498645693063735962e-01 2.089431509375572205e-02 4.763660132884979248e-01 -1.711425557732582092e-02 -3.427284955978393555e-02 1.459229886531829834e-01 -2.518696524202823639e-02 2.521252632141113281e-01 -1.090360581874847412e-01 1.824783384799957275e-01 2.531891763210296631e-01 -1.820733696222305298e-01 2.243710868060588837e-02 1.040523573756217957e-01 3.953173160552978516e-01 6.796209607273340225e-03 2.082684785127639771e-01 2.184361815452575684e-01 1.556996107101440430e-01 -5.761086009442806244e-03 -6.949131935834884644e-02 2.379703372716903687e-01 -8.438353985548019409e-02 3.731562197208404541e-02 8.571872860193252563e-02 -7.192552089691162109e-02 -1.536925882101058960e-01 1.304466426372528076e-01 9.235952794551849365e-02 -9.097292274236679077e-02 -2.020357847213745117e-01
-1.526513695716857910e-02 9.313102811574935913e-02 -1.668924279510974884e-02 3.132627606391906738e-01 -1.672552078962326050e-01 -3.480956852436065674e-01 5.158371478319168091e-02 -1.232022643089294434e-01 3.503374755382537842e-02 -9.089113771915435791e-02 -4.018497094511985779e-02 1.355364322662353516e-01 -1.052083075046539307e-01 3.846941981464624405e-03 1.358999013900756836e-01 5.383190512657165527e-01 -2.758245766162872314e-01 2.050265967845916748e-01 2.027182839810848236e-02 5.782767757773399353e-02 -3.127839649096131325e-03 -1.400103569030761719e-01 8.739027194678783417e-03 3.107480406761169434e-01 -2.226677685976028442e-01 4.201252013444900513e-02 -2.216701209545135498e-01 1.766298264265060425e-01 1.595733687281608582e-02 3.093128092586994171e-02 -3.471017256379127502e-02 -6.828061491250991821e-02
1.496430486440658569e-01 3.448688685894012451e-01 -9.204432368278503418e-02 6.514123827219009399e-02 3.148803412914276123e-01 4.489178955554962158e-02 2.428521960973739624e-01 -9.263923391699790955e-03 2.821496427059173584e-01 7.692550867795944214e-02 1.309950836002826691e-02 5.670205503702163696e-02 6.816916167736053467e-02 -4.476500749588012695e-01 -2.734803408384323120e-02 2.644686400890350342e-01 5.139707028865814209e-02 1.689962856471538544e-02 2.247682511806488037e-01 -6.983282417058944702e-02 7.113979011774063110e-02 1.046163439750671387e-01 -1.524720340967178345e-01 -1.084726750850677490e-01 -3.425763845443725586e-01 1.889759004116058350e-01 7.996054738759994507e-02 1.921678036451339722e-01 -6.498800963163375854e-02 6.905498355627059937e-02 4.089680314064025879e-02 -6.845252215862274170e-02
[truncated: 3,264,682 more chars]
