# Supplementary material for: The Language of Innovation
Source: PLoS One. 2020 Apr 30;15(4):e0230107. doi: 10.1371/journal.pone.0230107 (PMC7194493; doi:10.1371/journal.pone.0230107)
Supplement: S20 File — (GZ) [file pone.0230107.s020.tar.gz › 1998-2002/V2Run_0_VS_4500_embeddings1998-2002ED32.txt]

1.779710799455642700e-01 -2.235496938228607178e-01 7.155857980251312256e-02 5.213109403848648071e-02 -1.667641997337341309e-01 1.101419776678085327e-01 -8.894944190979003906e-02 -2.719250023365020752e-01 -9.050950407981872559e-02 2.589629292488098145e-01 -3.550371229648590088e-01 1.998431831598281860e-01 1.383883878588676453e-02 9.507617354393005371e-02 3.372312337160110474e-02 -1.602937877178192139e-01 -8.922516368329524994e-03 1.190735921263694763e-01 -1.912613213062286377e-01 -1.621420830488204956e-01 1.631156774237751961e-03 -1.087836921215057373e-01 1.321606934070587158e-01 -4.945242404937744141e-02 5.317510291934013367e-02 -6.985530722886323929e-03 3.809774518013000488e-01 -8.450506627559661865e-02 -7.594043761491775513e-02 4.646217226982116699e-01 1.155559644103050232e-01 -1.112634018063545227e-01
1.667829789221286774e-02 -6.526878476142883301e-02 1.122953221201896667e-01 2.097763866186141968e-01 1.296192687004804611e-02 8.762671053409576416e-02 1.979671120643615723e-01 -3.373599648475646973e-01 -3.040050796698778868e-04 1.630629748106002808e-01 -1.020469889044761658e-01 -1.162131223827600479e-02 -9.645533747971057892e-03 -3.732921928167343140e-02 -5.527086555957794189e-02 -1.832792460918426514e-01 -3.076488971710205078e-01 8.904803544282913208e-02 -1.310382336378097534e-01 -1.145811229944229126e-01 2.104015052318572998e-01 1.643386185169219971e-01 2.865487523376941681e-02 -3.138990104198455811e-01 1.706885695457458496e-01 1.009589433670043945e-01 1.267859488725662231e-01 -9.756256639957427979e-02 -3.879197835922241211e-01 2.735603451728820801e-01 -2.170164734125137329e-01 -2.487668693065643311e-01
-1.592614203691482544e-01 -1.899599432945251465e-01 2.002525031566619873e-01 1.302642971277236938e-01 -2.699047327041625977e-01 6.357516627758741379e-03 6.599633395671844482e-02 -1.564674377441406250e-01 -1.306422799825668335e-01 7.448084652423858643e-02 6.704360246658325195e-02 1.009550616145133972e-01 8.713359385728836060e-02 -4.724449664354324341e-02 -1.346379667520523071e-01 -2.738723456859588623e-01 1.983546279370784760e-02 5.908343568444252014e-02 5.952657014131546021e-02 -2.846470773220062256e-01 -9.626349061727523804e-02 7.588133215904235840e-02 1.986317485570907593e-01 -2.232032418251037598e-01 -3.530680835247039795e-01 1.654017865657806396e-01 1.066491529345512390e-01 -1.602393537759780884e-01 -1.368854194879531860e-01 4.801007509231567383e-01 -5.092395842075347900e-02 -7.649680227041244507e-02
1.328729391098022461e-01 -1.410089433193206787e-02 2.384474128484725952e-01 2.774714492261409760e-02 9.331791847944259644e-02 5.815555527806282043e-02 -2.260259538888931274e-01 7.946594059467315674e-02 -5.632321909070014954e-02 6.424122303724288940e-02 -1.687082946300506592e-01 -4.533924534916877747e-02 2.579882508143782616e-03 2.134184241294860840e-01 -1.989831328392028809e-01 -1.185781508684158325e-01 2.013956159353256226e-01 6.571089476346969604e-02 -4.944372177124023438e-01 -2.321147322654724121e-01 8.599192649126052856e-02 8.301479369401931763e-02 1.821287721395492554e-01 -2.149631977081298828e-01 -2.173669338226318359e-01 1.371356379240751266e-02 3.377397954463958740e-01 1.292360853403806686e-02 -8.654828369617462158e-02 1.637662351131439209e-01 -1.443222016096115112e-01 -2.535731196403503418e-01
1.353176832199096680e-01 -4.647919163107872009e-02 1.045807227492332458e-01 2.944088876247406006e-01 -2.944349348545074463e-01 3.818078711628913879e-02 -1.398455202579498291e-01 -3.459481894969940186e-01 3.962964285165071487e-03 4.046403616666793823e-02 -1.367222815752029419e-01 -1.237604841589927673e-01 -3.495538830757141113e-01 3.458292409777641296e-02 1.971552334725856781e-02 -1.346890181303024292e-01 3.018345683813095093e-02 -1.252641528844833374e-02 -2.508359029889106750e-02 -1.956922113895416260e-01 -2.014964222908020020e-01 5.420758947730064392e-02 -9.162765741348266602e-02 2.564821392297744751e-02 -3.098343908786773682e-01 -6.564209610223770142e-02 4.062094390392303467e-01 5.207405239343643188e-02 2.456014044582843781e-02 2.348867505788803101e-01 2.066255658864974976e-01 -1.336918175220489502e-01
-1.094112843275070190e-01 2.118190824985504150e-01 -4.489032179117202759e-02 1.913332641124725342e-01 -3.230157196521759033e-01 2.348723262548446655e-02 1.284770220518112183e-01 -2.138822823762893677e-01 1.096660718321800232e-01 1.254033148288726807e-01 -1.012261211872100830e-01 -1.731269061565399170e-01 1.843096688389778137e-02 3.588451072573661804e-02 -2.242305725812911987e-01 -1.437731534242630005e-01 2.890933118760585785e-02 -7.730883359909057617e-02 -7.774990051984786987e-02 -3.709046542644500732e-01 -5.346066318452358246e-04 -1.324469037353992462e-02 9.196642204187810421e-04 1.140375509858131409e-01 -2.433064430952072144e-01 -5.790001899003982544e-02 3.986112773418426514e-01 -1.503098607063293457e-01 -2.471400052309036255e-01 3.469027578830718994e-01 2.978223562240600586e-02 -8.304057270288467407e-02
-7.023646682500839233e-02 1.756464540958404541e-01 5.195072665810585022e-02 1.254617273807525635e-01 -2.501188814640045166e-01 1.751494854688644409e-01 -2.238082289695739746e-01 -1.639830619096755981e-01 -5.655542016029357910e-02 1.439278721809387207e-01 -2.433563172817230225e-01 -4.535065963864326477e-02 -2.590345144271850586e-01 -1.152146607637405396e-01 -1.329752355813980103e-01 -1.181071624159812927e-01 4.414225369691848755e-02 1.525569260120391846e-01 -1.524601727724075317e-01 -2.530448734760284424e-01 1.186197772622108459e-01 6.727923452854156494e-02 1.376876235008239746e-01 -7.637219037860631943e-03 -3.648854494094848633e-01 -3.725735098123550415e-02 6.842329353094100952e-02 5.047919973731040955e-02 1.917213760316371918e-02 4.329860210418701172e-01 -2.001744508743286133e-02 -3.134400248527526855e-01
-1.905532479286193848e-01 -1.515862643718719482e-01 1.785997152328491211e-01 1.591101437807083130e-01 -9.385632723569869995e-02 -6.635218113660812378e-02 -2.118827588856220245e-02 -4.516263604164123535e-01 -1.583909392356872559e-01 1.868142783641815186e-01 -5.861017480492591858e-02 -2.226528823375701904e-01 -2.248326838016510010e-01 1.468100491911172867e-02 -3.258387148380279541e-01 -1.834729760885238647e-01 3.828399814665317535e-03 7.559030503034591675e-02 -7.444868981838226318e-02 -1.389268785715103149e-01 1.142350258305668831e-03 -2.111233621835708618e-01 2.092331647872924805e-01 -1.030352562665939331e-01 -1.969114243984222412e-01 -7.828582078218460083e-02 2.997963428497314453e-01 -6.541825830936431885e-02 4.498257860541343689e-02 1.994145214557647705e-01 2.145234346389770508e-01 -7.657624781131744385e-02
-9.608751535415649414e-02 -1.007429808378219604e-01 1.995568424463272095e-01 4.816551879048347473e-02 -2.730002105236053467e-01 -4.218084365129470825e-02 1.092661917209625244e-01 -1.269403100013732910e-01 -1.447196155786514282e-01 3.326929509639739990e-01 -2.908475100994110107e-01 6.969489157199859619e-02 2.943100780248641968e-02 -1.146366298198699951e-01 -2.706089913845062256e-01 -2.664972245693206787e-01 1.090702563524246216e-01 -1.678564995527267456e-01 1.643267571926116943e-01 -3.756199181079864502e-01 -8.804181963205337524e-02 8.480494469404220581e-02 1.526366081088781357e-02 -3.649467974901199341e-02 2.246860601007938385e-02 1.459763944149017334e-01 3.047989606857299805e-01 7.316061761230230331e-03 -1.503391414880752563e-01 2.602947354316711426e-01 6.889320164918899536e-02 -1.422426998615264893e-01
-1.256585121154785156e-01 1.182535290718078613e-01 1.776792854070663452e-01 -4.111594706773757935e-02 -9.234373271465301514e-02 5.519844219088554382e-02 2.159858047962188721e-01 -4.251211881637573242e-01 -2.000275813043117523e-02 1.004796400666236877e-01 -1.976750642061233521e-01 5.650701001286506653e-03 2.042589336633682251e-01 6.068338826298713684e-02 1.956583373248577118e-02 6.252810359001159668e-02 9.067961573600769043e-02 1.332889944314956665e-01 -2.181869298219680786e-01 -2.753833234310150146e-01 -1.992935985326766968e-01 3.352436423301696777e-02 2.252327054738998413e-01 -2.246661931276321411e-01 -1.719423532485961914e-01 2.627641558647155762e-01 9.135822206735610962e-02 1.906713396310806274e-01 -2.087507098913192749e-01 2.686949372291564941e-01 -2.129240185022354126e-01 -5.305558815598487854e-02
1.951979696750640869e-01 -2.063212543725967407e-01 3.954591751098632812e-01 -9.429796785116195679e-02 -5.572976544499397278e-02 -2.325780689716339111e-02 -2.289662510156631470e-01 -1.700548976659774780e-01 -2.353073284029960632e-02 2.970078215003013611e-02 -3.147526383399963379e-01 -7.712959498167037964e-02 -2.536752074956893921e-02 -7.936913520097732544e-03 3.806301578879356384e-02 1.520067336969077587e-03 8.241883665323257446e-02 -1.316904872655868530e-01 -2.058699131011962891e-01 4.699809942394495010e-03 9.144007414579391479e-02 4.540883377194404602e-02 3.661913573741912842e-01 -1.312875896692276001e-01 -2.135343551635742188e-01 -4.574936628341674805e-02 3.771020174026489258e-01 -2.783883810043334961e-01 -1.652155965566635132e-01 1.876950711011886597e-01 -8.229189552366733551e-04 -4.721106216311454773e-02
-2.641803920269012451e-01 1.060797944664955139e-01 -2.014349214732646942e-02 6.227512657642364502e-02 -1.949169486761093140e-01 -5.172448232769966125e-02 -2.457421459257602692e-02 -3.606503605842590332e-01 -1.890221387147903442e-01 2.592326998710632324e-01 -2.251503020524978638e-01 -1.096097286790609360e-03 -4.262067750096321106e-02 -2.780064009130001068e-03 1.014166884124279022e-02 -1.982846856117248535e-01 -6.207253783941268921e-02 7.469252683222293854e-03 -1.404983252286911011e-01 -1.674567013978958130e-01 -3.003658540546894073e-02 -6.994125247001647949e-02 -2.147976160049438477e-01 -1.667210310697555542e-01 -2.092347741127014160e-01 -3.231622278690338135e-02 3.127933144569396973e-01 -3.088797070086002350e-02 -2.430813759565353394e-02 4.946876466274261475e-01 2.042647264897823334e-02 -1.664420813322067261e-01
-2.966940701007843018e-01 -2.195935323834419250e-02 1.236565038561820984e-01 7.184693962335586548e-02 -7.767388597130775452e-03 -4.970784857869148254e-02 9.648226201534271240e-02 -1.288551688194274902e-01 8.899950981140136719e-02 9.329579025506973267e-02 -2.064334154129028320e-01 6.824559718370437622e-02 -2.351936250925064087e-01 -2.962082922458648682e-01 5.017030984163284302e-02 -1.828011721372604370e-01 2.850036136806011200e-02 -2.288080193102359772e-02 -7.369830459356307983e-02 -3.124562799930572510e-01 -1.712514013051986694e-01 -3.179653733968734741e-02 1.694540828466415405e-01 -6.940470635890960693e-02 -3.089776933193206787e-01 6.475068628787994385e-02 2.830327749252319336e-01 -1.625103503465652466e-01 -8.066437393426895142e-02 4.031289815902709961e-01 -1.501700133085250854e-01 -2.317197322845458984e-01
-8.875826001167297363e-02 1.062619034200906754e-02 1.762514263391494751e-01 1.175535172224044800e-01 -2.068314701318740845e-02 -2.077074497938156128e-01 4.054095745086669922e-01 -2.928172349929809570e-01 7.349200546741485596e-02 8.164919167757034302e-02 -3.292775750160217285e-01 4.467274621129035950e-02 8.421124517917633057e-02 1.048197895288467407e-01 -1.856962889432907104e-01 -1.682205647230148315e-01 1.258465647697448730e-02 2.116667181253433228e-01 -1.941813379526138306e-01 -1.558220088481903076e-01 8.706158399581909180e-02 1.265812218189239502e-01 2.585320472717285156e-01 -4.462835937738418579e-02 -2.158312648534774780e-01 -1.215478628873825073e-01 5.897246301174163818e-02 -1.101764142513275146e-01 -2.579818367958068848e-01 2.781916260719299316e-01 1.345802247524261475e-01 -1.081565767526626587e-01
8.507218956947326660e-02 6.309521198272705078e-02 1.757601350545883179e-01 3.369403779506683350e-01 7.621196657419204712e-02 1.092093903571367264e-02 3.935319185256958008e-01 -3.487075269222259521e-01 -2.151515483856201172e-01 8.663879334926605225e-02 1.029015108942985535e-01 -4.113109409809112549e-02 -2.109882235527038574e-02 5.534038692712783813e-02 -3.513829708099365234e-01 1.429902613162994385e-01 8.309128135442733765e-02 8.906005322933197021e-02 -2.477451115846633911e-01 -9.441561251878738403e-02 7.103344053030014038e-02 1.138599067926406860e-01 2.172381617128849030e-02 -1.165713518857955933e-01 -2.500990331172943115e-01 2.466783672571182251e-02 1.134313046932220459e-01 -1.291027665138244629e-01 -7.745929062366485596e-02 2.424934059381484985e-01 -1.454113125801086426e-01 -2.294135689735412598e-01
7.548780180513858795e-03 -1.411276310682296753e-01 1.499532908201217651e-01 -3.598780930042266846e-02 7.462933193892240524e-03 5.315749719738960266e-02 -1.867615878582000732e-01 -1.640704870223999023e-01 -2.721798047423362732e-02 2.263355255126953125e-02 -3.115418553352355957e-01 8.458456397056579590e-02 -1.550741940736770630e-01 -1.811321526765823364e-01 -1.353260725736618042e-01 -2.597523108124732971e-02 -1.539769172668457031e-01 1.343866437673568726e-01 -2.911829948425292969e-01 4.076400306075811386e-03 -4.195467755198478699e-02 2.433613538742065430e-01 2.488745450973510742e-01 -3.292453587055206299e-01 -1.998171955347061157e-01 -2.492978572845458984e-01 3.690903186798095703e-01 -3.099918365478515625e-01 4.593365266919136047e-02 2.468066476285457611e-02 -4.544781520962715149e-02 -1.147674247622489929e-01
-1.233587339520454407e-01 5.966538935899734497e-02 5.459717661142349243e-02 8.046220242977142334e-02 -2.912847995758056641e-01 -5.347406864166259766e-02 -1.272317320108413696e-01 -2.444011718034744263e-01 1.704217344522476196e-01 1.300813108682632446e-01 -2.552700638771057129e-01 -6.565092504024505615e-02 -1.887315362691879272e-01 -3.184959664940834045e-02 -6.720922887325286865e-02 -3.738677129149436951e-02 -1.990901678800582886e-02 -2.166249556466937065e-03 -1.534033119678497314e-01 -5.413924530148506165e-02 1.111115813255310059e-01 1.052819266915321350e-01 6.960002332925796509e-02 -1.210475340485572815e-01 -1.538159996271133423e-01 6.473740190267562866e-02 4.826967418193817139e-01 1.310831755399703979e-01 1.642968133091926575e-02 4.439430832862854004e-01 3.210386037826538086e-01 4.373952001333236694e-02
4.180011339485645294e-03 -5.520876124501228333e-02 6.023421138525009155e-02 -3.203409165143966675e-02 -3.862457275390625000e-01 -2.116965129971504211e-02 -1.455027014017105103e-01 -3.372467160224914551e-01 -1.448842883110046387e-01 1.658154129981994629e-01 -4.320268332958221436e-02 -2.563770115375518799e-01 -2.944243550300598145e-01 -1.200662553310394287e-01 6.396712362766265869e-02 -7.206606864929199219e-02 -9.557269513607025146e-02 -4.669700562953948975e-02 -1.776843965053558350e-01 -1.627348512411117554e-01 4.907936975359916687e-02 -3.860639408230781555e-02 4.986612498760223389e-02 -8.493899554014205933e-02 -1.981956809759140015e-01 1.371274441480636597e-01 4.897957444190979004e-01 -1.801392808556556702e-02 -6.704578548669815063e-02 2.961409687995910645e-01 8.119332045316696167e-02 -3.470975533127784729e-02
-1.122767925262451172e-01 -1.873386465013027191e-02 8.305088616907596588e-03 1.513241678476333618e-01 2.660615183413028717e-02 -3.369410336017608643e-01 1.146069075912237167e-02 -4.196272417902946472e-02 -1.409512162208557129e-01 2.620289325714111328e-01 -7.904235273599624634e-02 -9.849230200052261353e-02 3.448548018932342529e-01 -3.001037426292896271e-02 -2.087489515542984009e-01 -2.293213456869125366e-01 7.241510599851608276e-02 6.467562913894653320e-02 -2.218917310237884521e-01 -1.413769125938415527e-01 -1.073024794459342957e-01 1.338372826576232910e-01 -2.218760401010513306e-01 -1.175685673952102661e-01 -7.504961453378200531e-03 1.607636064291000366e-01 3.123387396335601807e-01 -4.784669354557991028e-02 -9.640288352966308594e-02 3.572936654090881348e-01 -3.023701906204223633e-01 -4.719030112028121948e-02
-3.314461931586265564e-02 2.042810618877410889e-01 -1.298402994871139526e-02 2.420324236154556274e-01 -9.502933174371719360e-02 8.246225863695144653e-02 -1.659062802791595459e-01 -2.836437225341796875e-01 -6.299414206296205521e-03 2.818617522716522217e-01 -5.142485722899436951e-02 9.868720918893814087e-02 -2.014968693256378174e-01 -2.080920040607452393e-01 -2.313806489109992981e-02 -1.598239243030548096e-01 7.049807906150817871e-02 -1.023033857345581055e-01 -2.145470529794692993e-01 -3.027977645397186279e-01 2.875474281609058380e-02 -9.538562595844268799e-02 -3.767769783735275269e-02 -1.383073925971984863e-01 -2.707189619541168213e-01 9.393505752086639404e-02 2.434619963169097900e-01 -6.360299140214920044e-02 -8.140780031681060791e-02 3.603255450725555420e-01 1.798088699579238892e-01 -2.736972272396087646e-01
-1.170675978064537048e-01 4.901423584669828415e-03 2.594255097210407257e-02 1.992727667093276978e-01 -8.302155882120132446e-02 1.134490743279457092e-01 8.140327036380767822e-02 -2.914661169052124023e-01 -1.189667135477066040e-01 1.998501867055892944e-01 -2.070168703794479370e-01 -1.532915681600570679e-01 -1.382543146610260010e-01 2.125370875000953674e-02 -1.734946072101593018e-01 -3.358030617237091064e-01 4.570751637220382690e-02 -1.025236174464225769e-01 -8.525740355253219604e-02 -2.287078648805618286e-01 1.649806946516036987e-01 4.343923553824424744e-02 9.356900304555892944e-02 -1.421141922473907471e-01 -2.980647981166839600e-01 7.428022474050521851e-02 4.265014827251434326e-01 2.329770289361476898e-02 -9.113423526287078857e-02 3.459264934062957764e-01 6.209515035152435303e-02 -1.131473854184150696e-01
1.570087224245071411e-01 -2.756780385971069336e-01 3.468789458274841309e-01 7.611072808504104614e-02 -6.628879904747009277e-02 1.488761454820632935e-01 -2.744186222553253174e-01 -1.222099140286445618e-01 -1.367289870977401733e-01 1.799524277448654175e-01 -1.249666735529899597e-01 5.442012101411819458e-02 -8.034012466669082642e-02 4.181388020515441895e-02 -1.010630503296852112e-01 -7.391023635864257812e-02 1.083722263574600220e-01 -1.026341691613197327e-01 -4.172207415103912354e-01 2.355568706989288330e-01 6.378760933876037598e-02 8.679444901645183563e-03 1.157113388180732727e-01 -1.820906996726989746e-01 -3.293185234069824219e-01 -4.081201925873756409e-02 2.891773581504821777e-01 -1.528098136186599731e-01 -9.726716578006744385e-02 9.881002455949783325e-02 -1.101944446563720703e-01 -1.091377213597297668e-01
-3.185615316033363342e-02 -2.397201955318450928e-01 3.350497484207153320e-01 -2.126608416438102722e-02 1.765012741088867188e-01 1.275005098432302475e-02 -3.123283386230468750e-01 -1.965252906084060669e-01 6.081360951066017151e-02 5.549154803156852722e-02 -6.976201385259628296e-02 1.361898332834243774e-01 -1.619521342217922211e-02 1.524062156677246094e-01 -8.474042639136314392e-03 -1.369537413120269775e-01 9.404391050338745117e-02 -2.101719751954078674e-02 -3.903418779373168945e-01 -5.445244908332824707e-02 -8.154214173555374146e-02 -1.431226730346679688e-01 2.132180780172348022e-01 -1.491849124431610107e-01 -1.679245382547378540e-01 -1.859425939619541168e-02 4.126063287258148193e-01 -1.817756444215774536e-01 4.102376103401184082e-02 2.511037886142730713e-01 -2.651897259056568146e-02 -1.790896207094192505e-01
4.431479424238204956e-02 -4.587487876415252686e-02 3.994913306087255478e-03 1.592580974102020264e-01 3.129023686051368713e-02 1.585996896028518677e-01 4.301811158657073975e-01 -1.764328330755233765e-01 -2.063159644603729248e-01 1.541276872158050537e-01 -1.294888705015182495e-01 1.653193831443786621e-01 -4.959532618522644043e-02 -1.432407200336456299e-01 -1.521879732608795166e-01 -8.645792305469512939e-02 1.545693129301071167e-01 2.700035870075225830e-01 -2.341912388801574707e-01 -2.543404698371887207e-01 5.476091802120208740e-02 -2.260109595954418182e-02 1.853413432836532593e-01 -1.601998358964920044e-01 -8.051160722970962524e-02 -2.772974073886871338e-01 1.409918665885925293e-01 -1.765756011009216309e-01 -3.419131934642791748e-01 1.637057363986968994e-01 -3.331946954131126404e-02 -7.142004370689392090e-02
-1.173124536871910095e-01 8.667402714490890503e-02 6.060447171330451965e-02 9.901051968336105347e-02 -3.449593782424926758e-01 1.873962581157684326e-01 -1.433561444282531738e-01 2.051335573196411133e-02 -7.071890681982040405e-02 2.085789889097213745e-01 1.377632189542055130e-02 1.366363167762756348e-01 -2.750363945960998535e-01 1.494107842445373535e-01 -1.225413084030151367e-01 -3.599130511283874512e-01 -1.158688664436340332e-01 1.418647468090057373e-01 -2.965987324714660645e-01 -1.146308854222297668e-01 -1.430619955062866211e-01 -1.015149429440498352e-01 4.361540824174880981e-02 4.529887810349464417e-02 -5.151057988405227661e-02 1.301317065954208374e-01 5.629026517271995544e-02 7.315153628587722778e-02 -2.195321023464202881e-01 4.559787809848785400e-01 5.974341183900833130e-02 -1.519847065210342407e-01
-2.372365891933441162e-01 -4.033854976296424866e-02 1.042700037360191345e-01 3.724484443664550781e-01 -1.171062067151069641e-01 1.189170032739639282e-02 1.393645405769348145e-01 -2.665602266788482666e-01 6.678878515958786011e-02 1.268887817859649658e-01 -1.157177984714508057e-01 -1.016312651336193085e-02 9.177668392658233643e-02 2.414678223431110382e-02 -2.156073004007339478e-01 -2.762462198734283447e-01 1.482190638780593872e-01 4.357426986098289490e-02 -2.517443299293518066e-01 -2.905544340610504150e-01 -8.359022438526153564e-02 1.570022255182266235e-01 7.208297401666641235e-02 -1.164647564291954041e-01 9.464724361896514893e-02 3.146563768386840820e-01 3.439162373542785645e-01 -1.885293722152709961e-01 1.919014453887939453e-01 -1.668613962829113007e-02 -2.340933121740818024e-02 2.840261347591876984e-02
-1.327705681324005127e-01 6.777995824813842773e-02 8.860389702022075653e-03 9.167202562093734741e-02 3.355971723794937134e-02 -7.319200318306684494e-03 -8.868748694658279419e-02 -2.696424126625061035e-01 -1.017268896102905273e-01 3.543524146080017090e-01 -2.292311042547225952e-01 -1.450913995504379272e-01 -1.975900381803512573e-01 -1.371338777244091034e-02 -1.126351431012153625e-01 -8.519604802131652832e-02 5.211603641510009766e-02 -1.220590397715568542e-01 -1.149211749434471130e-01 -1.738546341657638550e-01 1.512549370527267456e-01 1.265158802270889282e-01 9.308610856533050537e-02 -1.765391081571578979e-01 -1.432361453771591187e-01 3.077046386897563934e-02 2.361777573823928833e-01 -1.568258106708526611e-01 -4.327500760555267334e-01 3.964633941650390625e-01 1.341283172369003296e-01 -1.216954216361045837e-01
2.530726492404937744e-01 2.417809143662452698e-02 -4.333230666816234589e-03 2.273774743080139160e-01 -9.450232237577438354e-02 3.006739169359207153e-02 3.017040193080902100e-01 -1.969754695892333984e-01 -2.928174138069152832e-01 2.254480421543121338e-01 -5.203121155500411987e-02 5.814224015921354294e-03 -7.992984354496002197e-02 -1.546919047832489014e-01 -1.118021905422210693e-01 -8.047254383563995361e-02 -1.094729825854301453e-01 3.125166296958923340e-01 -1.721465587615966797e-01 4.823371395468711853e-02 -9.206742048263549805e-02 2.437206208705902100e-01 5.392105504870414734e-02 -1.088830083608627319e-01 -8.576195687055587769e-02 1.885746568441390991e-01 4.635504633188247681e-02 -3.134979903697967529e-01 -6.097947433590888977e-02 3.663911819458007812e-01 -1.924216449260711670e-01 -1.131539419293403625e-01
-2.357061207294464111e-02 7.638033479452133179e-03 -2.537788078188896179e-02 -5.383889749646186829e-02 -1.743458509445190430e-01 1.681677103042602539e-01 -6.034529209136962891e-02 -1.335905790328979492e-01 3.972750529646873474e-02 -1.034008245915174484e-02 -3.929017856717109680e-02 -4.511528834700584412e-02 -1.144488826394081116e-01 1.337626874446868896e-01 -3.401922062039375305e-02 2.928839325904846191e-01 8.261854946613311768e-02 1.058046519756317139e-01 -5.224819779396057129e-01 8.412263542413711548e-02 1.294571757316589355e-01 -9.819487482309341431e-02 1.789446771144866943e-01 -3.474854230880737305e-01 -2.825287170708179474e-02 1.734870672225952148e-01 4.845108389854431152e-01 1.609498821198940277e-02 -1.475034803152084351e-01 1.082703322172164917e-01 -7.390187680721282959e-02 -1.019051596522331238e-01
-1.846476495265960693e-01 9.134262800216674805e-02 1.540898978710174561e-01 1.426402777433395386e-01 -7.276953756809234619e-02 8.773654699325561523e-02 -8.265914767980575562e-02 -1.621959507465362549e-01 -8.637444674968719482e-02 6.890986859798431396e-02 -1.895551085472106934e-01 2.907840907573699951e-01 -3.156705796718597412e-01 -1.964955329895019531e-01 -2.563991248607635498e-01 -1.065182015299797058e-01 3.686112910509109497e-02 -1.196671202778816223e-01 -2.421373575925827026e-01 1.318400260061025620e-03 7.436286658048629761e-02 -9.494924545288085938e-02 1.726705133914947510e-01 -2.971006371080875397e-02 -2.732875049114227295e-01 2.032178193330764771e-01 2.407262176275253296e-01 3.358013182878494263e-02 1.027268692851066589e-01 4.540927410125732422e-01 -3.273014351725578308e-02 -8.282142132520675659e-02
-3.319865837693214417e-02 1.046083420515060425e-01 1.485163122415542603e-01 2.207710780203342438e-02 -2.110012769699096680e-01 8.885881863534450531e-03 -7.919462025165557861e-02 -2.690987586975097656e-01 -2.191911265254020691e-02 1.738310009241104126e-01 -1.572645455598831177e-01 1.484769582748413086e-01 1.435536146163940430e-02 -1.111632585525512695e-01 -1.968165189027786255e-01 -2.490333169698715210e-01 -1.157525256276130676e-01 1.913141012191772461e-01 9.846542030572891235e-02 -8.461760729551315308e-02 -2.168777287006378174e-01 8.864173293113708496e-02 2.050348520278930664e-01 -9.385737590491771698e-03 -1.958080232143402100e-01 -1.337565183639526367e-01 4.844061136245727539e-01 -1.049512699246406555e-01 -1.323076337575912476e-01 3.740327060222625732e-01 -1.664800643920898438e-01 2.093376964330673218e-02
-9.000010043382644653e-02 1.961258240044116974e-03 1.580499708652496338e-01 1.885469704866409302e-01 -6.014152988791465759e-02 3.047298789024353027e-01 -3.090436197817325592e-02 -3.273097872734069824e-01 -1.749599352478981018e-02 2.059725672006607056e-01 -3.135942220687866211e-01 2.899000048637390137e-01 -3.925789296627044678e-01 -1.186088006943464279e-02 -1.160183027386665344e-01 -6.552279740571975708e-02 -1.049253717064857483e-01 -8.191286772489547729e-02 -3.775942698121070862e-02 -1.656098365783691406e-01 1.022084243595600128e-02 -5.708362162113189697e-02 4.459847137331962585e-02 -5.649556219577789307e-02 -2.273247092962265015e-01 1.148638874292373657e-01 -1.953115314245223999e-02 -8.300027251243591309e-02 -9.066261351108551025e-02 4.083538353443145752e-01 1.555251926183700562e-01 -5.708967149257659912e-02
1.613963097333908081e-01 -1.658210009336471558e-01 2.648506462574005127e-01 1.093492954969406128e-01 3.666882216930389404e-02 -2.683528326451778412e-02 1.730756610631942749e-01 -3.304255902767181396e-01 5.465547088533639908e-03 9.662045538425445557e-02 -1.670697331428527832e-01 -1.481098681688308716e-02 -8.327589184045791626e-02 -7.605188060551881790e-03 -2.761768996715545654e-01 -1.801300980150699615e-02 1.303596198558807373e-01 -2.952480502426624298e-02 -5.393553897738456726e-02 -3.237378001213073730e-01 -4.214916378259658813e-02 -1.501545403152704239e-02 2.962352931499481201e-01 -3.656167984008789062e-01 -8.557150512933731079e-02 2.986463308334350586e-01 1.557200998067855835e-01 -4.966099932789802551e-02 2.155759744346141815e-02 1.491591185331344604e-01 -2.984778583049774170e-01 1.342375576496124268e-01
1.773512512445449829e-01 -3.588548004627227783e-01 1.891767233610153198e-01 -3.182600066065788269e-02 -1.776027083396911621e-01 -9.378049522638320923e-03 -2.518998682498931885e-01 -2.149885296821594238e-01 6.205648928880691528e-02 -7.665690034627914429e-02 -2.238744646310806274e-01 -4.150040075182914734e-02 6.895917654037475586e-02 -1.041326299309730530e-02 -9.667796641588211060e-02 -2.074163109064102173e-01 5.229793861508369446e-02 -4.948486760258674622e-02 -3.233197629451751709e-01 -5.535158142447471619e-02 -4.330969229340553284e-02 -1.430227514356374741e-02 1.179578527808189392e-01 -3.517626523971557617e-01 -2.851313948631286621e-01 -1.531103253364562988e-01 2.725924551486968994e-01 -2.899984717369079590e-01 -1.242559179663658142e-01 3.329912945628166199e-02 8.308437466621398926e-02 -6.122948229312896729e-02
-1.435564607381820679e-01 -4.941622540354728699e-02 -3.161730617284774780e-02 1.256330162286758423e-01 -4.023248329758644104e-02 -3.572668135166168213e-02 8.947985619306564331e-02 -2.298018485307693481e-01 -1.331735700368881226e-01 3.614352643489837646e-01 2.739431336522102356e-02 1.062159519642591476e-02 -1.845144629478454590e-01 -1.694775521755218506e-01 -1.210099682211875916e-01 -2.344141900539398193e-01 1.623730063438415527e-01 2.118327319622039795e-01 -7.285186648368835449e-02 -1.506054550409317017e-01 6.952819973230361938e-02 5.154177919030189514e-02 1.387961767613887787e-02 6.565891206264495850e-02 -2.485589981079101562e-01 2.381504178047180176e-01 6.557300686836242676e-02 -1.304400116205215454e-01 -1.333735585212707520e-01 4.790913760662078857e-01 2.840284705162048340e-01 -1.893076747655868530e-01
7.044360786676406860e-02 -2.590407133102416992e-01 1.615025699138641357e-01 1.413207054138183594e-01 1.256909314543008804e-02 6.120313331484794617e-02 -1.988801658153533936e-01 -1.622020602226257324e-01 -5.204909667372703552e-02 7.139644026756286621e-02 -3.650020109489560127e-03 8.267307281494140625e-02 4.912647232413291931e-02 1.690045893192291260e-01 8.978474140167236328e-02 -5.782638490200042725e-02 -7.936664670705795288e-02 -2.129398286342620850e-01 -3.109236359596252441e-01 -5.948761850595474243e-02 2.787020802497863770e-02 1.880781203508377075e-01 -6.129124201834201813e-03 -3.913925886154174805e-01 -6.066053360700607300e-02 9.431108087301254272e-02 4.748894870281219482e-01 8.466121554374694824e-02 -9.714423865079879761e-02 1.997326165437698364e-01 -1.089333072304725647e-01 -3.277035653591156006e-01
-1.501212567090988159e-01 5.367151275277137756e-02 -8.650371432304382324e-02 1.498012840747833252e-01 -2.432987689971923828e-01 4.459761455655097961e-02 2.142227068543434143e-02 -3.665169179439544678e-01 -2.535507678985595703e-01 9.696305543184280396e-02 -1.823351830244064331e-01 -9.646418690681457520e-02 -1.956060379743576050e-01 -5.036642774939537048e-02 -2.987332269549369812e-02 -1.548359245061874390e-01 2.005702257156372070e-01 3.032414615154266357e-02 -2.910022139549255371e-01 -2.723539769649505615e-01 1.518862098455429077e-01 1.046869605779647827e-01 8.498666808009147644e-03 -2.548404224216938019e-02 -2.414095550775527954e-01 -9.090665727853775024e-02 3.340025544166564941e-01 -7.278729230165481567e-02 -9.270863980054855347e-02 2.269131392240524292e-01 2.550796270370483398e-01 -1.532017737627029419e-01
1.648420393466949463e-01 -2.789015471935272217e-01 3.318742811679840088e-01 -1.411588340997695923e-01 -1.100625172257423401e-01 -3.009916245937347412e-01 -7.885430008172988892e-02 8.007323741912841797e-02 2.248197048902511597e-02 9.489247202873229980e-02 -2.292543947696685791e-01 1.214719787240028381e-01 -1.702369153499603271e-01 5.881134048104286194e-02 -2.465309575200080872e-02 -8.441289514303207397e-02 -2.037538401782512665e-02 3.292522430419921875e-01 -3.070278167724609375e-01 -1.526114046573638916e-01 1.450526565313339233e-01 2.087208479642868042e-01 -6.647308915853500366e-02 -2.463969141244888306e-01 1.864732503890991211e-01 -1.648162603378295898e-01 1.084795892238616943e-01 1.438354048877954483e-02 -1.810825914144515991e-01 2.593938410282135010e-01 -3.797435434535145760e-03 -5.024581402540206909e-02
-6.601167470216751099e-02 -6.582938879728317261e-02 1.028714850544929504e-01 -8.231860399246215820e-02 -1.852807402610778809e-01 3.142653703689575195e-01 8.597107976675033569e-02 -1.691781282424926758e-01 -6.408441066741943359e-02 2.353327423334121704e-01 -1.708398312330245972e-01 -1.005592346191406250e-01 9.225814789533615112e-02 -1.045933291316032410e-01 -4.105887711048126221e-01 -2.517902664840221405e-02 -7.263689488172531128e-02 3.430348336696624756e-01 -2.948259115219116211e-01 -3.026066422462463379e-01 -2.180964648723602295e-01 1.062802076339721680e-01 -1.856880076229572296e-02 -2.099158763885498047e-01 -3.018345497548580170e-02 6.445489823818206787e-02 -1.170458868145942688e-01 -9.721332043409347534e-02 -1.566038131713867188e-01 8.725368231534957886e-02 3.559446427971124649e-03 -2.287172824144363403e-01
2.720310389995574951e-01 -3.046346902847290039e-01 -1.325581455603241920e-03 -3.761508315801620483e-02 7.732124626636505127e-02 -8.218284696340560913e-02 6.354359537363052368e-02 -2.276265025138854980e-01 -8.903764188289642334e-02 2.332765460014343262e-01 -1.287243515253067017e-01 -9.347286075353622437e-03 -5.662409588694572449e-03 4.417626187205314636e-02 -1.487739086151123047e-01 5.494472011923789978e-02 1.463497281074523926e-01 -4.889702796936035156e-02 -4.359665513038635254e-01 -3.851750493049621582e-02 -2.942273318767547607e-01 -4.869932681322097778e-02 1.100061740726232529e-02 5.769237130880355835e-02 1.020915433764457703e-01 2.004998028278350830e-01 2.080432474613189697e-01 -1.250830665230751038e-02 -1.639952510595321655e-01 4.029020369052886963e-01 4.266335070133209229e-02 -2.533784210681915283e-01
-3.515340387821197510e-02 -1.070946380496025085e-01 1.569281369447708130e-01 7.674524933099746704e-02 -5.706213787198066711e-02 1.773178577423095703e-01 -1.838505864143371582e-01 4.056404903531074524e-02 -3.433957695960998535e-02 -1.623863005079329014e-03 -1.929437667131423950e-01 8.215527981519699097e-02 3.005520440638065338e-02 2.480470836162567139e-01 1.735820621252059937e-02 -1.653476059436798096e-01 9.801205992698669434e-02 3.771326690912246704e-02 -4.692876338958740234e-01 -5.423011258244514465e-02 1.318895667791366577e-01 1.031237393617630005e-01 2.272440046072006226e-01 -2.013088315725326538e-01 -2.084217667579650879e-01 1.098190769553184509e-01 2.870603203773498535e-01 -1.916794776916503906e-01 9.690302610397338867e-02 1.866979897022247314e-01 -6.909003853797912598e-02 -4.163469672203063965e-01
2.435304224491119385e-01 -3.066212534904479980e-01 4.362392053008079529e-02 1.340198665857315063e-01 -5.989852361381053925e-03 1.490762084722518921e-01 1.566170454025268555e-01 -1.286002844572067261e-01 9.626823663711547852e-02 3.660410642623901367e-01 3.464457020163536072e-02 2.243413776159286499e-01 -1.804102212190628052e-02 3.124986886978149414e-01 -1.424343138933181763e-01 1.286965329200029373e-02 -4.026266746222972870e-03 1.464783400297164917e-01 -2.950592935085296631e-01 -1.152555495500564575e-01 -3.040033578872680664e-01 2.309204936027526855e-01 -5.524747446179389954e-02 3.534261602908372879e-03 -3.216956928372383118e-02 9.808371216058731079e-02 2.537645697593688965e-01 -4.096736758947372437e-02 -1.097614765167236328e-01 2.852374315261840820e-01 8.193142712116241455e-02 -5.286412686109542847e-02
-2.068555206060409546e-01 1.675623953342437744e-01 2.425401955842971802e-01 2.130119353532791138e-01 -1.979409456253051758e-01 1.289796978235244751e-01 -9.179376810789108276e-02 -1.633285582065582275e-01 9.685041010379791260e-02 1.536256521940231323e-01 -1.603122502565383911e-01 -1.123220175504684448e-01 -2.122865170240402222e-01 -1.277850270271301270e-01 -3.962647169828414917e-02 -1.693459898233413696e-01 9.797094762325286865e-02 -5.825461819767951965e-02 -3.497838079929351807e-01 -3.566128313541412354e-01 3.411643952131271362e-02 -5.249756202101707458e-02 3.317851573228836060e-02 -8.172470331192016602e-02 -2.835876047611236572e-01 7.499187439680099487e-02 2.404614388942718506e-01 -4.618617519736289978e-02 1.398127228021621704e-01 3.622821271419525146e-01 7.728129625320434570e-03 -2.428557956591248512e-03
-8.166577666997909546e-02 -8.831707388162612915e-02 2.329978905618190765e-02 2.046869844198226929e-01 -1.540786027908325195e-01 9.961622208356857300e-02 1.542687416076660156e-01 -2.533667385578155518e-01 1.077754124999046326e-01 2.239957153797149658e-01 -1.590918898582458496e-01 1.448289752006530762e-01 3.639297932386398315e-02 -7.233155518770217896e-02 -2.559226155281066895e-01 1.021633893251419067e-01 5.358111858367919922e-02 1.788318604230880737e-01 -7.974069565534591675e-02 -1.160154193639755249e-01 -3.959109783172607422e-01 1.415058374404907227e-01 2.456008940935134888e-01 -2.018404155969619751e-01 -2.034755200147628784e-01 9.167830646038055420e-02 9.596421569585800171e-02 -1.064982563257217407e-01 -2.692002654075622559e-01 9.458229690790176392e-02 -3.053950369358062744e-01 -2.309354245662689209e-01
-1.644490361213684082e-01 6.809628009796142578e-02 9.154711663722991943e-02 1.802113652229309082e-01 -1.028038635849952698e-01 -7.169681042432785034e-02 1.892034709453582764e-02 -7.931230217218399048e-02 -2.306849807500839233e-01 3.597953915596008301e-01 -1.339636556804180145e-02 -8.829609304666519165e-02 -1.138646751642227173e-01 3.221220150589942932e-02 -1.706288158893585205e-01 -2.555810213088989258e-01 2.058105729520320892e-02 1.704189926385879517e-01 -7.697365432977676392e-02 -2.258064150810241699e-01 -2.069321647286415100e-02 2.649321034550666809e-02 -1.207918822765350342e-01 1.080016046762466431e-01 1.671173125505447388e-01 1.897769272327423096e-01 4.767220020294189453e-01 -6.117002293467521667e-02 -9.713999927043914795e-02 1.416198909282684326e-01 -3.797192275524139404e-01 -1.537183374166488647e-01
6.849815696477890015e-02 9.594641625881195068e-02 4.234546124935150146e-01 -1.102807000279426575e-01 -2.800404131412506104e-01 8.222106099128723145e-02 -3.269383907318115234e-01 -2.589006721973419189e-01 -8.814664185047149658e-02 2.393972277641296387e-01 -9.826658666133880615e-02 -8.194197900593280792e-03 6.664303690195083618e-02 3.280634582042694092e-01 1.762585341930389404e-01 4.855548217892646790e-02 5.066277086734771729e-02 1.905654519796371460e-01 -2.666926383972167969e-01 8.617576956748962402e-02 -4.549277946352958679e-02 -2.314099296927452087e-02 -1.069244518876075745e-01 -3.071665167808532715e-01 -2.055210806429386139e-02 8.303126692771911621e-02 2.231903672218322754e-01 6.860007345676422119e-02 -1.035492867231369019e-01 8.490298688411712646e-02 -1.814079098403453827e-02 -9.649132192134857178e-02
-5.208791419863700867e-02 -9.686998277902603149e-02 2.871214747428894043e-01 2.590477466583251953e-01 -8.378122001886367798e-02 3.068830966949462891e-01 1.307891160249710083e-01 -3.510562181472778320e-01 6.706031411886215210e-02 2.460329681634902954e-01 -5.147130414843559265e-02 3.874735161662101746e-02 3.948704898357391357e-02 1.579241603612899780e-01 -2.459691613912582397e-01 -1.802686899900436401e-01 1.902459114789962769e-01 1.833184063434600830e-01 -1.432326436042785645e-01 -9.142900258302688599e-02 -2.546637356281280518e-01 -7.990939170122146606e-02 1.997431814670562744e-01 -9.147123992443084717e-02 -1.822497844696044922e-01 5.848171561956405640e-02 1.132805272936820984e-01 9.206380695104598999e-02 -2.683484256267547607e-01 2.236381918191909790e-01 4.763416573405265808e-02 8.788772672414779663e-02
2.478458583354949951e-01 -3.177627027034759521e-01 1.443870067596435547e-01 -1.268425285816192627e-01 -5.715856328606605530e-02 1.980637898668646812e-03 1.936431527137756348e-01 -1.786890923976898193e-01 9.916219860315322876e-02 3.565036952495574951e-01 -8.151255548000335693e-03 2.771662361919879913e-02 -6.397904455661773682e-02 1.553570181131362915e-01 -3.423936665058135986e-01 4.895705729722976685e-02 5.018695816397666931e-02 4.888987168669700623e-02 -3.888974785804748535e-01 -1.060215160250663757e-01 -1.841065436601638794e-01 5.199714377522468567e-02 4.016572609543800354e-03 8.108711242675781250e-02 3.601733967661857605e-02 2.374402433633804321e-01 1.820717304944992065e-01 -2.268462628126144409e-01 -1.053927615284919739e-01 2.192775905132293701e-01 -1.371381133794784546e-01 -1.071427166461944580e-01
1.295940279960632324e-01 -2.281696945428848267e-01 9.160775691270828247e-02 -1.501665264368057251e-01 1.154183701146394014e-04 -5.506693944334983826e-02 3.038586974143981934e-01 -1.351158022880554199e-01 5.300739780068397522e-02 3.073707222938537598e-01 -1.829711794853210449e-01 6.780330091714859009e-02 -1.509082876145839691e-02 1.298968642950057983e-01 -9.879943728446960449e-02 6.644000858068466187e-02 -2.695266902446746826e-02 1.437971089035272598e-02 -4.637179672718048096e-01 9.155942243523895741e-04 -6.132160127162933350e-02 -1.349132414907217026e-02 1.141541674733161926e-01 1.966022551059722900e-01 1.737990379333496094e-01 2.754177153110504150e-01 2.625288665294647217e-01 -6.299117207527160645e-02 -9.319370239973068237e-02 3.533727526664733887e-01 -3.034994937479496002e-02 -1.868726015090942383e-01
4.679737240076065063e-02 -6.510356068611145020e-02 1.869001537561416626e-01 -2.366590946912765503e-01 -3.722179681062698364e-02 2.515701651573181152e-01 2.707425057888031006e-01 -3.172594010829925537e-01 3.895752131938934326e-02 2.318188399076461792e-01 -2.807539999485015869e-01 7.270500808954238892e-02 -2.130477130413055420e-01 2.266542017459869385e-01 4.530640691518783569e-02 -1.799900978803634644e-01 -4.289073497056961060e-02 8.908925950527191162e-02 -1.680975705385208130e-01 -3.494409471750259399e-02 2.750531956553459167e-02 -6.510697770863771439e-03 -1.454432159662246704e-01 -1.381815224885940552e-02 -3.092925250530242920e-01 -4.330995958298444748e-03 1.020588949322700500e-01 -5.304484441876411438e-02 1.374313980340957642e-01 1.976613700389862061e-01 -4.056200683116912842e-01 -2.517607249319553375e-02
1.617012917995452881e-01 -7.881306856870651245e-02 3.848431110382080078e-01 3.040350414812564850e-02 -2.573047764599323273e-02 -9.468942880630493164e-02 -1.472062468528747559e-01 -4.712728261947631836e-01 3.782581305131316185e-03 1.865229010581970215e-01 -8.522528409957885742e-02 7.112727314233779907e-02 -3.189239650964736938e-02 -1.937410980463027954e-01 -3.191820383071899414e-01 -2.995490133762359619e-01 -9.529367834329605103e-02 9.910459816455841064e-02 -1.706583350896835327e-01 -1.227966398000717163e-01 -1.041977405548095703e-01 1.162348911166191101e-01 2.199112176895141602e-01 -2.338262461125850677e-02 -1.232089772820472717e-01 3.051622398197650909e-02 1.714468449354171753e-01 -2.053007781505584717e-01 -2.981052733957767487e-02 -7.302597165107727051e-02 2.004466801881790161e-01 -1.322646439075469971e-01
2.091238498687744141e-01 -1.042378395795822144e-01 2.091550678014755249e-01 -1.985275000333786011e-01 -1.857371181249618530e-01 -1.449672132730484009e-01 1.991207301616668701e-01 -2.215754985809326172e-02 2.732632216066122055e-03 6.167067959904670715e-02 -3.033986687660217285e-01 4.473813772201538086e-01 -7.287868857383728027e-02 -5.757249519228935242e-02 -2.036926746368408203e-01 2.114069014787673950e-01 -7.484658621251583099e-03 2.118903696537017822e-01 -3.089368343353271484e-01 -1.857923567295074463e-01 1.864174157381057739e-01 -8.467689901590347290e-02 -5.957132205367088318e-02 -1.177089810371398926e-01 -1.057269349694252014e-01 -1.221546977758407593e-01 2.721559107303619385e-01 1.329739242792129517e-01 -1.297895461320877075e-01 -4.147125780582427979e-02 -2.783503383398056030e-02 -6.585527211427688599e-02
8.648037165403366089e-02 -3.357150405645370483e-02 -3.034153953194618225e-02 -1.776580512523651123e-01 -4.753049835562705994e-02 3.041946142911911011e-02 8.268097788095474243e-02 -4.398483335971832275e-01 -1.284789741039276123e-01 -5.406789109110832214e-02 5.506753176450729370e-02 2.967218309640884399e-02 -2.892018668353557587e-02 -1.743887364864349365e-01 -2.216891348361968994e-01 -1.874456256628036499e-01 3.844811767339706421e-02 1.284988224506378174e-01 -1.736788898706436157e-01 -7.111850380897521973e-02 2.277089506387710571e-01 -1.395150423049926758e-01 4.617649689316749573e-02 -1.623578555881977081e-02 -3.428440690040588379e-01 1.605843752622604370e-02 1.950791925191879272e-01 -3.942891582846641541e-02 -3.886665999889373779e-01 4.243969917297363281e-01 -2.560339868068695068e-02 -1.965938881039619446e-02
-1.178620681166648865e-01 1.619829684495925903e-01 9.242969751358032227e-02 1.470187306404113770e-01 -1.506737619638442993e-01 1.666110754013061523e-01 -2.533143162727355957e-01 -1.797578185796737671e-01 -6.001359969377517700e-02 9.845950454473495483e-02 -2.819665670394897461e-01 -1.591524332761764526e-01 -2.118654996156692505e-01 5.161646008491516113e-02 -2.891808748245239258e-01 -3.616993129253387451e-02 2.445829473435878754e-02 -1.604138761758804321e-01 -2.706770896911621094e-01 -2.516381740570068359e-01 4.532054439187049866e-02 -1.853468269109725952e-01 -7.642538845539093018e-02 -2.027970999479293823e-01 -1.518540978431701660e-01 1.244350969791412354e-01 1.389770358800888062e-01 5.461009219288825989e-02 -1.302503496408462524e-01 4.321914017200469971e-01 -7.770330458879470825e-02 -1.233982592821121216e-01
1.523174196481704712e-01 -6.366302073001861572e-02 2.392279803752899170e-01 1.394199579954147339e-01 -7.242786139249801636e-02 1.906708329916000366e-01 -2.087245434522628784e-01 -9.508211910724639893e-02 -8.140069246292114258e-02 -1.964716613292694092e-02 -6.316690891981124878e-02 1.539891809225082397e-01 -1.457030232995748520e-02 1.598464548587799072e-01 -4.497073218226432800e-02 1.764706149697303772e-02 2.261675000190734863e-01 -7.738901674747467041e-02 -4.099443852901458740e-01 -2.995936945080757141e-02 9.937834925949573517e-03 1.306690368801355362e-02 2.482526302337646484e-01 -2.489899396896362305e-01 -2.208998650312423706e-01 -9.549892693758010864e-02 3.718467354774475098e-01 -2.321178168058395386e-01 -4.780176281929016113e-02 2.325835525989532471e-01 -1.100823935121297836e-02 -2.872361540794372559e-01
3.617782890796661377e-02 1.091707348823547363e-01 9.549416601657867432e-02 1.470278352499008179e-01 -1.357724331319332123e-02 1.063583046197891235e-01 3.629074394702911377e-01 -4.090565443038940430e-01 -1.202762350440025330e-01 2.614265382289886475e-01 -7.786230742931365967e-02 5.708015337586402893e-02 -5.491806194186210632e-02 2.839629352092742920e-02 -3.611613512039184570e-01 -1.553269010037183762e-02 -1.600767858326435089e-02 1.395833939313888550e-01 -2.153355330228805542e-01 8.292582631111145020e-02 4.654960706830024719e-02 -6.263745576143264771e-02 -1.808403059840202332e-02 2.181842550635337830e-02 -7.506737858057022095e-02 3.826830387115478516e-01 1.510454565286636353e-01 -6.684469431638717651e-02 -1.907297074794769287e-01 3.029735386371612549e-01 4.670278728008270264e-02 -1.711243987083435059e-01
2.244416922330856323e-01 -2.221051752567291260e-01 2.197013348340988159e-01 3.184626996517181396e-01 -2.255875766277313232e-01 -7.453615777194499969e-03 2.528936862945556641e-01 8.212135732173919678e-02 5.550507083535194397e-02 1.222768202424049377e-01 1.475568711757659912e-01 -2.474052086472511292e-02 -1.680591255426406860e-01 -6.607831269502639771e-02 9.791129082441329956e-02 5.540088936686515808e-02 -1.503244191408157349e-01 5.675800144672393799e-02 -3.671441227197647095e-02 8.249471895396709442e-03 3.415356203913688660e-02 -1.894287467002868652e-01 -8.484441787004470825e-02 -1.528998650610446930e-02 -6.460132449865341187e-02 9.476307034492492676e-02 1.491412073373794556e-01 1.267284899950027466e-01 -3.294790685176849365e-01 3.587149381637573242e-01 -4.274733737111091614e-02 -4.254952073097229004e-01
-1.322379112243652344e-01 2.437560632824897766e-02 1.257492750883102417e-01 1.709480136632919312e-01 -1.930091232061386108e-01 -1.163646429777145386e-01 -1.795584708452224731e-01 -1.486197263002395630e-01 -2.533530294895172119e-01 4.423997998237609863e-01 -1.747344583272933960e-01 -4.343412816524505615e-02 -7.053264230489730835e-02 1.055484339594841003e-01 -1.834925860166549683e-01 -2.715678811073303223e-01 9.941976517438888550e-02 4.619763791561126709e-02 -1.360578089952468872e-01 -1.588904410600662231e-01 -1.727450825273990631e-02 2.280462384223937988e-01 7.013481110334396362e-02 -1.458606496453285217e-02 6.718602776527404785e-02 1.915913969278335571e-01 3.238652944564819336e-01 6.623865664005279541e-02 -2.316069304943084717e-01 2.870090901851654053e-01 6.130442768335342407e-02 1.114420890808105469e-01
-2.745665907859802246e-01 -1.419418305158615112e-01 -7.795666903257369995e-02 1.945690363645553589e-01 -1.149288937449455261e-02 -3.531195595860481262e-02 -1.551999151706695557e-01 -3.564346432685852051e-01 5.298418179154396057e-02 9.575872868299484253e-02 -1.973521262407302856e-01 2.245890498161315918e-01 -2.782934904098510742e-01 1.627984046936035156e-01 -6.352392584085464478e-02 -2.750182338058948517e-02 2.915378808975219727e-01 -3.044443204998970032e-02 1.269467175006866455e-01 -1.862177401781082153e-01 8.692559599876403809e-02 1.860650256276130676e-02 -1.171378418803215027e-02 -1.403188407421112061e-01 -1.671875566244125366e-01 8.004817645996809006e-04 2.065528333187103271e-01 -2.771618664264678955e-01 -1.954129487276077271e-01 3.702799975872039795e-01 9.423901140689849854e-02 -4.312860593199729919e-02
-1.583108454942703247e-01 1.695107966661453247e-01 1.061929389834403992e-01 -5.590587854385375977e-02 -2.204456180334091187e-01 7.353202253580093384e-02 6.829750537872314453e-02 -1.162360459566116333e-01 -1.512729227542877197e-01 4.014896452426910400e-01 -1.480245590209960938e-01 -3.224370628595352173e-02 -2.687458097934722900e-01 2.766417153179645538e-02 -1.309181302785873413e-01 -8.916150778532028198e-02 -3.040931373834609985e-02 1.660531572997570038e-02 8.526215679012238979e-04 -2.105020731687545776e-01 6.295859813690185547e-02 2.255763672292232513e-02 -3.569308295845985413e-02 -1.488265544176101685e-01 -2.730745673179626465e-01 -1.124273911118507385e-01 4.266271889209747314e-01 -2.177072465419769287e-01 -2.153917849063873291e-01 2.390314042568206787e-01 2.138523608446121216e-01 -1.234009712934494019e-01
3.109424412250518799e-01 -1.561216413974761963e-01 3.539539277553558350e-01 -1.017968356609344482e-01 -1.314788311719894409e-01 1.114460304379463196e-01 -1.606587022542953491e-01 -2.448110096156597137e-02 -1.012278720736503601e-01 2.506349682807922363e-01 -2.558332681655883789e-01 1.034858748316764832e-01 -2.775279991328716278e-02 4.564223811030387878e-02 5.891779065132141113e-02 -2.025172859430313110e-01 8.857960999011993408e-02 2.713306434452533722e-02 -2.176133245229721069e-01 1.096646636724472046e-01 4.009008873254060745e-03 -5.036422610282897949e-02 7.294287532567977905e-02 -3.684735298156738281e-01 -2.965560182929039001e-02 -1.535261869430541992e-01 3.907848894596099854e-01 -1.693632006645202637e-01 5.802970007061958313e-02 2.342871874570846558e-01 8.871281147003173828e-02 8.384324610233306885e-02
-1.697859615087509155e-01 -2.435966283082962036e-01 -7.969250530004501343e-02 -8.258128166198730469e-02 -5.330335721373558044e-02 2.524194717407226562e-01 7.183612883090972900e-02 -2.461885660886764526e-01 3.752791881561279297e-02 8.983258903026580811e-02 -1.934438347816467285e-01 -9.556896239519119263e-02 -6.615965068340301514e-02 2.358756512403488159e-01 -2.998691797256469727e-01 8.469568565487861633e-03 -1.102461144328117371e-01 1.462586820125579834e-01 -2.760044112801551819e-02 -4.430950582027435303e-01 1.714530400931835175e-02 2.328594624996185303e-01 1.684156954288482666e-01 -8.204387873411178589e-02 -6.161916255950927734e-02 1.385221779346466064e-01 2.020796090364456177e-01 -3.151736259460449219e-01 -6.015811860561370850e-02 1.399830281734466553e-01 -1.921920478343963623e-01 -1.293660104274749756e-01
-2.331885099411010742e-01 4.769521206617355347e-02 2.224065214395523071e-01 9.431802481412887573e-02 -3.923621177673339844e-01 1.020358055830001831e-01 5.221456661820411682e-02 -5.385600775480270386e-02 -4.196833074092864990e-02 8.170331269502639771e-02 -4.373171031475067139e-01 2.022202499210834503e-02 -6.385011970996856689e-02 -2.345995455980300903e-01 8.462131768465042114e-02 -1.148412749171257019e-01 -1.423927247524261475e-01 7.496876269578933716e-02 -1.476457808166742325e-02 -3.689553961157798767e-02 -6.320577114820480347e-02 -2.406107932329177856e-01 -1.578789576888084412e-02 -1.343290973454713821e-02 -2.241452336311340332e-01 1.708422601222991943e-01 3.744918704032897949e-01 1.453177332878112793e-01 -2.719324529170989990e-01 1.007329523563385010e-01 1.426766365766525269e-01 -2.030985243618488312e-02
-2.318274676799774170e-01 -7.036038488149642944e-02 2.695744633674621582e-01 9.293369017541408539e-03 -7.682698220014572144e-02 4.974654689431190491e-02 1.482053473591804504e-02 -9.176543354988098145e-02 -4.752252250909805298e-02 -1.354497373104095459e-01 -6.847096979618072510e-02 -2.186710238456726074e-01 -2.894297707825899124e-03 -1.152130663394927979e-01 -4.047784805297851562e-01 -7.748449593782424927e-02 6.925860885530710220e-03 -1.217704787850379944e-01 -2.324020266532897949e-01 -1.000388935208320618e-01 -6.494494527578353882e-02 -1.642776094377040863e-02 -1.889458857476711273e-02 -1.365337520837783813e-01 -1.634281426668167114e-01 -2.547466754913330078e-01 4.915957152843475342e-01 -9.242290258407592773e-02 -2.731514275074005127e-01 2.136539518833160400e-01 -1.004136130213737488e-01 -1.440583616495132446e-01
8.896393328905105591e-02 -2.791052460670471191e-01 5.135920643806457520e-01 2.374185435473918915e-02 7.473842799663543701e-02 4.812328144907951355e-02 -1.310299187898635864e-01 -1.955826729536056519e-01 -9.334255754947662354e-02 8.278748020529747009e-03 -1.869962364435195923e-01 3.903876245021820068e-02 -2.636510506272315979e-02 -4.458472877740859985e-02 1.576975286006927490e-01 -5.723283439874649048e-02 2.720513045787811279e-01 -5.601990222930908203e-02 -2.933817207813262939e-01 -8.639911189675331116e-03 -8.182075619697570801e-02 -3.791473805904388428e-03 -2.789669297635555267e-02 -2.146900147199630737e-01 -1.916973143815994263e-01 5.580513924360275269e-02 4.442909061908721924e-01 -2.270399183034896851e-01 -4.637660458683967590e-02 1.259109750390052795e-02 -4.174207802861928940e-03 -4.914253950119018555e-02
-1.188247129321098328e-01 -9.400881826877593994e-03 -8.779025822877883911e-02 7.800152152776718140e-02 8.246463537216186523e-02 2.030887901782989502e-01 -6.493910402059555054e-02 -4.036185145378112793e-01 -4.809850826859474182e-02 2.664373815059661865e-01 -3.065550886094570160e-02 -1.894126087427139282e-01 -9.712316840887069702e-02 -1.625762879848480225e-01 -5.889267474412918091e-02 -1.024423763155937195e-01 -1.857837196439504623e-03 6.564040482044219971e-02 -2.641081511974334717e-01 -2.558043003082275391e-01 2.257109135389328003e-01 -2.026037499308586121e-02 7.870823144912719727e-02 3.092508018016815186e-02 -2.427786737680435181e-01 -9.594649821519851685e-02 3.177420794963836670e-01 -2.315119802951812744e-01 3.989111259579658508e-02 4.096510410308837891e-01 3.961607441306114197e-02 -7.208622992038726807e-02
2.753768563270568848e-01 -7.501819729804992676e-02 1.970060616731643677e-01 1.270701140165328979e-01 -9.795162081718444824e-02 2.333216965198516846e-01 -2.485155761241912842e-01 7.635973161086440086e-04 4.932458698749542236e-02 1.849662140011787415e-02 -3.862410411238670349e-02 1.181243825703859329e-02 -3.110428713262081146e-02 2.147550433874130249e-01 1.159226149320602417e-01 -6.727048754692077637e-02 1.085597947239875793e-01 1.115182135254144669e-02 -3.758934438228607178e-01 -1.066031455993652344e-01 -5.888574197888374329e-02 1.778682693839073181e-02 2.214516103267669678e-01 -1.572877168655395508e-01 -1.882731318473815918e-01 -2.571631968021392822e-02 3.544877469539642334e-01 -3.322434425354003906e-01 -6.239366531372070312e-02 1.771848499774932861e-01 -6.524465978145599365e-02 -3.383742868900299072e-01
4.908469691872596741e-02 2.044044286012649536e-01 1.462608575820922852e-01 1.498167067766189575e-01 2.627357654273509979e-02 1.476410180330276489e-01 -7.298504561185836792e-02 -1.817312389612197876e-01 6.935147196054458618e-02 5.128601938486099243e-02 3.085914254188537598e-02 1.474461983889341354e-02 -6.247791647911071777e-02 2.000594325363636017e-02 -1.580949276685714722e-01 -7.668632268905639648e-02 -8.746597915887832642e-02 1.337048113346099854e-01 -4.187453389167785645e-01 -3.006040491163730621e-02 -8.139715343713760376e-02 1.768708676099777222e-01 -1.945051997900009155e-01 6.609527021646499634e-02 -2.998055219650268555e-01 3.247873187065124512e-01 6.488223373889923096e-02 -1.323909312486648560e-01 -3.045248985290527344e-01 4.372640550136566162e-01 1.560897827148437500e-01 -6.951407995074987411e-03
1.204260513186454773e-01 4.441897943615913391e-02 2.125360518693923950e-01 9.075358510017395020e-02 -5.265669897198677063e-02 2.064332515001296997e-01 -1.469458192586898804e-01 -5.944880098104476929e-02 3.070726804435253143e-02 4.214864224195480347e-02 -1.838199347257614136e-01 1.124281659722328186e-01 1.514057219028472900e-01 2.109107673168182373e-01 -6.624608486890792847e-02 -7.110701501369476318e-02 1.786090284585952759e-01 -7.922723889350891113e-02 -3.235560059547424316e-01 1.036603862303309143e-04 1.383333653211593628e-01 -1.704198271036148071e-01 2.730785310268402100e-01 -2.855797410011291504e-01 -2.567982971668243408e-01 -3.962803259491920471e-02 2.988314628601074219e-01 -1.833919435739517212e-01 -1.982185617089271545e-02 1.986383944749832153e-01 -3.912610188126564026e-02 -3.931895494461059570e-01
2.154165953397750854e-01 -3.134276568889617920e-01 2.062378525733947754e-01 -8.670535869896411896e-03 2.759192511439323425e-02 7.755049318075180054e-02 1.944632679224014282e-01 -2.524429261684417725e-01 -5.778447957709431648e-04 3.119545876979827881e-01 -1.154650151729583740e-01 -2.518985420465469360e-02 -7.333990931510925293e-02 1.713116168975830078e-01 -1.396942883729934692e-01 1.177344843745231628e-02 6.924012303352355957e-02 1.757016032934188843e-01 -3.739465177059173584e-01 -3.280506655573844910e-02 -3.031598925590515137e-01 -9.595987200736999512e-02 1.215545609593391418e-01 6.579940766096115112e-02 1.531094759702682495e-01 1.260562688112258911e-01 3.129750490188598633e-01 -4.992039874196052551e-02 -2.870352193713188171e-02 1.886977106332778931e-01 -9.107894450426101685e-02 -2.397242784500122070e-01
9.331305325031280518e-02 -1.098917424678802490e-02 2.275548577308654785e-01 1.389907300472259521e-01 -1.327279210090637207e-02 2.057064026594161987e-01 -2.909742295742034912e-01 -4.229956865310668945e-02 -6.867793947458267212e-02 1.052630543708801270e-01 -1.038819774985313416e-01 1.161022111773490906e-01 2.760259248316287994e-02 2.492799460887908936e-01 -5.565763264894485474e-02 -1.632208703085780144e-03 1.767817288637161255e-01 2.468095906078815460e-02 -2.642797827720642090e-01 -1.029370352625846863e-01 -1.276777032762765884e-02 -1.347209699451923370e-02 1.712316721677780151e-01 -2.006256133317947388e-01 -3.524456322193145752e-01 1.297836657613515854e-02 3.189567327499389648e-01 -2.321506440639495850e-01 -1.186048495583236217e-03 6.896669417619705200e-02 -1.370367854833602905e-01 -4.464168250560760498e-01
1.477650254964828491e-01 -2.648716568946838379e-01 4.579868912696838379e-01 2.471581101417541504e-01 -3.298124298453330994e-02 1.182503178715705872e-01 -2.475499808788299561e-01 -1.972818523645401001e-01 -9.879552572965621948e-02 9.991178661584854126e-02 -1.677363663911819458e-01 3.336590481922030449e-03 1.019116342067718506e-01 9.376326203346252441e-02 -2.049851045012474060e-02 -5.474867299199104309e-02 1.401671022176742554e-01 -3.164735063910484314e-02 -3.953185677528381348e-01 -4.320361837744712830e-02 4.625951871275901794e-02 5.495393276214599609e-02 2.312048077583312988e-01 -9.122028201818466187e-02 -2.009418457746505737e-01 -1.308864206075668335e-01 2.391430139541625977e-01 -1.896515637636184692e-01 7.949844002723693848e-02 2.116987705230712891e-01 1.176002714782953262e-02 -6.118630617856979370e-02
2.660743519663810730e-02 -2.214422971010208130e-01 2.174506634473800659e-01 5.372072383761405945e-02 -7.573564350605010986e-02 7.301673293113708496e-02 -2.081475853919982910e-01 2.702987380325794220e-02 1.409361232072114944e-02 -1.796523481607437134e-02 -1.850199252367019653e-01 9.864399582147598267e-02 1.468174010515213013e-01 2.962360978126525879e-01 -7.021483033895492554e-02 3.027823753654956818e-02 1.048271134495735168e-01 1.308629363775253296e-01 -4.441027641296386719e-01 5.444486811757087708e-02 -1.154618561267852783e-01 2.333184890449047089e-02 1.312046647071838379e-01 -1.848548352718353271e-01 5.486783385276794434e-02 1.055693179368972778e-01 5.116128921508789062e-01 -2.220708280801773071e-01 -6.991995871067047119e-02 1.349635571241378784e-01 -7.922634482383728027e-02 -1.927500665187835693e-01
2.308482229709625244e-01 -2.071054279804229736e-01 3.692449331283569336e-01 1.384922396391630173e-02 -8.429428935050964355e-02 1.350848376750946045e-01 -1.330641955137252808e-01 -1.822775788605213165e-02 -2.608467638492584229e-01 1.482393294572830200e-01 -2.884213924407958984e-01 -7.041016221046447754e-02 -7.968869060277938843e-02 3.278964199125766754e-03 9.534332901239395142e-02 -8.215373009443283081e-02 1.075218990445137024e-01 9.158173948526382446e-02 -3.986772298812866211e-01 1.238118633627891541e-01 -6.150103360414505005e-02 -2.899035811424255371e-01 2.147958725690841675e-01 -2.627353966236114502e-01 -1.616333425045013428e-01 -3.154322877526283264e-02 2.675632834434509277e-01 -8.976654708385467529e-02 -8.338248729705810547e-02 6.265214085578918457e-02 5.097690969705581665e-02 -7.791180908679962158e-02
9.484174847602844238e-02 5.554213002324104309e-02 2.874077558517456055e-01 1.580720096826553345e-01 4.154135473072528839e-03 -9.806706011295318604e-02 -8.094668388366699219e-02 -3.250358402729034424e-01 -1.218290477991104126e-01 1.635974831879138947e-02 -1.307021677494049072e-01 -1.807076930999755859e-01 -2.463523894548416138e-01 -1.909935660660266876e-02 -1.106360480189323425e-01 -2.285078465938568115e-01 -1.214334219694137573e-01 -8.685997128486633301e-02 -1.972217410802841187e-01 3.659947589039802551e-02 9.639202617108821869e-03 2.232590923085808754e-03 9.877209365367889404e-02 -7.598972320556640625e-02 -1.600979715585708618e-01 -1.094595640897750854e-01 4.814484715461730957e-01 -5.572748184204101562e-02 -8.059457689523696899e-02 3.278651535511016846e-01 3.182424306869506836e-01 -4.691605269908905029e-02
-2.167207896709442139e-01 -1.046384349465370178e-01 1.374453306198120117e-01 2.050287425518035889e-01 -3.205326795578002930e-01 1.865406632423400879e-01 1.692698299884796143e-01 -3.393158018589019775e-01 8.712013065814971924e-02 2.230158746242523193e-01 -2.218932658433914185e-01 4.925570465275086462e-05 1.476772576570510864e-01 8.490625768899917603e-03 -1.779911518096923828e-01 -2.202510982751846313e-01 2.724499106407165527e-01 2.054200470447540283e-01 -4.261395707726478577e-02 5.677022039890289307e-03 -7.483454421162605286e-03 -1.168100982904434204e-01 2.624240815639495850e-01 -7.254100590944290161e-02 -9.862146526575088501e-02 7.950709760189056396e-02 4.395373538136482239e-02 -5.924154072999954224e-03 -2.635420262813568115e-01 2.875515818595886230e-01 6.999897956848144531e-02 -1.001779735088348389e-01
-9.149559587240219116e-02 1.092498600482940674e-01 2.417224496603012085e-01 8.744714409112930298e-02 -9.852109104394912720e-02 1.507889330387115479e-01 4.293252155184745789e-02 -2.417402118444442749e-01 -6.341738998889923096e-02 3.241952061653137207e-01 -2.311414480209350586e-01 1.512615941464900970e-02 6.052215024828910828e-02 -1.971068419516086578e-02 -5.005903169512748718e-02 -3.299063146114349365e-01 1.045378968119621277e-01 2.925149723887443542e-02 -2.021455205976963043e-02 -1.662424206733703613e-01 -1.340066641569137573e-01 -1.185931488871574402e-01 2.915014028549194336e-01 -6.872782111167907715e-02 -1.766384094953536987e-01 3.320706309750676155e-04 3.123969733715057373e-01 -8.504867553710937500e-02 -2.464894503355026245e-01 3.359716236591339111e-01 2.673791646957397461e-01 4.031327087432146072e-03
1.542649231851100922e-02 1.005894690752029419e-01 -1.104035675525665283e-01 2.380475997924804688e-01 -1.927891373634338379e-01 -1.931425780057907104e-01 -1.004269719123840332e-01 -2.339021712541580200e-01 7.563335448503494263e-02 1.948766559362411499e-01 -2.371188625693321228e-02 1.887760162353515625e-01 9.668922983109951019e-03 1.191034540534019470e-02 -1.918752640485763550e-01 1.343043744564056396e-01 3.341736197471618652e-01 1.062398962676525116e-02 -1.798163950443267822e-01 -4.657868295907974243e-02 -2.994696795940399170e-01 2.000376731157302856e-01 -4.923864454030990601e-02 -2.692423164844512939e-01 3.748942166566848755e-02 3.441578149795532227e-01 2.339183092117309570e-01 -1.451155543327331543e-01 -1.734757274389266968e-01 1.955912858247756958e-01 -1.183260753750801086e-01 -1.328794509172439575e-01
1.438398193567991257e-02 -6.211037188768386841e-02 1.370523720979690552e-01 8.739708364009857178e-02 -2.412349134683609009e-01 -7.611934840679168701e-02 -3.285523736849427223e-03 -4.348271787166595459e-01 5.891457572579383850e-02 4.539251327514648438e-02 -2.580811083316802979e-01 -1.052941232919692993e-01 1.381068229675292969e-01 -3.029873073101043701e-01 -2.546562850475311279e-01 -5.681505799293518066e-02 -1.919548362493515015e-01 1.621301472187042236e-01 -4.829892516136169434e-02 -2.045348286628723145e-01 -1.996075361967086792e-01 -8.800902217626571655e-02 1.150363981723785400e-01 1.520926207304000854e-01 -8.057013899087905884e-02 -5.322543904185295105e-03 2.009045034646987915e-01 -4.026054441928863525e-01 -1.719820052385330200e-01 1.427954435348510742e-01 -1.132630836218595505e-02 -6.275860965251922607e-02
2.452052570879459381e-02 8.943887054920196533e-02 2.717920839786529541e-01 1.088712513446807861e-01 5.535757914185523987e-02 -1.201340854167938232e-01 3.318510949611663818e-01 -3.770658075809478760e-01 1.087914556264877319e-01 3.233216702938079834e-01 -7.225016504526138306e-02 2.800374329090118408e-01 -8.621322363615036011e-02 -1.703298538923263550e-01 -1.894982904195785522e-01 -2.151276022195816040e-01 2.698946744203567505e-02 1.994720548391342163e-01 -7.893080264329910278e-02 -1.293554306030273438e-01 -1.063049882650375366e-01 4.975244402885437012e-02 1.919938810169696808e-02 -1.618995703756809235e-02 -2.758800387382507324e-01 -7.986090332269668579e-02 9.085768461227416992e-02 5.943718180060386658e-02 -1.850657761096954346e-01 1.103925704956054688e-01 -1.974345147609710693e-01 -2.442296147346496582e-01
-1.052816212177276611e-02 -9.296412020921707153e-02 -1.426986157894134521e-01 4.849246144294738770e-02 5.547227337956428528e-03 1.765573620796203613e-01 1.540523022413253784e-01 -2.314497083425521851e-01 1.925364434719085693e-01 -3.360584005713462830e-02 -2.498123496770858765e-01 -6.220897659659385681e-03 -1.546394079923629761e-01 2.043800354003906250e-01 -2.596770823001861572e-01 1.507543493062257767e-02 -1.318108141422271729e-01 9.007320553064346313e-02 1.343396306037902832e-02 -1.565884351730346680e-01 7.390305399894714355e-02 1.421286612749099731e-01 1.582821458578109741e-01 -1.204412356019020081e-01 -5.222646053880453110e-03 8.744765818119049072e-02 2.429812699556350708e-01 -3.933896124362945557e-01 -1.452603191137313843e-01 4.218049645423889160e-01 -2.873872220516204834e-01 8.688626438379287720e-02
1.117406859993934631e-01 -5.212373659014701843e-02 1.239700317382812500e-01 -2.649859897792339325e-02 -1.373030394315719604e-01 -2.857383713126182556e-02 2.405056953430175781e-01 1.425414625555276871e-02 -1.397127807140350342e-01 7.010942697525024414e-02 -4.128852188587188721e-01 3.906682133674621582e-02 -2.458851933479309082e-01 -2.081654071807861328e-01 1.385562270879745483e-01 -9.501928091049194336e-02 1.260942071676254272e-01 1.180316656827926636e-01 -2.081146985292434692e-01 -3.921253383159637451e-01 7.814365625381469727e-02 1.059773713350296021e-01 -2.068470716476440430e-01 1.174880489706993103e-01 -2.638806998729705811e-01 -4.358297213912010193e-02 1.684828102588653564e-01 -3.252649903297424316e-01 -1.724154055118560791e-01 4.958188533782958984e-02 -9.126061201095581055e-02 -1.244800686836242676e-01
6.150284409523010254e-02 -1.852502375841140747e-01 2.428242415189743042e-01 5.642011761665344238e-02 2.545419149100780487e-02 1.465710550546646118e-01 -1.920991837978363037e-01 -1.115143764764070511e-02 6.066073104739189148e-02 7.115831971168518066e-02 -1.130722761154174805e-01 6.016298383474349976e-02 8.502367883920669556e-02 1.054352000355720520e-01 3.757135570049285889e-02 -4.637552425265312195e-02 5.149039253592491150e-02 -2.005151845514774323e-02 -4.572670459747314453e-01 -1.201514061540365219e-02 4.121348634362220764e-02 -1.555485837161540985e-02 2.199971377849578857e-01 -1.566896885633468628e-01 -2.410100102424621582e-01 -9.339257329702377319e-02 4.496779441833496094e-01 -1.172631755471229553e-01 -1.338721662759780884e-01 1.283387690782546997e-01 -6.155428290367126465e-02 -4.305892884731292725e-01
7.443629950284957886e-02 -2.056529968976974487e-01 4.298546910285949707e-01 1.331676989793777466e-01 1.659344998188316822e-03 -6.396011263132095337e-02 -3.710448145866394043e-01 -8.795156329870223999e-02 -1.070114970207214355e-01 -1.377453934401273727e-02 -3.616750985383987427e-02 2.845832705497741699e-02 -4.703498631715774536e-02 5.982444807887077332e-02 -1.407237350940704346e-01 -5.511752143502235413e-02 2.553479671478271484e-01 6.221820414066314697e-02 -2.946656048297882080e-01 4.881139844655990601e-02 -3.297803178429603577e-02 -4.695875197649002075e-02 2.052253037691116333e-01 -2.549562752246856689e-01 -1.732735633850097656e-01 9.067380428314208984e-02 2.771959304809570312e-01 -1.681524068117141724e-01 -1.090198308229446411e-01 2.563589215278625488e-01 1.087422370910644531e-01 -2.372283935546875000e-01
1.546124964952468872e-01 -7.055214792490005493e-02 9.859191626310348511e-02 -1.007265131920576096e-02 -1.530855149030685425e-01 1.996351182460784912e-01 -1.553749591112136841e-01 -1.736281216144561768e-01 -3.243358805775642395e-02 -2.093704789876937866e-02 -1.505914181470870972e-01 4.447938874363899231e-02 -9.426933526992797852e-02 2.019602209329605103e-01 7.776629924774169922e-02 4.638843238353729248e-02 -8.217799663543701172e-02 -1.101890429854393005e-01 -5.610277056694030762e-01 -2.431720644235610962e-01 4.054785147309303284e-02 -1.903121620416641235e-01 3.053720295429229736e-02 -1.724014878273010254e-01 1.413579881191253662e-01 2.450210303068161011e-01 4.046728014945983887e-01 -2.014867588877677917e-02 -8.863326907157897949e-02 5.438704043626785278e-02 -1.144366860389709473e-01 -1.740901172161102295e-01
-1.556620281189680099e-02 -1.438366919755935669e-01 2.684451937675476074e-01 5.494058504700660706e-02 -1.589528843760490417e-02 1.703024655580520630e-01 -2.698819041252136230e-01 5.606729909777641296e-02 -9.402900934219360352e-02 3.506142646074295044e-02 -2.752871438860893250e-02 8.953694254159927368e-02 1.191392019391059875e-01 7.029324024915695190e-02 -5.326774436980485916e-03 3.025916032493114471e-02 8.502637594938278198e-02 1.043277084827423096e-01 -5.452713370323181152e-01 -5.471749976277351379e-02 2.392650581896305084e-03 -1.101396307349205017e-01 1.083216667175292969e-01 -2.926800847053527832e-01 -3.421441465616226196e-02 4.571176692843437195e-02 3.141531646251678467e-01 -1.256604194641113281e-01 -1.298841647803783417e-02 2.482864260673522949e-01 -1.934439837932586670e-01 -3.389522135257720947e-01
1.139800250530242920e-01 -2.446783483028411865e-01 1.145870238542556763e-01 1.362342238426208496e-01 9.678148478269577026e-02 4.173928126692771912e-02 1.949059367179870605e-01 -4.578890204429626465e-01 -2.080261148512363434e-02 -8.394896239042282104e-02 -1.300850212574005127e-01 1.707237809896469116e-01 1.898558139801025391e-01 1.273634731769561768e-01 -9.355266392230987549e-02 1.944682747125625610e-02 1.110103130340576172e-01 3.771140277385711670e-01 -1.955511271953582764e-01 -4.140868186950683594e-01 1.462241113185882568e-01 -1.992447301745414734e-03 -7.083795219659805298e-02 -1.655414700508117676e-01 4.535114020109176636e-02 -4.340411350131034851e-02 1.580629050731658936e-01 1.880646869540214539e-02 -1.994447708129882812e-01 1.651609539985656738e-01 -8.568862825632095337e-02 -3.829633817076683044e-03
-8.489927649497985840e-02 3.731147944927215576e-02 -2.217028662562370300e-02 1.530163288116455078e-01 -1.533302366733551025e-01 6.407612562179565430e-02 2.052115947008132935e-01 -2.749491035938262939e-01 2.750688977539539337e-02 2.057357281446456909e-01 2.838451229035854340e-02 3.995266556739807129e-02 -4.626348912715911865e-01 2.556636929512023926e-02 -2.170212715864181519e-01 -1.461099088191986084e-01 -1.733979731798171997e-01 1.495957523584365845e-01 -1.284720748662948608e-01 -1.429007649421691895e-01 -6.863593310117721558e-02 1.175124570727348328e-01 -3.017125464975833893e-02 -9.390837699174880981e-02 -1.554532647132873535e-01 2.290706038475036621e-01 3.607919812202453613e-01 -1.677539050579071045e-01 -1.706718802452087402e-01 2.591269910335540771e-01 1.700641065835952759e-01 1.256329864263534546e-01
-9.971601516008377075e-02 -1.485263705253601074e-01 2.547003924846649170e-01 1.533671561628580093e-02 3.109822981059551239e-02 1.487707942724227905e-01 -2.308301478624343872e-01 3.469438105821609497e-02 -3.318135067820549011e-02 -1.521809846162796021e-01 2.268572524189949036e-02 8.172287046909332275e-02 -1.651140302419662476e-01 -5.400318652391433716e-02 -2.250808775424957275e-01 1.907674521207809448e-01 -1.700766682624816895e-01 6.547035276889801025e-02 -3.542684391140937805e-02 -2.515762448310852051e-01 -1.296387314796447754e-01 1.054177284240722656e-01 -6.473960727453231812e-02 -1.141486316919326782e-01 -2.241234481334686279e-01 1.312943845987319946e-01 4.828873276710510254e-01 -1.100234165787696838e-01 -2.817379534244537354e-01 -1.060471497476100922e-02 -6.789123266935348511e-02 -3.699542284011840820e-01
4.331074282526969910e-02 -9.885429590940475464e-02 1.045722961425781250e-01 -1.260416060686111450e-01 -1.214253827929496765e-01 -9.968879073858261108e-02 9.331931173801422119e-02 -2.008190751075744629e-01 1.334148049354553223e-01 6.123714894056320190e-02 -2.550901770591735840e-01 1.434156000614166260e-01 -1.063616573810577393e-01 1.915789395570755005e-01 -2.809102535247802734e-01 -2.323091775178909302e-01 7.074743509292602539e-02 2.345471829175949097e-01 -1.737495213747024536e-01 7.912063598632812500e-02 1.619036644697189331e-01 1.156621426343917847e-01 -1.312095671892166138e-01 4.216146096587181091e-02 -2.336797267198562622e-01 2.509782910346984863e-01 1.967119127511978149e-01 -1.628057062625885010e-01 9.345592558383941650e-02 -3.786572068929672241e-02 -3.433161079883575439e-01 -3.658517897129058838e-01
-2.150493562221527100e-01 5.211849510669708252e-02 1.120890900492668152e-01 -4.928555712103843689e-02 -2.323019802570343018e-01 -7.723528146743774414e-02 -4.485801607370376587e-02 -2.642988860607147217e-01 -6.307604908943176270e-02 3.055897355079650879e-01 -2.284929007291793823e-01 8.725594729185104370e-02 -2.851908802986145020e-01 -8.764076232910156250e-02 -2.005079984664916992e-01 -1.615839302539825439e-01 5.515286698937416077e-02 -1.826582998037338257e-01 -2.140331864356994629e-01 -1.023206636309623718e-01 3.351441025733947754e-02 1.740565448999404907e-01 -6.410495936870574951e-02 -2.087824046611785889e-01 -3.261851668357849121e-01 2.364709973335266113e-02 2.357369214296340942e-01 -1.817214041948318481e-01 -6.834743171930313110e-02 2.278150767087936401e-01 2.348406612873077393e-01 -1.125131100416183472e-01
1.997228115797042847e-01 1.229288429021835327e-01 2.816969454288482666e-01 -1.398748485371470451e-03 -1.519808918237686157e-01 1.666700541973114014e-01 2.077124267816543579e-01 -2.365187853574752808e-01 -1.043042838573455811e-01 2.275928109884262085e-01 2.025345861911773682e-01 1.584585756063461304e-01 2.399527281522750854e-02 6.292161345481872559e-02 6.597669795155525208e-03 -1.062297299504280090e-01 -6.724836677312850952e-02 -4.013237729668617249e-02 -2.087463140487670898e-01 -2.127857506275177002e-01 6.915975362062454224e-02 -6.505147553980350494e-03 -1.505750566720962524e-01 1.776293367147445679e-01 -1.591307967901229858e-01 2.363907247781753540e-01 6.494481116533279419e-02 -1.493526548147201538e-01 -2.165118157863616943e-01 4.626933634281158447e-01 1.637781858444213867e-01 -1.464988589286804199e-01
-1.546926349401473999e-01 6.413006037473678589e-02 8.537381887435913086e-02 2.336503714323043823e-01 -1.904809325933456421e-01 5.324369296431541443e-02 -3.870012296829372644e-04 -7.049676030874252319e-03 4.112404771149158478e-03 1.650499105453491211e-01 -2.582181692123413086e-01 -4.683022573590278625e-02 -4.014274179935455322e-01 -1.843328624963760376e-01 -2.183873653411865234e-01 -2.745955623686313629e-02 2.299196645617485046e-02 1.091683935374021530e-02 -1.582374125719070435e-01 -1.499989926815032959e-01 -2.865547314286231995e-02 -2.431241571903228760e-01 4.653073474764823914e-02 -7.359755039215087891e-02 -3.056790232658386230e-01 2.840512990951538086e-01 9.374395012855529785e-02 8.325435221195220947e-03 -3.886951878666877747e-02 4.360928833484649658e-01 1.358248740434646606e-01 -1.496461033821105957e-01
1.551079601049423218e-01 -1.361415162682533264e-02 1.851798444986343384e-01 1.486913710832595825e-01 -2.190599218010902405e-02 1.834011971950531006e-01 -3.338978886604309082e-01 -4.470652341842651367e-02 -1.080483198165893555e-01 -4.734551906585693359e-02 -1.161768138408660889e-01 2.758802473545074463e-01 1.075938269495964050e-01 1.547776907682418823e-01 -2.928651310503482819e-02 -4.640087112784385681e-02 1.683891713619232178e-01 7.762248069047927856e-02 -3.858331143856048584e-01 -9.435680508613586426e-02 8.644865453243255615e-02 1.783958449959754944e-02 1.767987161874771118e-01 -1.646091490983963013e-01 -2.423273324966430664e-01 1.284223198890686035e-01 3.836058676242828369e-01 -6.587990373373031616e-02 7.219019532203674316e-02 1.149196997284889221e-01 -1.637896001338958740e-01 -3.153369128704071045e-01
1.670691668987274170e-01 -3.354125320911407471e-01 1.078114062547683716e-01 1.248758435249328613e-01 -1.040383204817771912e-01 1.446009129285812378e-01 2.241765707731246948e-01 -3.142496645450592041e-01 1.134281978011131287e-01 9.532416611909866333e-02 -1.122736334800720215e-01 -1.115619018673896790e-01 1.153407897800207138e-02 1.059359014034271240e-01 -1.460610777139663696e-01 1.576463580131530762e-01 -6.243231892585754395e-02 -8.395937085151672363e-02 -2.171635180711746216e-01 -3.324831426143646240e-01 -1.512074470520019531e-01 -8.058758080005645752e-02 -1.633325666189193726e-01 2.476738989353179932e-01 -3.625901788473129272e-02 1.421419084072113037e-01 2.393750399351119995e-01 -1.613300591707229614e-01 -2.553406655788421631e-01 2.368149459362030029e-01 7.531622797250747681e-02 1.710329353809356689e-01
2.605802714824676514e-01 -1.643546372652053833e-01 -7.881342619657516479e-02 2.448044950142502785e-03 -1.790399998426437378e-01 7.858940080041065812e-05 3.473547473549842834e-02 -7.110879570245742798e-02 -1.795556098222732544e-01 1.375748664140701294e-01 -2.301084995269775391e-01 2.249212712049484253e-01 1.086875051259994507e-01 7.408415526151657104e-02 -1.176098436117172241e-01 1.787869334220886230e-01 2.198612838983535767e-01 -6.781517714262008667e-02 -4.404401481151580811e-01 -2.088828682899475098e-01 1.818945109844207764e-01 5.749335139989852905e-02 2.734430134296417236e-01 -2.480620294809341431e-01 -5.095550417900085449e-02 -1.967238187789916992e-01 4.496742412447929382e-02 -1.322462856769561768e-01 -1.759239435195922852e-01 2.449122816324234009e-01 -8.175995945930480957e-02 -1.451430767774581909e-01
-5.945009365677833557e-02 1.147056668996810913e-01 2.818065881729125977e-01 7.805996388196945190e-02 -1.391796469688415527e-01 4.833648353815078735e-02 -1.040218174457550049e-01 -3.661108314990997314e-01 -1.207430362701416016e-01 4.604299366474151611e-02 -2.438085675239562988e-01 3.178557381033897400e-02 -2.072495035827159882e-02 -2.436902821063995361e-01 -1.136330440640449524e-01 -2.245892435312271118e-01 -2.688778564333915710e-02 4.646218195557594299e-02 4.498217254877090454e-02 -1.775885373353958130e-01 -2.553904652595520020e-01 -1.043608114123344421e-01 6.868831813335418701e-02 -2.072693556547164917e-01 -1.247857436537742615e-01 -9.132688865065574646e-03 4.160175919532775879e-01 -3.043263852596282959e-01 -1.535424888134002686e-01 2.554579973220825195e-01 1.925245486199855804e-02 1.157562434673309326e-02
1.383425593376159668e-01 3.417269885540008545e-02 1.476088017225265503e-01 1.046413332223892212e-01 -4.783266782760620117e-02 1.509490758180618286e-01 -1.686010062694549561e-01 3.748258575797080994e-02 -1.255058348178863525e-01 8.475058525800704956e-02 -1.338015943765640259e-01 6.611759960651397705e-02 1.062418445944786072e-01 2.902610301971435547e-01 -1.123095396906137466e-02 -2.969487197697162628e-02 1.054947003722190857e-01 -2.839110232889652252e-02 -4.084319174289703369e-01 -8.380418270826339722e-02 1.434646397829055786e-01 -8.616269379854202271e-02 1.584656536579132080e-01 -3.422956168651580811e-01 -2.302415072917938232e-01 -3.363137319684028625e-02 3.397980630397796631e-01 -2.671451568603515625e-01 -6.918975710868835449e-02 1.829092651605606079e-01 -8.364764600992202759e-02 -3.286717236042022705e-01
1.228936612606048584e-01 -6.743680685758590698e-02 1.866316199302673340e-01 1.429729908704757690e-01 3.146996349096298218e-02 1.905405819416046143e-01 -3.023543059825897217e-01 -2.318927273154258728e-02 -5.746821314096450806e-02 1.359513867646455765e-02 -2.037470489740371704e-01 2.645114995539188385e-02 8.584442734718322754e-02 9.439864754676818848e-02 6.915642321109771729e-02 -5.996878072619438171e-02 1.392454504966735840e-01 6.065687537193298340e-02 -4.459989666938781738e-01 6.881350418552756310e-04 4.614608734846115112e-02 -1.452759373933076859e-02 2.239719629287719727e-01 -2.363659143447875977e-01 -2.496522963047027588e-01 -2.152019180357456207e-02 3.343366682529449463e-01 -1.717530339956283569e-01 -1.449413504451513290e-02 2.660151124000549316e-01 -1.557791829109191895e-01 -3.095123171806335449e-01
-1.257442086935043335e-01 -3.809371888637542725e-01 1.385967135429382324e-01 1.062892749905586243e-01 1.312742680311203003e-01 -3.341723233461380005e-02 1.798591166734695435e-01 -1.714119762182235718e-01 1.380507647991180420e-01 3.413375020027160645e-01 -1.726404726505279541e-01 -4.380962625145912170e-02 -9.009701013565063477e-02 2.401469200849533081e-01 -2.967381179332733154e-01 1.748078465461730957e-01 1.289911009371280670e-02 1.065513417124748230e-01 -4.161642789840698242e-01 1.369767487049102783e-01 -8.587412536144256592e-02 -1.155459657311439514e-01 -4.898502677679061890e-02 2.890091761946678162e-02 -3.969208896160125732e-02 1.991287022829055786e-01 2.792187631130218506e-01 -6.732338108122348785e-03 -3.935808315873146057e-02 1.508159041404724121e-01 -4.827649146318435669e-02 -5.915104597806930542e-02
1.504524499177932739e-01 -1.868550181388854980e-01 -3.582767397165298462e-02 1.225011050701141357e-01 2.291885316371917725e-01 -1.556739658117294312e-01 1.100357621908187866e-01 -1.566550433635711670e-01 1.670111566781997681e-01 1.698750406503677368e-01 -1.295659542083740234e-01 3.211467564105987549e-01 -5.577283352613449097e-02 -7.303895056247711182e-02 2.299605123698711395e-02 -4.132246971130371094e-02 1.743063777685165405e-01 3.100151121616363525e-01 -3.614988029003143311e-01 -1.456199288368225098e-01 -2.680334746837615967e-01 7.499772310256958008e-02 6.721384078264236450e-02 -9.277531504631042480e-02 -8.025677502155303955e-02 3.182079195976257324e-01 2.453429400920867920e-01 6.730749458074569702e-02 7.321824878454208374e-02 1.655986309051513672e-01 -3.910246863961219788e-02 -2.229134142398834229e-01
2.079164236783981323e-01 -7.720358669757843018e-02 1.932207345962524414e-01 -4.848732054233551025e-02 -8.871735632419586182e-02 -3.911696840077638626e-03 -1.028145775198936462e-01 -2.625125944614410400e-01 1.320807486772537231e-01 3.716142773628234863e-01 2.057844996452331543e-01 -8.524892479181289673e-02 -1.279127895832061768e-01 2.891000807285308838e-01 -5.418743006885051727e-03 1.728657037019729614e-01 -1.743832528591156006e-01 3.750586509704589844e-01 -1.572250127792358398e-01 -1.634419560432434082e-01 -1.442587822675704956e-01 9.347361326217651367e-02 1.356040984392166138e-01 6.885173916816711426e-02 -2.176579684019088745e-01 -3.236758336424827576e-02 2.021759003400802612e-01 -2.238028645515441895e-01 -1.786689832806587219e-02 2.602724730968475342e-01 -6.100704427808523178e-03 7.793211191892623901e-02
1.157320812344551086e-01 -1.327470391988754272e-01 1.470075100660324097e-01 6.103391200304031372e-02 6.974556483328342438e-03 2.690935730934143066e-01 -3.595209419727325439e-01 -6.819353997707366943e-02 -8.673770725727081299e-02 5.310123041272163391e-02 -8.094937354326248169e-02 3.890686854720115662e-02 2.731904760003089905e-02 2.108257263898849487e-01 -1.581757962703704834e-01 -2.889404073357582092e-02 2.146327942609786987e-01 -1.685191236902028322e-04 -3.282644152641296387e-01 -1.173955276608467102e-01 1.298182308673858643e-01 -5.110558867454528809e-02 1.757423579692840576e-01 -1.634699404239654541e-01 -1.578391492366790771e-01 4.772485699504613876e-03 3.997975885868072510e-01 -1.078942939639091492e-01 7.458118349313735962e-02 2.495266050100326538e-01 -6.047250702977180481e-02 -3.677600324153900146e-01
2.342229783535003662e-01 -3.338851034641265869e-02 2.934480011463165283e-01 -2.053152471780776978e-01 -3.692137002944946289e-01 -1.443017274141311646e-01 7.604510337114334106e-02 -2.148444652557373047e-01 1.860302686691284180e-01 1.282992362976074219e-01 -4.206323027610778809e-01 -6.655266880989074707e-02 -1.059038713574409485e-01 -6.749882549047470093e-02 -9.725121781229972839e-03 1.654720306396484375e-01 1.994366794824600220e-01 2.342147231101989746e-01 -2.047184854745864868e-01 3.919169679284095764e-02 1.134836301207542419e-01 -1.544659584760665894e-01 -3.871573135256767273e-02 8.180951699614524841e-03 4.135931283235549927e-02 -8.137951046228408813e-02 3.144333362579345703e-01 1.018417030572891235e-01 1.269333362579345703e-01 1.294476240873336792e-01 -6.082318723201751709e-02 2.184235863387584686e-02
2.389207929372787476e-01 -1.102586984634399414e-01 3.339327573776245117e-01 -1.978201866149902344e-01 -9.089428186416625977e-02 8.450813591480255127e-02 1.171653065830469131e-02 -2.384743243455886841e-01 -9.079266339540481567e-02 5.381175503134727478e-02 -2.135191112756729126e-01 1.953177899122238159e-01 -5.028156936168670654e-02 -8.861660957336425781e-02 -2.993452548980712891e-01 -2.010442912578582764e-01 -1.893352121114730835e-01 1.075240671634674072e-01 -3.440673947334289551e-01 1.649862527847290039e-02 1.914392709732055664e-01 2.597524225711822510e-02 1.911209374666213989e-01 1.016946732997894287e-01 -1.952122338116168976e-02 -2.407108098268508911e-01 2.824367880821228027e-01 -1.534850448369979858e-01 -2.256320267915725708e-01 6.501012295484542847e-02 1.322984974831342697e-02 7.211606204509735107e-02
1.726036071777343750e-01 -2.427522540092468262e-01 2.072508931159973145e-01 -1.575754135847091675e-01 -6.281477864831686020e-03 3.945298865437507629e-02 -4.228496849536895752e-01 1.172043979167938232e-01 -1.227567568421363831e-01 -1.910027675330638885e-02 -1.563828289508819580e-01 1.581308990716934204e-01 -2.981182374060153961e-02 1.641146838665008545e-01 4.975200444459915161e-02 -8.742247521877288818e-02 -9.373921155929565430e-02 1.140233501791954041e-01 -3.586466312408447266e-01 -2.023078687489032745e-02 -9.019058197736740112e-02 8.087637275457382202e-02 3.515814989805221558e-02 -1.226587668061256409e-01 -1.708325892686843872e-01 -3.457718342542648315e-02 4.098838269710540771e-01 -8.223616331815719604e-02 -1.279787570238113403e-01 2.749072313308715820e-01 3.023127466440200806e-02 -2.583243250846862793e-01
1.611772775650024414e-01 -1.489815264940261841e-01 3.238818049430847168e-01 8.421842008829116821e-02 -2.044042386114597321e-02 3.268130589276552200e-03 -3.840866982936859131e-01 -1.178653538227081299e-01 -7.049553096294403076e-03 3.787614032626152039e-02 -3.184862732887268066e-01 4.875609651207923889e-02 -1.316856592893600464e-01 1.805555373430252075e-01 -6.359571591019630432e-03 -5.010749772191047668e-02 1.056090444326400757e-01 -3.095981478691101074e-02 -4.340062737464904785e-01 9.196639806032180786e-02 -5.458480119705200195e-02 -8.883585035800933838e-02 1.802868843078613281e-01 -1.496550887823104858e-01 -2.817455232143402100e-01 -4.065975546836853027e-02 2.390613406896591187e-01 -2.414386719465255737e-01 -1.355074942111968994e-01 1.499895155429840088e-01 8.852536976337432861e-02 -1.812124811112880707e-02
-7.099487632513046265e-02 -1.128894463181495667e-01 1.232896372675895691e-01 2.597225010395050049e-01 -3.271919488906860352e-01 2.276968508958816528e-01 -5.498036369681358337e-02 -9.947147965431213379e-02 -2.834653854370117188e-01 1.253396719694137573e-01 -2.600369155406951904e-01 1.067497655749320984e-01 -2.864128723740577698e-02 -8.745519816875457764e-02 -1.649310737848281860e-01 -8.580809831619262695e-02 1.441176682710647583e-01 1.030007749795913696e-01 -8.903668075799942017e-02 -1.509602665901184082e-01 -4.180680513381958008e-01 -1.223978623747825623e-01 -2.991224229335784912e-01 1.125129088759422302e-01 -1.887066215276718140e-01 -1.081189364194869995e-01 2.065392434597015381e-01 -6.367799639701843262e-02 -2.409463971853256226e-01 -3.532457351684570312e-02 -4.162946715950965881e-02 2.429166994988918304e-02
-1.417293995618820190e-01 -1.101542785763740540e-01 3.278165683150291443e-02 8.734663575887680054e-02 -3.179330527782440186e-01 2.729358077049255371e-01 3.262957558035850525e-02 -3.621788024902343750e-01 3.742694109678268433e-02 5.319626256823539734e-02 -1.729277074337005615e-01 2.245592921972274780e-01 1.076189875602722168e-01 -1.701423674821853638e-01 -2.640731632709503174e-01 -3.431349992752075195e-01 9.706217795610427856e-03 -1.343179941177368164e-01 -3.626585006713867188e-01 -2.284558117389678955e-01 -1.103083230555057526e-02 1.265337690711021423e-02 -1.202513463795185089e-02 -1.422436535358428955e-01 -2.407992333173751831e-01 1.616194993257522583e-01 -9.629714302718639374e-03 -4.672805778682231903e-03 -3.886841610074043274e-02 1.131687760353088379e-01 -1.858316361904144287e-02 -1.315362304449081421e-01
1.455645412206649780e-01 -3.194909989833831787e-01 9.683934599161148071e-02 3.700640425086021423e-02 1.701593846082687378e-01 1.316797547042369843e-02 1.845470219850540161e-01 -3.797818720340728760e-01 1.297859847545623779e-01 2.942633256316184998e-02 -2.557500302791595459e-01 2.977876365184783936e-01 2.417596727609634399e-01 1.496332883834838867e-01 -3.000153303146362305e-01 -3.592859581112861633e-02 1.604032889008522034e-02 1.873026192188262939e-01 -1.059891004115343094e-02 -1.740827262401580811e-01 9.548501670360565186e-02 1.180278230458498001e-02 -6.475842744112014771e-02 -2.467258125543594360e-01 -5.729023739695549011e-02 6.742502003908157349e-02 2.131804674863815308e-01 1.348732784390449524e-02 -2.401809543371200562e-01 2.221679240465164185e-01 9.163724631071090698e-02 7.520672678947448730e-02
-2.377185523509979248e-01 -9.030801802873611450e-02 2.173718065023422241e-01 1.715225428342819214e-01 -1.010491773486137390e-01 9.066959470510482788e-02 -4.327905550599098206e-02 -6.568409502506256104e-02 1.998436450958251953e-01 1.075686663389205933e-01 -5.426630377769470215e-02 8.195278234779834747e-03 5.271281301975250244e-02 1.459979638457298279e-02 -1.271429210901260376e-01 -2.610330581665039062e-01 5.702706426382064819e-02 -1.224500592797994614e-02 -4.986805841326713562e-03 -2.481236457824707031e-01 -1.491864621639251709e-01 9.264872223138809204e-02 1.608537286520004272e-01 -2.005670964717864990e-01 -5.136938393115997314e-02 1.396951675415039062e-01 1.503342986106872559e-01 -1.968556642532348633e-01 -4.242742061614990234e-01 4.317776262760162354e-01 -5.886080488562583923e-02 -2.772787213325500488e-01
-7.108068466186523438e-02 5.789967253804206848e-02 1.101448163390159607e-01 2.536079585552215576e-01 -2.576731145381927490e-01 2.384912371635437012e-01 1.463740714825689793e-03 -8.382868766784667969e-02 7.079550623893737793e-02 2.567188441753387451e-01 -2.704130113124847412e-01 -5.118529126048088074e-02 -3.637722432613372803e-01 -2.529105842113494873e-01 -5.968403443694114685e-02 2.799046784639358521e-02 -4.949530120939016342e-03 -7.802472263574600220e-02 -1.564037650823593140e-01 -1.295081526041030884e-01 -6.089953333139419556e-02 -1.524121612310409546e-01 2.844810672104358673e-02 -1.939428895711898804e-01 -2.973976731300354004e-01 3.867556899785995483e-02 2.224818915128707886e-01 9.328374266624450684e-02 -2.956472523510456085e-02 4.009931981563568115e-01 -1.136764585971832275e-01 -4.585370048880577087e-02
-1.813744306564331055e-01 -4.159869998693466187e-02 -4.867380112409591675e-02 5.961823463439941406e-02 -2.732479274272918701e-01 -3.843761235475540161e-02 1.059381142258644104e-01 -3.110390305519104004e-01 -8.021655678749084473e-02 1.937330216169357300e-01 -4.207953438162803650e-02 -5.569955334067344666e-02 -1.970876753330230713e-01 1.109240576624870300e-01 -2.446728944778442383e-01 2.718773670494556427e-02 -1.118909046053886414e-01 1.811068207025527954e-01 -1.659808903932571411e-01 2.824200689792633057e-02 -2.392234951257705688e-01 9.361261874437332153e-02 -3.016211278736591339e-02 -4.643357545137405396e-02 -3.467625379562377930e-02 3.198374211788177490e-01 4.059646427631378174e-01 -2.240792661905288696e-01 -7.961149513721466064e-02 8.090459555387496948e-02 3.680120706558227539e-01 -7.204290479421615601e-02
3.296099901199340820e-01 2.413675375282764435e-02 2.208238840103149414e-01 1.396547406911849976e-01 -8.027347177267074585e-02 -7.223355025053024292e-02 3.271392881870269775e-01 -1.861427873373031616e-01 -6.091902032494544983e-02 -2.253419905900955200e-01 -3.178235292434692383e-01 3.176774382591247559e-01 2.842563576996326447e-02 7.013264298439025879e-02 -8.292943984270095825e-02 1.362958401441574097e-01 1.031250581145286560e-01 7.047642767429351807e-02 -1.840336024761199951e-01 8.143392950296401978e-02 3.547144681215286255e-02 1.257201880216598511e-01 -5.934648960828781128e-02 1.700896471738815308e-01 8.137837052345275879e-02 5.497088568517938256e-05 3.040792346000671387e-01 1.959124393761157990e-02 -2.656830549240112305e-01 2.533745765686035156e-01 5.041920766234397888e-02 -1.978876590728759766e-01
-1.175573617219924927e-01 1.628246507607400417e-03 1.454250216484069824e-01 1.977343261241912842e-01 -1.936890333890914917e-01 1.817322075366973877e-01 2.911523915827274323e-03 -2.804784476757049561e-01 -6.877052038908004761e-02 1.750678122043609619e-01 -2.890809774398803711e-01 3.507934510707855225e-02 -1.263139694929122925e-01 -1.467965841293334961e-01 -1.291402131319046021e-01 -3.209293484687805176e-01 -1.193557232618331909e-01 4.445754736661911011e-02 1.395548135042190552e-02 -1.559772193431854248e-01 -2.197775095701217651e-01 1.726380437612533569e-01 1.103323474526405334e-01 -1.746515035629272461e-01 -1.410430818796157837e-01 -1.002580150961875916e-01 3.989587128162384033e-01 -2.930427789688110352e-01 -1.492508649826049805e-01 1.911876052618026733e-01 6.331662833690643311e-02 2.223567338660359383e-03
1.197348162531852722e-02 -4.718420803546905518e-01 2.512036263942718506e-02 1.263789981603622437e-01 -2.018923312425613403e-01 -1.776787936687469482e-01 1.907566934823989868e-01 -2.811673581600189209e-01 4.387566819787025452e-02 1.901411078870296478e-02 -2.273743152618408203e-01 5.859416350722312927e-02 -5.620958283543586731e-02 8.656676113605499268e-02 -1.334285140037536621e-01 6.831051409244537354e-02 -1.781346835196018219e-02 8.720780164003372192e-02 -3.755008876323699951e-01 7.790798321366310120e-03 -2.451302409172058105e-01 -9.290481917560100555e-03 2.031490504741668701e-01 -2.651868462562561035e-01 3.691082447767257690e-02 1.673710942268371582e-01 7.305347919464111328e-02 -2.011193335056304932e-01 -9.857068955898284912e-02 1.372184157371520996e-01 -1.200144216418266296e-01 -2.084250748157501221e-01
-8.291095495223999023e-02 -1.486021326854825020e-03 1.190452054142951965e-01 2.363678514957427979e-01 -3.855638504028320312e-01 5.493102967739105225e-02 8.902201801538467407e-02 -7.164021581411361694e-02 -2.559997737407684326e-01 1.557475030422210693e-01 -3.159516155719757080e-01 -1.333339791744947433e-02 -2.107402980327606201e-01 -1.098752617835998535e-01 2.213819883763790131e-02 -5.065212026238441467e-02 -8.988170325756072998e-02 -1.997368037700653076e-02 -1.162791177630424500e-01 -6.600628793239593506e-02 -1.215936467051506042e-01 -1.680658310651779175e-01 2.235500812530517578e-01 7.997754216194152832e-02 -3.548289239406585693e-01 -7.786373794078826904e-02 3.289851546287536621e-01 -1.146471127867698669e-02 -1.283076405525207520e-01 2.890495359897613525e-01 -1.543855518102645874e-01 1.381229758262634277e-01
-2.297892048954963684e-02 -2.332674711942672729e-01 3.053600788116455078e-01 7.313577830791473389e-02 -1.027560234069824219e-01 -1.749974489212036133e-01 -3.117690607905387878e-02 -2.383119761943817139e-01 2.191606909036636353e-04 2.864500880241394043e-01 1.513697504997253418e-01 1.242692396044731140e-01 1.009121090173721313e-01 2.030688375234603882e-01 8.914916962385177612e-02 2.803164422512054443e-01 -2.856797575950622559e-01 2.647907733917236328e-01 -3.057871460914611816e-01 -1.395184844732284546e-01 -1.238985434174537659e-01 8.457525074481964111e-02 -5.240243673324584961e-02 -8.239306509494781494e-02 2.999278716742992401e-02 -2.411438152194023132e-02 2.743185460567474365e-01 -1.556806266307830811e-01 1.022982373833656311e-01 2.475701123476028442e-01 9.607802331447601318e-02 -1.023274213075637817e-01
6.995096057653427124e-02 5.117592960596084595e-02 1.116734445095062256e-01 2.474905177950859070e-02 -9.618950635194778442e-02 4.126499593257904053e-02 -5.556485652923583984e-01 -4.983132705092430115e-03 -4.196869954466819763e-02 2.014503069221973419e-02 -7.506563514471054077e-02 8.158612251281738281e-02 6.742748618125915527e-02 9.346403926610946655e-02 3.330307081341743469e-02 -9.170459210872650146e-02 4.315664619207382202e-02 1.160918399691581726e-01 -3.991194069385528564e-01 -7.408508658409118652e-02 1.419681012630462646e-01 -4.098023474216461182e-02 1.187509521842002869e-01 -1.884201616048812866e-01 -8.959795534610748291e-02 2.474678605794906616e-01 4.664539694786071777e-01 -4.228245094418525696e-02 -1.035714000463485718e-01 8.223914355039596558e-02 2.246198989450931549e-02 -2.534300386905670166e-01
-1.922461390495300293e-02 -1.013551000505685806e-02 2.541334368288516998e-02 8.298522233963012695e-02 4.294671863317489624e-02 8.236611634492874146e-02 1.727607101202011108e-01 -2.107679247856140137e-01 1.798993675038218498e-03 2.905150875449180603e-02 -5.430157110095024109e-02 9.266075491905212402e-02 5.143781751394271851e-02 1.230059638619422913e-01 -2.175158411264419556e-01 -1.568711549043655396e-02 3.046768009662628174e-01 2.248870581388473511e-01 -2.094213664531707764e-01 -1.882833838462829590e-01 6.750226765871047974e-02 2.373826950788497925e-01 2.472474724054336548e-01 -1.399331241846084595e-01 -8.447427302598953247e-02 6.394357234239578247e-02 2.675461769104003906e-01 2.462763637304306030e-01 -4.426995515823364258e-01 2.493202835321426392e-01 -1.745924651622772217e-01 -1.869929283857345581e-01
-1.450357288122177124e-01 -9.335517138242721558e-02 3.832745179533958435e-02 2.089004963636398315e-01 -2.892131451517343521e-03 -3.122418560087680817e-02 7.530507445335388184e-02 -3.171053230762481689e-01 -1.195378825068473816e-01 -8.227944374084472656e-03 -1.752640306949615479e-01 -3.148125708103179932e-01 -6.406176835298538208e-02 -1.666477024555206299e-01 -2.172081768512725830e-01 2.796674519777297974e-02 -1.239255741238594055e-01 1.048776507377624512e-01 2.921593561768531799e-02 -3.437824845314025879e-01 2.880387306213378906e-01 -7.193378172814846039e-03 -1.074839904904365540e-01 -3.081250190734863281e-02 -1.475278735160827637e-01 1.736212372779846191e-01 4.062256217002868652e-01 5.604980513453483582e-02 -1.368564814329147339e-01 3.192186355590820312e-01 1.034076362848281860e-01 -4.003378748893737793e-02
1.978692412376403809e-01 -2.556160688400268555e-01 4.076240956783294678e-01 1.613444089889526367e-01 6.889116019010543823e-02 5.018775537610054016e-02 -2.670526206493377686e-01 -1.507872045040130615e-01 -2.361897751688957214e-02 1.874710805714130402e-02 -1.653122901916503906e-01 -1.876569469459354877e-03 2.490237168967723846e-02 7.829285413026809692e-02 -1.034461054950952530e-02 -1.905038766562938690e-02 1.148105412721633911e-01 -3.720882162451744080e-02 -3.591464459896087646e-01 1.592207700014114380e-02 6.484135519713163376e-03 7.404953241348266602e-02 5.060679838061332703e-02 -2.750493884086608887e-01 -2.781641483306884766e-01 -1.015041116625070572e-02 3.195509314537048340e-01 -2.801049351692199707e-01 2.654904685914516449e-02 1.952726393938064575e-01 3.921024873852729797e-02 -2.014235854148864746e-01
-2.107809036970138550e-01 8.250653743743896484e-03 -2.611270872876048088e-03 -1.207000911235809326e-01 -1.252245604991912842e-01 -4.968195408582687378e-02 -9.898547083139419556e-02 -3.649086058139801025e-01 1.773816943168640137e-01 6.312422454357147217e-02 -2.383456826210021973e-01 5.251555144786834717e-02 -7.872593402862548828e-02 1.425885409116744995e-01 8.122752606868743896e-02 -6.088520959019660950e-02 1.755273342132568359e-01 9.941735770553350449e-04 4.018140584230422974e-02 -1.887202411890029907e-01 -1.441069506108760834e-02 -7.927908003330230713e-02 9.315668046474456787e-02 -3.186111524701118469e-02 -2.010690867900848389e-01 1.331939995288848877e-01 2.672533988952636719e-01 -4.021017253398895264e-01 -2.042763382196426392e-01 4.280614554882049561e-01 2.037215977907180786e-01 -7.744739204645156860e-02
-1.215195581316947937e-01 1.804852783679962158e-01 -2.824984677135944366e-02 -4.500919952988624573e-02 -3.109231591224670410e-01 1.775990277528762817e-01 1.169142499566078186e-02 -2.226208746433258057e-01 3.200681880116462708e-02 2.038692831993103027e-01 -1.779429465532302856e-01 -8.056320995092391968e-02 -4.057942926883697510e-01 3.535327967256307602e-03 -2.090134322643280029e-01 -1.622507348656654358e-02 -1.043931543827056885e-01 2.113035619258880615e-01 -5.250107124447822571e-02 2.987494319677352905e-02 -4.160137102007865906e-02 1.137910261750221252e-01 -1.188141554594039917e-01 -1.807586848735809326e-02 -1.150036528706550598e-01 4.376007243990898132e-02 3.886314928531646729e-01 -2.354956269264221191e-01 -6.313023716211318970e-02 3.982289135456085205e-01 9.609976410865783691e-02 -2.813326753675937653e-02
-6.051814928650856018e-02 -3.323446586728096008e-02 1.172716394066810608e-01 3.358786553144454956e-02 -2.285345941781997681e-01 8.459493517875671387e-02 3.465389832854270935e-02 -4.168768227100372314e-01 -9.598962031304836273e-03 6.103384122252464294e-02 -4.943675920367240906e-02 1.112893745303153992e-01 -1.553739905357360840e-01 3.760606348514556885e-01 -2.493224889039993286e-01 -2.768295817077159882e-02 2.201790176331996918e-02 5.662845820188522339e-02 -1.809645891189575195e-01 1.321559548377990723e-01 -1.597285643219947815e-02 -1.276775449514389038e-01 -2.757446169853210449e-01 6.378341466188430786e-02 -3.292600214481353760e-01 1.649764478206634521e-01 1.275140792131423950e-01 9.021085686981678009e-03 -8.536580204963684082e-02 2.428294867277145386e-01 -3.242561221122741699e-01 -1.578363329172134399e-01
-4.949866235256195068e-02 5.672933161258697510e-02 1.379603147506713867e-01 -4.955068975687026978e-02 -1.777103543281555176e-01 -3.572599589824676514e-02 -1.799248605966567993e-01 -1.314964741468429565e-01 -9.618768095970153809e-02 3.624199926853179932e-01 -2.280008345842361450e-01 -2.043528407812118530e-01 -2.758424282073974609e-01 -5.786195769906044006e-02 -1.739069968461990356e-01 5.540559440851211548e-02 -1.704732030630111694e-01 5.861443653702735901e-02 -7.305556535720825195e-02 -7.621611002832651138e-03 -5.675384029746055603e-02 1.502317935228347778e-01 -1.134544685482978821e-01 -1.492408812046051025e-01 -4.260618090629577637e-01 9.478440880775451660e-02 3.608420789241790771e-01 8.259458467364311218e-03 1.927838777191936970e-03 3.251692950725555420e-01 1.331618428230285645e-01 -1.184479519724845886e-02
3.876148164272308350e-01 -5.370098724961280823e-02 2.298360317945480347e-01 -1.189700420945882797e-02 -9.376988559961318970e-02 -1.699756979942321777e-01 2.715874910354614258e-01 -2.752744257450103760e-01 1.377269625663757324e-01 8.061692118644714355e-02 -1.046474054455757141e-01 1.628295034170150757e-01 6.957093626260757446e-02 2.132365293800830841e-02 -2.491094917058944702e-02 8.003620430827140808e-03 -3.600082546472549438e-02 1.345929950475692749e-01 -2.266101986169815063e-01 -1.761811226606369019e-01 8.471110463142395020e-02 -1.340370625257492065e-01 6.811090558767318726e-02 -2.979306578636169434e-01 -3.956840559840202332e-02 -2.810893952846527100e-01 2.270745635032653809e-01 -3.485578894615173340e-01 -1.617797613143920898e-01 4.307814687490463257e-02 -1.597367674112319946e-01 -1.012370958924293518e-01
2.980052530765533447e-01 -3.684640824794769287e-01 -2.501528151333332062e-02 -1.092692911624908447e-01 2.102228254079818726e-01 -4.913764074444770813e-03 2.494088932871818542e-02 -5.170243978500366211e-02 7.480276376008987427e-02 1.721090823411941528e-01 -9.296299517154693604e-02 4.393197596073150635e-03 -1.497820913791656494e-01 4.984940588474273682e-02 -2.515628933906555176e-01 -4.304145276546478271e-02 3.296139463782310486e-02 3.732790052890777588e-01 -3.373749256134033203e-01 -2.749176919460296631e-01 -1.132507808506488800e-02 -9.374088048934936523e-02 1.403630226850509644e-01 -4.528953880071640015e-02 2.027816325426101685e-01 1.500371098518371582e-01 2.680965960025787354e-01 3.468734025955200195e-02 -1.569210141897201538e-01 2.042034864425659180e-01 -2.345426939427852631e-02 -1.316684633493423462e-01
2.991606295108795166e-01 -3.581316471099853516e-01 -3.914200514554977417e-02 3.935282528400421143e-01 4.297410696744918823e-02 -7.227910310029983521e-02 8.076892793178558350e-02 -1.756287068128585815e-01 2.947646379470825195e-01 9.421975165605545044e-02 -1.980257406830787659e-02 3.211689591407775879e-01 -4.692835733294487000e-02 -4.667424038052558899e-02 -1.511540263891220093e-01 -8.202123641967773438e-02 4.347716271877288818e-02 2.212514430284500122e-01 -1.475086361169815063e-01 -8.973652124404907227e-02 -5.766644701361656189e-02 1.179225444793701172e-01 9.928961098194122314e-02 -4.331317171454429626e-02 -6.263600289821624756e-02 2.741263508796691895e-01 3.416304290294647217e-01 1.701472885906696320e-02 -3.695077076554298401e-02 1.128103137016296387e-01 -1.556691527366638184e-01 -6.429358571767807007e-02
-2.448726743459701538e-01 -1.106348782777786255e-01 3.311944007873535156e-01 -8.534393273293972015e-03 -2.379446178674697876e-01 2.604780904948711395e-02 9.218073450028896332e-03 -1.439375132322311401e-01 1.879228353500366211e-01 2.201562672853469849e-01 -2.023927271366119385e-01 5.973420664668083191e-02 1.499842107295989990e-02 1.683448404073715210e-01 -2.157428301870822906e-02 -1.666860133409500122e-01 -1.992254108190536499e-01 2.200578451156616211e-01 9.365697205066680908e-02 -1.795471906661987305e-01 -1.858976334333419800e-01 8.803658932447433472e-02 2.462748996913433075e-02 1.314142346382141113e-01 -7.280306518077850342e-02 8.876653760671615601e-02 8.681748807430267334e-02 -6.293316930532455444e-02 -1.248048841953277588e-01 5.077721476554870605e-01 -1.680691093206405640e-01 -1.978965252637863159e-01
6.767136603593826294e-02 6.030575558543205261e-02 7.292540371417999268e-02 2.461020350456237793e-01 -1.492216736078262329e-01 -1.337360870093107224e-02 7.193662226200103760e-02 -3.615526258945465088e-01 5.268066748976707458e-02 3.061079420149326324e-03 -2.228951007127761841e-01 2.608132958412170410e-01 -1.902303472161293030e-02 -4.009806364774703979e-02 -2.133995890617370605e-01 -1.570371091365814209e-01 -1.709278859198093414e-02 2.237886786460876465e-01 -2.106413096189498901e-01 -3.177575469017028809e-01 -1.568897217512130737e-01 1.942836791276931763e-01 -1.009582802653312683e-01 -2.075613886117935181e-01 -3.146924674510955811e-01 9.790114313364028931e-02 -1.186972111463546753e-01 -6.092584505677223206e-02 -3.566932380199432373e-01 7.606058567762374878e-02 1.812444068491458893e-02 -6.155787408351898193e-02
-1.610007882118225098e-02 8.547194302082061768e-02 1.317911744117736816e-01 1.765169501304626465e-01 -8.703683316707611084e-02 9.499441832304000854e-02 2.690509259700775146e-01 -2.411225140094757080e-01 -8.686468936502933502e-03 1.613607257604598999e-01 3.722180426120758057e-02 1.372380107641220093e-01 7.823728770017623901e-02 9.688645601272583008e-02 1.196354553103446960e-01 -1.569723039865493774e-01 3.667259812355041504e-01 2.855802178382873535e-01 -2.132027149200439453e-01 -1.766847223043441772e-01 -5.921132862567901611e-02 7.010553777217864990e-02 7.623779773712158203e-02 -2.488133758306503296e-01 -1.340381652116775513e-01 -2.359727397561073303e-02 1.929422467947006226e-01 5.885757878422737122e-02 -4.535952806472778320e-01 6.232872232794761658e-02 -1.955084651708602905e-01 -1.416259258985519409e-01
2.030699849128723145e-01 -1.657176017761230469e-01 3.787671029567718506e-01 1.301041990518569946e-02 -1.218726783990859985e-01 -1.400669813156127930e-01 -2.374625355005264282e-01 -4.280155524611473083e-02 -1.376562118530273438e-01 2.773875296115875244e-01 -2.089644074440002441e-01 -4.419744387269020081e-02 8.644190616905689240e-03 -1.461708396673202515e-01 1.748758703470230103e-01 2.173460088670253754e-03 1.376324295997619629e-01 6.657657772302627563e-02 -3.647836744785308838e-01 8.954440802335739136e-02 -8.281354606151580811e-02 -1.078188046813011169e-01 6.169277057051658630e-02 -2.968428432941436768e-01 -1.000825986266136169e-01 -1.500355005264282227e-01 2.549169361591339111e-01 -2.768771052360534668e-01 5.352774262428283691e-02 1.708039492368698120e-01 -3.174135088920593262e-02 -1.391122937202453613e-01
-1.771916002035140991e-01 1.218688189983367920e-01 3.155339956283569336e-01 3.486182689666748047e-01 -2.536587417125701904e-01 3.614156544208526611e-01 2.619629502296447754e-01 -6.970211863517761230e-03 -3.034087643027305603e-02 7.681667804718017578e-02 -1.733145117759704590e-01 4.328377172350883484e-02 -3.386321067810058594e-01 1.805746555328369141e-02 -8.418101817369461060e-02 1.019520014524459839e-01 -1.254849433898925781e-01 2.841911837458610535e-02 -2.025414556264877319e-01 8.779622614383697510e-02 3.181105107069015503e-02 -2.150391414761543274e-02 6.518414616584777832e-02 -2.497433312237262726e-02 -4.610135033726692200e-02 3.159988522529602051e-01 1.503608226776123047e-01 -1.694787293672561646e-01 -1.658069640398025513e-01 1.913109868764877319e-01 -8.864703774452209473e-02 -3.019585460424423218e-02
-1.791777610778808594e-01 -1.441365573555231094e-02 3.121772035956382751e-02 2.103305757045745850e-01 -1.175297610461711884e-02 5.615061521530151367e-02 3.254988789558410645e-01 -3.938763439655303955e-01 -6.054814904928207397e-02 2.753411233425140381e-01 -2.062475308775901794e-02 2.757594175636768341e-02 -4.143547266721725464e-02 3.123238123953342438e-02 -9.543593227863311768e-02 5.758906528353691101e-02 1.418455094099044800e-01 1.599057316780090332e-01 -1.209702044725418091e-01 -6.176436692476272583e-02 3.387484848499298096e-01 -2.595800720155239105e-02 2.570654451847076416e-01 -1.360864788293838501e-01 -2.369216531515121460e-01 -2.055600583553314209e-01 2.811906933784484863e-01 -1.843685507774353027e-01 -7.008800655603408813e-02 2.439686655998229980e-01 -1.480706632137298584e-01 -1.853294856846332550e-02
-2.226080298423767090e-01 -1.066139157046563923e-04 -4.908226430416107178e-02 1.270802021026611328e-01 -5.119880661368370056e-02 1.472258716821670532e-01 -1.422877311706542969e-01 -1.975693553686141968e-01 -1.789548695087432861e-01 3.797210380434989929e-02 -1.981843113899230957e-01 2.605911791324615479e-01 -3.995321989059448242e-01 2.764124050736427307e-02 -7.055810838937759399e-02 -8.833029121160507202e-02 -3.890872374176979065e-02 -1.250250823795795441e-02 -3.444914817810058594e-01 -3.580462038516998291e-01 1.731117069721221924e-01 4.689750820398330688e-02 1.458685547113418579e-01 -2.050796896219253540e-01 -2.727122306823730469e-01 3.177240118384361267e-02 1.167041584849357605e-01 -7.268408685922622681e-02 -1.703472286462783813e-01 2.111657261848449707e-01 3.814961761236190796e-02 -1.452439129352569580e-01
-3.141399025917053223e-01 4.668760672211647034e-02 -1.872047968208789825e-02 1.095119416713714600e-01 -1.281442493200302124e-01 1.804236173629760742e-01 -8.702914416790008545e-02 -2.239423096179962158e-01 -7.859178632497787476e-02 1.277174204587936401e-01 -2.906726896762847900e-01 2.161069810390472412e-01 -1.050856858491897583e-01 -5.960757378488779068e-03 -4.347899556159973145e-02 -2.062888815999031067e-02 -1.051276363432407379e-02 -3.154134377837181091e-02 -3.054191172122955322e-01 -2.787561118602752686e-01 6.380709260702133179e-02 -2.105683833360671997e-01 7.493790984153747559e-02 -2.675611078739166260e-01 -3.110265731811523438e-01 1.346614304929971695e-02 3.176487609744071960e-02 3.285656450316309929e-03 -1.178268194198608398e-01 2.497601658105850220e-01 2.085239142179489136e-01 -3.124563395977020264e-01
9.564154595136642456e-02 -3.267700076103210449e-01 9.573271125555038452e-02 -1.411724090576171875e-01 -6.305428594350814819e-02 -4.733680561184883118e-02 2.798065245151519775e-01 -2.569380700588226318e-01 -1.030534282326698303e-01 1.547368466854095459e-01 -1.843702495098114014e-01 1.946297436952590942e-01 -1.002728715538978577e-01 2.245135605335235596e-01 -1.409341692924499512e-01 -2.088381648063659668e-01 -8.316116034984588623e-02 1.317832618951797485e-01 -2.778866887092590332e-01 -3.036126680672168732e-02 2.551430165767669678e-01 -5.554272979497909546e-02 -3.579896688461303711e-01 -1.630629748106002808e-01 -2.157582342624664307e-01 -1.096892952919006348e-01 1.749767065048217773e-01 -3.151458129286766052e-02 -3.042584471404552460e-02 8.054762333631515503e-02 -2.224533110857009888e-01 4.042043909430503845e-02
-2.073819786310195923e-01 -1.097484976053237915e-01 1.521641612052917480e-01 1.342722177505493164e-01 -1.295501738786697388e-01 1.402177959680557251e-01 9.319078922271728516e-02 -3.149765729904174805e-01 1.653859317302703857e-01 2.104854136705398560e-01 -1.334064751863479614e-01 1.459249407052993774e-01 2.550429403781890869e-01 -1.593652963638305664e-01 -7.845600694417953491e-02 2.916559018194675446e-02 3.022911772131919861e-02 1.688956022262573242e-01 -1.101080775260925293e-01 -4.039211273193359375e-01 -4.191906452178955078e-01 -1.387809519656002522e-03 1.506225615739822388e-01 -1.522135734558105469e-01 -1.466619372367858887e-01 8.042112737894058228e-02 9.763269871473312378e-02 -2.036322802305221558e-01 -1.029987782239913940e-01 1.648313403129577637e-01 -7.109553553164005280e-03 -9.016130119562149048e-02
-3.882775083184242249e-02 5.557366460561752319e-02 3.335414826869964600e-01 5.516433343291282654e-02 -1.027234569191932678e-01 -9.619975090026855469e-02 -1.682191900908946991e-02 -3.237535059452056885e-01 1.113171130418777466e-02 1.758009791374206543e-01 -8.950907737016677856e-02 1.123979538679122925e-01 3.771191462874412537e-02 -1.615035086870193481e-01 -7.950446009635925293e-02 -9.298709221184253693e-03 2.793562598526477814e-02 1.173268854618072510e-01 -2.617938444018363953e-02 -3.854255676269531250e-01 -3.437286615371704102e-01 -6.179596856236457825e-02 -1.619319804012775421e-02 4.433878883719444275e-02 -1.006780639290809631e-01 2.002987414598464966e-01 -6.524404883384704590e-02 -2.149081677198410034e-01 -3.044795393943786621e-01 2.351649701595306396e-01 -2.502240538597106934e-01 -2.670505046844482422e-01
1.436040252447128296e-01 -1.594597697257995605e-01 3.550580143928527832e-01 5.216815695166587830e-02 1.026310771703720093e-01 6.063201278448104858e-02 -1.283659134060144424e-02 -1.494762897491455078e-01 -7.575923949480056763e-02 -5.613269656896591187e-02 -1.933711916208267212e-01 1.083343997597694397e-01 1.719378083944320679e-01 4.889438301324844360e-02 -1.479327976703643799e-01 1.079773157835006714e-01 -2.189402431249618530e-01 -1.630518734455108643e-01 -1.077805832028388977e-01 -1.966936588287353516e-01 -2.913800477981567383e-01 5.291209742426872253e-02 -6.529257446527481079e-02 -1.255618184804916382e-01 -2.580549716949462891e-01 3.415139392018318176e-03 3.763973414897918701e-01 -3.809000551700592041e-02 7.992191612720489502e-02 2.153027206659317017e-01 -9.802719205617904663e-02 -4.003638923168182373e-01
-1.865291595458984375e-02 8.245262317359447479e-03 8.098631352186203003e-02 -1.488216817378997803e-01 -1.239046752452850342e-01 1.607204675674438477e-01 -2.812293358147144318e-03 -7.052346318960189819e-02 -1.085599288344383240e-01 4.934949427843093872e-02 -1.540152579545974731e-01 -7.335740327835083008e-02 4.559596255421638489e-02 -1.025621220469474792e-02 -3.740273648872971535e-03 1.052464917302131653e-01 -6.542258709669113159e-02 -3.021704033017158508e-02 -6.319656372070312500e-01 -2.651517689228057861e-01 4.712884780019521713e-03 -4.799718409776687622e-02 1.574442386627197266e-01 -2.820746600627899170e-01 1.041421219706535339e-01 2.077183574438095093e-01 3.848676681518554688e-01 -8.765849471092224121e-02 5.523471534252166748e-02 8.303892612457275391e-02 -1.533293575048446655e-01 -2.080841511487960815e-01
1.072896122932434082e-01 -2.775513231754302979e-01 3.651883825659751892e-02 2.342017740011215210e-02 -1.258332729339599609e-01 -7.773994654417037964e-02 1.233056783676147461e-01 -8.856852352619171143e-02 1.206417530775070190e-01 8.920507878065109253e-02 -3.768654167652130127e-01 2.345149815082550049e-01 -1.481834053993225098e-01 -1.259180158376693726e-01 9.516450576484203339e-03 1.242536455392837524e-01 4.951905831694602966e-02 6.999219208955764771e-02 -1.535531282424926758e-01 -1.279564201831817627e-01 4.294342398643493652e-01 2.007844150066375732e-01 -3.219143748283386230e-01 -1.589679270982742310e-01 -2.056270539760589600e-01 1.693288534879684448e-01 1.059369295835494995e-01 -4.040614888072013855e-02 -3.180750906467437744e-01 -3.493303060531616211e-02 6.786090880632400513e-02 5.328030791133642197e-03
-3.065347075462341309e-01 -6.101894378662109375e-02 3.003629148006439209e-01 1.004674099385738373e-02 -2.343343645334243774e-01 1.046764850616455078e-01 1.897471398115158081e-01 -1.840582191944122314e-01 -1.676177233457565308e-02 -6.409348547458648682e-02 -1.999137103557586670e-01 -4.101616516709327698e-02 -2.543719708919525146e-01 2.710770666599273682e-01 -1.165925413370132446e-01 -1.713656187057495117e-01 2.404982037842273712e-02 2.216761559247970581e-01 -2.825183272361755371e-01 -5.879532545804977417e-02 1.425243616104125977e-01 -8.823774755001068115e-02 -1.145305186510086060e-01 2.041144669055938721e-01 -3.823518455028533936e-01 2.099794149398803711e-01 1.027702465653419495e-01 9.232693351805210114e-03 -9.144257754087448120e-02 7.674826681613922119e-02 -7.872500270605087280e-02 -1.086567938327789307e-01
2.250172644853591919e-01 -3.153662085533142090e-01 7.387264072895050049e-02 1.185024455189704895e-01 -1.708267331123352051e-01 1.308294087648391724e-01 2.094905376434326172e-01 -2.777133323252201080e-02 3.577329590916633606e-02 2.884207963943481445e-01 1.765342988073825836e-02 2.415015697479248047e-01 -8.743271231651306152e-02 2.047839611768722534e-01 -3.213853836059570312e-01 1.057974398136138916e-01 -1.577582955360412598e-01 1.500550061464309692e-01 -1.725792288780212402e-01 -1.065368726849555969e-01 -2.310127913951873779e-01 -1.997186243534088135e-01 -1.286841034889221191e-01 6.501327455043792725e-02 -4.816953092813491821e-02 4.255835711956024170e-02 4.328579902648925781e-01 5.216021090745925903e-02 -1.329004019498825073e-01 8.627206087112426758e-02 5.591273680329322815e-02 -8.522766828536987305e-02
7.545847445726394653e-02 2.900204956531524658e-01 2.018396258354187012e-01 6.758642196655273438e-02 -5.714116990566253662e-02 1.089526861906051636e-01 -8.012469857931137085e-02 -4.206820577383041382e-02 7.646690309047698975e-02 1.478592902421951294e-01 -2.457034140825271606e-01 2.567580640316009521e-01 1.503582298755645752e-01 -5.335462465882301331e-02 -1.728966236114501953e-01 -1.677780002355575562e-01 -8.779504895210266113e-02 1.206759214401245117e-01 -1.501419395208358765e-01 -4.631649851799011230e-01 -1.906890869140625000e-01 2.309244722127914429e-01 1.543626189231872559e-01 -1.712675392627716064e-02 -6.055536121129989624e-02 2.319831997156143188e-01 4.114206135272979736e-02 -2.602273821830749512e-01 -2.495684027671813965e-01 1.996909826993942261e-01 -4.307666420936584473e-02 2.245709532871842384e-03
2.122103720903396606e-01 -9.549431502819061279e-02 1.693374365568161011e-01 1.156822964549064636e-01 -1.196782365441322327e-01 2.143791019916534424e-01 2.231071889400482178e-01 -2.001988142728805542e-01 3.806852176785469055e-02 3.355786949396133423e-02 -3.850486576557159424e-01 7.505274564027786255e-02 4.345106426626443863e-03 1.464584493078291416e-03 4.882229119539260864e-02 -2.174447625875473022e-01 7.638244330883026123e-02 3.423137068748474121e-01 1.675345301628112793e-01 2.469272911548614502e-02 -5.477071925997734070e-02 7.356595993041992188e-02 2.483822703361511230e-01 -2.130388468503952026e-01 -5.917112156748771667e-02 1.862600296735763550e-01 2.496333122253417969e-01 -5.121287703514099121e-02 -3.475531637668609619e-01 1.597450673580169678e-01 -1.272777915000915527e-01 -1.211126223206520081e-01
-1.835957616567611694e-01 -2.459786683320999146e-01 1.726679652929306030e-01 2.689732611179351807e-01 -5.741574242711067200e-02 -2.177300155162811279e-01 3.784812614321708679e-02 5.591490864753723145e-02 7.084391266107559204e-02 -2.074933499097824097e-01 -1.136024296283721924e-01 -8.533990941941738129e-03 -4.632623866200447083e-02 -1.049123629927635193e-01 4.984710365533828735e-02 6.511969119310379028e-02 5.129584670066833496e-02 2.641467750072479248e-01 -2.655555307865142822e-01 -5.090869665145874023e-01 1.971778720617294312e-01 -2.023983597755432129e-01 -9.354866296052932739e-02 -3.676436468958854675e-02 -8.177086710929870605e-02 8.935777842998504639e-02 1.359392404556274414e-01 -2.057671397924423218e-01 -9.749270044267177582e-03 2.181582003831863403e-01 -2.225776463747024536e-01 5.171799287199974060e-02
3.632307797670364380e-02 -1.963193863630294800e-01 2.380332499742507935e-01 1.378069669008255005e-01 7.124139368534088135e-02 -7.627300918102264404e-02 5.577159672975540161e-02 -8.732961118221282959e-02 7.294636219739913940e-02 -9.412263333797454834e-02 -3.751918673515319824e-01 3.559307157993316650e-01 2.848814129829406738e-01 -9.131598472595214844e-02 1.031000260263681412e-02 1.001610606908798218e-02 -3.968942165374755859e-02 2.760231792926788330e-01 -1.201408263295888901e-02 1.271994262933731079e-01 2.478146739304065704e-02 1.320802569389343262e-01 -5.207734927535057068e-02 -2.030210569500923157e-02 -1.035339310765266418e-01 2.632486820220947266e-01 1.104801520705223083e-01 -3.129936158657073975e-01 9.515818953514099121e-02 3.554022610187530518e-01 1.036118343472480774e-01 -1.998941898345947266e-01
3.111619055271148682e-01 -1.836175918579101562e-01 -1.182392090559005737e-01 -2.908300161361694336e-01 -1.903338879346847534e-01 -4.391209036111831665e-02 1.754182428121566772e-01 -1.669028103351593018e-01 1.353048235177993774e-01 1.311521530151367188e-01 -1.792085021734237671e-01 2.873305082321166992e-01 1.366784516721963882e-02 -1.315836701542139053e-02 -8.315106481313705444e-02 5.730587989091873169e-02 2.184848934412002563e-01 1.246445029973983765e-01 -2.613222599029541016e-01 -7.598763704299926758e-02 2.620097100734710693e-01 -1.593423038721084595e-01 2.181725576519966125e-02 -1.560145169496536255e-01 -8.642249554395675659e-02 -7.031170278787612915e-02 1.170480325818061829e-01 -1.752056181430816650e-01 -1.598235368728637695e-01 2.260445356369018555e-01 1.658349670469760895e-02 -3.513698577880859375e-01
1.958755105733871460e-01 -1.644678860902786255e-01 6.718521565198898315e-02 -8.606643229722976685e-02 -1.678467094898223877e-01 8.497928082942962646e-02 -1.268360018730163574e-01 -1.588482856750488281e-01 1.395702213048934937e-01 1.361327022314071655e-01 -3.189355880022048950e-02 -1.938149519264698029e-02 -2.002218514680862427e-01 4.200492054224014282e-02 -1.049189791083335876e-01 1.172087900340557098e-02 -5.273880437016487122e-02 9.438817203044891357e-02 -4.963639378547668457e-01 -2.213662266731262207e-01 1.146616488695144653e-01 -2.525602281093597412e-01 2.273105978965759277e-01 -3.725576400756835938e-01 1.470404416322708130e-01 1.941870301961898804e-01 1.715472340583801270e-01 -1.291573941707611084e-01 1.191564425826072693e-01 2.129213809967041016e-01 -7.463379949331283569e-02 9.234153479337692261e-02
1.407111883163452148e-01 -3.333539068698883057e-01 2.229693979024887085e-01 1.131903603672981262e-01 2.583744563162326813e-02 3.778677806258201599e-02 -1.960154473781585693e-01 -1.519332230091094971e-01 -2.357377484440803528e-02 7.554393261671066284e-02 -2.940331399440765381e-01 -8.255500346422195435e-03 -1.040030792355537415e-01 -1.202972829341888428e-01 5.581109970808029175e-02 -8.439810574054718018e-02 2.000390440225601196e-01 1.439833790063858032e-01 -2.713788747787475586e-01 3.878891095519065857e-02 -1.292016059160232544e-01 -1.120959892868995667e-01 3.099237382411956787e-01 -2.886351346969604492e-01 -1.308578997850418091e-01 -7.753945887088775635e-02 3.037336170673370361e-01 -3.010907173156738281e-01 -1.155806407332420349e-01 7.181114703416824341e-02 1.624925583600997925e-01 -1.383828520774841309e-01
1.646771878004074097e-01 -3.864122554659843445e-02 2.589121162891387939e-01 3.616958484053611755e-02 -1.712476462125778198e-02 1.811255216598510742e-01 -1.540702730417251587e-01 -1.593471132218837738e-02 -1.496599707752466202e-02 -8.780648931860923767e-03 -1.771003901958465576e-01 2.232743948698043823e-01 1.039064079523086548e-01 1.758486181497573853e-01 8.551451563835144043e-02 -1.252660900354385376e-01 2.006662487983703613e-01 -5.502834543585777283e-02 -3.410718142986297607e-01 -7.208813726902008057e-02 3.066629916429519653e-02 2.003523334860801697e-02 1.623214036226272583e-01 -2.978627383708953857e-01 -2.803044319152832031e-01 9.631544351577758789e-02 3.557085692882537842e-01 -9.804128855466842651e-02 -6.800440698862075806e-02 2.060812264680862427e-01 -1.228745356202125549e-01 -3.637286424636840820e-01
-1.497758477926254272e-01 -9.554531425237655640e-02 -1.386026889085769653e-01 1.489817202091217041e-01 -1.484237164258956909e-01 2.101993411779403687e-01 -8.900419622659683228e-02 -1.310127377510070801e-01 -1.298265010118484497e-01 1.690605878829956055e-01 -1.179266646504402161e-01 3.484412282705307007e-02 -9.492036886513233185e-03 -3.646443411707878113e-02 -1.494110524654388428e-01 -1.710648089647293091e-01 -6.803812086582183838e-02 2.407771050930023193e-01 -2.575017809867858887e-01 -2.711148187518119812e-02 -5.441554356366395950e-03 -1.545952111482620239e-01 -2.707043886184692383e-01 4.199315980076789856e-02 -3.086961507797241211e-01 1.043218597769737244e-01 6.842809170484542847e-02 7.233253866434097290e-02 -4.253050386905670166e-01 4.044954478740692139e-01 -4.954412207007408142e-02 1.746534854173660278e-01
-1.315374393016099930e-02 1.377465575933456421e-01 -3.922218084335327148e-02 -7.770854048430919647e-03 -6.905833631753921509e-02 6.581799685955047607e-02 1.000669449567794800e-01 -8.701054751873016357e-02 -1.250895708799362183e-01 3.105850219726562500e-01 -1.538069099187850952e-01 2.959067560732364655e-02 -1.018518954515457153e-01 -1.246932893991470337e-01 -1.379139721393585205e-01 -1.033300086855888367e-01 -1.305347532033920288e-01 -1.546213869005441666e-02 -3.744857907295227051e-01 -4.098574519157409668e-01 -1.352091580629348755e-01 -1.511852890253067017e-01 2.641412056982517242e-02 -1.549359261989593506e-01 -3.280343115329742432e-01 1.384508311748504639e-01 1.061267852783203125e-01 -1.901891548186540604e-03 1.299144625663757324e-01 4.160603582859039307e-01 -1.558719389140605927e-02 -2.017311602830886841e-01
1.061006188392639160e-01 5.682758614420890808e-02 2.190276533365249634e-01 -1.459379307925701141e-02 -9.617733210325241089e-02 -3.097408264875411987e-02 2.459977716207504272e-01 -3.243012726306915283e-01 -1.891884207725524902e-01 2.747463881969451904e-01 -2.057668119668960571e-01 1.132649183273315430e-01 1.514482200145721436e-01 -6.282082200050354004e-02 -1.492854058742523193e-01 -1.632034033536911011e-02 1.021992266178131104e-01 1.604946553707122803e-01 -1.871341615915298462e-01 -2.712793052196502686e-01 -1.461171172559261322e-02 3.743053674697875977e-01 7.425220310688018799e-02 -2.030340489000082016e-03 -2.686704397201538086e-01 1.579310558736324310e-02 -2.801159024238586426e-02 9.246371686458587646e-02 -3.274679183959960938e-01 1.236435696482658386e-01 -1.210632473230361938e-01 -1.896108537912368774e-01
-8.841020613908767700e-02 6.834071874618530273e-02 -7.722326368093490601e-02 -1.835190318524837494e-02 -1.293029040098190308e-01 -6.493259966373443604e-02 7.544556260108947754e-02 -8.444447815418243408e-02 7.110022753477096558e-02 5.989983677864074707e-02 -2.671726047992706299e-01 6.110001355409622192e-02 -1.486453711986541748e-01 -2.874644100666046143e-01 1.158034801483154297e-01 -1.389038264751434326e-01 1.678374223411083221e-02 8.955001831054687500e-02 -2.648043036460876465e-01 -2.668955922126770020e-01 2.374067753553390503e-01 5.576447583734989166e-03 -2.893629670143127441e-01 1.527718603610992432e-01 -3.101883232593536377e-01 -8.945102989673614502e-02 2.995658516883850098e-01 -2.736824154853820801e-01 -2.514565587043762207e-01 7.641858607530593872e-02 -1.635814607143402100e-01 -2.201206535100936890e-01
-1.327665448188781738e-01 1.231944002211093903e-02 1.284662447869777679e-02 1.664000451564788818e-01 -2.321506887674331665e-01 3.307562768459320068e-01 -4.827240109443664551e-02 -1.661035269498825073e-01 -3.111248090863227844e-02 2.088174670934677124e-01 -2.142553031444549561e-01 -5.790492519736289978e-02 -2.397359162569046021e-01 -1.921294778585433960e-01 -1.442345976829528809e-01 -9.541341662406921387e-02 -4.270678386092185974e-02 -2.855494245886802673e-02 -1.887764185667037964e-01 -1.920990645885467529e-01 4.224043339490890503e-02 -1.453430652618408203e-01 1.109679192304611206e-01 -8.555386960506439209e-02 -3.191539049148559570e-01 2.595595717430114746e-01 1.385848373174667358e-01 -8.187036216259002686e-02 -3.698093816637992859e-02 4.781295061111450195e-01 -1.327165495604276657e-02 -4.174555186182260513e-03
-1.931385397911071777e-01 2.827734872698783875e-02 7.068856619298458099e-03 2.059506773948669434e-01 -1.836216747760772705e-01 1.013082638382911682e-01 -9.647414088249206543e-02 -2.403236925601959229e-01 1.384042017161846161e-02 1.286663413047790527e-01 -9.431691467761993408e-02 4.195695817470550537e-01 -1.798912137746810913e-01 -1.149645000696182251e-01 -8.799090050160884857e-03 5.776014551520347595e-02 -1.471339166164398193e-01 -6.431555747985839844e-02 -2.114680558443069458e-01 -1.448733508586883545e-01 2.072481364011764526e-01 -1.454885862767696381e-02 1.234283223748207092e-01 -8.629447221755981445e-02 -1.949222683906555176e-01 2.479551173746585846e-02 -1.456605829298496246e-02 -1.665234267711639404e-01 -1.216882169246673584e-01 4.939606189727783203e-01 -6.443137675523757935e-02 -2.662184536457061768e-01
-3.171985745429992676e-01 -3.981232643127441406e-02 1.624688953161239624e-01 9.359657019376754761e-02 -1.732541620731353760e-01 1.323717534542083740e-01 -1.556058675050735474e-01 -1.543935984373092651e-01 7.205866277217864990e-02 4.359528049826622009e-02 -1.220926791429519653e-01 1.350013315677642822e-01 -3.284095823764801025e-01 -1.036116331815719604e-01 -2.231029421091079712e-02 -1.219057962298393250e-01 2.954582497477531433e-02 6.544651836156845093e-02 -1.358071416616439819e-01 -4.207845926284790039e-01 7.316202670335769653e-02 5.391674861311912537e-02 -1.286352276802062988e-01 1.754438579082489014e-01 -2.055761218070983887e-02 6.924196332693099976e-02 3.147023320198059082e-01 1.368624269962310791e-01 -1.798997372388839722e-01 4.128589630126953125e-01 5.825864523649215698e-02 -8.624695986509323120e-02
3.148649930953979492e-01 -1.498057693243026733e-01 3.850159943103790283e-01 4.450608417391777039e-02 -9.184015542268753052e-02 -1.261499673128128052e-01 -1.046522781252861023e-01 -3.540985286235809326e-01 -2.049471717327833176e-03 9.679354727268218994e-02 -1.320706456899642944e-01 6.759649515151977539e-02 2.933927252888679504e-02 -1.177776828408241272e-01 -8.243107795715332031e-02 -8.440077304840087891e-02 -1.883818507194519043e-01 1.575101166963577271e-01 -1.826349645853042603e-01 -1.609953045845031738e-01 2.043663524091243744e-03 8.131727576255798340e-02 1.901813596487045288e-02 4.721773788332939148e-03 -7.403503358364105225e-02 -3.165381252765655518e-01 2.616729140281677246e-01 -3.136460781097412109e-01 -2.540877163410186768e-01 -7.582179270684719086e-03 8.996989578008651733e-02 -1.888608038425445557e-01
-3.712223842740058899e-02 1.006058976054191589e-01 1.774466335773468018e-01 7.126625627279281616e-02 -2.022351324558258057e-01 2.773161232471466064e-02 -3.818818926811218262e-02 -1.757760792970657349e-01 -5.868263542652130127e-03 1.397185623645782471e-01 -3.338483273983001709e-01 -3.753186166286468506e-01 -2.777220606803894043e-01 4.554388299584388733e-02 -4.081523418426513672e-02 -6.911755539476871490e-03 -5.874171480536460876e-02 -5.328416824340820312e-02 -1.224454119801521301e-01 -1.423157006502151489e-01 -2.513355202972888947e-02 2.025554701685905457e-02 -9.198414534330368042e-02 -3.623942136764526367e-01 -2.547127902507781982e-01 1.062163338065147400e-01 3.850966095924377441e-01 -7.191383093595504761e-02 -1.299530863761901855e-01 2.143593132495880127e-01 2.202951312065124512e-01 4.183711484074592590e-02
5.665458366274833679e-02 -1.989270299673080444e-01 -1.000557020306587219e-01 8.723536133766174316e-02 2.063342183828353882e-01 -4.311729967594146729e-02 -8.230677247047424316e-02 1.341507732868194580e-01 -8.813130855560302734e-02 7.025880366563796997e-02 -3.164410591125488281e-01 -1.792103983461856842e-02 2.624126709997653961e-02 6.328397989273071289e-02 -4.821357429027557373e-01 -1.450374126434326172e-01 -5.495049059391021729e-02 1.940899789333343506e-01 -1.679252088069915771e-02 -3.735397243872284889e-03 1.201300024986267090e-01 -1.528239548206329346e-01 -8.508890867233276367e-03 8.061731606721878052e-02 -1.128901466727256775e-01 3.616222739219665527e-01 3.329799473285675049e-01 -2.968657016754150391e-01 -8.044982701539993286e-02 1.761148422956466675e-01 9.811455011367797852e-02 -1.551467478275299072e-01
-6.333757936954498291e-02 -4.878359436988830566e-01 -2.016914775595068932e-03 1.294553130865097046e-01 -1.762688905000686646e-02 -2.795809805393218994e-01 1.864064186811447144e-01 1.404515653848648071e-01 -2.676003277301788330e-01 3.324869647622108459e-02 -1.138229891657829285e-01 -2.540172822773456573e-02 4.061180353164672852e-02 1.428370457142591476e-02 -1.521111652255058289e-02 -2.397979982197284698e-02 3.883303329348564148e-02 3.327515423297882080e-01 -9.809377044439315796e-02 -7.272963970899581909e-02 1.025166735053062439e-02 -4.877051338553428650e-02 -5.353449285030364990e-02 2.209630757570266724e-01 -8.023116737604141235e-02 1.648115962743759155e-01 2.474480420351028442e-01 -1.196925938129425049e-01 -2.170132845640182495e-01 3.588133752346038818e-01 2.301990836858749390e-01 -2.741994103416800499e-03
1.938045769929885864e-01 -2.714648470282554626e-02 1.395982652902603149e-01 1.200978755950927734e-01 6.133791431784629822e-02 1.931845694780349731e-01 -2.156059741973876953e-01 -5.277452245354652405e-02 -7.874924689531326294e-02 -2.989349141716957092e-02 -8.091179281473159790e-02 2.041984200477600098e-01 1.055272817611694336e-01 1.972799152135848999e-01 -1.327950060367584229e-01 -8.835849910974502563e-02 1.691369712352752686e-01 8.450963534414768219e-03 -2.828946113586425781e-01 -1.978511922061443329e-02 1.360869109630584717e-01 -4.459856078028678894e-02 1.956435739994049072e-01 -3.228632211685180664e-01 -2.167104333639144897e-01 1.050160080194473267e-01 4.271697402000427246e-01 -2.125795185565948486e-01 -6.565416604280471802e-02 2.461088001728057861e-01 -3.237584978342056274e-02 -2.879110574722290039e-01
-2.973596937954425812e-02 -1.678892225027084351e-01 2.101454138755798340e-01 2.242424041032791138e-01 9.658630937337875366e-02 -8.439555764198303223e-02 -1.158513724803924561e-01 1.740716025233268738e-02 -1.249052956700325012e-01 2.426262795925140381e-01 -6.911817193031311035e-02 1.602242439985275269e-01 4.901914671063423157e-02 1.936217695474624634e-01 -2.958030700683593750e-01 7.284717261791229248e-02 -2.271375656127929688e-01 -7.615037262439727783e-02 -1.999540030956268311e-01 -7.808303087949752808e-02 -1.854292005300521851e-01 -1.325353793799877167e-02 -6.743664294481277466e-02 -2.653352320194244385e-01 4.776917025446891785e-02 1.682469099760055542e-01 4.812043011188507080e-01 1.138768792152404785e-01 -1.215941533446311951e-01 3.458463819697499275e-03 1.674409508705139160e-01 -2.788612842559814453e-01
2.403328865766525269e-01 -2.365036606788635254e-01 1.150204315781593323e-01 1.579265445470809937e-01 4.332689568400382996e-02 8.531591296195983887e-02 2.716163992881774902e-01 -2.903045415878295898e-01 2.272909693419933319e-02 9.699901938438415527e-02 1.347703784704208374e-01 2.757740020751953125e-01 9.877128899097442627e-02 2.080682069063186646e-01 -1.649120002985000610e-01 1.963384635746479034e-02 -1.450096368789672852e-01 2.982385754585266113e-01 -2.620874643325805664e-01 1.697675511240959167e-02 -1.112577617168426514e-01 8.776885271072387695e-02 -1.335331648588180542e-01 4.111165553331375122e-02 -1.282042711973190308e-01 3.227795362472534180e-01 2.421916276216506958e-01 -8.272939175367355347e-02 -2.282586134970188141e-02 2.756584286689758301e-01 2.905966714024543762e-02 -1.188529506325721741e-01
2.249009758234024048e-01 -3.008125424385070801e-01 -1.060784682631492615e-01 2.405181080102920532e-01 -8.263221383094787598e-02 -1.157225742936134338e-01 5.992772057652473450e-02 1.252068020403385162e-02 -8.550748974084854126e-02 4.460324719548225403e-02 -2.279601693153381348e-01 1.850072443485260010e-01 5.804293323308229446e-03 1.651569157838821411e-01 -3.094890117645263672e-01 1.745046116411685944e-02 8.095745742321014404e-02 3.549870476126670837e-02 -3.583854734897613525e-01 -1.762971431016921997e-01 -2.362189739942550659e-01 -1.678112298250198364e-01 2.227329760789871216e-01 9.598634392023086548e-02 -7.555220276117324829e-02 2.598299086093902588e-01 2.509346008300781250e-01 1.801089495420455933e-01 -6.007265672087669373e-02 1.258338987827301025e-01 -9.001236408948898315e-02 -2.016883194446563721e-01
2.602603137493133545e-01 -3.479934334754943848e-01 9.662048518657684326e-02 -7.376655936241149902e-02 -6.429421715438365936e-03 -1.055964082479476929e-01 1.234429255127906799e-01 -1.745243817567825317e-01 -5.652036634273827076e-04 1.840352267026901245e-01 -2.095964103937149048e-01 -6.918807327747344971e-02 -7.244027405977249146e-02 1.545132100582122803e-01 -1.324264407157897949e-01 -1.333442516624927521e-02 7.477097958326339722e-02 3.847691696137189865e-03 -4.518026113510131836e-01 -4.868109896779060364e-02 -2.356435507535934448e-01 -4.248430207371711731e-02 -2.227586880326271057e-02 -5.252267792820930481e-02 6.219535693526268005e-02 1.765012592077255249e-01 4.455570578575134277e-01 -2.934478223323822021e-02 -1.750998944044113159e-01 1.640410423278808594e-01 -1.997322291135787964e-01 -7.430857419967651367e-02
-5.291448533535003662e-02 -2.047386020421981812e-02 1.435544490814208984e-01 -5.866813659667968750e-02 1.154342070221900940e-01 -1.097355410456657410e-01 -8.880827575922012329e-02 1.906606703996658325e-01 -1.037168428301811218e-01 2.580587565898895264e-01 -1.559957265853881836e-01 5.117057263851165771e-02 -1.001591533422470093e-01 9.778607636690139771e-02 -2.001226842403411865e-01 -8.331652730703353882e-02 -7.235393673181533813e-02 1.578685790300369263e-01 -2.166323550045490265e-02 -2.725704908370971680e-01 8.373814076185226440e-02 -2.626475691795349121e-01 -1.177011653780937195e-01 6.685981154441833496e-02 -2.934054434299468994e-01 3.651355206966400146e-01 1.601926684379577637e-01 -2.876211702823638916e-01 -3.851430714130401611e-01 2.075674682855606079e-01 -1.067222133278846741e-01 -4.886548221111297607e-02
-1.555757224559783936e-01 1.153086274862289429e-01 1.666097044944763184e-01 1.821914017200469971e-01 -2.072690129280090332e-01 -9.271903336048126221e-02 -1.340785771608352661e-01 -1.207510158419609070e-01 1.113268658518791199e-01 1.632000654935836792e-01 -1.640610843896865845e-01 1.546824723482131958e-01 1.009259521961212158e-01 -2.015075832605361938e-01 -1.628326922655105591e-01 -2.293634563684463501e-01 1.283089518547058105e-01 1.919186264276504517e-01 7.367784529924392700e-02 -2.215216159820556641e-01 -1.628906279802322388e-01 8.346483856439590454e-02 2.123604118824005127e-01 -4.422968626022338867e-02 -5.673523992300033569e-02 -7.115701586008071899e-02 4.717501401901245117e-01 -2.304386049509048462e-01 -2.202505320310592651e-01 2.760855257511138916e-01 2.695619361475110054e-03 -2.502467669546604156e-02
7.755457609891891479e-02 -3.088034391403198242e-01 1.406452208757400513e-01 1.124732345342636108e-01 -1.227677315473556519e-01 1.435547024011611938e-01 2.064445018768310547e-01 -9.836014360189437866e-02 1.449418067932128906e-01 2.286945432424545288e-01 9.024196118116378784e-02 2.740905880928039551e-01 1.577313244342803955e-02 2.418772280216217041e-01 -2.372788935899734497e-01 -4.337352141737937927e-02 -7.637263089418411255e-02 3.059236407279968262e-01 -1.823395043611526489e-01 -7.156056910753250122e-02 -3.138990104198455811e-01 -1.204680744558572769e-02 4.313933476805686951e-02 -1.253904215991497040e-02 2.241951227188110352e-02 1.668993085622787476e-01 3.187032043933868408e-01 1.070753484964370728e-02 -2.233371138572692871e-01 2.783026695251464844e-01 8.619561791419982910e-02 -3.759646415710449219e-02
1.007045134902000427e-01 7.894082367420196533e-02 1.402605772018432617e-01 2.340687960386276245e-01 -1.080614775419235229e-01 1.310422122478485107e-01 2.022401429712772369e-02 -1.143087968230247498e-01 1.572608053684234619e-01 2.239770144224166870e-01 1.134151890873908997e-01 -7.858754694461822510e-02 1.038806512951850891e-01 -1.918659508228302002e-01 -2.829671800136566162e-01 -6.036323681473731995e-02 2.155579626560211182e-01 2.217658162117004395e-01 -3.520472645759582520e-01 1.275261342525482178e-01 -2.896421775221824646e-02 -1.119369342923164368e-01 -2.666088938713073730e-01 2.370888143777847290e-01 -3.194694817066192627e-01 1.503503471612930298e-01 6.441217660903930664e-02 9.604508988559246063e-03 -6.181829050183296204e-02 3.465359508991241455e-01 3.052605874836444855e-02 -1.064609810709953308e-01
1.151095330715179443e-01 -2.199900001287460327e-01 4.829911515116691589e-02 -4.624297842383384705e-02 3.673074021935462952e-02 -4.136065021157264709e-02 1.199211478233337402e-01 -2.037086337804794312e-01 6.462239474058151245e-02 3.005977869033813477e-01 -1.104945465922355652e-01 -2.561183646321296692e-02 -1.350734829902648926e-01 1.711609214544296265e-01 -1.696283519268035889e-01 2.207076102495193481e-01 1.044139042496681213e-01 1.414936333894729614e-01 -3.004834949970245361e-01 3.508293256163597107e-02 -2.687411010265350342e-01 2.034932188689708710e-02 6.058562546968460083e-02 2.210181206464767456e-01 -8.952743560075759888e-02 1.933412700891494751e-01 4.160449802875518799e-01 -1.580313146114349365e-01 -9.917386621236801147e-02 1.752188503742218018e-01 -2.274345904588699341e-01 -2.432940453290939331e-01
3.883653581142425537e-01 -2.392531633377075195e-01 -3.720244392752647400e-02 3.522208034992218018e-01 -4.345306009054183960e-02 -2.309406250715255737e-01 9.849116206169128418e-03 -2.843702733516693115e-01 2.659679353237152100e-01 2.377298101782798767e-02 9.180056862533092499e-03 1.622259169816970825e-01 9.074282646179199219e-02 1.229921728372573853e-01 -4.731150716543197632e-02 -2.174010872840881348e-01 5.415045469999313354e-02 2.242768704891204834e-01 -1.113090217113494873e-01 -1.311165094375610352e-01 -1.235327720642089844e-01 2.169094234704971313e-02 1.039599701762199402e-01 2.811864018440246582e-02 -1.136164069175720215e-01 2.269642502069473267e-01 3.436974585056304932e-01 -4.244395345449447632e-02 -1.492180526256561279e-01 1.554678231477737427e-01 -8.976981043815612793e-02 -1.036553010344505310e-01
3.279320150613784790e-02 -6.925529241561889648e-02 1.204279214143753052e-01 1.540760248899459839e-01 3.157487511634826660e-02 5.110703036189079285e-02 2.157801091670989990e-01 -2.878453135490417480e-01 -6.518618762493133545e-02 8.895924687385559082e-02 -2.032826989889144897e-01 1.337510943412780762e-01 8.937891572713851929e-02 9.839855134487152100e-02 4.978670179843902588e-02 -5.509622395038604736e-02 -2.350611984729766846e-01 5.294452309608459473e-01 8.128127455711364746e-02 -1.897619515657424927e-01 3.273244202136993408e-02 -1.061924919486045837e-01 2.798453569412231445e-01 -1.772296428680419922e-01 -4.826060310006141663e-02 -1.816444545984268188e-01 2.735937833786010742e-01 -3.138005733489990234e-01 -1.040716692805290222e-01 5.579083412885665894e-02 4.195227753371000290e-03 -7.373190671205520630e-02
2.558062672615051270e-01 -2.626430988311767578e-01 1.194752380251884460e-01 -6.655586510896682739e-02 -1.717530488967895508e-01 1.319692879915237427e-01 8.748906105756759644e-02 -8.153899759054183960e-02 3.266170248389244080e-02 1.302148997783660889e-01 -4.599274694919586182e-02 2.544161975383758545e-01 -3.249501585960388184e-01 1.175129935145378113e-01 -1.526201069355010986e-01 8.128664642572402954e-02 1.163111478090286255e-01 1.620206385850906372e-01 -3.176977336406707764e-01 -1.332219038158655167e-02 1.369472444057464600e-01 5.245011299848556519e-02 -1.015072911977767944e-01 -1.653303503990173340e-01 6.517334282398223877e-02 -2.017224878072738647e-01 4.255222678184509277e-01 -1.687904149293899536e-01 -1.580651402473449707e-01 -1.552776694297790527e-01 3.879882395267486572e-02 -2.153138369321823120e-01
-5.363744124770164490e-02 -3.936006128787994385e-02 -8.142616599798202515e-02 1.112719997763633728e-01 -1.470644325017929077e-01 1.790943145751953125e-01 7.027958519756793976e-03 -2.837778031826019287e-01 -1.023941263556480408e-01 3.084251284599304199e-01 -2.537652850151062012e-01 -6.525030732154846191e-02 -1.000205576419830322e-01 -1.640477180480957031e-01 -3.128445520997047424e-02 -2.182620614767074585e-01 -9.754341095685958862e-02 -6.617730110883712769e-02 -1.380427088588476181e-02 -1.308706253767013550e-01 2.000665962696075439e-01 6.005098670721054077e-02 -3.086996823549270630e-02 -8.414004743099212646e-02 -2.941619455814361572e-01 -1.781402379274368286e-01 3.303567767143249512e-01 -2.038251906633377075e-01 -2.243509292602539062e-01 3.013226985931396484e-01 2.463375777006149292e-01 -1.698494255542755127e-01
-9.935990720987319946e-02 -7.691875845193862915e-02 9.915710985660552979e-02 -2.578952908515930176e-02 7.018195092678070068e-02 -4.391765594482421875e-02 -1.682904064655303955e-01 -3.153588771820068359e-01 -1.438752263784408569e-01 2.264679074287414551e-01 -2.078851126134395599e-02 9.514465183019638062e-02 -2.008546888828277588e-01 1.935050934553146362e-01 3.256452456116676331e-02 -1.022233963012695312e-01 5.690091103315353394e-02 -1.277910172939300537e-01 1.196053028106689453e-01 -1.866684108972549438e-01 3.766980767250061035e-02 -1.698534786701202393e-01 6.068542972207069397e-02 1.027866378426551819e-01 -6.806790828704833984e-02 2.361509501934051514e-01 2.128357887268066406e-01 -4.351387321949005127e-01 -2.925973236560821533e-01 4.099876880645751953e-01 -3.964620828628540039e-02 -6.900268793106079102e-02
2.173290699720382690e-01 -1.233647242188453674e-01 3.098618686199188232e-01 9.780175052583217621e-03 -8.837699890136718750e-02 -1.105694770812988281e-01 -1.798694431781768799e-01 5.988532304763793945e-02 -1.844810694456100464e-01 1.235526576638221741e-01 -1.222087070345878601e-01 2.243015170097351074e-01 -7.029004860669374466e-03 2.549334168434143066e-01 -3.005214035511016846e-01 -6.501782685518264771e-02 -1.239211484789848328e-01 -5.498752743005752563e-02 1.179710868746042252e-02 -2.096760720014572144e-01 2.392177283763885498e-01 -5.537243559956550598e-02 -2.445547580718994141e-01 -3.548134863376617432e-02 -2.134848237037658691e-01 2.446047812700271606e-01 6.952621042728424072e-02 3.008503466844558716e-02 -3.444420397281646729e-01 2.245856374502182007e-01 2.153575867414474487e-01 -2.989329956471920013e-02
-2.473825216293334961e-01 1.211108732968568802e-02 1.357111707329750061e-02 1.524337083101272583e-01 -2.142015397548675537e-01 1.120201349258422852e-01 -7.022216916084289551e-03 -2.949345409870147705e-01 -3.022487834095954895e-02 2.724925577640533447e-01 -7.847064733505249023e-02 3.306160271167755127e-01 -7.858230173587799072e-02 1.168468222022056580e-02 1.363043580204248428e-02 -8.043517917394638062e-02 -2.010983228683471680e-02 -1.275016367435455322e-01 -2.205415517091751099e-01 -2.952003180980682373e-01 2.438685446977615356e-01 6.607466936111450195e-02 2.702647447586059570e-01 -8.435694873332977295e-02 -3.851859271526336670e-01 1.006210148334503174e-01 1.418114006519317627e-01 -8.486565947532653809e-02 -7.539936900138854980e-02 2.109010517597198486e-01 8.282626979053020477e-03 -1.835560351610183716e-01
4.612159729003906250e-02 1.040633488446474075e-02 1.388485580682754517e-01 2.960893511772155762e-02 1.243576332926750183e-01 2.222412079572677612e-01 -1.106147915124893188e-01 2.428298071026802063e-02 -2.506851963698863983e-02 4.166068434715270996e-01 -2.604568600654602051e-01 1.863249689340591431e-01 1.276075392961502075e-01 -2.088163234293460846e-02 -4.304360970854759216e-02 -5.668113753199577332e-02 2.035429924726486206e-01 -3.205262124538421631e-02 -2.139370292425155640e-01 -1.463638693094253540e-01 8.644547313451766968e-02 8.574013411998748779e-02 2.112188935279846191e-01 -2.845678925514221191e-01 -5.194900557398796082e-02 6.589917093515396118e-02 2.941767275333404541e-01 -2.057640850543975830e-01 -3.239760175347328186e-02 1.587474793195724487e-01 -1.265736520290374756e-01 -4.161024689674377441e-01
2.243387252092361450e-01 -9.926125407218933105e-02 2.032058499753475189e-02 1.953286677598953247e-01 -3.080525994300842285e-01 1.439504176378250122e-01 8.062637597322463989e-02 -3.741724491119384766e-01 -6.893262267112731934e-02 -1.477130651473999023e-01 -1.065308749675750732e-01 -1.269959472119808197e-02 2.181428223848342896e-01 1.166537776589393616e-02 -3.433206975460052490e-01 -9.530969709157943726e-02 -1.389982253313064575e-01 1.745021492242813110e-01 6.158464401960372925e-02 -3.003899455070495605e-01 1.038007345050573349e-02 9.706155955791473389e-02 -1.186843141913414001e-01 -1.517774462699890137e-01 -1.433173716068267822e-01 3.129152655601501465e-01 2.121998220682144165e-01 -9.269791841506958008e-02 -1.407319009304046631e-01 8.701813220977783203e-02 1.874399185180664062e-01 -3.653398156166076660e-02
1.139958351850509644e-01 7.277272641658782959e-02 -2.833771333098411560e-02 1.492475867271423340e-01 -2.164531946182250977e-01 -8.952102065086364746e-02 2.609142847359180450e-02 -4.900146648287773132e-02 -3.807500004768371582e-02 -1.004880852997303009e-02 -1.132158339023590088e-01 3.338617505505681038e-03 -1.353319138288497925e-01 1.406970769166946411e-01 -1.323713511228561401e-01 7.829723507165908813e-02 3.996644020080566406e-01 2.203126251697540283e-01 -2.201495468616485596e-01 -2.905503809452056885e-01 -3.374530375003814697e-01 8.835613727569580078e-02 1.221460402011871338e-01 -8.669655770063400269e-02 1.408994644880294800e-01 2.734306752681732178e-01 4.182321429252624512e-01 -2.282560244202613831e-02 -1.429910361766815186e-01 1.109485924243927002e-01 -1.374913007020950317e-01 -1.324868798255920410e-01
1.192236766219139099e-01 -3.766477704048156738e-01 2.424572557210922241e-01 5.113180726766586304e-02 -9.374657273292541504e-02 -6.884462200105190277e-03 1.502840965986251831e-01 -1.590425074100494385e-01 1.560392975807189941e-01 3.886411190032958984e-01 -2.485044449567794800e-01 -2.867195755243301392e-02 1.265076994895935059e-01 1.102248579263687134e-01 -2.371052354574203491e-01 1.038531735539436340e-01 -9.653872251510620117e-02 1.125147268176078796e-01 -2.197151631116867065e-01 8.653208613395690918e-02 -2.044449150562286377e-01 -5.490020662546157837e-02 -2.233810424804687500e-01 4.486492276191711426e-02 -1.433686316013336182e-01 1.391689777374267578e-01 3.003610968589782715e-01 -6.317977607250213623e-02 -1.538912355899810791e-01 1.446457114070653915e-02 -2.288501262664794922e-01 8.843630552291870117e-02
-1.931871473789215088e-01 -1.447902917861938477e-01 5.926746875047683716e-02 2.288410663604736328e-01 3.725602850317955017e-02 3.387392163276672363e-01 6.967476010322570801e-02 -4.308160394430160522e-02 -8.923929929733276367e-02 -2.847520448267459869e-02 -6.287477910518646240e-02 1.648471802473068237e-01 8.079753071069717407e-02 -6.822225451469421387e-02 -2.702468261122703552e-02 1.328810453414916992e-01 2.089603394269943237e-01 2.361055314540863037e-01 -9.567301720380783081e-02 -2.951714098453521729e-01 -7.110574841499328613e-02 -3.964907824993133545e-01 -1.470742821693420410e-01 1.027578711509704590e-01 -2.804773859679698944e-02 -1.015420481562614441e-01 4.986409544944763184e-01 -1.089493110775947571e-01 -7.778493314981460571e-02 1.532769799232482910e-01 1.455945521593093872e-02 4.484305158257484436e-02
-1.832079589366912842e-01 1.655730307102203369e-01 9.421797841787338257e-02 -8.228990435600280762e-02 -1.193041801452636719e-01 9.015613049268722534e-02 1.180852949619293213e-02 -2.706452608108520508e-01 3.189665032550692558e-03 3.060840070247650146e-01 -2.130707502365112305e-01 -1.056560873985290527e-01 -3.538466393947601318e-01 2.918932214379310608e-02 1.152283996343612671e-01 1.464888267219066620e-02 -8.428275585174560547e-02 6.301809847354888916e-02 -1.612784564495086670e-01 -6.387530267238616943e-02 -6.041552126407623291e-02 1.896533966064453125e-01 -9.137517958879470825e-02 -1.571304500102996826e-01 -3.322382569313049316e-01 1.871311962604522705e-01 4.633029401302337646e-01 -8.406196534633636475e-02 -3.854736685752868652e-02 1.381900012493133545e-01 1.503134220838546753e-01 -1.170219704508781433e-01
1.248368918895721436e-01 -1.260102838277816772e-01 4.351202771067619324e-02 2.701978385448455811e-02 -5.813027918338775635e-02 -8.451093733310699463e-02 2.309370636940002441e-01 8.967081457376480103e-02 -8.635994791984558105e-02 3.078080713748931885e-01 7.870294898748397827e-02 -3.735645487904548645e-02 -1.872845143079757690e-01 2.329502552747726440e-01 -2.718394696712493896e-01 6.579038500785827637e-02 -1.070082560181617737e-01 3.768677115440368652e-01 -2.357976585626602173e-01 -1.433510035276412964e-01 -1.869887858629226685e-01 3.897409513592720032e-02 9.227252006530761719e-02 -1.892100423574447632e-01 -1.859626621007919312e-01 3.139476180076599121e-01 2.946493625640869141e-01 -8.485552668571472168e-02 -2.357954829931259155e-01 1.226270571351051331e-01 6.805488467216491699e-02 6.163854897022247314e-02
-2.645374834537506104e-01 -1.662682741880416870e-01 4.862475022673606873e-02 4.345880821347236633e-02 -1.762966960668563843e-01 -1.432226598262786865e-01 -1.778309494256973267e-01 6.745036691427230835e-02 -2.495757341384887695e-01 1.470736972987651825e-02 -3.116626143455505371e-01 -1.199717596173286438e-01 1.158075630664825439e-01 -7.395663112401962280e-02 -1.351435333490371704e-01 3.488521650433540344e-02 1.328641623258590698e-01 1.619881987571716309e-01 -2.299303114414215088e-01 -7.519843429327011108e-02 9.669987112283706665e-02 -1.760087013244628906e-01 -2.956417798995971680e-01 -1.337654888629913330e-01 -4.413351714611053467e-01 1.136807352304458618e-01 1.793391853570938110e-01 -7.517772167921066284e-02 -2.859582602977752686e-01 8.622965775430202484e-03 -1.484956294298171997e-01 -2.252713218331336975e-02
3.071677088737487793e-01 -1.672466546297073364e-01 -7.295393198728561401e-02 -1.983044296503067017e-02 -2.509395182132720947e-01 -1.445035636425018311e-01 2.748915553092956543e-01 -1.118346080183982849e-01 1.970216035842895508e-01 1.351465731859207153e-01 -2.842970192432403564e-02 4.387740492820739746e-01 9.494121768511831760e-04 -9.480342268943786621e-03 -6.579471379518508911e-02 1.705875098705291748e-01 5.794502422213554382e-02 1.969470083713531494e-01 -2.025588601827621460e-01 -8.526916801929473877e-02 1.298431158065795898e-01 5.326563026756048203e-03 -3.972673323005437851e-03 -1.709976196289062500e-01 -1.307350993156433105e-01 3.353709354996681213e-02 3.282260000705718994e-01 -1.054833531379699707e-01 -1.220876201987266541e-01 3.644451126456260681e-02 6.822045892477035522e-02 -3.486411869525909424e-01
-6.737312674522399902e-02 -1.672911494970321655e-01 4.567097127437591553e-01 1.216726303100585938e-01 -1.832059323787689209e-01 1.056915596127510071e-01 1.491487324237823486e-01 -6.911493837833404541e-02 2.057679593563079834e-01 9.394994378089904785e-02 -1.014479473233222961e-01 -6.899198889732360840e-02 4.520531743764877319e-03 -2.349400967359542847e-01 -8.815881609916687012e-02 1.643390655517578125e-01 2.180560827255249023e-01 4.790872335433959961e-02 -2.104151546955108643e-01 1.027335692197084427e-02 -7.291299104690551758e-02 2.423314452171325684e-01 -1.877866126596927643e-02 -1.739959418773651123e-01 -3.641273975372314453e-01 1.490214020013809204e-01 1.328638941049575806e-01 -3.474159538745880127e-02 -3.505355119705200195e-01 1.222823187708854675e-01 2.028747648000717163e-02 1.237994953989982605e-01
5.979681760072708130e-02 -1.215888857841491699e-01 8.249883353710174561e-02 2.667689137160778046e-02 -8.315516263246536255e-02 1.276050955057144165e-01 3.263829052448272705e-01 -2.008832991123199463e-01 2.532069087028503418e-01 2.731498889625072479e-02 -8.597694337368011475e-02 1.836478561162948608e-01 1.454642915632575750e-04 5.893106386065483093e-02 -1.206340193748474121e-01 1.878349035978317261e-01 3.927004989236593246e-03 1.319398134946823120e-01 -1.697868257761001587e-01 -3.006828129291534424e-01 -3.217465877532958984e-01 4.340382292866706848e-02 1.600773483514785767e-01 -2.287772297859191895e-01 -1.217868626117706299e-01 1.286279708147048950e-01 1.215977743268013000e-01 -7.801423221826553345e-02 -2.601742446422576904e-01 2.443111687898635864e-01 -3.215511143207550049e-01 -2.042215168476104736e-01
4.062975347042083740e-01 -2.289771288633346558e-01 1.470911949872970581e-01 5.411774385720491409e-03 -2.393608987331390381e-01 -1.445828676223754883e-01 -3.059355728328227997e-02 -2.333930730819702148e-01 1.035450473427772522e-01 1.908419877290725708e-01 1.797861605882644653e-02 2.486318908631801605e-02 -9.640673547983169556e-02 -1.920967996120452881e-01 -1.612103581428527832e-01 2.332043601199984550e-03 -1.466302126646041870e-01 2.169486284255981445e-01 -9.346482902765274048e-02 -2.091968953609466553e-01 1.661235392093658447e-01 -1.405968070030212402e-01 2.973975837230682373e-01 -1.290092170238494873e-01 9.630511701107025146e-02 3.371205925941467285e-02 2.053939849138259888e-01 -4.104083031415939331e-02 -2.279077172279357910e-01 2.381451278924942017e-01 2.192172221839427948e-02 2.645942270755767822e-01
3.141888678073883057e-01 1.109413430094718933e-01 2.687143385410308838e-01 3.462803363800048828e-02 -1.287983804941177368e-01 1.210063844919204712e-01 2.179047316312789917e-01 3.485269844532012939e-02 -9.769237786531448364e-02 2.016432285308837891e-01 -2.944683469831943512e-02 1.678794622421264648e-01 2.231657654047012329e-01 1.465368568897247314e-01 -2.673643231391906738e-01 -1.030551716685295105e-01 8.742365986108779907e-03 3.784066438674926758e-01 -1.128148436546325684e-01 -3.412993848323822021e-01 1.129518914967775345e-02 2.399441413581371307e-02 1.295378245413303375e-02 2.048598229885101318e-01 -7.400956004858016968e-03 -1.063527688384056091e-01 2.788378894329071045e-01 8.715065568685531616e-02 2.057087048888206482e-02 2.722280621528625488e-01 1.770684309303760529e-02 1.270127147436141968e-01
-5.883541703224182129e-02 -4.003212600946426392e-02 -7.717386633157730103e-02 9.832540154457092285e-02 -7.269338238984346390e-03 1.313678771257400513e-01 -3.576628118753433228e-02 -2.738036811351776123e-01 6.115138530731201172e-02 2.872101068496704102e-01 -1.734163314104080200e-01 1.525224596261978149e-01 -1.017571017146110535e-01 -6.869935244321823120e-02 -1.849208772182464600e-01 -1.958682984113693237e-01 -6.993044167757034302e-02 -1.389027088880538940e-01 -4.417866766452789307e-01 -3.716520369052886963e-01 -1.292811632156372070e-01 -7.333047688007354736e-02 1.077833212912082672e-02 -1.128381788730621338e-01 -4.231670498847961426e-01 -1.586617156863212585e-02 4.002359136939048767e-02 5.384542793035507202e-02 -6.071759760379791260e-02 2.350030243396759033e-01 -1.806201227009296417e-02 -1.518789380788803101e-01
1.905733942985534668e-01 -4.150002598762512207e-01 -6.542823463678359985e-02 1.769239455461502075e-02 -2.399254590272903442e-01 1.460157185792922974e-01 1.869350820779800415e-01 -1.744151115417480469e-01 -1.804196462035179138e-02 3.048656582832336426e-01 -1.497230529785156250e-01 -1.014759391546249390e-01 1.103458926081657410e-01 8.568790555000305176e-02 -1.682998836040496826e-01 1.465211808681488037e-01 -6.653265655040740967e-02 4.787730285897850990e-04 -1.554587185382843018e-01 -2.186906486749649048e-01 -6.293060630559921265e-02 -1.061979606747627258e-01 -1.874124854803085327e-01 1.452735215425491333e-01 -1.383179724216461182e-01 6.391686946153640747e-02 3.969540596008300781e-01 -6.206983700394630432e-02 -1.809967905282974243e-01 1.094962432980537415e-01 -2.639987766742706299e-01 1.856901310384273529e-02
-2.619505822658538818e-01 1.101067289710044861e-01 8.095010370016098022e-02 1.071989610791206360e-01 -2.074498385190963745e-01 -7.252687960863113403e-02 -2.828951179981231689e-01 -1.870196312665939331e-01 1.322417557239532471e-01 4.086872935295104980e-02 -2.802570462226867676e-01 1.613728553056716919e-01 -2.146356366574764252e-02 5.435187369585037231e-02 -1.152150034904479980e-01 -3.167516887187957764e-01 5.083424970507621765e-02 6.370712071657180786e-03 -9.623693674802780151e-02 -1.510666906833648682e-01 2.031546086072921753e-01 -4.832708835601806641e-02 1.037886291742324829e-01 -2.689008712768554688e-01 -1.302273720502853394e-01 2.343735471367835999e-02 1.324155479669570923e-01 -3.219354748725891113e-01 -1.032229885458946228e-01 3.623831272125244141e-01 1.383886039257049561e-01 -1.895805746316909790e-01
-2.175141423940658569e-01 -3.605207195505499840e-03 3.329829871654510498e-01 5.062589421868324280e-02 -1.346261054277420044e-01 -2.041959911584854126e-01 1.331887096166610718e-01 -2.761799097061157227e-01 -7.888386026024818420e-03 1.154025048017501831e-01 -1.123194471001625061e-01 1.488360613584518433e-01 1.436366979032754898e-02 4.686367884278297424e-02 7.085474673658609390e-03 -2.724130451679229736e-01 1.468191742897033691e-01 2.488349229097366333e-01 -1.794915497303009033e-01 -3.491653501987457275e-02 3.673999309539794922e-01 7.148687541484832764e-02 -1.398044824600219727e-01 -6.642744690179824829e-02 -1.836015582084655762e-01 3.119029104709625244e-01 9.657171368598937988e-02 -1.561557408422231674e-02 -1.995487958192825317e-01 2.649899423122406006e-01 5.833676457405090332e-02 1.600694209337234497e-01
2.363066524267196655e-01 -2.828381955623626709e-01 1.653861850500106812e-01 3.177067637443542480e-02 -3.393701314926147461e-01 1.642047166824340820e-01 2.847203016281127930e-01 1.223993077874183655e-01 -4.448325186967849731e-02 4.410197213292121887e-02 -3.895185291767120361e-01 -6.624606996774673462e-02 -1.761210560798645020e-01 5.901727825403213501e-02 1.228320971131324768e-01 4.042509943246841431e-02 4.611309152096509933e-03 1.972615718841552734e-01 -8.874063193798065186e-02 -8.106257021427154541e-02 3.206248581409454346e-02 1.026023924350738525e-01 -4.777378588914871216e-02 -1.167633906006813049e-01 -7.973165810108184814e-02 4.666327685117721558e-02 3.672245144844055176e-01 2.646093070507049561e-01 -3.517072275280952454e-02 9.285444021224975586e-02 -7.683172821998596191e-02 -2.762920260429382324e-01
-9.030649065971374512e-02 -1.798181328922510147e-03 2.091980874538421631e-01 1.645702421665191650e-01 -1.811421215534210205e-01 1.600413620471954346e-01 9.567543119192123413e-02 -1.949248760938644409e-01 -5.653521791100502014e-02 2.610684633255004883e-01 1.309979707002639771e-01 5.730263143777847290e-02 -6.550537794828414917e-02 6.291128695011138916e-02 -4.016666486859321594e-02 -8.259207010269165039e-02 -5.915422458201646805e-03 1.433223932981491089e-01 -2.303916960954666138e-01 -2.202341407537460327e-01 -4.051462188363075256e-02 1.042149290442466736e-01 -2.286524325609207153e-01 3.456902801990509033e-01 -5.481035634875297546e-02 2.621928751468658447e-01 7.261908799409866333e-02 -2.123129069805145264e-01 -4.159529879689216614e-02 4.553772509098052979e-01 1.746817231178283691e-01 -1.969290971755981445e-01
2.633709907531738281e-01 -2.195144444704055786e-01 3.353844881057739258e-01 -8.376955240964889526e-02 -2.453713566064834595e-01 -3.239457011222839355e-01 -4.198506474494934082e-02 8.950015902519226074e-02 1.625637263059616089e-01 2.930173277854919434e-02 -2.208769321441650391e-01 1.576186914462596178e-04 -3.759652674198150635e-01 5.044142156839370728e-02 -4.982728511095046997e-02 -9.771253168582916260e-02 3.513272479176521301e-02 1.267231255769729614e-01 -2.879711985588073730e-02 -6.159353628754615784e-02 8.404835313558578491e-02 -1.884677857160568237e-01 -8.771327324211597443e-03 -1.770925074815750122e-01 -8.945525437593460083e-02 -1.229207664728164673e-01 2.949933409690856934e-01 -2.045614719390869141e-01 -6.420899182558059692e-02 2.018978744745254517e-01 -1.944864839315414429e-01 -1.593843996524810791e-01
1.177116483449935913e-01 -1.952549964189529419e-01 -2.033695764839649200e-02 1.336935758590698242e-01 -2.225771546363830566e-01 1.706605702638626099e-01 2.793865501880645752e-01 -2.119901478290557861e-01 5.753064155578613281e-02 -1.726141013205051422e-02 -9.238588064908981323e-02 -1.039473935961723328e-01 2.498913109302520752e-01 4.055956006050109863e-02 -1.120994836091995239e-01 2.692428529262542725e-01 -8.823472261428833008e-02 2.597914822399616241e-02 -1.631691157817840576e-01 -3.304127752780914307e-01 -8.951581083238124847e-03 -1.295447647571563721e-01 -1.216601207852363586e-01 1.234492585062980652e-01 3.810213133692741394e-02 2.553500831127166748e-01 3.475410938262939453e-01 -2.037049233913421631e-01 -3.234402239322662354e-01 1.021042764186859131e-01 -1.430166363716125488e-01 -1.960865594446659088e-02
2.813516557216644287e-01 -1.304638385772705078e-01 3.554005324840545654e-01 2.935912832617759705e-02 -8.265935629606246948e-02 -2.564977109432220459e-01 -1.380455493927001953e-02 -2.305637896060943604e-01 -1.434403657913208008e-01 8.314206451177597046e-02 -2.673312723636627197e-01 1.579488515853881836e-01 -9.533618390560150146e-02 -3.280590474605560303e-02 7.688071578741073608e-02 -1.256815493106842041e-01 -1.146768629550933838e-01 -1.818764256313443184e-03 -2.856027185916900635e-01 3.830040246248245239e-02 -1.276434808969497681e-01 4.470609128475189209e-02 8.524418622255325317e-02 -1.737426221370697021e-01 -6.716274470090866089e-02 -3.994039297103881836e-01 3.071931898593902588e-01 -1.601830124855041504e-01 -1.471329778432846069e-01 8.841057866811752319e-02 2.463967725634574890e-02 -1.698090732097625732e-01
-5.794402211904525757e-03 -4.087695181369781494e-01 2.025694549083709717e-01 1.863108575344085693e-01 -9.000117331743240356e-02 7.962062954902648926e-02 1.060238629579544067e-01 9.613391011953353882e-02 2.016303129494190216e-02 3.371703028678894043e-01 -3.016967698931694031e-02 5.349337309598922729e-02 -3.155932947993278503e-02 -1.863695830106735229e-01 3.328275680541992188e-02 4.487958550453186035e-02 6.860083341598510742e-02 3.122115433216094971e-01 2.699451521039009094e-02 1.378561258316040039e-01 1.808518767356872559e-01 8.845783025026321411e-02 -7.119278609752655029e-02 -4.456736147403717041e-02 -8.493725955486297607e-02 1.418867558240890503e-01 2.734387814998626709e-01 1.951469182968139648e-01 -1.138445734977722168e-01 3.147320747375488281e-01 1.668796837329864502e-01 -3.404803872108459473e-01
1.547282636165618896e-01 -1.850950717926025391e-01 2.095652520656585693e-01 1.420138031244277954e-01 4.574170336127281189e-02 1.626105159521102905e-01 -2.252389937639236450e-01 -4.714652523398399353e-02 -4.906079545617103577e-02 -4.518224671483039856e-02 -1.658976674079895020e-01 1.310437470674514771e-01 1.885635405778884888e-02 2.788187861442565918e-01 -1.063527539372444153e-01 -5.051137879490852356e-03 1.261832863092422485e-01 -5.796121433377265930e-02 -2.813802361488342285e-01 -1.235752031207084656e-01 2.242278307676315308e-01 -8.670373260974884033e-02 1.906282156705856323e-01 -3.152828514575958252e-01 -2.549319565296173096e-01 2.400638535618782043e-02 3.453444540500640869e-01 -2.231454253196716309e-01 2.588804438710212708e-02 1.586971729993820190e-01 -6.785618513822555542e-02 -2.920626103878021240e-01
-2.141864001750946045e-01 -1.608295291662216187e-01 1.877204924821853638e-01 -4.995555430650711060e-02 2.030822485685348511e-01 -9.843974374234676361e-03 1.833289116621017456e-01 -2.885946035385131836e-01 -5.751563608646392822e-02 -3.881422430276870728e-02 5.707043409347534180e-02 2.601742148399353027e-01 -9.611885994672775269e-03 -1.315061300992965698e-01 -6.333089619874954224e-02 -1.259483546018600464e-01 -1.016721948981285095e-01 1.196015477180480957e-01 -1.940825283527374268e-01 -7.390450686216354370e-02 -2.290023956447839737e-03 -1.913098851218819618e-03 1.567947715520858765e-01 5.268093943595886230e-02 -1.124967783689498901e-01 -1.176656037569046021e-02 5.544000267982482910e-01 -3.811784684658050537e-01 -2.285316586494445801e-03 2.007341086864471436e-01 1.266440749168395996e-01 4.833663254976272583e-02
6.837955862283706665e-02 -2.706505358219146729e-01 5.651528481394052505e-03 2.722180448472499847e-02 8.298243582248687744e-02 5.533491447567939758e-02 5.998435616493225098e-02 -1.930662989616394043e-01 -4.860097169876098633e-02 1.188021749258041382e-01 -1.058269739151000977e-01 -8.929143100976943970e-02 -7.913225889205932617e-02 1.459873318672180176e-01 -4.679016023874282837e-02 -1.138320565223693848e-01 -5.310008302330970764e-02 1.901605427265167236e-01 -5.953472852706909180e-01 -1.503761708736419678e-01 -1.295053064823150635e-01 -1.672343909740447998e-01 1.379773765802383423e-01 1.016259118914604187e-01 1.674295216798782349e-01 2.452875822782516479e-01 2.856315672397613525e-01 7.549197226762771606e-02 -1.805112659931182861e-01 1.391577273607254028e-01 -8.192499727010726929e-02 -2.604393362998962402e-01
1.790416091680526733e-01 -4.219474792480468750e-01 1.030760779976844788e-01 6.401831656694412231e-02 2.696128375828266144e-02 -2.604868076741695404e-02 1.792876720428466797e-01 -2.889303863048553467e-01 2.167662829160690308e-01 1.706364005804061890e-01 -3.099879249930381775e-02 2.325385361909866333e-01 1.692566461861133575e-02 2.047054022550582886e-01 -2.065950930118560791e-01 1.739635318517684937e-02 -5.446567758917808533e-02 2.086550295352935791e-01 -2.851073741912841797e-01 -1.135629117488861084e-01 -2.590209841728210449e-01 -3.143639862537384033e-02 1.012278068810701370e-02 -7.026846706867218018e-02 4.081902652978897095e-02 1.410113275051116943e-01 3.072995543479919434e-01 -3.091934509575366974e-02 -1.387048959732055664e-01 2.346464246511459351e-01 -1.766484826803207397e-01 -7.475429028272628784e-02
1.043592486530542374e-02 -1.876454949378967285e-01 3.210281133651733398e-01 1.832716763019561768e-01 -7.556447386741638184e-02 1.929724365472793579e-01 2.131773829460144043e-01 1.584064215421676636e-01 1.196188181638717651e-01 2.606083638966083527e-02 -1.053278520703315735e-01 -6.333303451538085938e-02 -9.622339159250259399e-02 2.999664247035980225e-01 -9.167703986167907715e-02 5.567632615566253662e-02 -1.463698148727416992e-01 -1.529482305049896240e-01 -2.178461477160453796e-02 -2.870552539825439453e-01 -2.060377746820449829e-01 -1.811466664075851440e-01 -5.905267968773841858e-02 -2.205769121646881104e-01 -4.730431735515594482e-02 -2.820357680320739746e-02 5.347013473510742188e-01 -1.057566981762647629e-02 -8.271178603172302246e-02 1.338686645030975342e-01 2.060318738222122192e-02 -6.613785028457641602e-02
-6.298742443323135376e-02 -1.197580154985189438e-02 4.775901734828948975e-01 8.158064633607864380e-02 -3.680773824453353882e-02 -4.427437856793403625e-02 1.645777374505996704e-02 -8.997803181409835815e-02 1.236915290355682373e-01 -1.369945853948593140e-01 -6.065445393323898315e-02 -7.631830126047134399e-02 4.174696654081344604e-02 2.378876134753227234e-02 -2.257746309041976929e-01 1.548938155174255371e-01 -2.250285595655441284e-01 -4.654989764094352722e-02 -1.110657304525375366e-01 -1.923198848962783813e-01 -1.637784242630004883e-01 5.758497118949890137e-02 1.540427207946777344e-01 5.972056090831756592e-02 -1.478837281465530396e-01 6.517461687326431274e-02 5.032971501350402832e-01 -2.574463188648223877e-02 -1.372058093547821045e-01 2.349166721105575562e-01 3.978071734309196472e-02 -3.367038965225219727e-01
-1.453856080770492554e-01 3.913415968418121338e-02 4.170314595103263855e-02 1.038451641798019409e-01 -3.257534503936767578e-01 -4.149584472179412842e-02 -8.758403360843658447e-02 -1.147671341896057129e-01 -1.059628799557685852e-01 3.301170766353607178e-01 -1.480683684349060059e-01 -1.026397570967674255e-01 -2.278140559792518616e-02 -7.299576699733734131e-02 -7.125752046704292297e-03 -1.926430612802505493e-01 2.453252524137496948e-01 1.502202004194259644e-01 3.740642219781875610e-02 -2.455567717552185059e-01 -3.103619441390037537e-02 1.996108889579772949e-01 9.804470837116241455e-02 -3.775545582175254822e-02 1.213669329881668091e-01 1.657389104366302490e-01 4.402657449245452881e-01 -1.921947896480560303e-01 -4.273945838212966919e-02 3.768899738788604736e-01 7.425650954246520996e-02 -1.476556211709976196e-01
1.952506899833679199e-01 -2.459673583507537842e-01 2.188554257154464722e-01 -1.928962022066116333e-01 -1.323428153991699219e-01 5.198179930448532104e-02 -1.070365831255912781e-01 -9.829123318195343018e-02 1.365685313940048218e-01 2.458184659481048584e-01 7.021509110927581787e-02 1.750231385231018066e-01 -1.299624145030975342e-01 -8.288436383008956909e-02 8.406521379947662354e-02 2.007896453142166138e-01 -5.593341216444969177e-02 2.314772605895996094e-01 -2.061324864625930786e-01 -3.877510726451873779e-01 -3.485268726944923401e-02 7.023112475872039795e-02 -2.387382537126541138e-01 -3.183884024620056152e-01 4.212917760014533997e-02 8.944537490606307983e-02 3.142489492893218994e-01 4.698554798960685730e-02 -1.178551930934190750e-02 -6.149432063102722168e-02 1.009526476263999939e-01 -2.241386771202087402e-01
3.993592262268066406e-01 -4.902994725853204727e-03 3.291153311729431152e-01 5.101416632533073425e-02 4.431831836700439453e-02 3.928824886679649353e-02 -1.581313610076904297e-01 2.799846045672893524e-02 1.955921351909637451e-01 2.190541476011276245e-01 -4.491671174764633179e-02 1.640373468399047852e-01 -2.211938500404357910e-01 -1.083581596612930298e-01 2.235445007681846619e-02 2.063809782266616821e-01 2.642958797514438629e-02 7.396271824836730957e-02 -4.490485787391662598e-01 -4.331995919346809387e-02 -2.030506432056427002e-01 -1.488567143678665161e-01 1.193143874406814575e-01 -1.315421611070632935e-01 -3.880917560309171677e-03 1.963457167148590088e-01 2.547120153903961182e-01 8.511867374181747437e-03 -6.516174471471458673e-05 1.324129700660705566e-01 -1.456033885478973389e-01 -1.856763809919357300e-01
-9.059897065162658691e-02 -4.291389882564544678e-01 -1.694929599761962891e-02 -4.566136375069618225e-02 -1.400762796401977539e-01 7.100488990545272827e-02 1.529899984598159790e-01 -2.269299179315567017e-01 -5.202386155724525452e-02 1.513868123292922974e-01 -1.946074217557907104e-01 3.864568471908569336e-02 -2.278815507888793945e-01 2.208542376756668091e-01 2.555536851286888123e-02 1.077071800827980042e-01 1.879148036241531372e-01 7.872176915407180786e-02 -4.433595836162567139e-01 -1.612931638956069946e-01 -1.141054928302764893e-01 -8.364252001047134399e-02 -1.013633012771606445e-01 -3.587206900119781494e-01 -3.968071937561035156e-02 -2.048486657440662384e-02 -5.267003551125526428e-02 -1.516465097665786743e-01 -1.798897236585617065e-01 1.142297312617301941e-01 -3.597361221909523010e-02 -1.738144010305404663e-01
-2.987874746322631836e-01 -1.642469912767410278e-01 2.590753436088562012e-01 2.659313613548874855e-03 -2.740444242954254150e-01 1.928124576807022095e-01 1.998955607414245605e-01 -1.616295725107192993e-01 3.160172104835510254e-01 2.146086245775222778e-01 -2.774199843406677246e-01 4.238323494791984558e-02 -1.375942025333642960e-02 -5.009569972753524780e-02 -1.351639926433563232e-01 -7.352895289659500122e-02 7.665896415710449219e-02 1.299156695604324341e-01 -1.280388236045837402e-02 -1.723887622356414795e-01 -1.328593939542770386e-01 3.259087912738323212e-03 2.591674625873565674e-01 -1.711977571249008179e-01 -1.245971918106079102e-01 2.551432847976684570e-01 1.311624348163604736e-01 -6.026024743914604187e-02 -2.877387702465057373e-01 1.638753414154052734e-01 2.105535939335823059e-02 -9.424068778753280640e-02
6.059122830629348755e-02 1.074685528874397278e-02 3.649012446403503418e-01 3.605692386627197266e-01 -1.569212526082992554e-01 -1.484351903200149536e-01 -9.662583470344543457e-02 -1.703770458698272705e-01 2.215737104415893555e-01 1.681094914674758911e-01 1.511791907250881195e-02 1.301543116569519043e-01 -1.181645225733518600e-02 1.797145605087280273e-01 2.301039546728134155e-02 1.382395774126052856e-01 -1.585412770509719849e-01 -9.442093223333358765e-02 -3.945594131946563721e-01 -1.811428517103195190e-01 3.390679880976676941e-02 1.576227992773056030e-01 1.315573602914810181e-01 2.082324475049972534e-01 1.004664152860641479e-01 1.510944366455078125e-01 3.703093826770782471e-01 -6.135416403412818909e-02 2.334786765277385712e-02 3.567279130220413208e-02 1.179228350520133972e-01 5.180587247014045715e-02
-8.623925596475601196e-02 -6.994570046663284302e-02 9.145046770572662354e-02 3.378617465496063232e-01 -3.566568791866302490e-01 -6.253357231616973877e-02 -7.865344732999801636e-02 -2.360202074050903320e-01 -6.928881257772445679e-02 2.045512199401855469e-01 -1.564861088991165161e-01 -2.201090939342975616e-02 -9.957859665155410767e-02 -2.740829288959503174e-01 -5.953036993741989136e-02 -7.200039923191070557e-02 1.073131635785102844e-01 -9.171950072050094604e-02 -8.765028417110443115e-02 1.347309201955795288e-01 -1.654121130704879761e-01 -2.775645256042480469e-01 6.687657535076141357e-02 -1.266826838254928589e-01 -1.228712350130081177e-01 4.999973252415657043e-02 3.103266656398773193e-01 -3.451934456825256348e-02 -2.215052843093872070e-01 4.022264182567596436e-01 -3.668142110109329224e-02 9.378120303153991699e-02
9.698825329542160034e-02 1.443645805120468140e-01 5.964112654328346252e-02 1.172424200922250748e-02 -1.634267419576644897e-01 1.823634654283523560e-01 1.098409742116928101e-01 -2.078158259391784668e-01 2.350853197276592255e-02 1.680490523576736450e-01 -7.589469850063323975e-02 2.618528902530670166e-01 1.758025437593460083e-01 -1.559330075979232788e-01 -3.028892576694488525e-01 -8.443170785903930664e-02 -1.515699625015258789e-01 2.804508507251739502e-01 -1.385170370340347290e-01 -3.419644832611083984e-01 -1.094258353114128113e-01 1.546529978513717651e-01 2.074023485183715820e-01 -2.497350722551345825e-01 -3.448355197906494141e-01 6.168075650930404663e-02 5.613013729453086853e-02 -2.281341999769210815e-01 -1.030663326382637024e-01 -3.947653993964195251e-02 3.670006617903709412e-02 -1.521857380867004395e-01
1.698105186223983765e-01 -1.584094613790512085e-01 4.482791721820831299e-01 -1.443753987550735474e-01 -1.342104077339172363e-01 1.580041460692882538e-02 -3.937332332134246826e-02 -7.588872313499450684e-02 2.186289280652999878e-01 -4.421580117195844650e-03 1.367942541837692261e-01 1.522411555051803589e-01 -1.097515076398849487e-01 -9.487230330705642700e-02 -1.322604436427354813e-02 1.289087235927581787e-01 -1.473485976457595825e-01 8.930148929357528687e-02 -1.790469288825988770e-01 -7.794300466775894165e-02 1.497024148702621460e-01 6.988825649023056030e-02 6.217523664236068726e-02 -4.069034755229949951e-01 6.558207422494888306e-02 8.799046277999877930e-02 4.794814586639404297e-01 -8.170430362224578857e-02 -2.044318467378616333e-01 8.227689564228057861e-02 -6.740791350603103638e-02 -6.983135640621185303e-02
-1.887142360210418701e-01 -2.883483171463012695e-01 4.262594133615493774e-02 2.730034589767456055e-01 -3.804399445652961731e-02 3.164998292922973633e-01 -1.277520060539245605e-01 -2.533713914453983307e-02 3.998779505491256714e-02 2.467064112424850464e-01 -2.902009291574358940e-04 1.629471331834793091e-01 -2.791335880756378174e-01 -1.542374640703201294e-01 2.338889241218566895e-01 -5.674202740192413330e-02 1.703122407197952271e-01 1.163173466920852661e-01 -2.290320545434951782e-01 1.315257512032985687e-02 -8.553829789161682129e-02 2.061528563499450684e-01 -2.565985620021820068e-01 -5.808328092098236084e-02 -1.940647661685943604e-01 5.951109901070594788e-02 2.463760823011398315e-01 -2.408086210489273071e-01 -9.955081343650817871e-02 2.160358726978302002e-01 7.948829978704452515e-02 2.605749480426311493e-02
-1.119031384587287903e-01 2.243176475167274475e-02 5.161687135696411133e-01 1.534557528793811798e-02 -1.324638426303863525e-01 3.036906756460666656e-02 -6.124947965145111084e-02 -2.720284759998321533e-01 1.020637899637222290e-01 -1.421327441930770874e-01 3.438054770231246948e-02 7.219644635915756226e-02 9.729139506816864014e-02 -2.104819566011428833e-01 -1.814526468515396118e-01 1.330138295888900757e-01 -1.026300042867660522e-01 -4.053491726517677307e-02 -1.132682114839553833e-01 -2.896327674388885498e-01 -1.334929913282394409e-01 -4.472253471612930298e-02 1.051475629210472107e-01 -5.721000209450721741e-02 1.465244125574827194e-02 2.277664840221405029e-02 2.730174362659454346e-01 -1.577567607164382935e-01 4.307185299694538116e-03 3.506659567356109619e-01 -2.079587057232856750e-02 -3.406914472579956055e-01
1.171043291687965393e-01 1.733440756797790527e-01 1.963941007852554321e-01 -1.156306415796279907e-01 -1.355096548795700073e-01 1.639121472835540771e-01 -1.849794201552867889e-02 -1.279775053262710571e-01 -5.628911033272743225e-02 -9.363729506731033325e-03 8.184485882520675659e-02 -2.453258959576487541e-03 -1.900787279009819031e-02 -2.635370567440986633e-02 -3.582068383693695068e-01 -3.007080964744091034e-02 1.136085763573646545e-02 3.567399382591247559e-01 -3.371304869651794434e-01 4.114454984664916992e-02 1.648040115833282471e-02 -4.610573500394821167e-02 -2.281619310379028320e-01 -1.891979388892650604e-02 -1.451183110475540161e-01 2.237206548452377319e-01 6.958039104938507080e-02 -1.787971258163452148e-01 -2.465618252754211426e-01 4.554445147514343262e-01 1.325016021728515625e-01 -1.042082011699676514e-01
1.235492434352636337e-02 -8.264684118330478668e-03 2.829673290252685547e-01 6.003961712121963501e-02 9.464235603809356689e-02 -1.752397418022155762e-02 -3.106655739247798920e-02 1.497422903776168823e-01 -1.155447661876678467e-01 9.570548683404922485e-02 -1.341105997562408447e-01 8.451303839683532715e-02 -2.123243175446987152e-02 1.655036956071853638e-01 -3.646197915077209473e-01 -4.720638692378997803e-02 8.932305127382278442e-02 9.071143716573715210e-02 -5.577601864933967590e-02 -1.688486337661743164e-01 6.933526694774627686e-02 -1.999253034591674805e-01 -4.886498302221298218e-02 6.916621327400207520e-02 -3.613053560256958008e-01 3.855438530445098877e-01 1.408824175596237183e-01 -3.516635596752166748e-01 -2.928802073001861572e-01 2.259248048067092896e-01 -6.023120507597923279e-02 9.933975338935852051e-02
2.489333152770996094e-01 -9.267346002161502838e-03 2.722035348415374756e-01 2.531157135963439941e-01 6.260578334331512451e-02 1.439438611268997192e-01 1.162641420960426331e-01 1.580676883459091187e-01 2.129618227481842041e-01 1.885068267583847046e-01 -2.528170309960842133e-02 5.139209702610969543e-02 -3.394059836864471436e-02 -5.814078031107783318e-04 8.878956735134124756e-02 1.000207141041755676e-01 2.598518431186676025e-01 -1.563979871571063995e-02 -4.051773250102996826e-01 -4.729081690311431885e-02 1.292288899421691895e-01 -9.332143515348434448e-02 2.456810027360916138e-01 -2.693261802196502686e-01 -6.773114204406738281e-03 1.016897484660148621e-01 2.511482536792755127e-01 -2.192672640085220337e-01 3.867029771208763123e-02 1.906155794858932495e-01 -7.463928312063217163e-02 -2.757095396518707275e-01
9.118505567312240601e-02 9.875407814979553223e-02 2.355442196130752563e-01 1.355862468481063843e-01 -1.243189126253128052e-01 -3.858589380979537964e-02 -4.908498376607894897e-02 -3.506619483232498169e-02 -5.771544948220252991e-02 3.648565709590911865e-01 -3.429656326770782471e-01 -2.707242667675018311e-01 6.359934806823730469e-02 2.296186983585357666e-02 -1.493561416864395142e-01 -2.718729525804519653e-02 1.600744947791099548e-02 -1.777327992022037506e-02 -5.961175635457038879e-02 -2.741736769676208496e-01 -6.081566214561462402e-02 2.005860209465026855e-01 1.221924126148223877e-01 2.219072543084621429e-02 7.595700025558471680e-02 2.919779717922210693e-01 3.732430934906005859e-01 -2.072047889232635498e-01 -2.543996833264827728e-02 2.333569377660751343e-01 -2.520966827869415283e-01 4.386886581778526306e-02
-2.052417248487472534e-01 -1.902691423892974854e-01 2.523961067199707031e-01 5.245558172464370728e-02 -3.405910134315490723e-01 1.178770810365676880e-01 -2.139916270971298218e-01 -1.662769168615341187e-01 1.722184242680668831e-04 -1.079770699143409729e-01 -9.341856092214584351e-02 7.596562802791595459e-02 -2.865185141563415527e-01 -3.384537994861602783e-01 -2.882703952491283417e-02 -1.254141181707382202e-01 -3.386039286851882935e-02 5.594045296311378479e-02 -1.754569858312606812e-01 -2.229947447776794434e-01 -6.366040557622909546e-02 -9.906030446290969849e-02 -9.773773699998855591e-02 1.076802983880043030e-01 -6.439912319183349609e-02 9.646470844745635986e-02 2.626308500766754150e-01 3.955827280879020691e-02 -4.802490025758743286e-02 4.369635879993438721e-01 8.497413247823715210e-02 -9.089779853820800781e-02
-2.422090768814086914e-01 5.613321810960769653e-02 1.963024586439132690e-01 2.232251018285751343e-01 -3.210384249687194824e-01 -8.956007659435272217e-02 -1.103828251361846924e-01 -1.748057752847671509e-01 -3.964110463857650757e-02 2.113511711359024048e-01 -2.066165506839752197e-01 4.120191931724548340e-02 1.156842932105064392e-01 -9.973987191915512085e-02 -1.734331548213958740e-01 -2.530924975872039795e-01 7.582099735736846924e-02 5.719977617263793945e-02 -1.372782234102487564e-02 -9.755774587392807007e-02 -2.048121839761734009e-01 8.977657184004783630e-03 2.318459302186965942e-01 -5.502372048795223236e-03 -1.213599741458892822e-01 -1.057303231209516525e-02 4.309860169887542725e-01 -1.613663882017135620e-01 -2.166921198368072510e-01 2.983626127243041992e-01 -2.040611580014228821e-02 -1.016802415251731873e-01
4.546017944812774658e-02 -9.474072605371475220e-02 2.200086265802383423e-01 1.908783018589019775e-01 -1.406231969594955444e-01 -5.950058996677398682e-02 4.826457053422927856e-02 -1.851685717701911926e-02 2.325066328048706055e-01 1.295202821493148804e-01 9.991092979907989502e-02 3.323346376419067383e-01 -1.028803456574678421e-02 -1.476646214723587036e-01 -1.064952388405799866e-01 1.270088106393814087e-01 7.125406712293624878e-02 8.627711236476898193e-02 -6.896612048149108887e-02 -2.972408533096313477e-01 1.944186687469482422e-01 -1.999277919530868530e-01 -3.764870762825012207e-01 -2.501351535320281982e-01 -3.445068001747131348e-01 1.631428152322769165e-01 1.634589284658432007e-01 1.077204048633575439e-01 -9.798365831375122070e-02 1.574878841638565063e-01 1.226544007658958435e-01 -1.292504370212554932e-01
1.923995614051818848e-01 -3.287791311740875244e-01 4.463346302509307861e-02 2.374825775623321533e-01 -1.983752101659774780e-01 9.641839563846588135e-02 7.211526483297348022e-02 -2.701890654861927032e-02 1.064383387565612793e-01 2.789415419101715088e-01 2.642868086695671082e-02 8.156371302902698517e-03 -2.764459326863288879e-02 -7.696702331304550171e-02 -1.195914521813392639e-01 1.102111488580703735e-01 6.521748844534158707e-03 3.734720945358276367e-01 -1.969970203936100006e-02 -1.124186143279075623e-01 -1.078003123402595520e-01 2.524172328412532806e-02 -9.299845248460769653e-02 -1.262867599725723267e-01 -1.513999998569488525e-01 2.810433208942413330e-01 2.462258338928222656e-01 3.095782995223999023e-01 -8.053804188966751099e-02 1.889497935771942139e-01 9.697984158992767334e-02 -3.456957042217254639e-01
-1.613047271966934204e-01 1.404554117470979691e-02 -5.895793065428733826e-02 7.319259643554687500e-02 -5.461508780717849731e-02 -1.384828239679336548e-01 2.270187065005302429e-02 -7.426109910011291504e-02 -8.111625164747238159e-02 9.883583337068557739e-02 -4.151714742183685303e-01 1.474687904119491577e-01 -1.358534246683120728e-01 -2.362761497497558594e-01 6.134231016039848328e-02 4.212656989693641663e-02 2.557108737528324127e-02 1.110232695937156677e-01 -2.639895975589752197e-01 -8.774122595787048340e-02 1.218865886330604553e-01 -2.070917040109634399e-01 -1.964963227510452271e-01 1.287292782217264175e-02 -4.895241558551788330e-01 4.302083328366279602e-02 1.890340149402618408e-01 -1.699008196592330933e-01 -2.042963802814483643e-01 1.943091303110122681e-01 -2.660820484161376953e-01 5.666135251522064209e-02
1.611014753580093384e-01 -1.769688278436660767e-01 -5.349399894475936890e-02 3.901347815990447998e-01 -1.358743607997894287e-01 2.736209630966186523e-01 1.199030131101608276e-01 -6.557348184287548065e-03 -3.634194144979119301e-03 2.053539454936981201e-01 -9.642617404460906982e-02 1.943722218275070190e-01 9.528512507677078247e-02 -1.307520200498402119e-03 2.193562239408493042e-01 -3.927296027541160583e-02 -2.590106101706624031e-03 1.689681261777877808e-01 -5.680775269865989685e-02 -1.589179411530494690e-02 9.522089734673500061e-03 -2.263385802507400513e-01 -2.253988385200500488e-01 1.041216701269149780e-01 -3.064962625503540039e-01 4.331536218523979187e-02 3.504545092582702637e-01 -1.695442199707031250e-01 -3.354233801364898682e-01 7.646774500608444214e-02 8.501562476158142090e-02 1.180806383490562439e-01
-2.384853661060333252e-01 -3.946477547287940979e-02 1.519096940755844116e-01 4.670592024922370911e-02 -2.064031511545181274e-01 9.849942475557327271e-02 6.948894262313842773e-02 -1.767621487379074097e-01 -1.206430196762084961e-01 3.445781171321868896e-01 -3.533842563629150391e-01 -2.755785286426544189e-01 5.441435799002647400e-02 7.767511159181594849e-02 1.257723867893218994e-01 -3.107431717216968536e-02 -1.418359130620956421e-01 -2.452025935053825378e-02 -8.084615319967269897e-02 -1.946230977773666382e-01 -1.157692819833755493e-01 -1.385196894407272339e-01 1.179207935929298401e-01 -1.000345218926668167e-02 -1.565227210521697998e-01 -9.573215991258621216e-02 2.604610025882720947e-01 -8.285298198461532593e-02 -1.127706617116928101e-01 3.380825817584991455e-01 3.017195463180541992e-01 -1.728902161121368408e-01
-1.417854726314544678e-01 -8.054931461811065674e-02 1.754396855831146240e-01 2.632749974727630615e-01 -2.132914215326309204e-01 5.119175184518098831e-03 6.966230273246765137e-02 -5.896146222949028015e-02 -9.034539014101028442e-02 -6.925703585147857666e-02 -1.083789244294166565e-01 3.872025310993194580e-01 -2.511398792266845703e-01 -2.971550524234771729e-01 -3.095355033874511719e-01 -3.898923099040985107e-02 -1.788868904113769531e-01 -2.584147267043590546e-02 -3.890033811330795288e-02 -3.975344076752662659e-02 -7.745780795812606812e-02 -1.821962147951126099e-01 1.257856339216232300e-01 3.627231344580650330e-02 -1.579311192035675049e-01 5.663404613733291626e-02 2.981148660182952881e-01 -2.098104655742645264e-01 -3.154488205909729004e-01 1.208319142460823059e-01 -1.495054960250854492e-01 -8.083543181419372559e-02
-1.584745049476623535e-01 1.804354600608348846e-02 4.950501024723052979e-02 2.997331917285919189e-01 -2.944837212562561035e-01 -4.791061207652091980e-02 -3.454674407839775085e-02 -2.448998093605041504e-01 -1.914186179637908936e-01 7.654122263193130493e-02 -2.927455008029937744e-01 -1.160239428281784058e-01 8.007376641035079956e-02 -6.718810647726058960e-02 -8.128332346677780151e-02 -2.052891999483108521e-01 9.197216480970382690e-02 9.641534835100173950e-02 2.266480587422847748e-02 -3.078684210777282715e-02 -2.208224385976791382e-01 -2.175136096775531769e-02 2.463529855012893677e-01 -3.684195131063461304e-02 -2.031410038471221924e-01 -4.978223517537117004e-02 4.805314242839813232e-01 -1.331746429204940796e-01 -1.120307371020317078e-01 2.856548130512237549e-01 -3.590131178498268127e-02 -1.114375144243240356e-01
2.711399793624877930e-01 -4.361850321292877197e-01 2.445577234029769897e-01 -1.927224695682525635e-01 -1.240658834576606750e-01 -1.310683041810989380e-02 1.503033488988876343e-01 -6.655725091695785522e-02 -2.367999702692031860e-01 2.314445227384567261e-01 -6.685285270214080811e-02 7.264938205480575562e-02 -9.667412936687469482e-02 1.164739802479743958e-01 -1.361694782972335815e-01 6.101771444082260132e-02 3.830641135573387146e-02 3.451973944902420044e-02 -3.368686437606811523e-01 -2.328734248876571655e-01 -1.908609867095947266e-01 -3.825068101286888123e-02 -1.746160387992858887e-01 5.806857347488403320e-02 8.689860254526138306e-02 1.059824228286743164e-01 2.768149971961975098e-01 1.153643056750297546e-01 -2.690945751965045929e-02 2.466997057199478149e-01 -1.403479129076004028e-01 -5.545073654502630234e-04
2.459327876567840576e-02 -1.764042824506759644e-01 1.903794556856155396e-01 7.938847690820693970e-02 -1.051540300250053406e-01 -1.534029096364974976e-01 -1.183215901255607605e-01 -2.139465808868408203e-01 9.336093068122863770e-02 3.595964610576629639e-01 1.082665026187896729e-01 1.243544891476631165e-01 -1.048247702419757843e-02 2.737292051315307617e-01 7.052956521511077881e-02 2.935936152935028076e-01 -2.469329088926315308e-01 1.681572496891021729e-01 -4.168925881385803223e-01 -6.743761897087097168e-02 -1.246168538928031921e-01 1.311671435832977295e-01 -2.990300767123699188e-02 -6.797391176223754883e-02 -5.748269334435462952e-02 -3.389585763216018677e-02 2.891621291637420654e-01 -1.170330941677093506e-01 -1.975543498992919922e-01 1.980424970388412476e-01 9.605275094509124756e-02 6.969936937093734741e-02
1.373856216669082642e-01 -5.129846557974815369e-02 3.753473758697509766e-01 1.032466441392898560e-01 -2.687766849994659424e-01 -3.088051676750183105e-01 -2.916028909385204315e-02 -1.758820563554763794e-02 2.240646332502365112e-01 2.638409733772277832e-01 -4.387327134609222412e-01 1.139993071556091309e-01 -2.334198653697967529e-01 -4.217520728707313538e-02 -3.328286111354827881e-02 -4.054984450340270996e-02 6.091161072254180908e-02 7.154574990272521973e-02 -1.004720255732536316e-01 1.455865949392318726e-01 9.096883237361907959e-02 -1.746899336576461792e-01 9.388579986989498138e-03 -1.757978051900863647e-01 1.237381398677825928e-01 -1.411457266658544540e-02 2.965000867843627930e-01 5.340467393398284912e-02 -4.576675966382026672e-02 7.424256950616836548e-02 -9.605287015438079834e-02 -2.021403163671493530e-01
2.573302090167999268e-01 -3.010219633579254150e-01 8.225852996110916138e-02 2.956914901733398438e-01 -1.494788527488708496e-01 5.251950398087501526e-02 8.688199520111083984e-02 -1.684087216854095459e-01 -1.516912598162889481e-02 3.510406613349914551e-01 1.032681986689567566e-01 8.343283832073211670e-02 1.374873816967010498e-01 1.330268979072570801e-01 -2.413712888956069946e-01 1.063138097524642944e-01 -2.389814853668212891e-01 -8.414279669523239136e-02 -4.150539636611938477e-02 -1.580063253641128540e-01 -4.547868296504020691e-02 1.099761724472045898e-01 -1.297731995582580566e-01 4.838371649384498596e-02 -1.676273494958877563e-01 2.108666449785232544e-01 1.579797714948654175e-01 -2.375221848487854004e-01 -2.602231204509735107e-01 2.949789464473724365e-01 -6.251735985279083252e-02 6.250672042369842529e-02
2.166508287191390991e-01 1.540878601372241974e-02 1.481628511101007462e-02 2.127852737903594971e-01 3.105226755142211914e-01 7.194581627845764160e-02 -2.703577047213912010e-03 -2.013766467571258545e-01 -6.127309519797563553e-03 1.842166036367416382e-01 -1.378597766160964966e-01 -1.082612648606300354e-01 -2.729499042034149170e-01 -1.668473035097122192e-01 -2.394820749759674072e-01 1.790457367897033691e-01 3.544075787067413330e-02 2.874225378036499023e-01 -2.195474654436111450e-01 -1.826765090227127075e-01 -2.152421697974205017e-02 -1.132161319255828857e-01 -1.358764171600341797e-01 -3.454804718494415283e-01 1.420408189296722412e-01 3.305431827902793884e-02 2.386778444051742554e-01 -1.771405339241027832e-01 -2.243652790784835815e-01 1.158706918358802795e-01 -8.637753129005432129e-02 1.064840182662010193e-01
-2.483066022396087646e-01 -1.268896609544754028e-01 -4.778577759861946106e-02 4.977267235517501831e-02 -8.191514760255813599e-02 1.438029408454895020e-01 -1.015817001461982727e-02 -3.281208574771881104e-01 1.289049983024597168e-01 1.436539739370346069e-01 -1.130506023764610291e-01 2.083673477172851562e-01 -1.671820878982543945e-01 -7.032371312379837036e-02 -6.995050609111785889e-02 -6.119914352893829346e-02 -1.546356230974197388e-01 8.996529877185821533e-02 -2.749642729759216309e-01 -3.556981086730957031e-01 2.840569019317626953e-01 2.656840533018112183e-02 1.844588518142700195e-01 -8.340269327163696289e-03 -9.750018268823623657e-02 1.234074905514717102e-01 5.827622488141059875e-03 -3.849238157272338867e-02 -6.187484413385391235e-02 4.423656165599822998e-01 1.639123857021331787e-01 -2.123357057571411133e-01
3.029269874095916748e-01 -3.699522018432617188e-01 -1.498709246516227722e-02 1.164887100458145142e-01 1.782463304698467255e-02 -6.991656124591827393e-02 3.727242946624755859e-01 -2.435952574014663696e-01 -1.553780287504196167e-01 1.166134849190711975e-01 -8.990268106572329998e-04 -6.015655398368835449e-02 -6.172349303960800171e-02 4.582964628934860229e-02 -4.484860599040985107e-02 -1.324235051870346069e-01 1.383372992277145386e-01 1.636629551649093628e-02 -3.318765163421630859e-01 -6.189649179577827454e-02 -6.551943719387054443e-02 2.570329420268535614e-02 1.423033773899078369e-01 -5.547326430678367615e-02 -5.111676454544067383e-02 2.235004156827926636e-01 1.705641299486160278e-01 -1.508454680442810059e-01 -1.290413290262222290e-01 2.154893428087234497e-01 1.147269271314144135e-02 -3.974921107292175293e-01
-5.955168604850769043e-02 -3.176600039005279541e-01 2.940094769001007080e-01 2.655524909496307373e-01 -2.331549823284149170e-01 -1.506972759962081909e-01 -1.633311808109283447e-01 1.198358386754989624e-01 2.616428732872009277e-01 1.977768242359161377e-01 8.380512148141860962e-02 -3.646698221564292908e-02 -8.523022755980491638e-03 -1.564918905496597290e-01 -3.651064336299896240e-01 -6.924094259738922119e-02 1.810593307018280029e-01 4.149318858981132507e-02 -2.745980620384216309e-01 -1.479685753583908081e-01 3.719143569469451904e-01 -3.106747195124626160e-02 -4.223851487040519714e-02 -1.748224720358848572e-02 4.329805076122283936e-02 1.407700777053833008e-01 1.790570020675659180e-01 2.122651226818561554e-02 3.276615962386131287e-02 1.140064299106597900e-01 -8.125329390168190002e-03 1.933944039046764374e-02
-1.723491102457046509e-01 -3.378704935312271118e-02 -5.620684102177619934e-02 -8.421692997217178345e-02 -6.442707777023315430e-02 -1.346213817596435547e-01 -5.832366272807121277e-02 -9.342131018638610840e-02 -1.533889770507812500e-01 4.870852455496788025e-02 -3.841259181499481201e-01 1.205642446875572205e-01 -1.188337504863739014e-01 -9.673704952001571655e-02 9.890812635421752930e-02 -5.565218999981880188e-02 6.421232223510742188e-02 3.707367479801177979e-01 -2.586315572261810303e-01 -2.120027989149093628e-01 4.188979789614677429e-02 -2.229345589876174927e-01 -1.708077639341354370e-01 1.191049534827470779e-02 -3.970061242580413818e-01 1.142933145165443420e-01 1.809153109788894653e-01 2.502027526497840881e-02 -2.805966734886169434e-01 1.252674609422683716e-01 -2.598264813423156738e-01 -2.318879123777151108e-03
1.009992137551307678e-01 -6.949083507061004639e-02 2.299303412437438965e-01 6.756295263767242432e-02 -3.295372799038887024e-02 2.204031497240066528e-01 -2.644933760166168213e-01 3.764642030000686646e-02 -8.792502805590629578e-03 1.111579015851020813e-01 -1.952430456876754761e-01 1.644224226474761963e-01 1.260574012994766235e-01 2.284347862005233765e-01 -4.371500387787818909e-02 -1.391026824712753296e-01 1.439051628112792969e-01 -1.834316179156303406e-03 -2.544488608837127686e-01 -9.421350806951522827e-02 1.249174028635025024e-01 -4.060315340757369995e-02 2.628291845321655273e-01 -1.800751537084579468e-01 -3.004089891910552979e-01 -3.530925139784812927e-02 3.432217240333557129e-01 -9.853313118219375610e-02 -2.247035130858421326e-02 1.913624256849288940e-01 -1.264346837997436523e-01 -3.929049372673034668e-01
-1.292632706463336945e-02 2.609177120029926300e-02 3.743363320827484131e-01 3.156271278858184814e-01 -2.053515911102294922e-01 -2.258237898349761963e-01 2.939978148788213730e-03 -2.752570807933807373e-01 9.750378131866455078e-02 3.547981977462768555e-01 -1.443925648927688599e-01 -1.341312676668167114e-01 6.755646318197250366e-02 2.438380941748619080e-02 -1.050224974751472473e-01 -2.415926605463027954e-01 3.183174133300781250e-02 1.486330181360244751e-01 -4.004304483532905579e-02 -3.335315585136413574e-01 -1.698099970817565918e-01 1.415402144193649292e-01 1.179340556263923645e-01 -8.415170013904571533e-02 7.346647977828979492e-02 1.727898567914962769e-01 9.992847591638565063e-02 -2.057741731405258179e-01 -1.091361120343208313e-01 1.860364526510238647e-01 2.883874438703060150e-02 -3.055844083428382874e-02
5.214626714587211609e-02 1.971988007426261902e-02 1.390017718076705933e-01 5.240143463015556335e-02 -1.753573864698410034e-01 1.310760229825973511e-01 -4.411763325333595276e-02 -9.398126602172851562e-02 -1.111869290471076965e-01 1.751953735947608948e-02 -3.382534086704254150e-01 -8.526331186294555664e-02 -1.437825560569763184e-01 -1.415731608867645264e-01 -5.884193629026412964e-02 -2.748320400714874268e-01 1.627971231937408447e-01 -5.438348278403282166e-02 -1.160708665847778320e-01 -1.389321982860565186e-01 -1.099924594163894653e-01 -2.490816414356231689e-01 1.375755965709686279e-01 -5.213519185781478882e-02 -5.408478155732154846e-02 -5.607124045491218567e-02 1.940911561250686646e-01 -2.604693174362182617e-01 -3.041378222405910492e-02 6.001506447792053223e-01 1.407818645238876343e-01 1.073218137025833130e-01
8.114369958639144897e-02 -6.023384258151054382e-02 2.405599504709243774e-01 1.153077557682991028e-01 -4.079949483275413513e-02 -1.632713712751865387e-02 3.409399390220642090e-01 -3.938174247741699219e-01 -8.782286196947097778e-02 1.875051409006118774e-01 -7.561271637678146362e-02 9.972100704908370972e-02 -8.410638570785522461e-02 -1.413315981626510620e-01 -2.301746308803558350e-01 -9.490852802991867065e-02 2.267300151288509369e-03 1.351526081562042236e-01 -2.526751458644866943e-01 -1.439504921436309814e-01 1.579461693763732910e-01 2.845662534236907959e-01 -8.429597318172454834e-02 -1.923125050961971283e-02 -1.063954830169677734e-01 1.946298778057098389e-01 6.086249276995658875e-02 -9.070484340190887451e-02 -3.168241977691650391e-01 2.891617119312286377e-01 1.908583045005798340e-01 -3.505079075694084167e-04
-2.830800414085388184e-01 -1.095426008105278015e-01 1.152896359562873840e-01 5.493448674678802490e-02 1.228158921003341675e-02 -1.110394485294818878e-03 -4.972042888402938843e-02 -2.195999920368194580e-01 -9.250083565711975098e-02 2.576254606246948242e-01 2.152453213930130005e-01 1.075692847371101379e-01 -1.635537594556808472e-01 2.336638867855072021e-01 -1.003223955631256104e-01 1.348711252212524414e-01 1.863656044006347656e-01 1.051314920186996460e-01 -3.745407238602638245e-02 -1.578156203031539917e-01 -2.161594852805137634e-02 6.424628198146820068e-02 -6.399541348218917847e-02 1.473852694034576416e-01 -6.966678053140640259e-02 2.040561586618423462e-01 1.789251714944839478e-01 -3.571271896362304688e-01 -3.437147438526153564e-01 3.325934708118438721e-01 1.788497567176818848e-01 -1.702294647693634033e-01
2.402677983045578003e-01 -3.045125007629394531e-01 2.039829343557357788e-01 8.390293270349502563e-02 -3.914804011583328247e-02 -7.118893321603536606e-03 1.349709182977676392e-02 1.720851063728332520e-01 -3.068492412567138672e-01 1.560955792665481567e-01 -2.200572043657302856e-01 -2.691818960011005402e-02 -4.864075034856796265e-02 1.421918254345655441e-02 -2.890273034572601318e-01 8.683073520660400391e-02 -1.390179693698883057e-01 3.265613913536071777e-01 -2.346684634685516357e-01 -2.101370394229888916e-01 -1.877660118043422699e-02 -2.186533808708190918e-01 -2.083887159824371338e-01 1.022732406854629517e-01 -5.069541186094284058e-02 1.764983385801315308e-01 -5.916904658079147339e-03 -2.716822326183319092e-01 4.347426816821098328e-02 2.070898115634918213e-01 -5.776976794004440308e-02 1.589828580617904663e-01
-1.551142632961273193e-01 -5.530600622296333313e-02 1.660058349370956421e-01 9.322087466716766357e-02 1.448835730552673340e-01 2.121131122112274170e-01 -1.192714720964431763e-01 -6.530240178108215332e-02 -4.784021899104118347e-02 7.041780650615692139e-02 -4.162488877773284912e-01 6.650593876838684082e-02 1.730059385299682617e-01 -8.202493935823440552e-02 -3.561613559722900391e-01 -2.191404551267623901e-01 -2.422488629817962646e-01 7.776289433240890503e-02 -2.775552570819854736e-01 -1.689548790454864502e-01 2.464240044355392456e-02 1.128398105502128601e-01 1.087709888815879822e-01 1.746160835027694702e-01 -1.635445356369018555e-01 3.964911028742790222e-02 1.745866388082504272e-01 -1.096573993563652039e-01 -2.793063819408416748e-01 2.359986603260040283e-01 -4.149215668439865112e-02 1.531799286603927612e-01
6.610798183828592300e-03 -2.452511638402938843e-01 1.976190209388732910e-01 2.444799989461898804e-01 -1.126933246850967407e-01 5.920244380831718445e-02 -1.399506628513336182e-02 -1.879764944314956665e-01 2.063390910625457764e-01 2.446208894252777100e-01 1.429509837180376053e-02 3.272983431816101074e-02 -8.882033824920654297e-02 2.649022638797760010e-01 -1.971566351130604744e-03 3.130948841571807861e-01 -2.336109727621078491e-01 2.776350378990173340e-01 -4.310657978057861328e-01 -1.422829832881689072e-02 -1.509158164262771606e-01 2.284622378647327423e-02 2.160542272031307220e-02 1.071858629584312439e-01 8.030609041452407837e-02 2.581908926367759705e-02 2.291626483201980591e-01 -2.016263455152511597e-01 -1.710702776908874512e-01 5.721287429332733154e-02 -1.539668142795562744e-01 2.479786518961191177e-03
8.722735196352005005e-02 -2.558121383190155029e-01 -2.200958691537380219e-02 -1.894405186176300049e-01 -7.523594051599502563e-02 -6.094633042812347412e-02 -9.371550381183624268e-02 -2.154035568237304688e-01 -3.355027735233306885e-02 2.960826456546783447e-01 -1.690976023674011230e-01 2.632273137569427490e-01 -5.230204015970230103e-02 1.459355801343917847e-01 5.771652981638908386e-02 1.715305894613265991e-01 4.436574503779411316e-02 1.207198426127433777e-01 -2.992232143878936768e-01 -1.574213951826095581e-01 8.289156109094619751e-02 -6.139691174030303955e-02 4.145287275314331055e-01 -2.276130616664886475e-01 -1.491285413503646851e-01 8.627025783061981201e-02 4.354634881019592285e-02 -1.151148229837417603e-01 -1.471942514181137085e-01 1.808316409587860107e-01 -2.211638540029525757e-01 -2.632759213447570801e-01
2.579404599964618683e-02 -9.230289608240127563e-02 1.606810837984085083e-01 7.303162664175033569e-02 1.337547153234481812e-01 3.502285778522491455e-01 4.119166731834411621e-02 8.374692499637603760e-02 4.719620570540428162e-03 3.291431665420532227e-01 -1.347477585077285767e-01 3.513218462467193604e-02 4.382491111755371094e-02 1.225328892469406128e-01 -1.484598685055971146e-02 2.778834402561187744e-01 1.880084872245788574e-01 9.741496294736862183e-02 -1.395579874515533447e-01 -2.835795283317565918e-01 -4.658236727118492126e-02 -2.509465515613555908e-01 -2.618380822241306305e-02 8.409795165061950684e-02 -9.552533924579620361e-02 -2.351435720920562744e-01 3.767779469490051270e-01 -3.049290098715573549e-04 -2.370217591524124146e-01 2.826098203659057617e-01 6.768984347581863403e-02 1.537442356348037720e-01
-4.155786707997322083e-02 -8.778424561023712158e-02 1.628265231847763062e-01 2.946167439222335815e-02 2.824328243732452393e-01 -1.630141735076904297e-01 8.191036432981491089e-02 1.796714812517166138e-01 1.706300526857376099e-01 -6.818735506385564804e-03 -1.000733673572540283e-01 1.318096667528152466e-01 -3.903770819306373596e-02 9.859845042228698730e-02 -2.347435355186462402e-01 -2.175064533948898315e-01 9.477467276155948639e-03 8.764479309320449829e-03 -2.081540077924728394e-01 -1.106211021542549133e-01 1.438723355531692505e-01 -1.108198389410972595e-01 4.805795103311538696e-02 5.219854786992073059e-02 -2.784736454486846924e-01 3.325234055519104004e-01 3.194866180419921875e-01 -2.576300501823425293e-01 -2.364301085472106934e-01 3.378866016864776611e-01 -1.148654296994209290e-01 1.186314821243286133e-01
-1.342272609472274780e-01 -5.860670655965805054e-02 7.495549321174621582e-02 1.408921927213668823e-01 -1.223005130887031555e-01 -8.993519842624664307e-02 -1.665885299444198608e-01 -2.261398881673812866e-01 2.021167129278182983e-01 4.854643046855926514e-01 1.719472110271453857e-01 5.296958982944488525e-02 -8.472370356321334839e-02 3.063143491744995117e-01 4.559809714555740356e-02 7.331276684999465942e-02 -2.231266796588897705e-01 3.155120015144348145e-01 -2.731171250343322754e-01 -8.459902554750442505e-02 -6.697291135787963867e-02 1.182059943675994873e-01 -8.304920978844165802e-03 1.240025758743286133e-01 -7.340431213378906250e-02 -1.956914551556110382e-03 2.756490409374237061e-01 -1.589445471763610840e-01 -1.470349431037902832e-01 1.276508420705795288e-01 4.002005979418754578e-02 -1.504766345024108887e-01
-1.257694661617279053e-01 4.883484169840812683e-02 1.517375409603118896e-01 7.564126700162887573e-02 -8.143932372331619263e-02 -1.396094411611557007e-01 3.450183570384979248e-01 2.971491962671279907e-02 -1.568453162908554077e-01 3.793952986598014832e-02 -3.702331483364105225e-01 1.977781355381011963e-01 5.425480008125305176e-02 -6.172629445791244507e-02 -3.125885725021362305e-01 1.668880730867385864e-01 -1.386658549308776855e-01 1.441265940666198730e-01 -9.969511628150939941e-02 -2.199388444423675537e-01 1.205872148275375366e-01 1.981206834316253662e-01 -2.640552632510662079e-02 9.066833555698394775e-02 2.074808925390243530e-01 2.676915377378463745e-02 1.417734771966934204e-01 -1.443607360124588013e-01 -3.713827729225158691e-01 2.769569158554077148e-01 4.650999233126640320e-02 -9.969894587993621826e-02
-2.604314386844635010e-01 1.281502991914749146e-01 6.981703639030456543e-02 5.438008159399032593e-02 -2.814610898494720459e-01 1.502289026975631714e-01 -1.699962466955184937e-02 -3.172037899494171143e-01 -1.635974794626235962e-01 5.294127389788627625e-02 -6.624092161655426025e-02 -1.062387302517890930e-01 -2.204013615846633911e-01 -4.219908639788627625e-02 -3.192766904830932617e-01 -6.062529981136322021e-02 -8.766826242208480835e-02 1.663524955511093140e-01 -9.088591486215591431e-02 -3.009325079619884491e-02 -9.577579051256179810e-02 1.004257351160049438e-01 -8.621540665626525879e-02 -1.383570581674575806e-01 -6.746530532836914062e-02 2.355241328477859497e-01 4.163974821567535400e-01 -2.929736673831939697e-01 -1.819102913141250610e-01 2.034474611282348633e-01 1.273035109043121338e-01 -6.100890785455703735e-02
1.369850337505340576e-01 1.534833136247470975e-04 2.583367824554443359e-01 8.226968348026275635e-02 -2.208610624074935913e-01 2.801879309117794037e-02 1.056606099009513855e-01 -2.650309354066848755e-02 -1.716557592153549194e-01 7.827194035053253174e-02 -8.452662266790866852e-03 3.165662288665771484e-01 3.938873298466205597e-03 6.103611364960670471e-02 9.824873879551887512e-03 -8.876454085111618042e-02 1.036810055375099182e-01 2.399036288261413574e-01 -5.231106653809547424e-02 -4.296274781227111816e-01 -5.068786069750785828e-02 -1.459268629550933838e-01 -3.518618941307067871e-01 7.542891055345535278e-02 -3.882002830505371094e-01 -1.235974654555320740e-01 9.118423610925674438e-02 -1.529054641723632812e-01 -6.225321441888809204e-02 2.588568031787872314e-01 -9.079778939485549927e-02 1.136931478977203369e-01
-2.760083675384521484e-01 -4.077424760907888412e-03 1.644642651081085205e-01 1.607143506407737732e-02 -2.196748405694961548e-01 -1.066767647862434387e-01 -2.784086465835571289e-01 -1.692156344652175903e-01 9.375148266553878784e-02 6.332325190305709839e-02 -1.569758057594299316e-01 1.911250948905944824e-01 -2.902503311634063721e-01 3.475359454751014709e-02 4.122266918420791626e-02 -4.012423008680343628e-02 -1.582268066704273224e-02 -1.122481748461723328e-01 -1.332017332315444946e-01 -4.091431200504302979e-02 9.196080267429351807e-03 -5.743015184998512268e-02 1.902761012315750122e-01 -1.466011852025985718e-01 -3.066055178642272949e-01 1.544268876314163208e-01 1.780581027269363403e-01 2.276821993291378021e-02 -3.205877244472503662e-01 4.520190954208374023e-01 2.276852168142795563e-02 -1.301598548889160156e-01
-2.427550107240676880e-01 -1.501583214849233627e-02 5.263957381248474121e-01 1.294475346803665161e-01 -1.355907618999481201e-01 1.176666542887687683e-01 1.132128834724426270e-01 -7.952271401882171631e-02 -5.158568546175956726e-02 7.581660896539688110e-02 -1.396776642650365829e-02 -6.394938100129365921e-03 4.055410251021385193e-02 -4.705250263214111328e-02 2.802266553044319153e-02 -3.593681007623672485e-02 -7.881037890911102295e-02 -1.410221122205257416e-02 7.377676665782928467e-02 -1.962731927633285522e-01 6.021475419402122498e-03 6.936293840408325195e-02 9.528107941150665283e-02 -1.596413552761077881e-01 3.997120261192321777e-02 -1.570155024528503418e-01 5.176311731338500977e-01 -2.601079940795898438e-01 -1.916212439537048340e-01 1.715199649333953857e-01 -5.879108607769012451e-02 -2.445650994777679443e-01
7.293393462896347046e-02 -1.856909096240997314e-01 1.031994298100471497e-01 5.185586959123611450e-02 -6.812062859535217285e-02 -1.880990415811538696e-01 5.186280235648155212e-03 -3.006813526153564453e-01 9.407273679971694946e-02 4.055149853229522705e-01 7.688628137111663818e-02 1.550018936395645142e-01 -5.992175266146659851e-02 3.458236157894134521e-01 6.878964486531913280e-04 2.549226582050323486e-01 -3.079597949981689453e-01 1.987747550010681152e-01 -2.732777297496795654e-01 5.418450012803077698e-02 -2.127755284309387207e-01 -4.885244369506835938e-02 -2.027495577931404114e-02 -7.160312682390213013e-02 -1.186860576272010803e-01 1.723545342683792114e-01 2.355335205793380737e-01 -7.827162742614746094e-02 -9.011916071176528931e-02 1.816980987787246704e-01 -8.915643393993377686e-02 -7.319687306880950928e-02
1.743021458387374878e-01 -5.143980681896209717e-02 1.939013898372650146e-01 1.018308252096176147e-01 3.757796064019203186e-02 2.254685014486312866e-01 -3.144674003124237061e-01 -2.139391377568244934e-02 -3.875895589590072632e-02 7.569301128387451172e-02 -1.753709912300109863e-01 1.106570661067962646e-01 9.628707915544509888e-02 1.622436940670013428e-01 -1.487883478403091431e-01 -3.012420237064361572e-02 1.439914852380752563e-01 6.574045866727828979e-03 -3.053953945636749268e-01 -1.192175596952438354e-01 2.147875353693962097e-02 2.071866532787680626e-03 1.598497480154037476e-01 -2.513958811759948730e-01 -1.533958762884140015e-01 1.019616946578025818e-01 3.484953045845031738e-01 -7.305688410997390747e-02 6.740225106477737427e-02 2.374720722436904907e-01 -4.786496609449386597e-02 -4.659670591354370117e-01
-1.931379288434982300e-01 -1.762396246194839478e-01 -6.879077851772308350e-02 -7.086256518959999084e-03 -3.056993782520294189e-01 3.601341694593429565e-02 5.982488393783569336e-02 -1.520102173089981079e-01 8.427728712558746338e-02 1.777258962392807007e-01 1.142089366912841797e-01 -6.499345600605010986e-02 -1.406477242708206177e-01 8.261439204216003418e-02 -2.114460170269012451e-01 7.352070510387420654e-02 -1.104145124554634094e-01 3.070308864116668701e-01 -1.991130709648132324e-01 2.649952657520771027e-02 -2.695286571979522705e-01 1.351933181285858154e-01 -2.890936844050884247e-02 -4.986105486750602722e-02 1.202915422618389130e-02 1.654884815216064453e-01 5.087875723838806152e-01 -1.664927452802658081e-01 -1.794314682483673096e-01 2.560273110866546631e-01 1.225569546222686768e-01 6.933348625898361206e-02
-2.713658511638641357e-01 -1.500516682863235474e-01 1.967747695744037628e-02 1.311678141355514526e-01 4.483521357178688049e-02 -6.472652405500411987e-02 2.754324078559875488e-01 -3.439546823501586914e-01 -1.598156690597534180e-01 3.654173910617828369e-01 -5.983228981494903564e-02 4.080692306160926819e-02 -4.035184683743864298e-04 -2.143830806016921997e-02 -9.386016428470611572e-02 3.587953373789787292e-02 5.113854631781578064e-02 4.783779382705688477e-02 -1.478208303451538086e-01 -2.452045381069183350e-01 2.339328080415725708e-01 1.292423754930496216e-01 8.762342482805252075e-02 -2.071932256221771240e-01 -2.791864871978759766e-01 -1.145583167672157288e-01 1.428385376930236816e-01 -2.022517770528793335e-01 -1.781869977712631226e-01 2.754632830619812012e-01 1.714465767145156860e-01 -1.126745939254760742e-01
-3.395449519157409668e-01 1.056789606809616089e-02 1.909857243299484253e-01 9.285072982311248779e-02 -5.504585802555084229e-02 1.311481446027755737e-01 2.129963487386703491e-01 -2.796919345855712891e-01 -4.200140759348869324e-02 2.444359809160232544e-01 -7.778333127498626709e-02 1.578198224306106567e-01 1.454532891511917114e-01 -1.495475918054580688e-01 -1.794534772634506226e-01 -1.686349213123321533e-01 7.883088290691375732e-02 2.762598395347595215e-01 -2.494301795959472656e-01 -2.680655121803283691e-01 3.091405332088470459e-01 -2.594533376395702362e-02 7.630971819162368774e-02 9.221635758876800537e-02 -1.284869313240051270e-01 -5.688897147774696350e-02 1.614368110895156860e-01 -2.245980128645896912e-02 -1.691994071006774902e-01 2.931674718856811523e-01 1.008009165525436401e-01 2.861439809203147888e-02
-2.712497115135192871e-01 8.535629510879516602e-02 1.726928204298019409e-01 8.944670110940933228e-02 -7.978713139891624451e-03 6.198983639478683472e-02 1.508098989725112915e-01 -2.208732068538665771e-01 1.149177551269531250e-01 2.609114646911621094e-01 -6.443669646978378296e-02 3.293115794658660889e-01 -1.681140661239624023e-01 -3.647551685571670532e-02 -1.064366623759269714e-01 -1.043885052204132080e-01 -1.476546078920364380e-01 3.330984711647033691e-01 -1.665207594633102417e-01 -2.703865766525268555e-01 2.195145189762115479e-01 -1.353806108236312866e-01 1.533274501562118530e-01 -2.223491370677947998e-01 -1.825550384819507599e-02 8.903782814741134644e-02 -2.768120542168617249e-02 -2.779822349548339844e-01 -1.543093174695968628e-01 2.691595852375030518e-01 6.715642660856246948e-02 -7.394053507596254349e-03
5.410717427730560303e-02 -1.577442735433578491e-01 2.514500617980957031e-01 1.371134072542190552e-01 3.086462058126926422e-02 2.317812740802764893e-01 -2.387978285551071167e-01 -4.992926493287086487e-02 -2.461161697283387184e-03 -6.669750809669494629e-02 -5.430033057928085327e-02 1.211541667580604553e-01 3.914438188076019287e-02 2.140985578298568726e-01 -2.325497195124626160e-02 -4.047746211290359497e-02 2.107360810041427612e-01 1.310663372278213501e-01 -2.333265095949172974e-01 -9.516240656375885010e-02 1.086278334259986877e-01 -2.376763895153999329e-02 1.695371419191360474e-01 -2.252275198698043823e-01 -3.285448551177978516e-01 -3.240201994776725769e-02 4.227471053600311279e-01 -1.599965989589691162e-01 1.217271387577056885e-02 1.601267755031585693e-01 -1.130365431308746338e-01 -3.681659698486328125e-01
1.650695502758026123e-01 -2.171872109174728394e-01 6.539616733789443970e-02 -7.406707108020782471e-02 -2.891847789287567139e-01 1.030695810914039612e-01 -1.545870453119277954e-01 -1.719074696302413940e-01 4.443651065230369568e-03 2.285953760147094727e-01 2.418557368218898773e-02 5.992309004068374634e-02 -1.420175135135650635e-01 -1.696510463953018188e-01 1.161577701568603516e-01 1.710477657616138458e-02 -9.539183229207992554e-02 1.720379292964935303e-01 -4.106315672397613525e-01 -8.512225747108459473e-02 6.461434811353683472e-02 -2.407293468713760376e-01 3.525915741920471191e-01 -2.338304817676544189e-01 9.957720339298248291e-02 2.330227196216583252e-01 1.471794396638870239e-01 4.702994972467422485e-02 -8.544395864009857178e-02 1.423257142305374146e-01 -2.134912461042404175e-01 -1.789506226778030396e-01
-2.238200455904006958e-01 1.006743405014276505e-02 1.786256283521652222e-01 -2.624833211302757263e-02 -6.095909699797630310e-02 -8.148169517517089844e-02 3.282165527343750000e-01 -2.138277590274810791e-01 8.891599625349044800e-02 1.438995450735092163e-01 -1.756519377231597900e-01 1.927922368049621582e-01 8.276794850826263428e-02 -8.939815312623977661e-02 -1.802005022764205933e-01 -3.092429041862487793e-01 1.802594810724258423e-01 7.256013900041580200e-02 -2.233307063579559326e-01 -1.341453641653060913e-01 2.899530231952667236e-01 9.339897334575653076e-02 -7.657866925001144409e-02 2.021362259984016418e-02 -2.984791398048400879e-01 1.437824368476867676e-01 2.854002118110656738e-01 -2.093563042581081390e-02 -1.316587328910827637e-01 2.747501730918884277e-01 -3.877970576286315918e-02 1.521269381046295166e-01
2.572540938854217529e-01 -2.265895009040832520e-01 1.139117926359176636e-01 1.438129693269729614e-01 1.873984932899475098e-01 -2.766720717772841454e-03 3.609341084957122803e-01 -1.729252189397811890e-01 -1.091800853610038757e-01 2.161872535943984985e-01 -8.918585628271102905e-02 -1.060557458549737930e-02 -1.794215440750122070e-01 1.061045154929161072e-01 -1.531330049037933350e-01 -1.413912028074264526e-01 4.635054990649223328e-02 3.818155080080032349e-02 -4.696657955646514893e-01 -9.579539299011230469e-02 -1.126065924763679504e-01 -1.263472288846969604e-01 8.179030567407608032e-02 1.390443742275238037e-01 2.070873789489269257e-02 2.563561499118804932e-01 1.760645061731338501e-01 8.240536786615848541e-03 -9.160985797643661499e-02 2.504395246505737305e-01 -2.590704709291458130e-02 -2.070473283529281616e-01
5.960825830698013306e-02 -5.364072695374488831e-02 2.399026453495025635e-01 3.059689700603485107e-01 -1.456717699766159058e-01 3.802276030182838440e-02 2.628014981746673584e-01 -1.304071843624114990e-01 1.385595351457595825e-01 -2.137107774615287781e-02 -2.452071458101272583e-01 7.257697731256484985e-02 -4.489421844482421875e-03 1.364689320325851440e-01 -1.957889646291732788e-01 -1.621588319540023804e-01 4.629492461681365967e-01 1.274962574243545532e-01 -1.402792036533355713e-01 -2.369852550327777863e-02 -7.813369482755661011e-02 1.354566216468811035e-01 2.240699082612991333e-01 -2.123486399650573730e-01 -4.380751773715019226e-02 -6.556620448827743530e-02 2.398209869861602783e-01 7.442010939121246338e-02 -2.754624485969543457e-01 3.685110062360763550e-02 -1.769014298915863037e-01 -1.302627027034759521e-01
1.032821685075759888e-01 -7.526518404483795166e-02 2.040208131074905396e-01 1.477103531360626221e-01 -1.039732992649078369e-01 -9.362265467643737793e-02 -1.069944258779287338e-02 -3.831305205821990967e-01 -1.030404958873987198e-02 2.677733898162841797e-01 -1.767676174640655518e-01 -1.902261525392532349e-01 -6.720749195665121078e-03 -2.191905081272125244e-01 2.628009319305419922e-01 1.992811262607574463e-01 -1.768389642238616943e-01 1.070371717214584351e-01 1.196803823113441467e-01 -3.446561098098754883e-02 1.169758513569831848e-01 4.081576317548751831e-02 -6.250692903995513916e-02 -1.389199048280715942e-01 -7.533748447895050049e-02 1.317233443260192871e-01 3.916037082672119141e-01 -3.601312339305877686e-01 -1.277133971452713013e-01 1.295418441295623779e-01 -1.429827213287353516e-01 3.509406745433807373e-02
-2.351978980004787445e-02 -3.947297856211662292e-02 1.315110474824905396e-01 2.624850571155548096e-01 -1.020573601126670837e-01 -6.575150042772293091e-02 -1.256477385759353638e-01 -3.069370687007904053e-01 1.885970383882522583e-01 3.627670705318450928e-01 1.500529199838638306e-01 -3.310146182775497437e-02 -8.907272666692733765e-02 7.431308180093765259e-02 -6.361468881368637085e-02 2.661849558353424072e-01 -1.803427189588546753e-01 2.593240737915039062e-01 -3.796106278896331787e-01 -1.308845430612564087e-01 -1.032966300845146179e-01 1.576834917068481445e-01 -7.627981156110763550e-02 6.311762332916259766e-02 -2.048770152032375336e-02 -6.937634944915771484e-02 3.433907628059387207e-01 -1.606704890727996826e-01 -6.755819171667098999e-02 2.046597152948379517e-01 5.627454072237014771e-02 5.380215868353843689e-02
-1.306389719247817993e-01 -9.989761561155319214e-02 3.141121566295623779e-01 -3.588670864701271057e-02 -2.364075183868408203e-02 2.131741642951965332e-01 1.700828671455383301e-01 -2.121597677469253540e-01 1.129385735839605331e-02 -9.036555886268615723e-02 -2.737948000431060791e-01 2.327744066715240479e-01 2.607650682330131531e-02 7.110717892646789551e-02 2.879345603287220001e-02 -7.315184921026229858e-02 2.325642406940460205e-01 3.222345113754272461e-01 1.091558858752250671e-01 -1.290131956338882446e-01 -3.489429503679275513e-02 -2.098982185125350952e-01 8.921694010496139526e-02 -2.382092475891113281e-01 5.277094244956970215e-02 2.503695785999298096e-01 1.764136701822280884e-01 -4.858069494366645813e-02 -2.723452746868133545e-01 1.715759485960006714e-01 2.156256437301635742e-01 -2.412159442901611328e-01
2.266650833189487457e-02 -3.401464521884918213e-01 2.073377221822738647e-01 2.585868537425994873e-01 -2.536967769265174866e-02 2.685796618461608887e-01 2.078737616539001465e-01 5.311377719044685364e-02 1.092899367213249207e-01 1.953483968973159790e-01 5.591689050197601318e-02 9.373947978019714355e-02 -9.071286022663116455e-02 2.260330319404602051e-02 2.288476675748825073e-01 -1.090408042073249817e-01 1.105459406971931458e-01 3.875074163079261780e-02 -5.653310567140579224e-02 -1.833241134881973267e-01 -5.066438391804695129e-02 2.421878278255462646e-02 -2.336249053478240967e-01 -1.985363662242889404e-01 -2.582667768001556396e-01 2.069324404001235962e-01 1.991139352321624756e-01 1.584699302911758423e-01 -2.941972017288208008e-01 1.686187535524368286e-01 1.070366874337196350e-01 -2.677681446075439453e-01
1.422834396362304688e-01 -3.214653432369232178e-01 2.079424113035202026e-01 9.810779988765716553e-02 4.681251943111419678e-03 -4.620201885700225830e-02 1.888259202241897583e-01 -1.606738716363906860e-01 1.070362515747547150e-02 1.421495676040649414e-01 -2.586446404457092285e-01 -1.465131714940071106e-02 -1.277050822973251343e-01 4.946636408567428589e-02 -6.763418763875961304e-02 7.917554676532745361e-02 2.014109399169683456e-03 1.680626273155212402e-01 -4.319390654563903809e-01 5.346187204122543335e-02 -3.367224931716918945e-01 2.850108966231346130e-02 1.881700903177261353e-01 -6.838064640760421753e-02 7.229693233966827393e-02 2.504753172397613525e-01 2.270459979772567749e-01 1.837960444390773773e-02 -1.424509584903717041e-01 3.000785708427429199e-01 -1.373988538980484009e-01 -1.478643715381622314e-01
2.041153758764266968e-01 1.437578201293945312e-01 4.391897618770599365e-01 1.675129383802413940e-01 -9.338665753602981567e-02 1.225242465734481812e-01 -2.695426903665065765e-02 -2.186780720949172974e-01 -1.195593625307083130e-01 2.301416248083114624e-01 -1.271887719631195068e-01 2.177479565143585205e-01 2.466280460357666016e-01 1.367622613906860352e-01 -1.244668215513229370e-01 -1.819436997175216675e-01 -2.097900770604610443e-02 3.695830702781677246e-01 -1.082287728786468506e-01 -2.291577011346817017e-01 1.442151963710784912e-01 1.476343069225549698e-02 -3.151207789778709412e-02 1.125588342547416687e-01 1.369897872209548950e-01 5.421624332666397095e-02 2.393818199634552002e-01 1.386561393737792969e-01 1.369892358779907227e-01 1.003863364458084106e-01 1.494041085243225098e-01 -1.139964815229177475e-02
-3.833676455542445183e-03 -3.718141615390777588e-01 1.417662501335144043e-01 2.529917061328887939e-01 -2.922642230987548828e-01 1.136960834264755249e-01 2.482970356941223145e-01 8.642677217721939087e-02 9.640046954154968262e-02 1.866484880447387695e-01 3.113634698092937469e-02 7.170116901397705078e-02 -5.985747277736663818e-02 1.098296865820884705e-01 6.857339292764663696e-03 1.221144646406173706e-01 -1.161304339766502380e-01 3.030140995979309082e-01 1.706058904528617859e-02 -8.356291055679321289e-02 7.266584038734436035e-02 -5.994610022753477097e-03 -1.734991371631622314e-01 -3.348033875226974487e-02 -1.197228655219078064e-01 1.682488173246383667e-01 2.990179359912872314e-01 1.999399811029434204e-01 -8.759938180446624756e-02 2.013445049524307251e-01 -2.214480191469192505e-02 -3.993442356586456299e-01
-3.657966554164886475e-01 -4.018976818770170212e-03 3.351155817508697510e-01 1.849304139614105225e-01 -2.609480917453765869e-01 -1.567734032869338989e-01 6.114368140697479248e-02 -1.694293022155761719e-01 1.511548459529876709e-01 2.871524989604949951e-01 -1.770127713680267334e-01 3.593057021498680115e-02 -4.414704069495201111e-02 2.160102687776088715e-02 -1.644413918256759644e-01 -9.412299096584320068e-02 -1.027847453951835632e-02 1.577970981597900391e-01 1.491552293300628662e-01 -1.678037643432617188e-01 -1.057757362723350525e-01 -7.420264184474945068e-02 5.587607994675636292e-02 -1.850171945989131927e-02 -2.127290964126586914e-01 1.363283395767211914e-01 1.455557942390441895e-01 -1.094453036785125732e-01 -1.235915571451187134e-01 4.034397900104522705e-01 -1.470771133899688721e-01 -1.614615023136138916e-01
-1.745192408561706543e-01 1.408851742744445801e-01 2.387680411338806152e-01 3.026670515537261963e-01 -2.332047224044799805e-01 4.664167389273643494e-02 -1.351687218993902206e-02 -1.263763755559921265e-01 -1.184884756803512573e-01 3.568682074546813965e-02 -2.256597727537155151e-01 3.183155953884124756e-01 -1.556164920330047607e-01 -4.486994743347167969e-01 -2.700340189039707184e-02 3.071714006364345551e-02 -1.336547136306762695e-01 1.085790246725082397e-01 -2.176685631275177002e-01 5.601963400840759277e-02 -1.068368852138519287e-01 -5.885087698698043823e-02 1.198038309812545776e-01 -7.509000599384307861e-02 -1.662872433662414551e-01 1.468419432640075684e-01 2.645860016345977783e-01 -2.591913938522338867e-01 -4.352925717830657959e-02 1.276243478059768677e-01 3.916824236512184143e-02 1.114726141095161438e-01
5.728244408965110779e-02 -5.451115220785140991e-02 2.085814625024795532e-02 -1.476277597248554230e-02 -1.887729912996292114e-01 1.746710687875747681e-01 -9.932053089141845703e-02 -1.671310365200042725e-01 -4.830671101808547974e-02 -1.406150870025157928e-02 -8.924157917499542236e-02 -8.007055521011352539e-02 -5.243418365716934204e-02 1.459136605262756348e-01 -9.738829731941223145e-02 6.730208545923233032e-02 -5.444671958684921265e-02 1.078839823603630066e-01 -6.061670780181884766e-01 -1.514850854873657227e-01 4.325311630964279175e-02 -7.477506995201110840e-02 1.941138058900833130e-01 -1.059359014034271240e-01 1.349783539772033691e-01 1.907366663217544556e-01 3.878783583641052246e-01 1.042091995477676392e-01 5.051105096936225891e-02 1.675077080726623535e-01 -7.534076273441314697e-02 -3.473346233367919922e-01
3.964830562472343445e-02 -1.352199614048004150e-01 1.675011068582534790e-01 3.926490433514118195e-03 -2.596852183341979980e-01 1.691114008426666260e-01 2.409710884094238281e-01 -6.554236263036727905e-02 2.444368451833724976e-01 2.470453232526779175e-01 -6.548900902271270752e-02 1.405967473983764648e-01 1.683565676212310791e-01 -2.285128980875015259e-01 1.261448580771684647e-02 -7.461605966091156006e-02 7.151846587657928467e-02 -8.379986509680747986e-03 -4.126619696617126465e-01 -1.412383317947387695e-01 -2.111047804355621338e-01 2.132918387651443481e-01 1.460849940776824951e-01 -2.431547828018665314e-02 -2.692214250564575195e-01 3.357744216918945312e-02 7.636915147304534912e-02 -7.682430744171142578e-02 -3.333032131195068359e-01 2.301584631204605103e-01 5.174460262060165405e-02 -5.523255839943885803e-02
4.279868602752685547e-01 -2.672468721866607666e-01 6.637499481439590454e-02 2.979410588741302490e-01 -1.001177914440631866e-02 -1.337780952453613281e-01 1.890864595770835876e-02 -3.296776115894317627e-01 2.112607061862945557e-01 8.848108351230621338e-02 -2.651754952967166901e-02 2.232823073863983154e-01 2.664937451481819153e-02 -2.456707006786018610e-04 -5.974600091576576233e-02 -1.971157193183898926e-01 -1.257359236478805542e-02 2.694971859455108643e-01 -9.819465875625610352e-02 -1.255247890949249268e-01 -1.321334540843963623e-01 6.745891273021697998e-02 7.890121638774871826e-02 -1.233440488576889038e-01 -6.959091871976852417e-02 2.690129280090332031e-01 3.111315071582794189e-01 6.073966622352600098e-02 -9.713563323020935059e-02 1.203701794147491455e-01 -1.891423165798187256e-01 -9.087722864933311939e-04
1.023325044661760330e-02 -3.431072235107421875e-01 -8.120371401309967041e-02 1.033769920468330383e-01 -2.185837924480438232e-01 -7.216618396341800690e-03 1.544855087995529175e-01 1.247388422489166260e-01 1.685120910406112671e-01 2.620599269866943359e-01 5.353070795536041260e-02 4.468484967947006226e-02 9.956598281860351562e-02 1.103187948465347290e-01 -8.240848034620285034e-02 3.523061284795403481e-03 -1.087920833379030228e-02 2.034553140401840210e-01 9.159131906926631927e-03 -1.925751566886901855e-01 6.869010627269744873e-02 -1.072326973080635071e-01 -1.187960654497146606e-01 -4.289232194423675537e-02 -4.207655042409896851e-02 1.537452787160873413e-01 2.979494333267211914e-01 3.111091256141662598e-01 -2.104875147342681885e-01 4.033606350421905518e-01 -1.140142325311899185e-03 -3.434912860393524170e-01
1.836486607789993286e-01 -1.872909665107727051e-01 1.295262724161148071e-01 2.078510075807571411e-01 -6.794362515211105347e-02 -1.075693666934967041e-01 8.409672975540161133e-02 -7.138188183307647705e-02 -1.431493759155273438e-01 1.852661818265914917e-01 -1.760973930358886719e-01 1.007945314049720764e-01 6.649267394095659256e-03 -2.643252257257699966e-03 -3.012264370918273926e-01 -2.603069245815277100e-01 3.082349002361297607e-01 -3.283779323101043701e-02 -2.933456301689147949e-01 -6.509580463171005249e-02 -3.226950019598007202e-02 1.354413777589797974e-01 -3.268148051574826241e-03 3.914968669414520264e-02 2.869901657104492188e-01 8.904621005058288574e-02 3.613229393959045410e-01 -2.054581791162490845e-01 1.394879370927810669e-01 1.881585717201232910e-01 -2.487256377935409546e-01 3.517739474773406982e-02
1.448291987180709839e-01 -2.177162617444992065e-01 -4.257692024111747742e-02 1.477435380220413208e-01 7.924499362707138062e-02 -1.441517621278762817e-01 2.033306211233139038e-01 -1.010562926530838013e-01 2.471216171979904175e-01 7.705402374267578125e-02 -6.606309115886688232e-02 2.583779096603393555e-01 -6.381642073392868042e-02 -4.256667941808700562e-02 -1.165355369448661804e-02 -2.727072127163410187e-02 2.325646132230758667e-01 3.085584938526153564e-01 -3.677244186401367188e-01 -6.172937154769897461e-02 -1.656856536865234375e-01 6.496918946504592896e-02 1.597015112638473511e-01 -1.143770068883895874e-01 -1.894265785813331604e-02 2.501802146434783936e-01 4.272917807102203369e-01 -6.419857591390609741e-02 -1.414053980261087418e-02 1.829435080289840698e-01 -1.443988680839538574e-01 -1.473779678344726562e-01
1.375942677259445190e-01 -7.006900012493133545e-02 1.074737906455993652e-01 5.454298481345176697e-02 1.247065588831901550e-01 3.001418709754943848e-01 -1.418420970439910889e-01 3.397208452224731445e-02 9.724511206150054932e-02 3.089943528175354004e-01 -2.476964294910430908e-01 1.867727190256118774e-01 1.909592300653457642e-01 1.264566183090209961e-01 -1.079661771655082703e-01 4.066810384392738342e-02 2.703828513622283936e-01 -1.003778725862503052e-02 -3.695874512195587158e-01 -1.120947375893592834e-01 1.540886312723159790e-01 1.612257212400436401e-01 5.786944180727005005e-02 -1.714030355215072632e-01 -1.454137414693832397e-01 2.264038100838661194e-02 1.932313293218612671e-01 -2.141945809125900269e-01 -1.315219700336456299e-01 1.538298875093460083e-01 -1.513667404651641846e-02 -3.418840467929840088e-01
7.495369762182235718e-02 -1.230690330266952515e-01 3.874609768390655518e-01 -1.810519248247146606e-01 5.420037731528282166e-02 -3.209614157676696777e-01 -1.875239759683609009e-01 -2.972723357379436493e-02 -2.723755687475204468e-02 -3.221512585878372192e-02 -1.246972680091857910e-01 5.642499774694442749e-02 -3.051103465259075165e-02 1.232423782348632812e-01 -2.854143977165222168e-01 1.817840039730072021e-01 -7.061876356601715088e-02 -1.378114670515060425e-01 -2.514770925045013428e-01 -2.475734651088714600e-01 -7.210330665111541748e-02 1.496951133012771606e-01 -1.069438159465789795e-01 -3.544419631361961365e-02 -2.699237130582332611e-02 -1.239228434860706329e-02 3.740742206573486328e-01 -2.147325128316879272e-01 -1.315352767705917358e-01 1.030370816588401794e-01 1.770686060190200806e-01 -2.611122429370880127e-01
2.701439335942268372e-02 -2.324737980961799622e-02 3.187235295772552490e-01 5.672035366296768188e-02 -7.535411976277828217e-03 8.247922360897064209e-02 -3.417406976222991943e-01 -9.094646573066711426e-02 4.977409262210130692e-03 1.298855338245630264e-02 -4.492592439055442810e-02 3.929039090871810913e-02 4.628285393118858337e-02 1.515700370073318481e-01 -5.278893187642097473e-02 1.106346305459737778e-02 6.746071577072143555e-02 1.345341652631759644e-01 -2.585271000862121582e-01 -4.978524893522262573e-02 1.297250390052795410e-01 1.103685125708580017e-01 4.341224581003189087e-02 -2.325977683067321777e-01 -2.147776447236537933e-02 2.252147048711776733e-01 5.326071381568908691e-01 -5.175411701202392578e-02 3.903042152523994446e-02 6.475748866796493530e-02 1.514731440693140030e-02 -4.580290615558624268e-01
1.402357369661331177e-01 -2.153615951538085938e-01 9.549208916723728180e-03 -1.837420761585235596e-01 -1.876103281974792480e-01 5.062187835574150085e-02 -7.198350131511688232e-02 -1.523305326700210571e-01 1.544402837753295898e-01 2.341263592243194580e-01 8.424906432628631592e-02 -1.985063776373863220e-02 -1.561795797897502780e-04 -1.033931225538253784e-01 1.299989074468612671e-01 -2.254199422895908356e-02 -8.073694258928298950e-02 6.389711052179336548e-02 -3.085526823997497559e-01 -1.803161501884460449e-01 1.762990802526473999e-01 -1.736640483140945435e-01 2.548513114452362061e-01 -2.294730097055435181e-01 1.187332794070243835e-01 2.442695200443267822e-01 4.512748122215270996e-01 3.618988022208213806e-02 -2.122078239917755127e-01 1.662688106298446655e-01 -2.140387594699859619e-01 7.291279733180999756e-02
-1.046422123908996582e-01 -2.309475243091583252e-01 7.292711734771728516e-02 -1.459203846752643585e-02 1.488495618104934692e-01 7.560329884290695190e-02 8.369061350822448730e-02 -2.327505648136138916e-01 1.637196633964776993e-03 9.112840145826339722e-02 -1.412699669599533081e-01 8.651779592037200928e-02 -2.190783172845840454e-01 1.154828593134880066e-01 -1.444899439811706543e-01 -1.115226671099662781e-01 -7.972919940948486328e-02 9.107501804828643799e-02 8.960329741239547729e-02 -3.892804384231567383e-01 -6.357297301292419434e-03 8.658263832330703735e-02 -2.418901622295379639e-01 -1.099033132195472717e-01 -9.709033370018005371e-02 1.501215249300003052e-01 2.702660560607910156e-01 -5.126110315322875977e-01 -2.205080986022949219e-01 2.044813930988311768e-01 -1.033035479485988617e-02 -8.439200930297374725e-03
-6.866720970720052719e-03 -2.371447086334228516e-01 2.922584712505340576e-01 1.234092786908149719e-01 3.546068444848060608e-02 1.585654541850090027e-02 -1.414574831724166870e-01 -7.529147900640964508e-03 1.146320849657058716e-01 -1.177971139550209045e-01 -3.627455607056617737e-02 1.116539165377616882e-01 3.590470924973487854e-02 -5.131042003631591797e-02 -2.637302577495574951e-01 -3.145348047837615013e-03 -9.915093332529067993e-02 -6.956607848405838013e-02 -1.409666389226913452e-01 -1.025857403874397278e-01 -1.033097356557846069e-01 3.260260522365570068e-01 -1.562444418668746948e-01 1.622949689626693726e-01 -1.675267368555068970e-01 6.244209408760070801e-02 5.175910592079162598e-01 -6.584595143795013428e-02 -8.696593344211578369e-02 2.351558655500411987e-01 -5.146866291761398315e-02 -3.531507849693298340e-01
9.056381136178970337e-02 -7.632524520158767700e-02 2.121543735265731812e-01 -2.979254908859729767e-02 -2.295136302709579468e-01 -2.524706125259399414e-01 1.593082547187805176e-01 -3.923440873622894287e-01 -2.762079238891601562e-02 4.103649873286485672e-03 -3.067595064640045166e-01 3.676616847515106201e-01 -6.234323605895042419e-02 1.890184432268142700e-01 2.693870919756591320e-04 1.196583211421966553e-01 6.367234885692596436e-02 6.599093228578567505e-02 -3.052895963191986084e-01 3.250699490308761597e-02 2.562717199325561523e-01 -1.390521079301834106e-01 -1.671412140130996704e-01 -5.805843695998191833e-02 -5.025530606508255005e-02 8.114798367023468018e-02 1.451644748449325562e-01 -2.209657430648803711e-01 -1.437014043331146240e-01 -7.014405727386474609e-02 -5.670642107725143433e-02 -1.832358837127685547e-01
2.139139771461486816e-01 -4.275271203368902206e-03 1.266480833292007446e-01 5.368751659989356995e-02 -1.200563982129096985e-01 -2.883089482784271240e-01 -8.605221658945083618e-02 -3.693916276097297668e-02 -8.121833205223083496e-02 3.138396739959716797e-01 -1.348504722118377686e-01 3.276361823081970215e-01 -2.069154530763626099e-01 -2.576426267623901367e-01 -2.038356810808181763e-01 1.228059306740760803e-01 -7.166387885808944702e-02 3.583564758300781250e-01 -1.008128821849822998e-01 -2.776686847209930420e-01 5.878904834389686584e-02 4.634344950318336487e-02 -3.201725780963897705e-01 -2.824365906417369843e-02 -1.247392781078815460e-02 1.499204635620117188e-01 8.935710787773132324e-02 7.179602980613708496e-02 -1.189052835106849670e-01 3.265279904007911682e-02 4.938799887895584106e-02 -2.222708910703659058e-01
-1.215172186493873596e-02 8.319192379713058472e-02 2.032373398542404175e-01 2.834031879901885986e-01 -3.897026553750038147e-02 -6.147515773773193359e-02 -1.256785839796066284e-01 -6.497420370578765869e-02 -1.385740637779235840e-01 4.075672104954719543e-02 -4.042819440364837646e-01 -6.786398123949766159e-03 -4.382476955652236938e-02 9.755064547061920166e-02 7.914964854717254639e-02 -5.071755126118659973e-02 -2.100460380315780640e-01 -1.981668546795845032e-02 -3.643889725208282471e-01 -1.456827521324157715e-01 -2.271791361272335052e-02 -2.934302389621734619e-01 -1.116104945540428162e-01 1.807072460651397705e-01 -2.407786995172500610e-01 -1.733646728098392487e-03 1.190770864486694336e-01 -6.343549489974975586e-02 -4.538594484329223633e-01 8.314529806375503540e-02 -1.304804086685180664e-01 7.081551849842071533e-02
-1.687831617891788483e-02 -2.480973601341247559e-01 -6.341116130352020264e-02 3.038395345211029053e-01 -1.165102943778038025e-01 2.443998754024505615e-01 1.435042172670364380e-01 -2.676505595445632935e-02 1.161644384264945984e-01 1.343775838613510132e-01 -7.968129217624664307e-02 1.697278767824172974e-01 -2.236261032521724701e-02 -8.754851669073104858e-02 -9.011717140674591064e-02 1.574333757162094116e-01 9.627576172351837158e-02 2.576792798936367035e-02 -1.190779283642768860e-01 -5.616637319326400757e-02 -2.117299735546112061e-01 -2.318105101585388184e-01 -2.942994534969329834e-01 3.256647661328315735e-02 -5.624402686953544617e-02 2.264755368232727051e-01 2.910737097263336182e-01 3.371936455368995667e-02 -4.122241735458374023e-01 2.942586243152618408e-01 2.762434072792530060e-02 1.683067530393600464e-01
-1.037608981132507324e-01 -2.267394810914993286e-01 -5.230034142732620239e-02 1.167762875556945801e-01 -4.087610170245170593e-02 2.137432619929313660e-02 -1.468671262264251709e-01 -6.048382446169853210e-02 -1.847739517688751221e-01 6.077130511403083801e-02 -3.366416692733764648e-01 -1.067408174276351929e-02 -1.290450394153594971e-01 2.446340024471282959e-01 1.364680826663970947e-01 -7.234209217131137848e-03 7.692729681730270386e-02 1.756233125925064087e-01 -1.138742342591285706e-01 -1.067890375852584839e-01 1.300141662359237671e-01 -2.685094773769378662e-01 -1.442382335662841797e-01 7.703197747468948364e-02 -4.417716860771179199e-01 1.235586255788803101e-01 3.200684189796447754e-01 -2.825682759284973145e-01 -2.270552515983581543e-01 -1.251597553491592407e-01 -3.285799920558929443e-02 -9.877208620309829712e-02
1.802158504724502563e-01 -1.231075674295425415e-01 1.447005122900009155e-01 3.336960971355438232e-01 -3.453402221202850342e-02 -1.319846063852310181e-01 6.827028840780258179e-02 -5.110675469040870667e-02 -3.723753243684768677e-02 -6.577909737825393677e-02 -3.044773936271667480e-01 2.051300555467605591e-01 2.746504247188568115e-01 -7.222018390893936157e-02 -3.590158745646476746e-02 -3.717939928174018860e-02 1.270584911108016968e-01 2.922995686531066895e-01 1.622957736253738403e-02 3.551446646451950073e-02 6.053087115287780762e-02 -2.031257003545761108e-01 -1.357195526361465454e-01 -1.694037318229675293e-01 4.097652435302734375e-02 2.137420624494552612e-01 1.048007309436798096e-01 -3.075534403324127197e-01 9.074801951646804810e-02 4.161750674247741699e-01 1.875592619180679321e-01 -7.530441135168075562e-02
-2.249837517738342285e-01 6.911104172468185425e-02 1.234714016318321228e-01 3.758221566677093506e-01 -2.210184037685394287e-01 6.620625406503677368e-02 -1.208949908614158630e-01 -1.743957549333572388e-01 1.769236102700233459e-02 1.766872256994247437e-01 -2.352892160415649414e-01 5.189773812890052795e-02 -1.893728524446487427e-01 -3.271761238574981689e-01 -1.310119181871414185e-01 2.618848532438278198e-02 -4.507973045110702515e-02 -6.602834910154342651e-02 -2.019047886133193970e-01 6.101122871041297913e-02 -8.072387427091598511e-02 -2.191445082426071167e-01 1.981834322214126587e-01 1.892179995775222778e-01 -2.560867965221405029e-01 1.517465710639953613e-01 2.633159756660461426e-01 -1.721946299076080322e-01 -6.447052210569381714e-02 2.076103538274765015e-01 -7.456979900598526001e-02 -1.363846808671951294e-01
2.492186725139617920e-01 3.293691575527191162e-02 4.403542876243591309e-01 -6.075214967131614685e-02 -6.877201050519943237e-02 -1.190715283155441284e-01 -1.035595238208770752e-01 -1.165743768215179443e-01 -5.210293829441070557e-02 1.847870945930480957e-01 1.311504095792770386e-01 1.917154192924499512e-01 -1.014914065599441528e-01 1.205563172698020935e-01 2.665719687938690186e-01 8.132843673229217529e-02 -1.078217104077339172e-01 2.669547796249389648e-01 -3.458808064460754395e-01 2.061359398066997528e-02 1.133116558194160461e-01 1.602980308234691620e-02 2.309472672641277313e-02 -1.993288099765777588e-01 -8.445929735898971558e-02 6.081755831837654114e-02 3.755350112915039062e-01 5.714955553412437439e-02 -9.969272464513778687e-02 2.246109992265701294e-01 -1.574092805385589600e-01 -7.780361920595169067e-02
2.762534022331237793e-01 -2.630960643291473389e-01 -1.101208254694938660e-01 1.490705013275146484e-01 -1.101346835494041443e-01 -2.445881813764572144e-02 1.786756515502929688e-01 -2.287555038928985596e-01 1.853333562612533569e-01 8.247371762990951538e-02 2.960286103188991547e-02 3.147600293159484863e-01 3.118364606052637100e-03 1.278183609247207642e-01 -2.574114501476287842e-02 -1.647821813821792603e-01 3.987232223153114319e-02 2.991315424442291260e-01 -1.138309016823768616e-01 -1.376005709171295166e-01 -1.657707691192626953e-01 2.916425652801990509e-02 2.085108123719692230e-02 -4.790184274315834045e-02 -4.517145454883575439e-02 3.038077652454376221e-01 4.855615794658660889e-01 7.696029543876647949e-02 -1.093264445662498474e-01 1.770895421504974365e-01 -5.400220304727554321e-02 -3.984730690717697144e-02
-1.720323413610458374e-01 9.895751625299453735e-02 1.664261817932128906e-01 2.398054897785186768e-01 -1.447242200374603271e-01 1.171609908342361450e-01 -1.103758662939071655e-01 -1.547000855207443237e-01 -5.469965934753417969e-02 3.143482506275177002e-01 -2.419347614049911499e-01 8.514548093080520630e-02 -3.625349700450897217e-01 -1.498845517635345459e-01 -6.057192385196685791e-02 3.275491669774055481e-02 -1.902514882385730743e-02 1.827988540753722191e-03 -1.731895059347152710e-01 -9.836689382791519165e-02 7.321792095899581909e-02 -1.927564591169357300e-01 -6.712268292903900146e-02 -2.307871431112289429e-01 -3.348868191242218018e-01 1.542563587427139282e-01 1.551338583230972290e-01 9.465282410383224487e-02 4.759218543767929077e-02 3.899529278278350830e-01 1.129751186817884445e-02 -1.210270896553993225e-01
-6.904315948486328125e-02 -6.501924246549606323e-02 1.394013017416000366e-01 6.794525682926177979e-02 -1.207119971513748169e-01 2.425980567932128906e-01 4.424257278442382812e-01 -1.347927898168563843e-01 -4.075432568788528442e-02 9.678566455841064453e-02 3.057408705353736877e-02 1.458772867918014526e-01 2.597721666097640991e-02 1.466934829950332642e-01 -3.432779908180236816e-01 -8.367241173982620239e-02 1.183363609015941620e-02 1.462757140398025513e-01 -1.517245173454284668e-01 8.257283270359039307e-02 -6.872019171714782715e-02 -9.389290958642959595e-02 1.956288889050483704e-02 7.298118621110916138e-02 -1.001320779323577881e-01 2.372228801250457764e-01 1.714233011007308960e-01 -7.601980119943618774e-02 3.324586525559425354e-02 4.889837801456451416e-01 1.526276469230651855e-01 -2.524860203266143799e-01
-1.674041897058486938e-01 7.490149140357971191e-02 1.824942827224731445e-01 1.240205019712448120e-02 -3.187451958656311035e-01 -1.382321119308471680e-01 7.297057658433914185e-02 -1.360166221857070923e-01 4.142502322793006897e-02 2.835393846035003662e-01 -2.362685352563858032e-01 -2.468957453966140747e-01 -1.883800178766250610e-01 -1.029379107058048248e-02 1.409593522548675537e-01 5.418729782104492188e-02 -8.848637342453002930e-02 -3.695740178227424622e-02 -1.792072206735610962e-01 -1.989456713199615479e-01 -2.206813097000122070e-01 1.413354128599166870e-01 -6.172894686460494995e-02 -1.030936464667320251e-02 -3.400090932846069336e-01 -1.249455101788043976e-02 3.149356544017791748e-01 -1.800878047943115234e-01 -7.245651632547378540e-02 2.892191112041473389e-01 2.014377117156982422e-01 2.738597989082336426e-02
2.407125383615493774e-02 -3.148409351706504822e-02 -2.260358538478612900e-03 -8.998535573482513428e-02 -3.264700770378112793e-01 -7.909228652715682983e-02 3.429641481488943100e-03 1.201426908373832703e-01 -1.062512770295143127e-02 9.900476783514022827e-02 -4.482969641685485840e-01 1.547920852899551392e-01 -5.542060825973749161e-03 -3.079913184046745300e-02 1.592828333377838135e-01 2.064968347549438477e-01 -3.301880508661270142e-02 4.887884482741355896e-02 -1.781999766826629639e-01 -8.057568967342376709e-02 3.620936274528503418e-01 1.456774957478046417e-02 -2.427693642675876617e-02 1.972260475158691406e-01 -2.277717441320419312e-01 3.221673369407653809e-01 6.560363620519638062e-02 -1.985614448785781860e-01 -1.271463632583618164e-01 2.662667930126190186e-01 -1.088708266615867615e-02 -2.451163679361343384e-01
1.625116467475891113e-01 -1.522153615951538086e-02 -2.241129614412784576e-02 1.166393533349037170e-01 -2.838267385959625244e-01 -1.410844624042510986e-01 2.346640825271606445e-02 2.246742881834506989e-02 2.118995413184165955e-02 1.965701878070831299e-01 -2.568776905536651611e-01 2.022848278284072876e-01 -1.716993451118469238e-01 -4.732951521873474121e-02 -5.470102652907371521e-02 2.615882782265543938e-03 3.291057795286178589e-02 4.553567245602607727e-02 -4.818740189075469971e-01 -1.533831059932708740e-01 3.473984301090240479e-01 1.350823044776916504e-01 -3.136799335479736328e-01 2.705474197864532471e-02 -2.488903850317001343e-01 4.275745153427124023e-02 2.981242537498474121e-02 -2.784736454486846924e-01 -1.614824831485748291e-01 4.795780405402183533e-02 -9.609831124544143677e-02 -1.585880666971206665e-02
-9.495239704847335815e-03 -7.949932664632797241e-02 2.846073806285858154e-01 1.337327510118484497e-01 -3.334606885910034180e-01 1.782726943492889404e-01 1.488946825265884399e-01 -1.762033551931381226e-01 3.329096436500549316e-01 6.502921134233474731e-02 -9.666476398706436157e-02 -2.492568455636501312e-02 1.105198413133621216e-01 -2.997190356254577637e-01 -1.113390699028968811e-01 1.105610802769660950e-01 2.140593975782394409e-01 1.141141727566719055e-01 -2.434752136468887329e-01 -1.001375168561935425e-01 -6.255107372999191284e-02 2.450692802667617798e-01 1.196721419692039490e-01 7.599682360887527466e-02 -2.283331304788589478e-01 1.699423789978027344e-01 1.403688788414001465e-01 -9.068779647350311279e-02 -2.855248749256134033e-01 1.102924272418022156e-01 1.473126411437988281e-01 -1.013243794441223145e-01
-2.011429667472839355e-01 -1.426354050636291504e-01 6.761574745178222656e-02 1.687541157007217407e-01 -3.198020532727241516e-02 -1.197438910603523254e-01 2.208043187856674194e-01 -3.613938391208648682e-01 -9.695092588663101196e-02 2.320010066032409668e-01 8.553282357752323151e-03 2.334163896739482880e-02 -9.092445671558380127e-02 1.183877065777778625e-01 -1.476329565048217773e-02 2.349936775863170624e-02 1.145835407078266144e-02 2.079582363367080688e-01 -8.373975753784179688e-02 -1.244567111134529114e-01 2.135082930326461792e-01 1.435596793889999390e-01 1.670630089938640594e-02 -2.711020410060882568e-01 -3.409262001514434814e-01 -2.308907806873321533e-01 1.547164767980575562e-01 -3.971364349126815796e-02 -2.418997138738632202e-01 4.028262197971343994e-01 1.122414413839578629e-02 5.209614336490631104e-02
-1.242020949721336365e-01 -7.366539537906646729e-02 9.105219691991806030e-02 5.411127954721450806e-02 -2.764457166194915771e-01 -8.214395493268966675e-02 -7.725794799625873566e-03 -1.396461725234985352e-01 6.664782762527465820e-02 1.665840446949005127e-01 -6.905771046876907349e-02 -1.149555072188377380e-01 -3.136150240898132324e-01 9.315069764852523804e-03 -6.010866910219192505e-02 -4.922731965780258179e-02 8.720049262046813965e-02 -1.911060065031051636e-01 -9.442311525344848633e-02 -2.091407477855682373e-01 9.884258732199668884e-03 -1.691306680440902710e-01 -4.421271011233329773e-02 -1.136797294020652771e-01 -1.046846807003021240e-01 -8.385247737169265747e-02 1.414843201637268066e-01 -1.894897669553756714e-01 -2.890340089797973633e-01 5.945952534675598145e-01 2.181259244680404663e-01 -1.077295318245887756e-01
-9.949858300387859344e-03 -6.194770708680152893e-02 1.580333858728408813e-01 -9.080743789672851562e-02 -1.799192428588867188e-01 -5.358294397592544556e-02 -2.953600510954856873e-02 -2.692296802997589111e-01 -6.415881216526031494e-03 -3.302903100848197937e-02 -2.463487237691879272e-01 1.963895410299301147e-01 -9.004838019609451294e-02 4.523553699254989624e-02 1.358901113271713257e-01 -9.650424867868423462e-02 4.012668877840042114e-02 3.405912518501281738e-01 -1.954592168331146240e-01 -1.373430062085390091e-02 2.707082629203796387e-01 -1.661472171545028687e-01 -9.857835620641708374e-02 1.938746422529220581e-01 -4.929323494434356689e-01 1.852881610393524170e-01 1.974041759967803955e-01 -6.854087114334106445e-02 -1.361134350299835205e-01 8.851175755262374878e-02 -2.470928281545639038e-01 5.767454952001571655e-02
2.835328876972198486e-01 -2.291508167982101440e-01 -7.013616710901260376e-02 -1.358518600463867188e-01 -2.614982426166534424e-01 -9.520462900400161743e-02 1.426076591014862061e-01 -2.060449570417404175e-01 7.580737769603729248e-02 9.927581995725631714e-02 -1.692253351211547852e-01 3.760957121849060059e-01 1.010140106081962585e-01 4.151311889290809631e-02 -7.876491546630859375e-02 2.188950777053833008e-01 1.963737905025482178e-01 2.286144644021987915e-01 -2.912355363368988037e-01 -7.814954034984111786e-03 1.636671870946884155e-01 1.574457995593547821e-02 -6.228219345211982727e-02 -2.720328867435455322e-01 -1.813978254795074463e-01 -2.156970649957656860e-02 1.272169947624206543e-01 -1.541019976139068604e-01 -8.030367642641067505e-02 1.041517555713653564e-01 -1.785783655941486359e-02 -2.832213938236236572e-01
3.162028491497039795e-01 -5.747695639729499817e-02 3.356264233589172363e-01 -4.450212046504020691e-02 -2.223761081695556641e-01 5.664685275405645370e-03 4.387522861361503601e-02 2.708692569285631180e-03 -1.095413882285356522e-02 7.928811013698577881e-02 1.022243648767471313e-01 2.104667723178863525e-01 -2.093324810266494751e-01 -1.560068130493164062e-01 -1.222765222191810608e-01 -9.520602971315383911e-02 1.682050973176956177e-01 1.781782507896423340e-01 -1.234902217984199524e-01 -4.568584859371185303e-01 -2.114899689331650734e-03 -5.902381986379623413e-02 -3.341165184974670410e-01 -2.407548129558563232e-01 -1.081558763980865479e-01 7.452799379825592041e-02 1.762501150369644165e-01 9.658065624535083771e-03 4.541213065385818481e-02 2.336537390947341919e-01 1.187056750059127808e-01 -3.305312246084213257e-02
2.116319090127944946e-01 -5.515768751502037048e-02 9.328670054674148560e-02 2.147765755653381348e-01 -7.495536655187606812e-02 -7.474076002836227417e-02 9.808476269245147705e-02 -4.511373639106750488e-01 8.124647662043571472e-03 1.120045930147171021e-01 -1.757766157388687134e-01 -3.719128295779228210e-02 1.780343651771545410e-01 -1.791508644819259644e-01 -4.855536296963691711e-02 -1.054475232958793640e-01 -5.897518247365951538e-02 1.880204975605010986e-01 -3.040993027389049530e-02 -2.524764835834503174e-01 -1.588642150163650513e-01 -6.567128747701644897e-02 2.085520923137664795e-01 -3.060997128486633301e-01 9.488889575004577637e-02 -3.793270513415336609e-02 2.523472011089324951e-01 -2.357580065727233887e-01 -1.338623911142349243e-01 3.635903596878051758e-01 2.657815814018249512e-02 7.785271853208541870e-03
-1.693319343030452728e-02 -1.440498530864715576e-01 1.239088252186775208e-01 5.529410392045974731e-02 8.953680098056793213e-02 6.790714710950851440e-02 -1.568360924720764160e-01 -9.027469903230667114e-02 1.150619685649871826e-01 2.136213034391403198e-01 -1.843890547752380371e-01 2.298782765865325928e-01 1.109584867954254150e-01 7.444790750741958618e-02 -9.300527721643447876e-02 3.058335743844509125e-02 2.562517523765563965e-01 -5.763192847371101379e-02 -4.253587722778320312e-01 -2.221412211656570435e-01 1.234791725873947144e-01 5.642832443118095398e-02 2.200162708759307861e-01 -3.626231849193572998e-01 -6.576626002788543701e-02 1.773238629102706909e-01 7.911583781242370605e-02 -1.804361194372177124e-01 -2.083461135625839233e-01 1.209252923727035522e-01 -9.301302582025527954e-02 -3.211781382560729980e-01
2.332580983638763428e-01 -3.250241279602050781e-01 3.110862970352172852e-01 -1.368151307106018066e-01 1.460290234535932541e-02 8.975154906511306763e-02 6.624125689268112183e-02 -9.204828739166259766e-02 -1.193169504404067993e-02 -1.474460214376449585e-01 -2.720079421997070312e-01 1.516593545675277710e-01 1.529602520167827606e-02 8.841273933649063110e-02 -2.185649871826171875e-01 4.990748316049575806e-02 -1.709551960229873657e-01 -1.465599834918975830e-01 -1.593088507652282715e-01 2.890932187438011169e-02 -7.753549516201019287e-02 1.163418740034103394e-01 1.593456864356994629e-01 -1.451053321361541748e-01 -1.448267251253128052e-01 2.575820982456207275e-01 4.361191093921661377e-01 1.965883746743202209e-02 -1.721827685832977295e-02 1.522381901741027832e-01 -1.464414224028587341e-02 -2.857140302658081055e-01
-1.190208792686462402e-01 -2.941706031560897827e-02 3.858798649162054062e-03 1.240896806120872498e-01 6.824867427349090576e-02 -6.520342081785202026e-02 1.026198565959930420e-01 -3.347081840038299561e-01 -2.538043558597564697e-01 2.463637590408325195e-01 -2.344289794564247131e-02 5.369075760245323181e-02 -2.339574694633483887e-01 1.731745451688766479e-01 -5.204387754201889038e-02 -1.789356172084808350e-01 -8.094994723796844482e-02 3.097732961177825928e-01 -2.520508468151092529e-01 -1.048189252614974976e-01 2.368910312652587891e-01 4.747025296092033386e-02 9.652886539697647095e-03 -2.809303998947143555e-01 -2.227127850055694580e-01 -2.210742980241775513e-01 1.222354918718338013e-01 -2.507553696632385254e-01 -1.636861711740493774e-01 2.508944869041442871e-01 6.505294144153594971e-02 -7.353452593088150024e-02
-2.935867607593536377e-01 -2.545829303562641144e-02 5.294489860534667969e-01 -3.356148302555084229e-02 -2.880480587482452393e-01 -1.001695916056632996e-01 -1.065282970666885376e-01 -2.859175801277160645e-01 7.467166334390640259e-02 2.116956859827041626e-01 -1.994269937276840210e-01 5.902005732059478760e-02 9.871072322130203247e-02 -1.021323129534721375e-01 -9.194393455982208252e-02 -2.763233333826065063e-02 -1.269660796970129013e-02 1.506600677967071533e-01 6.161719933152198792e-02 -4.452068358659744263e-02 -1.945330649614334106e-01 5.076096206903457642e-02 -7.980830036103725433e-03 1.074748858809471130e-02 -1.073323339223861694e-01 2.146356254816055298e-01 8.723468333482742310e-02 -7.811195682734251022e-03 -1.923920065164566040e-01 3.639375269412994385e-01 -9.127072989940643311e-02 -1.014057248830795288e-01
1.492066085338592529e-01 2.323438823223114014e-01 2.088746428489685059e-01 1.537423133850097656e-01 -2.107790708541870117e-01 1.315063685178756714e-01 8.826014399528503418e-02 -2.820270955562591553e-01 4.725299403071403503e-02 8.469459414482116699e-02 -1.940225809812545776e-02 -1.021987944841384888e-01 -1.822172552347183228e-01 -1.248059794306755066e-02 -2.899121642112731934e-01 -1.905176229774951935e-02 1.120350090786814690e-03 1.934154629707336426e-01 -2.672694325447082520e-01 2.916036173701286316e-02 -6.203299388289451599e-02 1.291300170123577118e-02 -2.176561653614044189e-01 7.794292271137237549e-02 -1.851917952299118042e-01 2.425821423530578613e-01 2.810240350663661957e-02 -3.766821026802062988e-01 -2.194631546735763550e-01 3.380379676818847656e-01 5.358915310353040695e-03 -6.322719156742095947e-02
1.632062345743179321e-01 -1.077187880873680115e-01 2.782958149909973145e-01 -8.644002489745616913e-03 -5.933027341961860657e-02 -1.817049086093902588e-01 1.458296477794647217e-01 -1.728898659348487854e-02 6.812744587659835815e-02 2.207251936197280884e-01 8.441468328237533569e-02 2.518066763877868652e-01 -2.053111791610717773e-01 -2.979939579963684082e-01 -1.586425155401229858e-01 -1.350695081055164337e-02 1.006216779351234436e-01 2.777252495288848877e-01 -1.005998253822326660e-01 -2.932603657245635986e-01 1.866758018732070923e-01 -4.088914394378662109e-02 -2.241245359182357788e-01 -2.095921337604522705e-01 -1.201841458678245544e-01 1.071028932929039001e-01 2.600938379764556885e-01 1.094016060233116150e-01 -4.971471428871154785e-02 1.344984322786331177e-01 3.190620243549346924e-01 -6.313207000494003296e-02
1.392426714301109314e-02 -4.218716919422149658e-02 2.229271084070205688e-01 -6.412757188081741333e-02 2.245885878801345825e-01 1.383229792118072510e-01 2.736556828022003174e-01 -1.692943423986434937e-01 1.243325844407081604e-01 4.872531816363334656e-02 -1.361212134361267090e-01 7.052768766880035400e-02 1.131253167986869812e-01 -5.949142947793006897e-02 -2.836243212223052979e-01 -3.976520895957946777e-02 4.745402932167053223e-02 1.504937261343002319e-01 -5.762953311204910278e-02 -2.110806852579116821e-02 1.511017084121704102e-01 3.079479560256004333e-02 -1.104310899972915649e-01 -1.646829545497894287e-01 9.780867397785186768e-02 1.714890599250793457e-01 3.429863154888153076e-01 -3.764275312423706055e-01 -3.343183919787406921e-02 4.764282107353210449e-01 -7.459478825330734253e-02 8.751680701971054077e-02
-1.269818246364593506e-01 -3.407979011535644531e-02 3.262228667736053467e-01 1.562082171440124512e-01 1.805272102355957031e-01 8.653612434864044189e-02 1.944092363119125366e-01 -1.709112524986267090e-01 1.986827552318572998e-01 -2.363549731671810150e-02 -1.461693346500396729e-01 1.296550631523132324e-01 -8.175560832023620605e-02 -3.890084847807884216e-02 -1.732006818056106567e-01 -7.250408828258514404e-02 1.943070888519287109e-01 2.885017096996307373e-01 -3.169753253459930420e-01 1.202985495328903198e-01 1.541530042886734009e-01 1.808393448591232300e-01 -9.143937379121780396e-02 -6.273639202117919922e-02 -7.309492677450180054e-02 2.610863149166107178e-01 1.346146762371063232e-01 -1.819385290145874023e-01 3.371417522430419922e-02 4.013146460056304932e-01 -5.479205399751663208e-03 1.774754375219345093e-01
1.545984856784343719e-02 -2.374664545059204102e-01 1.009881719946861267e-01 3.824661374092102051e-01 -2.371194362640380859e-01 5.392251536250114441e-02 -2.783091664314270020e-01 -5.016211420297622681e-02 6.969381123781204224e-02 9.332592785358428955e-02 -2.722793817520141602e-01 3.748518228530883789e-02 5.086606740951538086e-02 -1.974672675132751465e-01 1.176189556717872620e-01 -1.314948797225952148e-01 1.043401658535003662e-01 5.454951524734497070e-02 7.897149771451950073e-02 -3.235242068767547607e-01 7.444962859153747559e-02 -2.339006811380386353e-01 -2.929058372974395752e-01 8.634756505489349365e-02 -3.215734362602233887e-01 -1.003173924982547760e-02 1.483332365751266479e-01 -1.495987623929977417e-01 -1.001368612051010132e-01 2.172044217586517334e-01 4.742190614342689514e-02 -1.888533309102058411e-02
-1.695745438337326050e-02 -2.407858613878488541e-03 3.979263901710510254e-01 -1.434903405606746674e-02 -1.429082751274108887e-01 -4.019270185381174088e-03 -1.463142596185207367e-02 -1.240749880671501160e-01 7.323191966861486435e-03 8.339267969131469727e-02 4.096014797687530518e-02 1.959603875875473022e-01 -2.643200755119323730e-01 -6.883936375379562378e-02 -2.587061934173107147e-02 -1.652052849531173706e-01 5.757665261626243591e-02 1.349130868911743164e-01 4.808252304792404175e-02 -4.345490932464599609e-01 2.317473739385604858e-01 -1.124473810195922852e-01 -3.510244786739349365e-01 -2.357238531112670898e-01 -1.499066203832626343e-01 -4.435430839657783508e-02 2.086101472377777100e-01 5.085068196058273315e-02 -2.053718566894531250e-01 2.816607654094696045e-01 2.874213643372058868e-02 6.913178414106369019e-02
-3.622499480843544006e-02 -1.748654097318649292e-01 2.984630763530731201e-01 1.852326542139053345e-01 -6.695698015391826630e-03 -1.142407804727554321e-01 -1.164708957076072693e-01 -3.535037934780120850e-01 -1.596394479274749756e-01 1.492339968681335449e-01 4.116494953632354736e-02 -1.013083979487419128e-01 -2.938705086708068848e-01 -1.798116266727447510e-01 1.198824401944875717e-02 2.822940349578857422e-01 2.621133811771869659e-02 3.053204417228698730e-01 2.032018005847930908e-01 -9.828411275520920753e-04 9.481084346771240234e-02 1.319864485412836075e-02 -5.406380817294120789e-02 -1.476664282381534576e-02 -1.743033379316329956e-01 4.705281555652618408e-02 3.469498157501220703e-01 -2.416511997580528259e-02 -1.162049844861030579e-01 3.241572678089141846e-01 8.474113792181015015e-02 8.962662518024444580e-02
-2.756487727165222168e-01 -3.290269896388053894e-02 -4.514467343688011169e-02 1.686837673187255859e-01 -3.893592581152915955e-02 1.114591360092163086e-01 1.437885612249374390e-01 -2.398024350404739380e-01 1.279424875974655151e-01 1.733754724264144897e-01 -1.309231519699096680e-01 2.577042281627655029e-01 -7.586931437253952026e-02 1.429104954004287720e-01 -5.434758216142654419e-02 -7.615967094898223877e-02 -1.233487054705619812e-01 -1.127046868205070496e-01 -1.826644986867904663e-01 -1.813177168369293213e-01 2.959768176078796387e-01 1.013964638113975525e-01 2.084988504648208618e-01 1.108996048569679260e-01 -2.986685335636138916e-01 8.301849663257598877e-02 1.659857779741287231e-01 -1.741984486579895020e-01 -3.698641061782836914e-01 1.542676389217376709e-01 7.910203188657760620e-02 -2.583582997322082520e-01
-1.834533959627151489e-01 6.830674246884882450e-04 -6.217842176556587219e-02 -3.737828508019447327e-02 -1.263531744480133057e-01 1.978061795234680176e-01 -6.487322598695755005e-02 -1.782403141260147095e-01 1.388803273439407349e-01 1.092079281806945801e-01 -1.027538403868675232e-01 3.599917590618133545e-01 9.302981197834014893e-02 -2.118785828351974487e-01 -3.937591314315795898e-01 -1.714764982461929321e-01 -1.630642265081405640e-02 5.479061603546142578e-02 -4.064172208309173584e-01 -2.500633597373962402e-01 -3.780419006943702698e-02 5.817380547523498535e-02 6.719702505506575108e-04 -2.109918296337127686e-01 -3.000998795032501221e-01 1.131363958120346069e-01 1.470865011215209961e-01 1.127240359783172607e-01 -9.914779663085937500e-02 1.449245959520339966e-01 9.212469309568405151e-02 -6.179996207356452942e-02
-2.559591829776763916e-02 1.819479763507843018e-01 2.148361802101135254e-01 8.990201354026794434e-02 -3.272860944271087646e-01 7.241901941597461700e-03 -1.031522452831268311e-02 -1.234548464417457581e-01 -1.482940465211868286e-01 2.204562574625015259e-01 -1.068354994058609009e-01 -2.598420977592468262e-01 -1.998923122882843018e-01 1.295951455831527710e-01 1.324209943413734436e-02 -4.280591383576393127e-04 -1.491309851408004761e-01 1.436701118946075439e-01 -3.371686674654483795e-03 -1.469964683055877686e-01 -1.046926602721214294e-01 -1.509256474673748016e-02 -1.480206549167633057e-01 -2.186566740274429321e-01 -2.267781347036361694e-01 1.709626615047454834e-01 4.490213394165039062e-01 3.500542417168617249e-02 -2.004093378782272339e-01 2.670955061912536621e-01 1.880462169647216797e-01 8.519632369279861450e-02
1.599218547344207764e-01 -1.820425391197204590e-01 -7.984149456024169922e-02 1.739051789045333862e-01 4.294852167367935181e-02 -1.192304119467735291e-01 1.025399267673492432e-01 -2.233271896839141846e-01 1.977999508380889893e-01 7.561071775853633881e-03 -1.619294285774230957e-02 1.810768246650695801e-01 -6.532631814479827881e-02 -4.658124968409538269e-02 2.103661000728607178e-02 -3.811851516366004944e-02 3.123019933700561523e-01 2.371826767921447754e-01 -2.876477241516113281e-01 -8.214045315980911255e-02 -2.255146205425262451e-01 -5.626434087753295898e-02 7.714012265205383301e-02 -1.817558854818344116e-01 1.004160474985837936e-02 2.936528027057647705e-01 4.279848635196685791e-01 9.712190926074981689e-02 -4.509640857577323914e-02 2.184145152568817139e-01 -1.693975627422332764e-01 -2.323717474937438965e-01
1.916191577911376953e-01 -8.900986611843109131e-02 1.121365725994110107e-01 -8.393900096416473389e-02 -4.537066072225570679e-02 -2.233053371310234070e-02 2.722807824611663818e-01 -2.689329981803894043e-01 -2.429122664034366608e-02 5.167925357818603516e-02 -3.388047590851783752e-02 5.779910087585449219e-02 -8.726357668638229370e-02 1.960367560386657715e-01 -2.860320210456848145e-01 -1.836887151002883911e-01 1.859835386276245117e-01 3.389520347118377686e-01 -3.179609179496765137e-01 1.393654346466064453e-01 -8.928329497575759888e-02 -6.128636375069618225e-02 1.032993942499160767e-02 2.559761703014373779e-02 3.461034595966339111e-02 1.566187590360641479e-01 1.948051303625106812e-01 -1.939192563295364380e-01 -1.006391942501068115e-01 3.374366760253906250e-01 -1.982896029949188232e-01 -2.651189863681793213e-01
-2.864295244216918945e-01 -2.170911803841590881e-02 1.300156116485595703e-01 1.778417825698852539e-02 -2.643283605575561523e-01 -1.129077672958374023e-01 -1.796148270368576050e-01 -2.327032834291458130e-01 -1.967488043010234833e-02 1.193070486187934875e-01 -2.298128753900527954e-01 2.033053785562515259e-01 -2.290251404047012329e-01 -6.894208490848541260e-02 6.718949973583221436e-02 1.011705473065376282e-01 4.782319813966751099e-02 -1.107192263007164001e-01 1.712018391117453575e-03 -3.905138373374938965e-02 -5.793513264507055283e-03 2.577305212616920471e-02 9.684364497661590576e-02 -2.065353691577911377e-01 -2.251687347888946533e-01 1.312206536531448364e-01 1.819222271442413330e-01 -9.807979315519332886e-02 -1.016872897744178772e-01 5.542688965797424316e-01 -3.590755537152290344e-02 -2.285321056842803955e-01
-3.172303736209869385e-01 -2.054888308048248291e-01 3.023752868175506592e-01 1.183007657527923584e-01 -1.660334616899490356e-01 3.042317628860473633e-01 -1.815960258245468140e-01 -1.305041909217834473e-01 9.462140500545501709e-02 1.641782969236373901e-01 -6.239365786314010620e-02 1.305270195007324219e-01 -2.531747519969940186e-01 -2.559252083301544189e-01 -1.499874740839004517e-01 -1.341565102338790894e-01 -1.687847375869750977e-01 1.398750543594360352e-01 -7.172593474388122559e-02 -7.063961029052734375e-02 -6.161244213581085205e-02 1.870670318603515625e-01 -2.196089923381805420e-01 -2.680561505258083344e-02 -6.522697210311889648e-02 1.142236739397048950e-01 2.437743097543716431e-01 -8.893401920795440674e-02 -1.464993804693222046e-01 2.953605651855468750e-01 1.213399693369865417e-01 2.585336379706859589e-02
8.231434971094131470e-02 -7.751084119081497192e-02 1.202183738350868225e-01 1.476479470729827881e-01 5.153460800647735596e-02 8.959288150072097778e-02 -1.085014790296554565e-01 -3.306291699409484863e-01 -7.550213485956192017e-02 8.609373122453689575e-02 -3.673554658889770508e-01 -6.391903012990951538e-02 2.367959320545196533e-01 -1.595566272735595703e-01 -3.092277646064758301e-01 -1.190216019749641418e-01 -3.240641653537750244e-01 1.337190866470336914e-01 -4.306391999125480652e-02 -1.475448608398437500e-01 -3.792708739638328552e-02 -9.467879682779312134e-02 1.553817242383956909e-01 2.108625024557113647e-01 -1.136960461735725403e-01 3.734212741255760193e-02 2.955771982669830322e-01 -2.502710521221160889e-01 -2.301666885614395142e-01 1.512519270181655884e-01 9.593245387077331543e-02 -2.855268493294715881e-02
2.392262667417526245e-01 -1.971766948699951172e-01 -3.834647685289382935e-02 -1.749341189861297607e-01 -1.220272481441497803e-01 -1.080737486481666565e-01 2.379837259650230408e-02 -2.193652838468551636e-01 3.492149710655212402e-02 1.799090057611465454e-01 -2.058714628219604492e-01 2.157708555459976196e-01 -4.136796295642852783e-02 1.112450510263442993e-01 -1.787069588899612427e-01 1.088730543851852417e-01 2.240519672632217407e-01 -2.053828537464141846e-02 -3.666740953922271729e-01 -2.824501693248748779e-01 1.128855198621749878e-01 -1.758885234594345093e-01 1.463140249252319336e-01 -2.344485372304916382e-01 -8.642651140689849854e-02 9.752795100212097168e-03 -3.430140390992164612e-02 -1.743315309286117554e-01 -9.519180655479431152e-02 1.877692341804504395e-01 -6.027001515030860901e-02 -3.796991407871246338e-01
2.232438325881958008e-01 -1.031584665179252625e-01 9.721952676773071289e-02 -1.437678583897650242e-03 -1.566845029592514038e-01 1.646689474582672119e-01 1.325646936893463135e-01 6.534198671579360962e-02 1.078193709254264832e-01 4.183928668498992920e-01 -3.630970790982246399e-02 2.458951324224472046e-01 -1.743107736110687256e-01 1.347162425518035889e-01 -3.264724016189575195e-01 3.425792232155799866e-02 -8.757606893777847290e-02 8.246530592441558838e-02 -1.969983130693435669e-01 -7.721394300460815430e-02 -1.346518248319625854e-01 -1.586458981037139893e-01 -1.713880449533462524e-01 1.492663752287626266e-02 -2.602008916437625885e-02 7.349567860364913940e-02 4.911716282367706299e-01 -1.018716394901275635e-01 -2.939378470182418823e-02 -3.941875323653221130e-02 7.827060669660568237e-02 -2.311280518770217896e-01
-1.567719429731369019e-01 -6.816615164279937744e-02 -7.357986643910408020e-03 1.317827589809894562e-02 -1.934435963630676270e-01 1.484542042016983032e-01 -5.291172768920660019e-03 -9.582974761724472046e-02 1.524467617273330688e-01 1.767369806766510010e-01 -2.006059288978576660e-01 1.032949909567832947e-01 -2.908136546611785889e-01 1.263198554515838623e-01 -1.510881185531616211e-01 -2.540983259677886963e-01 8.365973830223083496e-02 -1.073228418827056885e-01 -8.704483509063720703e-02 -2.405375689268112183e-01 -1.756413094699382782e-02 -1.871714591979980469e-01 1.658204048871994019e-01 -2.716836333274841309e-01 -1.245239078998565674e-01 -5.549813807010650635e-02 2.013533860445022583e-01 -1.886176466941833496e-01 -9.107425063848495483e-02 5.303494334220886230e-01 4.190815985202789307e-02 4.400492459535598755e-02
-1.322936862707138062e-01 -6.209564581513404846e-02 2.811564505100250244e-01 2.305221259593963623e-01 -1.234275624155998230e-01 2.823014855384826660e-01 -1.025195941329002380e-01 -4.570242762565612793e-02 9.066244959831237793e-02 1.682597100734710693e-01 -3.420937061309814453e-01 1.675558835268020630e-01 2.581402845680713654e-02 -1.648221611976623535e-01 -1.241899803280830383e-01 -2.887561544775962830e-02 1.205393001437187195e-01 1.735900491476058960e-01 -8.488399535417556763e-02 9.437507390975952148e-02 -1.246830299496650696e-01 1.889909058809280396e-01 -2.225950546562671661e-02 1.666270792484283447e-01 -2.938371598720550537e-01 1.462386548519134521e-01 2.171760052442550659e-01 1.300421506166458130e-01 -4.066907465457916260e-01 9.427030384540557861e-02 2.447701059281826019e-02 1.619176268577575684e-01
-9.753627330064773560e-02 -1.202812418341636658e-01 1.723168790340423584e-01 4.969541728496551514e-02 1.142422035336494446e-01 1.216598972678184509e-01 2.244414202868938446e-02 -2.193991839885711670e-01 -9.965789318084716797e-02 2.113949507474899292e-02 -3.554826676845550537e-01 -1.967735774815082550e-02 1.923066228628158569e-01 -1.790906786918640137e-01 -2.239495217800140381e-01 -5.887736380100250244e-02 -1.844240278005599976e-01 1.562534719705581665e-01 -1.466018110513687134e-01 -2.340107411146163940e-01 2.950314804911613464e-02 -4.152543842792510986e-02 9.713463485240936279e-02 2.881088852882385254e-01 -1.694720238447189331e-01 -4.539744928479194641e-02 2.853697836399078369e-01 -4.107560515403747559e-01 -2.065331637859344482e-01 2.067244946956634521e-01 9.848838299512863159e-02 -4.253297671675682068e-02
7.220960408449172974e-02 6.071410328149795532e-02 1.657548397779464722e-01 -8.352423319593071938e-04 -1.516369879245758057e-01 -8.567868173122406006e-02 -3.351641595363616943e-01 1.742729917168617249e-02 -4.148698970675468445e-02 1.731739640235900879e-01 -1.192531660199165344e-01 3.065276443958282471e-01 -1.149086877703666687e-01 1.896373629570007324e-01 2.477923780679702759e-01 4.928115382790565491e-02 -9.563130885362625122e-02 2.876787781715393066e-01 -3.260765671730041504e-01 -4.768947884440422058e-02 2.105919644236564636e-02 8.821310102939605713e-02 3.383335098624229431e-02 -3.329788446426391602e-01 -1.525893658399581909e-01 2.252949029207229614e-02 4.235576391220092773e-01 -5.954460799694061279e-02 -1.282683759927749634e-01 -5.446244776248931885e-02 -1.143566966056823730e-01 -8.820767700672149658e-02
-1.702775657176971436e-01 -7.766250520944595337e-02 -6.657730322331190109e-03 2.866672873497009277e-01 4.505609162151813507e-03 1.167510747909545898e-01 1.709258258342742920e-01 -3.465140759944915771e-01 -1.549318432807922363e-01 2.395551204681396484e-01 -1.010526940226554871e-01 1.932467222213745117e-01 -5.055798962712287903e-02 -5.812284350395202637e-02 -2.491245791316032410e-02 -1.554979532957077026e-01 6.415586918592453003e-02 1.915276199579238892e-01 -1.847159117460250854e-01 -2.319489270448684692e-01 3.025530278682708740e-01 1.127540543675422668e-01 1.973633468151092529e-01 -4.446211084723472595e-02 -2.374602705240249634e-01 -1.182926818728446960e-01 1.846909224987030029e-01 -8.765242993831634521e-02 -2.190210670232772827e-01 2.761981785297393799e-01 1.285690963268280029e-01 1.824060529470443726e-01
-6.451123207807540894e-02 -2.277465015649795532e-01 2.919646203517913818e-01 1.150119304656982422e-02 1.604135781526565552e-01 1.722021251916885376e-01 2.008888125419616699e-01 -1.639558970928192139e-01 8.211614191532135010e-02 -4.349529370665550232e-02 -2.078766077756881714e-01 1.691421419382095337e-01 -2.240590937435626984e-02 -4.103010147809982300e-02 -2.621051967144012451e-01 -1.292920708656311035e-01 1.544288098812103271e-01 2.680006325244903564e-01 -2.751267701387405396e-02 4.328400269150733948e-02 1.711332798004150391e-02 -3.333869948983192444e-02 -1.440920084714889526e-01 -1.283426135778427124e-01 2.074841111898422241e-01 2.405372411012649536e-01 3.756578862667083740e-01 -3.340992331504821777e-01 7.505512982606887817e-02 2.609299123287200928e-01 -1.840093731880187988e-02 -5.714530870318412781e-02
1.547243893146514893e-01 -2.714926600456237793e-01 1.875886619091033936e-01 -1.005675643682479858e-02 -8.937660604715347290e-02 6.211942806839942932e-02 4.251135885715484619e-02 -4.417032599449157715e-01 -3.455904498696327209e-02 5.021940916776657104e-02 -1.912085264921188354e-01 3.278939723968505859e-01 -9.340017288923263550e-02 1.805292069911956787e-01 -1.895893812179565430e-01 6.157004088163375854e-02 1.354891210794448853e-01 2.398570328950881958e-01 4.463936761021614075e-02 6.162970140576362610e-02 2.193565666675567627e-01 -1.860477775335311890e-01 -2.240218222141265869e-02 4.336808994412422180e-02 1.004095897078514099e-01 -1.078696995973587036e-01 2.238937318325042725e-01 1.085558906197547913e-01 -9.818818420171737671e-02 1.914112269878387451e-01 -1.615696996450424194e-01 -3.265833258628845215e-01
-7.116848975419998169e-02 -1.156711801886558533e-01 1.657753437757492065e-01 1.974029242992401123e-01 -1.713267564773559570e-01 -5.401445552706718445e-02 -1.033923961222171783e-02 -2.855300009250640869e-01 -2.346291095018386841e-01 -3.764080256223678589e-02 -1.762559860944747925e-01 -1.389964222908020020e-01 -1.920712739229202271e-01 -2.213755100965499878e-01 2.371422201395034790e-02 -2.112655639648437500e-01 3.333642333745956421e-02 1.796986311674118042e-01 -1.080188825726509094e-01 -3.779002726078033447e-01 2.598864734172821045e-01 -5.570726469159126282e-02 -6.556279957294464111e-02 1.352622210979461670e-01 -8.986975252628326416e-02 -3.704877197742462158e-02 3.248738646507263184e-01 6.206138432025909424e-02 -8.855558186769485474e-02 3.702883124351501465e-01 1.348164528608322144e-01 1.266117207705974579e-02
1.101551800966262817e-01 -2.681463062763214111e-01 1.387684047222137451e-01 2.286870330572128296e-01 -6.009839847683906555e-02 2.841034531593322754e-02 -9.486480802297592163e-02 -2.194535136222839355e-01 1.655116081237792969e-01 2.468509227037429810e-01 -9.787224978208541870e-02 -4.111584648489952087e-02 6.060463935136795044e-02 2.366455346345901489e-01 -7.932458817958831787e-02 -4.872466623783111572e-02 2.028907239437103271e-01 3.125969693064689636e-02 -1.662844792008399963e-02 -3.167628347873687744e-01 -2.153109312057495117e-01 2.324342578649520874e-01 5.044653639197349548e-02 -3.465163707733154297e-01 4.987288266420364380e-02 2.051142603158950806e-01 1.444561332464218140e-01 -1.091673001646995544e-01 -1.179113313555717468e-01 2.519341409206390381e-01 -3.066666126251220703e-01 -1.920356042683124542e-02
2.228580415248870850e-02 -4.642177224159240723e-01 3.280789405107498169e-02 5.134459584951400757e-02 -3.370323032140731812e-02 -1.462481617927551270e-01 1.413282901048660278e-01 -2.422196716070175171e-01 -7.347539812326431274e-02 1.739870309829711914e-01 -1.777876466512680054e-01 1.200568377971649170e-01 -2.823883593082427979e-01 1.219710484147071838e-01 -4.868023563176393509e-03 1.138204783201217651e-01 1.662646532058715820e-01 8.338737487792968750e-02 -3.477588593959808350e-01 2.286306116729974747e-03 -2.128042131662368774e-01 -6.420766562223434448e-02 1.367452591657638550e-01 -2.693562209606170654e-01 9.364827722311019897e-02 2.818438969552516937e-02 1.742133647203445435e-01 -1.671328097581863403e-01 -1.678878664970397949e-01 1.595209240913391113e-01 -1.272901892662048340e-01 -2.365374416112899780e-01
-5.483008455485105515e-03 6.361988186836242676e-02 1.067525297403335571e-01 2.331111282110214233e-01 -2.212383896112442017e-01 -1.478254497051239014e-01 1.463843695819377899e-02 -1.457245945930480957e-01 -4.881487414240837097e-02 1.135020032525062561e-01 -3.240185379981994629e-01 7.807556539773941040e-02 -9.980887919664382935e-02 -1.815310716629028320e-01 -2.940156310796737671e-02 9.613484889268875122e-02 2.734083831310272217e-01 1.769160330295562744e-01 -1.631222069263458252e-01 -9.097134321928024292e-02 2.834862768650054932e-01 -2.442651689052581787e-01 -2.984304130077362061e-01 -1.810683310031890869e-01 2.434863448143005371e-01 -4.212327674031257629e-02 4.076486527919769287e-01 5.635777488350868225e-03 1.631671376526355743e-02 7.791454903781414032e-03 1.184624284505844116e-01 -1.188432425260543823e-01
1.050623282790184021e-01 3.020398132503032684e-02 2.234104722738265991e-01 1.749241203069686890e-01 -2.217839658260345459e-01 -4.694024473428726196e-02 3.301940485835075378e-02 -6.573265790939331055e-02 9.240036457777023315e-02 5.278190225362777710e-02 1.136000901460647583e-01 2.294268012046813965e-01 -1.518872231245040894e-01 3.104523569345474243e-02 -1.303696446120738983e-02 -6.707755476236343384e-02 1.852011531591415405e-01 7.927335053682327271e-02 -2.573450803756713867e-01 -3.124607205390930176e-01 3.875305056571960449e-01 -1.768430024385452271e-01 -4.974514245986938477e-02 1.675866097211837769e-01 1.232812255620956421e-01 -1.654243320226669312e-01 2.406024187803268433e-01 -1.077447552233934402e-02 -3.980802372097969055e-02 4.657619595527648926e-01 -9.232524037361145020e-02 3.318339213728904724e-02
-1.768541485071182251e-01 -1.980561912059783936e-01 1.437437683343887329e-01 -7.411149889230728149e-02 -7.623627036809921265e-02 -1.528801489621400833e-02 -2.399244010448455811e-01 -1.646773070096969604e-01 -2.531734406948089600e-01 1.143472492694854736e-01 -4.461406767368316650e-01 -2.125941775739192963e-02 1.748636960983276367e-01 2.166495919227600098e-01 -7.028352469205856323e-02 1.407779473811388016e-02 -5.827722325921058655e-02 8.264888077974319458e-02 -1.348525136709213257e-01 1.224025525152683258e-02 8.761554956436157227e-02 -2.172520607709884644e-01 -9.474873542785644531e-02 2.685507535934448242e-01 -1.856521666049957275e-01 1.065273359417915344e-01 2.361262440681457520e-01 -1.439818143844604492e-01 -2.998012900352478027e-01 2.302898764610290527e-01 8.847706764936447144e-02 1.253719329833984375e-01
1.917415559291839600e-01 -2.725640535354614258e-01 1.366775631904602051e-01 1.571268886327743530e-01 -1.166177317500114441e-01 1.599419713020324707e-01 3.598229587078094482e-01 -7.478411495685577393e-02 -7.668925821781158447e-02 2.022774219512939453e-01 -1.221447214484214783e-01 -5.811841040849685669e-02 6.938202679157257080e-02 1.102258265018463135e-01 -1.761710345745086670e-01 2.340232878923416138e-01 -1.855407957918941975e-03 1.067690178751945496e-01 -1.219265237450599670e-01 -3.093167841434478760e-01 -1.151149570941925049e-01 -7.395186275243759155e-02 -1.738605648279190063e-01 2.593385577201843262e-01 -1.446549296379089355e-01 1.230544969439506531e-01 2.877287566661834717e-01 -1.762898713350296021e-01 -2.085544019937515259e-01 1.762139201164245605e-01 -1.399334371089935303e-01 1.457916349172592163e-01
6.163484882563352585e-03 7.575498521327972412e-02 1.316757500171661377e-01 1.300567686557769775e-01 1.524026989936828613e-01 2.024231404066085815e-01 -1.233564168214797974e-01 -3.988540545105934143e-02 1.443550288677215576e-01 2.610544562339782715e-01 -2.882200479507446289e-01 1.925817877054214478e-01 1.537700295448303223e-01 1.112274229526519775e-01 -8.305091410875320435e-02 1.950439624488353729e-02 2.800862491130828857e-01 8.780923485755920410e-02 -3.505671024322509766e-01 -1.497994661331176758e-01 1.001581251621246338e-01 1.521949470043182373e-01 2.331863641738891602e-01 -1.915318071842193604e-01 -1.251869797706604004e-01 2.067124247550964355e-01 1.243676617741584778e-01 -2.718604207038879395e-01 2.918362431228160858e-02 6.308724731206893921e-02 1.467871852219104767e-02 -3.434296548366546631e-01
2.997133135795593262e-01 -8.606455288827419281e-03 9.344817698001861572e-02 -6.404431909322738647e-02 -3.903979435563087463e-02 1.217157989740371704e-01 1.888346076011657715e-01 -3.059132993221282959e-01 3.222355991601943970e-02 7.792240381240844727e-02 -2.456926405429840088e-01 2.578641474246978760e-01 1.590992659330368042e-01 1.142762079834938049e-01 -4.341661557555198669e-02 -4.364428296685218811e-02 -1.338589936494827271e-01 3.416559398174285889e-01 4.179957136511802673e-02 -3.166776001453399658e-01 2.180998325347900391e-01 -4.743331298232078552e-02 -1.448790077120065689e-02 -2.623406648635864258e-01 -5.599879100918769836e-02 -1.392585188150405884e-01 2.560658454895019531e-01 -1.900220066308975220e-01 -2.468168586492538452e-01 5.296081304550170898e-02 1.215669065713882446e-01 1.315875500440597534e-01
1.203911155462265015e-01 5.646868795156478882e-02 3.926176950335502625e-02 1.469270288944244385e-01 -1.188759654760360718e-01 2.267337143421173096e-01 -3.576226532459259033e-02 -1.516660153865814209e-01 2.121438831090927124e-01 2.440852075815200806e-01 -5.514645949006080627e-02 -1.240762770175933838e-01 2.382817268371582031e-01 -2.543282806873321533e-01 -2.090838700532913208e-01 2.337638661265373230e-02 -1.676623374223709106e-01 2.999898195266723633e-01 -3.731153905391693115e-01 1.919398903846740723e-01 -3.790637245401740074e-03 -1.427574604749679565e-01 -8.123110234737396240e-02 -3.092606365680694580e-02 -2.600986659526824951e-01 7.111625373363494873e-02 -7.490700483322143555e-02 -1.384268403053283691e-01 -4.691220074892044067e-02 3.894778192043304443e-01 -3.735122457146644592e-02 -7.579205185174942017e-02
-3.351124376058578491e-02 -1.597985029220581055e-01 1.413920670747756958e-01 1.828632056713104248e-01 -2.384840250015258789e-01 2.368488013744354248e-01 2.056918889284133911e-01 -2.562493979930877686e-01 1.112997531890869141e-01 4.196699336171150208e-02 -2.427877485752105713e-01 6.332688778638839722e-02 9.408175945281982422e-03 -2.966791391372680664e-02 -1.189662441611289978e-01 3.979524970054626465e-02 -5.263817682862281799e-02 9.487376362085342407e-02 -9.941261261701583862e-02 -4.309737980365753174e-01 -3.236849606037139893e-01 1.223308295011520386e-01 8.670122921466827393e-02 -8.699581027030944824e-02 -7.478257175534963608e-03 1.682612597942352295e-01 5.673783272504806519e-02 -2.180364131927490234e-01 -2.353143095970153809e-01 2.125223428010940552e-01 -2.825052738189697266e-01 -5.886984989047050476e-02
-4.067691043019294739e-02 1.096795350313186646e-01 1.065471917390823364e-01 1.895220875740051270e-01 -1.326440274715423584e-01 -6.595432758331298828e-02 2.688231170177459717e-01 2.535354346036911011e-03 5.268955975770950317e-02 4.569469988346099854e-01 -1.541482806205749512e-01 -3.419488668441772461e-01 -6.467587500810623169e-02 -1.233267113566398621e-01 8.027523010969161987e-02 -1.057016775012016296e-01 -1.644569039344787598e-01 5.515347793698310852e-02 -1.767752021551132202e-01 -1.399505287408828735e-01 -1.151367500424385071e-01 -3.792829066514968872e-02 -1.859569735825061798e-02 -2.933887019753456116e-02 -7.172424346208572388e-02 5.518377199769020081e-02 2.616994380950927734e-01 -2.311204671859741211e-01 -2.048079669475555420e-01 3.038809299468994141e-01 3.071103394031524658e-01 -5.145028233528137207e-03
2.569723725318908691e-01 -5.876389890909194946e-02 -3.152597323060035706e-02 2.786941453814506531e-02 -1.550170928239822388e-01 1.472940891981124878e-01 2.246903330087661743e-01 -4.007758572697639465e-02 9.365975856781005859e-03 3.792819976806640625e-01 -3.048690780997276306e-02 1.700488179922103882e-01 -2.625206857919692993e-02 -8.681493252515792847e-02 -2.653188444674015045e-02 3.016166388988494873e-02 -4.470802843570709229e-02 9.200974367558956146e-03 -2.756084501743316650e-01 -6.395163387060165405e-02 -2.338013499975204468e-01 -3.137345016002655029e-01 -5.404834076762199402e-02 -2.842880785465240479e-01 1.068588569760322571e-01 1.288162767887115479e-01 4.690800309181213379e-01 -5.270751565694808960e-02 -4.388293996453285217e-02 6.787054240703582764e-02 -7.198177278041839600e-02 -2.564929723739624023e-01
2.529594898223876953e-01 -2.061855643987655640e-01 3.201938271522521973e-01 1.108901798725128174e-01 9.844992309808731079e-04 -1.036722460412420332e-04 5.864554271101951599e-02 -9.940803796052932739e-02 4.438161551952362061e-01 2.916077077388763428e-01 -2.551561407744884491e-02 -8.683126419782638550e-02 -3.033964931964874268e-01 8.666616678237915039e-02 5.843220651149749756e-02 3.860739246010780334e-02 -9.546173363924026489e-02 1.279241442680358887e-01 -1.674544513225555420e-01 1.459899265319108963e-02 -2.036608904600143433e-01 -1.637958437204360962e-01 -1.209377050399780273e-01 2.189575508236885071e-02 -1.886995583772659302e-01 -7.336600869894027710e-02 1.249303147196769714e-01 7.281102985143661499e-02 -1.988746374845504761e-01 2.994979321956634521e-01 -2.185522578656673431e-02 -2.047474086284637451e-01
1.565241366624832153e-01 1.157907173037528992e-01 2.248762696981430054e-01 -2.556923218071460724e-02 -1.878738217055797577e-02 7.292742282152175903e-02 2.659187186509370804e-03 -3.638736009597778320e-01 -1.770814359188079834e-01 1.267352849245071411e-01 6.548731587827205658e-03 -7.884290814399719238e-02 -2.246575951576232910e-01 -3.565058484673500061e-02 -1.933133602142333984e-01 -5.696907639503479004e-02 -1.375105232000350952e-01 3.764170408248901367e-01 -3.249213993549346924e-01 -7.805322296917438507e-03 1.121299564838409424e-01 -1.139335483312606812e-01 1.869121044874191284e-01 -1.788307167589664459e-02 -2.170595526695251465e-01 3.533676266670227051e-02 -8.379802107810974121e-02 -2.266595363616943359e-01 -3.018407523632049561e-01 3.159492015838623047e-01 -3.937700763344764709e-02 -2.155863866209983826e-02
-1.142224520444869995e-01 4.928042367100715637e-02 5.211489647626876831e-02 1.941667050123214722e-01 -1.954565346240997314e-01 1.036525890231132507e-01 -7.816965878009796143e-02 -1.304377615451812744e-01 -1.435497310012578964e-02 4.185060262680053711e-01 -3.085435330867767334e-01 2.636059885844588280e-03 -4.123535156250000000e-01 -1.943955868482589722e-01 -7.155550271272659302e-02 -1.037336513400077820e-01 1.127671524882316589e-01 -8.781886100769042969e-02 -2.924778759479522705e-01 -1.478730142116546631e-01 9.424593299627304077e-02 -2.127918154001235962e-01 -6.954129040241241455e-02 -4.947302863001823425e-02 -1.862699091434478760e-01 1.428469270467758179e-01 1.703791320323944092e-01 1.318812556564807892e-02 7.270790636539459229e-02 2.503469884395599365e-01 -5.322954803705215454e-02 -1.827246248722076416e-01
4.290539622306823730e-01 -4.138543829321861267e-02 1.640697866678237915e-01 -9.564192593097686768e-02 -2.278239279985427856e-01 -6.878546625375747681e-02 -2.832240238785743713e-02 7.732197642326354980e-02 3.406158462166786194e-02 2.748524248600006104e-01 -1.502057462930679321e-01 3.169356286525726318e-01 -1.688408553600311279e-01 1.692100428044795990e-02 -4.218194782733917236e-01 1.585110872983932495e-01 -6.041610240936279297e-02 1.957174837589263916e-01 -1.431197971105575562e-01 -6.737663596868515015e-02 -8.035980165004730225e-02 3.619376569986343384e-02 -2.631527483463287354e-01 -6.482459604740142822e-02 -1.915954425930976868e-02 5.142206698656082153e-02 2.317502945661544800e-01 -5.688843876123428345e-02 -1.819626390933990479e-01 -8.285353332757949829e-02 -1.327008754014968872e-02 -1.866764426231384277e-01
-2.818475365638732910e-01 3.450446575880050659e-02 2.162805292755365372e-03 1.604534685611724854e-01 -1.828777492046356201e-01 1.653752028942108154e-01 -1.896767020225524902e-01 -1.315257847309112549e-01 5.178607627749443054e-02 1.309354752302169800e-01 -1.972946375608444214e-01 3.435401916503906250e-01 -2.781391441822052002e-01 -1.080756485462188721e-01 -7.564484328031539917e-02 -6.193079054355621338e-02 -1.857516169548034668e-01 6.650304049253463745e-02 -3.343700468540191650e-01 -1.104945912957191467e-01 1.939595490694046021e-01 -2.011492848396301270e-01 2.096799761056900024e-01 -1.179233938455581665e-01 -1.886745989322662354e-01 6.905667483806610107e-02 9.387407451868057251e-02 -1.026329174637794495e-01 -1.149525400251150131e-02 2.835889458656311035e-01 7.646176964044570923e-02 -2.432613670825958252e-01
1.754891723394393921e-01 1.605387181043624878e-01 1.500225514173507690e-01 -3.807738423347473145e-03 -9.461834281682968140e-02 2.680085599422454834e-01 8.913146704435348511e-02 -1.964682787656784058e-01 -1.163439974188804626e-01 1.180310472846031189e-01 -1.441628336906433105e-01 -2.511186897754669189e-01 1.013319641351699829e-01 7.723922282457351685e-02 -3.526902198791503906e-01 3.457269817590713501e-02 -9.922055900096893311e-02 2.789854705333709717e-01 -2.664892673492431641e-01 6.673964858055114746e-02 6.771570444107055664e-02 -5.088769644498825073e-02 -1.172351837158203125e-01 3.412505239248275757e-02 -1.908291429281234741e-01 2.508454024791717529e-01 3.643228486180305481e-02 -3.526582419872283936e-01 -2.536157071590423584e-01 2.387827038764953613e-01 -7.970535755157470703e-02 -4.996310546994209290e-02
-2.242384850978851318e-02 -1.311365664005279541e-01 3.593221008777618408e-01 1.274474859237670898e-01 6.338618695735931396e-02 3.820781782269477844e-02 -3.143748342990875244e-01 -1.075776442885398865e-01 1.691647917032241821e-01 -1.358904689550399780e-01 -1.312003135681152344e-01 4.232124891132116318e-03 -4.802676290273666382e-02 1.428915560245513916e-01 -1.520834118127822876e-01 1.314042955636978149e-01 -1.571147888898849487e-01 -1.297799497842788696e-01 -2.510502636432647705e-01 -2.577805817127227783e-01 -1.576928049325942993e-01 1.260974854230880737e-01 -2.155604213476181030e-01 -3.854966908693313599e-02 -2.728280145674943924e-03 -1.191405802965164185e-01 4.376649558544158936e-01 -1.542998701333999634e-01 -1.710270494222640991e-01 2.326482832431793213e-01 9.911585599184036255e-03 -1.444574296474456787e-01
5.932749807834625244e-02 -1.896776556968688965e-01 2.701793313026428223e-01 2.074590921401977539e-01 1.268353499472141266e-02 -1.145433336496353149e-01 -1.274720728397369385e-01 -1.636881530284881592e-01 1.133198456955142319e-04 4.148069024085998535e-02 -1.294418126344680786e-01 2.514336407184600830e-01 -1.411582827568054199e-01 -3.230950832366943359e-01 -1.604371219873428345e-01 -3.320574527606368065e-03 -1.460810303688049316e-01 -6.419786065816879272e-02 -3.738747239112854004e-01 -3.413121700286865234e-01 1.274599581956863403e-01 5.337305366992950439e-02 -6.734854541718959808e-04 4.067720472812652588e-02 -2.386866658926010132e-01 -2.940498292446136475e-01 1.021082550287246704e-01 2.446589060127735138e-04 -2.487215846776962280e-01 1.792867332696914673e-01 7.088234275579452515e-02 -3.162817284464836121e-02
3.845805823802947998e-01 -4.482228681445121765e-02 2.644084692001342773e-01 4.581464082002639771e-02 -1.189580783247947693e-01 -3.218375146389007568e-01 -2.160965204238891602e-01 1.465962231159210205e-01 1.273463107645511627e-02 3.108852505683898926e-01 -2.041609138250350952e-01 2.447520755231380463e-02 -2.153508812189102173e-01 1.528006978332996368e-03 -2.427587360143661499e-01 1.862102150917053223e-01 6.780993193387985229e-02 1.241563260555267334e-01 -1.047404133714735508e-03 -9.851878881454467773e-02 8.091092109680175781e-02 7.495092600584030151e-02 -1.292581409215927124e-01 1.509734150022268295e-02 1.267668325453996658e-02 -9.431276470422744751e-02 2.482350915670394897e-01 -8.990687131881713867e-02 -3.178380429744720459e-01 1.979712694883346558e-01 -1.657222658395767212e-01 -8.846307545900344849e-02
1.799075156450271606e-01 -9.403868019580841064e-02 3.593944758176803589e-02 1.339675486087799072e-01 -1.503899041563272476e-02 5.740727856755256653e-02 1.668804138898849487e-01 -4.472502470016479492e-01 3.806180506944656372e-02 -1.261573582887649536e-01 -3.175342381000518799e-01 2.595078051090240479e-01 1.472076773643493652e-01 -4.305011034011840820e-02 -3.059978187084197998e-01 7.149581611156463623e-02 1.809440106153488159e-01 9.562778472900390625e-02 -1.354550421237945557e-01 -1.606533676385879517e-01 1.173944585025310516e-02 1.748131066560745239e-01 -2.726355008780956268e-02 -1.839351505041122437e-01 -1.142021939158439636e-01 -2.410142421722412109e-01 2.485231682658195496e-02 -1.492556999437510967e-03 -1.773704588413238525e-01 3.529357314109802246e-01 9.448732249438762665e-03 -1.454715132713317871e-01
1.918994188308715820e-01 -2.717614173889160156e-01 4.225069656968116760e-02 3.568116202950477600e-02 -1.040601283311843872e-01 -1.480695605278015137e-01 -1.131465192884206772e-02 -2.238220274448394775e-01 -2.730719000101089478e-02 3.061172068119049072e-01 -8.098509907722473145e-02 9.331340342760086060e-02 1.346672326326370239e-01 2.196913659572601318e-01 -1.882859021425247192e-01 2.210485190153121948e-01 2.308529615402221680e-01 5.368280038237571716e-02 -2.921768724918365479e-01 1.992880553007125854e-02 -2.778173685073852539e-01 -1.359779685735702515e-01 2.425872981548309326e-01 2.549190632998943329e-02 -1.181459799408912659e-01 4.141053929924964905e-02 3.248455822467803955e-01 -7.189530879259109497e-02 -2.452518418431282043e-02 1.043803617358207703e-01 -2.847168445587158203e-01 -1.637502014636993408e-01
2.446537017822265625e-01 -1.689673662185668945e-01 4.208230972290039062e-02 -9.372004866600036621e-02 7.445714622735977173e-02 1.120289601385593414e-02 2.494478523731231689e-01 -1.924748271703720093e-01 3.943221271038055420e-02 2.665813565254211426e-01 -2.598151266574859619e-01 -9.458845853805541992e-02 -4.953871667385101318e-02 1.356058865785598755e-01 -1.486030817031860352e-01 1.680434308946132660e-02 2.059265971183776855e-02 -1.520409248769283295e-02 -3.290330767631530762e-01 2.438555657863616943e-02 -2.277288734912872314e-01 -1.116299331188201904e-01 -7.230197638273239136e-02 1.897638440132141113e-01 -1.949267089366912842e-02 1.998584270477294922e-01 4.324813187122344971e-01 -6.850896030664443970e-02 -2.161251306533813477e-01 2.741290032863616943e-01 -6.453291326761245728e-02 -1.751286387443542480e-01
3.852224349975585938e-01 -1.976557672023773193e-01 7.537385076284408569e-02 8.020550012588500977e-03 -7.306092977523803711e-02 2.896153740584850311e-02 2.605096995830535889e-01 -1.532074809074401855e-01 -2.182519063353538513e-03 -5.451297853142023087e-03 -2.585494220256805420e-01 2.005403488874435425e-01 2.671033143997192383e-02 -4.281722940504550934e-03 -1.589731127023696899e-01 -6.318075116723775864e-03 -5.537852272391319275e-02 3.654604256153106689e-01 -1.449919939041137695e-01 -1.643319725990295410e-01 7.747638225555419922e-02 1.570246815681457520e-01 -3.363889455795288086e-02 -6.897756829857826233e-03 1.038821339607238770e-01 1.753787547349929810e-01 2.928732633590698242e-01 2.003176808357238770e-01 -5.457337573170661926e-02 2.704185247421264648e-01 9.976857900619506836e-02 -3.257749974727630615e-01
-3.863139823079109192e-02 -9.594234824180603027e-02 6.691698729991912842e-02 -3.158060461282730103e-02 -1.139121130108833313e-01 -8.838353306055068970e-02 -9.615289047360420227e-03 -1.467784494161605835e-01 -1.390971243381500244e-01 -2.653219364583492279e-02 -2.995432615280151367e-01 2.280282974243164062e-01 -7.039081305265426636e-02 8.011563867330551147e-02 1.529680341482162476e-01 -1.121793985366821289e-01 -3.785154968500137329e-02 3.239373862743377686e-01 -1.639130562543869019e-01 -7.141226530075073242e-02 2.648181915283203125e-01 -7.696976512670516968e-02 -1.446730047464370728e-01 3.607330471277236938e-02 -5.289298892021179199e-01 1.591030508279800415e-01 2.557995021343231201e-01 -1.245845854282379150e-01 -2.611494064331054688e-01 8.834832161664962769e-02 -1.725754141807556152e-01 6.188368424773216248e-02
-3.870332539081573486e-01 -1.010193750262260437e-01 2.467298805713653564e-01 1.438696403056383133e-02 -1.150514557957649231e-01 3.295953571796417236e-02 6.713677942752838135e-02 -2.626318633556365967e-01 -1.161538958549499512e-01 1.070771142840385437e-01 -9.732104837894439697e-02 1.886647790670394897e-01 -2.540678083896636963e-01 -5.690539628267288208e-02 -7.685242593288421631e-02 1.793825812637805939e-02 1.107844710350036621e-02 1.330490112304687500e-01 -2.790589332580566406e-01 -2.440785467624664307e-01 3.200836479663848877e-01 2.036174386739730835e-02 1.254214197397232056e-01 -2.610565125942230225e-01 1.117981690913438797e-02 2.027887850999832153e-01 -1.062321737408638000e-01 -2.035355120897293091e-01 -1.950227320194244385e-01 2.469326108694076538e-01 1.079865247011184692e-01 2.046631276607513428e-02
-4.701790958642959595e-02 -1.652060449123382568e-01 -5.885355919599533081e-02 1.490231007337570190e-01 -2.428696453571319580e-01 -2.230970114469528198e-01 -2.805920243263244629e-01 -1.607369035482406616e-01 6.869757920503616333e-02 2.270299792289733887e-01 1.977030038833618164e-01 1.677295565605163574e-01 5.500254407525062561e-02 2.411830276250839233e-01 -1.389266699552536011e-01 1.465126425027847290e-01 -1.947029232978820801e-01 1.027384996414184570e-01 -2.787970006465911865e-01 9.577332437038421631e-02 -1.026833504438400269e-01 1.043422743678092957e-01 1.892857439815998077e-02 9.367296099662780762e-02 -2.064877003431320190e-01 -1.803985796868801117e-02 3.065687417984008789e-01 -5.338262766599655151e-02 -7.728414982557296753e-02 4.274415075778961182e-01 -9.122145920991897583e-02 -5.770375207066535950e-02
-2.047995328903198242e-01 4.707788676023483276e-02 2.313463091850280762e-01 -1.105912327766418457e-01 1.171446293592453003e-01 -1.412802487611770630e-01 -1.422267686575651169e-02 6.238313391804695129e-02 4.690268263220787048e-02 1.200812160968780518e-01 -1.342062950134277344e-01 1.465980559587478638e-01 -8.947453647851943970e-02 1.942918896675109863e-01 -2.999909818172454834e-01 1.944964006543159485e-02 9.929352253675460815e-02 1.906189769506454468e-01 -7.358665764331817627e-02 -2.128420621156692505e-01 1.216851696372032166e-01 -2.916686534881591797e-01 5.192544311285018921e-02 1.238861829042434692e-01 -2.550665438175201416e-01 4.214553236961364746e-01 2.489670664072036743e-01 -3.005071282386779785e-01 -1.420490294694900513e-01 1.528867185115814209e-01 -4.747094959020614624e-02 -6.671479344367980957e-02
-1.023862808942794800e-01 1.380363255739212036e-01 1.288182884454727173e-01 9.785632789134979248e-02 -3.033625483512878418e-01 -1.570580899715423584e-01 1.074934899806976318e-01 -1.176809221506118774e-01 -1.502707451581954956e-01 3.001190721988677979e-01 -2.080023288726806641e-01 -4.259682446718215942e-02 1.095265895128250122e-01 4.979315400123596191e-02 -1.466341912746429443e-01 6.996735185384750366e-02 1.215380653738975525e-01 1.997499912977218628e-01 -2.109412103891372681e-02 -1.480506211519241333e-01 -3.937982022762298584e-02 2.437331676483154297e-01 1.119131445884704590e-01 -7.943812757730484009e-02 -5.907284561544656754e-03 2.528870105743408203e-01 5.860994458198547363e-01 -6.411308795213699341e-02 -3.686000034213066101e-02 1.154739931225776672e-01 -7.140181213617324829e-02 1.239376068115234375e-01
-2.534601390361785889e-01 7.998707704246044159e-03 3.291187286376953125e-01 1.370718777179718018e-01 -1.145366653800010681e-01 7.983544468879699707e-02 1.979063153266906738e-01 -7.739856373518705368e-03 -6.111991032958030701e-02 7.797738909721374512e-02 -1.419709175825119019e-01 1.043963208794593811e-01 -1.892087161540985107e-01 1.329185664653778076e-01 -3.300613462924957275e-01 -1.118965446949005127e-02 2.894719876348972321e-02 -1.661103405058383942e-02 -2.365030795335769653e-01 -1.278074532747268677e-01 -2.541710436344146729e-01 -2.768076360225677490e-01 -7.132301479578018188e-02 -6.794747710227966309e-02 -1.374126225709915161e-01 -6.796381622552871704e-02 5.920142307877540588e-02 -3.014829754829406738e-01 -9.979189187288284302e-02 3.286558687686920166e-01 2.858773469924926758e-01 -6.748995929956436157e-02
9.999557584524154663e-02 -2.662860453128814697e-01 3.438999950885772705e-01 2.590007185935974121e-01 -1.321830153465270996e-01 3.317470103502273560e-02 3.330731391906738281e-02 2.230761349201202393e-01 5.627346411347389221e-02 5.089823529124259949e-02 -1.966424752026796341e-03 9.210530668497085571e-02 -1.170879080891609192e-01 1.112422978621907532e-05 -2.217181026935577393e-01 -2.708082795143127441e-01 -6.830823421478271484e-02 3.760372102260589600e-01 -2.211354076862335205e-01 -1.331637352705001831e-01 5.886160768568515778e-03 4.634515941143035889e-02 -7.182534784078598022e-02 6.863231770694255829e-03 -2.084531188011169434e-01 8.352451026439666748e-02 -2.155040390789508820e-02 2.486120015382766724e-01 -1.964441388845443726e-01 7.835610210895538330e-02 -3.806582838296890259e-02 -3.672550320625305176e-01
4.466094449162483215e-02 -1.946886032819747925e-01 1.858525425195693970e-01 2.949902713298797607e-01 1.825276413001120090e-03 3.467805385589599609e-01 1.148551478981971741e-01 -5.714492499828338623e-02 -6.242098286747932434e-02 1.832175999879837036e-01 -4.967923834919929504e-02 1.136166378855705261e-01 -9.807678312063217163e-02 1.292456313967704773e-02 1.377131044864654541e-01 -1.484729051589965820e-01 1.006569266319274902e-01 9.813225269317626953e-02 -1.024824902415275574e-01 1.224703527987003326e-02 -1.028736457228660583e-01 -2.771023809909820557e-01 -3.815212249755859375e-01 7.707004249095916748e-02 -8.696570992469787598e-02 1.602232158184051514e-01 3.405157625675201416e-01 -1.589170098304748535e-01 -3.011264503002166748e-01 1.858208477497100830e-01 1.216603741049766541e-01 1.202403306961059570e-01
1.141993254423141479e-01 -4.044739603996276855e-01 2.208696678280830383e-02 1.188272759318351746e-01 -7.217588275671005249e-02 -1.414943337440490723e-01 1.437467336654663086e-01 -8.346245437860488892e-02 -1.917125191539525986e-03 4.716283082962036133e-02 -2.436533719301223755e-01 -3.193306177854537964e-02 -1.929025948047637939e-01 2.190182730555534363e-02 -7.800533622503280640e-02 5.206039547920227051e-02 2.780014462769031525e-02 2.124478816986083984e-01 -3.756351768970489502e-01 -5.726430192589759827e-02 -3.157535195350646973e-01 1.263615116477012634e-02 2.484676390886306763e-01 -3.723094463348388672e-01 5.899614095687866211e-02 2.251432240009307861e-01 1.420539617538452148e-01 -1.119280159473419189e-01 -9.186325967311859131e-02 1.131948232650756836e-01 -3.056984394788742065e-02 -2.173236608505249023e-01
-1.253763884305953979e-01 -6.742637604475021362e-02 1.844229996204376221e-01 -2.307436913251876831e-01 4.659212660044431686e-03 1.471650898456573486e-01 3.591598197817802429e-02 -6.717051565647125244e-02 1.140319332480430603e-01 -2.221193462610244751e-01 7.327503710985183716e-02 1.678798943758010864e-01 -3.203663602471351624e-02 8.430660516023635864e-02 -2.156407684087753296e-01 -1.067503914237022400e-01 -6.255003809928894043e-02 1.216096878051757812e-01 -2.478956580162048340e-01 -1.454872637987136841e-01 -6.069977581501007080e-02 8.719514310359954834e-02 4.887055978178977966e-02 -9.001293219625949860e-03 -1.369704753160476685e-01 -4.714455921202898026e-03 5.801441669464111328e-01 -5.845902860164642334e-02 -9.943503886461257935e-03 3.285496830940246582e-01 2.221376299858093262e-01 -2.680322229862213135e-01
3.063068957999348640e-03 -3.772635757923126221e-02 6.762077659368515015e-02 3.708257526159286499e-02 1.424760073423385620e-01 2.897711694240570068e-01 -1.989006251096725464e-01 -9.637989103794097900e-02 1.783725321292877197e-01 4.112501740455627441e-01 -2.445500195026397705e-01 2.677899301052093506e-01 1.063902452588081360e-01 1.284931600093841553e-01 -6.332307308912277222e-02 2.887137234210968018e-02 3.039407730102539062e-01 -3.927708044648170471e-02 -2.960443794727325439e-01 -1.753841042518615723e-01 7.774446904659271240e-02 1.073191687464714050e-01 1.151243448257446289e-01 -1.203961744904518127e-01 -1.719920486211776733e-01 5.760288797318935394e-03 2.709212899208068848e-01 -1.772601902484893799e-01 5.809706822037696838e-02 1.313072741031646729e-01 -1.770327240228652954e-02 -2.477311193943023682e-01
-1.404174268245697021e-01 -1.960211396217346191e-01 3.999733328819274902e-01 -4.579860251396894455e-03 -2.693237662315368652e-01 -1.597033254802227020e-02 -3.112559765577316284e-02 -1.742756366729736328e-01 1.064139008522033691e-01 -7.742108404636383057e-02 -1.582550555467605591e-01 1.925725042819976807e-01 3.460958600044250488e-02 -1.163833886384963989e-01 -2.260996252298355103e-01 1.276178983971476555e-03 -7.187350094318389893e-02 -1.050514914095401764e-02 -2.233488112688064575e-02 -2.802087664604187012e-01 -2.704403102397918701e-01 1.339785754680633545e-01 4.436561837792396545e-02 7.918144762516021729e-02 -3.546841442584991455e-01 1.236963495612144470e-01 1.149016246199607849e-01 -1.590263992547988892e-01 -2.041726410388946533e-01 1.770764589309692383e-01 -1.390968356281518936e-02 -3.097870349884033203e-01
-2.257204204797744751e-01 1.043909974396228790e-02 5.974484235048294067e-02 3.213987872004508972e-02 -1.352020055055618286e-01 -5.723214242607355118e-03 -5.071880295872688293e-02 -9.657189249992370605e-02 1.446493566036224365e-01 2.708315849304199219e-01 -5.434693396091461182e-02 -1.026465324684977531e-03 -3.320270180702209473e-01 -3.280311077833175659e-02 -1.922792196273803711e-01 -2.206688076257705688e-01 -2.353143319487571716e-02 2.623148262500762939e-02 -1.481688469648361206e-01 -5.305782705545425415e-02 7.940900325775146484e-02 5.299107730388641357e-02 5.443952977657318115e-02 -1.734712868928909302e-01 -3.733888268470764160e-01 3.358356282114982605e-02 3.895521461963653564e-01 -2.032514661550521851e-01 -2.289598435163497925e-01 2.182618528604507446e-01 3.190241754055023193e-01 -1.276288479566574097e-01
2.489994615316390991e-01 -1.049311384558677673e-01 1.685639023780822754e-01 3.388800323009490967e-01 -2.975439419969916344e-03 -5.862694606184959412e-02 -1.487932447344064713e-02 2.604269236326217651e-02 -2.455813884735107422e-01 2.034101188182830811e-01 -2.173549532890319824e-01 3.930127713829278946e-03 1.681167483329772949e-01 1.467089951038360596e-01 -2.623567581176757812e-01 -1.657604128122329712e-01 2.171294018626213074e-02 1.602286472916603088e-02 -1.709524095058441162e-01 -3.610297292470932007e-02 -9.287080913782119751e-02 -4.626481607556343079e-02 1.018700283020734787e-02 2.448646575212478638e-01 1.437175571918487549e-01 2.669194340705871582e-01 2.898633778095245361e-01 -1.338779777288436890e-01 -2.965878695249557495e-02 3.274773061275482178e-01 -2.788515985012054443e-01 5.042450129985809326e-02
-6.626264750957489014e-02 -5.203718692064285278e-02 3.197542726993560791e-01 1.850868389010429382e-02 -9.789645671844482422e-02 1.124664992094039917e-01 1.044013202190399170e-01 -4.963240399956703186e-02 2.410151064395904541e-02 -3.869234770536422729e-02 1.155204176902770996e-01 1.889807730913162231e-02 2.473336011171340942e-01 -4.467843845486640930e-02 -2.587163448333740234e-01 1.150933951139450073e-01 1.168088093400001526e-01 8.757741004228591919e-02 -1.394299417734146118e-02 -2.487742304801940918e-01 -1.699851825833320618e-02 1.270001530647277832e-01 1.072777733206748962e-01 -2.944226264953613281e-01 -1.727473437786102295e-01 -3.843567892909049988e-02 5.462399721145629883e-01 -1.726966351270675659e-01 -7.007198035717010498e-02 5.042587593197822571e-02 1.530413776636123657e-01 -3.273921608924865723e-01
9.062699973583221436e-02 -1.822334080934524536e-01 1.671650409698486328e-01 2.940449118614196777e-02 -3.202200829982757568e-01 -3.870726227760314941e-01 -2.339238114655017853e-02 -7.895716279745101929e-02 2.255794256925582886e-01 4.765593633055686951e-02 -2.163823693990707397e-01 5.708425492048263550e-02 3.306246548891067505e-02 1.792251467704772949e-01 -2.764025330543518066e-02 -6.695071607828140259e-02 -8.877132833003997803e-02 2.874200046062469482e-01 -2.367049157619476318e-01 -1.173403263092041016e-01 -3.903575241565704346e-03 -2.492737025022506714e-01 -2.839719317853450775e-02 -2.612416446208953857e-01 1.506595220416784286e-02 -4.888523742556571960e-02 3.543817102909088135e-01 -5.269748345017433167e-02 -1.565563231706619263e-01 -1.850801892578601837e-02 -2.775758206844329834e-01 -6.743665039539337158e-02
-1.633100509643554688e-01 -1.407883465290069580e-01 1.697681285440921783e-02 8.659351617097854614e-02 -1.602614969015121460e-01 2.721855342388153076e-01 -6.916064769029617310e-02 6.864428054541349411e-03 -9.866870939731597900e-02 7.389756292104721069e-02 -3.370097279548645020e-02 5.450384318828582764e-02 -2.829136550426483154e-01 -3.510968685150146484e-01 1.041551157832145691e-01 -9.541386738419532776e-03 -2.726936340332031250e-02 1.099849864840507507e-01 -1.632881015539169312e-01 -1.286657154560089111e-01 -8.381380885839462280e-02 -1.204481571912765503e-01 -1.937691718339920044e-01 5.376281961798667908e-02 -4.039462804794311523e-01 1.544940769672393799e-01 3.346073031425476074e-01 -3.048754930496215820e-01 -1.237322837114334106e-01 2.838449776172637939e-01 1.086320914328098297e-02 3.995150327682495117e-02
-1.492099910974502563e-01 6.784674525260925293e-02 2.155960202217102051e-01 1.339154541492462158e-01 -1.254718601703643799e-01 3.701838552951812744e-01 2.112146094441413879e-02 -2.252313047647476196e-01 -2.034658193588256836e-01 3.038930594921112061e-01 -1.816888451576232910e-01 -1.144483983516693115e-01 1.064326688647270203e-01 5.418018251657485962e-02 6.187342479825019836e-02 -1.065310537815093994e-01 2.323043048381805420e-01 2.518985569477081299e-01 -2.326383441686630249e-01 -2.175447791814804077e-01 -1.849493831396102905e-01 3.885368257761001587e-02 -1.543127894401550293e-01 2.826729416847229004e-02 1.633674465119838715e-02 1.511002425104379654e-03 7.116031646728515625e-02 -1.186284348368644714e-01 -1.328636258840560913e-01 3.834057152271270752e-01 2.494451031088829041e-02 1.777414828538894653e-01
1.437836587429046631e-01 8.137653768062591553e-02 2.008665800094604492e-01 2.520092129707336426e-01 -1.745424866676330566e-01 -1.002051308751106262e-01 -7.213484495878219604e-02 8.564358577132225037e-03 -3.576774150133132935e-02 3.127953410148620605e-01 -3.451784551143646240e-01 2.198340930044651031e-02 -8.986447006464004517e-02 2.427995949983596802e-02 -1.275809947401285172e-02 -8.035351336002349854e-02 -1.317460387945175171e-01 -5.994554609060287476e-02 9.599675983190536499e-02 -8.963112533092498779e-02 1.149952318519353867e-02 3.510987460613250732e-01 1.235014945268630981e-01 7.841200381517410278e-02 -2.299129217863082886e-02 2.801155149936676025e-01 3.915134370326995850e-01 -1.964346766471862793e-01 1.115016862750053406e-01 3.021401464939117432e-01 -1.762234866619110107e-01 1.967068389058113098e-02
-1.561377942562103271e-01 -4.358093440532684326e-02 9.705056995153427124e-02 1.540703931823372841e-03 -1.159838736057281494e-01 2.427939474582672119e-01 -4.338888451457023621e-02 -3.469837307929992676e-01 -5.379202961921691895e-02 -5.355798825621604919e-02 -1.450746804475784302e-01 1.366350799798965454e-01 -1.096243709325790405e-01 -7.731883786618709564e-03 -1.020170152187347412e-01 -1.639146059751510620e-01 -7.659900933504104614e-02 2.904833480715751648e-02 -3.322276771068572998e-01 -4.148537516593933105e-01 1.315501183271408081e-01 -1.841760724782943726e-01 1.167300939559936523e-01 -2.015394158661365509e-03 -1.642993241548538208e-01 1.072816550731658936e-01 -2.128082327544689178e-02 -3.965787217020988464e-02 3.611201420426368713e-02 5.104739665985107422e-01 1.145800799131393433e-01 -7.208737730979919434e-02
-9.427309781312942505e-02 -1.834564954042434692e-01 8.377876877784729004e-02 3.155308663845062256e-01 -2.833007276058197021e-01 -4.779943078756332397e-02 5.274274572730064392e-02 3.096698969602584839e-02 7.136438786983489990e-02 2.402778565883636475e-01 -3.788145631551742554e-02 -1.515772491693496704e-01 9.004425257444381714e-03 -2.706454992294311523e-01 -8.629911392927169800e-02 4.387648776173591614e-02 -2.535131871700286865e-01 3.282922804355621338e-01 -2.391554974019527435e-02 1.457331776618957520e-01 7.435088604688644409e-02 -2.230461835861206055e-01 -6.251771748065948486e-02 9.150112979114055634e-03 1.595353893935680389e-02 7.495534420013427734e-02 3.228649795055389404e-01 1.159768328070640564e-01 -1.189650520682334900e-01 2.792507112026214600e-01 1.636758074164390564e-02 -3.543470203876495361e-01
-2.022827416658401489e-01 -1.340138465166091919e-01 -7.070114463567733765e-02 5.793075263500213623e-02 -9.311294555664062500e-02 4.892465472221374512e-02 -1.488904207944869995e-01 -2.685124576091766357e-01 1.892041787505149841e-02 2.992935776710510254e-01 1.265277415513992310e-01 4.597515612840652466e-02 -7.396402955055236816e-02 1.708774715662002563e-01 5.731380078941583633e-04 1.616931408643722534e-01 -6.910578906536102295e-02 1.385815590620040894e-01 8.722901344299316406e-02 -2.400502115488052368e-01 4.075019061565399170e-02 1.709518581628799438e-01 -7.954061031341552734e-02 -9.866164624691009521e-02 7.392907887697219849e-02 1.627333313226699829e-01 2.265133112668991089e-01 -4.203649163246154785e-01 -3.462293446063995361e-01 3.620195686817169189e-01 8.689229190349578857e-02 -6.291860342025756836e-02
8.769372105598449707e-02 -2.514770627021789551e-01 1.080289185047149658e-01 -2.469771504402160645e-01 -1.083739921450614929e-01 2.631576918065547943e-02 9.571032971143722534e-02 -2.518693208694458008e-01 -1.023697778582572937e-01 5.240334570407867432e-02 -2.098120152950286865e-01 9.001328796148300171e-02 -1.889029145240783691e-01 2.938860654830932617e-01 -8.073109388351440430e-02 -2.394548058509826660e-01 1.889994181692600250e-02 2.404534667730331421e-01 -2.253986299037933350e-01 3.369110450148582458e-02 -2.540610730648040771e-02 1.243514418601989746e-01 -1.435584723949432373e-01 6.703175604343414307e-02 -2.129372209310531616e-01 -6.472627073526382446e-02 1.513193398714065552e-01 -5.885959253646433353e-04 -1.046961545944213867e-02 3.742254078388214111e-01 -3.501401245594024658e-01 -1.832994967699050903e-01
-6.720255315303802490e-02 -3.088746964931488037e-01 2.529311776161193848e-01 1.502978056669235229e-01 -1.951680779457092285e-01 -6.910161674022674561e-02 -4.975803568959236145e-02 -1.446285992860794067e-01 1.857483088970184326e-01 1.772060394287109375e-01 -5.081641953438520432e-03 -4.188048467040061951e-02 1.172858942300081253e-02 2.079015523195266724e-01 1.494340598583221436e-01 1.781412512063980103e-01 -2.292606383562088013e-01 1.502963304519653320e-01 -4.391850829124450684e-01 -3.018415570259094238e-01 1.095461845397949219e-01 2.096892744302749634e-01 -1.286025941371917725e-01 2.845305204391479492e-02 -9.448157995939254761e-02 3.879877552390098572e-02 2.923963069915771484e-01 -8.659325540065765381e-02 -1.320019364356994629e-01 -7.106618583202362061e-02 1.474152505397796631e-01 4.534588381648063660e-02
2.223471105098724365e-01 -6.537314504384994507e-02 -5.912408605217933655e-02 -1.512703150510787964e-01 -1.843950152397155762e-01 2.082912325859069824e-01 -1.231498271226882935e-01 -9.947504103183746338e-02 7.586134225130081177e-02 4.303304851055145264e-02 -1.160424016416072845e-02 -1.005525290966033936e-01 4.170960187911987305e-02 3.156006336212158203e-02 6.583645008504390717e-03 3.800765052437782288e-02 6.691417843103408813e-02 1.305682063102722168e-01 -6.388534903526306152e-01 -7.946177572011947632e-02 1.008559670299291611e-02 1.243063155561685562e-02 5.880783125758171082e-02 -1.153501495718955994e-01 9.761127829551696777e-02 1.339571475982666016e-01 3.860491216182708740e-01 -7.184395194053649902e-02 -3.699180856347084045e-02 2.131025642156600952e-01 -8.121115714311599731e-02 -3.276397883892059326e-01
-1.341150254011154175e-01 8.797249197959899902e-02 3.621889650821685791e-01 2.204992026090621948e-01 -9.995489567518234253e-02 -9.115289151668548584e-02 9.344140440225601196e-02 -3.645050898194313049e-02 -1.508910506963729858e-01 -2.255352586507797241e-01 -7.246671617031097412e-02 7.785481959581375122e-02 -5.352277308702468872e-02 -6.594718247652053833e-02 -9.641905874013900757e-02 3.062720224261283875e-02 -1.430829167366027832e-01 -1.254423409700393677e-01 -1.481017172336578369e-01 -1.539218723773956299e-01 -1.868213564157485962e-01 -7.964555174112319946e-02 3.382213413715362549e-02 -1.759167760610580444e-01 -1.688018739223480225e-01 -8.487153798341751099e-02 3.382783532142639160e-01 -4.183395206928253174e-01 -2.558982372283935547e-01 1.762518137693405151e-01 1.460303217172622681e-01 -2.560003399848937988e-01
1.062529459595680237e-01 1.383007764816284180e-01 3.896576464176177979e-01 -9.554257988929748535e-02 -7.927915453910827637e-02 8.766401559114456177e-03 -1.587531156837940216e-02 -7.595779001712799072e-02 -3.413586318492889404e-02 -1.286598294973373413e-01 -3.416593745350837708e-02 8.493294566869735718e-02 2.069706171751022339e-01 -1.344124693423509598e-02 -2.418813556432723999e-01 3.514084964990615845e-02 -8.930539339780807495e-02 -9.053236246109008789e-02 -1.297948658466339111e-01 -2.799637615680694580e-01 -1.802252978086471558e-01 1.194128021597862244e-01 -2.194400280714035034e-01 -1.801707595586776733e-01 -1.494917720556259155e-01 5.366616323590278625e-02 3.352424204349517822e-01 -1.540161520242691040e-01 -2.018146216869354248e-01 2.190995812416076660e-01 1.791491061449050903e-01 -3.827024102210998535e-01
1.109957322478294373e-02 -8.023695088922977448e-03 2.802432775497436523e-01 -3.169248253107070923e-02 -1.163746044039726257e-01 -1.605011969804763794e-01 2.831886895000934601e-02 -1.056578084826469421e-01 1.664199680089950562e-02 2.828026376664638519e-02 -1.831397265195846558e-01 3.714412450790405273e-01 -1.242788955569267273e-01 2.741290330886840820e-01 -1.591121428646147251e-03 1.587843522429466248e-02 8.083611726760864258e-02 -2.872958965599536896e-02 -1.541509479284286499e-01 -2.313823550939559937e-01 1.432961076498031616e-01 9.123748540878295898e-02 -3.276728689670562744e-01 -2.527039945125579834e-01 -2.975103557109832764e-01 4.545454308390617371e-02 9.081443399190902710e-02 -4.310652613639831543e-02 1.736997812986373901e-01 4.116869270801544189e-01 -3.828741237521171570e-02 1.378975659608840942e-01
5.748992785811424255e-02 -4.395776093006134033e-01 1.311543881893157959e-01 2.197728306055068970e-02 4.404104873538017273e-02 -5.669929832220077515e-02 4.119057580828666687e-02 -1.940088570117950439e-01 -6.276360154151916504e-02 3.642677664756774902e-01 -2.785666286945343018e-01 -1.757279634475708008e-01 -1.676191389560699463e-01 6.189512833952903748e-02 -2.036344856023788452e-01 1.926541179418563843e-01 1.047905683517456055e-01 1.004944667220115662e-01 -3.429633975028991699e-01 -1.266771275550127029e-02 -1.814532727003097534e-01 8.233159780502319336e-02 9.430485963821411133e-02 3.858074173331260681e-02 7.266842573881149292e-02 2.566835582256317139e-01 1.792310923337936401e-01 -4.222044721245765686e-02 -6.602011620998382568e-02 2.805974781513214111e-01 -5.434663966298103333e-02 -7.483828812837600708e-02
2.377566993236541748e-01 -1.979121267795562744e-01 2.699486315250396729e-01 -8.934671431779861450e-02 -1.620457172393798828e-01 -1.930063217878341675e-01 -5.384464189410209656e-02 -3.348935768008232117e-02 -3.722949698567390442e-02 8.630249649286270142e-02 -7.870168983936309814e-02 2.573810219764709473e-01 -3.029727339744567871e-01 2.177919149398803711e-01 -2.331050634384155273e-01 -2.471616677939891815e-02 5.692798644304275513e-03 1.281671822071075439e-01 -9.375183284282684326e-02 -4.443871974945068359e-02 1.051538661122322083e-01 -3.312475606799125671e-02 1.240239292383193970e-01 -1.056395396590232849e-01 1.932373344898223877e-01 -1.012803092598915100e-01 3.585850596427917480e-01 -3.699615299701690674e-01 -2.029562741518020630e-01 1.797153651714324951e-01 -1.086856424808502197e-01 -1.272568851709365845e-01
6.748523563146591187e-02 3.723051026463508606e-02 3.479058146476745605e-01 1.961700022220611572e-01 -1.070418432354927063e-01 -4.178599454462528229e-03 8.768547326326370239e-02 -3.847700059413909912e-01 -5.837351083755493164e-02 1.448993477970361710e-02 -1.080334633588790894e-01 7.035244256258010864e-02 5.172593146562576294e-02 -7.022885233163833618e-02 -1.222909763455390930e-01 -2.153936624526977539e-01 -4.067127406597137451e-02 1.762131005525588989e-01 9.608172625303268433e-02 -1.974209398031234741e-01 1.451624780893325806e-01 -2.010487392544746399e-02 2.414463162422180176e-01 -9.123126417398452759e-02 -8.582521975040435791e-02 -1.083645597100257874e-01 4.512560665607452393e-01 -2.995314598083496094e-01 -2.813940048217773438e-01 -7.679840177297592163e-02 3.983547911047935486e-02 -9.997946768999099731e-02
1.675675511360168457e-01 -3.973086774349212646e-01 6.393676996231079102e-02 1.338888406753540039e-01 -1.823496222496032715e-01 2.045287340879440308e-01 3.028691709041595459e-01 -1.513161212205886841e-01 5.440752580761909485e-02 1.242535710334777832e-01 -2.416822910308837891e-01 -7.272959500551223755e-02 3.637051954865455627e-02 2.108452767133712769e-01 -2.165344953536987305e-01 8.088564127683639526e-02 -9.369280934333801270e-02 -2.502702735364437103e-02 -8.714737743139266968e-02 -1.238700225949287415e-01 -8.039020746946334839e-02 -1.096922308206558228e-01 -1.506170034408569336e-01 1.133229210972785950e-01 -5.184631049633026123e-02 2.555421292781829834e-01 4.060697257518768311e-01 2.224594540894031525e-02 -2.961578667163848877e-01 6.199467182159423828e-02 -9.288872033357620239e-02 3.334377706050872803e-02
5.110342428088188171e-02 -8.678131736814975739e-03 2.358175069093704224e-01 -3.619304299354553223e-02 2.512044310569763184e-01 7.491072267293930054e-02 1.414003968238830566e-01 6.680827587842941284e-02 2.250941693782806396e-01 5.292133614420890808e-02 -1.911155134439468384e-01 -3.600235283374786377e-02 -4.635104164481163025e-02 1.245470196008682251e-01 -2.087897956371307373e-01 -8.465871214866638184e-02 -1.488980203866958618e-01 1.022600978612899780e-01 -5.598321557044982910e-03 -5.031930655241012573e-02 1.058718934655189514e-01 -1.826474666595458984e-01 -2.455141395330429077e-02 -6.387764215469360352e-02 -2.698243558406829834e-01 3.559401333332061768e-01 3.074714839458465576e-01 -3.757379949092864990e-01 -1.322753131389617920e-01 2.958291769027709961e-01 -2.106668800115585327e-01 1.358634829521179199e-01
1.576476916670799255e-02 1.771727949380874634e-01 -4.895826801657676697e-02 -9.888635575771331787e-02 -1.302055120468139648e-01 1.183703690767288208e-01 2.081282902508974075e-03 -2.150556445121765137e-01 -1.316495612263679504e-02 4.177727922797203064e-02 -1.709651201963424683e-01 3.437500000000000000e-01 -1.898789554834365845e-01 4.681817814707756042e-02 2.884600684046745300e-02 -1.010915115475654602e-01 -6.354789435863494873e-02 3.107062354683876038e-02 3.299489850178360939e-03 -3.914809525012969971e-01 2.565951645374298096e-01 -2.004906237125396729e-01 2.326762080192565918e-01 -1.092479452490806580e-01 -2.302525043487548828e-01 -3.759162966161966324e-03 2.496036887168884277e-01 -2.006303071975708008e-01 -1.386232525110244751e-01 2.670492827892303467e-01 1.724808663129806519e-01 -2.722302079200744629e-01
1.935115456581115723e-01 -1.192180886864662170e-01 -1.046818494796752930e-02 1.341962665319442749e-01 1.288210749626159668e-01 2.051829248666763306e-01 -1.317058652639389038e-01 6.167086213827133179e-02 1.334106624126434326e-01 3.200428783893585205e-01 -1.940538883209228516e-01 1.895233541727066040e-01 1.561221778392791748e-01 9.111348539590835571e-02 -1.181226670742034912e-01 -6.295804679393768311e-02 3.035868108272552490e-01 3.740423917770385742e-02 -2.497778683900833130e-01 -1.955193132162094116e-01 2.863297425210475922e-02 6.210433319211006165e-02 2.428105324506759644e-01 -1.886374652385711670e-01 -2.287287563085556030e-01 1.156887263059616089e-01 2.691170871257781982e-01 -2.297445535659790039e-01 -6.513166241347789764e-03 1.961160451173782349e-02 -3.209722414612770081e-02 -3.467273116111755371e-01
6.139188259840011597e-02 -3.066276311874389648e-01 6.999190151691436768e-02 1.155895218253135681e-01 -1.092117577791213989e-01 -1.365054585039615631e-02 9.828073531389236450e-02 -2.616223990917205811e-01 3.403757512569427490e-02 2.877128124237060547e-01 -2.753503620624542236e-01 -1.877441629767417908e-02 -1.876905262470245361e-01 2.950136065483093262e-01 -9.721043705940246582e-02 2.112819105386734009e-01 4.334893077611923218e-02 -1.028262358158826828e-02 -2.546355128288269043e-01 -2.914571762084960938e-01 -1.255819499492645264e-01 -1.021052971482276917e-01 -1.475439369678497314e-01 -2.056366205215454102e-01 1.115736179053783417e-02 -9.814047813415527344e-02 -1.032229885458946228e-01 -2.704293131828308105e-01 7.398845255374908447e-02 6.850282847881317139e-02 -1.601755917072296143e-01 -2.930600047111511230e-01
-1.668297499418258667e-01 6.502064317464828491e-02 1.562217622995376587e-01 8.662147074937820435e-02 -2.229659557342529297e-01 2.741008102893829346e-01 -1.872621104121208191e-02 -1.782566159963607788e-01 -9.989220649003982544e-03 1.145968213677406311e-01 -3.691886365413665771e-02 -1.089722365140914917e-01 6.381306052207946777e-02 1.081365719437599182e-01 4.198406264185905457e-02 -1.397067606449127197e-01 2.285273671150207520e-01 3.786261379718780518e-01 -2.577353119850158691e-01 -2.489625811576843262e-01 2.072468958795070648e-02 4.021595418453216553e-02 -3.109729886054992676e-01 5.442721024155616760e-02 -9.250545501708984375e-02 4.642486199736595154e-02 7.135816663503646851e-02 -1.306102275848388672e-01 -3.454736471176147461e-01 3.571815192699432373e-01 9.331031888723373413e-02 3.657077252864837646e-02
-1.527244597673416138e-01 -9.817649610340595245e-03 4.175405204296112061e-01 8.368627727031707764e-02 -4.175272211432456970e-02 -9.362332522869110107e-02 5.415697768330574036e-02 -1.292622238397598267e-01 -1.774186789989471436e-01 -1.828050427138805389e-02 -5.629721283912658691e-02 1.239865049719810486e-01 -3.195757046341896057e-02 4.405170679092407227e-02 -9.079415351152420044e-02 -2.693281769752502441e-01 6.283336132764816284e-02 2.995247244834899902e-01 2.742183580994606018e-02 -1.932740956544876099e-01 2.846561186015605927e-02 1.518777608871459961e-01 1.941666752099990845e-01 -3.941429406404495239e-02 7.268980145454406738e-02 -1.575621217489242554e-01 3.821722567081451416e-01 -7.277713716030120850e-02 -3.388940989971160889e-01 1.018358469009399414e-01 -9.595809131860733032e-02 -3.466952145099639893e-01
1.332615166902542114e-01 -5.907865241169929504e-02 1.113654896616935730e-01 5.445608496665954590e-02 6.342125684022903442e-02 2.579402625560760498e-01 -1.660952270030975342e-01 -9.215611964464187622e-02 8.231186866760253906e-02 3.220614492893218994e-01 -2.343459427356719971e-01 1.513666007667779922e-02 1.180435866117477417e-01 2.204554080963134766e-01 -7.603938132524490356e-02 -1.681673340499401093e-03 3.503063321113586426e-01 -3.032995201647281647e-02 -1.717716455459594727e-01 -2.014143913984298706e-01 1.015344336628913879e-01 9.815427660942077637e-02 8.136726915836334229e-02 -2.216859757900238037e-01 -1.141091734170913696e-01 1.192038506269454956e-01 2.667291760444641113e-01 -3.337737619876861572e-01 -5.558985471725463867e-02 2.000233680009841919e-01 -1.396344751119613647e-01 -2.845843434333801270e-01
3.025671839714050293e-01 -9.295865893363952637e-02 9.262534789741039276e-03 1.690576672554016113e-01 -1.310192700475454330e-02 -4.248050227761268616e-02 -1.051371451467275620e-02 -1.765309572219848633e-01 1.880783773958683014e-02 2.699519395828247070e-01 -2.243150472640991211e-01 -8.462674915790557861e-03 1.525525301694869995e-01 7.431840896606445312e-02 -2.464438527822494507e-01 -3.100044429302215576e-01 2.296408265829086304e-01 9.333866089582443237e-02 -1.976502090692520142e-01 -2.454445064067840576e-01 1.541927456855773926e-02 1.947881281375885010e-01 6.741212308406829834e-02 3.994776681065559387e-02 1.069993525743484497e-01 6.092203408479690552e-02 1.453692913055419922e-01 -2.647707164287567139e-01 4.337474331259727478e-02 1.886755377054214478e-01 -4.209308326244354248e-01 -5.011336505413055420e-02
-1.950081437826156616e-01 -1.964039802551269531e-01 2.703631222248077393e-01 7.767651975154876709e-02 -3.095856010913848877e-01 1.253068745136260986e-01 -8.479452878236770630e-02 -1.985850185155868530e-01 2.657862566411495209e-02 -1.348812878131866455e-01 3.168265521526336670e-02 8.321741968393325806e-02 -1.765321046113967896e-01 -2.462440133094787598e-01 -7.244636863470077515e-02 -1.259259283542633057e-01 -1.090478152036666870e-01 8.485524356365203857e-02 -3.045866489410400391e-01 -2.561423480510711670e-01 -1.092417612671852112e-01 -1.808277666568756104e-01 -1.233111023902893066e-01 1.796673685312271118e-01 -2.065232545137405396e-01 -1.292777210474014282e-01 3.941954970359802246e-01 1.434825360774993896e-02 -5.867046117782592773e-02 2.394859045743942261e-01 2.913419529795646667e-02 -1.285065803676843643e-02
-1.951478272676467896e-01 -8.313398808240890503e-02 4.750733077526092529e-01 -7.670307159423828125e-02 -2.571654617786407471e-01 -1.297348141670227051e-01 -8.849637955427169800e-02 -1.853649616241455078e-01 6.817620992660522461e-02 2.297024577856063843e-01 -1.235935986042022705e-01 1.157570630311965942e-01 2.394811995327472687e-02 -4.063735529780387878e-02 -2.888748049736022949e-01 5.184856057167053223e-02 -6.661836802959442139e-02 3.185742795467376709e-01 3.739229962229728699e-02 -2.319438010454177856e-01 -2.519743740558624268e-01 -1.545650064945220947e-01 1.778996437788009644e-01 8.563252538442611694e-02 -1.222261339426040649e-01 1.307985931634902954e-01 5.081839486956596375e-02 -1.231561377644538879e-01 -7.819251157343387604e-03 2.247132062911987305e-01 -1.177197471261024475e-01 -1.487415730953216553e-01
2.745336294174194336e-01 -7.187710702419281006e-02 2.179568260908126831e-01 2.116711884737014771e-01 -3.283785283565521240e-02 -2.785687744617462158e-01 -1.374856662005186081e-02 5.420102737843990326e-03 4.519014954566955566e-01 1.353675574064254761e-01 -5.122270435094833374e-02 3.322425112128257751e-02 1.199837699532508850e-01 -1.671543270349502563e-01 -1.192888915538787842e-01 -1.282942015677690506e-02 -5.239190906286239624e-02 2.173193395137786865e-01 -2.122185528278350830e-01 -4.757730662822723389e-01 1.063463613390922546e-01 4.019123688340187073e-02 -1.088284072466194630e-03 1.497941277921199799e-02 -4.804461449384689331e-02 1.297298967838287354e-01 2.776766419410705566e-01 -2.641599439084529877e-02 -1.240150779485702515e-01 -3.358583152294158936e-02 -1.296411454677581787e-01 2.202704548835754395e-02
-8.530554175376892090e-02 -9.652759879827499390e-02 -2.279197052121162415e-02 3.379735350608825684e-02 -1.604089289903640747e-01 1.784636676311492920e-01 -5.478204041719436646e-02 -7.239045202732086182e-02 1.893212646245956421e-02 3.301815688610076904e-01 -2.078917920589447021e-01 -8.241724222898483276e-02 -1.151870340108871460e-01 -8.988057076930999756e-02 -2.127648442983627319e-01 -1.019965410232543945e-01 -1.657630875706672668e-02 -1.314131468534469604e-01 -4.545969367027282715e-01 -3.009725213050842285e-01 2.579876454547047615e-03 -9.204869717359542847e-02 -2.878542430698871613e-02 -2.610680460929870605e-01 -2.992077171802520752e-01 -5.250840261578559875e-02 6.019990518689155579e-02 1.462822593748569489e-02 7.991741597652435303e-02 4.118586480617523193e-01 4.941638186573982239e-02 -1.126272752881050110e-01
4.741348326206207275e-01 -1.737266629934310913e-01 2.314684726297855377e-02 3.789669275283813477e-01 -1.240671500563621521e-01 -1.995098888874053955e-01 -6.868175417184829712e-02 -3.184275329113006592e-01 2.334021478891372681e-01 2.515756189823150635e-01 -4.251173138618469238e-02 8.456786721944808960e-02 4.275051131844520569e-02 -2.653332054615020752e-02 -4.374015610665082932e-03 -1.654868274927139282e-01 -8.112468570470809937e-02 2.037655860185623169e-01 -4.900245741009712219e-02 -2.345201522111892700e-01 -1.022218391299247742e-01 8.504866063594818115e-02 1.605158597230911255e-01 -7.253952790051698685e-03 -1.487300097942352295e-01 1.204754933714866638e-01 1.764930486679077148e-01 -1.671484857797622681e-01 -1.912060379981994629e-01 -8.292004466056823730e-03 1.239084638655185699e-02 3.718034178018569946e-02
9.590626507997512817e-02 -2.053185701370239258e-01 2.310096472501754761e-01 6.638145446777343750e-02 -8.145788311958312988e-02 1.329298168420791626e-01 2.064672559499740601e-01 -2.165332287549972534e-01 1.799461618065834045e-02 -1.968524605035781860e-01 -4.547801315784454346e-01 1.104922741651535034e-01 6.657129526138305664e-02 2.816051244735717773e-03 -1.782638728618621826e-01 5.450904369354248047e-02 9.422348439693450928e-02 1.271636039018630981e-01 -8.497591130435466766e-03 6.522782146930694580e-02 1.133937686681747437e-01 2.476387657225131989e-03 -2.908365428447723389e-01 -6.487508863210678101e-02 1.194058284163475037e-01 2.999410927295684814e-01 2.763716280460357666e-01 -1.610335558652877808e-01 -1.101829335093498230e-01 2.783832252025604248e-01 -1.937708854675292969e-01 -1.224806904792785645e-01
5.336173996329307556e-02 5.935258697718381882e-03 2.745369076728820801e-01 1.473066806793212891e-01 -1.931039243936538696e-02 6.581827998161315918e-02 1.368979215621948242e-01 -2.716037333011627197e-01 1.787966489791870117e-02 5.144297331571578979e-02 -1.724733263254165649e-01 2.328172624111175537e-01 -5.660645663738250732e-02 9.638341516256332397e-02 1.263176500797271729e-01 -5.375042557716369629e-02 1.751139909029006958e-01 3.868579268455505371e-01 -2.508324012160301208e-02 -1.497010886669158936e-01 -2.079317271709442139e-01 1.344821974635124207e-02 2.733360528945922852e-01 -1.698506250977516174e-02 2.097589150071144104e-02 3.712660968303680420e-01 2.028367668390274048e-01 1.494833827018737793e-01 -2.603880167007446289e-01 1.451029777526855469e-01 1.052904129028320312e-01 -2.471559941768646240e-01
9.570253081619739532e-03 -8.899445831775665283e-02 1.975441575050354004e-01 1.669197529554367065e-01 -8.496261388063430786e-02 -1.467902958393096924e-01 -1.469928026199340820e-01 -4.303668737411499023e-01 1.197303012013435364e-01 3.537121042609214783e-02 -1.372781842947006226e-01 -8.269925601780414581e-03 -4.814327508211135864e-02 -8.526257425546646118e-02 -9.114197641611099243e-02 1.126296166330575943e-02 -2.800053954124450684e-01 2.551331743597984314e-02 -2.857931554317474365e-01 -2.534875646233558655e-02 9.683433920145034790e-02 -8.184691518545150757e-02 1.104404553771018982e-01 -1.840160191059112549e-01 -1.802075840532779694e-02 -2.787939012050628662e-01 3.919587731361389160e-01 -3.445558249950408936e-01 -2.327250391244888306e-01 -4.742101579904556274e-02 6.236401945352554321e-02 -5.275736376643180847e-02
2.109357118606567383e-01 -1.980541497468948364e-01 2.704629898071289062e-01 1.952596306800842285e-01 -1.249566376209259033e-01 2.835134267807006836e-01 -1.949041709303855896e-02 4.264382272958755493e-02 -1.141392737627029419e-01 1.427271217107772827e-01 9.481801092624664307e-02 3.764078766107559204e-02 5.292506888508796692e-02 -6.577078998088836670e-02 -1.060159206390380859e-01 1.211196035146713257e-01 1.222844794392585754e-01 2.306962758302688599e-01 8.614937774837017059e-03 2.274544723331928253e-02 -1.695573329925537109e-02 2.605763496831059456e-03 -2.444692999124526978e-01 2.766889631748199463e-01 -3.035407066345214844e-01 1.628773361444473267e-01 2.221090942621231079e-01 -2.458467520773410797e-02 -1.668844670057296753e-01 4.381853044033050537e-01 9.965851902961730957e-02 -1.618507802486419678e-01
8.697196096181869507e-02 -2.948889434337615967e-01 -9.201972186565399170e-02 1.647079288959503174e-01 1.057750508189201355e-01 -1.817332804203033447e-01 2.677145898342132568e-01 1.814596913754940033e-02 2.473244816064834595e-02 1.369329839944839478e-01 -1.267646402120590210e-01 3.410265445709228516e-01 5.010378733277320862e-02 -8.734892308712005615e-02 3.264319524168968201e-02 4.787926748394966125e-02 1.512485891580581665e-01 8.512356877326965332e-02 -2.175672501325607300e-01 -1.536345630884170532e-01 -2.699131369590759277e-01 5.398275330662727356e-03 1.470871567726135254e-01 -2.276351749897003174e-01 -1.882559359073638916e-01 2.949455380439758301e-01 3.696785271167755127e-01 7.732535898685455322e-02 3.861268237233161926e-02 2.044018357992172241e-01 -1.566098630428314209e-01 -9.037213027477264404e-02
-2.683308422565460205e-01 -1.254701800644397736e-02 4.174020513892173767e-02 1.132654622197151184e-01 -1.245383098721504211e-01 1.187729984521865845e-01 1.017164140939712524e-01 -4.234405755996704102e-01 -7.867443561553955078e-02 1.879546344280242920e-01 -1.397557705640792847e-01 3.019703328609466553e-01 8.484943211078643799e-02 1.463221609592437744e-01 -9.874157607555389404e-02 -1.138948425650596619e-01 -2.405572310090065002e-02 3.178235515952110291e-02 -2.138126343488693237e-01 -1.560699939727783203e-01 3.181616067886352539e-01 -3.449974581599235535e-02 2.167654037475585938e-01 7.322647422552108765e-02 -3.315259218215942383e-01 -1.843070797622203827e-02 1.432833522558212280e-01 -1.561099141836166382e-01 -2.058512717485427856e-01 1.605170518159866333e-01 2.013007849454879761e-01 -1.407848298549652100e-02
4.985071718692779541e-02 -2.065475732088088989e-01 9.807623177766799927e-02 1.363181024789810181e-01 5.603941529989242554e-02 2.700507938861846924e-01 -1.775240451097488403e-01 -6.043972820043563843e-02 3.997329622507095337e-02 2.667382061481475830e-01 -2.251911014318466187e-01 1.656580716371536255e-01 1.675713807344436646e-01 2.151390761137008667e-01 -5.412836745381355286e-02 -2.077966630458831787e-01 3.623752892017364502e-01 1.674641040153801441e-03 -1.656582951545715332e-01 -1.493619978427886963e-01 1.716908216476440430e-01 4.735437780618667603e-02 2.514207661151885986e-01 -1.664401292800903320e-01 -2.605395391583442688e-02 9.806988388299942017e-02 3.174925744533538818e-01 -2.086643725633621216e-01 -8.225107192993164062e-02 9.205590933561325073e-02 -1.735749468207359314e-02 -2.648695111274719238e-01
1.678010523319244385e-01 -3.086690008640289307e-01 3.382795751094818115e-01 1.277300268411636353e-01 -7.392767071723937988e-02 -2.791111171245574951e-02 -2.972206771373748779e-01 -1.834788322448730469e-01 -7.177774608135223389e-02 9.267178177833557129e-02 -1.345633417367935181e-01 3.813713416457176208e-02 -2.277596294879913330e-01 2.328525483608245850e-01 -1.893486827611923218e-02 -5.045699700713157654e-02 -2.440097741782665253e-03 1.243017911911010742e-01 -2.343012243509292603e-01 -4.356957226991653442e-02 -1.156001817435026169e-03 -8.235926739871501923e-03 2.902599871158599854e-01 -3.143695294857025146e-01 -1.125128418207168579e-01 -1.340970098972320557e-01 1.693697869777679443e-01 -2.994051277637481689e-01 -1.612325459718704224e-01 8.971691131591796875e-02 -1.544215530157089233e-01 -1.140444949269294739e-01
1.185733228921890259e-01 -3.025735318660736084e-01 3.087303638458251953e-01 -2.450199984014034271e-02 -1.818720251321792603e-01 2.054696343839168549e-02 4.331512749195098877e-02 1.930357813835144043e-01 3.258502185344696045e-01 2.166286557912826538e-01 1.219566017389297485e-01 1.664804667234420776e-01 2.179586514830589294e-02 -4.887223616242408752e-02 -1.888678036630153656e-02 2.988312952220439911e-02 1.334523111581802368e-01 2.692163363099098206e-02 -1.892649568617343903e-02 -3.322433233261108398e-01 1.725474148988723755e-01 -4.746814444661140442e-02 1.176667287945747375e-01 1.965083628892898560e-01 6.953468918800354004e-02 -4.250598326325416565e-02 4.068188369274139404e-01 -7.845713943243026733e-02 -1.566228866577148438e-01 3.256126344203948975e-01 -2.633618377149105072e-02 5.211186781525611877e-02
1.960534900426864624e-01 -3.032746016979217529e-01 1.400176137685775757e-01 1.401006728410720825e-01 -1.840564608573913574e-01 1.006759107112884521e-01 1.976680755615234375e-01 -1.582996100187301636e-01 -3.197335824370384216e-02 3.353218138217926025e-01 1.618748754262924194e-01 3.113510310649871826e-01 3.788115456700325012e-02 1.907067149877548218e-01 -2.409115433692932129e-01 7.791808247566223145e-02 -1.308389008045196533e-01 2.498796582221984863e-01 -7.658123224973678589e-02 -9.834052622318267822e-02 -2.082525938749313354e-01 -3.877586871385574341e-02 -1.109536811709403992e-01 -3.075016476213932037e-02 -9.225781261920928955e-02 1.555262207984924316e-01 3.603444099426269531e-01 -1.869406923651695251e-02 -1.611748039722442627e-01 6.536608189344406128e-02 1.602145880460739136e-01 -1.079424619674682617e-01
9.032455086708068848e-02 -8.896206319332122803e-02 3.297350406646728516e-01 4.450726881623268127e-02 -5.357397347688674927e-02 -1.910960078239440918e-01 -2.023685537278652191e-02 -3.998170495033264160e-01 1.518466472625732422e-01 8.897024393081665039e-02 -2.867455482482910156e-01 5.637006834149360657e-02 -3.616048768162727356e-02 8.642004430294036865e-02 -2.500765025615692139e-02 5.757633596658706665e-03 -3.581967651844024658e-01 1.716958731412887573e-02 -3.357419967651367188e-01 -5.281858518719673157e-02 -1.116493064910173416e-02 9.023626893758773804e-02 7.824835181236267090e-02 -3.408849984407424927e-02 -3.768598660826683044e-02 -2.830515801906585693e-01 2.097084224224090576e-01 -2.816307842731475830e-01 -1.740700900554656982e-01 -9.441812336444854736e-02 8.968223631381988525e-02 -1.897565722465515137e-01
6.595502793788909912e-02 3.289525210857391357e-02 2.144304364919662476e-01 1.333969682455062866e-01 1.256517767906188965e-01 4.068807139992713928e-02 3.404363691806793213e-01 -3.111248314380645752e-01 -1.330434530973434448e-01 1.718654036521911621e-01 -2.278843224048614502e-01 2.152731418609619141e-01 -7.763077318668365479e-02 -9.168720245361328125e-02 -2.997713983058929443e-01 -3.297291463240981102e-03 1.387724578380584717e-01 1.628587096929550171e-01 -1.399250924587249756e-01 2.096570432186126709e-01 8.796052634716033936e-02 1.748852431774139404e-01 -6.690697371959686279e-02 -1.457019597291946411e-01 -4.999743774533271790e-02 1.117298230528831482e-01 1.860802769660949707e-01 1.043031439185142517e-01 5.376950651407241821e-02 4.336604177951812744e-01 -1.596824377775192261e-01 -2.348753809928894043e-02
-1.758954115211963654e-02 -5.029173493385314941e-01 8.237112313508987427e-02 9.239645302295684814e-02 2.883661352097988129e-02 3.291279077529907227e-02 8.916274458169937134e-02 -8.831244707107543945e-02 -2.259932085871696472e-02 1.816483736038208008e-01 -1.605460643768310547e-01 -1.371102780103683472e-01 -1.898688822984695435e-01 5.712452158331871033e-02 -1.535460501909255981e-01 1.577949076890945435e-01 1.627460420131683350e-01 3.014118410646915436e-02 -3.401538133621215820e-01 1.156470701098442078e-01 -2.720038890838623047e-01 3.678530082106590271e-02 2.446224726736545563e-02 -7.894710451364517212e-02 5.136593431234359741e-02 2.486662566661834717e-01 1.912176609039306641e-01 -1.968116313219070435e-01 -7.890791445970535278e-02 3.847027420997619629e-01 -1.233237981796264648e-01 -7.791888434439897537e-03
1.724753826856613159e-01 -1.984486728906631470e-01 3.762753680348396301e-02 -1.502178609371185303e-01 7.158251013606786728e-03 -6.211546063423156738e-02 2.393542528152465820e-01 -2.247852236032485962e-01 7.464609295129776001e-02 1.606332063674926758e-01 -1.928619295358657837e-01 -9.000436402857303619e-03 -1.807444170117378235e-02 -1.207222696393728256e-02 -1.618460416793823242e-01 3.787049651145935059e-02 1.583272218704223633e-01 1.459865123033523560e-01 -4.252335131168365479e-01 9.487944841384887695e-02 -2.162746489048004150e-01 -7.982234656810760498e-02 -4.566246643662452698e-02 1.047564893960952759e-01 1.819558739662170410e-01 2.072391360998153687e-01 4.101706445217132568e-01 -6.546619534492492676e-02 -6.918257474899291992e-02 2.496558278799057007e-01 -3.635983914136886597e-02 -2.810325622558593750e-01
1.470255851745605469e-01 -5.216277390718460083e-02 6.110262870788574219e-02 -6.076264753937721252e-02 -2.563841640949249268e-01 -2.170427292585372925e-01 8.341340720653533936e-02 -1.169814392924308777e-01 -2.080385088920593262e-01 1.984246969223022461e-01 -2.208301126956939697e-01 5.937013309448957443e-03 -5.726234987378120422e-02 2.171342074871063232e-01 -8.156785368919372559e-02 1.826412826776504517e-01 1.436935961246490479e-01 1.001529395580291748e-01 -3.091589808464050293e-01 -2.183923125267028809e-01 4.920010268688201904e-02 -8.217567205429077148e-02 2.830169200897216797e-01 -2.750743925571441650e-01 -1.276156455278396606e-01 2.790961973369121552e-02 1.099513247609138489e-01 -8.480950444936752319e-02 -1.614012122154235840e-01 2.990861795842647552e-02 -1.392115205526351929e-01 -4.373794198036193848e-01
2.131547182798385620e-01 -2.017281353473663330e-01 -1.475128531455993652e-01 2.037928104400634766e-01 5.699488893151283264e-02 -7.182611525058746338e-02 3.074488043785095215e-01 -1.453474164009094238e-01 2.452399730682373047e-01 -1.065433323383331299e-01 -1.100265383720397949e-01 1.854187101125717163e-01 -8.343091607093811035e-02 5.878266319632530212e-02 -8.285959810018539429e-02 2.233620919287204742e-02 1.370020024478435516e-02 2.519905269145965576e-01 -4.394616782665252686e-01 -1.654970198869705200e-01 -1.726479381322860718e-01 -1.868392825126647949e-01 9.616025537252426147e-02 -1.332741677761077881e-01 -6.921464204788208008e-02 1.236493289470672607e-01 2.903790175914764404e-01 5.932263657450675964e-02 -1.729705184698104858e-01 2.348720431327819824e-01 -7.186333835124969482e-02 -1.290950030088424683e-01
-1.820507347583770752e-01 8.188479393720626831e-02 3.962581604719161987e-02 7.172401994466781616e-02 2.965647913515567780e-02 1.297419071197509766e-01 4.341870546340942383e-02 -2.296564579010009766e-01 8.982569724321365356e-02 9.701947681605815887e-03 4.128532484173774719e-02 -6.981068849563598633e-02 -1.940779201686382294e-02 1.143455971032381058e-02 9.914224036037921906e-03 -3.753094077110290527e-01 8.412490785121917725e-02 3.641198277473449707e-01 -2.650240063667297363e-01 -1.816840618848800659e-01 3.729597330093383789e-01 -8.989442139863967896e-02 -2.392718009650707245e-02 8.541505783796310425e-02 -2.250337153673171997e-01 3.239961341023445129e-02 2.794225513935089111e-01 -1.316730957478284836e-02 -2.203116565942764282e-01 3.499912917613983154e-01 -7.445148378610610962e-02 -1.429160386323928833e-01
1.860506273806095123e-02 -4.728505313396453857e-01 9.629706293344497681e-02 3.286238610744476318e-01 -3.160851597785949707e-01 1.202276498079299927e-01 8.647903800010681152e-02 1.355910580605268478e-02 2.657434046268463135e-01 1.945539563894271851e-01 -3.256332501769065857e-02 -1.010768115520477295e-01 -1.052290871739387512e-01 -1.109898537397384644e-01 -1.730480194091796875e-01 -3.407496213912963867e-02 2.827313169836997986e-02 6.405943538993597031e-03 -4.053019452840089798e-03 3.645822778344154358e-02 -3.482443047687411308e-03 -1.795811951160430908e-01 -2.233855426311492920e-01 -7.700484246015548706e-02 -1.558139771223068237e-01 -1.971357017755508423e-01 1.945656538009643555e-01 -2.002536803483963013e-01 3.428936749696731567e-02 2.352257072925567627e-01 1.363471150398254395e-02 -2.728680968284606934e-01
-1.190932467579841614e-01 1.062029525637626648e-01 1.712958067655563354e-01 2.346308231353759766e-01 -3.372758626937866211e-01 2.802755832672119141e-01 2.106755785644054413e-02 -1.762450188398361206e-01 -1.165345869958400726e-02 1.646524369716644287e-01 -2.541728019714355469e-01 3.750397562980651855e-01 -2.747963368892669678e-01 -9.181410074234008789e-02 -1.691887378692626953e-01 7.640468329191207886e-02 -1.517314165830612183e-01 1.980947144329547882e-02 -8.359290659427642822e-02 2.505725622177124023e-02 1.163996011018753052e-01 -1.112122237682342529e-01 1.246423944830894470e-01 9.237204678356647491e-03 -2.503939867019653320e-01 2.276542633771896362e-01 7.109110057353973389e-02 -2.427084743976593018e-01 -1.333842724561691284e-01 8.048141002655029297e-02 5.067818239331245422e-02 -1.937209218740463257e-01
3.965409100055694580e-02 2.035186998546123505e-02 5.194059386849403381e-02 -9.562227129936218262e-02 5.475433543324470520e-02 1.073526442050933838e-01 1.238277330994606018e-01 -3.129024803638458252e-01 1.829687803983688354e-01 1.675505787134170532e-01 -1.551849842071533203e-01 4.382540658116340637e-02 1.501001715660095215e-01 5.846221372485160828e-02 -2.555315494537353516e-01 6.906444579362869263e-02 9.375383961014449596e-04 4.437863528728485107e-01 -3.022386729717254639e-01 2.084726691246032715e-01 -8.631964027881622314e-02 4.448222741484642029e-02 -1.215922757983207703e-01 -1.861099451780319214e-01 -1.529502123594284058e-01 7.693748921155929565e-02 1.514800917357206345e-02 -8.058267086744308472e-02 -2.133532464504241943e-01 3.866657614707946777e-01 -1.273859292268753052e-01 -1.921953260898590088e-01
-1.990604549646377563e-01 -4.261770471930503845e-02 2.292928248643875122e-01 3.217251971364021301e-02 -9.486898034811019897e-02 -4.599727690219879150e-02 1.834910213947296143e-01 -3.686160445213317871e-01 4.091916605830192566e-02 2.247402518987655640e-01 1.711526699364185333e-02 1.538687944412231445e-01 -4.359701648354530334e-02 6.707045435905456543e-02 -1.084437072277069092e-01 -2.939320504665374756e-01 1.038764342665672302e-01 1.868567019701004028e-01 -2.498069405555725098e-01 -2.119254469871520996e-01 3.966558575630187988e-01 -3.104692511260509491e-02 4.674873873591423035e-02 1.348045617341995239e-01 -1.177838146686553955e-01 6.513207405805587769e-02 2.289460599422454834e-01 -2.645965199917554855e-03 -2.175312340259552002e-01 2.449757009744644165e-01 -5.555885285139083862e-02 1.759036630392074585e-01
2.168547175824642181e-02 1.312567442655563354e-01 1.428343206644058228e-01 -7.732418179512023926e-02 -6.625478714704513550e-02 -1.307021379470825195e-01 -3.414290025830268860e-02 -1.696364581584930420e-01 -1.899436265230178833e-01 1.853652596473693848e-01 -3.366360366344451904e-01 -8.531053364276885986e-02 -2.243856191635131836e-01 -5.150125944055616856e-04 1.081587895750999451e-01 5.614419654011726379e-02 -1.538196355104446411e-01 7.674215734004974365e-02 -1.319610476493835449e-01 -2.022711336612701416e-01 -1.149003356695175171e-01 2.485999614000320435e-01 -4.353282973170280457e-03 -1.959218271076679230e-02 -1.683130115270614624e-01 2.835324406623840332e-01 5.005989670753479004e-01 -6.362038105726242065e-02 1.291991025209426880e-01 1.573627740144729614e-01 2.826894819736480713e-01 1.567475683987140656e-02
-2.217128723859786987e-01 3.582643344998359680e-02 5.413643270730972290e-02 2.636194527149200439e-01 -2.213802337646484375e-01 1.382511854171752930e-01 -6.226671859622001648e-02 -2.125896513462066650e-01 -8.687018603086471558e-02 3.434714674949645996e-01 -2.034966200590133667e-01 6.308808177709579468e-02 -3.750710189342498779e-01 -2.251117825508117676e-01 -2.011204659938812256e-01 2.631891332566738129e-02 1.169758513569831848e-01 -5.958058685064315796e-02 -1.798590868711471558e-01 -1.315599232912063599e-01 -4.545234143733978271e-03 -1.660679280757904053e-01 -6.509543210268020630e-02 -1.915290802717208862e-01 -2.136038839817047119e-01 1.329433023929595947e-01 1.482264548540115356e-01 1.510514412075281143e-02 6.626164168119430542e-02 2.446363121271133423e-01 -8.008103072643280029e-02 -2.548984587192535400e-01
-1.870101690292358398e-01 5.545955151319503784e-02 1.280752271413803101e-01 2.424204796552658081e-01 -9.999711811542510986e-02 1.709723621606826782e-01 -1.136752124875783920e-02 -2.497880309820175171e-01 -2.581438608467578888e-02 -5.352720990777015686e-02 -1.584854274988174438e-01 1.263533681631088257e-01 -3.031558096408843994e-01 -6.803253293037414551e-02 -1.354387998580932617e-01 -4.068510234355926514e-02 -2.357384264469146729e-01 1.164513900876045227e-01 -2.942845523357391357e-01 -2.099882066249847412e-01 7.482819259166717529e-02 -1.583848744630813599e-01 1.967813521623611450e-01 -1.579971462488174438e-01 -3.807491660118103027e-01 1.414671391248703003e-01 3.903126716613769531e-02 6.192700937390327454e-02 -5.485105141997337341e-02 3.404974043369293213e-01 -1.929092407226562500e-02 -2.000435590744018555e-01
2.434841692447662354e-01 -1.733752638101577759e-01 3.305363059043884277e-01 1.673766225576400757e-01 -8.318828046321868896e-02 -3.286516666412353516e-01 -1.351312845945358276e-01 2.266449928283691406e-01 5.761994514614343643e-03 1.805516034364700317e-01 -1.868513673543930054e-01 6.670188158750534058e-02 -2.496419847011566162e-01 3.043567063286900520e-03 -2.883902490139007568e-01 1.694644689559936523e-01 1.252015382051467896e-01 1.240256279706954956e-01 -7.362345606088638306e-02 -1.712427735328674316e-01 2.469926327466964722e-01 1.071048378944396973e-01 -5.750362575054168701e-02 7.575456798076629639e-02 -1.300428435206413269e-02 -4.828394949436187744e-02 2.730137705802917480e-01 -2.172366231679916382e-01 -2.636334598064422607e-01 3.709414601325988770e-02 -8.575870655477046967e-03 -1.045615598559379578e-02
1.596164330840110779e-02 -5.494031589478254318e-03 4.032724499702453613e-01 2.705117762088775635e-01 -1.138489618897438049e-01 -8.808895945549011230e-02 -7.852625101804733276e-03 -1.115987449884414673e-01 -1.996916830539703369e-01 1.697562932968139648e-01 1.663860827684402466e-01 1.924227029085159302e-01 -1.053914725780487061e-01 -6.501004844903945923e-02 2.920969426631927490e-01 2.603798173367977142e-02 3.839818388223648071e-02 3.481670096516609192e-02 -2.693861722946166992e-01 -8.289987593889236450e-02 -8.327469974756240845e-02 5.228611826896667480e-02 -3.460853695869445801e-01 -2.045356631278991699e-01 -5.933569371700286865e-02 1.123975142836570740e-01 2.251064628362655640e-01 2.323294132947921753e-01 -5.840937420725822449e-02 3.294024467468261719e-01 -4.952434450387954712e-02 -8.576098084449768066e-02
-6.115482002496719360e-02 1.136690378189086914e-01 2.331357002258300781e-01 -5.936178565025329590e-02 2.889527380466461182e-01 -1.003534421324729919e-01 1.905179023742675781e-01 1.039512678980827332e-01 1.024062559008598328e-01 1.843209415674209595e-01 -2.467478215694427490e-01 1.338431835174560547e-01 -3.512742929160594940e-03 2.098104208707809448e-01 -2.947483956813812256e-01 -4.117608815431594849e-02 -5.559030547738075256e-02 1.483598798513412476e-01 -2.352012246847152710e-01 -6.482132524251937866e-02 8.529394119977951050e-02 -2.105207145214080811e-01 5.297626554965972900e-02 3.684857860207557678e-02 -2.684385180473327637e-01 2.756294012069702148e-01 2.357476353645324707e-01 -2.170599550008773804e-01 -2.084561735391616821e-01 2.717007994651794434e-01 -6.240714341402053833e-02 1.290656179189682007e-01
1.613436341285705566e-01 -1.383753418922424316e-01 9.518472105264663696e-02 8.711443282663822174e-03 -4.600396845489740372e-03 8.767618238925933838e-02 -4.021546989679336548e-02 8.697859942913055420e-03 -1.499803923070430756e-02 2.584134638309478760e-01 -2.297726124525070190e-01 1.202261075377464294e-01 1.714926362037658691e-01 1.275486499071121216e-01 -2.332385256886482239e-02 1.293233335018157959e-01 1.628248542547225952e-01 1.473397761583328247e-01 -4.140060842037200928e-01 -1.557020097970962524e-01 1.806153357028961182e-01 -7.604017108678817749e-02 2.464796602725982666e-01 -3.725206851959228516e-01 -2.107253819704055786e-01 8.773034065961837769e-02 8.915084600448608398e-02 -1.951225250959396362e-01 -1.472955942153930664e-01 -3.662943467497825623e-02 -5.517502874135971069e-02 -3.648104667663574219e-01
3.654792159795761108e-02 -2.221995294094085693e-01 5.153108239173889160e-01 7.727126777172088623e-02 4.316934384405612946e-03 -4.547900706529617310e-02 -2.998999059200286865e-01 5.557232350111007690e-02 7.286343723535537720e-02 5.222539603710174561e-02 -2.275849878787994385e-01 4.381656646728515625e-02 -9.351620823144912720e-02 5.071596428751945496e-02 7.063122838735580444e-02 -2.036535143852233887e-01 3.902021050453186035e-02 -1.553708966821432114e-02 -3.851849436759948730e-01 1.405470520257949829e-01 -7.482507731765508652e-03 1.760322041809558868e-02 5.795177072286605835e-02 -1.345491111278533936e-01 -7.667932659387588501e-02 -9.643247723579406738e-02 3.056601583957672119e-01 -9.283123165369033813e-02 -4.191862419247627258e-02 2.383803129196166992e-01 2.522698938846588135e-01 -1.787963360548019409e-01
6.127444654703140259e-02 -2.309863120317459106e-01 7.860222458839416504e-02 6.656824797391891479e-02 3.619709238409996033e-02 1.884047091007232666e-01 -1.897429674863815308e-01 -1.963978260755538940e-01 1.141243204474449158e-01 1.839168220758438110e-01 -2.077159881591796875e-01 4.224619269371032715e-02 2.154375612735748291e-01 7.023330777883529663e-02 -1.285364031791687012e-01 -1.261269748210906982e-01 3.793326318264007568e-01 -4.648568481206893921e-02 -2.722176909446716309e-01 -1.586178243160247803e-01 1.461022719740867615e-02 1.242068260908126831e-01 1.163556352257728577e-01 -2.640333473682403564e-01 -2.301681041717529297e-02 1.977550685405731201e-01 3.021963834762573242e-01 -2.972255051136016846e-01 -1.833127439022064209e-01 -5.735779181122779846e-02 -5.203597992658615112e-02 -2.055016458034515381e-01
-1.710439175367355347e-01 -1.665810495615005493e-02 8.114092797040939331e-02 2.259195595979690552e-01 -2.473815977573394775e-01 2.392820417881011963e-01 1.169341057538986206e-01 9.644870646297931671e-03 -4.552099108695983887e-02 1.687291413545608521e-01 -7.947034388780593872e-02 2.804563939571380615e-01 -1.559222340583801270e-01 -7.237926870584487915e-02 -8.284796774387359619e-02 4.945871978998184204e-02 1.940557509660720825e-01 1.207015961408615112e-01 3.166083246469497681e-02 -1.668977141380310059e-01 -2.526728510856628418e-01 -2.266416698694229126e-01 -7.008537650108337402e-02 1.422617733478546143e-01 -2.780139446258544922e-01 5.036548152565956116e-02 1.346103996038436890e-01 -1.730639189481735229e-01 -2.456713765859603882e-01 4.506820142269134521e-01 8.895005285739898682e-02 7.432917505502700806e-02
7.040887326002120972e-02 -5.828360468149185181e-02 4.402960091829299927e-02 -6.608650088310241699e-02 -2.400844246149063110e-01 7.629501074552536011e-02 2.000570744276046753e-01 1.430248375982046127e-03 3.827645629644393921e-02 4.652254581451416016e-01 -9.822434186935424805e-02 2.169101834297180176e-01 -8.596470952033996582e-02 8.336905390024185181e-02 -1.518283933401107788e-01 -1.191745512187480927e-02 6.045201420783996582e-02 -2.623536884784698486e-01 -2.744523882865905762e-01 1.888305880129337311e-02 -1.980918645858764648e-01 -7.644031196832656860e-02 -3.862493857741355896e-02 9.155762381851673126e-03 4.141208529472351074e-02 -2.620052918791770935e-02 3.237710595130920410e-01 -1.503317505121231079e-01 2.794034406542778015e-02 2.321777641773223877e-01 -3.097107410430908203e-01 -3.073448240756988525e-01
7.279752939939498901e-02 9.705448895692825317e-02 2.343120127916336060e-01 2.457144260406494141e-01 -3.611443936824798584e-02 -1.619555801153182983e-01 -1.648672297596931458e-02 -1.589168757200241089e-01 -9.678272157907485962e-02 3.639179766178131104e-01 -3.098739385604858398e-01 -1.234870851039886475e-01 -3.264926001429557800e-02 7.099292427301406860e-02 4.301008209586143494e-02 -2.988523244857788086e-02 -5.956469103693962097e-02 3.332952037453651428e-02 -4.841038212180137634e-02 -3.056819140911102295e-01 -2.003287523984909058e-01 1.445547640323638916e-01 -3.978932276368141174e-02 9.580347687005996704e-02 -1.396831241436302662e-03 1.487056761980056763e-01 4.142820239067077637e-01 -2.664477527141571045e-01 9.597247093915939331e-02 2.300665378570556641e-01 -1.585004329681396484e-01 1.754535585641860962e-01
8.559928089380264282e-02 -2.051648497581481934e-01 1.949208080768585205e-01 4.022837430238723755e-02 1.523245275020599365e-01 -6.915149092674255371e-02 -7.530385255813598633e-02 -4.273372590541839600e-01 1.065301820635795593e-01 1.357951462268829346e-01 -3.361467421054840088e-01 1.230333968997001648e-01 1.035594120621681213e-01 -1.343826055526733398e-01 -9.826467186212539673e-02 -2.357093691825866699e-01 -9.229593724012374878e-02 6.089836359024047852e-02 -3.100568652153015137e-01 -3.128980845212936401e-02 -6.949605047702789307e-02 1.523802150040864944e-02 1.244533509016036987e-01 -1.522924005985260010e-01 -1.564373373985290527e-01 -2.412412613630294800e-01 3.127833306789398193e-01 -2.648517489433288574e-01 -1.714107990264892578e-01 -8.940930664539337158e-02 -1.096548628993332386e-03 -4.079677164554595947e-02
-2.271413505077362061e-01 3.130962373688817024e-03 7.205093652009963989e-02 2.267741262912750244e-01 -2.329270243644714355e-01 -3.637834265828132629e-02 -2.114098519086837769e-01 -6.082762405276298523e-02 -1.309944540262222290e-01 3.846932947635650635e-02 -2.946343421936035156e-01 1.834781914949417114e-01 -5.697560496628284454e-03 -3.647885322570800781e-01 5.874240770936012268e-02 -1.359055936336517334e-01 1.373999286442995071e-02 1.568994075059890747e-01 -2.099049985408782959e-01 -7.620096206665039062e-02 -5.230866000056266785e-02 -1.004885062575340271e-01 -9.433813393115997314e-03 4.467813670635223389e-02 -3.888549804687500000e-01 9.975489228963851929e-02 3.582574427127838135e-01 -8.784540742635726929e-02 -2.700448930263519287e-01 2.523002028465270996e-02 -1.704221814870834351e-01 6.517750024795532227e-02
1.100034341216087341e-01 -2.888391315937042236e-01 -9.377531707286834717e-02 2.713474929332733154e-01 5.745143815875053406e-02 -8.103856444358825684e-02 2.403574287891387939e-01 -8.769971132278442383e-02 2.172251641750335693e-01 4.056087881326675415e-02 -8.819980174303054810e-02 1.855606883764266968e-01 -2.554507255554199219e-01 5.277704447507858276e-02 6.979183107614517212e-02 -3.379023447632789612e-02 4.811332374811172485e-02 1.944753825664520264e-01 -3.491981625556945801e-01 -2.192662656307220459e-01 -2.265314459800720215e-01 6.481529027223587036e-02 9.263283014297485352e-02 -1.290730237960815430e-01 -1.043431237339973450e-01 2.447432577610015869e-01 3.105036616325378418e-01 -7.207655161619186401e-02 8.447614312171936035e-02 2.208360433578491211e-01 -1.187013238668441772e-01 -2.198180556297302246e-01
3.114754557609558105e-01 -1.588961482048034668e-02 1.140027791261672974e-01 5.910879373550415039e-02 -3.073648735880851746e-02 -9.460455179214477539e-02 2.711072377860546112e-02 -9.596211463212966919e-02 -2.661293148994445801e-01 -3.612904623150825500e-02 -2.108584344387054443e-01 1.542793512344360352e-01 -3.760953247547149658e-02 -4.722793772816658020e-02 -3.064641654491424561e-01 8.040058426558971405e-03 -1.773695796728134155e-01 1.865955814719200134e-02 -2.301083356142044067e-01 -7.100237160921096802e-02 1.710859388113021851e-01 -3.447314500808715820e-01 -3.763015568256378174e-01 -2.357261180877685547e-01 -2.120298892259597778e-01 1.561577618122100830e-01 2.174177616834640503e-01 -1.155100837349891663e-01 -1.993319094181060791e-01 6.861977279186248779e-02 1.293773204088211060e-01 -4.651737585663795471e-02
-2.668267115950584412e-02 5.688765668310225010e-04 2.596808671951293945e-01 3.562308251857757568e-01 -2.195638120174407959e-01 8.121242374181747437e-02 -1.130064204335212708e-01 -9.476247429847717285e-02 -7.981495559215545654e-02 1.566876173019409180e-01 -2.519606053829193115e-01 6.298775225877761841e-02 -2.515884637832641602e-01 -3.004413247108459473e-01 -4.192462563514709473e-02 -1.144597381353378296e-01 -2.960869669914245605e-01 -5.628386512398719788e-02 -1.478748172521591187e-01 5.085558816790580750e-02 -1.121669709682464600e-01 -2.140740603208541870e-01 1.942412257194519043e-01 8.772984147071838379e-03 -2.577156722545623779e-01 1.487870812416076660e-01 2.146923094987869263e-01 -7.149028778076171875e-02 -9.942683577537536621e-02 2.837075293064117432e-01 -1.110758408904075623e-01 -8.734505623579025269e-02
1.640170067548751831e-01 -3.416653275489807129e-01 8.110005408525466919e-02 1.496694087982177734e-01 -9.866783767938613892e-02 -5.796831846237182617e-02 1.743264347314834595e-01 -2.386584728956222534e-01 -7.076516747474670410e-02 8.157672733068466187e-02 -2.354292422533035278e-01 1.309728920459747314e-01 -1.866085678339004517e-01 7.304579019546508789e-02 -5.867961328476667404e-03 -4.480329900979995728e-02 -2.026487328112125397e-02 3.981769457459449768e-02 -3.666352629661560059e-01 -1.499385833740234375e-01 -3.323627710342407227e-01 -2.552491612732410431e-02 2.730470299720764160e-01 -1.778858602046966553e-01 -3.516931831836700439e-02 3.331099748611450195e-01 5.640028417110443115e-02 5.359352007508277893e-02 -1.511355116963386536e-02 2.182415127754211426e-01 -9.560927748680114746e-02 -2.214350551366806030e-01
1.383794397115707397e-01 -3.803654909133911133e-01 1.593080759048461914e-01 -7.609176635742187500e-02 1.961209326982498169e-01 7.490401715040206909e-02 -2.422880195081233978e-02 -2.372107207775115967e-01 -6.746397167444229126e-02 1.801605373620986938e-01 -1.452903449535369873e-01 4.557694494724273682e-02 5.718677863478660583e-02 1.552667170763015747e-01 -1.116217076778411865e-01 1.395156681537628174e-01 2.891361713409423828e-01 3.109426610171794891e-02 -4.025790989398956299e-01 -1.305582076311111450e-01 1.796843558549880981e-01 2.358066150918602943e-03 2.190206795930862427e-01 -1.952732652425765991e-01 1.987081393599510193e-02 2.765071764588356018e-02 2.419592440128326416e-01 -1.789993494749069214e-01 -1.087894514203071594e-01 1.063310131430625916e-01 -9.179990738630294800e-02 -2.814027965068817139e-01
-2.755766212940216064e-01 -2.820353507995605469e-01 2.111985087394714355e-01 2.030420303344726562e-01 2.404143363237380981e-01 2.164744734764099121e-01 9.913393110036849976e-02 6.166461110115051270e-02 2.922964468598365784e-02 2.748941183090209961e-01 -1.070485785603523254e-01 3.538668528199195862e-02 -9.682185202836990356e-02 -8.725816011428833008e-02 2.097104117274284363e-02 -3.406297564506530762e-01 -2.096553891897201538e-02 1.533690094947814941e-01 -7.585911452770233154e-02 -1.115158721804618835e-01 -3.963633440434932709e-03 -2.067573368549346924e-01 -2.572741508483886719e-01 8.797264844179153442e-02 -1.933810263872146606e-01 -2.597803808748722076e-02 2.856856286525726318e-01 -2.046758681535720825e-01 -2.260973453521728516e-01 1.780197620391845703e-01 3.767407312989234924e-02 -1.146618053317070007e-01
-2.310913354158401489e-01 -1.149634122848510742e-01 3.185670077800750732e-02 1.337364912033081055e-01 -2.801285982131958008e-01 1.858988106250762939e-01 2.407304495573043823e-01 -1.908426582813262939e-01 1.234151422977447510e-01 1.861702650785446167e-01 -1.309262365102767944e-01 9.765342622995376587e-02 6.164849177002906799e-02 -6.578460335731506348e-02 -1.216209158301353455e-01 3.852065280079841614e-02 2.553457915782928467e-01 2.544484734535217285e-01 -2.597280740737915039e-01 -1.416937559843063354e-01 -2.522694468498229980e-01 1.068251654505729675e-01 2.669221535325050354e-02 -4.245091602206230164e-02 -2.343471348285675049e-01 5.667874589562416077e-02 2.415911108255386353e-01 1.729303896427154541e-01 -2.461621612310409546e-01 1.275485605001449585e-01 2.692547142505645752e-01 1.236647889018058777e-01
-1.546732988208532333e-02 6.155547872185707092e-02 3.381396830081939697e-01 3.202279210090637207e-01 -1.917226910591125488e-01 2.248726934194564819e-01 3.905331715941429138e-02 -1.075651124119758606e-01 -8.537320792675018311e-02 6.109616532921791077e-02 -1.122656762599945068e-01 2.603928446769714355e-01 -4.300395548343658447e-01 -1.429060101509094238e-01 -1.796249300241470337e-02 8.182495832443237305e-02 -8.555472642183303833e-02 1.082074455916881561e-02 -9.605813026428222656e-02 -1.105506718158721924e-01 1.123729795217514038e-01 -1.710646897554397583e-01 1.476170867681503296e-01 7.584323734045028687e-02 -4.527320619672536850e-03 3.489063978195190430e-01 1.679142117500305176e-01 -2.285864204168319702e-01 -1.516605019569396973e-01 1.400986313819885254e-01 1.601275950670242310e-01 -7.792019844055175781e-02
-2.666635513305664062e-01 -1.603386253118515015e-01 7.254602015018463135e-02 9.088645875453948975e-02 -1.856069564819335938e-01 2.264898270368576050e-01 -9.110340476036071777e-02 -6.498944014310836792e-02 1.351852156221866608e-02 5.112729966640472412e-02 -1.166105866432189941e-01 -4.430954158306121826e-02 -2.101939320564270020e-01 -1.998817026615142822e-01 -9.166592359542846680e-02 -2.522813975811004639e-01 -1.200943067669868469e-01 1.234820187091827393e-01 -1.386932432651519775e-01 3.638520836830139160e-02 9.866635315120220184e-03 1.187902316451072693e-01 -1.926819682121276855e-01 -1.063845381140708923e-01 -2.616302371025085449e-01 2.615761756896972656e-01 3.713736832141876221e-01 -2.119672745466232300e-01 -1.972097158432006836e-02 2.756792604923248291e-01 3.275498449802398682e-01 2.380423247814178467e-02
2.423041686415672302e-02 2.570551633834838867e-01 1.930561661720275879e-01 1.075267605483531952e-02 -3.670987859368324280e-02 -2.107394486665725708e-01 2.218711422756314278e-03 -3.329359367489814758e-02 -2.140160650014877319e-01 1.542724668979644775e-01 7.397477328777313232e-02 1.198804900050163269e-01 1.270458847284317017e-01 1.916355341672897339e-01 4.939721524715423584e-02 1.265031248331069946e-01 -1.815817803144454956e-01 4.594569206237792969e-01 -3.317964375019073486e-01 -2.039609551429748535e-01 1.770605444908142090e-01 -3.073617257177829742e-02 -1.265652328729629517e-01 7.207206636667251587e-02 9.395682811737060547e-02 3.827806562185287476e-02 3.631329238414764404e-01 1.282231183722615242e-03 -9.414271265268325806e-02 2.772037386894226074e-01 7.614143937826156616e-02 -7.341954857110977173e-02
4.009856656193733215e-02 -2.878822982311248779e-01 2.067096382379531860e-01 -5.824735015630722046e-02 -3.345283120870590210e-02 -1.352846473455429077e-01 -3.497749939560890198e-02 1.232207044959068298e-01 -1.019546315073966980e-01 3.616237044334411621e-01 -4.651412069797515869e-01 2.853814363479614258e-01 1.429300289601087570e-02 -2.294169068336486816e-01 -6.847587972879409790e-02 -1.127254590392112732e-01 -1.625468134880065918e-01 1.649732589721679688e-01 -2.488745450973510742e-01 -1.023742109537124634e-01 6.166470050811767578e-02 -9.930553287267684937e-02 1.145489290356636047e-01 -1.424813568592071533e-01 -1.392024308443069458e-01 3.783214837312698364e-02 3.918458893895149231e-02 -1.071202009916305542e-01 3.297028243541717529e-01 7.154809683561325073e-02 -2.786349505186080933e-02 5.298573896288871765e-02
-6.593228783458471298e-03 6.754191219806671143e-02 1.849571615457534790e-01 -3.413152322173118591e-02 9.652523696422576904e-02 1.018706485629081726e-01 2.606556415557861328e-01 -7.258054614067077637e-02 -9.348268620669841766e-03 1.516317576169967651e-01 -1.405605226755142212e-01 -2.570061013102531433e-02 1.605830937623977661e-01 -7.110777311027050018e-03 -2.028188705444335938e-01 1.425771228969097137e-02 -8.478499203920364380e-02 1.948616355657577515e-01 -5.228623747825622559e-01 3.031219542026519775e-01 -1.781821101903915405e-01 -1.764342635869979858e-01 -1.346878707408905029e-01 -5.624858289957046509e-02 -2.051360458135604858e-01 1.556087881326675415e-01 7.634767889976501465e-02 2.076626941561698914e-02 -4.897706955671310425e-02 3.934178948402404785e-01 -1.520544290542602539e-03 -1.791616082191467285e-01
-1.596442461013793945e-01 -1.911128871142864227e-02 1.256251335144042969e-01 2.860822081565856934e-01 -1.521602720022201538e-01 6.236697733402252197e-02 -2.209890335798263550e-01 1.943297125399112701e-02 -2.950636297464370728e-02 -7.425545156002044678e-02 -3.671287000179290771e-01 5.731986090540885925e-02 -8.518450707197189331e-02 -3.299062140285968781e-03 1.384355723857879639e-01 1.838870048522949219e-01 4.980903863906860352e-02 8.034954220056533813e-02 -2.252087444067001343e-01 -9.629962593317031860e-02 -7.735311985015869141e-03 -1.482144296169281006e-01 8.672728203237056732e-03 1.678826510906219482e-01 -2.726457715034484863e-01 3.441302105784416199e-02 3.497344851493835449e-01 -7.748139649629592896e-02 -4.210193157196044922e-01 1.236447393894195557e-01 -2.191978096961975098e-01 1.786642372608184814e-01
3.357532620429992676e-01 -2.080975472927093506e-01 -1.773891970515251160e-02 -5.832556262612342834e-02 -2.717205882072448730e-01 -1.278956979513168335e-01 2.004598528146743774e-01 -1.858989447355270386e-01 1.520990580320358276e-01 1.242029964923858643e-01 -1.867438256740570068e-01 3.545138239860534668e-01 6.483636051416397095e-02 -5.542882904410362244e-02 -1.023104339838027954e-01 1.874355375766754150e-01 2.424224913120269775e-01 1.487487703561782837e-01 -2.339706271886825562e-01 -5.683403462171554565e-02 1.672168374061584473e-01 -5.260666832327842712e-02 -7.700986228883266449e-03 -2.703194916248321533e-01 -1.186726465821266174e-01 6.103112176060676575e-02 1.676245629787445068e-01 -4.285107925534248352e-02 -6.667099893093109131e-02 1.122526526451110840e-01 -6.604608148336410522e-02 -3.338401317596435547e-01
2.078267037868499756e-01 -2.326937615871429443e-01 -4.607978463172912598e-02 8.781547844409942627e-02 -2.607389390468597412e-01 -1.826515197753906250e-01 1.004124060273170471e-01 -3.336072713136672974e-02 1.150302737951278687e-01 2.322374433279037476e-01 -2.351638972759246826e-01 2.518339753150939941e-01 -1.047975942492485046e-02 -2.245932519435882568e-01 -6.312608718872070312e-02 1.425137817859649658e-01 -5.342001095414161682e-03 2.768215239048004150e-01 -2.146869748830795288e-01 -9.776002913713455200e-02 2.235123962163925171e-01 -6.245568394660949707e-02 -2.861067950725555420e-01 4.142506420612335205e-02 -3.484208881855010986e-01 2.193869352340698242e-01 -5.801538005471229553e-02 -1.319728195667266846e-01 -9.456741809844970703e-02 -2.152610756456851959e-02 8.489409089088439941e-02 -2.070932835340499878e-01
-2.581983804702758789e-02 -1.986161768436431885e-01 4.356673359870910645e-02 6.856466084718704224e-02 -7.105054333806037903e-03 -2.107352763414382935e-01 -1.340803056955337524e-01 4.076350480318069458e-02 5.835299938917160034e-02 3.172678947448730469e-01 -2.246788144111633301e-01 2.231001704931259155e-01 -1.746573150157928467e-01 -1.828776448965072632e-01 -1.882111094892024994e-02 2.759298980236053467e-01 7.033549249172210693e-02 -2.487164549529552460e-02 -3.774797916412353516e-01 -1.558342128992080688e-01 1.065188869833946228e-01 6.830672733485698700e-03 -2.706575691699981689e-01 2.396207302808761597e-01 -1.094016432762145996e-01 1.936512067914009094e-03 -6.216530222445726395e-03 -3.772408664226531982e-01 -1.720367968082427979e-01 2.063156217336654663e-01 1.762629672884941101e-02 -5.678881704807281494e-02
-1.049994081258773804e-01 4.895146936178207397e-02 3.095926046371459961e-01 3.307495638728141785e-02 -1.383005380630493164e-01 -4.476328194141387939e-02 7.681986689567565918e-02 -2.689368128776550293e-01 1.135458722710609436e-01 1.664873808622360229e-01 -9.774036705493927002e-02 1.066715493798255920e-01 6.071177870035171509e-02 1.513896603137254715e-02 -9.452096372842788696e-02 5.823617056012153625e-02 -1.095845643430948257e-02 1.518199890851974487e-01 -7.459983229637145996e-03 -3.753425776958465576e-01 -3.794377744197845459e-01 -6.755406409502029419e-02 1.431429982185363770e-01 -2.126914858818054199e-01 -9.393580257892608643e-02 1.872264593839645386e-01 1.352479159832000732e-01 -3.501766324043273926e-01 -2.692880332469940186e-01 9.496906399726867676e-02 -2.514978945255279541e-01 -6.740742176771163940e-02
-2.778915166854858398e-01 -6.688486784696578979e-02 7.107448577880859375e-02 6.811966747045516968e-02 -2.587161958217620850e-02 -7.298485934734344482e-02 -1.238692328333854675e-01 9.468945860862731934e-02 -1.376646161079406738e-01 5.896799266338348389e-02 -3.361929655075073242e-01 -2.566655538976192474e-02 -5.631495639681816101e-02 -1.532599329948425293e-01 8.994200080633163452e-02 9.168377518653869629e-02 -5.810853838920593262e-02 4.471423625946044922e-01 -2.725224792957305908e-01 -1.051196306943893433e-01 2.049947157502174377e-02 -1.533102244138717651e-01 -1.682098358869552612e-01 5.819957703351974487e-02 -4.791059494018554688e-01 -9.217406064271926880e-02 2.380841374397277832e-01 -1.583622545003890991e-01 -7.639183104038238525e-02 1.300483196973800659e-01 1.220906898379325867e-02 -1.100011318922042847e-01
3.599186614155769348e-02 -2.032448649406433105e-01 -1.241545602679252625e-01 2.955158054828643799e-01 -1.613559573888778687e-01 8.749119937419891357e-02 2.076420001685619354e-02 -2.023798227310180664e-01 8.589704334735870361e-02 1.972804963588714600e-01 6.890796939842402935e-04 8.687295019626617432e-02 1.867191307246685028e-02 -7.614408433437347412e-02 -2.114584594964981079e-01 3.218645229935646057e-02 -4.479542840272188187e-03 4.378259778022766113e-01 -2.649218402802944183e-02 -3.113515079021453857e-01 -2.715290486812591553e-01 1.654156893491744995e-01 -1.210525184869766235e-01 -1.540635079145431519e-01 9.858121722936630249e-02 2.494271546602249146e-01 3.458130359649658203e-01 5.344717204570770264e-02 -3.211425244808197021e-02 1.538960635662078857e-01 1.541615128517150879e-01 -4.627178236842155457e-02
-1.480153501033782959e-01 -7.881825417280197144e-02 1.066797971725463867e-01 1.752579510211944580e-01 -2.305043041706085205e-01 -1.038323044776916504e-01 -2.760491967201232910e-01 -1.987162530422210693e-01 2.258358597755432129e-01 1.433971524238586426e-01 -1.661503314971923828e-01 2.773782610893249512e-01 5.685078352689743042e-02 -8.093975484371185303e-02 -2.274621576070785522e-01 -2.973398864269256592e-01 -1.934586837887763977e-02 -1.700699329376220703e-02 1.297916378825902939e-02 -1.624099463224411011e-01 -6.294617056846618652e-02 -3.881238028407096863e-02 2.390978187322616577e-01 -1.931249648332595825e-01 -8.977245539426803589e-02 -5.532376095652580261e-02 3.067076802253723145e-01 -1.680490672588348389e-01 -4.479730501770973206e-02 3.841677606105804443e-01 9.602142870426177979e-02 -6.893523037433624268e-02
6.043492257595062256e-02 -1.676612049341201782e-01 9.923331439495086670e-02 1.943084299564361572e-01 -1.503444314002990723e-01 2.549758255481719971e-01 1.357053816318511963e-01 -1.862918883562088013e-01 2.530101127922534943e-02 -5.526072531938552856e-02 -8.871732652187347412e-02 -3.157640621066093445e-02 1.307819336652755737e-01 -9.691425412893295288e-02 -1.648754030466079712e-01 -1.429117172956466675e-01 -3.173837661743164062e-01 3.389876484870910645e-01 5.880570784211158752e-02 -9.742614626884460449e-02 3.369566202163696289e-01 -6.884243339300155640e-02 -1.264619529247283936e-01 -1.886536180973052979e-01 -3.165479898452758789e-01 1.722973734140396118e-01 2.345462739467620850e-01 -2.055855095386505127e-01 8.580785989761352539e-02 1.681641936302185059e-01 1.599242240190505981e-01 -7.994306087493896484e-02
-1.505700051784515381e-01 -3.289335668087005615e-01 2.747204899787902832e-01 1.726033687591552734e-01 -2.054418204352259636e-03 1.390828788280487061e-01 1.214669346809387207e-01 5.245408043265342712e-02 1.466223895549774170e-01 1.911628693342208862e-01 1.650159806013107300e-01 1.963950097560882568e-01 -1.342267990112304688e-01 -1.485159099102020264e-01 2.645397000014781952e-02 -2.547696530818939209e-01 1.244000047445297241e-01 2.111596167087554932e-01 1.544807851314544678e-02 -8.559248596429824829e-02 -1.354068368673324585e-01 -1.884447336196899414e-01 -1.714437305927276611e-01 -1.903724819421768188e-01 -2.326960116624832153e-01 2.335620224475860596e-01 2.646705806255340576e-01 4.264898225665092468e-02 -1.989966928958892822e-01 2.130509316921234131e-01 -3.398432955145835876e-02 -2.089674472808837891e-01
1.138473004102706909e-01 -1.699476838111877441e-01 6.826769094914197922e-03 1.335850264877080917e-02 -2.211522907018661499e-01 -4.957800731062889099e-02 3.138037770986557007e-02 7.548173516988754272e-02 3.138506039977073669e-02 -9.742823243141174316e-02 -4.200057685375213623e-01 -4.769935086369514465e-02 1.919600218534469604e-01 -1.019065603613853455e-01 8.201016485691070557e-02 -2.937352843582630157e-02 -2.252170443534851074e-01 5.733313038945198059e-02 -1.612311303615570068e-01 -2.460127770900726318e-01 2.850309312343597412e-01 1.542350053787231445e-01 -1.667714267969131470e-01 -1.876306720077991486e-02 -3.523297011852264404e-01 2.953808903694152832e-01 1.445328742265701294e-01 -2.476431876420974731e-01 -1.971068233251571655e-01 1.975232660770416260e-01 7.155593484640121460e-02 -7.476904243230819702e-02
1.060246527194976807e-01 -1.195443421602249146e-01 5.661726370453834534e-02 1.462440490722656250e-01 -3.831146284937858582e-02 9.758602827787399292e-03 -2.923173308372497559e-01 -1.112603861838579178e-02 -1.092569082975387573e-01 -1.610949188470840454e-01 -2.938082814216613770e-01 2.793058194220066071e-02 -9.553291648626327515e-02 4.940116778016090393e-02 1.526328474283218384e-01 -3.288844972848892212e-02 -9.988061338663101196e-02 1.738577336072921753e-01 -1.973529458045959473e-01 -2.019525915384292603e-01 5.051742494106292725e-02 -2.173486053943634033e-01 -1.121731381863355637e-02 1.902099251747131348e-01 -6.005517020821571350e-02 4.033790230751037598e-01 1.041634455323219299e-01 1.027583517134189606e-02 -4.419155120849609375e-01 1.945781558752059937e-01 -1.777143776416778564e-01 -2.318581938743591309e-01
2.315261512994766235e-01 1.518736034631729126e-02 5.191247910261154175e-02 -1.763892769813537598e-01 -2.407710105180740356e-01 -1.813959330320358276e-01 1.499555539339780807e-02 -1.946001201868057251e-01 -7.187160104513168335e-02 8.425571024417877197e-02 -6.989212334156036377e-02 1.818097382783889771e-02 -1.315658241510391235e-01 1.913409978151321411e-01 -6.123746931552886963e-02 3.145920634269714355e-01 8.490972220897674561e-02 -2.658969908952713013e-02 -2.489301264286041260e-01 -1.766220629215240479e-01 2.113686949014663696e-01 -4.098380357027053833e-02 1.535244733095169067e-01 -3.004624545574188232e-01 -1.288980096578598022e-01 -7.655264344066381454e-03 7.619710266590118408e-02 -2.272127568721771240e-01 -1.814545691013336182e-01 2.227520495653152466e-01 -1.588527113199234009e-01 -4.075572788715362549e-01
7.316284626722335815e-02 -2.344120740890502930e-01 -2.344396524131298065e-02 1.650314480066299438e-01 8.057532459497451782e-02 1.989117562770843506e-01 -1.890058070421218872e-01 -9.559865295886993408e-02 8.967406302690505981e-02 2.162655889987945557e-01 -1.369055360555648804e-01 3.966266661882400513e-02 9.595157206058502197e-02 2.161368876695632935e-01 -1.931783854961395264e-01 -2.282125130295753479e-02 4.306889772415161133e-01 1.676439307630062103e-02 -2.057007104158401489e-01 -1.850579679012298584e-01 8.256092667579650879e-02 1.053515225648880005e-01 1.900623142719268799e-01 -3.625434637069702148e-01 -9.706834703683853149e-02 1.757731139659881592e-01 1.922198385000228882e-01 -1.502757668495178223e-01 -1.611453443765640259e-01 4.844345897436141968e-02 2.487200498580932617e-02 -2.747920751571655273e-01
3.766511753201484680e-02 -1.640648543834686279e-01 2.136524915695190430e-01 3.672446310520172119e-01 -1.328462362289428711e-01 -7.958208024501800537e-02 -8.552311360836029053e-02 -1.617168337106704712e-01 -1.335810963064432144e-02 2.198673486709594727e-01 -9.911613166332244873e-02 2.673378884792327881e-01 4.157488048076629639e-02 -1.555457711219787598e-01 9.311179071664810181e-02 1.342849582433700562e-01 1.065044850111007690e-01 1.683741211891174316e-01 1.665103808045387268e-02 3.541334345936775208e-02 9.895431250333786011e-02 -1.896774321794509888e-01 -1.716880649328231812e-01 -5.358469486236572266e-02 -3.790928721427917480e-01 -1.784069836139678955e-01 4.268164634704589844e-01 1.710905134677886963e-01 2.245136536657810211e-02 1.842547357082366943e-01 9.424610994756221771e-03 1.019400283694267273e-01
9.068236500024795532e-02 -8.223634958267211914e-02 1.724837571382522583e-01 1.505896896123886108e-01 6.025719642639160156e-02 4.562314599752426147e-02 -2.600963115692138672e-01 1.117586065083742142e-02 -3.274414539337158203e-01 -8.778622001409530640e-02 -1.828285753726959229e-01 -3.606795147061347961e-02 -8.939251303672790527e-02 1.095302626490592957e-01 -3.135549128055572510e-01 3.567951545119285583e-02 -3.845622390508651733e-02 2.580650746822357178e-01 -5.512705072760581970e-02 -1.455197632312774658e-01 -8.220062404870986938e-02 -1.966957002878189087e-01 -8.580466359853744507e-02 1.923085600137710571e-01 -9.707284718751907349e-02 2.525307238101959229e-01 3.094959557056427002e-01 -4.689149558544158936e-01 -4.786032065749168396e-02 1.219713091850280762e-01 3.614835068583488464e-02 -2.118165791034698486e-02
2.162493318319320679e-01 -1.700704246759414673e-01 1.319685876369476318e-01 1.395799592137336731e-02 1.776246912777423859e-02 1.350193768739700317e-01 2.783697247505187988e-01 -1.377082765102386475e-01 2.535831034183502197e-01 4.538424313068389893e-02 -5.485761165618896484e-02 3.722168505191802979e-01 1.024165228009223938e-01 -7.069121301174163818e-02 -5.329494550824165344e-02 -2.218601666390895844e-02 5.723501741886138916e-02 4.344723522663116455e-01 -1.520566493272781372e-01 -2.471109330654144287e-01 -2.875748574733734131e-01 7.209406699985265732e-03 -2.352263778448104858e-02 -1.766853779554367065e-01 -4.090662300586700439e-02 1.001541987061500549e-01 2.078546881675720215e-01 -4.162741079926490784e-02 -2.350066751241683960e-01 1.275333762168884277e-01 -1.171526126563549042e-02 -2.143470942974090576e-01
4.775320366024971008e-02 3.254987671971321106e-02 4.489185810089111328e-01 5.113654956221580505e-02 -8.181425184011459351e-02 6.718794256448745728e-02 1.043879762291908264e-01 8.056526631116867065e-02 1.987762451171875000e-01 2.238809913396835327e-01 -1.894330978393554688e-01 5.591625720262527466e-02 6.117465719580650330e-02 -1.847278326749801636e-01 -4.343147203326225281e-02 9.486986696720123291e-02 -8.459946140646934509e-03 8.060599863529205322e-02 -2.064225971698760986e-01 1.549542881548404694e-02 4.009055346250534058e-02 2.141141295433044434e-01 -2.978059463202953339e-02 6.763423979282379150e-02 -2.690553665161132812e-01 8.377231657505035400e-02 2.862904965877532959e-02 -6.734652817249298096e-02 -3.587120771408081055e-01 2.966420948505401611e-01 4.153206944465637207e-01 -1.013108491897583008e-01
-3.446634486317634583e-02 9.315497241914272308e-03 1.849168092012405396e-01 1.798595637083053589e-01 -3.328069448471069336e-01 2.107821404933929443e-01 4.742077738046646118e-02 -8.027274906635284424e-02 -5.991980060935020447e-02 4.609130322933197021e-02 -2.128181755542755127e-01 2.299874722957611084e-01 -3.441250920295715332e-01 7.030248641967773438e-02 -2.174518257379531860e-01 -4.187580943107604980e-02 -6.382091343402862549e-02 2.605594135820865631e-02 -1.261134892702102661e-01 6.706815958023071289e-02 1.455277353525161743e-01 1.721109845675528049e-03 1.096982657909393311e-01 1.646277904510498047e-01 -8.874735236167907715e-02 3.998091518878936768e-01 6.248561665415763855e-02 -3.696999549865722656e-01 -3.550673276185989380e-02 1.518218219280242920e-01 1.815293431282043457e-01 -2.023708373308181763e-01
3.119262754917144775e-01 -1.300087869167327881e-01 3.366660177707672119e-01 3.237308561801910400e-02 -1.347599476575851440e-01 -1.895559728145599365e-01 1.696897856891155243e-02 4.970292001962661743e-02 3.338910937309265137e-01 3.221431374549865723e-01 -1.066263690590858459e-01 -7.617370039224624634e-02 -1.326583623886108398e-01 1.434469670057296753e-01 1.116354297846555710e-02 -1.290193796157836914e-01 8.200661092996597290e-02 1.549977660179138184e-01 -1.397568881511688232e-01 4.778225347399711609e-02 -9.154482930898666382e-02 -5.547707900404930115e-02 5.447353795170783997e-02 -4.003045335412025452e-02 -3.462683856487274170e-01 -1.142515689134597778e-01 1.579737216234207153e-01 4.255874082446098328e-02 2.079136669635772705e-01 3.248709142208099365e-01 4.281838238239288330e-02 -2.196891456842422485e-01
1.576690375804901123e-01 -2.845038771629333496e-01 1.048986986279487610e-01 1.365787815302610397e-02 1.248182207345962524e-01 -5.348149314522743225e-02 2.093034684658050537e-01 -1.960998475551605225e-01 1.471863090991973877e-01 3.442507386207580566e-01 -2.645131051540374756e-01 -8.571802079677581787e-02 -2.168155908584594727e-01 1.978926360607147217e-01 -1.902318745851516724e-01 -6.894050166010856628e-04 7.698325812816619873e-02 9.521803259849548340e-02 -3.329881131649017334e-01 1.930312253534793854e-02 -1.447520107030868530e-01 -1.720221489667892456e-01 -2.426560968160629272e-02 1.234288662672042847e-01 1.073057018220424652e-02 1.202674359083175659e-01 1.993190944194793701e-01 -2.321709878742694855e-02 5.689196288585662842e-02 3.124021291732788086e-01 -2.846376895904541016e-01 -1.146595850586891174e-01
1.298370491713285446e-02 -4.323088005185127258e-02 1.138370335102081299e-01 2.645547688007354736e-01 -1.263932883739471436e-01 -1.287405490875244141e-01 4.186078533530235291e-02 -1.255533993244171143e-01 -3.896991722285747528e-03 3.194709494709968567e-02 -3.788759410381317139e-01 2.110315859317779541e-01 2.664541900157928467e-01 3.203938528895378113e-02 -4.458130151033401489e-02 -7.872248999774456024e-03 1.180376410484313965e-01 4.342890977859497070e-01 9.620392322540283203e-02 -6.291040685027837753e-03 1.628651618957519531e-01 -1.621005833148956299e-01 -2.371178120374679565e-01 -1.659257858991622925e-01 6.915161013603210449e-02 2.977989315986633301e-01 1.330681592226028442e-01 -2.392811924219131470e-01 3.589481487870216370e-02 2.486250102519989014e-01 1.222818791866302490e-01 -8.295085281133651733e-02
1.740697212517261505e-02 -1.514243185520172119e-01 2.897519469261169434e-01 2.001981586217880249e-01 -8.100078999996185303e-02 -4.425289481878280640e-02 -1.274367887526750565e-02 -4.743664264678955078e-01 -1.862187981605529785e-01 1.186789050698280334e-01 2.667054347693920135e-02 -2.817130088806152344e-01 -2.851747535169124603e-02 -2.101531773805618286e-01 -7.884789258241653442e-02 -2.973120659589767456e-02 -1.581609696149826050e-01 2.223010957241058350e-01 -1.238402426242828369e-01 4.694755375385284424e-02 6.981244310736656189e-03 1.377587765455245972e-01 -7.209113240242004395e-02 -1.224302798509597778e-01 -2.800815552473068237e-02 2.920975685119628906e-01 1.173593401908874512e-01 -2.751824557781219482e-01 -1.971122771501541138e-01 2.722052633762359619e-01 -9.162080287933349609e-02 9.989807009696960449e-02
2.379494458436965942e-01 -2.602074742317199707e-01 2.382000684738159180e-01 -4.079921543598175049e-02 -1.264005601406097412e-01 3.669840097427368164e-02 -6.807143334299325943e-03 -1.504904031753540039e-01 -1.381967216730117798e-01 8.814728260040283203e-02 -1.606355458498001099e-01 -4.862087592482566833e-02 -1.286162883043289185e-01 9.103590995073318481e-02 2.215339094400405884e-01 2.817304246127605438e-02 1.718699783086776733e-01 7.744100689888000488e-02 -5.292339920997619629e-01 3.157036378979682922e-02 3.175039216876029968e-02 2.195649221539497375e-02 1.935338079929351807e-01 -1.333001255989074707e-02 -1.059468016028404236e-01 -2.161615788936614990e-01 3.762794733047485352e-01 -1.504599601030349731e-01 -3.929685056209564209e-02 1.171900480985641479e-01 2.213344424962997437e-01 -7.298924028873443604e-02
-4.301445186138153076e-02 1.737714558839797974e-01 1.588985621929168701e-01 3.091240823268890381e-01 -1.638928651809692383e-01 2.577655017375946045e-01 3.007941842079162598e-01 -1.447006613016128540e-01 4.835426062345504761e-02 6.868038326501846313e-02 -8.504357933998107910e-02 1.715985089540481567e-01 -6.718987971544265747e-02 -6.817046552896499634e-02 -1.509822756052017212e-01 6.260700523853302002e-02 -6.445557624101638794e-02 1.627332717180252075e-01 -2.682107985019683838e-01 -3.119751811027526855e-02 3.191120624542236328e-01 2.856534719467163086e-02 2.384389340877532959e-01 -2.533036284148693085e-02 4.124419391155242920e-02 2.317244410514831543e-01 2.093019150197505951e-02 -3.136893212795257568e-01 -1.090070530772209167e-01 3.575625419616699219e-01 -7.178781926631927490e-02 -1.768625807017087936e-03
2.771525084972381592e-02 -3.540892302989959717e-01 3.752567172050476074e-01 -1.727340370416641235e-02 1.139089837670326233e-02 -3.708504885435104370e-02 2.941834507510066032e-03 -1.246474534273147583e-01 -8.788519352674484253e-02 -7.075428217649459839e-02 -1.681533455848693848e-01 1.466558594256639481e-02 -1.173103973269462585e-01 -1.054030284285545349e-02 -1.479238718748092651e-01 4.929388314485549927e-02 -1.875439099967479706e-02 2.450631707906723022e-01 -2.921906709671020508e-01 -6.236965954303741455e-02 7.669411599636077881e-02 -2.246195450425148010e-02 -3.441321104764938354e-02 -2.644309401512145996e-01 7.157835364341735840e-02 -2.898272871971130371e-01 2.144647985696792603e-01 -3.009090423583984375e-01 -3.234717547893524170e-01 -1.055832728743553162e-01 2.695387601852416992e-02 -2.587289810180664062e-01
1.536390483379364014e-01 -2.892088294029235840e-01 -8.181592449545860291e-03 -1.044872403144836426e-01 -5.396443977952003479e-02 1.045435667037963867e-01 1.752803325653076172e-01 -1.598055660724639893e-01 2.345423996448516846e-01 2.582386434078216553e-01 8.349522203207015991e-02 3.669019937515258789e-01 8.720847964286804199e-02 1.400678008794784546e-01 -1.755703091621398926e-01 7.248642295598983765e-02 -1.212819591164588928e-01 4.214436411857604980e-01 -1.934512853622436523e-01 -6.993672810494899750e-03 -1.138848960399627686e-01 1.230994611978530884e-01 1.359152980148792267e-02 -4.351871088147163391e-02 -6.862524896860122681e-02 -1.560243195854127407e-03 3.197102844715118408e-01 1.468233298510313034e-02 -2.127104401588439941e-01 2.309589982032775879e-01 -1.993189007043838501e-02 -1.376649588346481323e-01
8.736015856266021729e-02 -6.562686711549758911e-02 1.776406764984130859e-01 2.646915614604949951e-01 -2.164401859045028687e-01 4.859392717480659485e-02 -2.587123811244964600e-01 -3.755378723144531250e-01 5.955836176872253418e-02 2.688829004764556885e-01 -1.827370226383209229e-01 -2.393297106027603149e-02 1.542248576879501343e-01 -9.307290613651275635e-02 2.278191000223159790e-01 5.879513174295425415e-02 -5.196418985724449158e-02 2.462286651134490967e-01 -3.014128655195236206e-02 -3.225333616137504578e-02 1.366073340177536011e-01 -2.009008079767227173e-01 -2.410113066434860229e-02 2.525200843811035156e-01 -4.141992330551147461e-01 1.345147006213665009e-02 1.595300287008285522e-01 -6.518804281949996948e-02 -1.091095656156539917e-01 8.829359710216522217e-02 6.976645439863204956e-02 1.303884536027908325e-01
2.449267506599426270e-01 3.145336732268333435e-02 3.371284008026123047e-01 1.038336777128279209e-03 -1.915128529071807861e-01 -1.582776159048080444e-01 -1.640754491090774536e-01 1.134415864944458008e-01 -1.598483026027679443e-01 1.255456954240798950e-01 -1.909958571195602417e-02 -7.826340943574905396e-02 -3.586243465542793274e-02 4.982342198491096497e-02 1.883600093424320221e-02 1.117234826087951660e-01 4.503642395138740540e-02 2.064348310232162476e-01 -4.382109940052032471e-01 1.531894356012344360e-01 1.794980913400650024e-01 -1.541146636009216309e-01 8.818685263395309448e-02 -2.944864332675933838e-01 -1.813365370035171509e-01 2.170350700616836548e-01 3.061237633228302002e-01 -1.085274890065193176e-01 1.249214559793472290e-01 1.073100417852401733e-01 1.876176446676254272e-01 3.209102526307106018e-02
2.007863819599151611e-01 -3.011440336704254150e-01 1.210988461971282959e-01 -1.172698140144348145e-01 4.683821275830268860e-02 -4.296785965561866760e-02 1.972886025905609131e-01 -1.796851903200149536e-01 -1.476411372423171997e-01 1.498958021402359009e-01 -1.986963003873825073e-01 -5.794268473982810974e-02 -1.156990975141525269e-01 2.530938684940338135e-01 -1.532863676548004150e-01 3.154103457927703857e-02 -2.838051412254571915e-03 1.003278791904449463e-01 -3.068448603153228760e-01 -5.385083705186843872e-02 -1.361781805753707886e-01 -5.754080787301063538e-02 1.792341023683547974e-01 1.154926046729087830e-01 5.215247347950935364e-02 2.475061118602752686e-01 3.449752330780029297e-01 -9.404827840626239777e-03 2.085158601403236389e-02 3.983975946903228760e-01 -1.344965249300003052e-01 -2.037771642208099365e-01
[truncated: 3,274,855 more chars]
