# Supplementary material for: The Language of Innovation
Source: PLoS One. 2020 Apr 30;15(4):e0230107. doi: 10.1371/journal.pone.0230107 (PMC7194493; doi:10.1371/journal.pone.0230107)
Supplement: S20 File — (GZ) [file pone.0230107.s020.tar.gz › 1998-2002/V2Run_1_VS_4500_embeddings1998-2002ED32.txt]

3.256500363349914551e-01 1.009258441627025604e-02 -3.606311082839965820e-01 -1.261879503726959229e-01 -1.098101735115051270e-01 -1.972630023956298828e-01 9.994385391473770142e-02 8.795469999313354492e-02 -2.029631435871124268e-01 1.339771039783954620e-02 -3.137431144714355469e-01 5.153650790452957153e-02 2.659607529640197754e-01 -2.052170932292938232e-01 2.127344012260437012e-01 1.144972890615463257e-01 -8.706734329462051392e-02 -5.312441289424896240e-02 2.399850487709045410e-01 1.660621464252471924e-01 -2.137630879878997803e-01 2.395155839622020721e-02 -1.895485371351242065e-01 -5.132857337594032288e-02 1.014076359570026398e-02 -1.696911156177520752e-01 3.168577328324317932e-02 1.827661097049713135e-01 -2.295369803905487061e-01 9.742768853902816772e-02 -2.101979404687881470e-01 -1.241988018155097961e-01
2.319915592670440674e-01 -3.932613134384155273e-02 -1.575886905193328857e-01 5.806248262524604797e-02 -2.457834482192993164e-01 -2.005228027701377869e-02 9.023821353912353516e-02 1.502885818481445312e-01 -2.619342505931854248e-01 3.987019136548042297e-02 7.896097004413604736e-02 1.038114503026008606e-01 2.399562746286392212e-01 -1.806399822235107422e-01 3.843446969985961914e-01 -8.805096149444580078e-02 -2.180181592702865601e-01 -1.058019101619720459e-01 3.161016702651977539e-01 1.162165254354476929e-01 1.702985167503356934e-01 1.240956038236618042e-01 -2.215954661369323730e-02 -2.116017490625381470e-01 2.014656066894531250e-01 -1.442796885967254639e-01 -1.623671799898147583e-01 2.095641195774078369e-01 -2.744494974613189697e-01 2.711881324648857117e-02 9.051751345396041870e-02 -1.193117797374725342e-01
1.191986054182052612e-01 7.873289287090301514e-02 -1.447845995426177979e-01 -1.461643278598785400e-01 -3.758342564105987549e-01 -2.293706685304641724e-01 1.448852866888046265e-01 -3.149391710758209229e-01 -1.846896559000015259e-01 1.404250115156173706e-01 -1.608519107103347778e-01 1.204420477151870728e-01 2.201948314905166626e-01 -2.266178280115127563e-01 2.890770733356475830e-01 -6.225179135799407959e-02 -2.294581383466720581e-01 -1.323498785495758057e-01 2.165325284004211426e-01 4.933234676718711853e-02 -7.003272324800491333e-02 5.528307333588600159e-02 4.014293197542428970e-03 -7.099009584635496140e-03 -2.215309441089630127e-01 3.119164407253265381e-01 1.053296998143196106e-01 1.292749643325805664e-01 6.740115582942962646e-02 9.369798004627227783e-02 -1.632144451141357422e-01 9.147306904196739197e-03
4.413459300994873047e-01 -3.401729464530944824e-01 9.895317256450653076e-02 -1.147089451551437378e-01 -9.737236052751541138e-02 -5.714021623134613037e-02 5.629156157374382019e-02 -1.113756224513053894e-01 1.790785342454910278e-01 -4.434370994567871094e-02 -6.283434480428695679e-02 2.009543031454086304e-01 1.435134410858154297e-01 -3.216131124645471573e-03 3.040969371795654297e-01 9.513874351978302002e-02 -2.147992849349975586e-01 -8.816512674093246460e-02 -7.391066104173660278e-02 4.555306211113929749e-02 -2.068602144718170166e-01 1.087272614240646362e-01 1.902436316013336182e-01 -3.150501474738121033e-02 6.450121849775314331e-02 -1.477215439081192017e-01 -9.566055238246917725e-02 1.079154759645462036e-01 -3.313066065311431885e-01 2.321728616952896118e-01 -2.715148925781250000e-01 -1.768546923995018005e-02
-3.622464602813124657e-03 -6.404091417789459229e-02 -1.763003170490264893e-01 -1.738549917936325073e-01 -1.084497720003128052e-01 -1.497875899076461792e-01 2.118209302425384521e-01 -6.774712353944778442e-02 -1.968614058569073677e-03 -1.103036403656005859e-01 3.111967258155345917e-02 -1.731081679463386536e-02 3.274455666542053223e-01 -2.379681169986724854e-01 2.159572243690490723e-01 2.381665259599685669e-01 -2.111754147335886955e-03 -2.090615034103393555e-01 -1.111175566911697388e-01 9.903178364038467407e-02 -2.772849798202514648e-01 3.065849542617797852e-01 9.849492460489273071e-03 2.771236374974250793e-02 1.885871589183807373e-02 4.253889918327331543e-01 -1.042071059346199036e-01 -1.327374577522277832e-01 -2.090017497539520264e-01 8.611495792865753174e-02 -8.010335266590118408e-02 -2.556521594524383545e-01
9.346850961446762085e-02 -2.591488361358642578e-01 -3.112749755382537842e-01 -7.169134169816970825e-02 -1.964725255966186523e-01 -3.001394867897033691e-01 1.496077626943588257e-01 -1.890477538108825684e-01 -1.126999855041503906e-01 -4.801452625542879105e-03 4.906771704554557800e-02 -9.706159681081771851e-02 2.453063875436782837e-01 -2.786413431167602539e-01 6.029209867119789124e-02 9.931806474924087524e-02 8.554968237876892090e-02 -3.170429468154907227e-01 3.058064579963684082e-01 -1.327689439058303833e-01 -1.238862872123718262e-01 1.442359238862991333e-01 -8.416222780942916870e-02 -1.491266489028930664e-01 -1.626738160848617554e-01 9.853888303041458130e-02 -1.316614896059036255e-01 9.472631663084030151e-02 -1.579298824071884155e-01 7.449508458375930786e-02 -2.771766185760498047e-01 -7.173717767000198364e-02
-5.725834146142005920e-02 -2.209749221801757812e-01 -4.029227495193481445e-01 4.510703310370445251e-02 -1.833949387073516846e-01 -7.744221389293670654e-02 1.329252868890762329e-01 -3.880575671792030334e-02 -1.613090746104717255e-02 2.803980000317096710e-02 -6.026938930153846741e-02 -8.999007940292358398e-02 3.779267668724060059e-01 -2.367035150527954102e-01 9.490098059177398682e-02 2.961691915988922119e-01 -2.555280625820159912e-01 -2.953685224056243896e-01 1.020535379648208618e-01 2.015376091003417969e-01 -8.079653978347778320e-02 -3.177062049508094788e-02 9.698473848402500153e-03 8.221825212240219116e-02 -1.502523869276046753e-01 1.187376603484153748e-01 -2.777136676013469696e-02 2.434892356395721436e-01 -1.408072263002395630e-01 -4.450225830078125000e-02 -1.299366801977157593e-01 -2.509253025054931641e-01
5.966781079769134521e-02 -7.274332642555236816e-02 -1.374572366476058960e-01 1.430574618279933929e-02 -2.965243458747863770e-01 -8.954808861017227173e-02 6.393106281757354736e-02 3.667940571904182434e-02 -3.173074126243591309e-01 -2.085838317871093750e-01 4.645809158682823181e-02 -8.353054523468017578e-02 3.260908722877502441e-01 -2.652987837791442871e-01 1.229786947369575500e-01 2.125693410634994507e-01 -4.294998571276664734e-02 -2.863110788166522980e-02 1.776821911334991455e-02 -3.939775004982948303e-02 -2.638076841831207275e-01 2.502664327621459961e-01 -1.228308379650115967e-01 -1.934289932250976562e-01 -1.156905293464660645e-01 2.779039740562438965e-01 7.104355096817016602e-02 2.249623239040374756e-01 -1.465841233730316162e-01 4.690401628613471985e-02 -3.347354829311370850e-01 -9.512429684400558472e-02
1.280408352613449097e-01 4.940072819590568542e-02 -2.581815719604492188e-01 -9.851612895727157593e-02 -2.689637839794158936e-01 -2.340509295463562012e-01 2.611475624144077301e-02 -2.081754952669143677e-01 -5.296283960342407227e-02 1.787280440330505371e-01 1.396755920723080635e-03 -6.968782097101211548e-02 1.079921349883079529e-01 -7.594230771064758301e-02 1.543346643447875977e-01 8.520483225584030151e-02 -8.953881263732910156e-02 -6.449769437313079834e-02 1.689731180667877197e-01 -3.594740107655525208e-02 -1.049824655055999756e-01 2.619639635086059570e-01 5.644418671727180481e-02 -2.899909615516662598e-01 -5.325686931610107422e-02 7.867231965065002441e-02 1.611995324492454529e-02 1.303437203168869019e-01 -8.373393863439559937e-02 4.443088173866271973e-01 -2.806559801101684570e-01 -3.565572202205657959e-01
9.251210093498229980e-02 -7.543842494487762451e-02 -1.649360209703445435e-01 -1.565975993871688843e-01 -1.769116371870040894e-01 -2.478299438953399658e-01 1.313031017780303955e-01 -1.214600205421447754e-01 3.116552531719207764e-02 -2.324040792882442474e-02 1.426572501659393311e-01 1.257999092340469360e-01 2.429763823747634888e-01 -3.241131305694580078e-01 8.603095076978206635e-03 -9.662003070116043091e-02 -2.140142768621444702e-01 -8.636018633842468262e-02 -9.267089515924453735e-02 1.475510150194168091e-01 2.588982582092285156e-01 1.873566061258316040e-01 9.741849452257156372e-02 -1.223722398281097412e-01 2.849425189197063446e-02 1.133377104997634888e-01 -9.145913273096084595e-02 5.480939745903015137e-01 -4.652964696288108826e-02 2.044666744768619537e-02 -1.808056831359863281e-01 -1.738118678331375122e-01
2.071356177330017090e-01 -2.521671950817108154e-01 6.932758539915084839e-02 -1.620975881814956665e-01 -3.651091754436492920e-01 -1.085294634103775024e-01 -5.830055102705955505e-02 6.750060617923736572e-02 -5.561401136219501495e-03 -9.877850115299224854e-02 -4.800938665866851807e-01 1.182442903518676758e-01 1.653787344694137573e-01 -1.810945272445678711e-01 3.539235293865203857e-01 1.080399677157402039e-01 -2.306418269872665405e-01 -9.387809783220291138e-02 8.814354240894317627e-02 6.086091324687004089e-02 -1.484199315309524536e-01 -3.406669944524765015e-02 -2.100061625242233276e-01 6.410395354032516479e-02 -1.150644943118095398e-01 -1.160178035497665405e-01 5.104358866810798645e-02 8.800823241472244263e-02 -1.876735538244247437e-01 1.172927916049957275e-01 -6.134074926376342773e-02 -1.528746932744979858e-01
7.064413744956254959e-03 -1.578608453273773193e-01 -2.768247723579406738e-01 -4.895939305424690247e-02 -5.007820948958396912e-02 -2.860727012157440186e-01 2.125186286866664886e-02 -1.105735152959823608e-01 -2.043146342039108276e-01 -1.685851961374282837e-01 -4.276538640260696411e-02 -9.793543815612792969e-02 1.907027512788772583e-01 -3.218297958374023438e-01 3.214953541755676270e-01 3.749783635139465332e-01 -1.644219607114791870e-01 -2.508355379104614258e-01 2.477275431156158447e-01 -2.534424141049385071e-02 -7.325038313865661621e-02 5.600019171833992004e-02 -6.902075558900833130e-02 -2.652815356850624084e-02 3.517734631896018982e-02 1.756018102169036865e-01 1.311100721359252930e-01 1.574440598487854004e-01 -1.202184408903121948e-01 1.409905105829238892e-01 -1.891994923353195190e-01 -1.528689265251159668e-01
6.035116314888000488e-02 -3.757180273532867432e-02 -1.753671318292617798e-01 -8.033417165279388428e-02 -8.928577601909637451e-02 -2.453503906726837158e-01 8.004887402057647705e-02 -2.813408374786376953e-01 -4.292839765548706055e-02 1.757027767598628998e-02 -2.654241323471069336e-01 -1.259260773658752441e-01 1.367093026638031006e-01 -1.248725280165672302e-01 2.355536967515945435e-01 9.712508320808410645e-02 -6.647031754255294800e-02 -1.986689567565917969e-01 1.302924454212188721e-01 9.576845169067382812e-02 3.534598648548126221e-02 1.746257245540618896e-01 -5.973642319440841675e-02 7.804080098867416382e-02 -6.818044185638427734e-02 4.494798183441162109e-01 -2.830749563872814178e-02 3.508523702621459961e-01 -2.479341179132461548e-01 1.369363516569137573e-01 -2.910393178462982178e-01 -9.698086977005004883e-02
-6.147535145282745361e-02 -3.362734317779541016e-01 -2.502601034939289093e-02 -1.226779725402593613e-02 -2.214969247579574585e-01 -2.822158634662628174e-01 2.866483032703399658e-01 6.251336634159088135e-02 -6.187114492058753967e-02 1.484025120735168457e-01 -1.480176597833633423e-01 1.201968714594841003e-01 1.876434087753295898e-01 -2.665270268917083740e-01 2.295178920030593872e-01 5.750239640474319458e-02 -2.015912383794784546e-01 1.275487244129180908e-02 1.862196773290634155e-01 1.249339655041694641e-01 1.979000270366668701e-01 3.212625980377197266e-01 2.051998525857925415e-01 -2.125787436962127686e-01 -3.555066511034965515e-02 1.970168799161911011e-01 -1.934074014425277710e-01 6.318673491477966309e-02 -2.442391961812973022e-02 -5.653533339500427246e-02 -8.410932123661041260e-02 -1.733157187700271606e-01
2.359543591737747192e-01 -2.823732197284698486e-01 -8.678954094648361206e-02 -1.571446657180786133e-02 -3.248740732669830322e-01 -5.092029646039009094e-02 1.262260377407073975e-01 -2.805614769458770752e-01 -2.248984277248382568e-01 -1.825024187564849854e-01 3.405606374144554138e-02 -2.304643578827381134e-02 1.700886040925979614e-01 -3.814358115196228027e-01 3.000717163085937500e-01 7.265213131904602051e-02 1.053916662931442261e-01 -3.847017139196395874e-02 -6.193077936768531799e-02 9.384644776582717896e-02 2.155393362045288086e-02 -5.714725703001022339e-02 8.083608746528625488e-02 -3.569209575653076172e-01 1.750917881727218628e-01 -1.526307780295610428e-02 -1.938456110656261444e-02 2.485942095518112183e-01 1.804221537895500660e-03 -1.700051873922348022e-01 1.097071841359138489e-01 -4.257256165146827698e-02
2.468875497579574585e-01 -9.493792057037353516e-02 -5.603491514921188354e-02 -1.952224373817443848e-01 -1.360829323530197144e-01 -3.172540962696075439e-01 2.890795469284057617e-01 7.236802577972412109e-02 2.823988907039165497e-02 -2.971821129322052002e-01 -3.899280726909637451e-01 -4.349246993660926819e-02 7.356826961040496826e-02 -1.162315532565116882e-01 2.788610756397247314e-01 1.256382316350936890e-01 -3.173517584800720215e-01 -7.337220013141632080e-02 -6.324066966772079468e-02 -1.701985597610473633e-01 -2.865146696567535400e-01 -8.433516137301921844e-03 -1.069135516881942749e-01 -5.903501436114311218e-02 6.710645556449890137e-02 1.053113490343093872e-02 -1.869823783636093140e-01 2.437997050583362579e-02 -2.193640358746051788e-02 -6.080655753612518311e-02 -5.915126949548721313e-02 -2.032227516174316406e-01
2.811821922659873962e-02 3.092431463301181793e-03 -1.455470025539398193e-01 -8.124662935733795166e-02 -5.045148357748985291e-02 -2.862517535686492920e-01 1.475759688764810562e-02 -7.288648933172225952e-02 -2.149593643844127655e-02 -2.625263929367065430e-01 7.323409616947174072e-02 -1.667666882276535034e-01 4.429619312286376953e-01 -2.053311616182327271e-01 1.979026645421981812e-01 1.239139735698699951e-01 -7.713136076927185059e-02 -4.334847033023834229e-01 -9.190148115158081055e-02 8.297729492187500000e-02 -1.028654277324676514e-01 8.232211321592330933e-02 1.472941972315311432e-02 -4.929966852068901062e-02 -1.413903683423995972e-01 2.054484933614730835e-01 -6.368865817785263062e-02 1.083624064922332764e-01 1.426927628926932812e-04 3.316551148891448975e-01 -9.731935709714889526e-02 -2.434880584478378296e-01
9.678822010755538940e-02 1.232335418462753296e-01 -1.755384504795074463e-01 -2.893175370991230011e-02 -1.078738048672676086e-01 -3.143458068370819092e-02 1.170919165015220642e-01 -2.256394922733306885e-01 -1.437921226024627686e-01 -1.566219478845596313e-01 -8.154653757810592651e-02 3.671293333172798157e-02 4.550048410892486572e-01 -4.142470657825469971e-01 2.332261651754379272e-01 5.143024399876594543e-02 -2.210690267384052277e-02 -3.043915033340454102e-01 -1.019759383052587509e-02 1.035766974091529846e-01 -2.049433141946792603e-01 7.893495261669158936e-02 -1.528714001178741455e-01 9.513788856565952301e-03 -4.929013550281524658e-02 2.707095444202423096e-01 4.657611623406410217e-02 -8.438169211149215698e-02 -1.466283798217773438e-01 1.265984773635864258e-01 -1.486877053976058960e-01 -2.395135760307312012e-01
2.886795401573181152e-01 1.309376358985900879e-01 -1.825098395347595215e-01 2.878573536872863770e-02 1.391786430031061172e-02 -2.961032688617706299e-01 -8.332404494285583496e-02 -2.114168703556060791e-01 -1.987600922584533691e-01 1.014114394783973694e-01 -1.062915176153182983e-01 2.093933075666427612e-01 1.302104145288467407e-01 -2.243513017892837524e-01 2.819262817502021790e-02 5.074225831776857376e-03 3.915865439921617508e-03 -3.590598404407501221e-01 1.865042150020599365e-01 -1.923161298036575317e-01 -1.752157062292098999e-01 -1.641640216112136841e-01 1.960742473602294922e-01 -2.518372833728790283e-01 1.642057448625564575e-01 -4.183822870254516602e-02 -2.281963452696800232e-02 2.658408284187316895e-01 -1.966123580932617188e-01 -7.570075988769531250e-02 -1.870846934616565704e-02 -2.189950495958328247e-01
-1.417012810707092285e-01 -1.507938206195831299e-01 -3.550000488758087158e-01 -1.529801823198795319e-02 -8.018006384372711182e-02 -2.237074524164199829e-01 2.509738504886627197e-01 -4.528669640421867371e-02 -1.472787559032440186e-01 -6.466440856456756592e-03 -2.190507203340530396e-01 -2.696509063243865967e-01 3.809378743171691895e-01 -2.541630268096923828e-01 2.291778624057769775e-01 2.721244394779205322e-01 -9.014467149972915649e-02 -5.398484319448471069e-02 1.548798680305480957e-01 1.035951450467109680e-01 -6.812913715839385986e-02 1.173303201794624329e-01 3.696891292929649353e-02 2.447831444442272186e-02 -1.170135848224163055e-02 2.140391469001770020e-01 5.450928583741188049e-02 5.031958426116034389e-05 -1.456360667943954468e-01 2.064996808767318726e-01 -1.586731523275375366e-01 -1.631312519311904907e-01
-1.379150897264480591e-01 -8.352448046207427979e-02 -2.107647806406021118e-01 -4.359055683016777039e-02 -2.483598887920379639e-01 -7.822749763727188110e-02 1.342841982841491699e-01 -1.677008271217346191e-01 -2.760785073041915894e-02 -9.779616445302963257e-02 -1.102155596017837524e-01 -9.563580155372619629e-02 3.204765319824218750e-01 -2.638933658599853516e-01 1.939427703619003296e-01 2.985752820968627930e-01 -1.853927224874496460e-01 -3.503393530845642090e-01 2.232525348663330078e-01 -1.164187639951705933e-01 -5.699864029884338379e-02 2.498979568481445312e-01 -7.818874716758728027e-02 -2.073522508144378662e-01 -7.260499894618988037e-02 1.244418397545814514e-01 -2.897324971854686737e-02 7.959856092929840088e-02 -1.378655582666397095e-01 2.488401085138320923e-01 -1.932506114244461060e-01 -3.848663717508316040e-02
4.419429972767829895e-02 -2.553698718547821045e-01 3.475676104426383972e-02 -2.649268135428428650e-03 -2.732009589672088623e-01 -3.002163767814636230e-01 -4.430846869945526123e-02 -4.906873032450675964e-02 1.277448236942291260e-01 -1.897653639316558838e-01 -4.390048384666442871e-01 1.130670681595802307e-01 2.153841704130172729e-01 6.072020623832941055e-03 2.621170580387115479e-01 1.082405149936676025e-01 -9.149070084095001221e-02 -6.181827187538146973e-02 -5.120846442878246307e-03 6.210005655884742737e-02 -3.436327874660491943e-01 -6.119063869118690491e-02 -1.573115514474920928e-05 -1.465305685997009277e-01 -9.627364575862884521e-02 -1.212888509035110474e-01 -7.427070289850234985e-02 1.166211515665054321e-01 -1.876534074544906616e-01 2.073214501142501831e-01 -2.598398327827453613e-01 -1.720697879791259766e-01
2.758218944072723389e-01 -3.450906574726104736e-01 5.962615832686424255e-02 -1.005177944898605347e-01 -1.529169082641601562e-01 -1.832080930471420288e-01 1.711828261613845825e-01 -6.910049170255661011e-02 6.079578027129173279e-02 -9.948645532131195068e-02 -2.013925462961196899e-01 1.440680772066116333e-01 4.626592695713043213e-01 3.378949128091335297e-03 3.537979125976562500e-01 1.568700820207595825e-01 -1.459772139787673950e-01 1.115259528160095215e-01 -1.514075230807065964e-02 9.015753120183944702e-02 -2.263348102569580078e-01 -1.699426323175430298e-01 2.181765157729387283e-03 6.560449302196502686e-02 -1.531254351139068604e-01 -9.996861219406127930e-02 -1.328040063381195068e-01 2.824927307665348053e-02 -1.498864591121673584e-01 1.586046069860458374e-01 -1.518309265375137329e-01 -1.110043376684188843e-01
-2.230863720178604126e-01 -2.086247801780700684e-01 -9.251029044389724731e-02 3.849009796977043152e-02 -1.736509501934051514e-01 -1.711325943470001221e-01 2.606198489665985107e-01 -1.460511535406112671e-01 4.098347201943397522e-02 -1.789689064025878906e-02 -5.575916916131973267e-02 2.782566249370574951e-01 1.395851653069257736e-02 -1.113260760903358459e-01 5.434322357177734375e-01 9.385255724191665649e-02 -2.443247884511947632e-01 -3.836670517921447754e-02 5.593259632587432861e-02 8.357733488082885742e-02 -1.886002533137798309e-02 2.264157235622406006e-01 3.972844034433364868e-02 -3.205865621566772461e-01 6.375437974929809570e-02 -1.928674988448619843e-02 -1.980998814105987549e-01 1.360512524843215942e-01 -3.130150958895683289e-02 -1.267730891704559326e-01 -1.516875475645065308e-01 -1.386303156614303589e-01
-8.704506605863571167e-02 -2.541587352752685547e-01 -2.411472350358963013e-01 1.278465539216995239e-01 3.165907785296440125e-02 -1.517110317945480347e-01 1.439376324415206909e-01 -3.594338595867156982e-01 -8.395091444253921509e-02 7.992342114448547363e-02 -1.535793989896774292e-01 3.422709181904792786e-02 9.578137844800949097e-02 -4.470048844814300537e-01 1.038459539413452148e-01 2.822766005992889404e-01 -3.067081272602081299e-01 -9.052372723817825317e-02 9.524551033973693848e-02 6.941633671522140503e-02 -1.354575604200363159e-01 -2.057960629463195801e-01 1.177413538098335266e-01 5.965308472514152527e-02 -8.128695189952850342e-02 9.907927364110946655e-02 -1.977031528949737549e-01 8.759739249944686890e-02 -3.853836655616760254e-02 2.133235484361648560e-01 -1.904718428850173950e-01 -3.197687864303588867e-02
1.799092069268226624e-02 -1.036685258150100708e-01 -7.371699064970016479e-02 -4.671287238597869873e-01 1.548374444246292114e-02 -9.298280626535415649e-02 2.082242220640182495e-01 -1.310441195964813232e-01 -3.014305531978607178e-01 7.840014249086380005e-02 1.807798817753791809e-02 9.719846770167350769e-03 2.204132527112960815e-01 -5.682608485221862793e-02 1.333226114511489868e-01 9.570451080799102783e-02 -3.245370090007781982e-02 -2.038024216890335083e-01 1.572579890489578247e-01 -3.030317649245262146e-02 -2.259593755006790161e-01 7.944966107606887817e-02 2.932024300098419189e-01 -1.304146051406860352e-01 1.176285296678543091e-01 -2.608888410031795502e-02 -1.138749271631240845e-01 3.742515742778778076e-01 -1.645046472549438477e-01 1.222551763057708740e-01 5.799240246415138245e-02 -2.796316146850585938e-01
-1.287258714437484741e-01 -1.119029298424720764e-01 -1.443828493356704712e-01 1.922387927770614624e-01 -3.467572331428527832e-01 -2.262727618217468262e-01 1.059830412268638611e-01 -2.154585868120193481e-01 -2.294139117002487183e-01 -1.226305440068244934e-01 -1.040675640106201172e-01 -1.956460997462272644e-02 1.394795328378677368e-01 -3.113975822925567627e-01 2.335495352745056152e-01 2.476698458194732666e-01 -7.064503431320190430e-02 -2.034960538148880005e-01 6.295514851808547974e-02 3.802776336669921875e-02 3.472082316875457764e-02 1.224010996520519257e-02 1.587847173213958740e-01 -2.303385734558105469e-01 -1.185923740267753601e-01 1.801253706216812134e-01 -5.041796714067459106e-02 7.287189364433288574e-02 -2.886652648448944092e-01 3.107534646987915039e-01 -5.883260816335678101e-02 -6.055652722716331482e-02
3.001816943287849426e-02 -2.093496471643447876e-01 -1.363995112478733063e-02 1.254701465368270874e-01 -2.531503438949584961e-01 -4.611485823988914490e-02 3.360992372035980225e-01 -9.029047936201095581e-02 -2.168175727128982544e-01 -4.953513666987419128e-02 1.104767024517059326e-01 1.088610589504241943e-01 1.943190246820449829e-01 -3.927426636219024658e-01 1.954872906208038330e-01 -3.523502498865127563e-02 -2.227000147104263306e-01 -2.933172881603240967e-01 -4.151892289519309998e-02 1.004569828510284424e-01 4.139062762260437012e-02 -2.065614610910415649e-01 -1.669359207153320312e-02 -2.882088124752044678e-01 -3.295194357633590698e-02 -1.964429020881652832e-01 -2.203014194965362549e-01 2.543494105339050293e-01 -6.841336190700531006e-02 1.254692114889621735e-02 1.009891927242279053e-01 6.265066564083099365e-02
1.817294657230377197e-01 -2.874766290187835693e-01 -8.334185928106307983e-02 -8.699433505535125732e-02 5.315177515149116516e-02 -2.282610982656478882e-01 -1.824059933423995972e-01 -1.069321110844612122e-02 1.751513630151748657e-01 1.267320215702056885e-01 -1.044839620590209961e-01 2.733110785484313965e-01 3.775390684604644775e-01 1.277066022157669067e-01 1.312496960163116455e-01 3.517812490463256836e-01 -1.559278219938278198e-01 -2.623825147747993469e-02 -2.607735097408294678e-01 1.704169064760208130e-02 -2.293699383735656738e-01 2.326500862836837769e-01 2.677047997713088989e-02 -2.939223349094390869e-01 -1.377933323383331299e-01 2.623740397393703461e-02 5.841437354683876038e-02 1.092482581734657288e-01 -1.997864246368408203e-02 1.369514018297195435e-01 -8.888427168130874634e-02 1.049849577248096466e-02
-7.061682641506195068e-02 -2.994107306003570557e-01 -2.001877725124359131e-01 7.574120908975601196e-02 4.760674014687538147e-02 -1.919850111007690430e-01 1.077962443232536316e-01 -1.435693949460983276e-01 1.239813417196273804e-01 -2.969451807439327240e-02 -3.717203065752983093e-02 -1.863506883382797241e-01 2.666768431663513184e-01 -2.357168793678283691e-01 3.713329732418060303e-01 1.247496008872985840e-01 -2.173901051282882690e-01 -1.624553948640823364e-01 6.834948062896728516e-02 1.136905029416084290e-01 -1.766026765108108521e-01 1.165813729166984558e-01 -1.842848025262355804e-02 -3.836929798126220703e-02 -1.898252367973327637e-01 1.922330856323242188e-01 1.589689850807189941e-01 2.695266902446746826e-01 5.132155865430831909e-02 1.028475984930992126e-01 -3.552189171314239502e-01 -8.702284842729568481e-02
1.016584485769271851e-01 -5.061950162053108215e-02 -2.797231823205947876e-02 -8.759433776140213013e-02 -1.641399413347244263e-01 -4.781449139118194580e-01 1.500261873006820679e-01 -6.514161080121994019e-02 -2.087333351373672485e-01 -9.058563411235809326e-02 -2.260975986719131470e-01 -1.114780455827713013e-01 8.046417683362960815e-02 -1.841682493686676025e-01 5.274931713938713074e-02 -3.315073251724243164e-02 -2.462588846683502197e-01 -2.797745466232299805e-01 1.147541254758834839e-01 -1.012129411101341248e-01 -8.409736305475234985e-02 3.255282938480377197e-01 -4.984987527132034302e-02 -1.710374951362609863e-01 -1.722925305366516113e-01 2.199177443981170654e-01 -2.248066850006580353e-02 1.179136186838150024e-01 -5.373097211122512817e-02 6.601688265800476074e-02 -3.087119162082672119e-01 -1.860644519329071045e-01
-1.231888961046934128e-02 -1.914987862110137939e-01 -4.624271392822265625e-01 7.720573246479034424e-02 -1.518549472093582153e-01 -1.805289685726165771e-01 4.481934383511543274e-02 -9.349294751882553101e-02 -1.159104239195585251e-02 3.209663927555084229e-02 -1.543199568986892700e-01 -2.366266697645187378e-01 -3.195438534021377563e-02 -3.039229214191436768e-01 4.323201179504394531e-01 1.640348881483078003e-01 -2.681504189968109131e-01 -1.497972756624221802e-01 2.731220610439777374e-02 2.012389302253723145e-01 -1.762438416481018066e-01 6.246871128678321838e-02 1.118289679288864136e-01 -1.227958574891090393e-01 -9.476915746927261353e-02 1.748068183660507202e-01 -9.017214924097061157e-02 1.342032402753829956e-01 7.715789228677749634e-02 3.653980046510696411e-02 -1.007492318749427795e-01 8.690288662910461426e-02
1.545954495668411255e-02 -8.146379142999649048e-02 1.515822112560272217e-01 -1.094769537448883057e-01 -4.309294819831848145e-01 -3.368070721626281738e-01 2.204685062170028687e-01 5.295623838901519775e-02 -1.003373265266418457e-01 -1.115911528468132019e-01 1.464319378137588501e-01 3.603474795818328857e-02 1.377074420452117920e-01 -5.818665400147438049e-02 2.236668020486831665e-01 8.540155738592147827e-02 1.544021908193826675e-02 -1.123263388872146606e-01 -6.140011548995971680e-02 1.547155678272247314e-01 -1.325331628322601318e-01 1.635108888149261475e-01 2.089948952198028564e-02 -3.532570004463195801e-01 5.144440382719039917e-02 -9.500321000814437866e-02 -1.173621192574501038e-01 4.559711813926696777e-01 2.343542315065860748e-02 1.201283037662506104e-01 9.780429303646087646e-03 -1.554349660873413086e-01
5.475042015314102173e-02 -2.452630549669265747e-01 5.033166706562042236e-02 -2.522195279598236084e-01 -1.342059373855590820e-01 -2.053435705602169037e-02 -8.525793440639972687e-03 -7.385272532701492310e-02 -2.803370589390397072e-03 -1.761713922023773193e-01 -5.129032731056213379e-01 8.982371538877487183e-02 3.072823286056518555e-01 -1.949812471866607666e-01 1.720890402793884277e-01 1.063941791653633118e-01 -2.049849629402160645e-01 4.392754659056663513e-02 -2.444474399089813232e-02 -9.772298485040664673e-02 -3.137124478816986084e-01 5.409872159361839294e-02 -2.437265217304229736e-01 -8.468660712242126465e-02 7.509795576333999634e-02 4.228279739618301392e-02 -1.960826963186264038e-01 8.799079805612564087e-02 -1.560423970222473145e-01 2.324683964252471924e-01 -1.211707219481468201e-01 -4.979807883501052856e-02
-1.511278748512268066e-01 3.756082057952880859e-02 -3.640263974666595459e-01 1.599864959716796875e-01 -1.099661961197853088e-01 -1.699883341789245605e-01 1.351369917392730713e-01 -7.931753993034362793e-02 -1.185656040906906128e-01 -6.166593730449676514e-02 -2.041731402277946472e-02 2.024142444133758545e-01 9.770671278238296509e-02 -3.732229173183441162e-01 3.759806156158447266e-01 2.700921893119812012e-01 -1.103362441062927246e-01 -1.118055805563926697e-01 2.094460278749465942e-01 3.591397032141685486e-02 -2.844281261786818504e-03 -6.708189100027084351e-02 -7.996430248022079468e-02 -2.569586336612701416e-01 -3.517292737960815430e-01 9.384986758232116699e-02 3.638422861695289612e-02 7.817465066909790039e-02 -6.464097648859024048e-02 1.116940230131149292e-01 -9.644275158643722534e-02 -1.304655224084854126e-01
4.616528451442718506e-01 -2.276716083288192749e-01 -2.734072208404541016e-01 -6.831722706556320190e-02 -1.284621208906173706e-01 -2.728937864303588867e-01 -1.053376942873001099e-01 -5.364359170198440552e-02 1.260522156953811646e-01 2.025808393955230713e-02 -2.188416123390197754e-01 2.749751210212707520e-01 2.299840003252029419e-01 -7.232577074319124222e-03 1.036731004714965820e-01 9.765848517417907715e-02 -8.523419499397277832e-02 5.142328515648841858e-02 -2.648091018199920654e-01 6.834644079208374023e-02 -2.478202618658542633e-02 -1.762030529789626598e-03 -1.760284453630447388e-01 -7.808216661214828491e-02 8.476652950048446655e-02 -2.010550051927566528e-01 -1.504666954278945923e-01 8.237706124782562256e-02 -1.706824898719787598e-01 1.740403920412063599e-01 -2.030533403158187866e-01 -1.937813758850097656e-01
-1.517878007143735886e-02 -5.506110936403274536e-02 -3.012910485267639160e-01 6.194368377327919006e-02 -2.022144049406051636e-01 -1.984192579984664917e-01 1.176989451050758362e-01 -1.057492420077323914e-01 -2.191896736621856689e-02 -9.950721263885498047e-02 1.361503303050994873e-01 -5.660906061530113220e-02 4.265870451927185059e-01 -2.937219142913818359e-01 1.450433880090713501e-01 2.500357925891876221e-01 -8.044109493494033813e-02 -1.633020043373107910e-01 1.172134727239608765e-01 -1.090929582715034485e-01 -7.072552293539047241e-02 2.107443362474441528e-01 4.932498186826705933e-02 -3.873775899410247803e-02 -1.082187592983245850e-01 9.220433980226516724e-02 7.298946380615234375e-02 1.276144683361053467e-01 -3.802724480628967285e-01 1.733442246913909912e-01 -7.733095437288284302e-02 -2.798405289649963379e-01
1.551805734634399414e-01 1.867860369384288788e-02 1.424572169780731201e-01 -4.884683713316917419e-02 -5.922573618590831757e-04 2.829813957214355469e-01 1.565418541431427002e-01 -5.061004683375358582e-02 3.699635863304138184e-01 -1.262548267841339111e-01 -1.822701990604400635e-01 1.075496301054954529e-01 3.623155355453491211e-01 -1.767202317714691162e-01 2.275838553905487061e-01 1.769586652517318726e-01 -3.057523369789123535e-01 -2.384182959794998169e-01 -1.189043074846267700e-01 3.302546963095664978e-02 4.888570681214332581e-02 -1.331974100321531296e-02 -9.031272679567337036e-02 -2.548525333404541016e-01 3.590165823698043823e-02 -7.851696014404296875e-02 -1.263744980096817017e-01 2.686269581317901611e-01 -2.308483421802520752e-01 4.370755329728126526e-02 6.946364790201187134e-02 7.542581111192703247e-02
9.471577405929565430e-02 1.177213937044143677e-01 -2.620184719562530518e-01 -3.938895836472511292e-02 -1.475655287504196167e-01 -1.721884161233901978e-01 3.096616566181182861e-01 -1.955018490552902222e-01 5.951676517724990845e-03 -1.758682429790496826e-01 6.961479783058166504e-02 -3.462795913219451904e-02 1.596775501966476440e-01 -1.709013730287551880e-01 1.370985656976699829e-01 1.187292188405990601e-01 -2.346605062484741211e-01 1.899446249008178711e-01 5.219073593616485596e-02 1.092862337827682495e-01 6.521207839250564575e-02 2.231701165437698364e-01 -2.561464607715606689e-01 -1.650955229997634888e-01 -8.107206970453262329e-02 -3.241565823554992676e-01 -1.141258403658866882e-01 3.420731127262115479e-01 -6.150907836854457855e-03 1.064769849181175232e-01 -1.126428097486495972e-01 -2.798805534839630127e-01
3.092037737369537354e-01 -2.257326431572437286e-02 -6.108494848012924194e-02 -1.664630770683288574e-01 -4.273224622011184692e-02 -3.446817696094512939e-01 8.619826287031173706e-02 -1.096488460898399353e-01 -1.035087257623672485e-01 9.341434389352798462e-02 -8.513695560395717621e-03 3.756890296936035156e-01 2.543014883995056152e-01 -2.961376607418060303e-01 2.797185778617858887e-01 6.765324622392654419e-02 -1.166536733508110046e-01 1.011818740516901016e-02 -2.630833983421325684e-01 1.510440558195114136e-01 -8.013182133436203003e-02 1.832951307296752930e-01 1.122918650507926941e-01 -1.906953305006027222e-01 -9.234759956598281860e-02 -1.910822093486785889e-01 1.799980849027633667e-01 1.079434826970100403e-01 1.194289252161979675e-01 -8.582334220409393311e-02 1.068141311407089233e-01 -1.402021497488021851e-01
3.273412883281707764e-01 -1.826440095901489258e-01 -1.070206239819526672e-01 -2.038509398698806763e-01 -2.918695509433746338e-01 -1.500044465065002441e-01 1.324116289615631104e-01 -5.717286374419927597e-03 2.448966056108474731e-01 -4.093447700142860413e-02 -1.637817472219467163e-01 1.699155122041702271e-01 2.886165678501129150e-01 -7.270339131355285645e-02 1.937134861946105957e-01 2.245977818965911865e-01 -1.592642813920974731e-01 1.025608479976654053e-01 -1.229840070009231567e-01 -3.553898259997367859e-02 -2.326322942972183228e-01 7.383766770362854004e-02 7.525431364774703979e-02 -2.627493068575859070e-02 -4.071792215108871460e-02 -1.745453178882598877e-01 -1.210732161998748779e-01 4.278672859072685242e-02 -3.027467727661132812e-01 1.285822242498397827e-01 -3.048990070819854736e-01 -1.391556859016418457e-01
2.966181337833404541e-01 -1.066238060593605042e-01 -1.858671158552169800e-01 -1.513135880231857300e-01 4.165906459093093872e-02 -4.122761189937591553e-01 2.369027733802795410e-01 -7.919293642044067383e-02 -2.299206703901290894e-01 3.330015018582344055e-02 -1.657129526138305664e-01 1.267733126878738403e-01 6.135891377925872803e-02 -1.927558928728103638e-01 8.275189995765686035e-02 2.713978886604309082e-01 1.091310977935791016e-01 -4.740621149539947510e-02 -7.103671878576278687e-02 2.624908685684204102e-01 -3.119140490889549255e-02 1.944257020950317383e-01 -1.254233270883560181e-01 -2.455521523952484131e-01 5.571911111474037170e-02 -2.048959136009216309e-01 6.074037402868270874e-03 2.695347368717193604e-01 1.277811378240585327e-01 2.068225741386413574e-01 9.661509841680526733e-02 3.254495188593864441e-02
-3.903858363628387451e-02 4.734358191490173340e-02 -3.871977925300598145e-01 -1.053955554962158203e-01 5.046061426401138306e-02 -1.199378594756126404e-01 4.510749876499176025e-02 -2.496246807277202606e-02 -7.434876170009374619e-03 -8.026860654354095459e-02 -1.782163977622985840e-01 -2.360670566558837891e-01 3.928322792053222656e-01 -3.320782184600830078e-01 1.161830648779869080e-01 1.739281415939331055e-01 -2.201203256845474243e-01 -2.779774963855743408e-01 1.678208857774734497e-01 8.230975270271301270e-02 -2.823785841464996338e-01 1.512791514396667480e-01 4.805634170770645142e-02 6.021341681480407715e-02 -7.714768499135971069e-02 2.182033658027648926e-01 -7.997329533100128174e-02 1.751653105020523071e-01 -7.803365588188171387e-03 -4.436661675572395325e-02 -2.263269424438476562e-01 1.295158267021179199e-02
1.159743517637252808e-01 -2.862000279128551483e-02 -2.025383263826370239e-01 -2.304823845624923706e-01 -2.268086820840835571e-01 -2.069013863801956177e-01 2.545897960662841797e-01 -2.187630534172058105e-01 -3.533701598644256592e-02 7.862106710672378540e-02 3.569462895393371582e-02 3.461282849311828613e-01 -4.235681146383285522e-02 -2.064751088619232178e-01 8.629111945629119873e-02 5.348103865981101990e-02 -2.902334034442901611e-01 -3.951587900519371033e-02 4.029317945241928101e-02 1.783896982669830322e-01 -1.369397342205047607e-01 8.466114848852157593e-02 -6.900008767843246460e-02 -5.238969996571540833e-02 6.911025941371917725e-02 1.529337652027606964e-02 -2.217326611280441284e-01 5.304520726203918457e-01 -8.385013043880462646e-02 6.269602477550506592e-02 -4.062506556510925293e-02 -2.420705743134021759e-02
-1.057276576757431030e-01 2.593703567981719971e-01 -2.144469022750854492e-01 -9.549723565578460693e-02 9.017839282751083374e-02 -1.742737144231796265e-01 8.104357123374938965e-02 -2.584096193313598633e-01 -1.220194324851036072e-01 1.171768531203269958e-01 -1.162109002470970154e-01 1.433940529823303223e-01 2.987165451049804688e-01 -1.275281757116317749e-01 1.228704601526260376e-01 8.157651871442794800e-02 -2.256933003664016724e-01 -3.339620232582092285e-01 1.699900627136230469e-01 -2.064217776060104370e-01 -2.643087208271026611e-01 2.908174507319927216e-02 4.962015897035598755e-02 -3.913224339485168457e-01 -7.178366184234619141e-02 -2.573989517986774445e-02 1.690363138914108276e-01 1.186633706092834473e-01 -1.878277510404586792e-01 7.464935630559921265e-02 2.665229141712188721e-02 -1.198110580444335938e-01
2.497712075710296631e-01 -1.008448451757431030e-01 6.024116277694702148e-02 4.722421616315841675e-02 4.644633084535598755e-02 -2.085819393396377563e-01 9.646211564540863037e-02 8.129513263702392578e-02 4.062749817967414856e-02 -6.579334288835525513e-02 -1.654045581817626953e-01 3.844718635082244873e-01 8.565559983253479004e-02 1.293175518512725830e-01 1.447389572858810425e-01 4.499945342540740967e-01 -1.587928086519241333e-01 -1.805046647787094116e-01 1.058131456375122070e-01 5.343339964747428894e-02 -4.884228482842445374e-02 9.855583310127258301e-03 -2.404930889606475830e-01 -2.418779581785202026e-01 8.788635022938251495e-03 -1.718031466007232666e-01 -6.197564676403999329e-02 8.039877749979496002e-03 -7.533925026655197144e-02 6.474954634904861450e-02 -4.249076843261718750e-01 -1.294582337141036987e-01
1.018629893660545349e-01 8.745662868022918701e-02 -2.136853933334350586e-01 -4.230882972478866577e-02 -2.327406257390975952e-01 -2.184752970933914185e-01 8.896337449550628662e-02 -3.316347002983093262e-01 -1.710478812456130981e-01 2.348648384213447571e-02 2.095485180616378784e-01 7.282763719558715820e-02 2.580495178699493408e-01 -1.981935054063796997e-01 1.297290176153182983e-01 2.088979780673980713e-01 -1.519434005022048950e-01 7.416211068630218506e-02 -3.634585067629814148e-02 5.498518049716949463e-02 -2.347902767360210419e-02 2.010082900524139404e-01 1.333076655864715576e-01 -2.684684693813323975e-01 3.308755159378051758e-02 1.379366964101791382e-01 -3.114082515239715576e-01 2.784951031208038330e-01 8.887300640344619751e-02 1.007333472371101379e-01 -2.134903669357299805e-01 2.176085114479064941e-01
1.259952932596206665e-01 -7.967144250869750977e-02 2.762787975370883942e-02 -1.909882575273513794e-02 -3.040655329823493958e-02 -2.817149162292480469e-01 2.160259038209915161e-01 -1.725575625896453857e-01 -3.097131848335266113e-01 9.207180887460708618e-02 -2.945190668106079102e-01 3.079725503921508789e-01 2.598155736923217773e-01 -7.496552914381027222e-02 2.784123420715332031e-01 2.186349332332611084e-01 -3.154713287949562073e-02 7.562945596873760223e-03 -1.558288782835006714e-01 1.161308586597442627e-01 2.124450542032718658e-02 1.299803107976913452e-01 -7.424183189868927002e-02 -1.262055039405822754e-01 -1.030897796154022217e-01 -2.553829848766326904e-01 1.997040808200836182e-01 3.354419171810150146e-01 9.291853755712509155e-02 5.567900091409683228e-02 1.319918483495712280e-01 -2.185577712953090668e-02
2.442400902509689331e-01 -4.131015390157699585e-02 -1.252601444721221924e-01 -3.441409766674041748e-02 4.665953665971755981e-02 -2.722200453281402588e-01 3.042790293693542480e-01 3.245108202099800110e-02 -1.377643793821334839e-01 1.524891983717679977e-02 -2.367484010756015778e-02 2.176547944545745850e-01 4.205715656280517578e-01 -1.810064911842346191e-01 2.151121348142623901e-01 6.533343810588121414e-03 -8.239933848381042480e-02 6.642100214958190918e-02 -1.871934980154037476e-01 1.138274651020765305e-02 -1.035633385181427002e-01 1.605871617794036865e-01 1.296615600585937500e-01 -2.152358740568161011e-01 -1.889051049947738647e-01 -3.168834447860717773e-01 3.002324998378753662e-01 2.055980414152145386e-01 3.083118051290512085e-02 6.545482575893402100e-02 8.080638200044631958e-02 -4.941130429506301880e-02
1.190411224961280823e-01 2.589941723272204399e-03 -1.671169996261596680e-01 1.226762980222702026e-01 -3.256040066480636597e-02 -1.587692201137542725e-01 2.234304249286651611e-01 -1.808552592992782593e-01 1.643292158842086792e-01 8.351585268974304199e-02 -5.423228070139884949e-02 2.266243100166320801e-01 3.576085865497589111e-01 -1.871628314256668091e-01 2.313127964735031128e-01 9.969706833362579346e-02 -3.507339060306549072e-01 -1.932405680418014526e-02 -1.014787033200263977e-01 -1.956861168146133423e-01 2.219333350658416748e-01 -2.564838528633117676e-01 -8.663221448659896851e-02 5.252556130290031433e-02 -1.380952149629592896e-01 -1.873468793928623199e-02 -4.020893014967441559e-03 3.547561764717102051e-01 -8.638774603605270386e-02 -1.602349281311035156e-01 -1.195749044418334961e-01 1.711807996034622192e-01
1.607014089822769165e-01 -1.470519453287124634e-01 2.442719191312789917e-01 -1.424067020416259766e-01 -1.620561480522155762e-01 -7.688170671463012695e-02 3.722460865974426270e-01 -6.991407275199890137e-02 -3.001573681831359863e-01 -7.326447218656539917e-02 -2.109247595071792603e-01 -4.213759675621986389e-02 3.295760750770568848e-01 1.071889996528625488e-01 1.567333787679672241e-01 7.348576188087463379e-02 -2.104779183864593506e-01 -8.349014818668365479e-02 4.291870817542076111e-02 1.372873410582542419e-02 -1.088355034589767456e-01 2.311104983091354370e-01 -1.273954361677169800e-01 -1.267127990722656250e-01 -6.306733936071395874e-02 1.191539019346237183e-01 -1.192386075854301453e-01 2.779725790023803711e-01 -7.696605287492275238e-03 -1.630312018096446991e-02 -9.589503705501556396e-02 -3.676196336746215820e-01
3.386621177196502686e-01 8.777822367846965790e-03 1.457751989364624023e-01 -2.057269662618637085e-01 3.562175855040550232e-02 -1.116318330168724060e-01 1.297923177480697632e-01 3.276067972183227539e-02 1.473524272441864014e-01 -1.384493559598922729e-01 -3.064050674438476562e-01 1.343195289373397827e-01 2.986131310462951660e-01 -4.703154265880584717e-01 1.476880311965942383e-01 9.027395397424697876e-02 2.897262871265411377e-01 -3.443311154842376709e-02 -1.551617830991744995e-01 -8.530278503894805908e-02 1.086834911257028580e-02 4.877446964383125305e-02 8.721239119768142700e-02 -3.017986416816711426e-01 1.190004050731658936e-01 1.852965354919433594e-02 -5.226744338870048523e-02 -1.560405176132917404e-02 -8.096606284379959106e-02 -2.095074653625488281e-01 -3.531197085976600647e-02 -1.001635491847991943e-01
-1.163758113980293274e-01 -2.516069710254669189e-01 -1.011624559760093689e-01 1.154562160372734070e-01 -1.390043795108795166e-01 -3.914140760898590088e-01 4.001126438379287720e-02 -2.603117525577545166e-01 -8.859275281429290771e-02 -6.129103526473045349e-02 -3.790795803070068359e-02 -1.457557529211044312e-01 2.808952629566192627e-01 -1.603290289640426636e-01 4.390590488910675049e-01 3.883064910769462585e-02 -2.932742536067962646e-01 3.857787698507308960e-02 3.115998581051826477e-02 -6.172340363264083862e-03 1.475234422832727432e-02 2.242192998528480530e-02 -2.429646402597427368e-01 -3.576408028602600098e-01 2.557727321982383728e-02 4.103729501366615295e-02 5.794881656765937805e-02 1.191931124776601791e-02 9.006988257169723511e-03 -4.071372374892234802e-02 -4.642571881413459778e-02 -1.965257674455642700e-01
-1.493121385574340820e-01 -9.576527029275894165e-02 -4.655374884605407715e-01 8.556341379880905151e-02 -4.813439026474952698e-02 -2.105866074562072754e-01 -2.369995228946208954e-02 -8.715155534446239471e-03 2.938620932400226593e-02 8.963021636009216309e-02 -1.182915270328521729e-01 -3.980202600359916687e-02 3.611155450344085693e-01 -3.743833005428314209e-01 1.465173512697219849e-01 2.617855668067932129e-01 -6.481938064098358154e-02 -6.743365526199340820e-02 1.320727467536926270e-01 7.908746600151062012e-02 -2.273525297641754150e-01 5.793633684515953064e-02 -1.873854398727416992e-01 3.143123118206858635e-03 1.175306897494010627e-04 1.101663634181022644e-01 -4.503915086388587952e-02 1.299738734960556030e-01 8.030892908573150635e-02 2.185777127742767334e-01 -2.763026356697082520e-01 -1.670439541339874268e-01
2.825865745544433594e-01 -3.327966630458831787e-01 5.934793129563331604e-02 -8.470679819583892822e-02 -2.601651549339294434e-01 -2.210806310176849365e-01 8.417403697967529297e-02 -4.844857007265090942e-02 8.817534148693084717e-02 -4.389461874961853027e-02 -2.666084170341491699e-01 2.040600925683975220e-01 2.057295292615890503e-01 -5.240726470947265625e-02 2.767970860004425049e-01 2.361622750759124756e-01 -5.141122266650199890e-02 1.051340177655220032e-01 -1.917925029993057251e-01 6.874090433120727539e-02 -2.093023955821990967e-01 1.539055705070495605e-01 -3.714823396876454353e-03 8.520466089248657227e-02 -9.155698865652084351e-02 -9.404862066730856895e-04 -1.016766801476478577e-01 1.295044869184494019e-01 -2.662478387355804443e-01 1.888912022113800049e-01 -3.091462254524230957e-01 -7.217927277088165283e-02
1.080058142542839050e-01 -3.295034170150756836e-01 -2.217068821191787720e-01 3.688313066959381104e-02 -1.313568465411663055e-02 -1.038038805127143860e-01 2.996128201484680176e-01 -9.782032668590545654e-02 -3.079903423786163330e-01 1.856503486633300781e-01 1.416700184345245361e-01 1.105011031031608582e-01 2.811838388442993164e-01 -3.278552591800689697e-01 1.823368072509765625e-01 5.134021863341331482e-02 2.582278475165367126e-02 6.182600557804107666e-02 1.335963457822799683e-01 2.250790297985076904e-01 -1.355375945568084717e-01 -6.563536077737808228e-02 -5.822572112083435059e-02 -2.699909508228302002e-01 -9.671758860349655151e-02 -2.074705669656395912e-03 -3.642965853214263916e-02 3.575297296047210693e-01 -8.226101100444793701e-02 -1.145816594362258911e-01 3.424880281090736389e-02 -5.812825262546539307e-02
1.197251603007316589e-01 -5.826644599437713623e-02 1.367591023445129395e-01 -4.917830228805541992e-02 -3.131078556180000305e-02 -1.214383766055107117e-01 3.971891999244689941e-01 -2.900727093219757080e-01 -5.928024649620056152e-03 -9.187269210815429688e-02 -1.339745074510574341e-01 -8.485724031925201416e-02 1.925267428159713745e-01 -3.088741004467010498e-01 2.634761333465576172e-01 1.697773337364196777e-01 -1.891083084046840668e-02 -2.751367986202239990e-01 1.000122502446174622e-01 3.801058828830718994e-01 -1.415994465351104736e-01 2.776781469583511353e-02 1.853983998298645020e-01 -8.603049814701080322e-02 7.694919407367706299e-02 -1.174601167440414429e-01 2.421605400741100311e-02 -1.008175984025001526e-01 -5.638494715094566345e-02 4.019812494516372681e-02 2.930472195148468018e-01 1.578109562397003174e-01
-5.312983691692352295e-02 1.160955801606178284e-01 -4.136582091450691223e-02 -1.198284402489662170e-01 -4.205052927136421204e-02 -8.020776510238647461e-02 4.750012978911399841e-02 -2.449415326118469238e-01 -1.815439760684967041e-01 -1.327946409583091736e-02 -1.247783675789833069e-01 -1.051857974380254745e-02 4.852041602134704590e-02 -3.387927711009979248e-01 -3.853676840662956238e-02 3.323928117752075195e-01 -1.058752015233039856e-01 -2.924605309963226318e-01 1.593435555696487427e-01 -3.931799158453941345e-02 -1.306835189461708069e-02 1.120625715702772141e-02 1.064288318157196045e-01 -4.221796095371246338e-01 -2.592479996383190155e-02 1.761176995933055878e-02 3.078203834593296051e-02 2.139142155647277832e-01 -2.571329474449157715e-01 2.957359254360198975e-01 -1.793053746223449707e-01 -2.688875198364257812e-01
-1.036921143531799316e-01 -1.852690987288951874e-02 -2.269188910722732544e-01 -1.166455224156379700e-01 -2.515309154987335205e-01 -3.994947671890258789e-01 7.702743168920278549e-03 1.231823116540908813e-02 -3.271025046706199646e-02 4.896458610892295837e-02 -1.158824712038040161e-01 -8.332728594541549683e-02 3.417111188173294067e-02 -2.509738206863403320e-01 1.753265857696533203e-01 2.252712249755859375e-01 -2.210622727870941162e-01 -8.888723701238632202e-02 -2.678812481462955475e-02 1.025033667683601379e-01 -7.661558687686920166e-02 3.154576122760772705e-01 7.201192528009414673e-02 -6.347252428531646729e-02 -3.381260931491851807e-01 2.548393011093139648e-01 7.908712327480316162e-02 1.691190153360366821e-01 -2.965127229690551758e-01 1.684376895427703857e-01 1.184827312827110291e-01 6.480880826711654663e-02
1.462437510490417480e-01 -1.560795158147811890e-01 -3.412353992462158203e-01 1.425362378358840942e-01 -1.115066632628440857e-01 -1.645896583795547485e-01 -1.886239647865295410e-02 -1.951887309551239014e-01 -3.704558312892913818e-01 -9.035496413707733154e-02 -6.925398111343383789e-02 -2.079072780907154083e-02 3.265886008739471436e-01 -1.571783423423767090e-01 2.059245556592941284e-01 2.381277531385421753e-01 -7.658722996711730957e-02 -3.287173509597778320e-01 5.725937709212303162e-02 4.025745764374732971e-02 2.682098560035228729e-02 2.613363564014434814e-01 2.938760444521903992e-02 -4.082442075014114380e-02 -8.864383399486541748e-02 2.523345649242401123e-01 -3.534455969929695129e-02 1.279868334531784058e-01 -2.417725175619125366e-01 1.409754008054733276e-01 -1.718837954103946686e-02 -1.615246757864952087e-02
2.357012182474136353e-01 -1.722819507122039795e-01 1.841507107019424438e-01 -1.057761237025260925e-01 -3.275440931320190430e-01 -1.869481801986694336e-02 1.497989147901535034e-02 -6.499581784009933472e-02 1.626547574996948242e-01 -1.608868539333343506e-01 -3.083091974258422852e-01 1.992908269166946411e-01 9.528721123933792114e-02 -1.202547252178192139e-01 3.108002245426177979e-01 2.658233642578125000e-01 4.729587957262992859e-02 -2.609324082732200623e-02 -1.097892820835113525e-01 1.998733133077621460e-01 -3.907924592494964600e-01 1.751669310033321381e-02 -2.388570010662078857e-01 -1.151463016867637634e-01 -4.756592586636543274e-02 4.369766917079687119e-03 -1.277813166379928589e-01 1.659235209226608276e-01 -8.827096223831176758e-02 -2.504640072584152222e-02 -1.981505453586578369e-01 -8.710562437772750854e-02
1.443469375371932983e-01 -9.645570814609527588e-02 -3.060471415519714355e-01 -3.895791471004486084e-01 -4.219310283660888672e-01 -2.119563966989517212e-01 3.233728557825088501e-02 7.424321770668029785e-02 -3.353431522846221924e-01 -1.840341836214065552e-02 -1.350390017032623291e-01 6.267477292567491531e-03 6.095923483371734619e-02 -3.548510074615478516e-01 1.659497320652008057e-01 -1.163585558533668518e-01 3.600192815065383911e-02 5.816595256328582764e-02 -5.910192057490348816e-02 1.142845600843429565e-01 1.328697502613067627e-01 6.545967608690261841e-02 -5.691599473357200623e-02 -5.754439160227775574e-03 -6.721564568579196930e-03 6.682894192636013031e-03 6.644596904516220093e-02 2.616532742977142334e-01 -2.029124349355697632e-01 1.766204833984375000e-01 -5.184589419513940811e-03 -3.639220446348190308e-02
6.365595385432243347e-03 3.292753547430038452e-02 2.852670848369598389e-02 -1.111389473080635071e-01 -2.764145135879516602e-01 -3.702898276969790459e-03 -9.549602121114730835e-02 -2.510126829147338867e-01 -3.377440944314002991e-02 1.012819558382034302e-01 -1.267776638269424438e-01 -1.652462184429168701e-01 1.004386544227600098e-01 -4.751603603363037109e-01 3.429223597049713135e-01 4.686365276575088501e-02 6.571078300476074219e-02 -1.939653456211090088e-01 -1.922545395791530609e-02 1.191290211863815784e-03 -9.092050045728683472e-02 2.855975627899169922e-01 -5.658944323658943176e-02 1.817050278186798096e-01 3.056565532460808754e-03 9.830600768327713013e-02 -1.067844182252883911e-01 1.877071708440780640e-01 1.429429948329925537e-01 1.322022229433059692e-01 -2.856425642967224121e-01 -2.873223721981048584e-01
2.109267115592956543e-01 3.560952469706535339e-02 -1.351166516542434692e-01 1.561635583639144897e-01 5.083347856998443604e-02 -2.438860684633255005e-01 -2.649520151317119598e-02 -5.743718147277832031e-02 3.958955407142639160e-02 -3.602385520935058594e-02 -8.250815421342849731e-02 4.251193627715110779e-02 2.583832144737243652e-01 -4.063342511653900146e-02 2.360836118459701538e-01 -7.706809043884277344e-02 -3.004897236824035645e-01 -9.605691581964492798e-02 -9.764608927071094513e-03 -1.574280411005020142e-01 -1.925968080759048462e-01 1.645550727844238281e-01 -2.897607386112213135e-01 -7.688078284263610840e-02 -2.902979254722595215e-01 1.362165063619613647e-01 -1.632362604141235352e-01 1.732069104909896851e-01 -2.138949036598205566e-01 1.794542521238327026e-01 -8.702880889177322388e-02 -4.248739778995513916e-01
1.662754714488983154e-01 -9.936402738094329834e-02 2.096998691558837891e-01 -1.409590393304824829e-01 -2.604915499687194824e-01 -1.816222220659255981e-01 1.294461935758590698e-01 -1.989692002534866333e-01 6.379996985197067261e-02 -1.325711607933044434e-01 -3.931689858436584473e-01 4.134856164455413818e-02 2.629960179328918457e-01 -3.810468316078186035e-02 3.702103495597839355e-01 1.442771404981613159e-01 -1.036181598901748657e-01 2.369723282754421234e-02 -1.539280861616134644e-01 1.431259214878082275e-01 -2.267767041921615601e-01 -9.661592543125152588e-02 -1.789193600416183472e-01 -6.038541719317436218e-02 3.996514528989791870e-02 -1.948342025279998779e-01 -2.754498831927776337e-02 4.922026768326759338e-03 -1.527645736932754517e-01 3.101415336132049561e-01 -7.160770893096923828e-02 -1.346466392278671265e-01
-1.459213346242904663e-01 -9.429243952035903931e-02 -2.453605830669403076e-01 -7.330500334501266479e-02 -2.935229241847991943e-01 -1.150457188487052917e-01 5.678964406251907349e-02 -6.771651655435562134e-02 -2.527705132961273193e-01 -2.255109511315822601e-02 -1.156920567154884338e-01 -2.219020426273345947e-01 4.111339449882507324e-01 -2.264122217893600464e-01 3.632465898990631104e-01 2.307054698467254639e-01 -9.444314986467361450e-02 -2.043825089931488037e-01 -2.017411403357982635e-02 -1.321411728858947754e-01 1.855132132768630981e-01 6.766813993453979492e-02 2.183188498020172119e-02 -1.246221885085105896e-01 1.216082088649272919e-02 1.900954991579055786e-01 1.271128505468368530e-01 1.572072207927703857e-01 -1.468259394168853760e-01 3.953810781240463257e-03 -1.770698428153991699e-01 -1.044056192040443420e-01
2.549071907997131348e-01 -2.332289218902587891e-01 -2.936457283794879913e-02 -1.345739364624023438e-01 -3.283275663852691650e-01 -2.301753759384155273e-01 7.957428693771362305e-02 1.394394785165786743e-02 2.649334967136383057e-01 -7.893764227628707886e-02 -1.376331299543380737e-01 1.853799968957901001e-01 3.434334099292755127e-01 -2.780695818364620209e-02 2.551742494106292725e-01 2.450612336397171021e-01 -2.038241922855377197e-02 6.480710208415985107e-02 -1.447184979915618896e-01 -9.363924618810415268e-04 -1.698724329471588135e-01 9.548360854387283325e-02 -1.190473884344100952e-02 7.571804523468017578e-02 -4.244637861847877502e-02 -9.355782717466354370e-02 -6.021759659051895142e-02 1.412230432033538818e-01 -2.502932548522949219e-01 2.900510728359222412e-01 -1.603087633848190308e-01 -2.114744186401367188e-01
1.358236223459243774e-01 -2.902222871780395508e-01 -2.354340404272079468e-01 6.296499073505401611e-02 1.353824734687805176e-01 -9.938196092844009399e-02 2.918256074190139771e-02 -3.381312489509582520e-01 -2.147442102432250977e-01 1.596325039863586426e-01 5.754083767533302307e-02 -7.919563353061676025e-02 1.264681220054626465e-01 -3.240591287612915039e-01 1.953338682651519775e-01 1.796387732028961182e-01 -1.182522252202033997e-01 1.595175080001354218e-02 -1.728692501783370972e-01 3.129251897335052490e-01 1.604072153568267822e-01 -1.237570643424987793e-01 -6.294305622577667236e-02 -2.855979800224304199e-01 -8.445971459150314331e-02 8.197198063135147095e-02 -2.409200221300125122e-01 8.651074022054672241e-02 -1.648599803447723389e-01 -8.460757136344909668e-02 -1.459226459264755249e-01 -1.352663040161132812e-01
2.398380190134048462e-01 -2.883358597755432129e-01 2.461773343384265900e-02 -1.459937393665313721e-01 -2.295805215835571289e-01 -2.316704392433166504e-01 1.759931296110153198e-01 -2.014729008078575134e-02 1.846413463354110718e-01 8.113918453454971313e-02 -1.880649328231811523e-01 2.735821604728698730e-01 2.576855719089508057e-01 -1.497629377990961075e-02 2.428527474403381348e-01 2.475358694791793823e-01 -1.053982079029083252e-01 7.127883285284042358e-02 -1.674293577671051025e-01 -5.477622523903846741e-02 -2.051416933536529541e-01 2.272768020629882812e-01 9.688669815659523010e-03 1.128456443548202515e-01 -2.087195217609405518e-02 -3.071584552526473999e-02 -2.385735278949141502e-03 8.069971203804016113e-02 -3.029814362525939941e-01 6.736120581626892090e-02 -3.179122805595397949e-01 -5.295021831989288330e-02
2.957844436168670654e-01 -6.966479122638702393e-02 -1.275319606065750122e-01 -1.571121513843536377e-01 -5.009067710489034653e-03 -3.167350590229034424e-01 2.069434672594070435e-01 7.069164887070655823e-03 -1.318511515855789185e-01 3.018448827788233757e-03 -2.542307376861572266e-01 3.513861894607543945e-01 1.870177835226058960e-01 -1.773557811975479126e-01 2.087473720312118530e-01 1.205534562468528748e-01 -1.465770900249481201e-01 6.001161038875579834e-02 -1.128981932997703552e-01 1.744524836540222168e-01 -9.077533334493637085e-02 5.787857249379158020e-02 -5.388579517602920532e-02 -2.771536409854888916e-01 -8.639668673276901245e-02 -1.935474276542663574e-01 2.898932397365570068e-01 2.890632748603820801e-01 3.132028877735137939e-02 8.254437893629074097e-02 6.706710159778594971e-02 -9.519617259502410889e-02
2.269995957612991333e-01 -2.188418656587600708e-01 -3.350719437003135681e-02 -5.144691560417413712e-03 -3.136715888977050781e-01 -1.348737925291061401e-01 1.310987472534179688e-01 -1.222786828875541687e-01 2.356536388397216797e-01 6.956183165311813354e-02 -1.856799274682998657e-01 2.862060070037841797e-01 2.553695738315582275e-01 -3.950209543108940125e-02 2.291056364774703979e-01 2.337031960487365723e-01 -2.155547589063644409e-01 8.540789037942886353e-02 -1.399950385093688965e-01 -3.113165870308876038e-02 -1.815464049577713013e-01 7.808048278093338013e-02 7.266047596931457520e-02 6.345660984516143799e-02 -8.653885871171951294e-02 -6.901205331087112427e-02 -1.266597658395767212e-01 9.156366437673568726e-02 -2.889613509178161621e-01 1.828058660030364990e-01 -3.435065150260925293e-01 -7.607745379209518433e-02
2.371796369552612305e-01 -1.850369721651077271e-01 3.814884647727012634e-02 -6.830590218305587769e-02 -2.376139909029006958e-01 -9.952161461114883423e-02 -7.778715342283248901e-02 -5.908042192459106445e-02 4.806858673691749573e-02 -8.626762777566909790e-02 -4.273735880851745605e-01 8.222433179616928101e-02 2.811467647552490234e-01 -1.567349024116992950e-02 4.372602105140686035e-01 2.010138332843780518e-01 -7.212853431701660156e-02 1.859263889491558075e-02 -5.552594736218452454e-02 -6.015492603182792664e-02 -3.579970598220825195e-01 -7.228106260299682617e-02 2.840832807123661041e-02 5.818860605359077454e-03 -6.428743153810501099e-02 2.410080051049590111e-03 -1.487497687339782715e-01 1.434501409530639648e-01 -2.572660148143768311e-01 2.238936126232147217e-01 -4.504431039094924927e-02 -7.590984553098678589e-02
3.501129746437072754e-01 -1.638564914464950562e-01 -1.089366804808378220e-02 3.510041162371635437e-03 -3.380700647830963135e-01 -2.937561273574829102e-01 8.137073367834091187e-02 -3.533330559730529785e-02 1.244837418198585510e-01 4.173852875828742981e-02 -2.575342357158660889e-01 3.612302243709564209e-01 3.591876327991485596e-01 -1.671161502599716187e-02 1.031593307852745056e-01 1.429108232259750366e-01 -1.875965893268585205e-01 -4.870165139436721802e-02 -1.479911059141159058e-01 1.527223140001296997e-01 -2.708883285522460938e-01 1.698345132172107697e-02 1.458453536033630371e-01 -3.394589200615882874e-02 -6.425872445106506348e-02 -6.500057876110076904e-02 -5.729451030492782593e-02 -8.444436639547348022e-02 -1.257807165384292603e-01 1.894393712282180786e-01 -7.195233553647994995e-02 -1.142045110464096069e-01
1.265461593866348267e-01 -1.799305379390716553e-01 2.684795111417770386e-02 -8.154971897602081299e-02 -2.563717365264892578e-01 -2.043331414461135864e-01 -8.136328309774398804e-02 -1.164029017090797424e-01 1.043343096971511841e-01 -2.870388329029083252e-01 -2.753651738166809082e-01 1.768378913402557373e-02 2.900986671447753906e-01 -6.428230553865432739e-02 2.846999168395996094e-01 2.690857052803039551e-01 -3.504513949155807495e-02 -1.263153105974197388e-01 -7.680387794971466064e-02 8.837715536355972290e-02 -4.117715358734130859e-01 1.339702606201171875e-01 -1.993174850940704346e-02 2.855696156620979309e-02 9.339696913957595825e-02 -2.791639864444732666e-01 5.456817522644996643e-02 5.372966453433036804e-02 -9.358450770378112793e-02 9.964365744963288307e-04 -1.199893355369567871e-01 -2.648381292819976807e-01
1.182207912206649780e-01 -5.273389443755149841e-02 -6.605447828769683838e-02 8.787863701581954956e-02 -2.666363120079040527e-01 -1.610915809869766235e-01 8.905621618032455444e-02 -2.231479249894618988e-02 -1.484335064888000488e-01 -4.201241433620452881e-01 -4.708452615886926651e-03 -7.106866687536239624e-02 2.808881998062133789e-01 -1.539250016212463379e-01 2.706045508384704590e-01 6.939980387687683105e-02 -1.491692364215850830e-01 -2.444775253534317017e-01 -2.144343219697475433e-02 1.160611361265182495e-01 -2.159450501203536987e-01 2.384033650159835815e-01 1.973889581859111786e-02 -2.235063910484313965e-02 -1.220034584403038025e-01 2.347123473882675171e-01 -2.254153788089752197e-01 -3.897830098867416382e-02 -2.427432835102081299e-01 1.083911806344985962e-01 -1.670119017362594604e-01 -2.454762458801269531e-01
-1.792884171009063721e-01 -5.833998322486877441e-03 -1.364726424217224121e-01 -8.454835414886474609e-02 -2.071285843849182129e-01 -3.502776324748992920e-01 2.342292815446853638e-01 -1.968822330236434937e-01 -1.507077831774950027e-02 1.228540912270545959e-01 2.202623337507247925e-01 1.442118436098098755e-01 2.666682302951812744e-01 -1.941545903682708740e-01 2.729621231555938721e-01 2.552844583988189697e-01 -1.677330434322357178e-01 1.386713236570358276e-01 2.668826282024383545e-01 1.334905531257390976e-02 -5.064888671040534973e-02 1.077296286821365356e-01 1.174039915204048157e-01 -2.885918878018856049e-02 -1.222607772797346115e-02 8.740381151437759399e-02 -1.943312734365463257e-01 2.787398993968963623e-01 -1.064499467611312866e-01 1.519937068223953247e-01 -2.105128318071365356e-01 1.231047231703996658e-02
-5.709000676870346069e-02 2.374608442187309265e-02 -2.097808569669723511e-01 -1.466328203678131104e-01 -2.672107517719268799e-01 -2.768126726150512695e-01 -2.491137757897377014e-02 -1.480924934148788452e-01 -1.482955813407897949e-01 1.157697383314371109e-02 -3.710722550749778748e-02 1.654972508549690247e-02 2.325832098722457886e-01 -1.843998283147811890e-01 2.426932752132415771e-01 2.394025623798370361e-01 -2.727805972099304199e-01 -2.664109468460083008e-01 1.449649184942245483e-01 -1.568638384342193604e-01 -1.095115672796964645e-02 1.478857994079589844e-01 1.640243530273437500e-01 -3.225190192461013794e-02 -6.314073503017425537e-02 2.303606867790222168e-01 -3.513349890708923340e-01 1.740138232707977295e-01 -4.867371171712875366e-02 1.490252166986465454e-01 -2.356308102607727051e-01 -1.385054085403680801e-02
3.193994984030723572e-03 -2.326094359159469604e-01 -1.639429181814193726e-01 -2.002461999654769897e-01 -1.246177926659584045e-01 -1.455649286508560181e-01 1.601610183715820312e-01 -7.085089385509490967e-02 2.519397623836994171e-02 1.435921341180801392e-01 -2.005398459732532501e-02 4.063869714736938477e-01 -6.715251505374908447e-02 -3.649018704891204834e-01 -1.229428127408027649e-01 2.220995575189590454e-01 -1.568078994750976562e-01 -1.624899804592132568e-01 -1.449573636054992676e-01 -1.519341170787811279e-01 -2.091399431228637695e-01 8.638223260641098022e-02 1.232667937874794006e-01 -1.450745612382888794e-01 2.434733510017395020e-02 -1.607275307178497314e-01 -1.715325862169265747e-01 3.805748224258422852e-01 -1.159562021493911743e-01 1.411084383726119995e-01 6.022246554493904114e-02 -4.901809617877006531e-02
-8.146267384290695190e-02 2.647164463996887207e-02 -7.998324930667877197e-02 -9.809497743844985962e-02 -1.785438209772109985e-01 -2.826343476772308350e-01 2.267208695411682129e-01 -4.934309981763362885e-03 -2.402973622083663940e-01 3.059103190898895264e-01 -1.278702169656753540e-01 -4.250039346516132355e-03 4.161434248089790344e-02 -1.163719817996025085e-01 1.046337708830833435e-01 6.629416346549987793e-02 -2.822168171405792236e-01 -5.076776817440986633e-02 -9.748321026563644409e-02 -5.280992016196250916e-02 -1.932371407747268677e-01 1.403388231992721558e-01 -4.454586803913116455e-01 -1.816940605640411377e-01 1.300105154514312744e-01 9.080006182193756104e-02 -1.126548498868942261e-01 2.425151467323303223e-01 -1.312967687845230103e-01 -1.920648105442523956e-02 -2.139404863119125366e-01 -2.685492634773254395e-01
-1.950064301490783691e-02 1.325863972306251526e-02 -2.147970497608184814e-01 -1.641952246427536011e-01 3.838366270065307617e-02 -2.832826673984527588e-01 4.899102151393890381e-01 6.507958285510540009e-03 4.686163365840911865e-02 5.211237072944641113e-02 -9.113636612892150879e-02 -6.051475554704666138e-02 1.439128965139389038e-01 -3.470028340816497803e-01 2.815964818000793457e-01 -3.981741145253181458e-02 -2.114001363515853882e-01 1.837068796157836914e-01 1.998366788029670715e-02 -3.387407958507537842e-02 5.130176991224288940e-02 2.464422136545181274e-01 1.996912062168121338e-02 -2.358951121568679810e-01 2.021062821149826050e-01 1.801729202270507812e-01 -3.420104831457138062e-02 2.648908793926239014e-01 1.285624969750642776e-02 -1.087549179792404175e-01 -8.731539547443389893e-02 4.502248391509056091e-02
2.359822243452072144e-01 -2.346919924020767212e-01 -4.137961864471435547e-01 -2.088862955570220947e-01 -3.539298772811889648e-01 -6.710914522409439087e-02 7.495384663343429565e-02 -5.943826586008071899e-02 -1.116627380251884460e-01 -9.531752765178680420e-02 -6.679217517375946045e-02 1.736875474452972412e-01 7.800789177417755127e-02 -2.088479995727539062e-01 1.357945948839187622e-01 -1.271943151950836182e-01 -1.066158190369606018e-01 -3.545701503753662109e-01 -2.108966372907161713e-02 8.754213154315948486e-02 4.432224482297897339e-02 3.800870850682258606e-02 1.809088326990604401e-02 -9.188675135374069214e-02 -7.716414332389831543e-02 -4.384916275739669800e-03 -6.141377240419387817e-02 2.472492158412933350e-01 -3.144881427288055420e-01 -1.493736207485198975e-01 2.085329890251159668e-01 4.464188963174819946e-02
1.503781508654356003e-02 2.072934657335281372e-01 1.426771581172943115e-01 2.246384620666503906e-01 -2.414207160472869873e-01 -1.613285094499588013e-01 6.591761857271194458e-02 -4.147839173674583435e-02 4.923194274306297302e-02 2.082879990339279175e-01 -3.596826493740081787e-01 -2.324629426002502441e-01 3.250073790550231934e-01 -1.387475132942199707e-01 2.700870335102081299e-01 1.120630130171775818e-01 1.543802469968795776e-01 1.517562270164489746e-01 1.063317526131868362e-02 -5.134601518511772156e-02 -1.756701171398162842e-01 1.035284698009490967e-01 2.545252442359924316e-01 -2.222676724195480347e-01 -5.609273910522460938e-02 1.019208505749702454e-01 -9.046449512243270874e-02 1.020712256431579590e-01 -1.497624069452285767e-01 -1.833994127810001373e-02 -3.081297278404235840e-01 -2.794639393687248230e-02
3.173461258411407471e-01 -2.644607722759246826e-01 -1.104040909558534622e-02 -3.010845370590686798e-02 -2.603408694267272949e-01 -2.891919314861297607e-01 7.972268015146255493e-02 2.894779480993747711e-02 1.962881833314895630e-01 -9.166188538074493408e-02 -2.342094480991363525e-01 6.060286611318588257e-02 3.953037261962890625e-01 6.193128600716590881e-02 2.312862575054168701e-01 1.206554844975471497e-01 -2.508875727653503418e-01 -1.391365937888622284e-02 -1.588943600654602051e-01 6.397544592618942261e-02 -1.758432239294052124e-01 1.150164753198623657e-01 -3.542178124189376831e-02 6.208001449704170227e-02 2.130540087819099426e-02 -6.654329597949981689e-02 -7.284355163574218750e-02 7.254129648208618164e-02 -1.473319679498672485e-01 2.041015475988388062e-01 -2.863793671131134033e-01 -1.831580698490142822e-01
8.342999219894409180e-02 -2.463452965021133423e-01 2.737711742520332336e-02 -1.030060052871704102e-01 -2.085228860378265381e-01 -1.549474447965621948e-01 3.404076443985104561e-03 -1.309134662151336670e-01 3.713731095194816589e-02 -1.922719180583953857e-01 -3.347201943397521973e-01 2.341225892305374146e-01 2.805389761924743652e-01 -3.215459361672401428e-02 3.475203812122344971e-01 1.441902667284011841e-01 -1.283722817897796631e-01 1.210395619273185730e-02 -1.145233064889907837e-01 1.761636286973953247e-01 -2.013448476791381836e-01 5.552246421575546265e-02 -4.194946587085723877e-02 -9.770537726581096649e-03 -1.676172167062759399e-01 -2.166940569877624512e-01 -2.125797569751739502e-01 -9.310965985059738159e-02 -3.997664451599121094e-01 9.855797886848449707e-02 -5.038579180836677551e-02 -5.125788226723670959e-02
2.620672583580017090e-01 -2.977779805660247803e-01 -8.030591160058975220e-02 2.101725665852427483e-03 -8.202145993709564209e-02 -2.156784534454345703e-01 9.218286722898483276e-03 1.344952136278152466e-01 -3.313991799950599670e-02 1.049206107854843140e-01 -1.961802840232849121e-01 1.222103014588356018e-01 2.819702029228210449e-01 5.442324280738830566e-02 1.787826418876647949e-01 4.197729825973510742e-01 -3.332545459270477295e-01 -1.773564703762531281e-02 -1.364416778087615967e-01 1.974419131875038147e-02 -4.284664988517761230e-02 9.599079191684722900e-02 2.809079736471176147e-02 -2.995508611202239990e-01 -3.908490762114524841e-02 -2.433670312166213989e-01 1.680577397346496582e-01 -7.698757201433181763e-02 -1.488410234451293945e-01 2.394803017377853394e-01 1.670858077704906464e-02 -4.413741081953048706e-02
3.014070689678192139e-01 -4.040695428848266602e-01 5.630762875080108643e-02 -1.128357946872711182e-01 -1.345991939306259155e-01 -2.662330567836761475e-01 4.043334722518920898e-02 -1.185799166560173035e-01 2.287452518939971924e-01 4.866970703005790710e-02 -1.775984615087509155e-01 1.069916486740112305e-01 3.115379512310028076e-01 -1.612123474478721619e-02 1.165746897459030151e-01 2.756138741970062256e-01 -2.563073337078094482e-01 9.102124720811843872e-02 -2.323263734579086304e-01 1.189123764634132385e-01 -6.514105200767517090e-02 9.504876285791397095e-02 1.237315386533737183e-01 -8.631811290979385376e-02 -3.242355538532137871e-03 -1.427217870950698853e-01 -8.537639677524566650e-02 2.342665009200572968e-02 -1.240982860326766968e-01 7.479230314493179321e-02 -2.541965246200561523e-01 -2.208530753850936890e-01
-3.392610326409339905e-02 1.498780399560928345e-01 -1.172899305820465088e-01 -5.317814275622367859e-02 -1.929853409528732300e-01 -1.364440768957138062e-01 1.048320606350898743e-01 -7.744539529085159302e-02 -7.268642634153366089e-02 -1.326993573457002640e-02 -2.799431681632995605e-01 2.033689618110656738e-01 2.993252575397491455e-01 -9.888096153736114502e-02 2.501609623432159424e-01 -9.260610677301883698e-03 1.456436663866043091e-01 -1.903007738292217255e-02 6.907019019126892090e-02 3.695465996861457825e-02 3.418141603469848633e-02 3.630076348781585693e-01 -1.122152432799339294e-02 -4.838167130947113037e-01 1.227030381560325623e-01 -1.474809553474187851e-02 -2.233132272958755493e-01 2.186414450407028198e-01 2.892775088548660278e-02 -2.008033245801925659e-01 -2.003750950098037720e-01 1.030222401022911072e-01
-1.778384596109390259e-01 -2.275189757347106934e-01 -1.985022276639938354e-01 -2.636222541332244873e-02 7.590166479349136353e-02 -3.743076324462890625e-02 1.255600750446319580e-01 -1.499953716993331909e-01 -3.022640645503997803e-01 -8.421337604522705078e-02 2.425637096166610718e-02 1.744145154953002930e-01 2.108594626188278198e-01 -2.994537353515625000e-01 3.332522213459014893e-01 8.434685319662094116e-02 -6.291446834802627563e-02 -2.710675895214080811e-01 -9.207060188055038452e-02 5.265878885984420776e-02 -2.084333635866641998e-02 1.379029154777526855e-01 -1.426737010478973389e-01 -2.686945497989654541e-01 -2.048896402120590210e-01 1.999615132808685303e-01 -4.159643501043319702e-02 2.600296437740325928e-01 -9.913574904203414917e-02 2.938182353973388672e-01 1.087126322090625763e-02 -3.223616629838943481e-02
2.866884171962738037e-01 1.273870319128036499e-01 6.411285698413848877e-02 -1.140809357166290283e-01 -8.729811012744903564e-02 -2.728733718395233154e-01 1.637131124734878540e-01 -1.345661878585815430e-01 2.742834389209747314e-02 1.742821037769317627e-01 -2.338429987430572510e-01 7.691599428653717041e-02 2.212674319744110107e-01 -7.413637638092041016e-02 1.745438873767852783e-01 -1.314132362604141235e-01 -2.046719789505004883e-01 9.621289372444152832e-02 -3.522952497005462646e-01 9.727656841278076172e-02 -6.472165882587432861e-02 8.275239169597625732e-02 -1.555094122886657715e-01 -5.647834762930870056e-02 -2.964228093624114990e-01 1.383549422025680542e-01 -2.836633920669555664e-01 -4.044246673583984375e-02 -3.183969259262084961e-01 2.171788513660430908e-01 -1.427400042302906513e-03 5.257728695869445801e-02
4.969235509634017944e-02 -5.870456621050834656e-02 -1.707123667001724243e-01 2.116643637418746948e-01 6.757754366844892502e-03 -3.281851708889007568e-01 -2.595788985490798950e-02 -4.679275676608085632e-02 1.644290089607238770e-01 -1.742952913045883179e-01 -2.793397009372711182e-01 5.783807858824729919e-02 3.870554268360137939e-01 -3.500334620475769043e-01 1.873040646314620972e-01 -1.145102530717849731e-01 -1.673993170261383057e-01 1.114292908459901810e-02 6.071330606937408447e-02 -4.693855345249176025e-02 1.925537139177322388e-01 -1.598745435476303101e-01 -7.144734263420104980e-02 -2.341863662004470825e-01 2.125022746622562408e-02 -3.591916263103485107e-01 2.537239156663417816e-02 1.508872509002685547e-01 -7.682245224714279175e-02 6.070891022682189941e-02 -9.869634360074996948e-02 1.461950242519378662e-01
1.474727839231491089e-01 -2.155872732400894165e-01 -2.768282294273376465e-01 1.920171678066253662e-01 -1.052622050046920776e-01 -1.860449910163879395e-01 1.873289644718170166e-01 -1.937727928161621094e-01 -5.669054016470909119e-02 -1.266033947467803955e-01 -1.786820590496063232e-01 -7.568222284317016602e-02 2.583064734935760498e-01 -3.668692409992218018e-01 1.190912425518035889e-01 2.791013121604919434e-01 -1.011973805725574493e-02 -2.500621676445007324e-01 -7.906178012490272522e-03 -8.361189812421798706e-02 3.258133772760629654e-03 2.876117527484893799e-01 1.418134570121765137e-02 -9.544381871819496155e-03 -1.456915736198425293e-01 2.255275845527648926e-01 1.319053024053573608e-01 1.788748800754547119e-01 5.033376161009073257e-03 1.874320209026336670e-01 -7.473076879978179932e-02 -1.863023638725280762e-01
1.557209491729736328e-01 2.245077863335609436e-02 -2.015225589275360107e-01 -9.325788356363773346e-03 -1.672187645453959703e-04 -2.047405205667018890e-02 1.075832992792129517e-01 -3.272477984428405762e-01 -2.677834928035736084e-01 2.128516137599945068e-01 2.286251168698072433e-03 -1.787062287330627441e-01 3.731410801410675049e-01 -2.144212722778320312e-01 2.416873425245285034e-01 1.388536840677261353e-01 -1.458414345979690552e-01 -5.352239310741424561e-02 1.220799610018730164e-01 2.594114542007446289e-01 2.024583369493484497e-01 2.960687503218650818e-02 1.289601624011993408e-01 -3.916334509849548340e-01 -2.689018845558166504e-01 3.809097397606819868e-04 -7.699434459209442139e-02 -6.957102450542151928e-04 4.207476228475570679e-02 6.340934336185455322e-02 -5.751783028244972229e-03 -3.658890724182128906e-02
-8.257416635751724243e-02 -1.867433637380599976e-01 -2.885009646415710449e-01 7.213086634874343872e-02 3.211663290858268738e-02 -9.232662618160247803e-02 9.722482413053512573e-02 -1.319314390420913696e-01 9.577738493680953979e-02 2.447171136736869812e-02 -8.236759155988693237e-02 -1.463122367858886719e-01 1.972559839487075806e-01 -4.362816512584686279e-01 1.899482309818267822e-01 1.253744214773178101e-01 -1.438101232051849365e-01 -2.713092267513275146e-01 1.753001511096954346e-01 2.866638302803039551e-01 -8.896771818399429321e-02 8.823460340499877930e-02 -1.562473643571138382e-02 1.076772361993789673e-01 -1.975918263196945190e-01 5.378841608762741089e-02 -4.494993761181831360e-02 1.706773638725280762e-01 -1.302410215139389038e-01 2.087040990591049194e-01 -3.773971199989318848e-01 -6.060399860143661499e-02
2.718220651149749756e-01 -2.506858408451080322e-01 -3.092019446194171906e-02 -6.038288027048110962e-02 -2.342526018619537354e-01 -2.312060743570327759e-01 1.854125112295150757e-01 -9.154722094535827637e-02 2.738192677497863770e-01 1.221331395208835602e-02 -2.465314418077468872e-01 3.175407648086547852e-01 2.135584056377410889e-01 1.841281913220882416e-02 2.233538478612899780e-01 3.071712851524353027e-01 -7.711607217788696289e-02 -6.445306539535522461e-02 -1.416059285402297974e-01 -8.869188837707042694e-03 -5.915337428450584412e-02 2.926146797835826874e-02 9.998786449432373047e-02 5.188394710421562195e-02 -1.179631054401397705e-01 -1.486091017723083496e-01 -1.197175160050392151e-01 4.832974448800086975e-02 -2.127806842327117920e-01 1.117527112364768982e-01 -3.217140734195709229e-01 -1.394480466842651367e-01
9.771531820297241211e-02 3.899062797427177429e-02 8.429920673370361328e-02 -9.999426454305648804e-02 5.867427214980125427e-02 -1.851622909307479858e-01 4.497564956545829773e-02 -2.175926268100738525e-01 -2.966831624507904053e-01 2.116536945104598999e-01 -4.024717956781387329e-02 1.437594890594482422e-01 1.738433837890625000e-01 -2.046148926019668579e-01 3.642931282520294189e-01 -2.463293634355068207e-02 2.126841992139816284e-01 -1.794310212135314941e-01 -1.762400716543197632e-01 1.274474114179611206e-01 -6.735273450613021851e-02 2.152822315692901611e-01 -2.019263952970504761e-01 -1.900635808706283569e-01 -8.410558104515075684e-02 2.899091131985187531e-02 -1.305623799562454224e-01 3.773247301578521729e-01 -1.240556836128234863e-01 -7.375620305538177490e-02 2.869198322296142578e-01 -3.488387539982795715e-02
2.300413101911544800e-01 -1.168585103005170822e-02 9.995270520448684692e-02 -6.326063722372055054e-02 -1.243928745388984680e-01 -7.164152711629867554e-02 -1.162949949502944946e-01 1.799910888075828552e-02 -4.979974031448364258e-02 -2.892911136150360107e-01 -1.344361603260040283e-01 1.789212673902511597e-01 3.325060904026031494e-01 -2.741815149784088135e-01 3.175902962684631348e-01 1.101859584450721741e-01 -6.512995064258575439e-02 5.137838050723075867e-02 -2.122632265090942383e-01 -2.136728465557098389e-01 -6.537233013659715652e-03 8.069936931133270264e-02 2.963114678859710693e-01 -1.199177578091621399e-01 1.314834356307983398e-01 -1.670573092997074127e-02 -5.318320542573928833e-02 3.293857872486114502e-01 -2.345826178789138794e-01 1.473316550254821777e-01 -2.218888401985168457e-01 4.808243736624717712e-02
4.903565347194671631e-02 -9.911977499723434448e-02 1.501353923231363297e-03 6.662555783987045288e-02 -7.893701642751693726e-02 -4.012324213981628418e-01 2.375873923301696777e-01 -1.463955789804458618e-01 -2.200055420398712158e-01 7.440592348575592041e-02 -1.186421215534210205e-01 -2.985564805567264557e-02 2.251373082399368286e-01 -1.887669116258621216e-01 1.458770334720611572e-01 -1.976640149950981140e-02 -1.930574774742126465e-01 -2.179503440856933594e-01 -1.078034266829490662e-01 -2.531200349330902100e-01 -1.371081620454788208e-01 2.061562091112136841e-01 -6.506989896297454834e-02 -3.937165066599845886e-02 -4.870112612843513489e-02 3.016698062419891357e-01 -1.510998755693435669e-01 2.691051065921783447e-01 -4.661591723561286926e-02 1.450830996036529541e-01 -1.847009807825088501e-01 -2.963528633117675781e-01
3.214195966720581055e-01 -2.974076867103576660e-01 -2.770817372947931290e-03 -1.997237503528594971e-01 -2.204888463020324707e-01 -1.078491061925888062e-01 1.670712977647781372e-01 -1.637522876262664795e-02 1.538727134466171265e-01 1.280312240123748779e-01 -2.336523383855819702e-01 1.841160058975219727e-01 2.702000737190246582e-01 5.972672998905181885e-02 2.206026464700698853e-01 2.700342535972595215e-01 -8.901576697826385498e-02 5.815493315458297729e-02 -6.776194274425506592e-02 4.804994538426399231e-02 -1.700984835624694824e-01 1.751030236482620239e-01 3.556345030665397644e-02 9.993191063404083252e-02 6.478468328714370728e-02 -1.100548654794692993e-01 -4.230739723425358534e-04 1.147489696741104126e-01 -2.625116407871246338e-01 6.390451639890670776e-02 -3.481277525424957275e-01 -2.011839151382446289e-01
3.168538510799407959e-01 -3.088788092136383057e-01 4.002102836966514587e-02 -1.197593584656715393e-01 -2.736124992370605469e-01 -2.123047858476638794e-01 7.084584236145019531e-02 -8.086051791906356812e-02 2.712908089160919189e-01 -8.481951057910919189e-02 -2.147601991891860962e-01 1.744598746299743652e-01 3.270620703697204590e-01 -1.027749702334403992e-01 2.470833361148834229e-01 1.833090633153915405e-01 -7.140973955392837524e-02 -3.404465317726135254e-02 -1.378671675920486450e-01 -7.042997330427169800e-02 -1.971163749694824219e-01 1.162573993206024170e-01 1.703643612563610077e-02 -1.503168954513967037e-03 -3.110964223742485046e-02 -1.650407463312149048e-01 -5.770140886306762695e-02 -3.254983946681022644e-02 -1.409928351640701294e-01 1.975070387125015259e-01 -3.358816504478454590e-01 -5.822355858981609344e-03
3.935450017452239990e-01 -4.311720654368400574e-02 -6.658238917589187622e-02 -4.449904430657625198e-03 1.375696212053298950e-01 -3.780962824821472168e-01 1.768995225429534912e-01 6.570477038621902466e-02 -3.271406590938568115e-01 1.495392620563507080e-01 -2.003097981214523315e-01 1.584777384996414185e-01 1.030737608671188354e-01 -2.322758436203002930e-01 1.431261748075485229e-01 1.115108579397201538e-01 -1.541710793972015381e-01 -7.890892773866653442e-02 -3.451884090900421143e-01 1.377901900559663773e-02 -1.136247590184211731e-01 -3.314500302076339722e-02 2.471982873976230621e-02 -5.362559482455253601e-02 -1.486736834049224854e-01 -1.272502541542053223e-01 1.872859299182891846e-01 2.547479867935180664e-01 -6.020326167345046997e-02 9.564234316349029541e-02 5.158450827002525330e-02 1.692958027124404907e-01
1.026781648397445679e-01 -1.560729146003723145e-01 -1.326727122068405151e-01 -1.709790676832199097e-01 -2.305219918489456177e-01 -3.212592005729675293e-01 7.326614856719970703e-02 6.906127184629440308e-02 -3.362442553043365479e-02 -2.229662425816059113e-02 2.253862284123897552e-02 8.218375593423843384e-02 2.286091595888137817e-01 -1.724371910095214844e-01 -2.575810253620147705e-02 2.327889949083328247e-01 -1.252687573432922363e-01 -2.005534768104553223e-01 -1.446126848459243774e-01 1.418122202157974243e-01 -1.999055147171020508e-01 8.168043196201324463e-02 1.272790580987930298e-01 -2.443320304155349731e-01 -3.552040830254554749e-02 -3.618341982364654541e-01 -9.389754384756088257e-03 3.806511461734771729e-01 1.215163394808769226e-01 -1.166708990931510925e-01 -7.946490496397018433e-02 2.733217775821685791e-01
1.762805134057998657e-01 -1.303174048662185669e-01 -2.978102564811706543e-01 -1.105469241738319397e-01 -2.029052078723907471e-01 -7.236914336681365967e-02 2.478230446577072144e-01 -1.237589716911315918e-01 -1.852634549140930176e-01 1.863156855106353760e-01 -2.669294774532318115e-01 2.325375378131866455e-01 5.185572430491447449e-02 -4.592185094952583313e-02 1.207049190998077393e-01 3.755003213882446289e-01 1.094432640820741653e-02 -2.551286220550537109e-01 -3.171739280223846436e-01 9.268420934677124023e-02 3.790650516748428345e-02 1.331433504819869995e-01 -2.115812301635742188e-01 -1.909612417221069336e-01 -1.110103130340576172e-01 1.129620745778083801e-01 -1.327799111604690552e-01 -4.302948713302612305e-02 2.176659703254699707e-01 2.797382511198520660e-02 -5.911615118384361267e-02 4.629457741975784302e-02
2.189863771200180054e-01 -2.492940127849578857e-01 3.290450200438499451e-02 -1.476576775312423706e-01 -2.317627072334289551e-01 -2.315261811017990112e-01 3.351959958672523499e-02 -8.873686194419860840e-02 2.541789710521697998e-01 6.111759319901466370e-02 -1.331501603126525879e-01 2.857737541198730469e-01 3.268764019012451172e-01 2.254176884889602661e-03 2.132097631692886353e-01 2.512796521186828613e-01 -1.685818135738372803e-01 3.108717268332839012e-03 -9.275506436824798584e-02 -8.945430815219879150e-02 -1.171523481607437134e-01 9.540603309869766235e-02 5.501595884561538696e-02 7.918496429920196533e-02 -5.087681487202644348e-02 -1.804817616939544678e-01 -1.885449886322021484e-01 1.011848226189613342e-01 -3.269101381301879883e-01 1.287217438220977783e-01 -2.384464144706726074e-01 -1.705873757600784302e-01
2.022224962711334229e-01 -1.021199896931648254e-01 4.786561429500579834e-02 1.311788707971572876e-01 1.267648637294769287e-01 -8.690209127962589264e-03 2.252426147460937500e-01 1.643978208303451538e-01 2.593424618244171143e-01 -1.675982177257537842e-01 -1.547374129295349121e-01 2.680082917213439941e-01 1.619570851325988770e-01 -3.291367292404174805e-01 3.716086745262145996e-01 4.901243373751640320e-02 4.327477514743804932e-02 -1.894499361515045166e-01 1.991597749292850494e-02 3.454100191593170166e-01 -7.548158615827560425e-02 -6.569416075944900513e-02 -9.859329462051391602e-02 -9.665323048830032349e-02 1.298785805702209473e-01 2.089327424764633179e-01 6.750012934207916260e-02 2.258950769901275635e-01 -2.290735840797424316e-01 -5.793277174234390259e-03 -1.013325713574886322e-02 -1.176228076219558716e-01
2.596373558044433594e-01 -3.228641748428344727e-01 1.908351927995681763e-01 1.417663842439651489e-01 -8.408631384372711182e-02 -1.372901648283004761e-01 2.156805843114852905e-01 8.046884834766387939e-02 -1.823587417602539062e-01 -1.376734972000122070e-01 -3.130227327346801758e-01 -1.483302712440490723e-01 3.201213777065277100e-01 -1.765428483486175537e-01 1.350901126861572266e-01 -2.325748838484287262e-02 -1.169787868857383728e-01 -1.653614081442356110e-02 2.973191440105438232e-02 -8.292607963085174561e-02 -1.522083580493927002e-01 7.317583262920379639e-02 -2.192856818437576294e-01 -1.499993801116943359e-01 -3.873637691140174866e-02 1.906619779765605927e-02 -1.338577717542648315e-01 3.089414536952972412e-01 -1.558478772640228271e-01 -1.580635309219360352e-01 -5.165725946426391602e-02 -2.833647131919860840e-01
3.848645091056823730e-01 -1.416303217411041260e-01 -7.114163786172866821e-02 -8.259929716587066650e-02 -1.335667520761489868e-01 -2.042637020349502563e-01 -2.908314950764179230e-02 -1.634144335985183716e-01 2.855698764324188232e-01 -2.735103853046894073e-02 -3.805783689022064209e-01 2.440288513898849487e-01 3.660748004913330078e-01 -2.460763417184352875e-02 2.198257446289062500e-01 6.929265707731246948e-02 -6.194676458835601807e-02 -3.204736858606338501e-02 3.446739166975021362e-02 5.833509191870689392e-02 -2.370453029870986938e-01 1.681344583630561829e-02 -5.734788253903388977e-02 -8.234141767024993896e-02 -4.444801714271306992e-03 -5.840651690959930420e-02 -1.894434168934822083e-02 -1.422299444675445557e-01 -3.016918003559112549e-01 8.565778844058513641e-03 -1.450300067663192749e-01 -2.150612473487854004e-01
1.004754230380058289e-01 -3.106664121150970459e-01 6.657800823450088501e-02 -1.557829082012176514e-01 -2.228304445743560791e-01 -1.729907393455505371e-01 1.896444149315357208e-02 -3.623276203870773315e-02 1.408104300498962402e-01 -1.698435246944427490e-01 -3.381516933441162109e-01 1.196822002530097961e-01 3.529634475708007812e-01 -5.890414863824844360e-02 3.048666119575500488e-01 1.763246059417724609e-01 -1.390033513307571411e-01 -1.696151793003082275e-01 1.039338186383247375e-01 7.412903010845184326e-02 -4.148623943328857422e-01 -2.373453043401241302e-02 -1.358674615621566772e-01 8.493781834840774536e-02 -5.177075043320655823e-02 -1.279311329126358032e-01 -1.238716319203376770e-01 1.300486177206039429e-01 -1.521075814962387085e-01 8.789294213056564331e-02 -8.633513003587722778e-02 -4.062687233090400696e-02
-8.677626028656959534e-03 1.638972200453281403e-02 1.648983657360076904e-01 3.198863863945007324e-01 -6.708755157887935638e-03 -2.736542522907257080e-01 1.360305696725845337e-01 -9.456662833690643311e-02 -1.498160511255264282e-01 2.341128289699554443e-01 -4.551618546247482300e-02 3.476508706808090210e-02 -6.340986490249633789e-02 -4.308521449565887451e-01 1.913361102342605591e-01 3.128356337547302246e-01 -8.906568400561809540e-03 -4.134660959243774414e-02 1.383173912763595581e-01 -8.316375315189361572e-02 -3.414705395698547363e-01 1.038286536931991577e-01 -1.893918067216873169e-01 -1.802233047783374786e-02 8.136583119630813599e-02 -1.037532240152359009e-01 -3.038676455616950989e-02 2.880846858024597168e-01 1.007350161671638489e-01 -5.877910181879997253e-02 -1.976785957813262939e-01 -1.330429464578628540e-01
-9.496390819549560547e-02 6.077590584754943848e-02 -1.725733876228332520e-01 -5.609002709388732910e-02 -2.311163246631622314e-01 -5.326660349965095520e-02 2.143227010965347290e-01 -4.212346076965332031e-01 -5.467566475272178650e-02 1.215349435806274414e-01 -1.942370831966400146e-01 -1.158869788050651550e-01 2.873318195343017578e-01 -1.940524280071258545e-01 2.871566116809844971e-01 2.854581363499164581e-02 -4.012359678745269775e-01 1.952256858348846436e-01 5.928132683038711548e-02 2.445731312036514282e-01 -9.219035506248474121e-02 1.759848594665527344e-01 -2.576023340225219727e-02 6.806962937116622925e-02 1.333249062299728394e-01 8.315640687942504883e-02 8.836174756288528442e-02 1.604541391134262085e-01 -4.582783207297325134e-03 1.313270181417465210e-01 -4.883637279272079468e-02 -1.312658786773681641e-01
-6.076372787356376648e-02 -6.739406287670135498e-02 -1.846106201410293579e-01 1.726857945322990417e-02 -1.907888799905776978e-01 -3.578256666660308838e-01 1.947020143270492554e-01 -1.290671993046998978e-02 2.716224081814289093e-02 -1.242364048957824707e-01 -2.658745646476745605e-01 7.841994613409042358e-02 2.247237563133239746e-01 -9.705344587564468384e-02 2.604813277721405029e-01 -3.079360723495483398e-02 1.778555363416671753e-01 5.772774294018745422e-02 6.574624031782150269e-02 1.048837439157068729e-03 6.140988692641258240e-02 3.003300726413726807e-01 4.108606651425361633e-02 -4.230312108993530273e-01 -2.417303621768951416e-02 -1.504634469747543335e-01 -3.531315326690673828e-01 2.108859717845916748e-01 1.007595062255859375e-01 2.693571522831916809e-02 6.109595298767089844e-03 1.261975914239883423e-01
5.400011688470840454e-02 7.406536489725112915e-02 -1.234409064054489136e-01 -8.204116672277450562e-02 -3.448485434055328369e-01 -3.651550412178039551e-01 4.600780084729194641e-02 -2.096760123968124390e-01 -9.310749173164367676e-02 7.927878201007843018e-02 -1.662811040878295898e-01 1.634597927331924438e-01 1.721521764993667603e-01 -1.951106041669845581e-01 2.485988736152648926e-01 -4.878682643175125122e-02 -8.028832077980041504e-02 -5.078069865703582764e-02 2.206779569387435913e-01 9.542774409055709839e-02 -8.938591927289962769e-02 -2.836808003485202789e-02 3.960637003183364868e-02 -1.197887137532234192e-01 -1.802541315555572510e-01 3.349892795085906982e-01 -1.522749960422515869e-01 3.827407360076904297e-01 1.700997166335582733e-02 2.330167740583419800e-01 -9.554529190063476562e-02 2.089390717446804047e-02
-5.886038765311241150e-03 -7.812590897083282471e-02 -3.517765402793884277e-01 1.476135402917861938e-01 -8.820009231567382812e-02 -1.329322159290313721e-01 4.271117597818374634e-02 -2.022024095058441162e-01 5.190285295248031616e-02 -4.494793340563774109e-02 -2.579292841255664825e-02 -1.917298138141632080e-01 3.393894135951995850e-01 -3.270814716815948486e-01 2.315691858530044556e-01 1.409266442060470581e-01 -4.661374539136886597e-02 -2.647720277309417725e-01 -1.120564807206392288e-02 2.884937822818756104e-01 -2.145229279994964600e-01 4.610181227326393127e-02 5.882805585861206055e-02 1.539210528135299683e-01 1.510990434326231480e-03 1.648379713296890259e-01 -1.659703403711318970e-01 1.104792207479476929e-01 2.339939028024673462e-02 8.514185994863510132e-02 -3.559832572937011719e-01 -9.998665750026702881e-02
-6.522819399833679199e-02 -5.286720022559165955e-02 -1.596455276012420654e-01 -9.397394955158233643e-02 1.913893222808837891e-02 -6.500263512134552002e-02 1.058451384305953979e-01 -1.296618138439953327e-03 -4.154914319515228271e-01 -1.892408281564712524e-01 -1.008960828185081482e-01 1.627000048756599426e-02 2.295820266008377075e-01 -4.355700612068176270e-01 3.596034646034240723e-02 -8.623744547367095947e-02 -2.072796924039721489e-03 -2.425020635128021240e-01 -1.352843791246414185e-01 1.491059362888336182e-01 -1.033555865287780762e-01 2.709821760654449463e-01 6.791210919618606567e-02 -2.082055211067199707e-01 -1.443848460912704468e-01 5.009973049163818359e-02 -1.056088134646415710e-01 1.855673342943191528e-01 -7.582166790962219238e-02 4.014512300491333008e-01 -3.863653168082237244e-02 6.336582452058792114e-02
1.053771898150444031e-01 -1.827797293663024902e-01 -4.646987188607454300e-03 -4.619071260094642639e-02 1.693089008331298828e-01 -2.758401334285736084e-01 3.741946443915367126e-02 -6.247282028198242188e-02 -1.799107939004898071e-01 -9.267255663871765137e-03 -4.071428477764129639e-01 1.232946366071701050e-01 6.994481384754180908e-02 -2.245074510574340820e-02 2.605403661727905273e-01 -1.000838428735733032e-01 -3.533382341265678406e-02 -2.756518777459859848e-03 2.298751659691333771e-02 2.888999283313751221e-01 2.813692577183246613e-02 8.380458503961563110e-02 1.258181184530258179e-01 -5.213006138801574707e-01 -9.928202629089355469e-02 -1.244968995451927185e-01 -8.239027857780456543e-02 6.455773860216140747e-02 -5.333844572305679321e-02 -2.854658961296081543e-01 -2.080255895853042603e-01 4.461877420544624329e-02
-1.063138246536254883e-02 -1.184071674942970276e-01 4.686222970485687256e-02 -5.327247455716133118e-02 -1.266383975744247437e-01 -3.153034746646881104e-01 7.958514988422393799e-02 -1.973279118537902832e-01 -2.294100075960159302e-01 -1.697869785130023956e-02 -1.808817237615585327e-01 -4.937701672315597534e-02 1.376011818647384644e-01 -1.542946994304656982e-01 2.075338959693908691e-01 1.012167409062385559e-01 -2.890745699405670166e-01 -2.907263338565826416e-01 5.088954418897628784e-02 -9.122913330793380737e-02 -1.245815381407737732e-01 3.588228821754455566e-01 4.260899964720010757e-03 -9.653751552104949951e-02 -1.432456523180007935e-01 3.325722515583038330e-01 -1.205782517790794373e-01 2.007545828819274902e-01 -1.453103125095367432e-01 1.999955326318740845e-01 -8.337155729532241821e-02 -2.221210449934005737e-01
2.093148976564407349e-01 1.023383066058158875e-01 8.861254900693893433e-02 -6.947230547666549683e-02 -1.537799835205078125e-01 -2.568338215351104736e-01 -2.870328351855278015e-02 7.935910671949386597e-02 -2.947437465190887451e-01 -3.906988725066184998e-02 -1.207710206508636475e-01 2.806032896041870117e-01 3.772129416465759277e-01 -2.503223717212677002e-01 1.273344457149505615e-01 1.661468856036663055e-02 -2.924127876758575439e-01 -1.549628656357526779e-02 -2.540049254894256592e-01 3.181732892990112305e-01 -2.273702472448348999e-01 -1.196429599076509476e-02 9.657930582761764526e-02 -1.083878949284553528e-01 7.169134169816970825e-02 -4.396457225084304810e-02 -3.539559617638587952e-02 2.948137819766998291e-01 9.137585759162902832e-02 5.798310786485671997e-02 1.995839364826679230e-02 -3.704458847641944885e-02
2.739504352211952209e-02 -1.841134577989578247e-01 9.755739010870456696e-03 -5.309691280126571655e-02 -2.230142354965209961e-01 -2.461603283882141113e-01 1.338954735547304153e-02 -2.781585752964019775e-01 -1.264251917600631714e-01 -1.645155549049377441e-01 2.876723185181617737e-02 -1.060317233204841614e-01 9.496384859085083008e-02 -4.093260765075683594e-01 2.446571886539459229e-01 1.196230053901672363e-01 -4.858025535941123962e-02 -2.396931797266006470e-01 -1.418392509222030640e-01 2.848049066960811615e-02 -1.833543479442596436e-01 2.377923764288425446e-02 -3.043371997773647308e-02 2.758184969425201416e-01 -1.362805068492889404e-01 5.506007373332977295e-02 -1.244993954896926880e-01 2.412385642528533936e-01 -1.429059505462646484e-01 6.238599494099617004e-02 -3.179368376731872559e-01 -2.368058860301971436e-01
4.431375265121459961e-01 -3.685456514358520508e-02 -1.319985091686248779e-01 -2.568765878677368164e-01 1.689934581518173218e-01 -7.229177653789520264e-02 8.789022266864776611e-02 -1.152600795030593872e-01 -1.473384052515029907e-01 1.317208260297775269e-01 -2.850762605667114258e-01 2.619821429252624512e-01 2.108785510063171387e-01 4.055321216583251953e-02 1.775291860103607178e-01 2.235079854726791382e-01 -4.358036816120147705e-02 -3.631380200386047363e-01 -7.694086432456970215e-02 8.731414377689361572e-02 1.224377825856208801e-01 1.930366456508636475e-01 -1.720702201128005981e-01 -6.527935713529586792e-02 4.382604733109474182e-02 -2.259929105639457703e-02 -2.208946049213409424e-01 1.720118820667266846e-01 4.733819514513015747e-02 1.161265149712562561e-01 -9.424778819084167480e-02 9.305769950151443481e-02
3.527559041976928711e-01 -1.054272651672363281e-01 -2.150217816233634949e-02 -6.616672128438949585e-02 -1.360200047492980957e-01 -7.848648726940155029e-02 -1.213224604725837708e-02 -2.229850143194198608e-01 3.126834034919738770e-01 1.259591579437255859e-01 -1.030047833919525146e-01 1.997710466384887695e-01 3.385119140148162842e-01 -1.687447540462017059e-02 2.186713814735412598e-01 2.630496621131896973e-01 -3.122285306453704834e-01 -5.291678011417388916e-03 -9.994073957204818726e-02 1.051720827817916870e-01 -1.273708790540695190e-01 -2.303485386073589325e-02 -1.042031496763229370e-01 -1.783755272626876831e-01 5.885881558060646057e-02 -2.274163067340850830e-01 6.948444992303848267e-02 -9.114070981740951538e-02 -4.894972220063209534e-02 6.819324195384979248e-02 -2.724197804927825928e-01 -2.479202002286911011e-01
9.079672396183013916e-02 -2.602142095565795898e-01 -9.159109741449356079e-02 -9.266561269760131836e-02 -2.470132708549499512e-01 -2.076119333505630493e-01 1.366974133998155594e-02 -2.840690910816192627e-01 3.584020212292671204e-02 6.057134270668029785e-02 -1.619485393166542053e-02 3.899977207183837891e-01 1.115209013223648071e-01 -2.692177295684814453e-01 3.176303505897521973e-01 -1.232654154300689697e-01 4.663902521133422852e-02 4.294554889202117920e-02 -8.331280201673507690e-03 4.467263817787170410e-02 7.831966876983642578e-02 1.728727668523788452e-01 2.631024420261383057e-01 -1.809116899967193604e-01 1.324335634708404541e-01 -1.007913425564765930e-02 -1.145680621266365051e-01 2.942714393138885498e-01 2.490160427987575531e-02 5.376193299889564514e-02 -3.040671050548553467e-01 -7.982085645198822021e-02
-5.131694674491882324e-02 -5.180926248431205750e-02 -3.117421455681324005e-02 -1.196921095252037048e-01 -2.566362619400024414e-01 -8.490040153264999390e-02 -1.275702267885208130e-01 -2.954254150390625000e-01 -2.201107889413833618e-01 -1.574633121490478516e-01 2.543899044394493103e-02 -2.022874951362609863e-01 2.834773659706115723e-01 -1.890131384134292603e-01 2.571655213832855225e-01 2.806940674781799316e-01 3.780117258429527283e-02 -2.874055206775665283e-01 5.657126009464263916e-02 1.261544972658157349e-02 1.285742316395044327e-02 6.454219669103622437e-02 -3.209581077098846436e-01 -2.908532023429870605e-01 1.003946363925933838e-01 1.710454672574996948e-01 -4.631765931844711304e-02 1.619354486465454102e-01 -2.305816262960433960e-01 -5.651060491800308228e-02 -6.158495694398880005e-02 -1.405532211065292358e-01
2.105824947357177734e-01 -1.478796303272247314e-01 3.865633159875869751e-02 -1.697445660829544067e-01 -1.848636120557785034e-01 -3.169509470462799072e-01 1.014074012637138367e-01 -1.019349694252014160e-01 8.196035027503967285e-02 -1.031251698732376099e-01 -4.095367491245269775e-01 1.262558549642562866e-01 2.693951427936553955e-01 6.410960853099822998e-02 3.079588711261749268e-01 2.020687162876129150e-01 -5.059808865189552307e-02 1.463025342673063278e-02 -4.718917887657880783e-03 -1.894302479922771454e-02 -3.237226903438568115e-01 -1.014897320419549942e-02 -7.684879750013351440e-02 5.795922502875328064e-02 -9.533564746379852295e-02 -1.666357666254043579e-01 -1.306817084550857544e-01 1.257562488317489624e-01 -2.592400908470153809e-01 2.643705308437347412e-01 -8.794493228197097778e-02 -5.390029028058052063e-02
1.022829413414001465e-01 -6.229885295033454895e-02 -2.862486541271209717e-01 -1.190548166632652283e-01 -2.884561121463775635e-01 -4.204964935779571533e-01 1.445161737501621246e-02 6.093903630971908569e-02 -9.260176867246627808e-02 6.038391217589378357e-02 -1.668528914451599121e-01 6.056781858205795288e-02 3.286557504907250404e-03 -3.178940415382385254e-01 2.680506408214569092e-01 3.122687339782714844e-01 -1.068920567631721497e-01 -1.622389554977416992e-01 9.637982584536075592e-03 -1.621168553829193115e-01 -2.387460321187973022e-02 5.656190589070320129e-02 -5.537836346775293350e-03 5.374276638031005859e-02 -2.140396088361740112e-01 2.772556841373443604e-01 -3.569113463163375854e-02 1.829734444618225098e-01 -2.277923822402954102e-01 9.270235896110534668e-02 1.503142863512039185e-01 1.065011043101549149e-02
-5.996660888195037842e-02 -2.009571492671966553e-01 -2.150844335556030273e-01 -9.641475975513458252e-02 1.745084226131439209e-01 -1.006091237068176270e-01 1.658295094966888428e-01 -3.334348276257514954e-02 -2.404402792453765869e-01 -4.537778720259666443e-02 2.346003055572509766e-02 -1.360577642917633057e-01 1.819953471422195435e-01 -4.561884701251983643e-01 3.004297316074371338e-01 1.077211350202560425e-01 -7.775811851024627686e-02 -2.249140590429306030e-01 -1.497538685798645020e-01 -4.585120826959609985e-02 -2.386629208922386169e-02 4.960953816771507263e-02 -1.650866568088531494e-01 -2.153987437486648560e-01 -1.708477437496185303e-01 2.086639851331710815e-01 2.396687865257263184e-03 1.790052205324172974e-01 -1.736546158790588379e-01 3.145753741264343262e-01 4.771162569522857666e-02 -1.234557703137397766e-01
9.875566512346267700e-02 3.116391785442829132e-02 -1.492949575185775757e-01 2.307316213846206665e-01 2.109685093164443970e-01 -2.833581864833831787e-01 -5.940361320972442627e-02 -1.795176267623901367e-01 -6.972886621952056885e-02 1.192442998290061951e-01 -1.010024324059486389e-01 1.193666309118270874e-01 4.969566762447357178e-01 -2.714959383010864258e-01 2.472895234823226929e-01 1.338927149772644043e-01 -1.904226243495941162e-01 1.106682345271110535e-01 -9.817221201956272125e-03 6.902240216732025146e-02 3.336080312728881836e-01 -8.805344253778457642e-02 -1.223162114620208740e-01 2.057276666164398193e-02 -1.798131912946701050e-01 -3.718961775302886963e-02 -1.732688993215560913e-01 2.094602882862091064e-01 2.020073309540748596e-02 2.711109258234500885e-02 8.416289091110229492e-02 -7.918144762516021729e-02
4.807888716459274292e-02 8.307409286499023438e-02 -2.993825376033782959e-01 1.492870897054672241e-01 1.044624298810958862e-01 -5.327472463250160217e-02 1.693949401378631592e-01 -2.124798148870468140e-01 -2.206665277481079102e-02 -2.613802254199981689e-01 8.690948598086833954e-03 1.201695650815963745e-01 2.537528276443481445e-01 -2.579982578754425049e-01 1.932699084281921387e-01 9.718863666057586670e-02 -7.170029729604721069e-02 -3.419302701950073242e-01 -2.487274259328842163e-01 7.842483371496200562e-02 -1.029633432626724243e-01 2.104278653860092163e-01 -2.677463740110397339e-02 -3.952535986900329590e-02 -7.051444612443447113e-03 1.820643395185470581e-01 -2.467696741223335266e-02 1.022466123104095459e-01 -2.748864293098449707e-01 2.975299656391143799e-01 -2.134589254856109619e-01 -1.704610288143157959e-01
1.734457015991210938e-01 -1.481060832738876343e-01 9.252954274415969849e-02 -1.187372505664825439e-01 -2.764258682727813721e-01 -3.001848980784416199e-02 1.013226248323917389e-02 2.445978671312332153e-01 1.615523919463157654e-02 -9.968480467796325684e-02 -4.742992222309112549e-01 2.561762332916259766e-01 2.708504796028137207e-01 -3.144682049751281738e-01 2.334312796592712402e-01 -3.987497836351394653e-02 7.511347532272338867e-02 -1.536201238632202148e-01 6.675643473863601685e-02 1.315428167581558228e-01 1.486321818083524704e-02 6.209206208586692810e-02 8.745545893907546997e-02 -1.875269263982772827e-01 -1.540731918066740036e-02 1.438073366880416870e-01 -1.484542638063430786e-01 3.126166760921478271e-01 6.201279163360595703e-02 -5.007220432162284851e-02 -2.213304676115512848e-02 -1.163728460669517517e-01
1.957524120807647705e-01 2.688280679285526276e-02 -4.980728402733802795e-02 -1.118123307824134827e-01 -1.535734534263610840e-01 -1.362092196941375732e-01 -9.585910476744174957e-03 -1.036754995584487915e-01 -1.181871443986892700e-01 5.762068927288055420e-02 -1.052462533116340637e-01 2.591978013515472412e-01 2.945818006992340088e-01 -1.303255856037139893e-01 9.910663962364196777e-02 2.805401682853698730e-01 -1.529395133256912231e-01 7.211805880069732666e-02 -2.348778843879699707e-01 8.906905353069305420e-02 -1.100769937038421631e-01 2.038779556751251221e-01 -6.252897530794143677e-02 -4.598544836044311523e-01 4.806931689381599426e-02 -2.674138247966766357e-01 1.058997586369514465e-01 1.996816992759704590e-01 -2.052076011896133423e-01 -2.282600998878479004e-01 8.565308898687362671e-02 1.339833140373229980e-01
7.360028475522994995e-02 1.314298156648874283e-02 -6.781922280788421631e-02 -2.354277223348617554e-01 -2.443985491991043091e-01 -2.884545028209686279e-01 2.175238430500030518e-01 -1.399554759263992310e-01 5.285390093922615051e-02 1.224973425269126892e-01 -7.540898770093917847e-02 1.305877119302749634e-01 3.788094520568847656e-01 -1.492878645658493042e-01 -3.799680992960929871e-02 1.061750575900077820e-01 5.348127335309982300e-02 -2.703733742237091064e-01 -7.020598649978637695e-02 1.330270171165466309e-01 -7.029673457145690918e-02 1.834246516227722168e-01 7.652954757213592529e-02 -2.482125908136367798e-01 1.068117022514343262e-01 -3.365886509418487549e-01 -2.201108038425445557e-01 2.678481042385101318e-01 1.259147077798843384e-01 -6.716669350862503052e-02 4.034632071852684021e-02 1.843352317810058594e-01
3.396853432059288025e-02 1.341558545827865601e-01 -5.845961719751358032e-02 -2.352801859378814697e-01 -8.154834061861038208e-02 -4.079136848449707031e-01 2.253912240266799927e-01 -3.512566909193992615e-02 -8.435002714395523071e-02 2.448046803474426270e-01 -1.495274603366851807e-01 -8.301456272602081299e-02 -1.773567944765090942e-01 -2.082148343324661255e-01 3.481495082378387451e-01 1.693281233310699463e-01 -1.979402154684066772e-01 -1.308118999004364014e-01 2.305903844535350800e-02 -5.621162801980972290e-02 1.341721117496490479e-01 -7.500209659337997437e-02 3.699181228876113892e-02 -2.917762398719787598e-01 -1.362857967615127563e-01 1.906482726335525513e-01 -1.910206675529479980e-01 1.239641532301902771e-01 6.314066052436828613e-02 1.704099625349044800e-01 -2.442680150270462036e-01 8.018593490123748779e-02
-1.578108593821525574e-02 -1.870357058942317963e-02 -2.385274767875671387e-01 3.420328348875045776e-02 -2.437554597854614258e-01 -8.357638120651245117e-02 5.293263196945190430e-01 -2.470895349979400635e-01 2.108274586498737335e-02 5.801331996917724609e-02 -2.252354621887207031e-01 9.217003732919692993e-02 7.256586104631423950e-02 -3.539013266563415527e-01 1.085716858506202698e-01 -3.833045065402984619e-02 -1.554967314004898071e-01 5.340553447604179382e-02 4.510449618101119995e-02 1.383690983057022095e-01 -1.024347394704818726e-01 3.327166140079498291e-01 1.155255436897277832e-01 -1.641899496316909790e-01 -2.969303866848349571e-03 -5.609923973679542542e-02 -2.381816357374191284e-01 1.924828886985778809e-01 -3.606628160923719406e-03 -3.468259051442146301e-02 5.561821162700653076e-02 -1.262308955192565918e-01
9.410892426967620850e-02 -2.054594904184341431e-01 -1.600997895002365112e-01 -1.887955367565155029e-01 -1.549282222986221313e-01 -2.512194216251373291e-01 1.664579510688781738e-01 -1.342569738626480103e-01 2.901377342641353607e-02 -6.895880401134490967e-02 4.713127389550209045e-02 2.466723918914794922e-01 9.985113888978958130e-02 -4.413820505142211914e-01 1.448751688003540039e-01 3.731059283018112183e-02 -1.219299435615539551e-01 1.870340481400489807e-02 1.557501405477523804e-01 -1.288755536079406738e-01 -3.227197006344795227e-02 6.407935172319412231e-02 1.249578371644020081e-01 -1.741136759519577026e-01 2.691023945808410645e-01 5.691016092896461487e-03 -1.129307001829147339e-01 2.654326856136322021e-01 4.195762053132057190e-02 -1.090090572834014893e-01 -4.087692201137542725e-01 1.241723299026489258e-01
1.132483556866645813e-01 -1.812519580125808716e-01 -2.275276742875576019e-02 4.579753801226615906e-02 -2.947742044925689697e-01 2.688724081963300705e-03 6.053770333528518677e-02 -8.067168295383453369e-02 1.420979350805282593e-01 -3.292038738727569580e-01 -3.949838578701019287e-01 1.927195042371749878e-01 2.559389173984527588e-01 -1.349965035915374756e-01 3.351503610610961914e-01 3.295982778072357178e-01 9.413845837116241455e-02 -7.723328471183776855e-02 -6.594378501176834106e-02 9.376899152994155884e-02 -1.870177388191223145e-01 -3.935722261667251587e-02 -9.645321220159530640e-02 -6.371574848890304565e-02 -1.268281135708093643e-02 -1.733997017145156860e-01 2.793887257575988770e-02 9.347333014011383057e-02 -1.231283619999885559e-01 1.657139509916305542e-01 -1.785095632076263428e-01 -1.900972425937652588e-01
6.074452027678489685e-02 -2.205446511507034302e-01 -1.765263974666595459e-01 2.568463981151580811e-02 1.352379322052001953e-01 -3.245742991566658020e-02 4.804417490959167480e-03 -2.363644093275070190e-01 2.402017638087272644e-02 7.562297582626342773e-02 2.577805519104003906e-01 -2.304630428552627563e-01 3.755001351237297058e-02 -2.377019375562667847e-01 5.311680436134338379e-01 3.937173262238502502e-02 -1.628939956426620483e-01 -1.978527754545211792e-01 4.282529931515455246e-03 1.517088711261749268e-01 -2.397633343935012817e-01 1.120319217443466187e-01 6.460164487361907959e-02 -1.264086961746215820e-01 -1.351258754730224609e-01 -1.639492362737655640e-01 -1.062298789620399475e-01 2.896541953086853027e-01 -2.061875164508819580e-02 2.239023298025131226e-01 2.380588091909885406e-02 -5.293637514114379883e-02
-6.922417879104614258e-02 -1.579654365777969360e-01 -1.713337376713752747e-02 -7.413318008184432983e-02 -1.890663355588912964e-01 -8.003410696983337402e-02 3.293177485466003418e-02 -1.904551498591899872e-02 -7.173738628625869751e-02 -1.437464952468872070e-01 -3.809275105595588684e-02 4.236632585525512695e-02 3.127135634422302246e-01 -1.774966120719909668e-01 3.351474702358245850e-01 7.967054843902587891e-02 -3.341229856014251709e-01 -6.641618162393569946e-02 8.144253492355346680e-02 1.143824234604835510e-01 9.002616256475448608e-02 3.221214115619659424e-01 1.498343348503112793e-01 -3.285371959209442139e-01 -1.645517498254776001e-01 2.215548902750015259e-01 1.307742297649383545e-01 3.778297081589698792e-02 -3.506263494491577148e-01 -1.250852495431900024e-01 -8.949610590934753418e-02 1.566470861434936523e-01
-6.944529712200164795e-02 -2.785789072513580322e-01 -3.674394190311431885e-01 1.268646270036697388e-01 -2.955568432807922363e-01 -2.374516725540161133e-01 9.523045271635055542e-02 -8.169514685869216919e-02 9.266587346792221069e-02 -9.742914885282516479e-02 -1.138758733868598938e-01 -2.640998959541320801e-01 3.232426047325134277e-01 -1.841062009334564209e-01 1.910857409238815308e-01 2.375550866127014160e-01 -1.631020158529281616e-01 -1.852678321301937103e-02 2.552442066371440887e-02 1.439507771283388138e-02 -1.724903285503387451e-01 -5.633964668959379196e-03 -1.117587834596633911e-01 5.690673738718032837e-02 -8.285026252269744873e-02 6.840337067842483521e-02 6.932568550109863281e-02 3.430497646331787109e-01 -1.479934453964233398e-01 1.808390021324157715e-01 -3.175785765051841736e-02 1.090816184878349304e-01
2.741653285920619965e-02 -9.038446098566055298e-02 -3.565273284912109375e-01 1.035287082195281982e-01 -2.662265002727508545e-01 -1.914458423852920532e-01 1.489743292331695557e-01 -1.195250451564788818e-01 -4.618037864565849304e-02 -8.293288946151733398e-02 -2.073059082031250000e-01 -2.915555536746978760e-01 2.358995378017425537e-01 -2.633206248283386230e-01 2.343169897794723511e-01 3.321490883827209473e-01 -2.510844171047210693e-01 5.727563053369522095e-02 1.033474877476692200e-01 1.654737144708633423e-01 -8.930778503417968750e-02 6.995647400617599487e-02 8.674760907888412476e-02 1.609584689140319824e-01 -7.193329930305480957e-02 4.770122468471527100e-03 1.167478114366531372e-01 2.637700140476226807e-01 -9.374963119626045227e-03 1.525958925485610962e-01 -1.038824692368507385e-01 -9.370716661214828491e-02
1.719026416540145874e-01 3.086803257465362549e-01 -1.816814020276069641e-02 1.055729612708091736e-01 -6.428184360265731812e-02 -1.426627635955810547e-01 4.207092896103858948e-02 -6.637686491012573242e-02 2.024949640035629272e-01 9.850836545228958130e-02 -1.867589503526687622e-01 1.098486334085464478e-01 4.416494667530059814e-01 -2.551301717758178711e-01 2.842873930931091309e-01 5.242341011762619019e-02 -1.497485041618347168e-01 1.014590188860893250e-01 -1.562290787696838379e-01 -1.248583644628524780e-01 1.668151915073394775e-01 -1.583786308765411377e-01 1.220370270311832428e-02 -1.525314748287200928e-01 -1.919409632682800293e-02 -5.193330813199281693e-03 -1.759887859225273132e-02 4.293435811996459961e-01 -9.950463473796844482e-02 -1.846245527267456055e-01 1.159410830587148666e-02 1.160088554024696350e-01
3.000783501192927361e-03 1.959388405084609985e-01 -8.729331940412521362e-02 -2.113316357135772705e-01 -3.506598472595214844e-01 -4.311327934265136719e-01 1.042974814772605896e-01 -2.613246738910675049e-01 -8.227691054344177246e-02 7.457027584314346313e-02 -1.094998419284820557e-01 4.129455983638763428e-02 1.422228198498487473e-02 -2.982416152954101562e-01 -1.406054385006427765e-02 1.034984737634658813e-01 -2.752340137958526611e-01 -1.313362549990415573e-02 1.238515134900808334e-02 1.841448843479156494e-01 3.288052231073379517e-02 1.375220865011215210e-01 -9.383130818605422974e-02 -9.820052236318588257e-02 -2.537249214947223663e-02 1.129937097430229187e-01 -1.994033753871917725e-01 3.525192439556121826e-01 -1.895320229232311249e-02 1.028755083680152893e-01 -2.261911332607269287e-01 -8.513467758893966675e-02
1.096496507525444031e-01 -3.504434600472450256e-02 1.319462805986404419e-01 -9.670010954141616821e-02 -2.386280447244644165e-01 -3.490490615367889404e-01 3.033502101898193359e-01 -1.585167497396469116e-01 -9.631508588790893555e-02 1.767687350511550903e-01 -2.173980176448822021e-01 6.832498311996459961e-02 -1.830940842628479004e-01 -3.816127479076385498e-01 9.090624749660491943e-02 -7.447059731930494308e-03 -1.205691620707511902e-01 3.239190205931663513e-02 2.558055147528648376e-02 1.161348000168800354e-01 8.168365806341171265e-02 -2.895727753639221191e-02 -1.554356608539819717e-02 -1.934096515178680420e-01 -1.442700773477554321e-01 1.666871756315231323e-01 -1.714534014463424683e-01 3.738153576850891113e-01 -1.687116175889968872e-01 5.912233889102935791e-02 -1.072980090975761414e-01 -2.191881835460662842e-01
3.783744871616363525e-01 3.241355717182159424e-02 -7.936682552099227905e-02 1.491747647523880005e-01 -2.059509456157684326e-01 -4.208644926548004150e-01 1.367823034524917603e-01 -1.532541811466217041e-01 6.673404574394226074e-02 1.286763604730367661e-02 -3.027218282222747803e-01 -5.866265296936035156e-02 1.714407354593276978e-01 7.854554802179336548e-02 2.595387101173400879e-01 -2.199625074863433838e-01 -1.428934931755065918e-01 -2.290570735931396484e-02 -7.730659842491149902e-02 1.839140206575393677e-01 3.220668761059641838e-03 2.467613965272903442e-01 -1.335909068584442139e-01 7.440843433141708374e-02 -1.039655953645706177e-01 -2.418876737356185913e-01 -1.795841902494430542e-01 4.831676185131072998e-02 -1.191668808460235596e-01 2.249579876661300659e-01 7.861112244427204132e-03 -2.616299875080585480e-02
3.183311820030212402e-01 -4.201839268207550049e-01 9.138347953557968140e-02 -7.851563394069671631e-02 -1.713365167379379272e-01 -3.198094964027404785e-01 -3.289373964071273804e-02 1.964232027530670166e-01 8.241100609302520752e-02 1.463592499494552612e-01 -5.783758591860532761e-03 -3.833161666989326477e-02 2.810428142547607422e-01 -3.426731005311012268e-02 6.004426628351211548e-02 4.053733050823211670e-01 -1.428675651550292969e-01 -1.392234265804290771e-01 -1.953059583902359009e-01 -6.559231132268905640e-02 -7.969367504119873047e-02 9.291782975196838379e-02 1.064981073141098022e-01 -2.557471096515655518e-01 -6.004982627928256989e-03 -2.061874717473983765e-01 7.740332186222076416e-02 8.554425090551376343e-02 -6.791151594370603561e-03 1.526717245578765869e-01 -7.020131498575210571e-02 -1.932979933917522430e-02
1.255279481410980225e-01 -4.605994373559951782e-02 3.016583919525146484e-01 1.820447742938995361e-01 2.763805687427520752e-01 -2.617726325988769531e-01 7.583245635032653809e-02 5.634447559714317322e-02 1.837519556283950806e-01 3.780139610171318054e-02 -2.098377496004104614e-01 -1.269474178552627563e-01 2.592905759811401367e-01 -2.513958215713500977e-01 4.222359657287597656e-01 1.772928237915039062e-01 1.984004676342010498e-01 3.042872622609138489e-02 -4.311303794384002686e-02 2.076535858213901520e-02 2.397650107741355896e-02 -6.021823734045028687e-03 2.332820892333984375e-01 -2.379980385303497314e-01 7.892525196075439453e-02 9.337873011827468872e-02 -2.487741261720657349e-01 4.089644923806190491e-02 -1.860463172197341919e-01 -3.371519222855567932e-02 6.085768807679414749e-03 1.038776896893978119e-02
-2.635389566421508789e-03 3.930652141571044922e-02 -1.024199426174163818e-01 1.638709902763366699e-01 9.111208468675613403e-02 -2.620136365294456482e-02 6.267210841178894043e-02 -3.379176259040832520e-01 9.076805412769317627e-02 1.388890892267227173e-01 -2.487860918045043945e-01 -7.298911362886428833e-02 3.710210025310516357e-01 -4.817492067813873291e-01 2.210659682750701904e-01 -5.109541490674018860e-02 -1.527934968471527100e-01 9.137684106826782227e-02 1.580980718135833740e-01 2.436444722115993500e-02 3.089565038681030273e-01 -4.863144829869270325e-02 -7.753508538007736206e-02 -7.840001583099365234e-02 -1.609295308589935303e-01 4.534650221467018127e-02 -7.431253045797348022e-02 9.815698862075805664e-02 -2.078929245471954346e-01 5.538089573383331299e-02 -2.003587335348129272e-01 -1.456922590732574463e-01
2.393091320991516113e-01 -1.448652893304824829e-01 4.654949158430099487e-02 -3.623999655246734619e-02 2.171340137720108032e-01 -2.546651959419250488e-01 1.578057110309600830e-01 -3.255731463432312012e-01 -7.106880843639373779e-02 3.200593963265419006e-02 -3.258557021617889404e-01 4.938587546348571777e-02 1.824564784765243530e-01 -3.079304695129394531e-01 -2.200132422149181366e-02 1.215520650148391724e-01 2.065903274342417717e-03 -1.635018885135650635e-01 -9.389767795801162720e-02 1.633796393871307373e-01 -9.461074322462081909e-02 2.033679485321044922e-01 -1.667710691690444946e-01 -2.739837169647216797e-01 7.851903140544891357e-02 -2.692586183547973633e-01 1.341836433857679367e-02 2.078970074653625488e-01 -9.215834736824035645e-02 1.238734796643257141e-01 1.192658543586730957e-01 2.042828351259231567e-01
-1.433086246252059937e-01 -7.959754019975662231e-02 -1.128196790814399719e-01 -2.939102053642272949e-01 -1.963764578104019165e-01 -1.852080672979354858e-01 1.604622900485992432e-01 -1.962714642286300659e-01 -1.471700072288513184e-01 1.765089333057403564e-01 -3.449235260486602783e-01 1.269305474124848843e-03 3.696525841951370239e-02 -1.784273833036422729e-01 -5.666900053620338440e-02 -7.160039991140365601e-02 -2.514385879039764404e-01 -1.784259229898452759e-01 1.318213641643524170e-01 1.783219575881958008e-01 7.064858078956604004e-02 1.562973111867904663e-01 8.126398921012878418e-02 -7.761800289154052734e-02 -2.032569497823715210e-01 -1.496479809284210205e-01 -2.813637256622314453e-01 3.052217066287994385e-01 -6.683079153299331665e-02 5.419398471713066101e-02 -2.104808837175369263e-01 -2.225520163774490356e-01
9.614165872335433960e-03 -1.615906953811645508e-01 -3.278779610991477966e-02 -7.910709828138351440e-02 -7.876453548669815063e-02 -5.653012394905090332e-01 2.334252744913101196e-01 -1.715288264676928520e-03 3.237283974885940552e-02 -2.919235453009605408e-02 8.930789679288864136e-02 1.771673858165740967e-01 2.847309410572052002e-01 -1.233735084533691406e-01 1.517346799373626709e-01 -1.484708040952682495e-01 -1.683695912361145020e-01 -1.658855080604553223e-01 6.720788031816482544e-02 1.506468653678894043e-01 9.052549302577972412e-02 -1.152401044964790344e-01 1.581926196813583374e-01 -1.551416069269180298e-01 1.425427198410034180e-01 1.399015635251998901e-01 -3.786790072917938232e-01 1.588376015424728394e-01 -1.292786449193954468e-01 6.319889426231384277e-02 3.039089031517505646e-03 1.438688486814498901e-01
2.121865451335906982e-01 2.588565647602081299e-02 1.159134507179260254e-01 1.597065627574920654e-01 -1.402770429849624634e-01 8.941455185413360596e-02 8.746200799942016602e-02 1.400708407163619995e-01 -1.144365668296813965e-01 2.817513942718505859e-01 -1.328010708093643188e-01 -2.226748764514923096e-01 1.898439228534698486e-01 -2.393130958080291748e-01 7.498881220817565918e-02 1.434748526662588120e-02 2.704300731420516968e-02 -3.943241834640502930e-01 1.656215079128742218e-02 -8.271029219031333923e-03 4.722841456532478333e-02 7.755476981401443481e-02 2.440493255853652954e-01 -2.287237048149108887e-01 -2.344505786895751953e-01 -1.612985581159591675e-01 -4.986345022916793823e-02 9.064367413520812988e-02 -3.679703474044799805e-01 -8.512532711029052734e-02 -2.998376488685607910e-01 2.566332742571830750e-02
-2.884533070027828217e-02 -3.188379406929016113e-01 -2.006836086511611938e-01 -1.353931576013565063e-01 -2.061990322545170784e-03 -1.902495771646499634e-01 -1.611392050981521606e-01 -2.791672646999359131e-01 -1.313375309109687805e-03 1.472943425178527832e-01 -3.400279581546783447e-01 -8.630086481571197510e-02 4.347115755081176758e-01 1.599055714905261993e-02 2.565768063068389893e-01 -3.761653974652290344e-02 4.963943734765052795e-02 -2.047866135835647583e-01 -1.129606142640113831e-01 -6.703329086303710938e-02 -7.967847585678100586e-02 -7.287035882472991943e-02 3.259738534688949585e-02 -2.644889056682586670e-01 1.413191258907318115e-01 2.337809279561042786e-02 -1.346377283334732056e-01 1.656548380851745605e-01 -5.889920145273208618e-02 -5.566136911511421204e-02 1.191829815506935120e-01 2.576350569725036621e-01
1.530437320470809937e-01 -1.603680402040481567e-01 4.520475491881370544e-02 1.140067353844642639e-01 -1.044336184859275818e-01 -1.271729618310928345e-01 2.700221538543701172e-02 1.880421340465545654e-01 -8.732892456464469433e-04 -8.418385684490203857e-02 -4.497206509113311768e-01 1.629132479429244995e-01 1.497878432273864746e-01 -3.267979323863983154e-01 1.327714323997497559e-01 2.588410973548889160e-01 -1.520885340869426727e-02 1.483736466616392136e-02 -6.206039711833000183e-02 -6.536237895488739014e-02 -3.524703532457351685e-02 1.647729724645614624e-01 2.918618023395538330e-01 -2.353023737668991089e-01 -3.543033823370933533e-02 3.092602826654911041e-02 -5.911237001419067383e-02 3.021137416362762451e-01 -8.451828360557556152e-02 -1.389791965484619141e-01 -2.414832562208175659e-01 2.522761225700378418e-01
1.577595621347427368e-01 -3.007862865924835205e-01 1.660714596509933472e-01 -1.931903660297393799e-01 -1.881246864795684814e-01 -1.302912086248397827e-01 -1.928469389677047729e-01 -5.300214141607284546e-02 5.280092731118202209e-02 -9.305696189403533936e-02 -1.387588232755661011e-01 1.880996674299240112e-01 3.414994180202484131e-01 -7.223212718963623047e-02 1.346612125635147095e-01 4.313491880893707275e-01 -2.376847416162490845e-01 -1.927969008684158325e-01 1.022109240293502808e-01 9.208922088146209717e-02 -2.995597757399082184e-02 3.707857057452201843e-02 2.934590447694063187e-03 -3.469867408275604248e-01 9.747032076120376587e-02 -4.533041641116142273e-02 6.519110500812530518e-02 1.319721639156341553e-01 -1.472035795450210571e-01 2.140433713793754578e-02 1.715946048498153687e-01 -1.232353076338768005e-01
1.856258213520050049e-01 -2.004155516624450684e-01 7.127387821674346924e-02 -6.076512113213539124e-02 -3.417034149169921875e-01 -1.321815997362136841e-01 1.593679785728454590e-01 8.865905553102493286e-02 -1.150996387004852295e-01 -3.566040992736816406e-01 -3.568454086780548096e-01 -2.285191975533962250e-02 1.763828396797180176e-01 -2.924192845821380615e-01 1.892075985670089722e-01 1.547177284955978394e-01 -1.263135951012372971e-02 7.204766571521759033e-02 -1.052983701229095459e-01 1.061361730098724365e-01 -2.900278866291046143e-01 -3.116988111287355423e-03 -1.314430087804794312e-01 8.265133202075958252e-02 2.963713603094220161e-03 -2.180309444665908813e-01 -1.890845447778701782e-01 5.616509541869163513e-02 -1.484830975532531738e-01 1.717227697372436523e-01 -1.724238693714141846e-01 -2.868874371051788330e-02
2.298065423965454102e-01 -2.797809839248657227e-01 5.330212786793708801e-02 -1.687928140163421631e-01 -1.922659724950790405e-01 -1.923758536577224731e-01 1.853396147489547729e-01 2.814005501568317413e-02 2.902493178844451904e-01 8.790596574544906616e-02 -2.319175004959106445e-01 1.529226005077362061e-01 2.164997756481170654e-01 -3.323916718363761902e-02 3.235298395156860352e-01 1.470505744218826294e-01 -5.901613831520080566e-02 1.780324280261993408e-01 -7.021278887987136841e-02 1.468171551823616028e-02 -2.330388426780700684e-01 2.199808806180953979e-01 1.752500422298908234e-02 -9.514955431222915649e-02 -9.467700123786926270e-02 -1.818621009588241577e-01 -4.906652867794036865e-02 4.323494806885719299e-02 -2.336930036544799805e-01 1.274036169052124023e-01 -3.183447718620300293e-01 -1.190028637647628784e-01
3.334310650825500488e-02 4.418633878231048584e-02 -6.452692300081253052e-02 2.768639624118804932e-01 -5.311924964189529419e-02 -2.425114214420318604e-01 2.307990193367004395e-02 -3.929354250431060791e-01 -1.530880630016326904e-01 1.712186187505722046e-01 1.023226827383041382e-01 -2.070109546184539795e-01 1.611619740724563599e-01 -4.475555717945098877e-01 2.021349370479583740e-01 2.741965353488922119e-01 -3.969637304544448853e-02 8.538364432752132416e-03 -1.187017336487770081e-01 -1.200430840253829956e-01 3.443669900298118591e-02 6.516811251640319824e-02 -6.559523940086364746e-02 -2.514078617095947266e-01 -6.805413961410522461e-02 -3.411769866943359375e-03 8.085642755031585693e-02 1.549997925758361816e-01 -3.943302109837532043e-02 -8.364880830049514771e-02 -3.187531530857086182e-01 -5.201365798711776733e-02
-9.264093637466430664e-02 -2.470774501562118530e-01 -3.653368055820465088e-01 -1.986314170062541962e-02 2.336030267179012299e-02 -7.024833559989929199e-02 2.076078392565250397e-02 -2.883820533752441406e-01 -3.611282259225845337e-02 -5.893618613481521606e-02 -2.291935235261917114e-01 -1.985013186931610107e-01 3.639114201068878174e-01 -1.029727235436439514e-01 7.239470630884170532e-02 1.570827513933181763e-01 -2.868045270442962646e-01 -3.461457416415214539e-02 1.266095638275146484e-01 2.270557731389999390e-01 -1.180699616670608521e-01 1.405814439058303833e-01 -4.530577361583709717e-02 -5.178670585155487061e-02 1.116322949528694153e-01 9.088896214962005615e-03 -3.553434461355209351e-02 1.758622676134109497e-01 -1.320690959692001343e-01 1.073723658919334412e-01 -4.115923345088958740e-01 -7.194945961236953735e-02
4.283566772937774658e-02 -1.076848357915878296e-01 -7.425147294998168945e-02 -1.626993119716644287e-01 -1.262837797403335571e-01 -1.105645745992660522e-01 1.269975304603576660e-01 -2.152193188667297363e-01 -8.491111546754837036e-02 -1.165964081883430481e-01 -1.568213403224945068e-01 1.529951542615890503e-01 1.203339472413063049e-01 -4.052502214908599854e-01 1.058474853634834290e-01 -8.485613763332366943e-02 -1.200622394680976868e-01 1.361703723669052124e-01 1.551414579153060913e-01 2.792508304119110107e-01 -6.618886440992355347e-02 2.006357014179229736e-01 4.187986999750137329e-02 -3.596550524234771729e-01 -2.497524023056030273e-02 2.844034321606159210e-02 -1.331755965948104858e-01 1.382401585578918457e-01 1.344281136989593506e-01 -8.569431304931640625e-02 -4.238941669464111328e-01 -2.095702886581420898e-01
-3.167900070548057556e-02 1.185873709619045258e-02 1.777889430522918701e-01 3.001527190208435059e-01 -2.654394209384918213e-01 -2.535730898380279541e-01 9.112687408924102783e-02 -1.200992017984390259e-01 -5.553549528121948242e-02 1.733941584825515747e-01 -3.408266901969909668e-01 -2.856346964836120605e-01 3.370065391063690186e-01 -2.048614323139190674e-01 2.370344102382659912e-01 3.151415288448333740e-01 3.825075179338455200e-02 -8.158003538846969604e-02 1.775846481323242188e-01 -7.142703235149383545e-02 -1.049673706293106079e-01 4.927152022719383240e-02 1.511819362640380859e-01 -3.276478871703147888e-02 -1.139098554849624634e-01 1.014437526464462280e-01 -3.073843009769916534e-02 1.756483465433120728e-01 -1.532839089632034302e-01 -1.189271584153175354e-01 -1.636662706732749939e-02 -5.124645307660102844e-02
-1.647844165563583374e-01 -6.793648749589920044e-02 -3.749267458915710449e-01 6.217332184314727783e-02 -5.589258670806884766e-02 -1.025026738643646240e-01 2.336259745061397552e-02 -2.258557528257369995e-01 -5.564667284488677979e-03 6.801675260066986084e-02 -5.693056806921958923e-02 -2.267733663320541382e-01 2.646491527557373047e-01 -3.502069115638732910e-01 3.656603991985321045e-01 4.749334976077079773e-02 -2.277121841907501221e-01 -2.216298133134841919e-01 5.373493582010269165e-02 1.869273185729980469e-01 -1.241099387407302856e-01 4.297741129994392395e-02 4.352956637740135193e-02 3.403697162866592407e-02 -1.151037365198135376e-01 1.448742151260375977e-01 1.905686967074871063e-02 3.144069015979766846e-01 -1.121554449200630188e-01 1.767795085906982422e-01 -1.837218105792999268e-01 -2.224513515830039978e-02
-3.320498159155249596e-03 -3.298839628696441650e-01 -3.054794371128082275e-01 1.064495593309402466e-01 -1.826803684234619141e-01 -9.256705641746520996e-02 3.484445810317993164e-02 -1.195019185543060303e-01 -7.650380022823810577e-03 7.628203183412551880e-02 -2.532306611537933350e-01 -2.428769618272781372e-01 1.810703575611114502e-01 -1.673407405614852905e-01 3.391891121864318848e-01 1.912045031785964966e-01 -2.048966288566589355e-02 5.254757031798362732e-02 4.399827495217323303e-02 1.495223194360733032e-01 -3.285985291004180908e-01 1.125457286834716797e-01 1.631032824516296387e-01 -8.715882152318954468e-02 -4.483005031943321228e-02 1.717708557844161987e-01 9.700862318277359009e-02 3.391570448875427246e-01 6.647546589374542236e-02 1.697496622800827026e-01 7.387983053922653198e-02 -1.035782843828201294e-01
-4.918599501252174377e-03 7.084125280380249023e-02 -2.045947015285491943e-01 4.631895199418067932e-02 -1.805247180163860321e-02 -1.078179627656936646e-01 1.548682898283004761e-01 -1.711732447147369385e-01 1.615027785301208496e-01 1.605702377855777740e-02 -7.407125830650329590e-02 -3.366335034370422363e-01 1.501073688268661499e-01 -2.320673316717147827e-01 2.237512022256851196e-01 4.761406183242797852e-01 -6.737226247787475586e-02 -1.087431684136390686e-01 1.955087482929229736e-01 3.336076810956001282e-02 -1.786155700683593750e-01 1.145754661411046982e-02 -1.259516924619674683e-01 -1.422720700502395630e-01 -1.795538216829299927e-01 2.692470848560333252e-01 -1.992669552564620972e-01 2.773811221122741699e-01 -1.097692400217056274e-01 6.357330828905105591e-02 -1.238143146038055420e-01 -1.037473902106285095e-01
1.137921512126922607e-01 -2.306947670876979828e-02 1.305633634328842163e-01 -6.779631227254867554e-02 -1.289737075567245483e-01 4.636120423674583435e-02 2.092620134353637695e-01 1.173698306083679199e-01 -1.786422133445739746e-01 5.295344162732362747e-03 -5.712953209877014160e-01 7.920874655246734619e-02 2.690789401531219482e-01 -4.602446686476469040e-03 1.188924536108970642e-01 -4.773851111531257629e-02 -2.178541868925094604e-01 -2.491457164287567139e-01 -2.796288579702377319e-02 -3.635548800230026245e-02 -1.936147063970565796e-01 1.741167604923248291e-01 -1.472841501235961914e-01 -2.518135607242584229e-01 -4.000192508101463318e-03 1.978528499603271484e-01 -1.985334903001785278e-01 1.873640865087509155e-01 -2.129057496786117554e-01 -4.947514086961746216e-02 -7.707217335700988770e-02 -5.613057315349578857e-02
1.588366180658340454e-01 -4.141348600387573242e-02 -2.333041429519653320e-01 1.072979792952537537e-01 -3.415185585618019104e-02 -2.419940680265426636e-01 -7.427828013896942139e-02 -1.318276077508926392e-01 -1.090429574251174927e-01 -2.008951753377914429e-01 -1.564912647008895874e-01 -7.532015442848205566e-03 2.186639606952667236e-01 -2.899058759212493896e-01 2.260105460882186890e-01 1.324664205312728882e-01 -5.902380496263504028e-02 -3.236194252967834473e-01 -1.440487653017044067e-01 1.663152873516082764e-01 -1.414320468902587891e-01 1.813520044088363647e-01 1.871017180383205414e-02 -1.891660392284393311e-01 3.358365595340728760e-02 2.889024019241333008e-01 5.071695521473884583e-02 -1.468788683414459229e-01 -1.635418236255645752e-01 2.364888936281204224e-01 -1.525621563196182251e-01 -2.947375476360321045e-01
7.461866736412048340e-02 1.101159080862998962e-01 -4.299648404121398926e-01 -3.345683515071868896e-01 5.202696099877357483e-02 -4.079349040985107422e-01 1.451922357082366943e-01 -4.310781508684158325e-02 -8.903241902589797974e-02 1.019469089806079865e-02 -2.117402404546737671e-01 -7.012511044740676880e-02 1.798183768987655640e-01 -4.446457326412200928e-02 2.636505961418151855e-01 5.142262578010559082e-02 1.088475510478019714e-01 -4.493503645062446594e-02 -7.209033705294132233e-03 -1.507145613431930542e-01 -1.114000976085662842e-01 -1.880768090486526489e-01 -6.575664877891540527e-02 1.126690302044153214e-02 -1.095931828022003174e-01 -2.902004420757293701e-01 -4.630187526345252991e-02 1.213528513908386230e-01 -3.287492990493774414e-01 -1.300337165594100952e-01 -3.530244901776313782e-02 -3.159373998641967773e-02
2.295961976051330566e-01 -6.720915436744689941e-02 -1.203647702932357788e-01 -3.087942004203796387e-01 -1.097422838211059570e-01 -3.000372461974620819e-02 -2.470085583627223969e-02 -2.255524247884750366e-01 -2.636534869670867920e-01 2.947325706481933594e-01 -1.886003017425537109e-01 -2.188409268856048584e-01 7.608363777399063110e-02 -2.597679793834686279e-01 3.388092815876007080e-01 7.268091291189193726e-02 1.065532341599464417e-01 -9.129377454519271851e-02 -1.230550035834312439e-01 1.092003136873245239e-01 -2.217790782451629639e-01 4.299185797572135925e-02 -5.997610464692115784e-02 -1.774187982082366943e-01 -6.687667220830917358e-02 -2.570330798625946045e-01 2.885617911815643311e-01 3.784533217549324036e-02 -1.686417013406753540e-01 -2.012369781732559204e-02 1.347250193357467651e-01 1.471120119094848633e-02
1.937865912914276123e-01 -2.232843786478042603e-01 9.054372459650039673e-02 -9.985272586345672607e-02 -2.272306233644485474e-01 -2.110321074724197388e-01 9.103298932313919067e-02 -1.885831169784069061e-02 2.941368520259857178e-01 1.002986505627632141e-01 -1.830680668354034424e-01 3.312724530696868896e-01 2.817962765693664551e-01 -3.088977932929992676e-02 2.575376033782958984e-01 1.812959909439086914e-01 -5.445681139826774597e-02 2.139655500650405884e-02 -1.302849501371383667e-01 -6.272505223751068115e-02 -1.080789715051651001e-01 1.433022320270538330e-01 3.217336535453796387e-02 6.926747411489486694e-02 -8.651413023471832275e-03 -1.534912735223770142e-01 -2.053337991237640381e-01 6.572625786066055298e-02 -2.948394715785980225e-01 2.003540992736816406e-01 -3.260971307754516602e-01 -6.567259877920150757e-02
3.378678560256958008e-01 -1.043253093957901001e-01 1.907453238964080811e-01 9.617246687412261963e-02 -7.097549736499786377e-03 -4.390669465065002441e-01 2.565658092498779297e-01 -1.302276849746704102e-01 -5.068254098296165466e-02 -7.619151473045349121e-02 -2.653698027133941650e-01 1.336287260055541992e-01 3.168090581893920898e-01 -1.299661397933959961e-01 -6.663268804550170898e-02 4.939587414264678955e-02 -9.159870445728302002e-02 -1.543292850255966187e-01 -1.370409429073333740e-01 1.688546538352966309e-01 -4.583648219704627991e-02 2.615403234958648682e-01 -2.594726160168647766e-02 -5.077210068702697754e-02 -2.702455408871173859e-02 -1.189931854605674744e-01 -1.134844645857810974e-01 -6.133336573839187622e-02 -3.562674671411514282e-02 3.799153268337249756e-01 4.161756485700607300e-02 2.828427590429782867e-02
2.294131219387054443e-01 -1.964478343725204468e-01 -2.432386875152587891e-01 -1.625024080276489258e-01 1.935593783855438232e-02 -1.366219669580459595e-01 7.995815575122833252e-02 -2.283406853675842285e-01 -1.638790667057037354e-01 1.035122275352478027e-01 -1.560557782649993896e-01 -4.594849422574043274e-02 3.150656223297119141e-01 -1.801923364400863647e-01 1.695558726787567139e-01 4.007034003734588623e-02 1.403157711029052734e-01 -1.021607741713523865e-01 -3.839746117591857910e-02 1.149552389979362488e-01 1.128966808319091797e-01 6.264912337064743042e-02 -1.082155480980873108e-01 -2.941535115242004395e-01 8.287071436643600464e-02 -3.240768313407897949e-01 -7.895190268754959106e-02 3.634466230869293213e-01 2.127799987792968750e-01 1.003618612885475159e-01 1.498555671423673630e-02 2.323619127273559570e-01
2.121398001909255981e-01 2.427596412599086761e-02 8.068905770778656006e-02 -8.648921549320220947e-02 -1.063505038619041443e-01 -2.370236366987228394e-01 -1.675164997577667236e-01 -3.597934544086456299e-02 1.345418393611907959e-02 1.042583025991916656e-02 -5.895027890801429749e-02 2.860576510429382324e-01 9.782493114471435547e-02 -3.451935350894927979e-01 1.920655816793441772e-01 -5.568039417266845703e-02 -7.292246818542480469e-02 -1.698171794414520264e-01 -1.269215792417526245e-01 1.964770853519439697e-01 -9.979482740163803101e-02 1.979757994413375854e-01 1.150851696729660034e-01 -2.389126867055892944e-01 -9.721534699201583862e-02 -5.118905901908874512e-01 4.859095066785812378e-02 1.988611668348312378e-01 -1.684521883726119995e-01 1.756437569856643677e-01 6.016464531421661377e-02 6.838328391313552856e-02
2.893281877040863037e-01 -2.319624833762645721e-02 -2.603381127119064331e-02 -1.235768049955368042e-01 -4.439754039049148560e-02 -3.074199855327606201e-01 1.731767058372497559e-01 6.540523841977119446e-03 3.013697685673832893e-03 5.307313427329063416e-02 -9.987560659646987915e-02 3.776512145996093750e-01 3.068577051162719727e-01 -9.341894090175628662e-02 2.768325805664062500e-01 5.680327117443084717e-02 -1.236943528056144714e-01 -1.030466854572296143e-01 -2.904767394065856934e-01 1.412667781114578247e-01 -1.147524267435073853e-01 3.154363110661506653e-02 -2.153224311769008636e-03 -1.800196468830108643e-01 3.420635126531124115e-03 -2.283723056316375732e-01 2.475100010633468628e-01 3.246639668941497803e-01 -8.082008361816406250e-02 1.047838479280471802e-02 1.325726956129074097e-01 -1.234521940350532532e-01
-7.283505052328109741e-02 7.420238107442855835e-02 -1.713728010654449463e-01 -2.556899189949035645e-01 -4.514726810157299042e-03 -3.310156464576721191e-01 -5.834149941802024841e-02 -2.937541902065277100e-01 3.058469295501708984e-02 2.825326919555664062e-01 -9.862869977951049805e-02 -1.258198022842407227e-01 2.099976241588592529e-01 -1.474064886569976807e-01 1.976549178361892700e-01 1.554490923881530762e-01 9.225470572710037231e-02 -1.495169941335916519e-02 2.214098162949085236e-02 1.185391619801521301e-01 -2.262484747916460037e-03 9.955526888370513916e-02 -6.810102146118879318e-03 -3.754534991458058357e-03 -3.690226972103118896e-01 -1.375863105058670044e-01 -4.656322300434112549e-02 1.445037871599197388e-01 -4.475131630897521973e-01 -9.603808075189590454e-02 -1.124431118369102478e-01 -1.619657725095748901e-01
2.633016370236873627e-02 -1.400404274463653564e-01 -5.049411579966545105e-02 2.341848425567150116e-02 -1.162002533674240112e-01 -3.581869602203369141e-01 1.301709115505218506e-01 2.907151170074939728e-02 -1.786641478538513184e-01 1.414042711257934570e-01 -1.763864904642105103e-01 1.082838997244834900e-01 8.020269125699996948e-02 -4.876111075282096863e-02 1.050705928355455399e-02 8.354478515684604645e-03 -2.363525182008743286e-01 -2.969252169132232666e-01 2.074685841798782349e-01 -8.417777717113494873e-02 -1.668075621128082275e-01 3.207289874553680420e-01 8.726629614830017090e-02 -1.179932579398155212e-01 -2.297136038541793823e-01 1.152087897062301636e-01 -1.575670540332794189e-01 2.226469814777374268e-01 -1.549250483512878418e-01 1.297020763158798218e-01 -4.012343883514404297e-01 -1.569191813468933105e-01
2.072848528623580933e-01 -1.159218475222587585e-01 -1.585799008607864380e-01 -1.702028065919876099e-01 1.219914928078651428e-01 -3.595083057880401611e-01 1.514539271593093872e-01 -2.778006196022033691e-01 -2.427777796983718872e-01 9.895890951156616211e-02 -1.571424752473831177e-01 1.684950292110443115e-01 2.580644786357879639e-01 -1.344366222620010376e-01 -1.277999859303236008e-02 1.646758764982223511e-01 -6.376244127750396729e-02 -8.465465158224105835e-02 5.776888225227594376e-03 2.145987898111343384e-01 1.147273927927017212e-01 3.310600519180297852e-01 -1.386345326900482178e-01 -2.774646282196044922e-01 -2.244840189814567566e-02 -8.925098925828933716e-02 -5.582422763109207153e-02 2.147786766290664673e-01 6.868599355220794678e-02 1.473812907934188843e-01 5.009370297193527222e-02 2.202657014131546021e-01
-1.018964918330311775e-03 3.879281133413314819e-02 -8.968302607536315918e-02 5.745983123779296875e-02 1.316457837820053101e-01 -2.001769989728927612e-01 3.529319465160369873e-01 -1.740403324365615845e-01 -1.428546160459518433e-01 -1.606532931327819824e-02 1.348787248134613037e-01 -2.601981163024902344e-01 1.398061811923980713e-01 -3.129038810729980469e-01 2.829740345478057861e-01 4.290744066238403320e-01 -6.745906174182891846e-02 9.273728728294372559e-02 -1.702906340360641479e-01 3.071857094764709473e-01 7.089440524578094482e-02 -5.938074737787246704e-02 -1.476479601114988327e-02 -7.525567710399627686e-02 -8.755033463239669800e-02 -2.099692970514297485e-01 -2.015801668167114258e-01 1.857504546642303467e-01 -5.513405799865722656e-02 -7.346280664205551147e-02 -2.607735339552164078e-03 -2.055723220109939575e-02
2.717581093311309814e-01 -7.596687227487564087e-02 -9.776253253221511841e-02 -4.476115107536315918e-02 -2.549942210316658020e-02 -2.609592676162719727e-01 1.942417919635772705e-01 -6.657782942056655884e-02 -2.241188734769821167e-01 -1.536724250763654709e-02 -2.827913165092468262e-01 3.279872536659240723e-01 1.137642934918403625e-01 -1.356370747089385986e-01 1.785211414098739624e-01 -3.406291455030441284e-02 3.448063135147094727e-02 -1.670327782630920410e-01 -1.781571358442306519e-01 1.360670328140258789e-01 -1.093333661556243896e-01 7.228594040498137474e-04 1.474429666996002197e-01 -1.344923228025436401e-01 -2.653220593929290771e-01 -2.421583235263824463e-01 2.201582342386245728e-01 4.251510202884674072e-01 -1.507810968905687332e-02 6.880038976669311523e-02 -1.363936904817819595e-02 -3.146415576338768005e-02
-1.139105260372161865e-01 1.176344379782676697e-01 4.039069637656211853e-02 -2.180882543325424194e-01 -1.979628205299377441e-01 -3.195058703422546387e-01 1.873647719621658325e-01 3.905549645423889160e-02 1.595643907785415649e-01 2.081367522478103638e-01 -3.206705302000045776e-02 2.409292906522750854e-01 4.664756059646606445e-01 -1.474149227142333984e-01 -3.231778740882873535e-02 4.178723692893981934e-02 6.448198575526475906e-03 -1.911891549825668335e-01 8.998053148388862610e-03 9.129234403371810913e-02 -6.662260740995407104e-02 2.033920586109161377e-01 -2.422901056706905365e-02 -2.694084048271179199e-01 1.068383082747459412e-01 -3.574869930744171143e-01 -1.321824342012405396e-01 2.236916869878768921e-01 6.445489078760147095e-02 -2.240387722849845886e-02 -2.045978978276252747e-02 1.814006455242633820e-02
5.494664236903190613e-02 -8.874468505382537842e-02 2.731776051223278046e-02 -2.706001400947570801e-01 -1.951745152473449707e-01 -2.119505256414413452e-01 1.659499406814575195e-01 9.929893910884857178e-02 -4.634984210133552551e-02 1.596652865409851074e-01 -8.347715437412261963e-02 2.571842968463897705e-01 1.790463328361511230e-01 -3.421169519424438477e-01 3.200820982456207275e-01 -4.888982698321342468e-02 4.385502263903617859e-02 3.301943838596343994e-02 8.071245625615119934e-03 -1.465334743261337280e-01 -8.756995946168899536e-02 5.187255144119262695e-02 -1.900101602077484131e-01 -2.518926262855529785e-01 1.918502151966094971e-01 2.218886315822601318e-01 -3.714043498039245605e-01 5.265387520194053650e-02 -2.338626831769943237e-01 -1.537815332412719727e-01 2.015558443963527679e-02 7.481341715902090073e-03
3.991263508796691895e-01 -1.856495589017868042e-01 7.127719372510910034e-02 2.067983895540237427e-01 -8.049455285072326660e-02 -1.923582404851913452e-01 1.257776767015457153e-01 1.676202714443206787e-01 -1.755161024630069733e-02 -1.898352354764938354e-01 -4.772372543811798096e-01 2.010748237371444702e-01 2.687443792819976807e-01 -1.817942112684249878e-01 2.269427105784416199e-02 1.804512739181518555e-01 -1.163264587521553040e-01 -2.577697113156318665e-02 -1.091869473457336426e-01 2.058079093694686890e-01 -7.917279750108718872e-02 1.148181483149528503e-01 -7.592686917632818222e-03 -1.649820953607559204e-01 -1.784532517194747925e-02 8.720623701810836792e-02 -7.870198041200637817e-02 2.478280365467071533e-01 -9.704454243183135986e-02 -1.264800876379013062e-01 8.895453810691833496e-02 6.355588883161544800e-02
-7.506562024354934692e-02 -1.803397834300994873e-01 -1.242463886737823486e-01 1.511211246252059937e-01 -2.241548597812652588e-01 -1.617600172758102417e-01 -2.788427285850048065e-02 -1.861371845006942749e-01 -1.518992036581039429e-01 -1.332347542047500610e-01 -2.090821713209152222e-01 -7.803951948881149292e-02 3.219808042049407959e-01 -1.005919650197029114e-01 4.540494084358215332e-01 1.925277709960937500e-01 -7.291514426469802856e-02 -2.804942727088928223e-01 1.545810401439666748e-01 -1.237031891942024231e-01 4.135323222726583481e-03 2.914904057979583740e-01 1.069349870085716248e-01 1.828114874660968781e-02 -1.237533614039421082e-01 1.936427354812622070e-01 -5.982002615928649902e-02 4.330944642424583435e-02 -2.144348174333572388e-01 1.332169920206069946e-01 -4.403674975037574768e-02 -1.421400457620620728e-01
-2.956043928861618042e-02 -1.254290938377380371e-01 -1.723890602588653564e-01 -2.015863507986068726e-01 -3.315468728542327881e-01 -2.401871979236602783e-01 -1.814203262329101562e-01 -2.848052382469177246e-01 -6.285865604877471924e-02 1.096863225102424622e-01 -1.276185512542724609e-01 -3.284073621034622192e-02 7.839551568031311035e-02 -2.982025742530822754e-01 4.412124678492546082e-02 2.873917222023010254e-01 1.853594090789556503e-03 -1.887804418802261353e-01 -2.852779626846313477e-02 -6.198606267571449280e-02 2.061649113893508911e-01 1.237241253256797791e-01 2.852798067033290863e-02 9.132393635809421539e-03 -2.448999881744384766e-01 3.724482282996177673e-02 -1.607177257537841797e-01 2.370497435331344604e-01 -3.725296556949615479e-01 1.041923984885215759e-01 1.625103652477264404e-01 -1.789208501577377319e-03
2.459235638380050659e-01 9.946589916944503784e-02 -2.755972146987915039e-01 -3.331147432327270508e-01 6.681625545024871826e-02 -1.258229017257690430e-01 -7.092320919036865234e-02 -2.136210948228836060e-01 1.636825054883956909e-01 6.720322370529174805e-02 -7.629037648439407349e-02 -3.224582374095916748e-01 3.280178010463714600e-01 -1.439791023731231689e-01 9.614049643278121948e-02 3.345976769924163818e-01 1.035512536764144897e-01 7.765572518110275269e-02 -1.580442041158676147e-01 -5.081456527113914490e-02 1.791051477193832397e-01 -6.349062919616699219e-02 7.333009969443082809e-03 -1.832675635814666748e-01 -3.718649223446846008e-02 -1.341652572154998779e-01 -9.596168249845504761e-02 2.398525923490524292e-01 -1.960284858942031860e-01 1.402895450592041016e-01 -3.536900877952575684e-02 -1.468767076730728149e-01
9.456153027713298798e-03 -1.824831813573837280e-01 -2.910962104797363281e-01 -1.145596280694007874e-01 -2.882499992847442627e-01 -1.314841955900192261e-01 2.417356073856353760e-01 -8.298047631978988647e-02 -1.184381823986768723e-02 1.701463386416435242e-02 -1.654863208532333374e-01 -2.572899162769317627e-01 2.029044330120086670e-01 -2.267674505710601807e-01 2.196484208106994629e-01 2.036912739276885986e-01 -2.442450523376464844e-01 -3.855856135487556458e-02 2.339489758014678955e-01 1.264675855636596680e-01 -5.432827025651931763e-02 -8.676891028881072998e-02 9.258999675512313843e-02 -3.965308144688606262e-02 -8.663765341043472290e-02 1.774435117840766907e-02 2.161663472652435303e-01 3.140272200107574463e-01 -1.664915829896926880e-01 2.994027733802795410e-01 1.278680749237537384e-02 5.939441174268722534e-02
2.530693262815475464e-02 -1.131353378295898438e-01 -9.107219427824020386e-02 -2.394065409898757935e-01 -2.345309853553771973e-01 -2.794373333454132080e-01 1.124510672525502741e-04 -1.845958828926086426e-02 2.308775484561920166e-01 8.806684613227844238e-02 -1.114225015044212341e-01 2.533833980560302734e-01 2.492193281650543213e-01 -1.166457161307334900e-01 2.476874291896820068e-01 1.832369416952133179e-01 -2.299910485744476318e-01 8.478282392024993896e-02 -1.505658030509948730e-01 8.852131664752960205e-02 -1.929186731576919556e-01 1.551294624805450439e-01 1.654347777366638184e-01 1.350781917572021484e-01 1.717686206102371216e-01 -1.581933051347732544e-01 -1.086814105510711670e-01 1.056878343224525452e-01 -3.591993451118469238e-01 2.430809661746025085e-02 -2.423828840255737305e-01 1.258436590433120728e-01
-6.272646598517894745e-03 9.667230397462844849e-02 -1.878760010004043579e-01 -1.322634965181350708e-01 -2.721500098705291748e-01 -1.490750014781951904e-01 4.226136803627014160e-01 -1.617005467414855957e-01 -1.088529080152511597e-01 1.122982949018478394e-01 -1.074505522847175598e-01 -6.620771437883377075e-02 4.326711893081665039e-01 -2.397977858781814575e-01 8.346641063690185547e-02 -2.107663005590438843e-01 2.215306758880615234e-01 7.788881659507751465e-02 1.129642943851649761e-03 1.134295165538787842e-01 -1.208427846431732178e-01 4.731621593236923218e-02 -1.368686258792877197e-01 -2.573787868022918701e-01 6.197390612214803696e-04 -1.009026691317558289e-01 -1.906114816665649414e-01 1.555737257003784180e-01 -2.816485054790973663e-02 1.832590103149414062e-01 2.318497560918331146e-02 -1.576051414012908936e-01
1.158079355955123901e-01 -9.651499241590499878e-02 -2.229558527469635010e-01 -2.261177748441696167e-01 -8.857776224613189697e-02 -2.691881358623504639e-01 5.114373564720153809e-02 1.008736491203308105e-01 -1.952750831842422485e-01 -1.966715324670076370e-03 -1.987683586776256561e-02 1.832115501165390015e-01 1.825532913208007812e-01 -1.936578303575515747e-01 -1.328986138105392456e-01 1.370103657245635986e-01 -1.171469092369079590e-01 -8.477554656565189362e-03 -1.971296668052673340e-01 5.314675718545913696e-02 -3.760357499122619629e-01 1.330887526273727417e-01 2.244892716407775879e-01 -2.764910161495208740e-01 -1.731156557798385620e-01 -2.106494903564453125e-01 -6.993006169795989990e-02 2.621473073959350586e-01 5.378215014934539795e-02 2.463839203119277954e-01 -2.204373031854629517e-01 -4.891406744718551636e-02
1.843692809343338013e-01 9.830445796251296997e-02 -1.549144927412271500e-02 -3.056123387068510056e-03 1.204889640212059021e-01 -2.210109084844589233e-01 3.268356919288635254e-01 -1.828551441431045532e-01 -1.032721996307373047e-01 1.300446093082427979e-01 -1.692102402448654175e-01 3.190169334411621094e-01 2.795684635639190674e-01 -1.667179763317108154e-01 2.333058863878250122e-01 1.531199924647808075e-02 6.162729859352111816e-02 -1.636320799589157104e-01 -2.695876657962799072e-01 1.073286533355712891e-01 9.108162485063076019e-03 1.515283584594726562e-01 -1.615832149982452393e-01 -8.117009699344635010e-02 2.180871963500976562e-01 -1.203984394669532776e-01 8.509849756956100464e-02 3.950640857219696045e-01 -1.504245996475219727e-01 2.187784574925899506e-02 1.197466850280761719e-01 -2.326240390539169312e-02
2.414384633302688599e-01 1.366782933473587036e-01 -8.420176059007644653e-02 5.405215173959732056e-02 1.351125985383987427e-01 -2.926497459411621094e-01 -4.342753812670707703e-02 -9.909411519765853882e-02 5.136251449584960938e-02 3.615897148847579956e-02 -8.542492985725402832e-02 -5.877131596207618713e-02 -9.913643822073936462e-03 -4.515379667282104492e-01 1.927179843187332153e-01 2.115147411823272705e-01 -4.907973110675811768e-02 -2.335527986288070679e-01 4.038168117403984070e-02 -2.520937621593475342e-01 -2.880281507968902588e-01 3.496310412883758545e-01 -1.071433499455451965e-01 -3.527455776929855347e-02 -1.802959144115447998e-01 -2.654636502265930176e-01 -1.036604046821594238e-01 6.104259938001632690e-02 -8.027049154043197632e-02 -9.498016536235809326e-02 -1.441987603902816772e-01 5.548520386219024658e-02
1.345582865178585052e-02 -3.011443838477134705e-02 -3.402967453002929688e-01 8.026397787034511566e-03 8.887071907520294189e-02 -1.202072873711585999e-01 1.177543103694915771e-01 -2.117151468992233276e-01 -1.253868341445922852e-01 -1.429740041494369507e-01 -2.029484659433364868e-01 4.489768296480178833e-03 2.509778738021850586e-01 -2.821457982063293457e-01 1.703113913536071777e-01 1.978626102209091187e-01 -2.343204021453857422e-01 -3.175798058509826660e-01 -3.206733167171478271e-01 2.802298218011856079e-02 7.293792814016342163e-02 9.310439229011535645e-02 -7.811712473630905151e-02 -1.724332123994827271e-01 -5.296563729643821716e-02 3.548247516155242920e-01 -7.588253170251846313e-02 -1.583419367671012878e-02 -6.388877332210540771e-02 1.946539580821990967e-01 -1.104601770639419556e-01 -1.256718784570693970e-01
8.156070113182067871e-02 -1.914693862199783325e-01 -7.524406164884567261e-02 8.300147950649261475e-02 -4.350642859935760498e-02 -1.803334057331085205e-01 1.836221665143966675e-03 -1.760445386171340942e-01 -2.467805445194244385e-01 2.206866890192031860e-01 1.035659685730934143e-01 3.382018208503723145e-01 2.550535798072814941e-01 -1.868120580911636353e-01 -1.661487855017185211e-02 1.412080079317092896e-01 -9.042030572891235352e-02 -1.753464341163635254e-01 -1.616599112749099731e-01 4.262350499629974365e-01 3.600810468196868896e-02 2.926038503646850586e-01 -8.467430621385574341e-02 -3.098119497299194336e-01 -1.065995451062917709e-02 -9.239343926310539246e-03 2.887787856161594391e-02 1.919844746589660645e-01 1.264386624097824097e-02 2.160880416631698608e-01 -2.382534742355346680e-02 4.171741008758544922e-02
-4.655953869223594666e-02 -7.383119314908981323e-02 4.941011965274810791e-02 -9.920384734869003296e-03 -1.217197440564632416e-02 -4.308094978332519531e-01 -4.272248223423957825e-02 -5.792671814560890198e-02 -6.300940364599227905e-02 2.689299285411834717e-01 -2.804289162158966064e-01 -2.082806229591369629e-01 1.709404438734054565e-01 -5.207344517111778259e-02 2.254922986030578613e-01 2.779839336872100830e-01 1.075806617736816406e-01 -1.691252887248992920e-01 -2.127591371536254883e-01 1.536011844873428345e-01 1.815399378538131714e-01 1.673165410757064819e-01 7.754624634981155396e-02 1.339140981435775757e-01 -8.534265309572219849e-02 5.253180488944053650e-02 -5.103560630232095718e-03 4.734412580728530884e-02 -1.039555147290229797e-01 -2.682627737522125244e-01 -3.570075035095214844e-01 -1.551633924245834351e-01
3.229196965694427490e-01 -6.537003815174102783e-02 2.512132376432418823e-02 -5.924828723073005676e-02 1.068779360502958298e-02 -2.820183150470256805e-02 7.922109961509704590e-02 1.077437400817871094e-01 -1.727784238755702972e-02 -2.170304208993911743e-01 -4.022960960865020752e-01 2.387254871428012848e-02 3.541994690895080566e-01 -3.469700515270233154e-01 -5.455667153000831604e-02 6.462813913822174072e-02 8.441451191902160645e-02 -2.860080264508724213e-02 9.873946011066436768e-02 1.327665597200393677e-01 2.846050262451171875e-02 1.986271291971206665e-01 2.445589303970336914e-01 -2.724114954471588135e-01 1.818472743034362793e-01 -4.070241004228591919e-02 -9.117667376995086670e-02 2.963631749153137207e-01 -3.617457300424575806e-02 -1.074750870466232300e-01 -1.096806228160858154e-01 2.008567452430725098e-01
2.470304518938064575e-01 5.162976309657096863e-02 2.362347990274429321e-01 -2.247527688741683960e-01 6.675642728805541992e-02 -2.203323692083358765e-01 1.478551328182220459e-01 -3.529853224754333496e-01 5.374838039278984070e-02 -8.938433974981307983e-02 1.218551322817802429e-01 -2.158309333026409149e-02 3.641412258148193359e-01 -3.948922753334045410e-01 1.288590580224990845e-01 1.718340441584587097e-02 -1.989870667457580566e-01 -6.438320036977529526e-03 1.042040213942527771e-01 9.690951555967330933e-02 -1.546874269843101501e-02 3.197007626295089722e-02 -8.325225859880447388e-02 -1.273303925991058350e-01 9.313733130693435669e-02 5.782963708043098450e-02 -2.340547144412994385e-01 9.930071979761123657e-02 -2.890381775796413422e-02 3.425241634249687195e-02 -3.177613615989685059e-01 1.869781911373138428e-01
2.537653744220733643e-01 -6.092330813407897949e-02 -9.023651480674743652e-02 -1.294852495193481445e-01 -1.995507925748825073e-01 -3.732581436634063721e-01 1.610527485609054565e-01 -5.671756342053413391e-02 -1.917690597474575043e-02 -5.185520648956298828e-02 -9.373814612627029419e-02 2.308500856161117554e-01 4.532728344202041626e-02 -1.708993017673492432e-01 1.135395318269729614e-01 -9.993091970682144165e-02 -1.963098943233489990e-01 -1.619589515030384064e-02 1.301880087703466415e-02 3.201830983161926270e-01 1.107250899076461792e-02 2.461224347352981567e-01 2.739604935050010681e-02 -1.483101993799209595e-01 1.211492158472537994e-02 -7.381256669759750366e-02 -2.232964485883712769e-01 5.240792036056518555e-01 5.802795663475990295e-02 7.026510685682296753e-02 -6.371897459030151367e-02 1.095440089702606201e-01
-5.089921876788139343e-02 7.551576197147369385e-02 1.412197202444076538e-02 -2.292160987854003906e-01 -2.660082876682281494e-01 4.051752854138612747e-03 -9.952150285243988037e-03 9.183618426322937012e-02 8.632516860961914062e-02 1.388683766126632690e-01 -1.119266077876091003e-01 -2.299948595464229584e-02 2.009608745574951172e-01 4.109822213649749756e-03 2.023967802524566650e-01 2.965452373027801514e-01 -2.231253832578659058e-01 -1.341588497161865234e-01 -4.422266781330108643e-02 4.011586308479309082e-01 -1.064778044819831848e-01 2.782096862792968750e-01 -1.402106434106826782e-01 -4.089497923851013184e-01 7.385483384132385254e-02 -1.940910937264561653e-03 -3.054873347282409668e-01 1.036562994122505188e-01 5.041684955358505249e-02 -6.712829694151878357e-03 1.331560462713241577e-01 -1.200482398271560669e-01
1.168271079659461975e-01 -1.730090379714965820e-01 -2.176227234303951263e-02 -5.294347554445266724e-02 7.593574374914169312e-02 -3.216529786586761475e-01 1.568811386823654175e-01 -6.943531334400177002e-02 2.685011923313140869e-01 2.862771451473236084e-01 -1.744828969240188599e-01 6.200862582772970200e-03 -7.013927400112152100e-02 -1.193154528737068176e-01 1.935859024524688721e-01 4.479771107435226440e-02 2.822964824736118317e-02 -2.224657982587814331e-01 1.440336704254150391e-01 4.440570622682571411e-02 -5.954335629940032959e-02 1.142392084002494812e-01 -2.851421833038330078e-01 -5.443865656852722168e-01 -1.760669797658920288e-01 -2.317459508776664734e-02 -1.052705124020576477e-01 1.603401750326156616e-01 6.492788344621658325e-02 -1.716989129781723022e-01 1.146636251360177994e-02 -4.353317990899085999e-02
-1.348846703767776489e-01 -3.768804715946316719e-03 -2.619217336177825928e-01 4.545152932405471802e-02 -1.987840980291366577e-01 -2.435014210641384125e-02 2.219274193048477173e-01 -2.539549171924591064e-01 -7.087133824825286865e-02 1.237193569540977478e-01 -1.333149820566177368e-01 -1.555825471878051758e-01 3.674204349517822266e-01 -1.117951497435569763e-01 4.260948672890663147e-02 2.169969379901885986e-01 -1.985660344362258911e-01 1.201682388782501221e-01 1.853004097938537598e-01 1.767197847366333008e-01 -9.511940926313400269e-02 1.087906882166862488e-01 -5.950760096311569214e-02 7.089456170797348022e-02 1.925891339778900146e-01 2.353429980576038361e-02 1.210255175828933716e-01 3.492755293846130371e-01 -2.296348065137863159e-01 1.651681959629058838e-01 -3.028804361820220947e-01 6.036132201552391052e-02
7.135153748095035553e-03 2.007514983415603638e-01 -1.125465612858533859e-02 7.083678990602493286e-02 1.342694759368896484e-01 -4.364528656005859375e-01 1.592890322208404541e-01 -3.569616004824638367e-02 -1.534174233675003052e-01 5.909544974565505981e-02 -1.625419408082962036e-01 2.052722424268722534e-01 1.791685670614242554e-01 -3.083559870719909668e-01 4.014619588851928711e-01 1.142133120447397232e-02 1.489935815334320068e-01 -2.285716235637664795e-01 -4.684916511178016663e-02 1.458215117454528809e-01 -5.683701485395431519e-02 1.859957128763198853e-01 -1.546163260936737061e-01 -1.171013489365577698e-01 3.764502704143524170e-02 -1.034140586853027344e-01 1.270337402820587158e-01 3.117373883724212646e-01 -4.309631511569023132e-02 8.663026988506317139e-02 1.519746631383895874e-01 6.347990036010742188e-02
-3.503343835473060608e-02 -1.662366092205047607e-01 -9.203081578016281128e-02 1.246050521731376648e-01 -2.763098478317260742e-01 -3.981385827064514160e-01 9.335394203662872314e-02 6.357789784669876099e-02 -1.406327039003372192e-01 2.220678627490997314e-01 -3.165520429611206055e-01 -6.730401515960693359e-02 1.291040480136871338e-01 -2.866265773773193359e-01 8.852264285087585449e-02 2.304815948009490967e-01 -1.556911617517471313e-01 -1.075940802693367004e-01 2.283321171998977661e-01 -5.971895530819892883e-02 -1.538783907890319824e-01 5.470807850360870361e-02 8.940837532281875610e-02 -3.973371535539627075e-02 -2.735797874629497528e-02 2.721270620822906494e-01 1.496358364820480347e-01 2.803410887718200684e-01 -2.685031667351722717e-02 2.464737743139266968e-01 -1.832782477140426636e-02 -2.374612912535667419e-02
-6.654316931962966919e-02 -7.720588892698287964e-02 -1.186078488826751709e-01 -4.973067343235015869e-02 6.098599731922149658e-02 -1.006907448172569275e-01 1.394404917955398560e-01 -2.055461704730987549e-01 2.760235071182250977e-01 2.243582457304000854e-01 1.303440034389495850e-01 7.981546223163604736e-02 3.052049875259399414e-01 -3.673197329044342041e-01 3.363490402698516846e-01 6.896089017391204834e-02 -7.195521891117095947e-02 5.748744308948516846e-02 2.042530477046966553e-01 -4.555782303214073181e-02 -5.787552148103713989e-02 -8.761045336723327637e-02 7.918968051671981812e-02 -3.766752183437347412e-01 -2.313850075006484985e-02 6.283133476972579956e-02 -6.775017082691192627e-02 1.444847285747528076e-01 -2.994597256183624268e-01 -1.248997598886489868e-01 -3.228570893406867981e-02 -2.322682440280914307e-01
1.914426982402801514e-01 -1.329948902130126953e-01 2.235743552446365356e-01 -1.172002404928207397e-01 2.586718462407588959e-02 -2.072592824697494507e-01 2.805464863777160645e-01 6.782884150743484497e-02 3.408382087945938110e-02 1.821585185825824738e-02 -2.676042318344116211e-01 1.210780218243598938e-01 2.601037323474884033e-01 -1.632994711399078369e-01 1.494123786687850952e-01 -5.783876776695251465e-02 -1.719354838132858276e-01 -1.683188080787658691e-01 -6.107664480805397034e-02 4.419583678245544434e-01 -1.343812942504882812e-01 8.093597739934921265e-02 -1.039427798241376877e-02 -1.354583650827407837e-01 -1.988253146409988403e-01 -6.025404855608940125e-02 1.442052572965621948e-01 9.235882759094238281e-02 -5.570220202207565308e-02 -2.351035624742507935e-01 -2.429201751947402954e-01 2.395034730434417725e-01
1.553458869457244873e-01 -7.407328113913536072e-03 -4.785327613353729248e-01 -8.642724901437759399e-02 1.043483614921569824e-01 -6.676540523767471313e-02 2.805571854114532471e-01 -2.634011209011077881e-01 -1.548454314470291138e-01 3.077769875526428223e-01 1.200591921806335449e-01 -1.032050885260105133e-02 1.393806189298629761e-01 -3.505529761314392090e-01 2.941198945045471191e-01 1.709752827882766724e-01 -1.332474648952484131e-01 -9.253692626953125000e-02 9.061314910650253296e-02 8.276646025478839874e-03 7.163726538419723511e-02 -6.992570124566555023e-03 -1.790069043636322021e-02 -2.231852710247039795e-01 -2.461826205253601074e-01 -2.786065451800823212e-02 -1.084842160344123840e-01 1.004429459571838379e-01 -7.683333754539489746e-02 6.007861718535423279e-02 -3.972313553094863892e-02 -1.980965770781040192e-02
-4.028448835015296936e-03 2.161911129951477051e-01 6.874486058950424194e-02 1.376627385616302490e-02 -7.672806829214096069e-02 7.759466767311096191e-02 1.884972304105758667e-01 8.613067120313644409e-02 2.912124693393707275e-01 -1.729284971952438354e-01 -4.476383328437805176e-01 1.280649453401565552e-01 2.409163415431976318e-01 -2.644783258438110352e-01 1.830905079841613770e-01 1.415614038705825806e-01 6.108543835580348969e-03 -2.208140194416046143e-01 3.888265788555145264e-02 2.355518192052841187e-01 -1.591420769691467285e-01 2.731657028198242188e-01 -5.615707859396934509e-02 -3.305107355117797852e-02 4.025994241237640381e-02 -1.429033428430557251e-01 9.316410869359970093e-02 2.005324661731719971e-01 -1.022886335849761963e-01 1.158955171704292297e-01 9.715467691421508789e-02 -2.572508454322814941e-01
-5.583136528730392456e-02 6.034472584724426270e-02 -3.539356868714094162e-03 -8.899060636758804321e-02 3.860435634851455688e-02 -3.880609273910522461e-01 2.751668095588684082e-01 2.593031153082847595e-02 -6.953036785125732422e-02 1.792281419038772583e-01 2.463616803288459778e-02 4.982560873031616211e-02 2.673081159591674805e-01 -2.727071046829223633e-01 4.156556427478790283e-01 -1.150842979550361633e-01 1.531787216663360596e-01 -6.110297888517379761e-02 7.974187284708023071e-02 4.597856476902961731e-02 -1.778951138257980347e-01 1.327775865793228149e-01 -3.298245966434478760e-01 2.054571872577071190e-03 2.884344570338726044e-02 -1.594616323709487915e-01 -1.212239414453506470e-01 3.141588568687438965e-01 -9.857875853776931763e-02 1.347140781581401825e-02 2.041181623935699463e-01 2.436319598928093910e-03
1.119790747761726379e-01 1.180995106697082520e-01 8.065875619649887085e-02 -7.256679236888885498e-02 -2.612906098365783691e-01 7.662221789360046387e-02 1.533355712890625000e-01 -2.013382688164710999e-02 -3.442155197262763977e-02 -3.043875098228454590e-01 -5.040142536163330078e-01 2.180745601654052734e-01 2.415543347597122192e-01 -1.483299136161804199e-01 2.997196018695831299e-01 -6.565252691507339478e-02 -1.032458320260047913e-01 -2.259684354066848755e-01 -1.527857035398483276e-01 5.253303796052932739e-02 -2.257578372955322266e-01 -1.365150045603513718e-02 -1.698402464389801025e-01 -6.359756737947463989e-02 5.460467562079429626e-02 -1.101304125040769577e-02 -1.534589976072311401e-01 1.588500738143920898e-01 -1.482363492250442505e-01 8.258246816694736481e-03 -1.171740218997001648e-01 -1.850365251302719116e-01
1.640701442956924438e-01 2.036242000758647919e-02 8.773308247327804565e-02 -1.432466208934783936e-01 6.531374901533126831e-02 -8.256667107343673706e-02 3.926702141761779785e-01 -2.577153742313385010e-01 6.382854282855987549e-02 8.836751803755760193e-03 9.548147767782211304e-02 2.695688977837562561e-03 3.060460686683654785e-01 -3.621653616428375244e-01 1.840759813785552979e-01 2.257681936025619507e-01 -1.368880420923233032e-01 -1.833759844303131104e-01 -3.095607459545135498e-02 2.188638299703598022e-01 -4.104682430624961853e-02 1.933544278144836426e-01 -4.774026572704315186e-02 -1.329811066389083862e-01 2.064544707536697388e-02 -9.146463125944137573e-02 2.599080502986907959e-01 -1.916142255067825317e-01 -2.428616583347320557e-01 -1.283260714262723923e-02 -3.963407874107360840e-02 2.361436188220977783e-01
2.443870306015014648e-01 -2.805059552192687988e-01 6.248177960515022278e-02 -3.427768126130104065e-02 -2.563252449035644531e-01 -2.244664132595062256e-01 2.635040879249572754e-01 -2.703145891427993774e-02 2.581915557384490967e-01 -1.356476079672574997e-02 -2.438725680112838745e-01 1.336594521999359131e-01 1.651102751493453979e-01 5.645866692066192627e-02 3.476041257381439209e-01 2.423712313175201416e-01 -7.604531943798065186e-02 1.282717734575271606e-01 -1.394758224487304688e-01 -2.603990025818347931e-02 -2.202911078929901123e-01 1.578639149665832520e-01 1.819341629743576050e-02 1.810635998845100403e-02 -3.527842834591865540e-02 -2.411324381828308105e-01 -1.242913305759429932e-01 9.193602949380874634e-02 -2.118743211030960083e-01 1.546278595924377441e-01 -1.930718272924423218e-01 -1.010408774018287659e-01
1.327338963747024536e-01 -3.919224441051483154e-02 -8.619073778390884399e-02 7.042655348777770996e-02 -2.132099568843841553e-01 -1.737633645534515381e-01 1.172991320490837097e-01 6.250798702239990234e-02 -2.388936728239059448e-01 6.457521021366119385e-02 -1.826846748590469360e-01 -5.921615660190582275e-02 1.908299475908279419e-01 6.650051474571228027e-02 4.199950098991394043e-01 4.447522014379501343e-02 -3.182924985885620117e-01 -3.232970833778381348e-02 -1.407402753829956055e-01 -2.334416806697845459e-01 -5.189540982246398926e-02 2.810923159122467041e-01 8.318830281496047974e-03 -1.282469034194946289e-01 -3.013772368431091309e-01 1.343569457530975342e-01 -2.710537314414978027e-01 -3.548885462805628777e-03 -2.685699462890625000e-01 -4.620726034045219421e-02 -1.308157388120889664e-02 1.616360694169998169e-01
3.666307032108306885e-01 -1.318879276514053345e-01 6.546938419342041016e-02 -1.743852049112319946e-01 4.919733479619026184e-02 -3.025179207324981689e-01 2.568034268915653229e-02 -9.551717340946197510e-02 -1.234464198350906372e-01 6.001150701195001602e-03 -2.610842324793338776e-02 1.019428744912147522e-01 1.991269290447235107e-01 -1.106026698835194111e-03 2.179865539073944092e-01 1.089881956577301025e-01 -4.050270915031433105e-01 -1.229841858148574829e-01 -2.534397542476654053e-01 1.273451298475265503e-01 -3.139869309961795807e-03 1.635840386152267456e-01 1.551144123077392578e-01 -3.702983856201171875e-01 2.716974169015884399e-02 -3.054056167602539062e-01 1.450607180595397949e-01 1.115332767367362976e-01 2.797856694087386131e-03 -7.839565724134445190e-02 4.956371337175369263e-02 -2.640928514301776886e-02
2.152416408061981201e-01 -6.856641918420791626e-02 -9.414692968130111694e-02 -2.551390826702117920e-01 -3.479014337062835693e-02 -2.865757644176483154e-01 1.097012087702751160e-01 -8.138902485370635986e-02 -5.796094983816146851e-02 1.359924972057342529e-01 -2.082812488079071045e-01 2.711347639560699463e-01 3.264960944652557373e-01 -1.368733793497085571e-01 9.919644892215728760e-02 3.950726985931396484e-02 -8.782435208559036255e-02 -8.437485992908477783e-02 -2.376061864197254181e-02 5.145926401019096375e-02 4.511094465851783752e-02 2.123343795537948608e-01 -3.600753098726272583e-02 -3.505304753780364990e-01 1.713642664253711700e-02 -2.847232520580291748e-01 -8.155697584152221680e-02 4.134684801101684570e-01 1.078108102083206177e-01 8.282318711280822754e-02 1.154943555593490601e-01 1.319384276866912842e-01
3.558130562305450439e-01 -8.298338949680328369e-02 -6.623015552759170532e-02 3.196626305580139160e-01 -2.609924226999282837e-02 -2.791827619075775146e-01 -1.106884796172380447e-02 -2.369398325681686401e-01 -2.291327546117827296e-04 1.125417351722717285e-01 -3.382136523723602295e-01 1.043068245053291321e-01 1.919462680816650391e-01 -3.084388934075832367e-02 -9.811174124479293823e-02 2.187454998493194580e-01 -2.661977708339691162e-01 -8.842267096042633057e-02 -1.206494960933923721e-02 1.616411209106445312e-01 -4.725626111030578613e-02 1.820370107889175415e-01 -2.305625677108764648e-01 -8.105183392763137817e-02 -1.001960933208465576e-01 -2.330754138529300690e-02 -3.533805534243583679e-02 7.269593328237533569e-02 -2.106966823339462280e-01 2.939160466194152832e-01 2.081738412380218506e-01 2.375481650233268738e-02
4.273112118244171143e-01 2.212137430906295776e-01 -1.170190274715423584e-01 -1.437381654977798462e-01 -1.134063303470611572e-02 -2.490808814764022827e-01 8.529600501060485840e-02 -1.148861050605773926e-01 -1.031055077910423279e-01 5.844413861632347107e-02 -1.835501343011856079e-01 -9.470518678426742554e-02 2.519555687904357910e-01 4.669503122568130493e-02 7.727051526308059692e-02 -1.048163697123527527e-01 -3.030646741390228271e-01 -8.899334818124771118e-02 3.895477578043937683e-02 1.987100839614868164e-01 -6.619179248809814453e-02 2.473569363355636597e-01 -3.235543370246887207e-01 -7.857995480298995972e-02 -2.136739343404769897e-01 1.777447760105133057e-02 -1.500314325094223022e-01 9.223697707056999207e-03 -2.145917266607284546e-01 2.495657205581665039e-01 -8.790699392557144165e-02 -1.015800386667251587e-01
-2.954124473035335541e-02 4.406349360942840576e-02 -1.819441020488739014e-01 -2.041827440261840820e-01 -6.371542811393737793e-02 -2.040002495050430298e-01 2.240291424095630646e-02 -8.404588699340820312e-02 -2.301837652921676636e-01 5.842737480998039246e-02 -4.093107953667640686e-02 1.022616773843765259e-01 1.108445599675178528e-01 -1.870500296354293823e-01 1.959827989339828491e-01 2.861731648445129395e-01 -9.574838727712631226e-02 -3.215932846069335938e-01 2.383521199226379395e-01 -1.548374891281127930e-01 -1.882590353488922119e-01 5.837443470954895020e-02 7.714278995990753174e-02 -2.822714447975158691e-01 -2.049246728420257568e-01 1.328952610492706299e-02 -1.344773322343826294e-01 1.271214485168457031e-01 -2.224918305873870850e-01 3.372644186019897461e-01 -2.419858276844024658e-01 -1.302493512630462646e-01
3.609023690223693848e-01 1.065136957913637161e-02 1.419765204191207886e-01 -2.169625610113143921e-01 1.736845523118972778e-01 -5.942371115088462830e-02 9.251520037651062012e-02 1.169799417257308960e-01 1.736078262329101562e-01 1.341664325445890427e-02 -3.464725017547607422e-01 1.355417221784591675e-01 3.057094812393188477e-01 -2.166297882795333862e-01 2.269481681287288666e-02 3.533197641372680664e-01 -1.682014316320419312e-01 4.095456376671791077e-02 1.048446446657180786e-01 2.085224837064743042e-01 6.475005298852920532e-02 1.260987576097249985e-02 -6.785194575786590576e-02 -3.076253235340118408e-01 -1.842211484909057617e-01 9.315212815999984741e-02 -1.399597227573394775e-01 6.782146543264389038e-02 -5.372234433889389038e-02 1.705761104822158813e-01 3.879311680793762207e-02 1.538560092449188232e-01
2.296579331159591675e-01 2.093594707548618317e-02 -5.113347247242927551e-02 -2.496660649776458740e-01 -1.102037057280540466e-01 -2.353535890579223633e-01 -6.718512624502182007e-02 -2.593251876533031464e-02 1.114961951971054077e-01 -2.103804349899291992e-01 -3.321629762649536133e-01 1.412853151559829712e-01 3.884575963020324707e-01 7.999716699123382568e-02 -9.217605926096439362e-03 2.622004151344299316e-01 -1.817369461059570312e-01 -1.275322288274765015e-01 6.690754741430282593e-02 2.819630205631256104e-01 -6.280046701431274414e-02 2.289084345102310181e-01 8.735927194356918335e-02 -1.533575206995010376e-01 -1.950950026512145996e-01 -9.057432413101196289e-02 2.060944288969039917e-01 1.356251537799835205e-01 -9.934626519680023193e-02 1.650964021682739258e-01 -1.108372807502746582e-01 1.368160247802734375e-01
2.822021842002868652e-01 6.483856588602066040e-03 1.661415398120880127e-01 -1.431404352188110352e-01 3.793027484789490700e-03 -3.445591628551483154e-01 -6.769628077745437622e-02 1.217919886112213135e-01 -2.048949599266052246e-01 5.778272077441215515e-02 4.887011647224426270e-02 1.459596604108810425e-01 3.877286016941070557e-01 -2.208774685859680176e-01 3.223999440670013428e-01 1.159040629863739014e-01 -1.422877162694931030e-01 2.797068841755390167e-02 -2.803112566471099854e-01 9.623353928327560425e-02 -1.636676341295242310e-01 -5.533426254987716675e-02 1.048958580940961838e-02 -5.204056287766434252e-05 2.642653286457061768e-01 -2.154310978949069977e-02 2.923897467553615570e-02 2.557335197925567627e-01 2.208611071109771729e-01 9.952715784311294556e-02 -1.164181753993034363e-01 3.084557689726352692e-02
1.094155684113502502e-01 2.263864427804946899e-01 -1.542801260948181152e-01 -3.393604159355163574e-01 -2.396089583635330200e-01 -3.089104294776916504e-01 1.047732532024383545e-01 -1.037406027317047119e-01 -1.040714830160140991e-01 4.529398679733276367e-02 1.248211488127708435e-01 6.093929335474967957e-02 1.652324050664901733e-01 -1.291796416044235229e-01 2.342503368854522705e-01 1.724856048822402954e-01 -1.441209167242050171e-01 -3.772615641355514526e-02 1.259747147560119629e-01 2.272053509950637817e-01 1.990311965346336365e-02 9.346688538789749146e-02 1.156720519065856934e-01 6.588737666606903076e-02 -7.460263371467590332e-02 1.560253202915191650e-01 -2.941389083862304688e-01 4.527045786380767822e-01 5.957901477813720703e-02 6.881638616323471069e-02 -1.155549585819244385e-01 -5.381121486425399780e-02
2.368147969245910645e-01 -1.093571335077285767e-01 -8.611848205327987671e-02 -3.575620651245117188e-01 2.544165402650833130e-02 -3.565153107047080994e-02 1.292230635881423950e-01 6.199794262647628784e-02 1.733930110931396484e-01 3.258344531059265137e-01 -2.153767049312591553e-01 5.908694118261337280e-02 2.036927789449691772e-01 7.683803886175155640e-02 4.657121002674102783e-02 4.703915864229202271e-02 -3.234747424721717834e-02 -3.768382370471954346e-01 -2.798441052436828613e-01 7.114832848310470581e-02 9.416496008634567261e-02 1.675624549388885498e-01 8.690306544303894043e-02 -1.845388263463973999e-01 -1.534583568572998047e-01 -3.863426670432090759e-02 -1.627563834190368652e-01 6.281456351280212402e-02 -1.240174658596515656e-02 3.931439220905303955e-01 -1.437138915061950684e-01 -2.276778779923915863e-02
-1.000859960913658142e-01 -4.034310206770896912e-02 -7.523049600422382355e-03 -1.803587377071380615e-02 -2.727321088314056396e-01 -2.037256211042404175e-01 2.334027923643589020e-02 -2.890727221965789795e-01 1.412114053964614868e-01 5.903431214392185211e-03 2.642636559903621674e-02 6.383827328681945801e-02 3.524469211697578430e-02 -4.482295811176300049e-01 1.495376825332641602e-01 1.028020903468132019e-01 2.775271609425544739e-02 -4.384590387344360352e-01 -7.345173507928848267e-02 -5.989326909184455872e-02 -2.889833152294158936e-01 1.734206080436706543e-01 -1.497613489627838135e-01 7.364742457866668701e-02 -8.962976932525634766e-02 1.154916360974311829e-01 -2.211269438266754150e-01 1.724274307489395142e-01 -1.029280424118041992e-01 6.642305105924606323e-02 -2.544866204261779785e-01 -7.028858363628387451e-02
-1.261064112186431885e-01 1.496387086808681488e-02 -2.078422605991363525e-01 -1.698979884386062622e-01 -2.605000734329223633e-01 1.363010890781879425e-02 2.393172979354858398e-01 -1.855956763029098511e-01 -5.795022472739219666e-02 5.952006578445434570e-02 -2.208591103553771973e-01 3.094820305705070496e-02 1.699164211750030518e-01 -1.199099272489547729e-01 8.882199972867965698e-02 7.477241754531860352e-02 -1.992034465074539185e-01 2.422403246164321899e-01 7.630950957536697388e-02 2.983119487762451172e-01 3.335609659552574158e-02 2.051239013671875000e-01 -1.466839015483856201e-01 -1.439684927463531494e-01 -3.303428739309310913e-02 -7.263066619634628296e-02 -3.307617008686065674e-01 4.085590243339538574e-01 -1.476768702268600464e-01 5.970789864659309387e-02 -1.666315346956253052e-01 -1.556933373212814331e-01
5.295071005821228027e-01 5.507462099194526672e-02 -5.927672609686851501e-02 -1.639369726181030273e-01 -1.042003333568572998e-01 -1.014706343412399292e-01 -1.631879247725009918e-02 1.112260371446609497e-01 1.495157778263092041e-01 -1.120941042900085449e-01 -3.542509078979492188e-01 1.197698041796684265e-01 1.135467439889907837e-01 8.402731269598007202e-03 1.389642804861068726e-01 1.796772629022598267e-01 -1.721116900444030762e-01 -6.763852387666702271e-02 3.660856559872627258e-02 3.117190599441528320e-01 4.846505448222160339e-02 2.466637343168258667e-01 -1.947642415761947632e-01 -2.176875621080398560e-01 -7.887102663516998291e-02 1.218229904770851135e-01 -2.298463433980941772e-01 1.221082285046577454e-01 -1.371478438377380371e-01 1.026108562946319580e-01 5.479338765144348145e-02 -1.035858467221260071e-01
1.781973801553249359e-02 7.710338383913040161e-02 -1.191212534904479980e-01 8.750691264867782593e-02 2.891080975532531738e-01 7.820250093936920166e-02 6.835656613111495972e-02 -2.500205338001251221e-01 -1.406368911266326904e-01 8.808957040309906006e-02 -2.166910097002983093e-02 6.875072419643402100e-02 1.987913846969604492e-01 -1.700539886951446533e-01 2.994009256362915039e-01 4.489940702915191650e-01 -1.636497080326080322e-01 -1.239847540855407715e-01 -2.120649516582489014e-01 1.678936481475830078e-01 -6.959068030118942261e-02 3.382617831230163574e-01 -1.375591903924942017e-01 9.251796454191207886e-02 -3.222689032554626465e-01 -9.416364133358001709e-03 -4.748826846480369568e-02 1.574698239564895630e-01 -1.253213286399841309e-01 -3.413864597678184509e-02 -1.105192974209785461e-01 -2.140481024980545044e-02
3.583579957485198975e-01 2.552556097507476807e-01 -1.146545410156250000e-01 -3.966120630502700806e-02 -1.748729264363646507e-03 -4.399736225605010986e-01 2.511203289031982422e-01 -6.463644653558731079e-02 -5.535236746072769165e-02 -7.349892985075712204e-03 -1.510914713144302368e-01 -2.136549949645996094e-01 1.781298816204071045e-01 4.707590490579605103e-02 1.857257783412933350e-01 3.629312664270401001e-02 -3.352504074573516846e-01 5.597956478595733643e-02 1.212508082389831543e-01 1.359473019838333130e-01 -4.513348266482353210e-02 6.304918974637985229e-02 -9.131762385368347168e-02 -5.937554687261581421e-02 -1.641280949115753174e-01 1.318435221910476685e-01 -2.570824325084686279e-01 1.005435883998870850e-01 -1.057206839323043823e-01 2.696944177150726318e-01 -1.321150083094835281e-02 -1.354227960109710693e-01
9.428184479475021362e-02 -1.318203657865524292e-01 -1.361813545227050781e-01 1.328571438789367676e-01 8.434598892927169800e-02 -2.095634490251541138e-01 1.904854327440261841e-01 -1.672586947679519653e-01 -1.781763583421707153e-01 1.330510526895523071e-01 7.395598292350769043e-02 -1.896790266036987305e-01 2.444060891866683960e-01 -3.241318762302398682e-01 1.953231990337371826e-01 1.189211159944534302e-01 6.559020280838012695e-02 1.176573559641838074e-01 -7.720695436000823975e-02 1.768322139978408813e-01 6.730794161558151245e-02 -8.985510468482971191e-02 -2.224920094013214111e-01 -3.809178471565246582e-01 -2.848018705844879150e-01 -1.256836801767349243e-01 -2.281890809535980225e-01 1.697480827569961548e-01 -1.391710638999938965e-01 4.861037805676460266e-02 -2.252881079912185669e-01 -3.741332143545150757e-02
1.102759763598442078e-01 4.716577753424644470e-02 -2.325269579887390137e-01 -2.918933629989624023e-01 -2.270070090889930725e-02 -3.633348047733306885e-01 -1.100186910480260849e-02 -3.176178038120269775e-01 -1.097574830055236816e-02 1.674634516239166260e-01 -1.279707066714763641e-02 -2.643703520298004150e-01 3.337207436561584473e-01 -1.260787695646286011e-01 1.453989595174789429e-01 1.412997245788574219e-01 6.615180522203445435e-02 1.121074194088578224e-03 -2.010575979948043823e-01 7.045613974332809448e-02 2.615253068506717682e-02 9.030857682228088379e-02 -8.893563412129878998e-03 -1.139119341969490051e-01 -3.796818554401397705e-01 -1.818644106388092041e-01 -5.084376782178878784e-02 2.912606671452522278e-02 -2.323139160871505737e-01 -7.612308859825134277e-02 9.006969630718231201e-03 -1.845276206731796265e-01
2.124284356832504272e-01 -6.154875829815864563e-02 9.330581873655319214e-03 -2.561161816120147705e-01 -3.986162245273590088e-01 -2.328256368637084961e-01 5.139619484543800354e-02 -1.223844382911920547e-02 3.398217558860778809e-01 -2.311702221632003784e-01 -1.317508220672607422e-01 -2.118813339620828629e-03 2.886996269226074219e-01 -6.909166113473474979e-04 8.328244090080261230e-02 2.471059560775756836e-01 -1.599523872137069702e-01 3.904671221971511841e-02 -1.586619466543197632e-01 1.373211145401000977e-01 -7.868704944849014282e-02 1.470452994108200073e-01 7.797060906887054443e-02 -9.265875071287155151e-02 -4.290983825922012329e-02 -7.189453393220901489e-02 8.837094157934188843e-02 2.517949044704437256e-01 -2.257887125015258789e-01 1.926554590463638306e-01 -1.568441241979598999e-01 1.653679609298706055e-01
6.150286644697189331e-02 -1.039963439106941223e-01 -8.105328679084777832e-02 -9.493298828601837158e-02 4.214217513799667358e-02 -3.776253461837768555e-01 1.781425178050994873e-01 -1.838928312063217163e-01 -1.984085887670516968e-01 1.595235466957092285e-01 -2.244676053524017334e-01 2.513283789157867432e-01 -1.190121769905090332e-01 -1.042305827140808105e-01 1.896055489778518677e-01 -3.791391849517822266e-02 -8.702713251113891602e-02 -4.095160365104675293e-01 7.014603167772293091e-02 2.015282213687896729e-02 -7.987323403358459473e-02 4.312888532876968384e-02 1.780661642551422119e-01 -3.424113392829895020e-01 5.991562828421592712e-02 -2.836790680885314941e-02 2.619124390184879303e-02 2.116904594004154205e-03 -3.092899620532989502e-01 9.965531527996063232e-02 -6.906910240650177002e-02 -2.566461861133575439e-01
-4.497173428535461426e-02 1.528629194945096970e-02 -1.201984062790870667e-01 -1.275587975978851318e-01 3.151675686240196228e-02 -3.923225402832031250e-02 4.043010249733924866e-02 -1.847449988126754761e-01 1.257597953081130981e-01 1.851151585578918457e-01 -5.893541499972343445e-02 -3.343539834022521973e-01 2.601965665817260742e-01 -1.386317163705825806e-01 2.101637423038482666e-01 3.490620255470275879e-01 -1.817065477371215820e-01 -2.744969129562377930e-01 8.363300561904907227e-02 6.502454727888107300e-02 -2.583267092704772949e-01 1.819423437118530273e-01 -3.064322769641876221e-01 1.018942221999168396e-01 -7.952450215816497803e-02 1.686816066503524780e-01 -2.815957367420196533e-01 2.093552350997924805e-01 -3.903326019644737244e-02 1.208524331450462341e-01 -9.846267104148864746e-02 -5.485809594392776489e-02
8.167462795972824097e-02 -3.311396762728691101e-02 -4.592501744627952576e-02 -1.299200654029846191e-01 -1.840116679668426514e-01 -4.005217850208282471e-01 1.626274734735488892e-01 -2.723765559494495392e-02 -1.730726361274719238e-01 8.066538721323013306e-02 -1.120975315570831299e-01 7.631885260343551636e-02 5.048647895455360413e-02 -1.847157329320907593e-01 1.185308471322059631e-01 1.133643463253974915e-02 -1.331946104764938354e-01 -2.556120753288269043e-01 1.420882344245910645e-01 -6.764636933803558350e-02 -2.726911902427673340e-01 1.947068572044372559e-01 1.011232063174247742e-01 -4.414367675781250000e-02 -2.308273166418075562e-01 2.573650777339935303e-01 -1.485796272754669189e-01 2.411122620105743408e-01 -1.932021826505661011e-01 1.288032531738281250e-01 -3.346167504787445068e-01 -2.194871157407760620e-01
3.561953604221343994e-01 1.753485202789306641e-01 5.323165623849490657e-06 -2.085662633180618286e-01 1.581980735063552856e-01 -1.644509285688400269e-01 2.791017591953277588e-01 1.058484837412834167e-01 9.713042527437210083e-02 1.241305842995643616e-01 4.803776368498802185e-02 -2.936618924140930176e-01 2.830263078212738037e-01 -2.081400901079177856e-01 1.868066340684890747e-01 4.744157791137695312e-01 1.787069812417030334e-02 8.218194544315338135e-02 -5.797197669744491577e-02 8.549809455871582031e-02 7.480099052190780640e-02 2.052665948867797852e-01 6.422765552997589111e-02 -2.222954183816909790e-01 -8.723040670156478882e-02 8.083157241344451904e-02 -2.221938595175743103e-02 1.601714789867401123e-01 -1.587755605578422546e-02 3.200570354238152504e-03 -6.195879075676202774e-03 -3.631107136607170105e-02
1.534546911716461182e-01 5.541542544960975647e-02 6.243456527590751648e-02 -2.323441654443740845e-01 -1.873254403471946716e-02 -9.868125617504119873e-02 4.110388159751892090e-01 -1.094378903508186340e-01 -6.069003045558929443e-02 -5.391049757599830627e-02 -5.418081581592559814e-02 -2.847057301551103592e-03 3.329421877861022949e-01 -3.903430402278900146e-01 -5.728416610509157181e-03 8.624661713838577271e-02 1.025332361459732056e-01 -1.531722396612167358e-01 1.415192782878875732e-01 3.294831812381744385e-01 -3.001789562404155731e-03 1.837787181138992310e-01 -1.491377130150794983e-02 -2.188473939895629883e-01 -7.344889640808105469e-02 -3.027441203594207764e-01 7.282232493162155151e-02 5.045748129487037659e-02 -9.792823344469070435e-02 7.497263699769973755e-02 -9.890472888946533203e-02 2.643958032131195068e-01
1.029061302542686462e-01 -1.572574675083160400e-02 1.818546950817108154e-01 8.727115392684936523e-02 -1.790556162595748901e-01 -2.717492282390594482e-01 -5.604325607419013977e-02 -2.632684111595153809e-01 8.574395626783370972e-02 2.762275338172912598e-01 -1.745954900979995728e-01 -2.332087010145187378e-01 2.410142123699188232e-01 -2.201298624277114868e-01 3.895755708217620850e-01 2.284273803234100342e-01 5.462044104933738708e-02 -6.762867793440818787e-03 -2.104098200798034668e-01 6.692254543304443359e-02 -3.253214433789253235e-02 6.693208217620849609e-02 6.399982422590255737e-02 -1.799769699573516846e-03 -9.857140481472015381e-02 2.229557633399963379e-01 5.808548629283905029e-02 5.571597069501876831e-02 -1.893939375877380371e-01 -1.809112727642059326e-01 -2.995748817920684814e-01 -7.371531426906585693e-02
2.838441729545593262e-01 2.539008259773254395e-01 -4.440228641033172607e-02 -3.354862704873085022e-02 1.744448579847812653e-02 3.997779265046119690e-02 -9.860583394765853882e-02 -2.936401367187500000e-01 -1.377449482679367065e-01 2.486463785171508789e-01 -8.149222470819950104e-03 1.921552047133445740e-02 1.784529685974121094e-01 -3.441170454025268555e-01 3.383362293243408203e-01 2.048616856336593628e-01 2.786708176136016846e-01 7.000790443271398544e-03 -9.173104912042617798e-02 -1.344344615936279297e-01 -1.868855059146881104e-01 2.217823565006256104e-01 -1.148530095815658569e-01 -1.298968046903610229e-01 -1.491999067366123199e-02 -1.256142854690551758e-01 -9.826319292187690735e-03 2.171570956707000732e-01 -5.103902518749237061e-02 -5.504394695162773132e-02 -2.304497063159942627e-01 1.603581458330154419e-01
1.001988500356674194e-01 1.576611399650573730e-01 -2.456038296222686768e-01 -4.833948984742164612e-02 -2.340795844793319702e-01 -2.148825079202651978e-01 7.696732878684997559e-02 -2.344983443617820740e-02 -5.048030987381935120e-02 -7.400612533092498779e-02 2.902593649923801422e-02 5.055490508675575256e-02 1.472528427839279175e-01 -3.894468843936920166e-01 2.336545884609222412e-01 2.177328318357467651e-01 -1.657737344503402710e-01 -2.184026539325714111e-01 -1.066885143518447876e-02 -2.205254137516021729e-01 -1.545136421918869019e-01 -1.555470377206802368e-01 -1.289128363132476807e-01 -3.176058083772659302e-02 -1.657665818929672241e-01 2.580178380012512207e-01 -2.043240964412689209e-01 1.091429404914379120e-02 -2.011507451534271240e-01 1.959177553653717041e-01 -3.054331541061401367e-01 1.027093455195426941e-01
1.114339604973793030e-01 -1.237043440341949463e-01 1.436302363872528076e-01 1.436422616243362427e-01 -1.124832406640052795e-02 -1.799796372652053833e-01 3.202142715454101562e-01 -1.865680068731307983e-01 2.901452034711837769e-02 -1.202225312590599060e-02 -2.145064175128936768e-01 -1.654203832149505615e-01 -1.496833115816116333e-01 -3.300220668315887451e-01 3.500391542911529541e-01 -2.371275871992111206e-01 -1.729196310043334961e-01 -1.602278947830200195e-01 3.187968581914901733e-02 -3.417925164103507996e-02 -2.684562206268310547e-01 1.600403189659118652e-01 1.333427280187606812e-01 -5.045609548687934875e-02 -9.288540482521057129e-02 8.827345818281173706e-02 -4.019924998283386230e-02 2.223265916109085083e-01 -2.225485742092132568e-01 9.587389230728149414e-02 -2.717161178588867188e-01 3.053619340062141418e-02
-1.408572942018508911e-01 -2.213669568300247192e-02 2.567103877663612366e-02 -1.409334838390350342e-01 -1.515573561191558838e-01 -3.844548761844635010e-01 1.183053944259881973e-02 -6.105236336588859558e-02 -1.751002818346023560e-01 -8.125956356525421143e-02 4.069842398166656494e-03 1.007218807935714722e-01 2.362680882215499878e-01 -1.899882107973098755e-01 2.310305237770080566e-01 1.848341338336467743e-02 -9.186600148677825928e-02 -2.755025327205657959e-01 1.474053859710693359e-01 -8.496876806020736694e-02 -2.013554573059082031e-01 2.463430315256118774e-01 3.352318331599235535e-02 3.794245794415473938e-02 -1.722531020641326904e-01 2.076892703771591187e-01 -1.439630836248397827e-01 1.266247034072875977e-01 -2.671592235565185547e-01 1.848263144493103027e-01 -3.346075415611267090e-01 -2.174906581640243530e-01
2.292513251304626465e-01 4.424140229821205139e-02 1.137517392635345459e-02 1.483681648969650269e-01 5.812640860676765442e-02 -2.507408559322357178e-01 1.552359163761138916e-01 -2.213690727949142456e-01 -8.384777605533599854e-02 -1.688706576824188232e-01 -1.615042984485626221e-01 3.228766024112701416e-01 3.694196343421936035e-01 -1.938496083021163940e-01 2.298275530338287354e-01 2.045299112796783447e-01 3.422001376748085022e-02 -5.024882778525352478e-02 -1.398201137781143188e-01 2.634825184941291809e-02 -1.433556973934173584e-01 2.190914601087570190e-01 -2.170592844486236572e-01 -2.349309474229812622e-01 1.466852519661188126e-02 -2.355050891637802124e-01 9.933993965387344360e-02 2.030105888843536377e-01 -3.710539638996124268e-02 5.219068005681037903e-02 2.090398371219635010e-01 7.251842878758907318e-03
3.110477626323699951e-01 -9.618630260229110718e-02 -1.792100667953491211e-01 -2.112304419279098511e-01 1.141233816742897034e-01 1.560414396226406097e-02 2.288403660058975220e-01 -7.668655365705490112e-02 -8.404042571783065796e-02 1.499463319778442383e-01 -2.818394303321838379e-01 2.480084002017974854e-01 8.651036024093627930e-02 7.445503026247024536e-02 1.806087344884872437e-01 2.412456870079040527e-01 4.137970134615898132e-02 -3.892341256141662598e-01 -1.486487388610839844e-01 7.100755348801612854e-03 2.910003997385501862e-02 8.146370947360992432e-02 -7.866227626800537109e-02 -1.461017727851867676e-01 -4.610700532793998718e-02 -7.685526460409164429e-02 -2.387712746858596802e-01 2.029518187046051025e-01 -4.108349233865737915e-02 3.206311166286468506e-01 -1.649604886770248413e-01 1.519696563482284546e-01
1.743947416543960571e-01 -1.892413944005966187e-02 -6.214202567934989929e-02 -6.012136489152908325e-02 6.703685224056243896e-02 7.324811071157455444e-02 7.653252035379409790e-02 1.440937817096710205e-01 2.618341445922851562e-01 -2.877033948898315430e-01 -2.663656175136566162e-01 1.592910438776016235e-01 1.508947610855102539e-01 -3.681059777736663818e-01 2.499306499958038330e-01 1.513170897960662842e-01 1.484236400574445724e-02 -2.272502779960632324e-01 -1.559868752956390381e-01 2.685720920562744141e-01 -1.867732778191566467e-02 4.118048772215843201e-02 -2.096577584743499756e-01 -1.869784444570541382e-01 1.467653661966323853e-01 -6.238004937767982483e-02 4.815993830561637878e-02 2.323890328407287598e-01 -2.155613601207733154e-01 -1.455417424440383911e-01 -1.563738286495208740e-01 -1.756114661693572998e-01
1.579170972108840942e-01 1.875884681940078735e-01 2.193388529121875763e-02 8.823446929454803467e-02 -3.003257140517234802e-02 -1.400972902774810791e-01 2.448467761278152466e-01 -2.541010081768035889e-01 -3.075627684593200684e-01 3.316700756549835205e-01 -3.107231855392456055e-01 8.487439155578613281e-02 9.498169273138046265e-02 -2.320268154144287109e-01 1.903153508901596069e-01 9.716603904962539673e-02 1.385955512523651123e-01 -8.301707357168197632e-02 -2.588303759694099426e-02 8.899580687284469604e-02 -1.729780063033103943e-02 1.943413615226745605e-01 -1.653483510017395020e-01 -3.464910089969635010e-01 2.004784792661666870e-01 -2.755158953368663788e-02 -5.219103023409843445e-02 2.033638209104537964e-01 -5.743397027254104614e-02 1.860843449831008911e-01 1.235555633902549744e-01 1.063487529754638672e-01
-1.656511425971984863e-01 -6.890640407800674438e-02 -9.275936335325241089e-02 6.202074885368347168e-02 -6.660488992929458618e-02 -3.535084128379821777e-01 4.361175000667572021e-02 2.024260461330413818e-01 -8.892840147018432617e-02 4.520336538553237915e-02 -2.209075540304183960e-02 -1.606941781938076019e-02 1.005086302757263184e-01 -2.019024044275283813e-01 2.918936908245086670e-01 1.149319559335708618e-01 -1.565409153699874878e-01 -1.331313103437423706e-01 -1.969405412673950195e-01 3.530162870883941650e-01 -1.644512265920639038e-01 2.552069425582885742e-01 -6.809475272893905640e-02 -2.611734271049499512e-01 1.603251844644546509e-01 -1.346683800220489502e-01 -1.787695139646530151e-01 6.644365191459655762e-02 -2.223624736070632935e-01 -1.332351416349411011e-01 3.079548180103302002e-01 -1.009864583611488342e-01
-2.482296526432037354e-02 -3.160884678363800049e-01 -1.988400518894195557e-01 -6.798132508993148804e-02 -2.990288138389587402e-01 -9.009908884763717651e-03 -7.812277972698211670e-02 -1.737275719642639160e-01 -1.926963403820991516e-02 1.299347579479217529e-01 -1.959941536188125610e-01 -3.022127747535705566e-01 2.695671021938323975e-01 -1.567013561725616455e-01 2.969145774841308594e-01 2.801195681095123291e-01 -2.291649281978607178e-01 4.063596576452255249e-02 1.897292137145996094e-01 1.150594353675842285e-01 -5.388294905424118042e-02 1.494453102350234985e-01 1.871969923377037048e-02 -1.121654212474822998e-01 -1.354922503232955933e-01 1.074568554759025574e-01 7.056601345539093018e-02 3.505920171737670898e-01 -1.095615550875663757e-01 7.654657214879989624e-02 -3.744534775614738464e-02 6.664914079010486603e-03
2.856993377208709717e-01 -4.400394856929779053e-02 -5.887560173869132996e-02 6.463346630334854126e-02 -1.646114289760589600e-01 2.636872231960296631e-02 6.582512706518173218e-02 9.365231730043888092e-03 -3.153511285781860352e-01 2.100119143724441528e-01 -7.812961004674434662e-03 2.785196602344512939e-01 2.092531472444534302e-01 -2.741797566413879395e-01 2.276794761419296265e-01 3.362148627638816833e-02 -1.662315279245376587e-01 -6.067658774554729462e-03 -3.259545192122459412e-02 2.322090864181518555e-01 -1.685437709093093872e-01 2.105752527713775635e-01 1.439768821001052856e-01 -2.972579002380371094e-01 -8.098095655441284180e-02 -2.718625664710998535e-01 1.408972740173339844e-01 2.735221087932586670e-01 9.306558966636657715e-02 -9.670182317495346069e-02 -1.607016623020172119e-01 1.630614628084003925e-03
1.186736002564430237e-01 1.926472410559654236e-02 3.642048686742782593e-02 2.482616901397705078e-02 -2.969781495630741119e-02 2.127533964812755585e-02 3.426329195499420166e-01 2.761958539485931396e-01 7.456175982952117920e-02 8.795489370822906494e-02 1.594537049531936646e-01 -1.437147110700607300e-01 1.293322890996932983e-01 -1.193650960922241211e-01 1.235192269086837769e-01 4.986945986747741699e-01 4.149227589368820190e-02 -2.592353224754333496e-01 -1.014279797673225403e-01 3.803595602512359619e-01 2.500817365944385529e-02 1.467658132314682007e-01 -8.114112913608551025e-02 -9.078717976808547974e-02 -1.163633167743682861e-01 -8.516106754541397095e-02 -1.302109211683273315e-01 2.964469790458679199e-01 -2.096333056688308716e-01 -2.576535800471901894e-03 3.482602164149284363e-02 -5.110708624124526978e-02
3.909104317426681519e-02 -5.804182589054107666e-02 9.885636717081069946e-02 1.847472041845321655e-01 -1.050965189933776855e-01 -3.521054685115814209e-01 -7.384313642978668213e-02 -2.626761794090270996e-01 3.450083732604980469e-02 4.655364453792572021e-01 -2.443931400775909424e-01 -1.019729226827621460e-01 2.958906590938568115e-01 -2.171100378036499023e-01 2.443727254867553711e-01 1.647510230541229248e-01 -7.119444757699966431e-02 -1.591672301292419434e-01 -1.400154829025268555e-01 -5.572647228837013245e-02 1.379558257758617401e-02 1.081175729632377625e-02 5.675152689218521118e-02 -1.582967676222324371e-02 -1.032460480928421021e-02 8.128654211759567261e-02 1.368096619844436646e-01 -4.951469972729682922e-02 -7.693814486265182495e-02 -1.585690081119537354e-01 -2.899326086044311523e-01 -1.795424818992614746e-01
2.392425090074539185e-01 -1.752212792634963989e-01 5.251413956284523010e-02 -1.760882586240768433e-01 -1.865417510271072388e-01 -2.254217565059661865e-01 1.726121157407760620e-01 -3.122666105628013611e-02 3.373859822750091553e-01 5.899414047598838806e-02 -1.393463313579559326e-01 2.383891940116882324e-01 2.150533348321914673e-01 -9.649606049060821533e-02 3.267485499382019043e-01 1.310942322015762329e-01 -1.208184212446212769e-01 1.343600004911422729e-01 -1.744820922613143921e-01 -6.025088019669055939e-03 -2.178057730197906494e-01 1.164834424853324890e-01 4.082486778497695923e-02 1.180533412843942642e-02 9.853949397802352905e-02 -7.923537492752075195e-02 -5.746335908770561218e-02 5.065096169710159302e-02 -3.242907524108886719e-01 9.725972265005111694e-02 -3.018353879451751709e-01 -1.879320591688156128e-01
6.003860011696815491e-02 1.481282711029052734e-01 1.005346253514289856e-01 -2.009105384349822998e-01 -5.616762209683656693e-03 -1.723139584064483643e-01 1.731639206409454346e-01 -1.917178034782409668e-01 -2.595573365688323975e-01 2.088936269283294678e-01 -2.235927432775497437e-02 1.816855221986770630e-01 9.358686208724975586e-02 -2.325355410575866699e-01 2.717505581676959991e-02 1.264860033988952637e-01 -1.071331053972244263e-01 -2.227878421545028687e-01 2.225805819034576416e-01 7.024601846933364868e-02 -1.248261034488677979e-01 2.409175187349319458e-01 1.149061545729637146e-01 -3.575914502143859863e-01 -1.399146206676959991e-02 2.317192256450653076e-01 -1.823363304138183594e-01 2.109558135271072388e-01 -2.303656339645385742e-01 3.897411003708839417e-02 -9.317915141582489014e-02 -2.797082364559173584e-01
-1.937365531921386719e-01 2.778914757072925568e-02 -7.032322138547897339e-02 7.234984636306762695e-02 -3.376789018511772156e-02 -2.470813244581222534e-01 -1.686221510171890259e-01 -9.777797758579254150e-02 -3.172891214489936829e-02 2.273361682891845703e-01 -8.512139320373535156e-02 -1.825333088636398315e-01 2.237120121717453003e-01 -4.568625390529632568e-01 1.311734020709991455e-01 5.526618659496307373e-02 -3.295854032039642334e-01 -1.747602820396423340e-01 9.734913706779479980e-02 5.767302960157394409e-02 -9.963451884686946869e-03 1.858179271221160889e-01 7.925247773528099060e-03 7.688987255096435547e-02 -1.288532512262463570e-03 1.795804202556610107e-01 -2.040496617555618286e-01 8.512908220291137695e-02 -3.086085617542266846e-01 2.736403942108154297e-01 -1.356414407491683960e-01 -1.297020018100738525e-01
1.079066991806030273e-01 -2.356657534837722778e-01 -8.633163571357727051e-02 -1.485016494989395142e-01 -9.049325436353683472e-02 6.209753826260566711e-02 3.215806782245635986e-01 -1.842143833637237549e-01 -7.512379437685012817e-02 1.473474055528640747e-01 3.521229699254035950e-02 4.793333634734153748e-02 2.983226776123046875e-01 -4.441341459751129150e-01 3.194992542266845703e-01 -1.571287363767623901e-01 -1.548463851213455200e-01 5.335950851440429688e-02 1.356329116970300674e-02 1.295702606439590454e-01 3.732672706246376038e-02 1.590837240219116211e-01 -4.252395126968622208e-03 -4.077973663806915283e-01 -7.270549237728118896e-02 5.348324403166770935e-02 -1.276449300348758698e-02 2.460465999320149422e-03 9.373955428600311279e-02 6.875605881214141846e-02 -1.964956820011138916e-01 -1.129127740859985352e-01
2.042619138956069946e-01 -8.101975172758102417e-02 -2.680210769176483154e-01 -1.844105422496795654e-01 -7.008496671915054321e-02 -1.261516362428665161e-01 9.990247339010238647e-02 2.372013963758945465e-02 -3.949041366577148438e-01 1.556512564420700073e-01 -8.725001662969589233e-02 8.822207152843475342e-02 1.096403598785400391e-01 -4.183105230331420898e-01 2.070176303386688232e-01 2.565363049507141113e-01 -1.661422476172447205e-02 3.779804334044456482e-02 7.489161565899848938e-03 -2.715164609253406525e-02 2.328144311904907227e-01 5.612789466977119446e-02 8.127751201391220093e-02 -2.662860602140426636e-02 -3.785879611968994141e-01 6.808685511350631714e-02 -1.335763782262802124e-01 8.039680868387222290e-02 -2.066285312175750732e-01 1.616453230381011963e-01 1.070896312594413757e-01 5.939026549458503723e-02
1.941597610712051392e-01 8.884661644697189331e-02 -2.239054888486862183e-01 -1.607396304607391357e-01 1.231769397854804993e-01 -1.418483406305313110e-01 -7.957233174238353968e-05 -7.352566719055175781e-02 -2.071199566125869751e-01 1.902102530002593994e-01 -1.784898936748504639e-01 -1.898579299449920654e-01 6.842777132987976074e-02 -9.822863340377807617e-02 3.928282856941223145e-01 1.499463170766830444e-01 1.044503748416900635e-01 -1.135347709059715271e-01 -3.004399240016937256e-01 2.327119261026382446e-01 2.983101457357406616e-02 3.093331353738903999e-03 2.393366843461990356e-01 -2.175783962011337280e-01 6.808379292488098145e-02 -2.351533174514770508e-01 -5.824018642306327820e-02 1.912057101726531982e-01 -2.219270169734954834e-01 -1.390801370143890381e-01 1.985248476266860962e-01 -1.341399997472763062e-01
1.546978503465652466e-01 -2.545349113643169403e-02 6.753914989531040192e-03 -1.095888763666152954e-01 -1.656345576047897339e-01 -3.006775379180908203e-01 2.475664615631103516e-01 -1.834812015295028687e-01 -1.996140927076339722e-01 -2.504561468958854675e-02 -8.572427928447723389e-02 -2.698303759098052979e-01 6.757614761590957642e-02 -1.501287370920181274e-01 2.875151038169860840e-01 -1.141940895467996597e-02 -2.975121736526489258e-01 -1.332032680511474609e-01 2.204925194382667542e-02 -1.742156594991683960e-01 -1.380248926579952240e-02 1.592901200056076050e-01 1.233609318733215332e-01 -2.664232626557350159e-02 -8.829383552074432373e-02 -1.414937674999237061e-01 -1.978233270347118378e-02 1.943339109420776367e-01 -3.520309627056121826e-01 -2.917380928993225098e-01 -4.720150679349899292e-02 -2.534063756465911865e-01
3.136180043220520020e-01 -1.596881896257400513e-01 -2.084963768720626831e-01 -8.611357957124710083e-02 1.742200553417205811e-01 -1.248224005103111267e-01 2.018110901117324829e-01 1.435439437627792358e-01 -7.988909631967544556e-02 1.953822970390319824e-01 -1.652236431837081909e-01 2.162857353687286377e-01 3.157010674476623535e-01 -1.702545396983623505e-02 2.987456619739532471e-01 1.001154109835624695e-01 1.665488332509994507e-01 -3.383080959320068359e-01 -4.588126018643379211e-02 -1.391812134534120560e-02 5.657382775098085403e-03 1.597264111042022705e-01 -1.331889033317565918e-01 2.584634348750114441e-02 -2.899029664695262909e-02 -3.923595324158668518e-02 -1.719283908605575562e-01 3.036875128746032715e-01 1.120583862066268921e-01 2.484103739261627197e-01 6.232875958085060120e-02 9.680218994617462158e-02
1.403310745954513550e-01 -4.479132220149040222e-02 1.400871723890304565e-01 -6.205551698803901672e-02 -2.202113568782806396e-01 3.853105939924716949e-03 1.446877885609865189e-02 5.253321956843137741e-03 -1.105273738503456116e-01 -1.600724309682846069e-01 -1.306159496307373047e-01 2.916258573532104492e-01 4.209449291229248047e-01 -1.189702674746513367e-01 2.016021460294723511e-01 3.486566841602325439e-01 -2.872304022312164307e-01 -4.564145207405090332e-02 -9.360498934984207153e-02 -8.183388411998748779e-02 9.465707093477249146e-02 4.901809990406036377e-02 9.570152312517166138e-02 -1.012222617864608765e-01 6.814511120319366455e-02 -3.224776983261108398e-01 4.614272154867649078e-03 2.187213450670242310e-01 -1.709834486246109009e-02 9.716194123029708862e-02 -2.892069816589355469e-01 1.786100566387176514e-01
4.009646773338317871e-01 -7.707747817039489746e-02 -4.637261480093002319e-02 2.000618875026702881e-01 1.870940998196601868e-02 -4.327686131000518799e-01 2.107614278793334961e-02 -6.283107399940490723e-02 1.383991986513137817e-01 1.893447488546371460e-01 -4.569085314869880676e-02 1.519073545932769775e-01 -2.168484218418598175e-02 -4.729088246822357178e-01 2.580367624759674072e-01 2.152132838964462280e-01 4.662539344280958176e-03 -2.172108739614486694e-01 1.410020589828491211e-01 -2.565861120820045471e-02 -2.797680720686912537e-02 1.919020116329193115e-01 -1.754359900951385498e-01 9.833079576492309570e-02 -1.563476622104644775e-01 -3.149567544460296631e-02 6.080090254545211792e-02 -5.497405305504798889e-02 -5.823842063546180725e-02 7.158748339861631393e-03 -2.192567847669124603e-02 4.632346797734498978e-03
-3.671026602387428284e-02 -1.366228759288787842e-01 -7.643797993659973145e-02 -2.737018167972564697e-01 -1.234346535056829453e-02 -1.731749027967453003e-01 5.123610049486160278e-02 -2.688386738300323486e-01 1.251494586467742920e-01 8.763024210929870605e-02 -8.043167181313037872e-03 -1.459309607744216919e-01 4.639208018779754639e-01 -1.265127360820770264e-01 2.214074581861495972e-01 -5.964725837111473083e-02 -4.160975292325019836e-02 -2.066890746355056763e-01 -2.401475310325622559e-01 7.639014720916748047e-02 1.300939545035362244e-02 1.855961233377456665e-02 8.609323203563690186e-02 5.396107956767082214e-02 -4.063167572021484375e-01 -1.664583832025527954e-01 2.966862171888351440e-02 8.377610146999359131e-02 -3.527155220508575439e-01 -3.434139490127563477e-02 7.091957330703735352e-02 -1.247705668210983276e-01
2.632418870925903320e-01 -1.048543974757194519e-01 -1.825219094753265381e-01 -1.081923302263021469e-02 -9.057632088661193848e-02 -1.681645512580871582e-01 3.083854913711547852e-01 1.313409358263015747e-01 -2.824166119098663330e-01 1.513670533895492554e-01 -2.767591774463653564e-01 2.392963767051696777e-01 1.655008643865585327e-01 -1.059382855892181396e-01 8.710514008998870850e-02 2.398824095726013184e-01 6.462504714727401733e-02 -4.167975187301635742e-01 1.658768765628337860e-02 9.216311573982238770e-02 1.204326152801513672e-01 6.125859543681144714e-02 -6.721346080303192139e-02 5.232370272278785706e-02 -1.687971353530883789e-01 6.572911143302917480e-02 -1.398098319768905640e-01 8.242856711149215698e-02 7.852904498577117920e-02 2.357646822929382324e-01 -1.792398691177368164e-01 1.787685602903366089e-01
1.561366766691207886e-01 3.618256002664566040e-02 -4.178974032402038574e-02 -6.749466061592102051e-02 -3.028197586536407471e-01 6.362012773752212524e-02 3.291719555854797363e-01 -1.110245287418365479e-01 -9.218435734510421753e-02 8.279667049646377563e-02 -1.278566718101501465e-01 4.599064588546752930e-02 8.540504425764083862e-02 -3.069889843463897705e-01 1.132272183895111084e-01 -1.698283702135086060e-01 -2.167608821764588356e-03 3.786988183856010437e-02 -2.304780110716819763e-02 -9.212600439786911011e-02 -3.376785218715667725e-01 -2.989735081791877747e-02 1.559454947710037231e-01 -3.926275968551635742e-01 -2.409138828516006470e-01 -7.274490594863891602e-02 -1.894568353891372681e-01 8.037868142127990723e-02 -2.657965421676635742e-01 -2.160899788141250610e-01 -1.885532289743423462e-01 1.101540997624397278e-01
-3.912139683961868286e-02 -5.700356140732765198e-02 -2.015171647071838379e-01 -3.324178606271743774e-02 1.635662652552127838e-02 -2.324563823640346527e-02 2.064466178417205811e-01 -1.859089434146881104e-01 -3.688715100288391113e-01 -5.375538393855094910e-02 -6.805212795734405518e-02 -1.704249829053878784e-01 1.669114679098129272e-01 -3.920121192932128906e-01 2.222322374582290649e-01 -2.601086720824241638e-02 -5.727913230657577515e-02 -1.390066295862197876e-01 -5.154768005013465881e-02 3.160528838634490967e-02 -1.272575557231903076e-01 1.889625936746597290e-01 -1.046350970864295959e-01 -2.399765998125076294e-01 -1.381975710391998291e-01 1.190693229436874390e-01 -2.248483449220657349e-01 2.427497357130050659e-01 -1.895510852336883545e-01 3.163383603096008301e-01 3.453153884038329124e-03 -2.140498757362365723e-01
1.675627529621124268e-01 2.433550953865051270e-01 3.519410267472267151e-02 -6.216810271143913269e-02 6.297224014997482300e-02 -1.725914925336837769e-01 -9.679368138313293457e-02 -1.485826075077056885e-01 1.203442588448524475e-01 3.185022473335266113e-01 -1.059455946087837219e-01 4.881176725029945374e-02 1.727207601070404053e-01 -4.736613929271697998e-01 1.922826915979385376e-01 3.402837812900543213e-01 1.320089846849441528e-01 -2.095352709293365479e-01 1.288857161998748779e-01 -5.456551909446716309e-02 2.424528077244758606e-02 3.212235495448112488e-02 -3.687293827533721924e-02 -8.275715261697769165e-02 -2.232751548290252686e-01 6.279614567756652832e-02 -1.005097106099128723e-01 2.546183466911315918e-01 3.964959830045700073e-02 -2.555878460407257080e-01 -2.547691948711872101e-02 -1.374374926090240479e-01
-1.068935357034206390e-02 -2.779506519436836243e-02 -6.487529724836349487e-02 1.012861579656600952e-01 -2.596716284751892090e-01 -1.723914742469787598e-01 1.103559508919715881e-01 7.610736414790153503e-03 -4.729284718632698059e-02 -2.892437623813748360e-03 -3.230194374918937683e-02 -1.251022815704345703e-01 2.377095520496368408e-01 -2.960757911205291748e-01 3.081469535827636719e-01 2.911150455474853516e-01 -6.383348256349563599e-02 -1.705005019903182983e-01 4.358411207795143127e-02 2.865425944328308105e-01 -1.031951680779457092e-01 6.038597784936428070e-03 4.868423566222190857e-02 1.314344406127929688e-01 -8.953668177127838135e-02 3.870112299919128418e-01 -2.972364239394664764e-02 3.419988751411437988e-01 1.796744018793106079e-02 2.518443763256072998e-01 -1.688020229339599609e-01 1.307158321142196655e-01
2.824915349483489990e-01 2.025251835584640503e-01 -7.658211886882781982e-02 5.427696928381919861e-02 -1.406937241554260254e-01 -3.999776542186737061e-01 -3.567334637045860291e-02 -7.779385894536972046e-02 -1.104614064097404480e-01 -1.252134703099727631e-02 -1.987564563751220703e-01 1.352062076330184937e-01 5.130568146705627441e-02 -8.358871936798095703e-02 2.198760658502578735e-01 2.579084970057010651e-02 -4.225334152579307556e-02 -1.421418320387601852e-02 2.608265578746795654e-01 -4.273618757724761963e-02 -2.959828078746795654e-01 2.849750220775604248e-01 -1.128487735986709595e-01 -1.975079029798507690e-01 -1.095352172851562500e-01 2.607904076576232910e-01 -3.227106332778930664e-01 5.707883834838867188e-02 -2.326897382736206055e-01 1.032642424106597900e-01 -7.509690523147583008e-02 -6.507128477096557617e-02
3.011550605297088623e-01 -2.145901620388031006e-01 -1.993132978677749634e-01 -1.266389787197113037e-01 7.669629901647567749e-02 -7.616624981164932251e-02 3.250841796398162842e-01 -1.866024434566497803e-01 -1.664112061262130737e-01 1.284012496471405029e-01 -3.148558735847473145e-01 4.042988419532775879e-01 2.499753832817077637e-01 -3.175646066665649414e-02 8.709108084440231323e-02 1.743122488260269165e-01 3.243591636419296265e-02 -2.606589794158935547e-01 -5.693114176392555237e-02 1.622120141983032227e-01 2.584531158208847046e-02 1.041973456740379333e-01 -6.317362934350967407e-02 -8.059845119714736938e-02 4.890201240777969360e-02 -5.027918145060539246e-02 8.217685855925083160e-03 2.997653782367706299e-01 3.271129727363586426e-02 1.596864908933639526e-01 2.832793258130550385e-02 6.552170217037200928e-02
3.234016001224517822e-01 -1.605872511863708496e-01 -6.013575196266174316e-02 -2.331991493701934814e-01 -1.870735883712768555e-01 -2.637810409069061279e-01 2.183655276894569397e-02 -1.229403689503669739e-01 1.448920071125030518e-01 -4.684506729245185852e-02 -2.338114976882934570e-01 2.763415277004241943e-01 3.069442808628082275e-01 -2.310126274824142456e-02 1.655191779136657715e-01 1.394338905811309814e-01 -1.709454804658889771e-01 2.470581978559494019e-02 -1.343628764152526855e-01 -4.051155596971511841e-02 -1.684255897998809814e-01 2.304377257823944092e-01 3.984505310654640198e-02 1.050316020846366882e-01 3.153151646256446838e-02 -1.187841221690177917e-01 -6.526491045951843262e-02 1.889726892113685608e-02 -3.481002151966094971e-01 1.601834893226623535e-01 -2.491127848625183105e-01 -1.530492752790451050e-01
1.451085805892944336e-01 -1.178317889571189880e-01 -3.132828176021575928e-01 -1.251204013824462891e-01 4.326809197664260864e-02 -1.238903477787971497e-01 1.403833776712417603e-01 -2.139363288879394531e-01 -3.732786774635314941e-01 8.289165794849395752e-03 2.008041553199291229e-02 1.732673645019531250e-01 2.060098201036453247e-01 -2.602078020572662354e-01 3.176290541887283325e-02 4.361360147595405579e-02 5.347023531794548035e-02 -2.633317112922668457e-01 -2.309592366218566895e-01 1.322018653154373169e-01 -2.924390509724617004e-02 2.991160750389099121e-01 2.657196857035160065e-02 -2.316602040082216263e-03 -2.909184806048870087e-02 -8.131746202707290649e-03 -1.238733083009719849e-01 2.269611805677413940e-01 -1.209437847137451172e-02 4.266063272953033447e-01 -1.014240924268960953e-02 -4.001621529459953308e-02
-6.141604483127593994e-02 -3.249389231204986572e-01 -2.699491381645202637e-01 4.281930997967720032e-02 -3.058129847049713135e-01 -3.981893509626388550e-02 6.700120121240615845e-02 5.075067281723022461e-02 -1.113575175404548645e-01 6.445943564176559448e-02 -1.812294311821460724e-02 1.071002557873725891e-01 1.701434850692749023e-01 -2.657823860645294189e-01 2.346339076757431030e-01 1.240095347166061401e-01 -2.329635471105575562e-01 -9.440447390079498291e-02 8.667705953121185303e-02 3.771160542964935303e-02 -3.585715079680085182e-03 2.378662824630737305e-01 1.166439875960350037e-01 -3.775733411312103271e-01 -5.519386380910873413e-02 1.001749709248542786e-01 7.572130858898162842e-02 1.199875622987747192e-01 -3.890243768692016602e-01 1.589080393314361572e-01 -1.365199238061904907e-01 4.548057168722152710e-02
-7.035501301288604736e-02 -2.406675219535827637e-01 -1.756438799202442169e-02 -1.140926629304885864e-01 -1.531977355480194092e-01 -2.339084632694721222e-02 4.460715875029563904e-02 -2.400707900524139404e-01 7.955799251794815063e-02 1.328679323196411133e-01 -1.386736035346984863e-01 -1.551381796598434448e-01 1.623104065656661987e-01 -3.836252987384796143e-01 3.372647762298583984e-01 1.500254273414611816e-01 -2.604517936706542969e-01 2.236959338188171387e-02 3.014021515846252441e-01 -1.693842113018035889e-01 1.186878141015768051e-02 2.150138914585113525e-01 8.692466653883457184e-03 -3.132253885269165039e-01 -7.845013588666915894e-02 7.189116626977920532e-02 -1.330477148294448853e-01 2.060387432575225830e-01 -1.681019961833953857e-01 -7.733283936977386475e-02 -1.311009526252746582e-01 -8.822460472583770752e-02
2.176624722778797150e-02 -2.692644000053405762e-01 -6.650933623313903809e-02 1.429899334907531738e-01 -3.119207322597503662e-01 -2.611915767192840576e-02 2.036245614290237427e-01 -8.930946886539459229e-02 2.326713204383850098e-01 1.719181239604949951e-01 -1.451924145221710205e-01 -1.025314927101135254e-01 1.469661742448806763e-01 -3.240505754947662354e-01 3.062160909175872803e-01 4.385458678007125854e-02 -1.716699004173278809e-01 7.456977665424346924e-02 2.155749499797821045e-01 -7.371540367603302002e-02 -1.164605990052223206e-01 2.034930437803268433e-01 1.039099916815757751e-01 -2.991353273391723633e-01 -7.699835300445556641e-02 1.215091124176979065e-01 -1.460709124803543091e-01 3.075656592845916748e-01 -1.161156874150037766e-02 1.799318790435791016e-01 -2.724475786089897156e-02 7.130255550146102905e-02
2.503182888031005859e-01 -2.104943245649337769e-01 2.876638621091842651e-02 -1.074682101607322693e-01 -2.613789737224578857e-01 -2.930629253387451172e-01 1.832701414823532104e-01 3.401015326380729675e-02 2.088693976402282715e-01 1.359508484601974487e-01 -1.792508214712142944e-01 2.765499949455261230e-01 1.680472791194915771e-01 4.871527198702096939e-03 1.861833184957504272e-01 2.296049296855926514e-01 -1.647560894489288330e-01 1.405581086874008179e-02 -8.502954244613647461e-02 6.649917364120483398e-02 -2.284779995679855347e-01 7.306066900491714478e-02 4.488058388233184814e-02 1.060054227709770203e-01 -1.175051406025886536e-01 -3.698241338133811951e-02 -1.662603467702865601e-01 1.018496826291084290e-01 -3.043660521507263184e-01 4.473331570625305176e-02 -3.722029030323028564e-01 -9.585871547460556030e-02
2.798572182655334473e-01 -2.648381888866424561e-01 1.748607680201530457e-02 -8.262785524129867554e-02 -3.067345358431339264e-02 -1.509411782026290894e-01 -1.061119958758354187e-01 1.238769143819808960e-01 2.814368903636932373e-02 -1.583343297243118286e-01 9.814528375864028931e-02 -2.723348792642354965e-03 3.312568366527557373e-01 -6.194310635328292847e-02 2.467329949140548706e-01 4.981306791305541992e-01 -1.837965697050094604e-01 -1.239485442638397217e-01 -4.897832497954368591e-02 1.105725243687629700e-01 -1.166594102978706360e-01 2.451723366975784302e-01 1.002433821558952332e-01 -1.906852275133132935e-01 1.446364820003509521e-01 -1.349202394485473633e-01 -1.008451581001281738e-01 1.408145427703857422e-01 -1.263425797224044800e-01 -4.135601595044136047e-02 2.208145558834075928e-01 -1.286290735006332397e-01
-3.325778618454933167e-02 -1.960082203149795532e-01 -4.660986363887786865e-02 -3.140633553266525269e-02 -1.097874715924263000e-01 -2.337437123060226440e-01 1.963832043111324310e-02 -2.499029338359832764e-01 1.927892714738845825e-01 2.844755053520202637e-01 -9.348296560347080231e-03 -7.486832886934280396e-02 1.716829389333724976e-01 -3.042947351932525635e-01 3.784292042255401611e-01 8.173580467700958252e-02 -1.190489903092384338e-01 -5.183653905987739563e-02 1.813811510801315308e-01 -1.948866248130798340e-01 5.587028339505195618e-02 -4.602432623505592346e-02 1.657498180866241455e-01 -4.993042647838592529e-01 -5.705272033810615540e-02 1.191247254610061646e-01 -1.679882556200027466e-01 8.662407100200653076e-02 -7.786770164966583252e-02 5.237468704581260681e-02 -1.448439341038465500e-02 -1.000056136399507523e-02
9.158383309841156006e-02 -1.391073316335678101e-01 -1.057617217302322388e-01 1.234723329544067383e-01 -7.591351121664047241e-02 -1.900306791067123413e-01 1.466530561447143555e-01 -8.873540163040161133e-02 -1.375565379858016968e-01 7.669761776924133301e-02 -7.000605016946792603e-02 2.039622515439987183e-01 1.895144283771514893e-01 -3.028807342052459717e-01 3.714027702808380127e-01 -5.847061052918434143e-03 -1.600583344697952271e-01 1.363976951688528061e-02 -6.142258178442716599e-03 3.028846979141235352e-01 -1.770513504743576050e-01 2.984051965177059174e-02 5.327570438385009766e-02 -3.696845173835754395e-01 -1.524984743446111679e-02 -3.001477420330047607e-01 2.503515481948852539e-01 2.387339770793914795e-01 1.121052876114845276e-01 7.526425272226333618e-02 1.415866911411285400e-01 6.946510635316371918e-03
1.578883379697799683e-01 -2.539139091968536377e-01 -5.535265430808067322e-02 -1.526615321636199951e-01 7.995262742042541504e-02 -4.359709322452545166e-01 1.132211089134216309e-01 -7.054345309734344482e-02 3.930231928825378418e-02 -3.288810327649116516e-02 -9.544570930302143097e-03 2.579511106014251709e-01 3.315122425556182861e-01 -1.081782281398773193e-01 2.247612774372100830e-01 2.886256948113441467e-02 -1.384548544883728027e-01 2.209163457155227661e-01 7.817975431680679321e-02 -5.223039165139198303e-02 -1.241116821765899658e-01 1.846988350152969360e-01 2.494100779294967651e-01 -1.876194477081298828e-01 2.415884584188461304e-01 6.761404871940612793e-02 -1.732590347528457642e-01 2.692848742008209229e-01 3.915955498814582825e-02 1.673553735017776489e-01 -3.544998541474342346e-02 -8.806814998388290405e-02
2.370817512273788452e-01 -1.534149199724197388e-01 -2.655750699341297150e-02 -1.032860502600669861e-01 -1.071588993072509766e-01 -2.154472023248672485e-01 1.964464634656906128e-01 -2.851797034963965416e-04 -1.687455177307128906e-01 1.255521178245544434e-01 -3.705926006659865379e-03 -6.977808475494384766e-02 1.270143687725067139e-01 -7.877650670707225800e-03 4.624513983726501465e-01 1.036067027598619461e-02 -5.007673054933547974e-02 -3.267557621002197266e-01 -1.688330173492431641e-01 5.442974343895912170e-02 1.120094284415245056e-01 1.170583665370941162e-01 -1.245131120085716248e-01 -2.733028829097747803e-01 4.074870944023132324e-01 1.463166177272796631e-01 6.474773399531841278e-03 -1.164728477597236633e-01 -1.305305808782577515e-01 1.943256556987762451e-01 -9.890453517436981201e-02 -1.013449057936668396e-01
1.503499597311019897e-01 2.795970626175403595e-02 -2.343533635139465332e-01 -1.291732490062713623e-01 4.013404995203018188e-02 -7.851814478635787964e-02 1.953793615102767944e-01 8.966057002544403076e-02 -1.423675864934921265e-01 1.454972922801971436e-01 -1.611953675746917725e-01 1.739140897989273071e-01 1.597917824983596802e-01 -7.727318257093429565e-02 1.642415970563888550e-01 2.503540515899658203e-01 1.227445807307958603e-02 -4.721917808055877686e-01 -2.111121714115142822e-01 5.713582411408424377e-02 8.946825563907623291e-02 2.499617338180541992e-01 -1.611331701278686523e-01 -6.158522143959999084e-02 -8.986218273639678955e-02 -6.613081693649291992e-02 -3.435293138027191162e-01 1.784527897834777832e-01 1.123841777443885803e-01 2.841076552867889404e-01 -7.165260612964630127e-02 -1.464944425970315933e-02
2.171946913003921509e-01 -2.680615186691284180e-01 -3.202104866504669189e-01 -2.607407867908477783e-01 -2.381690293550491333e-01 -5.250170230865478516e-01 2.834653556346893311e-01 -2.017419338226318359e-01 -3.229348361492156982e-02 -1.725305058062076569e-02 -1.396626420319080353e-02 5.995591357350349426e-02 2.725115120410919189e-01 7.867965102195739746e-02 1.400887817144393921e-01 -8.379754424095153809e-02 8.082072436809539795e-02 -9.321979433298110962e-02 2.388640306890010834e-02 4.968210682272911072e-02 7.633437216281890869e-02 4.787652939558029175e-02 1.248251870274543762e-01 -4.422939382493495941e-03 4.331020638346672058e-02 8.558724075555801392e-02 -2.060261517763137817e-01 7.281175255775451660e-02 -1.737339980900287628e-02 -9.032641351222991943e-02 -1.536527127027511597e-01 1.174696311354637146e-01
1.572415530681610107e-01 -8.134353905916213989e-02 -7.027056068181991577e-02 -1.617227494716644287e-01 2.254869043827056885e-01 -1.975658722221851349e-02 5.134434700012207031e-01 -2.023977339267730713e-01 1.553488057106733322e-02 1.472782641649246216e-01 2.424900978803634644e-02 8.653514832258224487e-02 1.144508272409439087e-01 -2.683863937854766846e-01 1.734738945960998535e-01 2.054227739572525024e-01 -3.600971773266792297e-02 -9.519416093826293945e-02 3.652615100145339966e-02 2.418638616800308228e-01 1.004087701439857483e-01 2.965607941150665283e-01 1.318819969892501831e-01 8.957771956920623779e-02 -2.221936360001564026e-02 2.886899933218955994e-02 -1.058696652762591839e-03 1.478697955608367920e-01 -3.641857206821441650e-01 1.087804585695266724e-01 -5.897745024412870407e-03 1.816063076257705688e-01
3.014301955699920654e-01 -1.224362179636955261e-01 2.241154201328754425e-02 -1.750898510217666626e-01 -1.112459674477577209e-01 -2.956591248512268066e-01 1.222645193338394165e-01 -1.886498481035232544e-01 -9.664537757635116577e-02 -2.997134625911712646e-02 -3.154740855097770691e-02 2.818588316440582275e-01 4.194875657558441162e-01 -2.373647242784500122e-01 8.706390857696533203e-02 7.508005201816558838e-02 -2.682084441184997559e-01 -5.426009371876716614e-02 -1.951849311590194702e-01 1.916108429431915283e-01 -1.503446996212005615e-01 -2.023151516914367676e-02 -9.882782399654388428e-02 -1.596175432205200195e-01 -1.189603563398122787e-02 -1.448023170232772827e-01 2.073660939931869507e-01 2.831867635250091553e-01 -2.987454272806644440e-02 -1.657831668853759766e-02 1.476507335901260376e-01 -3.512403368949890137e-02
4.832580313086509705e-02 -1.153048500418663025e-01 -1.848854273557662964e-01 -1.753536462783813477e-01 1.497252881526947021e-01 -1.145453602075576782e-01 1.118129119277000427e-01 -1.106803417205810547e-01 3.249951303005218506e-01 2.398941218852996826e-01 -2.457820922136306763e-01 4.165674746036529541e-02 1.262014657258987427e-01 -4.900898784399032593e-02 4.726273417472839355e-01 -2.233683504164218903e-02 -4.002365097403526306e-02 -2.788979113101959229e-01 1.989674419164657593e-01 -2.892931178212165833e-02 1.558826491236686707e-02 1.456648409366607666e-01 -1.982128173112869263e-01 -4.369455873966217041e-01 6.935106962919235229e-02 -6.024241447448730469e-02 -2.991463243961334229e-02 -2.901936322450637817e-02 6.179617717862129211e-02 -3.619039803743362427e-02 -2.222419343888759613e-02 6.593799591064453125e-02
1.055425778031349182e-01 -1.214855462312698364e-01 9.089969843626022339e-02 -2.018731832504272461e-01 1.288000196218490601e-01 -1.691879183053970337e-01 4.183381199836730957e-01 -1.127926930785179138e-01 3.940226044505834579e-03 1.605468057096004486e-02 -2.229773849248886108e-01 3.112851176410913467e-03 1.283056437969207764e-01 -4.123663902282714844e-01 9.758936613798141479e-02 1.647026389837265015e-01 8.723777532577514648e-02 -1.910816580057144165e-01 -7.248634099960327148e-02 2.973068654537200928e-01 2.605576440691947937e-02 2.017577290534973145e-01 -3.661895170807838440e-02 -2.357643544673919678e-01 -2.007848769426345825e-02 -2.146424353122711182e-01 1.289088129997253418e-01 3.436522185802459717e-02 -9.372071176767349243e-02 3.143802518025040627e-03 -4.151560738682746887e-02 3.288063704967498779e-01
2.184685468673706055e-01 1.203286275267601013e-01 -1.985118836164474487e-01 -1.374850124120712280e-01 -2.110408991575241089e-01 -2.450448423624038696e-01 3.454716205596923828e-01 -1.555345356464385986e-01 -1.306468546390533447e-01 1.220126897096633911e-01 -1.582899242639541626e-01 -8.588402532041072845e-03 -9.972095489501953125e-02 -2.580489516258239746e-01 2.823329567909240723e-01 1.546999365091323853e-01 -3.780339658260345459e-02 -1.241799741983413696e-01 1.406113356351852417e-01 -1.046134904026985168e-01 2.566951885819435120e-02 -9.683501906692981720e-03 6.183874979615211487e-02 -1.335419416427612305e-01 -1.267939656972885132e-01 3.076417744159698486e-01 -1.504957210272550583e-02 2.781887650489807129e-01 -8.020240813493728638e-02 5.917461961507797241e-02 -3.523594439029693604e-01 -4.112858325242996216e-02
7.363128662109375000e-02 -1.354427337646484375e-01 1.677878350019454956e-01 -2.361154928803443909e-02 -1.069978326559066772e-01 -3.888269141316413879e-02 -2.235845196992158890e-03 -2.548608779907226562e-01 -1.265768557786941528e-01 4.744574800133705139e-02 -1.271992772817611694e-01 -3.128507435321807861e-01 -1.960500515997409821e-02 -2.220154702663421631e-01 3.798078894615173340e-01 1.220280304551124573e-02 -3.068540394306182861e-01 -1.851343810558319092e-01 -1.944676935672760010e-01 9.757752716541290283e-02 -2.553638219833374023e-01 2.569048404693603516e-01 -3.660556674003601074e-02 -7.402288913726806641e-02 -2.016371339559555054e-01 5.702888593077659607e-02 8.291798643767833710e-03 2.456987798213958740e-01 -5.106699839234352112e-02 7.250180840492248535e-02 -3.195880055427551270e-01 -1.226670295000076294e-01
3.124039173126220703e-01 -3.563137054443359375e-01 -9.648603945970535278e-02 -1.988297849893569946e-01 6.654882337898015976e-03 -1.685111522674560547e-01 -5.021978914737701416e-02 1.372449994087219238e-01 1.100178435444831848e-01 1.831611692905426025e-01 1.656079315580427647e-03 1.269072592258453369e-01 4.342023432254791260e-01 -6.519480049610137939e-02 8.869154006242752075e-02 2.279564887285232544e-01 -2.209866940975189209e-01 -8.088127709925174713e-03 -3.415675163269042969e-01 1.676059514284133911e-02 -7.296726107597351074e-02 -2.158954739570617676e-02 1.086128801107406616e-01 -2.927919924259185791e-01 9.011025540530681610e-03 -1.044114455580711365e-01 6.162640824913978577e-02 1.068735644221305847e-01 -1.554915159940719604e-01 1.552733182907104492e-01 1.636529713869094849e-02 -1.360454112291336060e-01
8.338966965675354004e-02 1.214089710265398026e-02 -9.928352199494838715e-03 -2.623305618762969971e-01 -1.045220345258712769e-02 -2.196592986583709717e-01 1.405785828828811646e-01 -3.415142297744750977e-01 -9.352306276559829712e-02 1.483138501644134521e-01 -1.042836308479309082e-01 4.840674251317977905e-02 2.852141559123992920e-01 -2.794292569160461426e-01 8.357580751180648804e-02 1.048416495323181152e-01 -3.347156941890716553e-01 6.715578585863113403e-02 1.670947670936584473e-01 3.814527094364166260e-01 5.274020880460739136e-02 2.390410751104354858e-02 -5.710403248667716980e-02 6.751967221498489380e-02 2.883946336805820465e-02 8.090674877166748047e-03 -2.976395785808563232e-01 2.191434353590011597e-01 7.633266597986221313e-02 -4.763260018080472946e-03 -2.535859048366546631e-01 9.514858573675155640e-02
-4.461097717285156250e-02 -1.063612625002861023e-01 1.081447452306747437e-01 -2.552369236946105957e-01 -2.096042186021804810e-01 -2.684572637081146240e-01 2.327774465084075928e-01 7.247962057590484619e-02 7.888236641883850098e-02 1.296800523996353149e-01 -7.494495809078216553e-02 1.640247255563735962e-01 3.816106319427490234e-01 -7.756619900465011597e-02 8.644232898950576782e-02 4.001620784401893616e-02 -7.014489918947219849e-02 -3.102636933326721191e-01 1.040469110012054443e-01 1.188763529062271118e-01 3.087279386818408966e-03 1.909147053956985474e-01 -2.297664061188697815e-02 -2.365941554307937622e-01 1.374840438365936279e-01 -3.459337353706359863e-01 -2.325277924537658691e-01 3.089110255241394043e-01 5.623921379446983337e-02 -3.189910575747489929e-02 7.074520736932754517e-02 4.219793155789375305e-02
6.513776630163192749e-02 -6.465879827737808228e-02 7.079789787530899048e-02 -1.246201917529106140e-01 -7.390504237264394760e-03 -3.572766184806823730e-01 2.945590019226074219e-01 -1.220952942967414856e-01 1.227457225322723389e-01 6.684315949678421021e-02 -1.181951910257339478e-01 -4.546886309981346130e-02 2.524893879890441895e-01 -3.319993913173675537e-01 -6.892637163400650024e-02 2.293364405632019043e-01 -9.089582413434982300e-02 -3.066920638084411621e-01 1.160005200654268265e-02 2.025304138660430908e-01 9.807665646076202393e-02 1.194030940532684326e-01 -1.792398840188980103e-01 -1.045168340206146240e-01 -1.004454270005226135e-01 -1.945273727178573608e-01 1.741968840360641479e-01 1.146694123744964600e-01 -5.339780077338218689e-02 1.180606801062822342e-02 6.556234508752822876e-02 4.070045948028564453e-01
-6.514444015920162201e-03 -3.996555134654045105e-02 -1.267048716545104980e-01 -1.617525368928909302e-01 5.387344956398010254e-02 -1.266936361789703369e-01 -1.825662329792976379e-02 -1.463412190787494183e-03 5.192354694008827209e-02 3.201342001557350159e-02 -5.574791505932807922e-02 3.185434043407440186e-01 1.292620301246643066e-01 3.273794427514076233e-02 3.203946352005004883e-01 5.920366942882537842e-02 3.480375185608863831e-02 -2.436810135841369629e-01 -2.012297324836254120e-02 -1.188814491033554077e-01 -1.329534947872161865e-01 1.361954361200332642e-01 1.049595549702644348e-01 -4.848482608795166016e-01 -1.181494258344173431e-02 -2.399138659238815308e-01 1.857349127531051636e-01 4.010198414325714111e-01 -6.676261872053146362e-02 1.087174937129020691e-01 -1.178558096289634705e-01 -2.529566287994384766e-01
7.463128864765167236e-02 -1.175883188843727112e-01 -2.021673023700714111e-01 -2.779659926891326904e-01 -1.081865131855010986e-01 -1.754996329545974731e-01 6.913937628269195557e-02 2.075822278857231140e-02 -4.884727299213409424e-03 4.771170020103454590e-02 -2.606560662388801575e-02 1.550879776477813721e-01 3.720129132270812988e-01 -6.744645535945892334e-02 7.346225902438163757e-03 1.474777758121490479e-01 -1.824490427970886230e-01 -2.533223330974578857e-01 -8.313661813735961914e-02 2.205900251865386963e-01 -1.847471147775650024e-01 1.468429118394851685e-01 2.898810207843780518e-01 -2.579790353775024414e-01 -3.357613459229469299e-02 -2.654245197772979736e-01 -1.163020730018615723e-02 3.435651063919067383e-01 5.691786855459213257e-02 -1.869830861687660217e-02 2.050019986927509308e-02 2.643919885158538818e-01
1.040757969021797180e-01 -4.836086928844451904e-02 -7.084910571575164795e-02 -2.631731629371643066e-01 -1.871138513088226318e-01 -2.527021765708923340e-01 2.140955068171024323e-02 1.147533506155014038e-01 2.172591239213943481e-01 -1.843990013003349304e-02 -7.329062372446060181e-02 1.130894348025321960e-01 1.165106967091560364e-01 -1.378475725650787354e-01 3.341652154922485352e-01 1.754091680049896240e-01 -2.761422395706176758e-01 1.980763226747512817e-01 -8.072626590728759766e-02 1.418943554162979126e-01 -1.084113493561744690e-01 2.208858281373977661e-01 2.020142823457717896e-01 7.072366774082183838e-02 1.334344297647476196e-01 -2.226685583591461182e-01 -5.534152686595916748e-02 7.638807594776153564e-02 -1.372426003217697144e-01 2.320143133401870728e-01 -3.987978994846343994e-01 5.343224480748176575e-02
3.163419961929321289e-01 1.210449710488319397e-01 -4.743223264813423157e-02 1.129342825151979923e-03 9.354753419756889343e-03 -9.149659425020217896e-02 2.863025367259979248e-01 -1.265915185213088989e-01 3.024595677852630615e-01 2.650133706629276276e-02 -3.093977868556976318e-01 -9.763503074645996094e-02 3.072369396686553955e-01 4.120639711618423462e-02 2.044618129730224609e-01 1.069390922784805298e-01 -1.812595725059509277e-01 7.973226159811019897e-02 -1.494427770376205444e-01 -1.168277040123939514e-01 -3.054597973823547363e-02 1.203530132770538330e-01 -1.288238018751144409e-01 7.975522428750991821e-03 -1.335313618183135986e-01 -1.673255562782287598e-01 -2.254332453012466431e-01 1.526119261980056763e-01 -2.049596309661865234e-01 2.259677499532699585e-01 1.598367691040039062e-01 -2.897696197032928467e-01
4.492771625518798828e-01 -1.354668382555246353e-02 -9.556520730257034302e-02 -7.230354845523834229e-02 -3.670724108815193176e-02 -2.140397131443023682e-01 -3.864682093262672424e-02 -6.728690117597579956e-03 2.566111087799072266e-01 8.392646908760070801e-02 -2.871564328670501709e-01 2.662124633789062500e-01 3.262881636619567871e-01 2.388402260839939117e-02 1.375385522842407227e-01 1.814912855625152588e-01 -2.246438711881637573e-01 -2.287746965885162354e-02 -6.680994480848312378e-02 4.776943475008010864e-02 -1.769759654998779297e-01 1.005555167794227600e-01 2.544580260291695595e-03 -1.099941283464431763e-01 -1.574114263057708740e-01 -2.728662788867950439e-01 -1.149230971932411194e-01 -8.524785935878753662e-02 -1.641682237386703491e-01 -1.439027860760688782e-02 -2.768600881099700928e-01 -1.224994733929634094e-01
3.033684790134429932e-01 -2.744024991989135742e-01 -1.128820553421974182e-01 -1.135060638189315796e-01 1.822127774357795715e-02 -2.089971005916595459e-01 -1.417282372713088989e-01 2.379024326801300049e-01 9.695767611265182495e-02 1.665079221129417419e-02 1.970521174371242523e-02 7.918697595596313477e-02 1.849184334278106689e-01 -7.615636289119720459e-02 1.273515969514846802e-01 4.204416871070861816e-01 -2.805005311965942383e-01 -2.225700616836547852e-01 -2.563835680484771729e-02 1.341419816017150879e-01 3.106716275215148926e-02 3.290609717369079590e-01 -3.988766670227050781e-02 -2.261778116226196289e-01 1.197750046849250793e-01 -2.832679264247417450e-02 -6.313447654247283936e-02 1.919970959424972534e-01 -1.031272560358047485e-01 8.447038382291793823e-02 1.486713290214538574e-01 -1.797033846378326416e-01
-1.202405616641044617e-01 -1.059090048074722290e-01 -7.172597199678421021e-02 -1.044846624135971069e-01 -3.645783066749572754e-01 -1.960301101207733154e-01 -1.235548034310340881e-01 -1.050747931003570557e-01 -2.414865791797637939e-01 1.552782803773880005e-01 -2.478077411651611328e-01 1.877819560468196869e-02 -4.836888052523136139e-03 -3.502695560455322266e-01 2.341183274984359741e-01 5.450340732932090759e-02 -5.020246841013431549e-03 -1.036084592342376709e-01 -5.836097151041030884e-02 1.599164307117462158e-02 4.283782839775085449e-02 -6.855148822069168091e-03 -3.611071500927209854e-03 -1.433594822883605957e-01 -4.117667078971862793e-01 -1.290732622146606445e-01 -1.570042669773101807e-01 2.094426751136779785e-01 -3.461600244045257568e-01 6.930442526936531067e-03 1.542792171239852905e-01 2.560823597013950348e-02
4.802637100219726562e-01 1.813137531280517578e-01 -1.172337010502815247e-01 3.380616893991827965e-03 -9.316106885671615601e-02 -1.773967742919921875e-01 5.293697118759155273e-02 -1.270160265266895294e-02 3.555722068995237350e-03 2.409500777721405029e-01 -1.555498093366622925e-01 -5.139869824051856995e-02 2.884159684181213379e-01 6.345523148775100708e-02 2.867405414581298828e-01 -7.545281201601028442e-02 -1.538307368755340576e-01 1.407690346240997314e-01 -9.407828003168106079e-02 4.577806685119867325e-03 -1.628732681274414062e-02 3.278713524341583252e-01 -1.816046386957168579e-01 -2.227655053138732910e-02 -1.915454119443893433e-01 -6.981938332319259644e-02 -1.505347490310668945e-01 1.121703535318374634e-01 -3.446381688117980957e-01 1.027157902717590332e-01 1.405479609966278076e-01 9.699288755655288696e-03
4.937045648694038391e-02 4.105726629495620728e-02 7.469294220209121704e-02 6.917162239551544189e-02 8.604524284601211548e-02 -1.662723571062088013e-01 -5.907484889030456543e-02 2.825823128223419189e-01 1.786849349737167358e-01 -2.101692184805870056e-02 -3.471775650978088379e-01 1.474766433238983154e-01 3.362360894680023193e-01 -4.044328629970550537e-01 3.341942727565765381e-01 7.967520505189895630e-02 3.845062851905822754e-02 -4.800675809383392334e-02 -1.253176480531692505e-01 -5.058297514915466309e-02 1.999901831150054932e-01 -1.438378542661666870e-01 5.612597335129976273e-03 -1.659255623817443848e-01 -5.038308352231979370e-02 -1.337855458259582520e-01 -2.583299875259399414e-01 2.272808551788330078e-01 3.991755098104476929e-02 -1.462246757000684738e-02 -2.163175493478775024e-01 -9.547187946736812592e-03
2.497900873422622681e-01 -3.847531601786613464e-02 6.312499195337295532e-02 -1.250734180212020874e-01 1.645095050334930420e-01 7.346163690090179443e-02 1.157727167010307312e-01 -2.404300495982170105e-03 6.251762062311172485e-02 1.140360757708549500e-01 -4.049252867698669434e-01 -1.919786930084228516e-01 3.595963716506958008e-01 -4.547945559024810791e-01 1.332750022411346436e-01 2.469878196716308594e-01 1.884755492210388184e-01 1.637555509805679321e-01 -4.966637864708900452e-02 1.750131398439407349e-01 1.368891261518001556e-02 9.188384562730789185e-02 -2.826021611690521240e-02 -2.057188749313354492e-01 1.599675565958023071e-01 -1.400685589760541916e-02 -1.451338231563568115e-01 2.307530865073204041e-02 -6.589000672101974487e-02 -7.589678466320037842e-02 5.141032487154006958e-02 -1.751291751861572266e-01
-1.659501940011978149e-01 3.263354673981666565e-02 5.379862617701292038e-03 6.860985606908798218e-02 -2.517361044883728027e-01 -1.173286959528923035e-01 -1.820944063365459442e-02 -2.394742816686630249e-01 -7.926405407488346100e-03 3.095428645610809326e-01 -5.750084668397903442e-02 -1.272671222686767578e-01 3.459866344928741455e-01 -1.657412350177764893e-01 2.867562472820281982e-01 1.666603684425354004e-01 -4.146068543195724487e-02 -2.284358739852905273e-01 -1.454632580280303955e-01 -1.454974114894866943e-01 -1.354255974292755127e-01 2.799389958381652832e-01 1.553088277578353882e-01 1.245589926838874817e-01 9.768465906381607056e-02 -1.452489346265792847e-01 -1.371223330497741699e-01 5.471955984830856323e-02 -1.300196200609207153e-01 -3.063503801822662354e-01 -2.515512108802795410e-01 -1.534831617027521133e-02
2.811962664127349854e-01 2.050029188394546509e-01 -1.061461120843887329e-02 -3.762593120336532593e-02 2.458408474922180176e-01 -2.069342136383056641e-01 5.256169661879539490e-02 -3.342686593532562256e-01 -1.694773435592651367e-01 1.478637307882308960e-01 9.770045429468154907e-02 -2.964097261428833008e-02 1.793948709964752197e-01 -4.530131220817565918e-01 1.560060381889343262e-01 8.088669180870056152e-02 9.113497287034988403e-02 -5.160344764590263367e-02 -1.236053928732872009e-01 2.802097611129283905e-02 -1.968993842601776123e-01 2.665716409683227539e-01 4.169394075870513916e-02 1.592330820858478546e-02 5.565241724252700806e-02 -1.267187148332595825e-01 -1.246840283274650574e-01 3.150955438613891602e-01 -8.548843115568161011e-02 7.403206080198287964e-02 3.318899497389793396e-02 2.087862938642501831e-01
-1.059029474854469299e-01 -7.336421404033899307e-03 3.774137422442436218e-02 -1.517387330532073975e-01 -2.821891568601131439e-02 -2.735245823860168457e-01 -2.720471620559692383e-01 -1.875521093606948853e-01 -4.867224767804145813e-02 4.441481828689575195e-01 -3.189721405506134033e-01 3.779366984963417053e-02 1.649759709835052490e-01 -1.034865006804466248e-01 4.397741258144378662e-01 2.204010784626007080e-01 -1.194172129034996033e-01 -2.177654951810836792e-01 -1.012123301625251770e-01 1.653671450912952423e-02 1.194863617420196533e-01 1.823867205530405045e-03 1.051724702119827271e-01 1.433193087577819824e-01 -7.218610495328903198e-02 -8.263635635375976562e-02 1.077216565608978271e-01 1.061657965183258057e-01 -1.198536008596420288e-01 -9.921721369028091431e-02 -1.340311467647552490e-01 -4.002343490719795227e-02
1.156773269176483154e-01 -3.878552466630935669e-02 -2.576085329055786133e-01 -2.735698223114013672e-01 -6.155665218830108643e-02 -2.333950847387313843e-01 -7.351218909025192261e-02 -1.810723096132278442e-01 7.772441208362579346e-02 2.122549563646316528e-01 -8.682299405336380005e-02 -1.107765063643455505e-01 4.352328181266784668e-01 -1.677438318729400635e-01 2.694948315620422363e-01 -1.896165609359741211e-01 7.034052908420562744e-02 -2.676432132720947266e-01 -1.193774491548538208e-01 -5.455966573208570480e-03 -2.345048934221267700e-01 -1.211715340614318848e-01 9.617951000109314919e-04 -1.908389627933502197e-01 8.621201664209365845e-02 -1.496600061655044556e-01 -2.103069275617599487e-01 -5.143402144312858582e-02 1.167381405830383301e-01 -1.318921446800231934e-01 -1.743552684783935547e-01 1.237851232290267944e-01
-4.238376766443252563e-02 -8.402486890554428101e-02 -9.298384189605712891e-02 -1.251035928726196289e-01 -2.252003401517868042e-01 -1.550293434411287308e-02 1.522973030805587769e-01 -7.569693773984909058e-02 7.976184785366058350e-02 -2.243120409548282623e-02 2.447959268465638161e-03 -2.822582423686981201e-01 8.683648705482482910e-02 -2.985056936740875244e-01 3.321525156497955322e-01 6.841894984245300293e-02 -4.449813440442085266e-02 -1.948722600936889648e-01 -1.998057663440704346e-01 2.876297011971473694e-02 -2.747604846954345703e-01 9.317444264888763428e-02 -8.488108217716217041e-02 6.253788620233535767e-02 -2.129964381456375122e-01 1.329846680164337158e-01 -6.608979403972625732e-02 3.346346020698547363e-01 8.377484045922756195e-03 8.803205192089080811e-02 -4.625666439533233643e-01 -1.076536327600479126e-01
4.305595159530639648e-01 1.150051653385162354e-01 -8.090084046125411987e-02 -1.101543605327606201e-01 4.227107390761375427e-02 1.447530742734670639e-02 6.099757552146911621e-02 -1.697182804346084595e-01 9.108132123947143555e-02 -9.794029593467712402e-02 -2.739114463329315186e-01 3.229523897171020508e-01 1.617923974990844727e-01 3.865364566445350647e-02 2.868230044841766357e-01 3.484983742237091064e-01 -8.423379808664321899e-02 -2.242400348186492920e-01 1.161666661500930786e-01 1.788446903228759766e-01 -1.290269941091537476e-01 1.118093281984329224e-01 1.166088134050369263e-02 -3.107565939426422119e-01 9.898798167705535889e-02 -7.759362459182739258e-02 -1.224757879972457886e-01 -4.694419726729393005e-02 1.303531080484390259e-01 7.110460847616195679e-02 -1.591196805238723755e-01 -1.023927107453346252e-01
-1.543326885439455509e-03 6.109773367643356323e-02 -8.572673797607421875e-02 -1.983623802661895752e-01 -1.012636497616767883e-01 -3.497340083122253418e-01 8.067142963409423828e-02 -3.330280259251594543e-02 6.048730574548244476e-03 1.072016730904579163e-01 -1.384022980928421021e-01 1.331633627414703369e-01 4.134367108345031738e-01 -2.650040388107299805e-01 -1.277344375848770142e-01 4.759572912007570267e-03 8.185449987649917603e-03 -1.546807289123535156e-01 1.839503273367881775e-02 1.571164578199386597e-01 7.102517783641815186e-02 9.671169519424438477e-02 4.976854845881462097e-02 -3.873288333415985107e-01 -3.456769045442342758e-03 -3.359391093254089355e-01 -1.522470861673355103e-01 2.792792618274688721e-01 1.100184842944145203e-01 2.899680472910404205e-02 -8.441834151744842529e-02 2.311730682849884033e-01
-9.352239221334457397e-02 -1.283208131790161133e-01 -4.119826257228851318e-01 1.179600954055786133e-01 1.106725912541151047e-02 -1.148081272840499878e-01 1.206612214446067810e-01 -1.572847217321395874e-01 6.006791815161705017e-02 -2.576928585767745972e-02 -8.350125700235366821e-02 -1.877971887588500977e-01 2.378202676773071289e-01 -3.666922152042388916e-01 3.192381560802459717e-01 2.242217510938644409e-01 -1.216642335057258606e-01 -2.541691660881042480e-01 1.707848161458969116e-02 2.495540380477905273e-01 -1.598959267139434814e-01 4.133525118231773376e-02 2.787449955940246582e-02 1.782221794128417969e-01 -7.402396947145462036e-02 5.970571562647819519e-02 3.463009744882583618e-02 1.315940171480178833e-01 -1.123466864228248596e-01 1.268645077943801880e-01 -2.981914877891540527e-01 -4.284905642271041870e-02
1.599094420671463013e-01 -2.996660768985748291e-01 -3.566299378871917725e-01 -1.266930997371673584e-01 2.377986758947372437e-01 -2.777367830276489258e-01 2.059195339679718018e-01 -2.385360151529312134e-01 -2.500316798686981201e-01 7.386824488639831543e-02 1.961268857121467590e-02 -7.821414619684219360e-02 1.997124105691909790e-01 -3.166992664337158203e-01 2.018345445394515991e-01 -4.205275326967239380e-02 -8.774513751268386841e-02 -1.324125006794929504e-02 5.451420322060585022e-02 1.813392937183380127e-01 -6.210022792220115662e-02 4.032808169722557068e-02 3.204572200775146484e-02 -2.787864208221435547e-01 -1.314331442117691040e-01 6.353732943534851074e-02 1.091277077794075012e-01 1.885401010513305664e-01 3.408383950591087341e-02 -1.657771468162536621e-01 -4.676214233040809631e-02 1.538866907358169556e-01
2.013643831014633179e-01 5.185158923268318176e-02 -2.359465509653091431e-01 -3.597016632556915283e-02 3.157018125057220459e-02 -1.721705943346023560e-01 2.584824860095977783e-01 -1.243511140346527100e-01 -1.167770996689796448e-01 -8.492637425661087036e-02 -5.900963675230741501e-03 5.546779558062553406e-02 1.719908714294433594e-01 -3.059496879577636719e-01 2.247795760631561279e-01 2.469203062355518341e-02 -1.368371210992336273e-02 -4.971162080764770508e-01 -9.796282649040222168e-02 4.413993284106254578e-02 -1.666457206010818481e-01 -6.366737186908721924e-02 -2.658824250102043152e-02 -6.627330183982849121e-02 -2.042981088161468506e-01 4.165301322937011719e-01 -6.853217631578445435e-02 -2.055836655199527740e-02 -1.686531603336334229e-01 9.135298430919647217e-02 -1.878355145454406738e-01 1.987317577004432678e-02
7.620909065008163452e-02 2.078868448734283447e-02 6.718515604734420776e-02 -5.007903650403022766e-02 -6.893951445817947388e-02 -3.650151491165161133e-01 7.641237974166870117e-02 7.271695137023925781e-02 -8.146431297063827515e-02 1.973470002412796021e-01 -3.318369686603546143e-01 -7.289232313632965088e-02 1.690052896738052368e-01 -1.964439302682876587e-01 3.078356981277465820e-01 2.633779048919677734e-01 2.902821004390716553e-01 3.830202668905258179e-02 1.223834455013275146e-01 1.462214291095733643e-01 -2.329073101282119751e-01 -1.290950179100036621e-01 3.217463493347167969e-01 5.864448845386505127e-02 -2.050762325525283813e-01 8.898000232875347137e-03 4.122320935130119324e-02 9.222869575023651123e-02 -2.820119857788085938e-01 6.925557553768157959e-02 -5.770741030573844910e-02 -7.327640056610107422e-02
7.607512921094894409e-02 -7.117565721273422241e-02 2.321644425392150879e-01 8.452454954385757446e-02 -9.247237443923950195e-02 -1.906886845827102661e-01 6.977370381355285645e-02 1.009855940937995911e-01 3.582476079463958740e-02 2.455150038003921509e-01 -2.172052413225173950e-01 -1.978843659162521362e-01 4.718457460403442383e-01 -1.906964629888534546e-01 2.431847900152206421e-01 2.905874848365783691e-01 1.630200892686843872e-01 1.172867789864540100e-02 -8.209509402513504028e-02 -9.271150082349777222e-02 -3.949437756091356277e-03 -7.367095351219177246e-02 2.532920241355895996e-01 -8.478876948356628418e-02 -4.106673598289489746e-02 7.098335772752761841e-02 -9.655348211526870728e-02 3.592591583728790283e-01 -1.355112493038177490e-01 1.305995043367147446e-02 2.113004028797149658e-02 -1.863032877445220947e-01
1.462368071079254150e-01 1.641483628191053867e-03 2.172315418720245361e-01 -1.106926202774047852e-01 4.283033683896064758e-02 -1.887047290802001953e-01 2.662495374679565430e-01 -3.807859122753143311e-01 -1.358432602137327194e-02 -6.796529144048690796e-02 9.987182915210723877e-02 4.106238484382629395e-02 2.158062160015106201e-01 -2.152991592884063721e-01 2.434688806533813477e-01 1.192093491554260254e-01 -2.602429389953613281e-01 -8.130480349063873291e-02 2.077825963497161865e-01 3.417164087295532227e-01 -1.189530193805694580e-01 3.772354125976562500e-02 1.685541309416294098e-02 -1.300532929599285126e-02 4.407152161002159119e-02 8.195385336875915527e-03 -3.484197556972503662e-01 2.129806131124496460e-01 -2.283447049558162689e-02 -1.819268614053726196e-02 -2.331209182739257812e-01 9.321932494640350342e-02
-1.268076151609420776e-01 -1.580986976623535156e-01 -1.855957657098770142e-01 8.076503872871398926e-02 -1.569741517305374146e-01 -1.575216799974441528e-01 4.302766546607017517e-02 -4.828677698969841003e-02 -6.741265207529067993e-02 -5.908978730440139771e-02 -5.172677710652351379e-02 1.067459210753440857e-01 3.477672040462493896e-01 -3.263715803623199463e-01 1.767645776271820068e-01 -5.841004848480224609e-02 -1.452218294143676758e-01 3.999504726380109787e-03 1.007285807281732559e-02 -2.068386971950531006e-02 9.165330976247787476e-02 3.229344487190246582e-01 1.206383407115936279e-01 -4.021382033824920654e-01 -5.789472721517086029e-03 1.984300166368484497e-01 1.381010711193084717e-01 5.472635477781295776e-02 -3.990426361560821533e-01 3.766906261444091797e-02 -2.172446399927139282e-01 1.342316158115863800e-02
1.709787249565124512e-01 -4.736939072608947754e-02 -2.089864760637283325e-01 -8.705335110425949097e-02 -1.549752354621887207e-01 -1.729366630315780640e-01 2.116208197548985481e-03 2.183696441352367401e-02 9.051717072725296021e-02 6.403885036706924438e-02 -9.430313855409622192e-02 -7.913006097078323364e-02 1.769659817218780518e-01 -4.990058839321136475e-01 1.274928003549575806e-01 9.990039467811584473e-02 -1.989621073007583618e-01 -1.172435507178306580e-01 1.570090502500534058e-01 1.561721712350845337e-01 -1.186178997159004211e-01 1.047327667474746704e-01 -8.432065695524215698e-02 2.988124825060367584e-02 -1.628582924604415894e-01 3.471380472183227539e-01 -1.114694308489561081e-02 -3.242422128096222878e-03 -3.367200493812561035e-01 3.398855328559875488e-01 -1.218430846929550171e-01 -5.029264092445373535e-02
-2.261448279023170471e-02 5.765104293823242188e-02 1.395423561334609985e-01 1.176136732101440430e-01 4.661789163947105408e-02 -2.266410589218139648e-01 -3.307677805423736572e-02 -1.347471922636032104e-01 1.166374757885932922e-01 2.417093217372894287e-01 -2.693977952003479004e-01 -1.093106046319007874e-01 3.556530773639678955e-01 -5.066518783569335938e-01 2.333691418170928955e-01 2.243833430111408234e-02 -1.624438911676406860e-01 -1.146815251559019089e-02 -8.820968866348266602e-02 -6.024825572967529297e-02 1.295528709888458252e-01 -8.139100670814514160e-02 -5.244142562150955200e-02 1.239999383687973022e-02 -2.139864563941955566e-01 3.863316401839256287e-02 1.823591887950897217e-01 -1.501537766307592392e-02 -1.773616373538970947e-01 -2.040770798921585083e-01 -2.734833061695098877e-01 -4.964570328593254089e-02
2.322932332754135132e-01 -1.272324919700622559e-01 2.037388645112514496e-02 2.654984965920448303e-02 1.848138752393424511e-03 -1.176028922200202942e-01 1.075454279780387878e-01 2.185770422220230103e-01 -1.098579838871955872e-01 -1.536005139350891113e-01 -2.989102005958557129e-01 2.250544875860214233e-01 4.177843332290649414e-01 -3.626261055469512939e-01 1.041811332106590271e-01 1.735364049673080444e-01 7.879745215177536011e-02 4.296197090297937393e-03 1.310291141271591187e-01 6.767606735229492188e-02 9.828787297010421753e-02 2.123980410397052765e-02 2.709302306175231934e-01 -5.221650376915931702e-02 7.202979922294616699e-02 -1.381277572363615036e-02 -1.863213032484054565e-01 2.918567657470703125e-01 -1.480550765991210938e-01 -1.654136180877685547e-01 -1.680350601673126221e-01 1.260031759738922119e-01
2.118656784296035767e-01 9.483993798494338989e-02 -5.410585552453994751e-02 -2.218480110168457031e-01 9.742804616689682007e-02 -1.100013628602027893e-01 1.200747340917587280e-01 -5.869713798165321350e-02 4.937078803777694702e-02 1.469861865043640137e-01 -2.586959302425384521e-01 -4.571281000971794128e-02 2.914276421070098877e-01 -3.640166521072387695e-01 4.482048749923706055e-02 4.679807722568511963e-01 1.100558415055274963e-01 -3.995000198483467102e-02 4.534758999943733215e-02 3.175545930862426758e-01 6.925702095031738281e-03 5.695872381329536438e-02 -2.901326678693294525e-02 -2.047313004732131958e-01 -2.061927765607833862e-01 1.601616740226745605e-01 -7.240993529558181763e-02 2.438218891620635986e-02 1.823823899030685425e-01 -1.529977619647979736e-01 -1.916905306279659271e-02 -1.712051331996917725e-01
-1.889958679676055908e-01 -2.246398106217384338e-02 1.513226926326751709e-01 -1.689725667238235474e-01 -2.115555703639984131e-01 -3.232525587081909180e-01 9.268908947706222534e-02 9.902467578649520874e-02 -1.921763271093368530e-01 -3.972243890166282654e-02 3.185530751943588257e-02 2.082032114267349243e-01 2.023967057466506958e-01 -3.089104592800140381e-01 1.954165548086166382e-01 -9.970524162054061890e-02 -2.048316150903701782e-01 -1.750666499137878418e-01 9.935458749532699585e-02 6.703584641218185425e-02 -1.399470865726470947e-01 2.409630715847015381e-01 -1.707039475440979004e-01 -3.399316072463989258e-01 7.937879115343093872e-02 -2.302691340446472168e-03 -2.360264509916305542e-01 2.135610133409500122e-01 -1.781413257122039795e-01 6.408086419105529785e-02 -1.225713789463043213e-01 -9.741638600826263428e-02
1.400613635778427124e-01 -4.235469549894332886e-02 -5.136591568589210510e-02 -1.281732767820358276e-01 -1.434003859758377075e-01 -2.091769278049468994e-01 -2.775049582123756409e-02 6.230479478836059570e-02 1.254179030656814575e-01 -2.891904301941394806e-02 -1.606178283691406250e-01 3.012996613979339600e-01 2.862105965614318848e-01 -1.062194909900426865e-02 3.274327516555786133e-01 3.155936598777770996e-01 -3.376048207283020020e-01 1.385604292154312134e-01 -3.048763796687126160e-02 -3.946709260344505310e-02 -4.766607657074928284e-02 1.136609911918640137e-01 2.549210488796234131e-01 8.683805912733078003e-02 1.315222680568695068e-01 -1.380942463874816895e-01 -1.877374798059463501e-01 2.056212276220321655e-01 -2.090537995100021362e-01 1.356148570775985718e-01 -2.039199322462081909e-01 1.661731898784637451e-01
3.128317892551422119e-01 9.686231613159179688e-03 1.976023800671100616e-02 -5.903785675764083862e-02 -8.092842996120452881e-02 -1.389096379280090332e-01 9.290646761655807495e-02 -1.657271832227706909e-01 8.401923626661300659e-02 8.308681100606918335e-02 -3.341430425643920898e-01 1.570488214492797852e-01 3.144215643405914307e-01 6.742537021636962891e-02 1.654383242130279541e-01 -1.094652414321899414e-01 -6.055518612265586853e-02 1.144818812608718872e-01 -1.995630562305450439e-02 1.629813313484191895e-01 -2.711000740528106689e-01 2.813864052295684814e-01 -2.096200734376907349e-01 -9.460823237895965576e-02 -2.968953251838684082e-01 -3.753044605255126953e-01 -1.055510044097900391e-01 2.051070928573608398e-01 -2.618191391229629517e-02 -2.727969922125339508e-02 -9.215942770242691040e-02 4.187895730137825012e-02
5.935701075941324234e-03 -2.901441156864166260e-01 -8.069238066673278809e-02 1.476504504680633545e-01 -2.907790541648864746e-01 -1.753312051296234131e-01 7.336336374282836914e-02 -4.256693646311759949e-02 -1.703661382198333740e-01 -1.664889603853225708e-02 -3.362339735031127930e-02 1.267976760864257812e-01 3.316040337085723877e-01 -3.178861141204833984e-01 1.892588287591934204e-01 1.682852059602737427e-01 -3.405131101608276367e-01 -1.122802048921585083e-01 3.888307884335517883e-02 -1.199619546532630920e-01 1.246977671980857849e-01 1.015905290842056274e-01 -6.562115252017974854e-02 -2.909915745258331299e-01 1.488486025482416153e-02 1.661879420280456543e-01 2.009214162826538086e-01 1.229426190257072449e-01 -2.556545436382293701e-01 -1.182688176631927490e-01 -1.008187383413314819e-01 1.057038381695747375e-01
2.758828699588775635e-01 1.157863289117813110e-01 8.989194035530090332e-02 -1.146334335207939148e-01 -2.415650710463523865e-02 -3.269169032573699951e-01 3.892992138862609863e-01 -1.824749857187271118e-01 -4.921991843730211258e-03 2.806329727172851562e-01 6.959348917007446289e-02 -6.674410402774810791e-02 6.660076230764389038e-02 -2.040600329637527466e-01 2.829679846763610840e-01 8.850846439599990845e-02 -1.055766046047210693e-01 -1.085336208343505859e-01 1.621236950159072876e-01 -2.167175710201263428e-02 1.083004567772150040e-02 1.044455915689468384e-02 -5.399832502007484436e-02 -1.259772330522537231e-01 -1.752238124608993530e-01 2.945932149887084961e-01 -1.326417028903961182e-01 2.241379171609878540e-01 -3.284944593906402588e-02 1.655786782503128052e-01 -2.935045063495635986e-01 -7.899990677833557129e-02
6.214223429560661316e-02 -3.270431458950042725e-01 -9.105359017848968506e-02 4.808207973837852478e-02 1.192771866917610168e-01 -1.708783358335494995e-01 1.690084338188171387e-01 -1.766650676727294922e-01 -4.238648414611816406e-01 6.230159476399421692e-02 2.693620917852967978e-04 -1.531832963228225708e-01 1.391094923019409180e-01 -3.166432082653045654e-01 2.986803650856018066e-01 1.647973358631134033e-01 6.788032129406929016e-03 5.864877253770828247e-02 -1.082788184285163879e-01 6.585162132978439331e-02 6.077272817492485046e-02 -1.151027828454971313e-01 -1.914900094270706177e-01 -3.750258982181549072e-01 -1.494680792093276978e-01 -3.181488811969757080e-02 -6.775738298892974854e-02 7.276050001382827759e-02 -1.227343752980232239e-01 8.247686922550201416e-02 -2.497542500495910645e-01 -3.322843089699745178e-02
2.301432341337203979e-01 -1.881797611713409424e-02 1.241331081837415695e-02 -3.440305590629577637e-01 1.326840370893478394e-01 -1.199220865964889526e-01 1.690624803304672241e-01 3.806128352880477905e-02 4.342468082904815674e-02 8.253782987594604492e-02 -2.293169051408767700e-01 -1.547196358442306519e-01 1.653247326612472534e-01 -2.459475845098495483e-01 1.289748102426528931e-01 3.816398084163665771e-01 5.847606342285871506e-03 8.808011561632156372e-02 -3.948333673179149628e-03 3.242724835872650146e-01 1.127086430788040161e-01 2.115534245967864990e-01 -1.149699613451957703e-01 -3.533638119697570801e-01 -1.049570664763450623e-01 2.705398201942443848e-01 -2.168989926576614380e-02 -2.439149096608161926e-02 -1.536273118108510971e-02 -1.514827758073806763e-01 -1.925495080649852753e-02 -1.161616370081901550e-01
1.347489096224308014e-02 -2.552064657211303711e-01 -1.363571733236312866e-01 -2.368699014186859131e-01 4.856344684958457947e-02 -1.066849380731582642e-01 1.978608518838882446e-01 6.412758678197860718e-02 -1.897838115692138672e-01 1.272148191928863525e-01 -1.532574649900197983e-02 9.733856469392776489e-02 2.858842611312866211e-01 5.371683090925216675e-02 4.249511957168579102e-01 -1.597383320331573486e-01 -8.292127400636672974e-02 -2.044016718864440918e-01 -1.506501734256744385e-01 -7.862756401300430298e-02 1.716994345188140869e-01 8.855182677507400513e-03 -2.253415994346141815e-02 -2.096306085586547852e-01 -2.268556505441665649e-01 -5.292201787233352661e-02 -1.317366808652877808e-01 1.974957287311553955e-01 -3.286336362361907959e-01 -2.062453031539916992e-01 -3.115888871252536774e-02 1.915274709463119507e-01
1.469238698482513428e-01 -2.841186225414276123e-01 -8.449363708496093750e-02 6.730092316865921021e-02 -5.463012959808111191e-03 -1.421866118907928467e-01 1.626843810081481934e-01 -1.434410810470581055e-01 -1.258179079741239548e-02 9.627112746238708496e-02 1.205945983529090881e-01 1.908715465106070042e-03 2.833659052848815918e-01 -2.642306387424468994e-01 4.862242937088012695e-01 -1.552737206220626831e-01 9.717922657728195190e-02 -1.123406887054443359e-01 -1.048690825700759888e-01 -2.626699395477771759e-02 7.543349266052246094e-02 4.004661366343498230e-02 1.909259557723999023e-01 -3.762069940567016602e-01 -3.344444632530212402e-01 2.066664211452007294e-02 -1.543455012142658234e-02 1.319247297942638397e-02 -1.643625050783157349e-01 -1.148939728736877441e-01 -9.705176204442977905e-02 5.257935822010040283e-02
-1.182229816913604736e-01 3.341032862663269043e-01 -7.848063111305236816e-02 -8.532675914466381073e-03 1.237767487764358521e-01 1.811712514609098434e-03 -5.518033355474472046e-02 -1.328985989093780518e-01 -9.063212573528289795e-02 1.993574351072311401e-01 1.617091894149780273e-02 -1.087128967046737671e-01 2.641327679157257080e-01 -2.182664424180984497e-01 3.185756206512451172e-01 2.405575066804885864e-01 1.906431615352630615e-01 -9.751542657613754272e-02 -7.125115953385829926e-03 4.005496948957443237e-02 -2.298975288867950439e-01 1.727138757705688477e-01 -1.294658482074737549e-01 4.623647546395659447e-04 2.463608747348189354e-03 -1.075523197650909424e-01 1.242277473211288452e-01 2.499950975179672241e-01 -2.490973472595214844e-01 3.698307275772094727e-02 -3.148244619369506836e-01 -3.103932738304138184e-01
2.731797695159912109e-01 9.201569855213165283e-02 -5.339172482490539551e-02 -1.873548179864883423e-01 -1.436589658260345459e-01 3.594340384006500244e-02 8.583634346723556519e-02 -8.313918858766555786e-02 1.525809019804000854e-01 2.847887948155403137e-02 -6.521885097026824951e-02 -2.462981194257736206e-01 3.310120999813079834e-01 -4.707346558570861816e-01 7.392939925193786621e-02 3.664091825485229492e-01 -3.692291676998138428e-02 -1.530366688966751099e-01 1.732381880283355713e-01 -7.441407535225152969e-03 -9.274917840957641602e-02 1.404781341552734375e-01 -1.107822582125663757e-01 -1.858403235673904419e-01 -1.235999464988708496e-01 1.334879249334335327e-01 2.030155062675476074e-02 3.933091461658477783e-02 8.234556764364242554e-02 -1.555929780006408691e-01 -4.124329611659049988e-02 -2.917389869689941406e-01
1.797155737876892090e-01 -8.373215794563293457e-02 -1.381401065737009048e-02 9.599261730909347534e-02 -1.462280154228210449e-01 -1.777247339487075806e-02 5.972011946141719818e-03 -7.585722953081130981e-02 -2.465762048959732056e-01 -1.422255188226699829e-01 7.823419570922851562e-02 -8.584475517272949219e-02 1.137115061283111572e-01 -2.467787265777587891e-01 4.345124065876007080e-01 1.690320074558258057e-01 -1.315715610980987549e-01 -3.890592753887176514e-01 -2.271920889616012573e-01 2.245654314756393433e-01 1.805264800786972046e-01 2.479704320430755615e-01 -2.144849151372909546e-01 1.448988681659102440e-03 2.416528463363647461e-01 6.992647796869277954e-02 -1.015322953462600708e-01 -1.237543672323226929e-01 -7.144346367567777634e-03 4.609229415655136108e-02 -1.780447065830230713e-01 -6.695061922073364258e-02
1.636024266481399536e-01 -3.284301161766052246e-01 -1.948863267898559570e-01 -6.303399056196212769e-02 -2.052795439958572388e-01 4.007249325513839722e-02 1.418942064046859741e-01 -1.297138631343841553e-01 -1.522892415523529053e-01 1.109626218676567078e-01 -2.032042741775512695e-01 -1.088110879063606262e-01 1.060464382171630859e-01 -1.316961795091629028e-01 3.022060692310333252e-01 2.285014539957046509e-01 -2.760963737964630127e-01 1.748382300138473511e-01 3.716793656349182129e-02 9.077845513820648193e-02 1.237517520785331726e-01 1.663633622229099274e-02 1.325034946203231812e-01 -2.767951488494873047e-01 -1.306482106447219849e-01 2.611520290374755859e-01 1.327901631593704224e-01 2.130603492259979248e-01 -2.032509148120880127e-01 2.370560020208358765e-01 -8.733055740594863892e-02 -4.823990538716316223e-02
-1.242407932877540588e-01 -9.065735340118408203e-02 -1.739618480205535889e-01 1.026326045393943787e-02 -2.001809477806091309e-01 -1.280401051044464111e-01 3.815600872039794922e-01 -1.803757846355438232e-01 -9.010020643472671509e-02 -1.085246447473764420e-02 -3.248943686485290527e-01 -1.482665985822677612e-01 2.982954084873199463e-01 -1.986560225486755371e-01 1.503942161798477173e-01 1.196407675743103027e-01 -1.576186418533325195e-01 1.613328605890274048e-01 1.448597311973571777e-01 1.950217485427856445e-01 -2.372541464865207672e-03 1.853388100862503052e-01 -2.510461397469043732e-02 1.637271046638488770e-01 1.203640401363372803e-01 -5.985243618488311768e-02 6.810347735881805420e-02 3.905450999736785889e-01 5.350247398018836975e-02 1.636095196008682251e-01 -1.758947670459747314e-01 -5.243823304772377014e-02
1.382566690444946289e-01 1.159467734396457672e-02 -2.401898950338363647e-01 -3.500745072960853577e-02 -3.535274416208267212e-02 2.111244201660156250e-02 6.054889410734176636e-02 -8.096892386674880981e-02 -3.199180662631988525e-01 -2.353321164846420288e-01 -2.617408335208892822e-02 1.552302390336990356e-02 1.075775101780891418e-01 -3.821413815021514893e-01 1.837739348411560059e-01 1.985991001129150391e-01 -4.227434843778610229e-02 -4.495738446712493896e-01 -1.048071458935737610e-01 2.340045720338821411e-01 -1.645249277353286743e-01 1.273297369480133057e-01 7.392276823520660400e-02 -1.334158182144165039e-01 1.610782183706760406e-02 1.283236742019653320e-01 -9.476555883884429932e-02 2.063870802521705627e-02 -7.418342866003513336e-04 1.649803370237350464e-01 -2.772246003150939941e-01 -2.324744313955307007e-01
1.321872323751449585e-01 -6.928001344203948975e-02 -1.586281806230545044e-01 -2.623976171016693115e-01 -1.113925427198410034e-01 -2.541982233524322510e-01 -1.091122976504266262e-03 -1.967102475464344025e-02 4.400251805782318115e-02 5.441530141979455948e-03 2.464025095105171204e-02 1.406817436218261719e-01 2.560777962207794189e-01 -8.820820599794387817e-02 -1.218260172754526138e-02 1.921112388372421265e-01 -8.645381778478622437e-02 -1.509764343500137329e-01 -1.048982515931129456e-01 1.931877583265304565e-01 -2.492595911026000977e-01 6.786808371543884277e-02 2.236997187137603760e-01 -4.115651249885559082e-01 1.009127423167228699e-01 -2.822141051292419434e-01 -8.956592530012130737e-03 4.160406291484832764e-01 3.353990614414215088e-02 -2.827739343047142029e-02 -6.490679830312728882e-02 1.990715861320495605e-01
1.681442409753799438e-01 -2.897859215736389160e-01 -1.274871379137039185e-01 1.101523041725158691e-01 1.040463242679834366e-02 -4.067739248275756836e-01 -1.478402875363826752e-03 -1.455867141485214233e-01 -5.900532007217407227e-02 -3.525346890091896057e-02 -7.267010211944580078e-02 1.702465862035751343e-01 3.536431491374969482e-01 -2.150471508502960205e-01 1.326929330825805664e-01 -6.206361204385757446e-02 -1.203381940722465515e-01 3.106663748621940613e-02 -1.276977211236953735e-01 9.447765350341796875e-02 1.439943760633468628e-01 -1.380242593586444855e-02 6.535290181636810303e-02 -3.738783895969390869e-01 -7.931794971227645874e-02 -2.817886769771575928e-01 -4.942587018013000488e-02 3.675608038902282715e-01 5.429551005363464355e-02 -6.383237242698669434e-02 -5.315089225769042969e-02 -4.570884630084037781e-02
1.363966763019561768e-01 6.557384133338928223e-02 -2.488203942775726318e-01 1.326055228710174561e-01 -1.661951690912246704e-01 -3.409003913402557373e-01 2.060709148645401001e-01 -1.162177473306655884e-01 4.745302721858024597e-02 3.866986185312271118e-02 1.556562818586826324e-02 -7.360903918743133545e-02 2.169722914695739746e-01 -2.937054932117462158e-01 2.792167961597442627e-01 1.264121830463409424e-01 -2.621295675635337830e-02 -9.115713089704513550e-02 -2.639982849359512329e-02 2.689340412616729736e-01 -1.356482654809951782e-01 -1.399130839854478836e-02 1.294718682765960693e-01 1.378557533025741577e-01 -9.771845489740371704e-02 4.057313203811645508e-01 1.005278751254081726e-01 2.775588035583496094e-01 -1.132928356528282166e-01 2.063296288251876831e-01 -2.260504290461540222e-02 -8.655955642461776733e-02
-2.476185001432895660e-02 -1.786424666643142700e-01 3.637572284787893295e-03 7.925014942884445190e-02 2.114185094833374023e-01 -8.474755287170410156e-02 3.280350565910339355e-01 -1.736075431108474731e-01 -1.311744451522827148e-01 1.114481687545776367e-01 -4.936617985367774963e-02 -9.920949488878250122e-02 1.305680423974990845e-01 -1.520002633333206177e-01 3.173484504222869873e-01 2.369616180658340454e-01 -2.855219542980194092e-01 -2.647973299026489258e-01 1.132120937108993530e-01 1.238832920789718628e-01 -1.283372491598129272e-01 2.928869426250457764e-01 -1.310137808322906494e-01 1.614929176867008209e-02 -2.066081613302230835e-01 2.166668474674224854e-01 -2.599003314971923828e-01 2.027302235364913940e-01 5.809795483946800232e-02 1.252410262823104858e-01 -6.846960633993148804e-02 -1.054635122418403625e-01
1.797963492572307587e-02 -1.584097184240818024e-02 1.195380687713623047e-01 -1.974611878395080566e-01 -2.446289211511611938e-01 -4.269976317882537842e-01 1.870537251234054565e-01 -2.736098878085613251e-02 -2.833385765552520752e-01 2.934961393475532532e-02 -1.132617369294166565e-01 -3.183197081089019775e-01 1.696353554725646973e-01 -2.396259009838104248e-01 2.198766767978668213e-01 -3.194141760468482971e-02 -1.343221068382263184e-01 -1.165581122040748596e-01 -1.306567341089248657e-01 -2.440268993377685547e-01 -5.197408422827720642e-02 1.580511182546615601e-01 -2.349558770656585693e-01 -1.352709382772445679e-01 1.344480067491531372e-01 -8.303601294755935669e-02 -6.917792558670043945e-02 1.248503401875495911e-01 -1.986614614725112915e-01 -7.011194527149200439e-02 -7.917699962854385376e-02 -1.787430197000503540e-01
2.268528789281845093e-01 -4.136820137500762939e-02 2.028076052665710449e-01 5.337806791067123413e-02 -1.074653789401054382e-01 -6.719458103179931641e-02 -8.575387299060821533e-03 1.769428700208663940e-01 -1.603545546531677246e-01 -1.128991097211837769e-01 -1.579927802085876465e-01 3.180783987045288086e-01 1.727803200483322144e-01 -3.416328132152557373e-01 3.787830770015716553e-01 2.596329152584075928e-01 -9.722705185413360596e-02 8.189272880554199219e-02 -1.330313980579376221e-01 1.326604653149843216e-02 -5.556308105587959290e-02 7.380896061658859253e-02 2.950863242149353027e-01 -1.022407561540603638e-01 1.267893016338348389e-01 -1.233866512775421143e-01 -1.093315705657005310e-01 2.794310152530670166e-01 -1.087407469749450684e-01 4.462524130940437317e-02 -1.884276866912841797e-01 1.503333002328872681e-01
1.928884834051132202e-01 -7.979393750429153442e-02 -3.039417788386344910e-03 -2.666505426168441772e-02 3.064633607864379883e-01 -4.031316041946411133e-01 1.015144586563110352e-01 -1.366499066352844238e-01 -1.457923650741577148e-02 5.521743744611740112e-02 -3.333152830600738525e-01 4.190628230571746826e-02 2.716366350650787354e-01 -3.104641139507293701e-01 -1.204787418246269226e-01 2.377694696187973022e-01 -1.461745798587799072e-01 1.032321713864803314e-02 -1.171156167984008789e-01 1.814129650592803955e-01 -2.873746864497661591e-02 2.708688974380493164e-01 -1.918941587209701538e-01 -1.942205876111984253e-01 2.635537274181842804e-02 -2.369039803743362427e-01 -1.394440326839685440e-02 5.368373915553092957e-02 -1.443697512149810791e-01 8.769544959068298340e-02 8.326525241136550903e-02 2.740807645022869110e-02
2.259676530957221985e-02 -2.502272427082061768e-01 -1.455429643392562866e-01 4.967387765645980835e-02 -1.886097043752670288e-01 -2.771459221839904785e-01 -2.259037494659423828e-01 -1.405130028724670410e-01 -6.111235916614532471e-02 2.363065630197525024e-01 -1.283689141273498535e-01 -1.358948945999145508e-01 1.193326488137245178e-01 -3.857950866222381592e-01 1.107072457671165466e-01 8.116319030523300171e-02 -2.641304135322570801e-01 -1.345872282981872559e-01 -8.595614694058895111e-03 1.305090188980102539e-01 -1.753778010606765747e-02 1.938671320676803589e-01 7.300526648759841919e-02 -7.494278997182846069e-02 -8.343015611171722412e-02 2.579299211502075195e-01 1.407298594713211060e-01 1.515516638755798340e-01 -1.729402542114257812e-01 3.462930023670196533e-01 -1.745951622724533081e-01 -5.680866166949272156e-02
1.336065828800201416e-01 -5.994054488837718964e-03 2.599899470806121826e-01 -1.706240884959697723e-02 6.204000487923622131e-02 -1.387615352869033813e-01 1.743687200360000134e-03 -3.787166774272918701e-01 1.792346872389316559e-02 8.887708932161331177e-02 1.990287303924560547e-01 2.348744496703147888e-02 1.814033091068267822e-01 -4.155946969985961914e-01 3.081863224506378174e-01 1.072325929999351501e-02 5.392297171056270599e-03 -3.768945112824440002e-02 1.156272962689399719e-01 -7.931586587801575661e-04 -1.042206883430480957e-01 1.507629156112670898e-01 -4.857723414897918701e-02 1.120454743504524231e-01 -1.510167568922042847e-01 -1.023584231734275818e-01 -2.168346792459487915e-01 3.019002079963684082e-01 -4.628618713468313217e-03 2.209087833762168884e-03 -3.783820867538452148e-01 -1.436001360416412354e-01
1.540298387408256531e-02 -3.058172017335891724e-02 1.857763715088367462e-02 -4.218963906168937683e-02 -1.079683750867843628e-01 -3.681602776050567627e-01 2.083487361669540405e-01 -1.183358673006296158e-02 -3.153656721115112305e-01 1.508319377899169922e-01 -1.232739016413688660e-01 -2.216535955667495728e-01 6.099835410714149475e-02 -1.222020611166954041e-01 3.243950307369232178e-01 8.450976014137268066e-02 -2.703895270824432373e-01 -1.793829165399074554e-02 -1.112409234046936035e-01 -2.156001478433609009e-01 -1.242516040802001953e-01 1.252133697271347046e-01 -9.654391556978225708e-02 -1.087602376937866211e-01 -9.468612074851989746e-02 -6.101187318563461304e-02 -1.657143682241439819e-01 1.559673845767974854e-01 -3.868998289108276367e-01 -1.861730515956878662e-01 -6.427158415317535400e-02 -2.255639284849166870e-01
2.625513374805450439e-01 -5.896145850419998169e-02 -6.077697500586509705e-02 -8.977233618497848511e-02 3.580704331398010254e-02 -6.168987601995468140e-02 9.818509221076965332e-03 4.283418506383895874e-02 1.121288314461708069e-01 -1.314462907612323761e-02 -3.315609395503997803e-01 3.792585730552673340e-01 1.067721247673034668e-01 2.269564755260944366e-02 2.039677202701568604e-01 4.709490537643432617e-01 -1.056379079818725586e-01 -1.767622977495193481e-01 -5.340747535228729248e-02 1.827963292598724365e-01 -1.287141740322113037e-01 7.036194205284118652e-02 8.834935724735260010e-02 -1.074314862489700317e-01 2.095399249810725451e-04 -4.431338235735893250e-02 -1.529102921485900879e-01 -1.202126890420913696e-01 -2.048952318727970123e-02 -6.358382105827331543e-02 -3.269800245761871338e-01 -3.102910518646240234e-01
-2.053100913763046265e-01 -1.785237640142440796e-01 -1.052772402763366699e-01 1.558879613876342773e-01 -1.783140152692794800e-01 3.740914911031723022e-02 8.603571355342864990e-02 -1.578847765922546387e-01 -5.120285972952842712e-02 1.047463063150644302e-02 -8.336248993873596191e-02 7.260847836732864380e-02 3.266829252243041992e-01 -2.619406878948211670e-01 3.580600023269653320e-01 2.314137518405914307e-01 -2.324688285589218140e-01 -3.704643109813332558e-03 1.851416230201721191e-01 -4.960314929485321045e-02 -1.364370286464691162e-01 1.826753765344619751e-01 1.346354931592941284e-01 -2.984461486339569092e-01 -4.583714902400970459e-02 2.478668689727783203e-01 -3.242795169353485107e-02 2.734545469284057617e-01 -2.383918613195419312e-01 -7.719444483518600464e-02 2.538057416677474976e-02 1.560012623667716980e-02
1.556218508630990982e-02 -2.179723381996154785e-01 -2.806889116764068604e-01 -1.663933694362640381e-01 2.773500792682170868e-02 -8.877459913492202759e-02 1.305010914802551270e-01 -8.977916836738586426e-02 4.812021274119615555e-03 3.414832800626754761e-02 -1.528096348047256470e-01 -2.326269075274467468e-02 4.404334127902984619e-01 -4.641633108258247375e-02 3.139062225818634033e-01 -2.022508829832077026e-01 -1.201997771859169006e-01 -1.602368950843811035e-01 -9.873201698064804077e-02 -1.195308193564414978e-01 -1.242241039872169495e-01 1.171222478151321411e-01 1.206815764307975769e-01 -2.385084331035614014e-01 -2.272297441959381104e-01 -1.559514850378036499e-01 -1.156762614846229553e-01 6.904752552509307861e-02 -2.530330717563629150e-01 -8.198406547307968140e-02 1.596117913722991943e-01 3.103016614913940430e-01
1.501212269067764282e-01 1.405157595872879028e-01 -1.691723465919494629e-01 1.536742448806762695e-01 -4.855716135352849960e-03 -3.807473480701446533e-01 5.114026367664337158e-02 3.845508024096488953e-02 1.433417797088623047e-01 -2.272669821977615356e-01 -2.739683389663696289e-01 3.316405117511749268e-01 3.916449248790740967e-01 -2.588122785091400146e-01 1.874989271163940430e-01 6.085852161049842834e-02 2.836989797651767731e-02 1.894944310188293457e-01 -3.184364363551139832e-02 9.016810357570648193e-02 -4.475248977541923523e-02 -8.030558004975318909e-03 -3.374198824167251587e-02 -3.006891906261444092e-01 8.812138438224792480e-02 4.807489737868309021e-02 -1.278414279222488403e-01 1.709472835063934326e-01 -8.023219555616378784e-02 -1.951433420181274414e-01 -1.252585649490356445e-02 -1.149026025086641312e-02
-2.373169735074043274e-02 1.244362667202949524e-01 -2.771078795194625854e-02 5.453342199325561523e-02 -1.748789846897125244e-01 -1.848469227552413940e-01 -5.637263134121894836e-02 -1.250514388084411621e-01 -9.455523639917373657e-02 -8.796828985214233398e-02 -7.247952278703451157e-03 -2.320562750101089478e-01 3.773480653762817383e-01 -2.074865847826004028e-01 2.846750915050506592e-01 4.057799577713012695e-01 -7.495394349098205566e-02 -1.211837232112884521e-01 1.802010387182235718e-01 1.071079075336456299e-01 -1.914312541484832764e-01 4.896928742527961731e-02 -1.821118891239166260e-01 -1.616119444370269775e-01 -3.159011900424957275e-02 2.063079774379730225e-01 -3.405959904193878174e-02 1.607999503612518311e-01 -2.016672343015670776e-01 -2.056039571762084961e-01 -7.450894266366958618e-02 -2.706946432590484619e-01
1.748733781278133392e-02 1.514311134815216064e-01 1.396777927875518799e-01 -3.609339296817779541e-01 -4.547586664557456970e-02 -3.442755341529846191e-01 2.035785019397735596e-01 -1.943794824182987213e-02 -9.853215888142585754e-03 1.198689080774784088e-02 9.738859534263610840e-02 3.324562907218933105e-01 1.646026223897933960e-01 -4.100821539759635925e-02 1.108879372477531433e-01 1.888987421989440918e-01 -7.883449643850326538e-02 -1.449332386255264282e-01 -2.027080655097961426e-01 -1.068133935332298279e-01 -3.958332538604736328e-02 2.249480932950973511e-01 2.186473906040191650e-01 -1.276013255119323730e-01 6.143989041447639465e-02 -3.496894240379333496e-02 -1.731273233890533447e-01 3.633214831352233887e-01 -2.540830373764038086e-01 1.695431917905807495e-01 7.557674497365951538e-02 -7.477378845214843750e-02
2.456205338239669800e-01 5.549938604235649109e-02 9.293685853481292725e-02 1.252278778702020645e-02 -2.332432121038436890e-01 -3.504587709903717041e-01 -5.202266387641429901e-03 9.051781147718429565e-02 -2.054835110902786255e-01 -8.006587624549865723e-02 -7.727602869272232056e-02 2.617868185043334961e-01 3.340564668178558350e-01 -2.472297251224517822e-01 1.290241181850433350e-01 1.669842600822448730e-01 -2.064100652933120728e-01 6.617970764636993408e-02 -2.788979709148406982e-01 2.368715852499008179e-01 -2.448149472475051880e-01 1.433127652853727341e-02 6.698125600814819336e-02 -1.122524887323379517e-01 -6.538944691419601440e-02 -1.247961446642875671e-01 -1.436521299183368683e-02 2.786168158054351807e-01 1.590539664030075073e-01 8.906470984220504761e-02 1.036420315504074097e-01 -4.697943851351737976e-02
1.274428516626358032e-01 9.822124987840652466e-02 -1.244288757443428040e-01 1.007119193673133850e-01 7.225773483514785767e-02 -1.348155736923217773e-01 9.213302284479141235e-02 3.055365085601806641e-01 3.716973960399627686e-01 3.640334308147430420e-02 -8.963014185428619385e-02 1.388276368379592896e-01 2.236383110284805298e-01 -3.614138066768646240e-01 2.762263715267181396e-01 1.304413564503192902e-02 1.674153059720993042e-01 -2.551516517996788025e-02 -8.928678184747695923e-02 1.684559583663940430e-01 -2.738610804080963135e-01 1.627709716558456421e-02 -1.415738761425018311e-01 -2.508295178413391113e-01 -5.206269398331642151e-02 1.228724494576454163e-01 -7.094996422529220581e-02 9.016783535480499268e-02 -2.572431042790412903e-02 -1.170520335435867310e-01 -3.387188017368316650e-01 -1.266273856163024902e-01
2.449394166469573975e-01 1.986614614725112915e-02 -1.197460517287254333e-01 4.938635230064392090e-02 -1.033044978976249695e-01 -5.755567550659179688e-02 1.216968297958374023e-01 1.394699662923812866e-01 3.104791343212127686e-01 1.405382752418518066e-01 -6.994529068470001221e-02 -1.058094426989555359e-01 2.524759173393249512e-01 -2.569306492805480957e-01 1.267090290784835815e-01 2.167421281337738037e-01 -7.741604745388031006e-02 -4.116222858428955078e-01 2.617595791816711426e-01 1.590971648693084717e-01 5.333155393600463867e-02 -7.055240869522094727e-02 -2.172280102968215942e-01 -4.282309114933013916e-02 -1.334455013275146484e-01 5.253699049353599548e-02 -7.475060969591140747e-02 3.397558331489562988e-01 3.466632589697837830e-02 -2.429248243570327759e-01 -1.329411268234252930e-01 6.310679018497467041e-02
-5.659414082765579224e-02 5.062654241919517517e-02 -1.153208166360855103e-01 -1.023449227213859558e-01 -1.672185510396957397e-01 -4.399861693382263184e-01 4.436762630939483643e-02 -1.790623553097248077e-02 -5.330555140972137451e-02 2.244909703731536865e-01 -6.557222804985940456e-04 -1.231568157672882080e-01 9.931174665689468384e-02 -3.532822132110595703e-01 9.613575786352157593e-02 2.441390007734298706e-01 -9.270265698432922363e-02 -2.585859596729278564e-01 -2.703802883625030518e-01 -1.993520855903625488e-01 -6.793896108865737915e-02 -7.198168337345123291e-02 -2.904200367629528046e-02 6.841918081045150757e-02 1.316476147621870041e-02 -2.827798128128051758e-01 7.543918490409851074e-02 6.669812649488449097e-02 -1.820752918720245361e-01 -2.656725347042083740e-01 -1.573666334152221680e-01 -2.286808788776397705e-01
8.082365244626998901e-02 9.905861318111419678e-02 -5.775064975023269653e-02 -4.675223305821418762e-02 1.435904204845428467e-01 -4.465017616748809814e-01 1.986396312713623047e-01 -1.103860735893249512e-01 -2.237513959407806396e-01 1.308257430791854858e-01 -1.910363510251045227e-02 7.851031422615051270e-02 1.531796157360076904e-01 -2.279293537139892578e-01 3.257348239421844482e-01 8.295565098524093628e-02 2.668800354003906250e-01 -1.234153881669044495e-01 -1.276494562625885010e-01 -2.104427106678485870e-02 -1.301633268594741821e-01 2.806224822998046875e-01 -2.966116368770599365e-01 -2.292446494102478027e-01 2.386323641985654831e-03 -1.192535310983657837e-01 -5.243189260363578796e-02 2.587287127971649170e-01 4.583206493407487869e-03 -7.390888035297393799e-02 1.236000806093215942e-01 1.748626679182052612e-02
2.109511382877826691e-02 -2.090312242507934570e-01 2.776887826621532440e-02 -2.217047661542892456e-01 -2.817010283470153809e-01 -3.640938103199005127e-01 1.433282196521759033e-01 -3.380153328180313110e-02 1.551494300365447998e-01 1.547814253717660904e-02 -1.362392455339431763e-01 1.004318743944168091e-01 1.301112622022628784e-01 -8.849949575960636139e-03 3.203184306621551514e-01 2.535025179386138916e-01 -2.911449074745178223e-01 1.362678706645965576e-01 -9.748169034719467163e-02 1.394302099943161011e-01 5.346522480249404907e-02 6.289064139127731323e-02 1.366007030010223389e-01 8.256980776786804199e-02 2.277076691389083862e-01 -1.875226646661758423e-01 -8.562601869925856590e-04 1.227904483675956726e-01 -2.293479591608047485e-01 9.018649905920028687e-02 -2.906061410903930664e-01 1.537836492061614990e-01
-4.803029447793960571e-02 -1.191224828362464905e-01 -2.581610158085823059e-02 -1.211194694042205811e-01 -2.043924182653427124e-01 -1.861864477396011353e-01 1.483449637889862061e-01 1.138918921351432800e-01 2.138858139514923096e-01 -5.588977131992578506e-03 -2.131390571594238281e-01 1.879341900348663330e-02 3.164693117141723633e-01 -2.625690400600433350e-01 3.321499824523925781e-01 -5.008878558874130249e-02 9.240141510963439941e-02 1.392835527658462524e-01 4.960177838802337646e-02 -4.387069493532180786e-03 -3.675376623868942261e-02 9.561958163976669312e-02 -2.215968072414398193e-01 -4.391750693321228027e-01 1.914725601673126221e-01 1.469787359237670898e-01 -2.407705783843994141e-01 2.406187653541564941e-01 -4.360415786504745483e-02 1.008846089243888855e-01 4.604917764663696289e-02 1.097113341093063354e-01
-1.872778870165348053e-02 1.078150048851966858e-01 -9.674764424562454224e-02 1.571546047925949097e-01 8.799026161432266235e-02 -1.736521124839782715e-01 4.071657657623291016e-01 -1.827535629272460938e-01 -4.647375270724296570e-02 1.410757899284362793e-01 2.208838909864425659e-01 -1.147386953234672546e-01 1.656158268451690674e-01 -2.655883133411407471e-01 1.793013662099838257e-01 1.081537231802940369e-01 -1.544444561004638672e-01 9.144265204668045044e-02 -4.152493178844451904e-01 2.689356803894042969e-01 -8.946161833591759205e-04 -8.812785148620605469e-02 -5.436741560697555542e-02 -6.929995864629745483e-02 1.198591589927673340e-01 -1.685635894536972046e-01 -1.238809973001480103e-01 1.627478003501892090e-01 -2.376993745565414429e-01 2.449928037822246552e-02 -2.078488320112228394e-01 -1.168086901307106018e-01
-9.822331368923187256e-03 1.315217912197113037e-01 -1.871137763373553753e-03 -1.193321943283081055e-01 -2.077227383852005005e-01 -4.269047379493713379e-01 1.722119003534317017e-01 -1.753704547882080078e-01 -6.910924613475799561e-02 7.956949062645435333e-03 -1.167045608162879944e-01 1.744701266288757324e-01 -3.023381531238555908e-02 -2.803820669651031494e-01 1.440869420766830444e-01 -8.787142485380172729e-02 -1.541825085878372192e-01 -4.919819161295890808e-02 2.202085554599761963e-01 2.527775168418884277e-01 1.242681443691253662e-01 2.106747180223464966e-01 -1.201387122273445129e-01 -1.203469932079315186e-01 -1.014318689703941345e-01 -6.513673812150955200e-02 -1.794345974922180176e-01 4.551944434642791748e-01 -2.020463794469833374e-01 4.611121490597724915e-02 -3.561485931277275085e-02 -1.313674636185169220e-02
8.846209198236465454e-02 1.501454412937164307e-01 -3.385818600654602051e-01 2.385644167661666870e-01 -2.256996370851993561e-02 -2.650641798973083496e-01 1.651457995176315308e-01 -8.260159194469451904e-02 -7.364962249994277954e-02 -1.530533283948898315e-01 1.365039050579071045e-01 1.048323884606361389e-01 5.052606388926506042e-02 -4.903671443462371826e-01 2.091954946517944336e-01 1.005258131772279739e-02 -3.731052577495574951e-02 -2.700063586235046387e-01 -8.463892340660095215e-02 2.025267668068408966e-02 -8.985856920480728149e-02 5.465308669954538345e-03 -5.928082391619682312e-02 -2.353561669588088989e-01 7.670648396015167236e-02 2.323659956455230713e-01 -1.944489628076553345e-01 5.209807679057121277e-02 -2.395464181900024414e-01 1.530813574790954590e-01 -1.083505898714065552e-01 7.763279229402542114e-02
2.556250393390655518e-01 -2.140373587608337402e-01 8.664539456367492676e-02 -2.827034331858158112e-02 1.951355338096618652e-01 -4.295625686645507812e-01 -1.419046372175216675e-01 -1.726272888481616974e-02 7.474983483552932739e-02 -2.998500131070613861e-02 -7.441261410713195801e-02 1.179617494344711304e-01 3.013871014118194580e-01 -2.411016225814819336e-01 -8.087610453367233276e-02 2.236485183238983154e-01 -1.616045087575912476e-01 -5.679401382803916931e-02 4.262438789010047913e-02 2.602804005146026611e-01 -8.624092489480972290e-02 2.585376501083374023e-01 2.983676269650459290e-02 -1.239272132515907288e-01 -2.139239013195037842e-02 -2.487542778253555298e-01 1.205911114811897278e-01 3.123800158500671387e-01 -7.855704426765441895e-02 1.171967685222625732e-01 8.021011948585510254e-02 -1.257226765155792236e-01
4.311707317829132080e-01 7.580510340631008148e-03 5.697143450379371643e-02 -1.809766888618469238e-02 -1.081025600433349609e-01 -5.639179050922393799e-02 4.132589995861053467e-01 -2.886219620704650879e-01 7.170155644416809082e-02 -5.243402346968650818e-02 -1.354273259639739990e-01 1.236241683363914490e-01 2.539088428020477295e-01 -3.145633637905120850e-01 1.729898713529109955e-02 1.319999843835830688e-01 1.052844375371932983e-01 -1.952112466096878052e-01 -1.533078551292419434e-01 1.513900458812713623e-01 -6.519289314746856689e-02 -9.277179092168807983e-02 -6.882521510124206543e-02 8.736402541399002075e-02 1.529790312051773071e-01 1.173682212829589844e-01 1.991425007581710815e-01 2.217753380537033081e-01 5.318703874945640564e-02 1.586495935916900635e-01 -1.723666936159133911e-01 1.195116639137268066e-01
1.852153945947065949e-04 -2.325237244367599487e-01 1.978795335162431002e-04 7.331121712923049927e-02 -1.684654802083969116e-01 -1.959024965763092041e-01 1.815931499004364014e-01 4.681484028697013855e-02 -1.535521745681762695e-01 -1.133750006556510925e-01 1.622770279645919800e-01 -1.476859599351882935e-01 3.911907970905303955e-01 -2.175837904214859009e-01 2.814221084117889404e-01 1.838767230510711670e-01 -1.861864626407623291e-01 1.592243909835815430e-01 -9.597799181938171387e-02 -1.311592012643814087e-02 4.468144476413726807e-02 4.651819169521331787e-02 -3.447629511356353760e-01 -2.827744185924530029e-01 -6.095808744430541992e-02 1.531103253364562988e-02 -1.653052419424057007e-01 2.181595861911773682e-01 -6.386067718267440796e-02 -1.206749528646469116e-01 -2.659216523170471191e-01 7.957263849675655365e-03
-4.073138162493705750e-02 -1.404336690902709961e-01 -4.253199100494384766e-01 1.030298173427581787e-01 -1.188356522470712662e-02 -2.313443273305892944e-02 6.890830397605895996e-02 -5.434679985046386719e-02 2.678923495113849640e-02 3.291670978069305420e-02 -1.128150373697280884e-01 -1.085939779877662659e-01 3.404856026172637939e-01 -3.815626800060272217e-01 2.004801630973815918e-01 2.235885709524154663e-01 -1.402591168880462646e-01 -3.142245113849639893e-01 -2.222817391157150269e-02 9.002913534641265869e-02 -2.537415027618408203e-01 8.461797237396240234e-02 1.602743193507194519e-02 9.543231874704360962e-02 -2.623282745480537415e-02 5.033165961503982544e-02 9.640190750360488892e-02 6.947651505470275879e-02 -9.844592772424221039e-03 5.843676254153251648e-02 -4.145567417144775391e-01 -8.602702058851718903e-03
2.995780706405639648e-01 -1.161536946892738342e-01 1.031570732593536377e-01 -1.493436470627784729e-02 1.696797460317611694e-01 -1.141608413308858871e-02 1.618860661983489990e-01 -1.051232740283012390e-01 9.961349517107009888e-02 6.167425960302352905e-02 -5.236537456512451172e-01 2.670984156429767609e-02 2.316205650568008423e-01 -3.665977418422698975e-01 -3.926488757133483887e-02 1.540648490190505981e-01 1.451528817415237427e-01 5.203493312001228333e-02 -4.253177717328071594e-02 1.776669174432754517e-01 -4.699668288230895996e-02 1.056574136018753052e-01 3.317539766430854797e-02 -2.182428836822509766e-01 6.861831992864608765e-02 -1.310944557189941406e-01 -1.155761480331420898e-01 2.538749277591705322e-01 -2.439022511243820190e-01 -1.481459289789199829e-01 1.092307865619659424e-01 -7.361231744289398193e-02
-1.450013369321823120e-02 -3.923973739147186279e-01 -3.378725051879882812e-01 1.060948371887207031e-01 -2.484882473945617676e-01 -8.215151727199554443e-03 1.034643650054931641e-01 -1.066253781318664551e-01 1.822358369827270508e-02 1.388410925865173340e-01 -1.712160408496856689e-01 -2.137552201747894287e-01 1.415108889341354370e-01 -2.464370280504226685e-01 3.978465795516967773e-01 2.192406207323074341e-01 -1.020019799470901489e-01 -3.213891386985778809e-02 -6.687399744987487793e-02 1.757385283708572388e-01 -1.771363019943237305e-01 4.929594323039054871e-02 5.610949173569679260e-02 1.433432251214981079e-01 -1.245893388986587524e-01 -5.269289761781692505e-02 5.292033776640892029e-02 2.319714426994323730e-01 -3.508399426937103271e-02 2.545671164989471436e-01 -9.198305755853652954e-02 3.300509229302406311e-02
-2.316005155444145203e-02 -8.591815084218978882e-02 -2.850855141878128052e-02 9.708286821842193604e-02 -3.667148062959313393e-03 -2.108888328075408936e-01 3.668165802955627441e-01 -8.514758944511413574e-02 -2.970714569091796875e-01 5.486413836479187012e-02 1.077503338456153870e-01 -1.369525194168090820e-01 3.482481837272644043e-01 -1.373015344142913818e-01 1.147422716021537781e-01 1.818479001522064209e-01 7.390061020851135254e-02 1.600535213947296143e-02 -2.057314068078994751e-01 -9.682704694569110870e-03 7.830207794904708862e-02 -1.465800255537033081e-01 -1.895238757133483887e-01 -3.161177039146423340e-01 -2.237431406974792480e-01 -1.480741649866104126e-01 -2.822904288768768311e-01 1.818959861993789673e-01 -1.613175421953201294e-01 2.726865559816360474e-02 -2.525692284107208252e-01 -2.527465671300888062e-02
5.639638900756835938e-01 8.119652420282363892e-02 -1.958624422550201416e-01 1.275048404932022095e-02 -3.140092268586158752e-02 -7.489936053752899170e-02 2.979400157928466797e-01 1.118934750556945801e-01 1.056078448891639709e-01 1.254721879959106445e-01 -1.170043051242828369e-01 -4.939319565892219543e-02 1.766350418329238892e-01 -3.257549554109573364e-02 2.004179060459136963e-01 -1.152240037918090820e-01 -1.518748849630355835e-01 -1.616826951503753662e-01 -8.278497308492660522e-02 -6.727512180805206299e-02 -2.345713675022125244e-01 1.611838191747665405e-01 -9.010562300682067871e-02 6.026189029216766357e-02 -1.146266609430313110e-01 -1.383668631315231323e-01 -2.516761720180511475e-01 8.490672707557678223e-02 -2.178185284137725830e-01 1.899234503507614136e-01 -4.053390771150588989e-02 -2.426459640264511108e-01
2.328569591045379639e-01 8.987955749034881592e-02 7.953771948814392090e-02 1.476874649524688721e-01 -2.881995774805545807e-02 -2.813903056085109711e-02 2.217531651258468628e-01 6.621348857879638672e-02 6.147732585668563843e-02 1.265380531549453735e-01 -9.897722303867340088e-02 -3.485452234745025635e-01 3.277961909770965576e-01 -1.989872306585311890e-01 2.531133294105529785e-01 -5.919609218835830688e-02 -3.841924667358398438e-01 -1.870166361331939697e-01 -9.821964800357818604e-02 -2.228841185569763184e-02 -2.223033010959625244e-01 -5.680589750409126282e-02 1.986145228147506714e-01 -1.394362002611160278e-01 7.987084984779357910e-02 9.261432290077209473e-02 -1.358709931373596191e-01 7.778318971395492554e-02 -1.680485606193542480e-01 -6.794729083776473999e-02 -7.171452790498733521e-02 -3.270555138587951660e-01
-1.687012985348701477e-02 1.843757182359695435e-01 1.116229593753814697e-01 -1.885938346385955811e-01 1.680005341768264771e-01 1.617493033409118652e-01 5.237424746155738831e-02 -6.481494009494781494e-02 1.280522495508193970e-01 1.662809699773788452e-01 -4.143452346324920654e-01 1.122226119041442871e-01 7.941894978284835815e-02 -1.300180703401565552e-01 2.955898344516754150e-01 2.977856099605560303e-01 3.152691526338458061e-03 -8.905854821205139160e-02 -1.845933794975280762e-01 2.916797101497650146e-01 -3.183885663747787476e-02 2.221889346837997437e-01 -9.434571117162704468e-02 -1.956009566783905029e-01 1.197989284992218018e-01 -7.789155095815658569e-02 -1.156716123223304749e-01 2.008161544799804688e-01 -2.884504795074462891e-01 -3.910661861300468445e-02 9.569871425628662109e-02 -1.900675743818283081e-01
-6.654843222349882126e-03 -1.313413530588150024e-01 -2.859951257705688477e-01 -1.155043393373489380e-01 -1.071649268269538879e-01 -1.734088361263275146e-01 3.577514886856079102e-01 -6.499947048723697662e-03 -1.108684837818145752e-01 -3.087007403373718262e-01 -1.935216784477233887e-01 1.225041896104812622e-01 1.727085411548614502e-01 -1.616410911083221436e-01 2.860865294933319092e-01 6.102933734655380249e-02 3.856686130166053772e-02 7.871016860008239746e-02 1.111711096018552780e-02 1.289526820182800293e-01 -1.181861460208892822e-01 3.806828260421752930e-01 4.897968471050262451e-02 -1.434964239597320557e-01 1.476311534643173218e-01 -6.053475663065910339e-02 -2.709448933601379395e-01 7.714313268661499023e-02 -1.549607329070568085e-02 -2.915588319301605225e-01 -1.150849387049674988e-01 -8.239916712045669556e-02
1.324053406715393066e-01 -1.090994030237197876e-01 1.851639337837696075e-02 -1.381179839372634888e-01 -1.363423373550176620e-02 -2.340108752250671387e-01 9.790674597024917603e-02 -5.224880576133728027e-02 2.247811108827590942e-02 -1.052336469292640686e-01 -2.440987080335617065e-01 3.939055800437927246e-01 1.870902925729751587e-01 -5.964162200689315796e-02 3.515886962413787842e-01 -2.377430908381938934e-02 -8.957209065556526184e-03 -1.860063821077346802e-01 -8.682593703269958496e-02 4.353110864758491516e-02 -1.080833375453948975e-01 2.632202804088592529e-01 1.274105906486511230e-01 -3.251269832253456116e-02 -4.038932174444198608e-02 -3.943392038345336914e-01 1.321329176425933838e-01 3.495553135871887207e-01 1.222570016980171204e-01 1.767024099826812744e-01 -2.382115274667739868e-02 -9.449188411235809326e-02
1.427351087331771851e-01 -1.021907925605773926e-01 -1.432216316461563110e-01 5.725935567170381546e-03 1.156993955373764038e-01 -2.823254466056823730e-01 2.795721888542175293e-01 -9.573908150196075439e-02 -7.284130156040191650e-02 7.015565037727355957e-02 -7.780747860670089722e-02 2.394079715013504028e-01 2.679079473018646240e-01 -3.256675601005554199e-01 2.766186892986297607e-01 1.820377260446548462e-02 -3.124892711639404297e-02 -2.461920492351055145e-02 -1.509830802679061890e-01 8.912964910268783569e-02 -1.088046282529830933e-01 6.761679798364639282e-02 9.663257747888565063e-02 -2.095007449388504028e-01 -2.024706304073333740e-01 -2.025102674961090088e-01 2.841951847076416016e-01 3.503876924514770508e-01 -4.196662083268165588e-02 -3.844607993960380554e-02 1.936929523944854736e-01 -1.080546602606773376e-01
7.079836726188659668e-02 -2.233680635690689087e-01 4.227178578730672598e-04 -2.021102793514728546e-02 -3.457231074571609497e-02 -1.203414201736450195e-01 1.262559443712234497e-01 -4.721560329198837280e-02 2.731803059577941895e-02 -9.144409745931625366e-02 -2.047888040542602539e-01 3.285280242562294006e-02 3.440624773502349854e-01 -1.804336160421371460e-01 8.828452974557876587e-02 -3.213350102305412292e-02 1.521609425544738770e-01 -6.463889777660369873e-02 8.852574974298477173e-02 4.072555005550384521e-01 -1.267460435628890991e-01 1.196837648749351501e-01 -1.237297779880464077e-03 -4.563356041908264160e-01 -2.955760061740875244e-02 -2.514971196651458740e-01 -4.023543372750282288e-02 1.805146485567092896e-01 -1.722917705774307251e-01 -2.093175649642944336e-01 -4.281166568398475647e-02 2.926310598850250244e-01
-1.041049659252166748e-01 1.352718770503997803e-01 3.084171935915946960e-02 9.770353138446807861e-02 -1.605140045285224915e-02 -3.549746274948120117e-01 8.647886570543050766e-04 -1.915979385375976562e-01 1.160859987139701843e-01 3.799700140953063965e-01 -3.604061305522918701e-01 -6.558910757303237915e-02 2.614735662937164307e-01 -2.920514345169067383e-01 2.772537171840667725e-01 1.766695380210876465e-01 1.506606955081224442e-02 2.049383893609046936e-02 -5.458590015769004822e-02 3.188486024737358093e-02 5.652808025479316711e-02 -5.351158231496810913e-02 1.264187600463628769e-02 -8.292910456657409668e-02 -1.381330043077468872e-01 7.599638402462005615e-02 1.125653758645057678e-01 5.010534543544054031e-03 -2.670625150203704834e-01 -2.406429797410964966e-01 -2.402381598949432373e-01 -3.690821304917335510e-02
-4.295076429843902588e-02 -2.550185620784759521e-01 -1.728356182575225830e-01 1.347150746732950211e-02 -1.530232131481170654e-01 1.360582411289215088e-01 2.033366858959197998e-01 -1.482105404138565063e-01 1.654051244258880615e-01 2.386374026536941528e-01 -2.202706634998321533e-01 -3.397938236594200134e-02 1.882218420505523682e-01 -2.983943223953247070e-01 3.347346484661102295e-01 1.979235559701919556e-02 -2.503435909748077393e-01 3.602684289216995239e-02 -1.286910846829414368e-02 -9.817027300596237183e-02 -6.337189674377441406e-02 1.973368227481842041e-01 2.432316988706588745e-01 -1.066003367304801941e-01 -3.250297904014587402e-02 2.819376289844512939e-01 -5.955926701426506042e-02 3.207284808158874512e-01 -1.789932399988174438e-01 -2.354467846453189850e-02 -6.334558874368667603e-02 1.269653737545013428e-01
3.046522140502929688e-01 -1.988735422492027283e-02 -2.118489332497119904e-02 9.488254040479660034e-02 2.205965071916580200e-01 1.095052622258663177e-02 3.182537257671356201e-01 -1.643629372119903564e-01 -2.291916906833648682e-01 8.769616484642028809e-02 -3.562905490398406982e-01 7.900527119636535645e-02 2.937795221805572510e-01 2.934073470532894135e-02 2.438141964375972748e-02 1.929796636104583740e-01 1.089133415371179581e-02 -3.311001360416412354e-01 -1.936428695917129517e-01 8.397171646356582642e-02 3.885517362505197525e-04 9.494329988956451416e-02 -1.871233806014060974e-02 -1.103928163647651672e-01 -5.529851466417312622e-02 -1.097062081098556519e-01 -1.264292597770690918e-01 6.771679222583770752e-02 1.217502057552337646e-01 2.985476255416870117e-01 -2.930294275283813477e-01 2.281075343489646912e-02
5.643661320209503174e-02 -2.062279731035232544e-01 -1.697636842727661133e-01 -2.980943024158477783e-01 -9.592290967702865601e-02 -4.088544249534606934e-01 6.842726469039916992e-02 -2.804106175899505615e-01 1.905208081007003784e-01 1.029008254408836365e-01 -1.644621193408966064e-01 -1.020321622490882874e-01 3.043262362480163574e-01 -1.772617995738983154e-01 4.415853694081306458e-02 -2.678759628906846046e-03 1.917373389005661011e-01 -8.588857203722000122e-02 1.001805439591407776e-02 4.509336873888969421e-02 6.909093260765075684e-02 1.632924675941467285e-01 -4.321590811014175415e-02 2.879004552960395813e-02 -3.268311917781829834e-01 -1.071617938578128815e-02 2.478006295859813690e-02 4.324718192219734192e-02 -3.178457915782928467e-01 -1.694134473800659180e-01 -5.611429363489151001e-02 -2.094972431659698486e-01
1.011582538485527039e-01 8.305139839649200439e-02 -2.291734069585800171e-01 -2.671470344066619873e-01 -1.438211053609848022e-01 -1.104548722505569458e-01 2.348431050777435303e-01 -2.447379082441329956e-01 -1.263089627027511597e-01 1.937445402145385742e-01 -1.428415626287460327e-01 1.474674139171838760e-02 1.287014484405517578e-01 -3.021527528762817383e-01 -7.142441719770431519e-02 1.117426007986068726e-01 -1.274009495973587036e-01 -3.077056705951690674e-01 1.857422059401869774e-03 -4.294866696000099182e-02 -1.784311532974243164e-01 -1.277593821287155151e-01 2.501778006553649902e-01 -2.948367595672607422e-01 1.646264046430587769e-01 -7.246766984462738037e-02 -7.562507409602403641e-03 -3.612043336033821106e-03 -2.325151264667510986e-01 2.736674547195434570e-01 -1.140296980738639832e-01 -1.632954478263854980e-01
1.836891919374465942e-01 -1.036940291523933411e-01 -3.018614351749420166e-01 -1.077279374003410339e-01 1.496409475803375244e-01 -2.019060999155044556e-01 -2.799048833549022675e-02 -9.644629061222076416e-02 -3.369298577308654785e-02 2.217373549938201904e-01 -5.646128207445144653e-02 -1.577675789594650269e-01 3.798181563615798950e-02 -4.363060295581817627e-01 2.291922271251678467e-01 -1.627698168158531189e-02 -1.599651575088500977e-01 1.402612328529357910e-01 1.362386643886566162e-01 1.217931583523750305e-01 -3.071872293949127197e-01 1.519080400466918945e-01 4.312894120812416077e-02 -8.370374888181686401e-02 -2.468181401491165161e-01 1.490520089864730835e-01 -2.644916772842407227e-01 3.775863349437713623e-02 -2.735753357410430908e-01 1.201694458723068237e-01 -8.544289320707321167e-02 2.215182036161422729e-02
2.866075038909912109e-01 -4.158479720354080200e-02 1.212777718901634216e-01 6.152409128844738007e-03 -2.217189818620681763e-01 -8.308222144842147827e-02 4.943902492523193359e-01 -2.384770512580871582e-01 2.654352039098739624e-02 -1.684268563985824585e-02 -2.364531159400939941e-01 -1.213038638234138489e-01 8.417806774377822876e-02 -1.817114502191543579e-01 1.211883723735809326e-01 3.051224648952484131e-01 -1.608474925160408020e-02 -4.447984322905540466e-02 1.130821183323860168e-01 2.161188572645187378e-01 2.384141981601715088e-01 1.346549540758132935e-01 -2.030997872352600098e-01 -1.745093017816543579e-01 3.183685988187789917e-02 -1.499883383512496948e-01 2.236983627080917358e-01 3.448296710848808289e-02 -1.381391733884811401e-01 -1.184307560324668884e-01 -8.618587255477905273e-02 2.892216667532920837e-02
1.574147045612335205e-01 9.644503891468048096e-02 -1.337650865316390991e-01 4.548661038279533386e-02 2.095249146223068237e-01 -2.273512771353125572e-03 2.299170941114425659e-01 -4.096633195877075195e-01 -7.157381623983383179e-02 1.885406523942947388e-01 -4.308570548892021179e-02 8.681964129209518433e-02 -2.606605924665927887e-02 -3.370000422000885010e-01 2.116354405879974365e-01 3.473501205444335938e-01 1.277399510145187378e-01 7.814210839569568634e-03 -1.073027476668357849e-01 -1.349017769098281860e-01 -1.913067400455474854e-01 2.981492877006530762e-01 -7.542771846055984497e-02 -3.942971304059028625e-02 -8.502119034528732300e-02 -1.568640768527984619e-01 -3.364771232008934021e-02 2.707631886005401611e-01 -2.011523693799972534e-01 -1.004420369863510132e-01 -1.152916774153709412e-01 -5.158833041787147522e-02
1.354979723691940308e-01 2.713612280786037445e-02 1.418365687131881714e-01 -1.657062917947769165e-01 -1.478127837181091309e-01 -2.600848674774169922e-01 -2.300463849678635597e-03 6.519319862127304077e-02 -1.532661914825439453e-01 -8.605958521366119385e-02 2.034398168325424194e-02 1.900876164436340332e-01 3.023406863212585449e-01 -2.064079642295837402e-01 1.428666058927774429e-02 1.712820827960968018e-01 -4.216984212398529053e-01 8.059564861468970776e-04 -2.762257456779479980e-01 3.104342222213745117e-01 -2.461477071046829224e-01 1.256203800439834595e-01 -1.464748531579971313e-01 -1.551761478185653687e-01 -5.013156682252883911e-02 -2.038190215826034546e-01 2.974382974207401276e-02 2.850347757339477539e-01 9.355098754167556763e-02 2.777912840247154236e-02 1.249415241181850433e-02 -1.764751970767974854e-02
3.449892401695251465e-01 -1.789130717515945435e-01 -9.273714572191238403e-02 1.233517751097679138e-01 -2.299162000417709351e-02 -2.469347417354583740e-01 2.357004582881927490e-01 -1.263962239027023315e-01 8.153196424245834351e-02 1.075523197650909424e-01 -1.433920562267303467e-01 2.434880286455154419e-02 3.917436897754669189e-01 -1.736926436424255371e-01 8.647201210260391235e-02 4.601088911294937134e-02 -3.296023309230804443e-01 8.637234568595886230e-02 6.563023477792739868e-02 -4.356374964118003845e-02 -9.805806726217269897e-02 1.402758434414863586e-02 -1.319873929023742676e-01 -9.615102410316467285e-02 -3.038953244686126709e-01 7.702967524528503418e-02 -3.498703837394714355e-01 -1.558496803045272827e-01 -1.511143147945404053e-01 9.286712855100631714e-02 1.505851447582244873e-01 -4.029883816838264465e-02
1.858336627483367920e-01 -1.636598706245422363e-01 -8.977345377206802368e-02 -1.979545950889587402e-01 -2.327074110507965088e-01 -3.638156950473785400e-01 -8.013180457055568695e-03 6.815251894295215607e-03 2.482863664627075195e-01 3.713885694742202759e-02 -1.549271345138549805e-01 7.382499426603317261e-02 1.273842751979827881e-01 -2.075674235820770264e-01 2.052350938320159912e-01 1.211158558726310730e-01 -3.062427937984466553e-01 1.538241505622863770e-01 -1.075682118535041809e-01 1.914442181587219238e-01 -1.665370017290115356e-01 2.073978334665298462e-01 2.894826233386993408e-01 1.129606664180755615e-01 2.015101909637451172e-01 -2.952764928340911865e-02 -1.151655465364456177e-01 8.261306583881378174e-02 -9.042484313249588013e-02 7.533115567639470100e-04 -2.998943924903869629e-01 5.978457257151603699e-02
3.865071535110473633e-01 1.393118500709533691e-01 -1.674950867891311646e-02 5.631493031978607178e-02 -3.076593875885009766e-01 -2.786013185977935791e-01 1.307340115308761597e-01 -2.360784448683261871e-02 -4.757819231599569321e-03 3.112990558147430420e-01 -4.802872426807880402e-03 -1.096778213977813721e-01 8.359151333570480347e-02 -2.798958867788314819e-02 1.532382667064666748e-01 -7.027430087327957153e-02 -3.195014297962188721e-01 -1.698725856840610504e-02 8.501587063074111938e-02 2.609512209892272949e-01 1.212320290505886078e-02 -3.769907052628695965e-04 -2.213042378425598145e-01 4.160592798143625259e-03 -1.558946073055267334e-01 1.233448758721351624e-01 -2.053953260183334351e-01 3.614544570446014404e-01 -1.444760859012603760e-01 9.906278550624847412e-02 -1.402196437120437622e-01 -5.587781965732574463e-02
1.669870875775814056e-02 -6.829603761434555054e-02 -2.276622056961059570e-01 1.462485343217849731e-01 -5.497977510094642639e-02 -6.738524138927459717e-02 9.251911938190460205e-02 -2.538190968334674835e-02 -1.776491999626159668e-01 -1.257526222616434097e-02 -1.475775688886642456e-01 -3.800823539495468140e-02 3.851135075092315674e-01 -1.796557158231735229e-01 2.840562164783477783e-01 2.154038846492767334e-01 -7.817000895738601685e-02 -2.951078116893768311e-01 -5.626340396702289581e-03 4.757237806916236877e-02 1.132321655750274658e-01 2.853371798992156982e-01 3.053647279739379883e-02 -3.758620843291282654e-02 -1.964915841817855835e-01 3.042799234390258789e-01 7.842859625816345215e-02 1.533303558826446533e-01 -1.755138039588928223e-01 3.923768401145935059e-01 -2.817258355207741261e-04 -6.895563751459121704e-02
7.263851165771484375e-02 2.592117711901664734e-02 -8.180423825979232788e-02 -6.394247710704803467e-02 1.485611945390701294e-01 -4.986144006252288818e-01 8.335465937852859497e-02 -2.433435916900634766e-01 4.089536145329475403e-02 2.730346657335758209e-02 -2.443525381386280060e-02 6.641525030136108398e-02 1.667653173208236694e-01 4.333824291825294495e-02 2.279441654682159424e-01 3.836327046155929565e-02 -1.209888258017599583e-03 -3.634628355503082275e-01 -4.012929275631904602e-02 -1.184195429086685181e-01 -1.472924202680587769e-01 -1.999092660844326019e-02 7.286434620618820190e-02 -4.087229371070861816e-01 2.464680001139640808e-02 -3.530241549015045166e-01 -2.197659807279706001e-03 1.324376314878463745e-01 -1.744078993797302246e-01 3.305649384856224060e-03 1.723042577505111694e-01 -1.038304343819618225e-01
3.544622957706451416e-01 1.040121987462043762e-01 -3.562819957733154297e-02 -7.745895534753799438e-02 -8.065457642078399658e-02 -4.000846743583679199e-01 1.745337061583995819e-02 -8.738283067941665649e-02 1.695296019315719604e-01 1.184161230921745300e-01 -3.628430142998695374e-02 8.822052925825119019e-02 3.453876972198486328e-01 -1.946256458759307861e-01 1.085800528526306152e-01 -9.209153056144714355e-02 -2.714218795299530029e-01 9.846092760562896729e-02 1.495338380336761475e-01 1.056650951504707336e-01 -9.177193045616149902e-02 1.552277654409408569e-01 -2.272071689367294312e-01 -1.154799386858940125e-01 -6.677813082933425903e-02 4.119430854916572571e-02 -3.298400342464447021e-01 -1.164642423391342163e-01 -2.374603450298309326e-01 2.237771600484848022e-01 3.703425824642181396e-02 -4.165085777640342712e-02
9.529075771570205688e-02 -5.742156133055686951e-02 8.195520937442779541e-02 -1.654583811759948730e-01 -1.932704895734786987e-01 5.179874971508979797e-02 5.953218042850494385e-02 2.030289918184280396e-01 8.340170979499816895e-02 2.660150080919265747e-02 -3.113672137260437012e-01 1.764185428619384766e-01 2.840923666954040527e-01 -5.833675712347030640e-02 2.693338096141815186e-01 6.497741490602493286e-02 -5.320580676198005676e-02 -4.408879876136779785e-01 -3.144101798534393311e-01 2.117717862129211426e-01 2.549561671912670135e-02 -3.938276693224906921e-02 1.470094174146652222e-01 -3.009140789508819580e-01 1.098647937178611755e-01 -4.723919555544853210e-02 7.204335927963256836e-02 2.045572251081466675e-01 -8.539292216300964355e-02 1.920850714668631554e-03 -4.675561096519231796e-03 -2.195165008306503296e-01
-8.801749348640441895e-02 -5.996628105640411377e-02 -7.473177462816238403e-02 8.043194562196731567e-02 1.780584007501602173e-01 -1.170002073049545288e-01 5.408737063407897949e-02 -3.792986571788787842e-01 -1.208667978644371033e-01 1.692495197057723999e-01 -1.917060762643814087e-01 -1.695114970207214355e-01 6.915444880723953247e-02 -2.150897532701492310e-01 3.641461133956909180e-01 3.661233782768249512e-01 9.040264785289764404e-02 -6.773588806390762329e-02 -1.439703106880187988e-01 -1.420454028993844986e-02 -2.847416102886199951e-01 1.868927031755447388e-01 -2.137610316276550293e-01 -5.452134460210800171e-02 -1.814639568328857422e-01 2.194205671548843384e-01 -1.289263069629669189e-01 1.722992807626724243e-01 1.858037896454334259e-02 -1.429755426943302155e-02 -1.779946684837341309e-01 1.908554113470017910e-03
-4.757758975028991699e-02 6.921847909688949585e-02 -2.040094584226608276e-01 -1.651224642992019653e-01 9.265639632940292358e-02 -2.043535411357879639e-01 2.513494156301021576e-02 -1.724114418029785156e-01 -1.702639311552047729e-01 -1.528713479638099670e-02 6.877363473176956177e-02 1.375075243413448334e-02 8.560910820960998535e-02 -2.298575788736343384e-01 3.644742965698242188e-01 3.427569270133972168e-01 -1.759536117315292358e-01 -9.641704708337783813e-02 2.191873788833618164e-01 -1.846744418144226074e-01 7.098271697759628296e-02 1.108950302004814148e-01 -3.226301074028015137e-02 -5.963902920484542847e-02 -2.020965516567230225e-01 -2.213265746831893921e-01 -3.076730370521545410e-01 7.057622820138931274e-02 -4.863843694329261780e-02 -2.498041279613971710e-02 -3.473992347717285156e-01 -2.030796706676483154e-01
6.408530473709106445e-02 5.423696339130401611e-02 -9.712195396423339844e-02 9.051252901554107666e-02 7.376595586538314819e-02 -2.680095434188842773e-01 2.679957151412963867e-01 -2.401429563760757446e-01 -7.217615842819213867e-02 9.512867778539657593e-02 -1.669172942638397217e-01 6.614280492067337036e-02 3.873265162110328674e-02 -5.277420580387115479e-02 4.979880154132843018e-02 4.282565042376518250e-02 2.150784060359001160e-02 -3.509199619293212891e-01 1.876980625092983246e-02 1.085314303636550903e-01 -2.329893708229064941e-01 1.485098451375961304e-01 1.872332841157913208e-01 -4.951257109642028809e-01 1.386673301458358765e-01 1.141569986939430237e-01 -4.249738529324531555e-03 1.170589006505906582e-03 -2.611752152442932129e-01 2.368881106376647949e-01 -9.639382362365722656e-02 -2.351319491863250732e-01
4.401750490069389343e-02 -2.382147014141082764e-01 -3.587561547756195068e-01 4.689895734190940857e-02 -9.003318101167678833e-02 -2.232895642518997192e-01 3.479090705513954163e-02 -2.185150086879730225e-01 4.252854268997907639e-03 1.704290509223937988e-01 -1.541610658168792725e-01 -3.162552118301391602e-01 3.110657930374145508e-01 -3.104231953620910645e-01 2.125246077775955200e-01 9.343700110912322998e-02 -2.851251661777496338e-01 3.508149832487106323e-02 2.896311581134796143e-01 1.295554786920547485e-01 -7.232625782489776611e-02 2.249639295041561127e-02 -8.043184131383895874e-02 -6.417620927095413208e-02 -5.572628229856491089e-03 1.535267680883407593e-01 -3.170538693666458130e-02 2.415972948074340820e-01 -5.920398980379104614e-02 -3.261949121952056885e-02 -1.286457329988479614e-01 -8.492653141729533672e-04
1.068454384803771973e-01 -3.808081382885575294e-03 2.589391469955444336e-01 -1.871545016765594482e-01 6.480449438095092773e-02 -2.526785135269165039e-01 2.711652219295501709e-01 -1.288502216339111328e-01 -9.254493564367294312e-02 -2.052721530199050903e-01 1.748102530837059021e-02 -2.822629213333129883e-01 1.791432052850723267e-01 -2.093447297811508179e-01 1.765558123588562012e-01 7.945434749126434326e-02 7.426060736179351807e-02 -3.439946770668029785e-01 -8.175595104694366455e-02 2.893039882183074951e-01 -3.550682961940765381e-02 2.839309871196746826e-01 -1.729170233011245728e-01 -1.160281822085380554e-01 3.484654426574707031e-02 -5.831171944737434387e-02 1.489573121070861816e-01 -6.253252178430557251e-02 -1.695438921451568604e-01 2.004367709159851074e-01 -2.113292813301086426e-01 -2.170290239155292511e-02
4.155145958065986633e-02 -1.034952402114868164e-01 -1.971652656793594360e-01 -2.947345972061157227e-01 -1.916772127151489258e-01 -9.235274046659469604e-02 1.622935235500335693e-01 -8.962624520063400269e-02 -1.883022487163543701e-01 2.471045963466167450e-02 -2.531317174434661865e-01 1.576761752367019653e-01 7.880733162164688110e-02 -3.051213026046752930e-01 1.742397695779800415e-01 7.434499263763427734e-02 -6.479069590568542480e-03 -2.548551857471466064e-01 5.809889361262321472e-02 -6.655678153038024902e-02 2.608465254306793213e-01 1.202540099620819092e-01 -7.245370745658874512e-02 -9.696672111749649048e-02 -2.776346504688262939e-01 3.928498178720474243e-02 -1.763640195131301880e-01 1.007719859480857849e-01 -2.792813777923583984e-01 3.249547779560089111e-01 1.576695144176483154e-01 1.539049297571182251e-01
1.068705171346664429e-01 4.801116883754730225e-02 -1.990056186914443970e-01 3.024722933769226074e-01 -4.688903316855430603e-02 -2.668538987636566162e-01 7.616385072469711304e-02 -2.033760249614715576e-01 7.935797423124313354e-02 4.371489211916923523e-02 -2.179072201251983643e-01 2.507054805755615234e-01 3.387525677680969238e-01 -2.999786734580993652e-01 1.693515628576278687e-01 3.758684918284416199e-02 -3.809433281421661377e-01 1.450566947460174561e-01 -1.407226026058197021e-01 -8.232721686363220215e-02 2.082491759210824966e-03 -2.071013599634170532e-01 3.318935865536332130e-03 -1.959127336740493774e-01 -5.598277598619461060e-02 -7.644203305244445801e-02 3.289109095931053162e-02 2.295645326375961304e-01 5.919368937611579895e-02 -3.926143422722816467e-02 -1.652496010065078735e-01 1.099535524845123291e-01
3.688794374465942383e-01 -4.915556684136390686e-02 -7.929530739784240723e-02 -1.899495720863342285e-01 -9.047374874353408813e-02 2.385081164538860321e-02 3.887947648763656616e-02 -1.925462484359741211e-02 1.079476922750473022e-01 2.519801855087280273e-01 -1.761509329080581665e-01 8.373039215803146362e-02 2.167746871709823608e-01 -1.162521168589591980e-01 4.173909127712249756e-02 7.882786542177200317e-02 2.013579457998275757e-01 -4.080340266227722168e-01 -2.299913465976715088e-01 -1.390680670738220215e-01 -1.317150890827178955e-01 2.033286839723587036e-01 -5.620222538709640503e-02 3.258498758077621460e-02 7.934147864580154419e-02 -1.017156317830085754e-01 -3.208036124706268311e-01 2.316227555274963379e-01 3.511797264218330383e-02 2.947053909301757812e-01 -1.496283710002899170e-01 3.154411539435386658e-02
3.778758049011230469e-01 -2.883066534996032715e-01 -1.082823947072029114e-01 -1.945676356554031372e-01 -6.861123442649841309e-02 -1.510715931653976440e-01 2.382801612839102745e-03 4.319839179515838623e-03 6.865839660167694092e-02 -5.220276862382888794e-02 -5.897236242890357971e-02 1.620570123195648193e-01 4.418326020240783691e-01 -7.594498991966247559e-02 1.163013130426406860e-01 3.054226338863372803e-01 -2.603687644004821777e-01 2.061836235225200653e-02 -3.172229230403900146e-01 5.877972021698951721e-02 -9.185293316841125488e-02 3.470041230320930481e-02 1.340661197900772095e-01 -2.940298318862915039e-01 3.908080980181694031e-03 -8.419692516326904297e-02 1.030000448226928711e-01 -7.514256983995437622e-02 -1.988093405961990356e-01 2.657637745141983032e-02 1.610515452921390533e-02 -4.194722324609756470e-02
1.777097731828689575e-01 1.123724952340126038e-01 -8.135996758937835693e-02 -3.114050813019275665e-02 -1.607240438461303711e-01 -9.429720044136047363e-02 1.587326228618621826e-01 -2.035404322668910027e-03 8.595245890319347382e-03 2.034090906381607056e-01 -1.200037151575088501e-01 -2.094697654247283936e-01 9.178216755390167236e-02 -6.425113976001739502e-02 2.264978587627410889e-01 -6.936632096767425537e-02 -1.704171150922775269e-01 1.288186758756637573e-01 -6.503012776374816895e-02 -5.284322798252105713e-02 -3.941218554973602295e-01 2.338314056396484375e-01 -1.743891537189483643e-01 -2.608441710472106934e-01 -2.627606391906738281e-01 1.768441051244735718e-01 -1.998373717069625854e-01 2.795583754777908325e-02 -2.704324126243591309e-01 2.530671358108520508e-01 -2.750284373760223389e-01 -7.011752575635910034e-02
3.796050250530242920e-01 2.006959728896617889e-02 -1.361227035522460938e-01 1.212706789374351501e-01 -1.908243000507354736e-01 -3.558950722217559814e-01 1.496946811676025391e-01 -2.727194428443908691e-01 7.081883400678634644e-02 1.814734190702438354e-01 -9.416008740663528442e-02 -8.236311376094818115e-02 1.038143411278724670e-01 1.523021981120109558e-02 2.263755798339843750e-01 -1.011852174997329712e-01 -1.477748751640319824e-01 7.958861440420150757e-02 -1.118864640593528748e-01 2.967329919338226318e-01 -1.673128753900527954e-01 1.479393094778060913e-01 -7.572827488183975220e-02 -8.623605966567993164e-02 -1.193579956889152527e-01 -5.556564312428236008e-03 -3.133041560649871826e-01 -5.156449973583221436e-02 -1.710740476846694946e-01 1.092836335301399231e-01 -8.513412438333034515e-03 -2.968854010105133057e-01
2.616581320762634277e-01 3.159188330173492432e-01 -1.807988137006759644e-01 -1.562958769500255585e-02 -5.509220063686370850e-02 -7.074803858995437622e-02 6.807501614093780518e-02 -9.247713536024093628e-02 2.559812366962432861e-01 -1.832471042871475220e-02 -4.669187963008880615e-02 4.602898657321929932e-02 4.349448382854461670e-01 -2.412258088588714600e-01 1.198252215981483459e-01 2.946141660213470459e-01 3.105219081044197083e-02 -2.909913063049316406e-01 5.733852833509445190e-02 -8.401387929916381836e-02 -2.714603580534458160e-02 1.733174896799027920e-03 2.008080631494522095e-01 -1.274127215147018433e-01 -3.559090197086334229e-01 -3.403241559863090515e-02 -7.393451780080795288e-02 1.375919878482818604e-01 5.656367540359497070e-02 -1.680648177862167358e-01 -9.766094386577606201e-02 -1.113261654973030090e-01
3.340424895286560059e-01 3.310837224125862122e-02 8.089822530746459961e-02 -1.256647706031799316e-01 -8.529408276081085205e-02 -3.681920170783996582e-01 2.216269075870513916e-01 -3.769935294985771179e-02 -2.672514021396636963e-01 4.080218076705932617e-02 2.313610911369323730e-02 3.331902921199798584e-01 2.661959230899810791e-01 -2.221169173717498779e-01 2.888892889022827148e-01 1.130667030811309814e-01 -1.402999460697174072e-01 -1.015209481120109558e-01 -2.246677577495574951e-01 1.130235865712165833e-01 -1.356150805950164795e-01 -9.539023158140480518e-04 5.455183796584606171e-03 -1.102507412433624268e-01 -1.514482051134109497e-01 -5.946831777691841125e-02 2.107484042644500732e-01 1.780710220336914062e-01 -1.849852316081523895e-02 -2.481931075453758240e-02 2.011668533086776733e-01 -5.181743949651718140e-02
1.824673116207122803e-01 6.921167671680450439e-02 6.230862811207771301e-03 -4.450975451618432999e-03 -9.932491183280944824e-02 2.449431829154491425e-02 2.242995500564575195e-01 -5.824243649840354919e-02 2.198014259338378906e-01 -1.850888133049011230e-01 -4.464580416679382324e-01 1.504174917936325073e-01 2.516551911830902100e-01 -2.442897111177444458e-02 1.937750875949859619e-01 2.489785701036453247e-01 -9.459809213876724243e-02 -4.098636656999588013e-02 -2.167623192071914673e-01 7.952902466058731079e-02 -6.323447823524475098e-02 2.436604350805282593e-01 -6.251995917409658432e-03 -1.464405059814453125e-01 -5.963367596268653870e-02 -1.691640317440032959e-01 -1.581331789493560791e-01 3.080306947231292725e-01 -8.621492981910705566e-02 -1.178133487701416016e-01 4.606617614626884460e-02 -3.246738612651824951e-01
-3.785215318202972412e-02 5.096194520592689514e-02 5.577971786260604858e-02 -5.059894174337387085e-02 -1.352216452360153198e-01 -2.877666056156158447e-01 1.434725522994995117e-01 1.795474290847778320e-01 -2.995226383209228516e-01 3.188027068972587585e-02 -2.534694075584411621e-01 2.120016142725944519e-02 2.881922125816345215e-01 -8.498366922140121460e-02 3.282392919063568115e-01 -8.092562668025493622e-03 -1.022674515843391418e-01 1.834571063518524170e-01 3.780814632773399353e-02 -5.245919525623321533e-02 -2.064706534147262573e-01 2.441436499357223511e-01 -2.457793653011322021e-01 -2.107280939817428589e-01 8.024691045284271240e-02 2.820186316967010498e-01 -2.218220531940460205e-01 6.678310781717300415e-02 -1.680878996849060059e-01 9.206935018301010132e-02 -2.213867753744125366e-01 4.630668833851814270e-02
1.637866944074630737e-01 5.275404080748558044e-02 -6.349064409732818604e-02 -4.790192097425460815e-02 1.029999852180480957e-01 -2.920603752136230469e-01 9.366634488105773926e-02 -1.495914757251739502e-01 -2.634156644344329834e-01 1.839917004108428955e-01 -2.120773643255233765e-01 1.753937751054763794e-01 2.477683424949645996e-01 -2.979032099246978760e-01 2.201695293188095093e-01 -1.238077655434608459e-01 1.945985257625579834e-01 -1.094380915164947510e-01 1.347515644738450646e-04 1.631859093904495239e-01 -1.053262278437614441e-01 1.958949416875839233e-01 -3.677472770214080811e-01 -1.944841891527175903e-01 1.404297649860382080e-01 -4.247817397117614746e-02 1.186626777052879333e-01 2.949342429637908936e-01 -1.022898554801940918e-01 -2.706612087786197662e-02 1.017185151576995850e-01 3.077572211623191833e-02
-8.101447485387325287e-03 -1.445549875497817993e-01 -1.607777625322341919e-01 -1.509142071008682251e-01 -1.137794703245162964e-01 -3.341703712940216064e-01 1.622672826051712036e-01 -2.920769751071929932e-01 2.407319843769073486e-02 8.019814640283584595e-02 5.118872225284576416e-02 -4.477895423769950867e-02 4.683241248130798340e-01 -1.083363294601440430e-01 9.450998902320861816e-02 -2.717139758169651031e-02 8.894463628530502319e-02 -1.727814376354217529e-01 -2.455385774374008179e-01 -2.002727612853050232e-02 1.896075308322906494e-01 1.090008579194545746e-02 1.149681657552719116e-01 1.092755608260631561e-02 -1.568076461553573608e-01 -1.027967184782028198e-01 -9.714977443218231201e-02 9.426604211330413818e-02 -4.672607779502868652e-01 -1.210499778389930725e-01 8.531697839498519897e-02 -1.343955472111701965e-02
6.470239907503128052e-02 -3.219949305057525635e-01 -2.767511308193206787e-01 1.860973387956619263e-01 -2.812728285789489746e-01 -3.104343116283416748e-01 2.352470159530639648e-02 -1.207988336682319641e-01 -7.750295102596282959e-02 1.602438241243362427e-01 -2.147069722414016724e-01 -1.947094947099685669e-01 1.227437406778335571e-01 -1.550998985767364502e-01 1.828433424234390259e-01 2.394217103719711304e-01 -6.741183251142501831e-02 -1.212566718459129333e-01 1.467139571905136108e-01 1.693132966756820679e-01 -1.558495163917541504e-01 8.401688933372497559e-02 -9.935690462589263916e-02 -1.736999601125717163e-01 -1.576266735792160034e-01 1.783092319965362549e-01 2.398856729269027710e-01 1.785602867603302002e-01 -1.711629778146743774e-01 1.835821196436882019e-02 1.482802480459213257e-01 7.865682244300842285e-02
7.670581340789794922e-02 -1.422873735427856445e-01 -1.056993845850229263e-02 -3.232605159282684326e-01 -1.632248759269714355e-01 -2.282416671514511108e-01 2.534660277888178825e-03 -4.016801342368125916e-02 3.065953552722930908e-01 8.932381868362426758e-02 -1.191002503037452698e-01 1.596447974443435669e-01 2.032647430896759033e-01 -1.478110551834106445e-01 3.157950043678283691e-01 1.734066605567932129e-01 -3.112201392650604248e-01 2.176976650953292847e-01 -1.357543021440505981e-01 1.097395196557044983e-01 1.565673761069774628e-02 1.044989749789237976e-01 1.333967000246047974e-01 3.221409767866134644e-02 2.113164663314819336e-01 -1.335977911949157715e-01 -1.912517100572586060e-01 1.643443852663040161e-01 -1.991063505411148071e-01 9.921310096979141235e-02 -2.241863012313842773e-01 1.540715396404266357e-01
3.030669093132019043e-01 -1.146269403398036957e-02 8.111034333705902100e-02 -7.597412168979644775e-02 1.299807876348495483e-01 -8.625937253236770630e-02 -1.410164088010787964e-01 6.122046709060668945e-02 -3.367037475109100342e-01 -1.223576348274946213e-02 -2.593687549233436584e-02 2.193000763654708862e-01 3.428493142127990723e-01 -1.985338628292083740e-01 3.633695542812347412e-01 2.278034761548042297e-02 -1.214202493429183960e-01 3.015183098614215851e-02 -3.124548494815826416e-01 1.008482575416564941e-01 -1.550606684759259224e-03 -4.857777431607246399e-02 8.265274763107299805e-02 7.188319414854049683e-02 1.021182537078857422e-01 -2.797884866595268250e-02 -1.672227978706359863e-01 3.834534585475921631e-01 -5.958814918994903564e-02 2.022724002599716187e-01 -6.308893114328384399e-02 1.530666500329971313e-01
3.941466659307479858e-02 -3.003700077533721924e-02 -1.153900697827339172e-01 -8.330749720335006714e-02 2.647954598069190979e-02 -6.318346410989761353e-02 2.188785187900066376e-02 -1.513400375843048096e-01 -1.381800770759582520e-01 2.338556349277496338e-01 -1.110062468796968460e-02 5.600072909146547318e-03 1.802000552415847778e-01 -3.679540157318115234e-01 2.196000516414642334e-01 3.761587142944335938e-01 -1.068253070116043091e-01 6.932181864976882935e-02 1.694873273372650146e-01 -3.726240247488021851e-02 1.270299255847930908e-01 1.555692404508590698e-01 -8.064814656972885132e-02 -2.242184281349182129e-01 -2.679694890975952148e-01 -1.224608570337295532e-01 -3.235772252082824707e-01 -7.040230184793472290e-02 -7.763544470071792603e-02 -4.249471053481101990e-02 -3.664627969264984131e-01 -1.888261884450912476e-01
1.609967499971389771e-01 -6.543013453483581543e-02 -3.278255835175514221e-02 1.118106208741664886e-02 -2.391791529953479767e-02 -3.412111401557922363e-01 1.634124368429183960e-01 -3.980264440178871155e-02 -2.343958765268325806e-01 -6.429214775562286377e-02 -2.620738744735717773e-01 2.245730608701705933e-01 7.358630001544952393e-02 -6.756553053855895996e-02 3.439201116561889648e-01 5.855358764529228210e-02 4.380591213703155518e-03 2.006355375051498413e-01 2.610734105110168457e-01 5.253002047538757324e-02 -1.246429383754730225e-01 3.226277530193328857e-01 -2.182509005069732666e-02 -9.024060517549514771e-02 -3.079158719629049301e-03 3.358791768550872803e-01 -1.634032875299453735e-01 9.287463873624801636e-02 -1.250016093254089355e-01 -1.391598880290985107e-01 -2.374939322471618652e-01 -1.856135129928588867e-01
1.432078033685684204e-01 -1.535785496234893799e-01 2.449127472937107086e-02 -1.323817223310470581e-01 -2.351332753896713257e-01 -3.198834657669067383e-01 1.539229322224855423e-02 9.783031418919563293e-03 2.843822240829467773e-01 1.087598875164985657e-01 -9.152373671531677246e-02 1.312737762928009033e-01 3.104639649391174316e-01 -1.991273909807205200e-01 1.497665643692016602e-01 1.329103261232376099e-01 -2.165910005569458008e-01 2.727482020854949951e-01 2.184309251606464386e-02 9.599807858467102051e-02 -1.242836043238639832e-01 7.859848439693450928e-02 2.230426073074340820e-01 1.271392852067947388e-01 8.482890576124191284e-02 -1.758081912994384766e-01 -1.356036067008972168e-01 1.964970231056213379e-01 -3.092450797557830811e-01 2.071174383163452148e-01 -1.387015134096145630e-01 1.182541325688362122e-01
8.791399002075195312e-02 -1.360853165388107300e-01 2.165866643190383911e-02 -2.956909239292144775e-01 -3.251930326223373413e-02 -3.250505030155181885e-01 -1.874286867678165436e-02 -9.948687627911567688e-03 1.595888137817382812e-01 -5.798786878585815430e-02 -1.576427966356277466e-01 1.573038101196289062e-01 -2.420414239168167114e-02 -6.719736754894256592e-02 3.064257800579071045e-01 -1.384449750185012817e-01 -3.921894356608390808e-02 -2.283850461244583130e-01 1.129475310444831848e-01 -1.023240163922309875e-01 2.294171787798404694e-02 1.363817304372787476e-01 1.787391901016235352e-01 -4.086757302284240723e-01 8.623892813920974731e-02 -2.627318799495697021e-01 -1.077033206820487976e-02 3.564231991767883301e-01 -8.920049294829368591e-03 1.163798719644546509e-01 -1.204569712281227112e-01 -2.352118045091629028e-01
1.050158739089965820e-01 3.060480952262878418e-02 3.005355410277843475e-02 8.972293883562088013e-02 1.689206808805465698e-02 -6.076450925320386887e-03 9.394136071205139160e-02 -1.958023309707641602e-01 1.202876120805740356e-01 1.664330512285232544e-01 -1.321238130331039429e-01 -2.591308951377868652e-01 2.386445850133895874e-01 -1.959718465805053711e-01 2.981097996234893799e-01 2.275540083646774292e-01 -3.248574733734130859e-01 -1.669283062219619751e-01 -4.033433645963668823e-02 -1.129849925637245178e-01 -1.576795876026153564e-01 1.432201266288757324e-01 -3.483077287673950195e-01 8.900402486324310303e-02 -5.079875513911247253e-02 2.264813184738159180e-01 -3.002005517482757568e-01 2.151976376771926880e-01 -7.090838998556137085e-02 8.475974202156066895e-02 -1.861094981431961060e-01 -9.620922058820724487e-02
1.222599521279335022e-01 1.834781020879745483e-01 7.582487910985946655e-02 -1.484890282154083252e-01 -1.434050500392913818e-01 -2.655948400497436523e-01 2.315540015697479248e-01 5.921980738639831543e-02 -1.754033416509628296e-01 1.983845680952072144e-01 -1.205615922808647156e-01 -8.389684371650218964e-03 -1.034937649965286255e-01 -1.004944816231727600e-01 3.981920182704925537e-01 5.114590004086494446e-02 -1.665502637624740601e-01 -8.336877077817916870e-02 1.541644632816314697e-01 1.317531168460845947e-01 1.593967974185943604e-01 -3.728887066245079041e-02 -3.400797769427299500e-02 -5.238948017358779907e-02 -3.061400055885314941e-01 4.878124594688415527e-02 -1.779652982950210571e-01 3.021863996982574463e-01 -7.405813783407211304e-02 4.909455776214599609e-02 -4.014598429203033447e-01 -1.182388216257095337e-01
9.002260118722915649e-02 -5.497480183839797974e-02 2.507383525371551514e-01 -1.687359958887100220e-01 -1.718348562717437744e-01 -7.649419456720352173e-02 1.519415378570556641e-01 1.303146183490753174e-01 2.345706671476364136e-01 3.542956709861755371e-01 -1.462809145450592041e-01 -3.537645563483238220e-02 3.325377404689788818e-01 -1.215716227889060974e-01 -1.287365853786468506e-01 2.029035612940788269e-02 -1.698731561191380024e-03 -3.532993197441101074e-01 -8.619680069386959076e-03 2.115995734930038452e-01 1.392025733366608620e-03 1.321508176624774933e-02 -8.468589931726455688e-02 -2.452981621026992798e-01 7.941964268684387207e-02 6.251350976526737213e-03 -2.925091385841369629e-01 3.282701671123504639e-01 -1.587808728218078613e-01 4.602511599659919739e-02 -1.088290885090827942e-01 2.251437492668628693e-02
8.586010336875915527e-02 -1.276604458689689636e-02 -3.270821571350097656e-01 -1.920783706009387970e-02 -3.366714343428611755e-02 -3.435844928026199341e-02 2.588250115513801575e-02 -1.608431488275527954e-01 -1.026596724987030029e-01 1.153568774461746216e-01 -1.047668829560279846e-01 -1.209981739521026611e-01 4.599733352661132812e-01 -2.914644479751586914e-01 8.432383835315704346e-02 2.019191533327102661e-01 -3.012592196464538574e-01 -1.319631189107894897e-01 3.231902793049812317e-02 4.664050787687301636e-02 1.423770189285278320e-02 -2.972009219229221344e-02 -5.151853431016206741e-03 6.977304816246032715e-02 2.348779588937759399e-01 1.119547039270401001e-01 1.823565065860748291e-01 2.491100430488586426e-01 2.120345085859298706e-02 9.017933160066604614e-02 -4.088038802146911621e-01 -7.938178628683090210e-02
-1.902135163545608521e-01 1.629162877798080444e-01 4.079525545239448547e-02 -1.842861175537109375e-01 -1.626567691564559937e-01 -3.247390687465667725e-01 1.435218751430511475e-01 1.472785323858261108e-01 -1.002995762974023819e-03 2.652469575405120850e-01 -1.435905247926712036e-01 1.640806645154953003e-01 3.956359624862670898e-01 -1.432783752679824829e-01 -4.743847250938415527e-02 1.271045207977294922e-01 -1.170823201537132263e-01 -2.549624741077423096e-01 -1.121913269162178040e-01 1.178356185555458069e-01 8.157615363597869873e-02 1.629301011562347412e-01 -9.332014247775077820e-03 -2.196358442306518555e-01 1.796166449785232544e-01 -1.789967119693756104e-01 -2.362715452909469604e-01 1.521306037902832031e-01 1.501092612743377686e-01 -2.210618183016777039e-02 -9.434349834918975830e-02 -2.284356951713562012e-01
7.796104252338409424e-02 -1.686639636754989624e-01 -1.650111526250839233e-01 -1.304417382925748825e-02 1.551648527383804321e-01 -1.598265171051025391e-01 2.099291980266571045e-02 -6.185447797179222107e-02 -1.948837488889694214e-01 5.270916037261486053e-03 -3.037960529327392578e-01 1.159666255116462708e-01 4.902274310588836670e-01 -1.025192323140799999e-03 3.779157698154449463e-01 -8.483147621154785156e-02 1.267063319683074951e-01 -1.152234002947807312e-01 -5.756945163011550903e-02 1.236740052700042725e-01 6.276667863130569458e-02 -3.921141847968101501e-02 -1.283171474933624268e-01 -1.262840181589126587e-01 -9.591036289930343628e-02 -9.792867302894592285e-02 -2.124851346015930176e-01 1.684723943471908569e-01 -2.086413055658340454e-01 -3.117121160030364990e-01 -4.008641466498374939e-03 1.767366230487823486e-01
1.346665173768997192e-01 -2.305874824523925781e-01 -7.313406467437744141e-02 -3.195951879024505615e-01 -1.687671244144439697e-01 -4.628501832485198975e-01 1.832463145256042480e-01 -5.637314170598983765e-02 3.548004478216171265e-02 1.036742031574249268e-01 1.346944272518157959e-01 1.874112486839294434e-01 1.678667664527893066e-01 -4.614817444235086441e-03 7.902655005455017090e-02 5.168743897229433060e-03 -3.740367665886878967e-02 -1.543765366077423096e-01 3.473615273833274841e-02 2.479085922241210938e-01 1.302779316902160645e-01 -4.911875724792480469e-02 1.517288237810134888e-01 -2.246297597885131836e-01 1.783792525529861450e-01 1.666267216205596924e-01 -2.120138108730316162e-01 2.866109609603881836e-01 -8.730721473693847656e-02 -7.472585886716842651e-02 -2.395879626274108887e-01 6.276842951774597168e-02
1.635111868381500244e-01 -1.418622583150863647e-01 -8.087079226970672607e-02 -1.998192071914672852e-01 -4.894976317882537842e-02 1.133792549371719360e-01 1.320477873086929321e-01 2.363706082105636597e-01 -3.438575565814971924e-01 -4.579954221844673157e-02 -4.255766868591308594e-01 -6.106042768806219101e-03 2.475571781396865845e-01 -1.403613090515136719e-01 2.062063366174697876e-01 -7.193947583436965942e-02 -1.233367025852203369e-01 -1.551073640584945679e-01 -1.280611455440521240e-01 5.627802107483148575e-03 -1.476354002952575684e-01 1.763311401009559631e-02 -1.845756769180297852e-01 -3.077735006809234619e-02 2.341426163911819458e-02 7.069535553455352783e-02 -2.636625468730926514e-01 2.226310372352600098e-01 -1.554618179798126221e-01 7.867494225502014160e-02 -1.545189917087554932e-01 -3.102504312992095947e-01
1.052013337612152100e-01 3.137502372264862061e-01 -9.440846741199493408e-02 -1.161229461431503296e-01 1.193761751055717468e-01 -1.259058415889739990e-01 2.387965470552444458e-01 -2.607138454914093018e-01 -1.154522150754928589e-01 1.564765572547912598e-01 -1.714238151907920837e-02 -4.292171448469161987e-02 7.088367640972137451e-02 -5.018215179443359375e-01 3.213329613208770752e-01 1.712142974138259888e-01 1.255181580781936646e-01 -3.905887901782989502e-02 -1.742550581693649292e-01 1.759729832410812378e-01 -7.610584795475006104e-02 1.573223918676376343e-01 5.216082185506820679e-02 -1.707897633314132690e-01 -7.147957384586334229e-02 -2.556112110614776611e-01 -5.966410413384437561e-02 -1.794485896825790405e-01 -1.794225536286830902e-02 2.162240818142890930e-02 -1.095554232597351074e-01 1.535741984844207764e-01
1.196215450763702393e-01 2.106696367263793945e-03 -1.689049899578094482e-01 -2.371379174292087555e-02 -1.741383075714111328e-01 -2.415374964475631714e-01 -2.819677256047725677e-02 3.419527783989906311e-02 -2.667420357465744019e-02 9.721398353576660156e-02 1.246538683772087097e-01 1.700390279293060303e-01 2.617194056510925293e-01 -1.017152667045593262e-01 5.988976359367370605e-02 1.102422177791595459e-01 -7.037204504013061523e-02 -2.283850312232971191e-01 -3.496984392404556274e-02 2.277061045169830322e-01 -3.397705554962158203e-01 3.289290368556976318e-01 1.691287457942962646e-01 -7.342003285884857178e-02 -1.004277244210243225e-01 -4.211083352565765381e-01 -9.099637717008590698e-02 3.597059249877929688e-01 -8.894452452659606934e-02 -1.383852586150169373e-02 7.608565501868724823e-03 1.253143846988677979e-01
4.726456105709075928e-02 -3.079849481582641602e-01 -1.258042901754379272e-01 -9.156937897205352783e-02 -1.799442321062088013e-01 -2.723605185747146606e-02 1.611643880605697632e-01 -1.301320791244506836e-01 5.128044635057449341e-03 -3.112251684069633484e-02 -1.797267049551010132e-01 -1.810886561870574951e-01 2.266804277896881104e-01 -1.974321454763412476e-01 2.565763294696807861e-01 2.280187904834747314e-01 -3.960931599140167236e-01 8.314436674118041992e-02 1.091126352548599243e-01 -1.141266599297523499e-01 -1.862614974379539490e-02 9.414524585008621216e-02 2.065162062644958496e-01 -3.214676082134246826e-01 -5.814905092120170593e-02 1.852954924106597900e-01 6.884369254112243652e-02 2.693956792354583740e-01 -2.434782385826110840e-01 9.693338721990585327e-02 -1.511602778919041157e-03 -2.737493440508842468e-02
1.580872982740402222e-01 -1.475331038236618042e-01 -3.474757075309753418e-03 -8.386501669883728027e-02 -1.665601581335067749e-01 -4.525286257266998291e-01 1.757460832595825195e-01 7.314971089363098145e-02 2.246804088354110718e-01 4.953284189105033875e-02 -9.260157495737075806e-02 2.226893901824951172e-01 1.703007668256759644e-01 -7.736167311668395996e-02 2.447683662176132202e-01 2.474988847970962524e-01 -2.677789628505706787e-01 1.162153482437133789e-01 -1.972298696637153625e-02 -3.053182177245616913e-02 -2.606621980667114258e-01 -7.928589358925819397e-03 9.521633386611938477e-02 4.701446369290351868e-02 1.839234232902526855e-01 -1.005866527557373047e-01 -1.044112965464591980e-01 1.674709469079971313e-01 -1.253029406070709229e-01 6.980471312999725342e-02 -3.557702302932739258e-01 1.196804568171501160e-01
2.952305674552917480e-01 -2.898615598678588867e-01 1.112422645092010498e-01 -2.019148506224155426e-02 -1.721865236759185791e-01 -8.997770398855209351e-02 1.145045310258865356e-01 2.196620032191276550e-02 7.118676602840423584e-02 -7.839144021272659302e-02 -4.428020417690277100e-01 1.872914880514144897e-01 1.880598366260528564e-01 -2.265954017639160156e-01 3.411384522914886475e-01 2.071484178304672241e-01 -1.425046622753143311e-01 1.181783434003591537e-02 -6.438386440277099609e-02 -5.771227646619081497e-03 -4.071883857250213623e-01 -4.016596078872680664e-02 3.317734971642494202e-02 -1.742898300290107727e-02 -6.171871349215507507e-02 -7.234422117471694946e-02 -1.206845268607139587e-01 7.636494189500808716e-02 -1.154212802648544312e-01 1.112435087561607361e-01 1.218545883893966675e-01 -1.136011332273483276e-01
1.856681555509567261e-01 1.857003718614578247e-01 5.812386982142925262e-03 6.178743019700050354e-02 -2.666623890399932861e-01 4.093514010310173035e-02 2.864721417427062988e-01 6.437635421752929688e-02 2.285272032022476196e-01 1.470054686069488525e-01 -6.098014861345291138e-02 8.393754810094833374e-02 8.642999082803726196e-02 -1.856245547533035278e-01 1.473554875701665878e-02 3.432096540927886963e-01 5.059733241796493530e-02 -3.185234665870666504e-01 6.183161959052085876e-02 2.293720245361328125e-01 -1.308473348617553711e-01 1.732972264289855957e-01 -1.628337949514389038e-01 -1.706301122903823853e-01 -2.830227613449096680e-01 -7.759349793195724487e-02 -1.767309904098510742e-01 1.645302474498748779e-01 -2.348713725805282593e-01 3.575184941291809082e-02 2.042318433523178101e-01 1.335874795913696289e-01
1.885523945093154907e-01 -1.039999872446060181e-01 -1.006533857434988022e-02 7.514909375458955765e-04 1.422456204891204834e-01 -2.466340065002441406e-01 2.631697654724121094e-01 -2.950643599033355713e-01 -1.920664310455322266e-01 3.939957544207572937e-02 -2.916092872619628906e-01 1.995886676013469696e-02 2.208491563796997070e-01 -3.440911769866943359e-01 -1.242591813206672668e-02 1.726263016462326050e-01 6.784243881702423096e-02 -1.361038088798522949e-01 2.090722508728504181e-02 1.693795025348663330e-01 -1.826874352991580963e-02 2.733723819255828857e-01 -1.200866550207138062e-01 -2.921869158744812012e-01 8.447214961051940918e-02 -1.495247632265090942e-01 -1.084325090050697327e-01 1.228015720844268799e-01 -2.806942537426948547e-02 1.473555266857147217e-01 9.451247006654739380e-02 2.833095788955688477e-01
1.930782943964004517e-01 -8.923277258872985840e-02 2.326008677482604980e-02 -6.363391131162643433e-02 -1.699901223182678223e-01 7.890590280294418335e-02 2.517420053482055664e-01 1.580219417810440063e-01 -2.300149500370025635e-01 5.371437873691320419e-03 -5.826756358146667480e-01 -3.784672170877456665e-02 1.497703343629837036e-01 -1.243757754564285278e-01 2.571415603160858154e-01 -6.620896607637405396e-02 -8.847702294588088989e-02 -1.802894920110702515e-01 -1.609959155321121216e-01 -9.390779770910739899e-03 -2.049531489610671997e-01 1.615179181098937988e-01 -6.592350453138351440e-02 -1.032029688358306885e-01 5.138579010963439941e-02 -9.786984324455261230e-02 -3.121216595172882080e-01 1.839648783206939697e-01 -5.762468650937080383e-02 1.426073163747787476e-01 2.271001972258090973e-02 -8.560994267463684082e-02
2.241200059652328491e-01 -2.906436026096343994e-01 -7.466948777437210083e-02 2.944102138280868530e-02 -1.916125714778900146e-01 -1.607960015535354614e-01 2.191026210784912109e-01 7.268802728503942490e-03 -5.864456668496131897e-02 1.996100693941116333e-01 2.702807448804378510e-02 7.479215413331985474e-02 2.307890355587005615e-01 -3.241578340530395508e-01 2.417465001344680786e-01 -2.682344019412994385e-01 1.508329715579748154e-02 4.658269509673118591e-02 -2.197154238820075989e-02 1.790769770741462708e-02 -4.251730069518089294e-02 -4.426158219575881958e-02 1.900692656636238098e-02 -3.257037401199340820e-01 -1.768506169319152832e-01 -1.199967488646507263e-01 5.311525240540504456e-02 3.266223669052124023e-01 -1.243523657321929932e-01 -2.106905579566955566e-01 -1.956076771020889282e-01 2.077904492616653442e-01
3.850074410438537598e-01 -9.706392884254455566e-02 5.874528363347053528e-02 -7.405805587768554688e-02 -7.403285801410675049e-02 -3.339854776859283447e-01 1.682245582342147827e-01 9.262218140065670013e-03 -2.269350439310073853e-01 1.177027747035026550e-01 1.363774091005325317e-01 3.009550571441650391e-01 3.240462243556976318e-01 -1.956244558095932007e-01 1.896562576293945312e-01 1.651420593261718750e-01 -3.464044630527496338e-02 -1.632828712463378906e-01 -1.309466660022735596e-01 1.265503764152526855e-01 -1.852928400039672852e-01 -1.115789189934730530e-01 8.685183525085449219e-02 -2.338663488626480103e-02 -1.914936751127243042e-01 -7.364364340901374817e-03 1.147387474775314331e-01 3.533676862716674805e-01 7.590478286147117615e-03 -2.110127918422222137e-02 1.116359904408454895e-01 -5.777084454894065857e-02
1.934864521026611328e-01 -2.573507837951183319e-02 -1.949598640203475952e-01 -1.043623536825180054e-01 1.533598601818084717e-01 -2.428617030382156372e-01 1.862357705831527710e-01 -9.082186967134475708e-02 -1.488073319196701050e-01 9.034658782184123993e-03 -1.059823185205459595e-01 1.901410967111587524e-01 4.034718275070190430e-01 -1.148383468389511108e-01 1.800379753112792969e-01 2.766292169690132141e-02 -1.207094937562942505e-01 4.700971022248268127e-02 -2.131593078374862671e-01 1.042746677994728088e-01 -1.833391338586807251e-01 1.322747915983200073e-01 2.983495891094207764e-01 -3.767158389091491699e-01 -7.682302594184875488e-02 -1.617920249700546265e-01 2.434060871601104736e-01 2.248416841030120850e-01 5.311640910804271698e-03 -6.548380851745605469e-02 3.004427067935466766e-02 -8.107610046863555908e-02
2.590065598487854004e-01 5.825451016426086426e-02 4.157170280814170837e-02 9.922778606414794922e-02 -1.730449795722961426e-01 1.006104201078414917e-01 -1.941284239292144775e-01 9.043586999177932739e-02 -5.697973817586898804e-02 -2.872704900801181793e-02 -1.646047979593276978e-01 3.097777962684631348e-01 2.238669842481613159e-01 -2.563056647777557373e-01 3.399157822132110596e-01 2.792002558708190918e-01 -1.701960414648056030e-01 8.717980980873107910e-02 -1.410410553216934204e-01 2.486506104469299316e-02 -1.332426220178604126e-01 5.259170010685920715e-02 1.274989694356918335e-01 -1.033816039562225342e-01 4.203640669584274292e-02 -1.550094783306121826e-01 4.947263747453689575e-02 3.362009525299072266e-01 -2.321109175682067871e-02 1.080272868275642395e-01 -3.322756886482238770e-01 1.647797077894210815e-01
1.743130087852478027e-01 -1.212133392691612244e-01 -3.177095204591751099e-02 -5.005170777440071106e-02 -1.173090487718582153e-01 -2.193002998828887939e-01 8.479275554418563843e-02 2.534691989421844482e-02 1.482107043266296387e-01 8.706751465797424316e-02 1.493812948465347290e-01 3.780161216855049133e-02 3.485186398029327393e-01 -2.178236693143844604e-01 -9.585641324520111084e-03 1.059290096163749695e-01 -1.701349467039108276e-01 -1.167717501521110535e-01 -5.525052547454833984e-02 6.271780282258987427e-02 -1.678754836320877075e-01 2.351704835891723633e-01 1.322198957204818726e-01 -4.408200979232788086e-01 9.885584004223346710e-04 -1.837623864412307739e-01 5.004968028515577316e-03 3.883941471576690674e-01 1.344648096710443497e-02 2.872332930564880371e-02 5.994316563010215759e-02 3.377900123596191406e-01
-3.387760743498802185e-02 -2.655979394912719727e-01 -1.132385954260826111e-01 1.330138295888900757e-01 -1.955911517143249512e-01 -6.996303796768188477e-02 6.641780585050582886e-02 -1.604417562484741211e-01 5.473462864756584167e-02 1.545538753271102905e-01 4.889850690960884094e-02 -1.264767795801162720e-01 3.378244042396545410e-01 -2.542400956153869629e-01 3.310044407844543457e-01 3.331142067909240723e-01 -2.309664636850357056e-01 1.640677452087402344e-02 2.277647107839584351e-01 -2.141881175339221954e-02 1.452053785324096680e-01 7.241432368755340576e-02 -2.440650910139083862e-01 -2.463960498571395874e-01 -1.432906687259674072e-01 -6.704209744930267334e-02 -6.103183142840862274e-03 2.186861820518970490e-02 -2.109488248825073242e-01 -9.393541514873504639e-02 -1.250433325767517090e-01 -1.812991201877593994e-01
-1.638111174106597900e-01 1.318873614072799683e-01 1.941964030265808105e-01 1.758392751216888428e-01 1.132953017950057983e-01 -1.035347394645214081e-02 4.082784056663513184e-01 -2.039920240640640259e-01 4.096590355038642883e-02 1.100444644689559937e-01 -2.209862917661666870e-01 -7.954844832420349121e-02 1.157621294260025024e-01 -1.353469640016555786e-01 1.849583834409713745e-01 3.560051321983337402e-01 -6.784017663449048996e-03 -2.322431653738021851e-01 -7.391131669282913208e-02 2.867758870124816895e-01 -1.549254506826400757e-01 8.921839296817779541e-02 -8.560165017843246460e-02 -2.217171192169189453e-01 7.932269573211669922e-02 3.100835345685482025e-02 2.461726069450378418e-01 1.597238183021545410e-01 -8.229813724756240845e-02 1.771409064531326294e-01 -1.686718165874481201e-01 1.190394982695579529e-01
3.782063722610473633e-02 -1.827733367681503296e-01 -1.080016791820526123e-01 1.616798900067806244e-02 -1.296281367540359497e-01 1.876457408070564270e-02 -9.093654341995716095e-03 -1.625554263591766357e-01 -4.707936197519302368e-02 3.454818949103355408e-02 -1.229363307356834412e-01 -3.274181485176086426e-01 -3.676686063408851624e-02 -3.568480014801025391e-01 4.557618796825408936e-01 1.648607850074768066e-02 -2.924875319004058838e-01 -1.645630002021789551e-01 5.927278846502304077e-02 3.295811116695404053e-01 -2.683717310428619385e-01 -3.741993382573127747e-02 8.157297968864440918e-02 -1.550787035375833511e-02 -7.465516030788421631e-02 -1.333294510841369629e-01 -1.024124398827552795e-02 2.877339720726013184e-01 -1.111302059143781662e-02 3.413910046219825745e-02 -1.332427859306335449e-01 1.295856833457946777e-01
1.598037034273147583e-01 -5.158307775855064392e-02 -2.184951752424240112e-01 1.992098689079284668e-01 6.605693697929382324e-02 -4.028293490409851074e-01 1.945615112781524658e-01 -9.805785119533538818e-02 -1.076099574565887451e-01 -4.790172725915908813e-02 1.020983532071113586e-01 1.302072703838348389e-01 1.401889026165008545e-01 -9.417578577995300293e-02 1.806484013795852661e-01 2.326180972158908844e-02 -6.072422489523887634e-02 -5.610727705061435699e-03 -2.625565826892852783e-01 1.323033124208450317e-01 1.982123553752899170e-01 8.059062063694000244e-02 -4.232757911086082458e-02 -2.970342338085174561e-01 -5.875680223107337952e-02 -3.026052415370941162e-01 -2.120510339736938477e-01 3.017236590385437012e-01 -3.458286449313163757e-02 -2.115041464567184448e-01 -2.430742383003234863e-01 -7.293998450040817261e-02
-1.303280144929885864e-01 -5.638335272669792175e-02 -7.191316783428192139e-02 -5.540204420685768127e-02 -6.208875402808189392e-02 -1.824552565813064575e-01 1.793034374713897705e-01 -1.698311716318130493e-01 2.297514230012893677e-01 1.657527387142181396e-01 2.376334555447101593e-02 -1.026034653186798096e-01 3.638222217559814453e-01 -3.157739043235778809e-01 3.341468870639801025e-01 8.380426466464996338e-02 -1.709088981151580811e-01 -4.710679128766059875e-02 2.519609630107879639e-01 -2.408555746078491211e-01 5.661168321967124939e-02 7.011039555072784424e-02 1.023785993456840515e-01 -4.045129418373107910e-01 -1.649812236428260803e-02 1.200752183794975281e-01 -4.420642554759979248e-02 1.916626542806625366e-01 -1.962827891111373901e-01 -5.139010772109031677e-02 1.474610622972249985e-02 -3.777389600872993469e-02
-1.253329776227474213e-02 1.711561530828475952e-01 -1.035257056355476379e-01 1.669786572456359863e-01 2.223755717277526855e-01 -1.913499087095260620e-01 1.493290811777114868e-01 -1.766667366027832031e-01 -1.699296683073043823e-01 -9.781412780284881592e-02 -1.679783314466476440e-01 6.985376775264739990e-02 2.549014985561370850e-01 -2.696619033813476562e-01 4.483408480882644653e-02 1.025511324405670166e-01 -6.421428918838500977e-02 -3.717777431011199951e-01 -2.030103355646133423e-01 -1.163018774241209030e-02 -4.476268589496612549e-02 2.767857536673545837e-02 1.565167605876922607e-01 -3.050247132778167725e-01 -1.056497171521186829e-02 1.997910588979721069e-01 -2.097541689872741699e-01 -1.676180809736251831e-01 -2.001301646232604980e-01 2.334621846675872803e-01 -1.798497140407562256e-01 -1.661100834608078003e-01
-3.352322382852435112e-03 -1.757688373327255249e-01 -4.100855290889739990e-01 -4.066477995365858078e-03 -2.518701553344726562e-02 -1.056902781128883362e-01 1.520447283983230591e-01 -1.871755905449390411e-02 2.167367376387119293e-02 -7.369954604655504227e-03 -1.065837293863296509e-01 -1.481141448020935059e-01 2.141260951757431030e-01 -3.611798584461212158e-01 2.888859212398529053e-01 2.889316678047180176e-01 -1.516290903091430664e-01 -2.086049616336822510e-01 2.346427552402019501e-02 1.659442037343978882e-01 -6.427902728319168091e-02 -4.922373592853546143e-02 -3.277857229113578796e-02 2.042729109525680542e-01 -1.685796529054641724e-01 8.849748969078063965e-02 1.180349104106426239e-02 1.154455021023750305e-01 -8.750505745410919189e-02 9.294999390840530396e-02 -4.159907400608062744e-01 -7.456545531749725342e-02
-7.881027646362781525e-03 -3.439485430717468262e-01 -2.001018226146697998e-01 8.079757541418075562e-02 -2.641773521900177002e-01 -2.125003747642040253e-02 1.591044217348098755e-01 -1.585823893547058105e-01 -6.181992590427398682e-02 -6.181289255619049072e-02 -1.674724519252777100e-01 -3.867146074771881104e-01 2.796770930290222168e-01 -3.219320178031921387e-01 2.409954965114593506e-01 1.091220751404762268e-01 -1.900067776441574097e-01 7.166954129934310913e-02 -2.008099108934402466e-02 1.510438770055770874e-01 -2.234735488891601562e-01 6.310413032770156860e-02 -1.354856975376605988e-02 3.048804402351379395e-02 -5.673931166529655457e-02 5.835570394992828369e-02 -2.849040739238262177e-02 3.087176084518432617e-01 -9.283544123172760010e-02 -3.759921714663505554e-02 -2.036838084459304810e-01 5.938209220767021179e-02
1.063031405210494995e-01 -2.263923175632953644e-03 -2.744299918413162231e-02 -3.828240931034088135e-02 -5.244243517518043518e-02 2.376374602317810059e-01 9.901078045368194580e-02 -1.427968591451644897e-02 1.643539220094680786e-01 1.493290960788726807e-01 -4.810231328010559082e-01 -8.488535881042480469e-02 5.254050344228744507e-02 -2.395443916320800781e-01 9.911923110485076904e-02 2.261522859334945679e-01 1.660016030073165894e-01 -1.576712429523468018e-01 -3.717460855841636658e-02 1.963135004043579102e-01 9.791388362646102905e-02 2.250928580760955811e-01 -8.425652980804443359e-02 -1.516816169023513794e-01 5.475839972496032715e-02 -1.770806908607482910e-01 -1.077787578105926514e-01 3.424286842346191406e-01 -3.473803997039794922e-01 8.016840368509292603e-02 6.103901565074920654e-02 -1.774310469627380371e-01
3.273801207542419434e-01 1.573640555143356323e-01 -1.034815236926078796e-01 -9.397683292627334595e-02 1.321109980344772339e-01 8.905535936355590820e-02 1.323876529932022095e-01 -2.998476624488830566e-01 1.127398014068603516e-01 -1.091447398066520691e-01 4.763723909854888916e-02 1.780279874801635742e-01 1.321657747030258179e-01 -1.581733375787734985e-01 3.515866994857788086e-01 3.334956765174865723e-01 9.625795483589172363e-02 -4.361543357372283936e-01 -2.378963679075241089e-02 7.675654441118240356e-02 1.305333804339170456e-02 2.652748823165893555e-01 1.257013380527496338e-01 -1.562753319740295410e-01 -7.490313798189163208e-02 1.198490783572196960e-01 -1.409756690263748169e-01 7.612954825162887573e-02 -3.469941392540931702e-02 -1.023544222116470337e-01 1.952380500733852386e-02 7.328493148088455200e-02
1.501806527376174927e-01 -1.981019824743270874e-01 7.628740277141332626e-03 -1.916541457176208496e-01 -8.246249705553054810e-02 -1.709263622760772705e-01 1.178617328405380249e-01 -2.364507019519805908e-01 1.034128246828913689e-03 7.559162378311157227e-02 7.941433787345886230e-02 -1.223077103495597839e-01 4.525863826274871826e-01 -1.613290756940841675e-01 1.090300157666206360e-01 -1.209083423018455505e-01 1.157881394028663635e-01 -1.017551273107528687e-01 -2.017999589443206787e-01 7.693246752023696899e-02 1.572539806365966797e-01 6.542227417230606079e-02 -5.735345650464296341e-03 -2.970499172806739807e-02 -3.706136643886566162e-01 -1.515628248453140259e-01 5.529120936989784241e-02 2.392772883176803589e-01 -3.285403549671173096e-01 -1.534370929002761841e-01 -8.101294189691543579e-02 -2.285573780536651611e-01
2.101727128028869629e-01 -1.156724318861961365e-01 -3.362312540411949158e-02 -1.030871570110321045e-01 -1.930330544710159302e-01 -1.917363256216049194e-01 -5.458035692572593689e-02 5.647405982017517090e-02 1.413603127002716064e-01 -6.246783956885337830e-02 -1.906389743089675903e-01 3.624497652053833008e-01 2.035145014524459839e-01 -1.545438021421432495e-01 3.234198093414306641e-01 2.743190228939056396e-01 -2.567555606365203857e-01 5.934827029705047607e-02 -1.829897910356521606e-01 -2.657653018832206726e-02 -1.492443494498729706e-02 1.863982528448104858e-01 1.606403589248657227e-01 4.221152141690254211e-02 2.849765419960021973e-01 -1.669501811265945435e-01 4.984905477613210678e-03 1.967522799968719482e-01 -1.927616745233535767e-01 1.754316873848438263e-02 -2.491591721773147583e-01 -1.375077012926340103e-02
2.055037170648574829e-01 -1.289251893758773804e-01 7.544300705194473267e-02 -4.877328127622604370e-02 -2.352795004844665527e-01 -1.211520582437515259e-01 1.040449514985084534e-01 -9.624683111906051636e-02 1.665482111275196075e-02 -1.861499249935150146e-01 -4.495671093463897705e-01 1.399580389261245728e-01 3.051225244998931885e-01 -1.074935402721166611e-02 2.879459261894226074e-01 1.322925537824630737e-01 3.997772186994552612e-02 -1.197290234267711639e-02 -6.885913014411926270e-02 3.382368981838226318e-01 -3.100877702236175537e-01 6.218062713742256165e-03 -1.329194605350494385e-01 1.421273201704025269e-01 -1.260676681995391846e-01 -3.577939420938491821e-02 -1.560229361057281494e-01 2.204691804945468903e-02 -1.362746804952621460e-01 1.116124466061592102e-01 -2.399250566959381104e-01 -8.457414060831069946e-02
1.798961311578750610e-01 -4.995775967836380005e-02 -1.422500424087047577e-02 -2.231146842241287231e-01 -1.363063007593154907e-01 -3.774548172950744629e-01 -2.097183279693126678e-02 2.474119514226913452e-02 3.121419623494148254e-02 1.063963621854782104e-01 -1.787889897823333740e-01 3.275535106658935547e-01 4.470857232809066772e-02 -2.309357374906539917e-01 1.403867900371551514e-01 2.070050686597824097e-01 -2.486357986927032471e-01 2.796370983123779297e-01 -9.198359400033950806e-02 2.824240736663341522e-02 -3.010659813880920410e-01 1.695066504180431366e-02 1.363133937120437622e-01 -6.347021460533142090e-02 1.557108759880065918e-01 -1.202685907483100891e-01 -1.420410126447677612e-01 1.527351289987564087e-01 -2.290094047784805298e-01 2.271915525197982788e-01 -1.850170493125915527e-01 1.716716960072517395e-02
7.569535076618194580e-02 3.731281682848930359e-02 -2.463483512401580811e-01 -1.030411105602979660e-02 5.197578296065330505e-02 -2.352945357561111450e-01 -5.061211809515953064e-02 -3.038250505924224854e-01 -4.422871768474578857e-02 2.578762769699096680e-01 1.090900078415870667e-01 -1.867607794702053070e-02 -6.087648123502731323e-02 -5.758982300758361816e-01 3.098354339599609375e-01 1.775278151035308838e-01 -7.007528096437454224e-02 1.832500332966446877e-03 -4.888536036014556885e-02 2.245635725557804108e-02 -1.874166578054428101e-01 1.559244692325592041e-01 4.088193178176879883e-02 -2.899352088570594788e-02 -2.301409244537353516e-01 1.267882436513900757e-01 -9.152870625257492065e-02 2.255992442369461060e-01 3.614420071244239807e-02 9.864894300699234009e-02 -1.511303186416625977e-01 6.012696400284767151e-02
1.872088015079498291e-01 -1.850101202726364136e-01 -4.262428358197212219e-02 -3.159152111038565636e-04 3.112900555133819580e-01 -3.955341875553131104e-01 7.716419547796249390e-02 -8.530645072460174561e-02 8.358161151409149170e-02 -4.921529442071914673e-03 -3.086007237434387207e-01 1.776008903980255127e-01 1.423528641462326050e-01 -2.361344248056411743e-01 1.751983016729354858e-01 1.015493720769882202e-01 -1.282268166542053223e-01 -3.951849043369293213e-02 -8.516334742307662964e-02 1.939812004566192627e-01 -5.309126898646354675e-02 2.308024317026138306e-01 1.365594118833541870e-01 1.165243983268737793e-01 -2.772431820631027222e-03 -2.234267890453338623e-01 1.345508694648742676e-01 2.757500112056732178e-01 8.324958384037017822e-03 1.975994557142257690e-02 1.350604891777038574e-01 -3.123128414154052734e-01
-2.964328508824110031e-03 2.368116192519664764e-02 -1.579613536596298218e-01 4.717047140002250671e-02 4.194414988160133362e-02 -3.027130365371704102e-01 3.110795915126800537e-01 -1.233985424041748047e-01 -1.474309563636779785e-01 6.855276226997375488e-02 -2.843252420425415039e-01 6.549202650785446167e-02 3.750259056687355042e-02 -1.503156870603561401e-01 2.041846364736557007e-01 -7.737314701080322266e-02 8.284754306077957153e-02 -4.051902890205383301e-01 -3.180095553398132324e-02 3.646949306130409241e-02 -8.228494226932525635e-02 -8.369262516498565674e-02 2.493575662374496460e-01 -4.092219173908233643e-01 7.846430689096450806e-02 4.695509374141693115e-02 3.322662040591239929e-02 7.735842466354370117e-02 -1.306965053081512451e-01 2.410042583942413330e-01 -1.203849539160728455e-01 -2.484119534492492676e-01
1.072622835636138916e-01 -1.945494562387466431e-01 1.320557147264480591e-01 -1.704206019639968872e-01 -1.395730525255203247e-01 -4.188945144414901733e-02 2.419045269489288330e-01 1.280155684798955917e-02 -2.633519470691680908e-01 -2.288814336061477661e-01 -4.810577034950256348e-01 1.066346932202577591e-02 1.343480497598648071e-01 -1.183747276663780212e-01 2.478606551885604858e-01 -8.459107950329780579e-03 -9.875494986772537231e-02 -3.879202902317047119e-02 -1.329440176486968994e-01 -1.132101044058799744e-01 -2.368997186422348022e-01 1.616465598344802856e-01 -1.195546016097068787e-01 -9.744135290384292603e-02 1.118046939373016357e-01 2.803516015410423279e-02 -1.967781782150268555e-01 3.042483627796173096e-01 -2.691831290721893311e-01 1.252763811498880386e-02 -9.763378649950027466e-02 -5.381184443831443787e-02
9.739100188016891479e-02 -1.236121449619531631e-02 1.751195788383483887e-01 5.013999715447425842e-02 -2.114061117172241211e-01 -2.267802953720092773e-01 9.047484397888183594e-02 -2.062030285596847534e-01 -8.170607686042785645e-02 4.216735363006591797e-01 -2.819046080112457275e-01 -2.340185195207595825e-01 9.504652768373489380e-02 -3.202055692672729492e-01 2.474325299263000488e-01 2.072889357805252075e-02 2.074464783072471619e-02 -2.278960943222045898e-01 -1.793304644525051117e-02 6.746146827936172485e-02 -1.054539456963539124e-01 1.312906146049499512e-01 -7.429528981447219849e-02 2.320849746465682983e-01 4.349087178707122803e-02 1.705725193023681641e-01 -3.723571822047233582e-02 1.254079192876815796e-01 -1.167253181338310242e-01 -1.661585569381713867e-01 -2.791050970554351807e-01 -7.875827699899673462e-02
1.931553632020950317e-01 -1.040658354759216309e-01 -5.104992911219596863e-02 -7.894785702228546143e-02 -2.674046158790588379e-01 -2.391246408224105835e-01 1.436352450400590897e-02 4.822717513889074326e-03 -8.138462901115417480e-02 8.829894661903381348e-02 4.463171958923339844e-02 6.747213006019592285e-02 3.162925839424133301e-01 -1.255649477243423462e-01 -1.136046266765333712e-04 1.495394855737686157e-01 -1.299019753932952881e-01 -2.156581282615661621e-01 -5.323616042733192444e-02 3.223171532154083252e-01 -4.002799689769744873e-01 1.578304767608642578e-01 1.898982375860214233e-01 -9.734209626913070679e-02 1.654315181076526642e-02 -2.415230572223663330e-01 -5.685929581522941589e-02 3.206436634063720703e-01 1.540453135967254639e-01 -1.811817288398742676e-02 6.759495288133621216e-02 2.468127012252807617e-01
9.951850399374961853e-03 4.600299149751663208e-02 -2.981175184249877930e-01 -2.002797275781631470e-01 -5.650717765092849731e-03 -1.688462197780609131e-01 8.029031008481979370e-02 2.808863855898380280e-02 3.170995712280273438e-01 7.550332695245742798e-02 -2.172516733407974243e-01 -2.764731645584106445e-01 2.470063120126724243e-01 5.385009199380874634e-02 3.957177400588989258e-01 1.885482668876647949e-01 2.149267345666885376e-01 -2.495807595551013947e-02 -6.606028974056243896e-02 2.003433741629123688e-02 8.316491544246673584e-02 -6.644584983587265015e-02 1.231022328138351440e-01 -3.374430239200592041e-01 9.610211849212646484e-02 8.573969453573226929e-02 -2.503144554793834686e-02 3.139750361442565918e-01 -1.513065248727798462e-01 -2.850252902135252953e-03 -1.219520196318626404e-01 -3.969466686248779297e-02
-1.162762120366096497e-01 -1.365790665149688721e-01 -9.238889813423156738e-02 3.834135457873344421e-02 -2.398145645856857300e-01 -1.572750061750411987e-01 1.483325064182281494e-01 -1.039086431264877319e-01 3.286867216229438782e-02 3.764279186725616455e-02 -2.005649656057357788e-01 -2.766996324062347412e-01 -6.940988451242446899e-02 -3.726675212383270264e-01 3.032636642456054688e-01 9.620031714439392090e-02 -8.034523576498031616e-02 -1.410442143678665161e-01 -2.338355332612991333e-01 7.686022669076919556e-02 -2.319066077470779419e-01 1.063450872898101807e-01 -2.120497524738311768e-01 1.270562261343002319e-01 -1.326522380113601685e-01 2.396360784769058228e-02 -1.423376500606536865e-01 2.171493470668792725e-01 -3.919653221964836121e-02 2.446074783802032471e-01 -2.782420516014099121e-01 -2.026311457157135010e-01
1.472247987985610962e-01 -1.330225616693496704e-01 1.320416331291198730e-01 -1.487320959568023682e-01 -1.720466911792755127e-01 -2.965236008167266846e-01 -5.200508981943130493e-02 8.759693801403045654e-02 -2.170256972312927246e-01 -5.309882108122110367e-03 4.046576097607612610e-02 1.805576980113983154e-01 3.206740915775299072e-01 -2.549654245376586914e-01 1.288726478815078735e-01 -7.954939454793930054e-02 -3.086807727813720703e-01 -4.126867279410362244e-02 -4.891814291477203369e-02 2.553500235080718994e-01 -2.674993872642517090e-01 1.591759473085403442e-01 -6.991411000490188599e-02 -1.834667772054672241e-01 -1.617328971624374390e-01 -3.262966871261596680e-01 3.080659732222557068e-02 2.559297680854797363e-01 9.459573775529861450e-02 3.814001008868217468e-02 -5.365672335028648376e-02 9.297534823417663574e-02
3.120736181735992432e-01 -1.175023242831230164e-01 -6.973215378820896149e-03 -8.374810218811035156e-02 -1.528953909873962402e-01 -2.747556269168853760e-01 -2.377234213054180145e-02 -3.059855289757251740e-02 -9.836519509553909302e-02 -2.038427144289016724e-01 -2.022644281387329102e-01 2.378020286560058594e-01 3.343852162361145020e-01 -1.567421853542327881e-01 3.334812521934509277e-01 1.168806478381156921e-01 -2.450890392065048218e-01 2.189362347126007080e-01 -1.671156585216522217e-01 6.508502364158630371e-02 -2.173131406307220459e-01 1.090342849493026733e-01 2.627407312393188477e-01 1.604953594505786896e-02 2.191094458103179932e-01 -1.553085893392562866e-01 -3.448498249053955078e-02 1.098695695400238037e-01 -9.171704947948455811e-02 -5.470246076583862305e-02 -7.762846350669860840e-02 6.417874712496995926e-03
1.106576994061470032e-01 -1.162825003266334534e-01 -1.010838747024536133e-01 -8.695304393768310547e-02 1.623085439205169678e-01 -5.857055634260177612e-02 3.027869760990142822e-01 -3.047433495521545410e-01 -3.139144927263259888e-02 1.145590543746948242e-01 -2.721123397350311279e-02 -1.970147341489791870e-02 -5.480490624904632568e-02 -1.704178452491760254e-01 2.406669110059738159e-01 4.043189287185668945e-01 -8.333795517683029175e-02 -7.087694108486175537e-02 3.611271083354949951e-02 -3.878310695290565491e-02 7.764101773500442505e-02 2.180545777082443237e-01 -1.731751710176467896e-01 7.580092549324035645e-02 -7.588122785091400146e-02 2.296114340424537659e-02 -9.784058667719364166e-03 1.535385400056838989e-01 -5.227118730545043945e-01 -2.038529664278030396e-01 -4.112552851438522339e-02 -1.514430344104766846e-01
5.264681950211524963e-02 -7.264066021889448166e-03 -7.476926594972610474e-02 -1.383524835109710693e-01 -2.965193986892700195e-02 -2.643546760082244873e-01 5.376815050840377808e-02 -5.295581221580505371e-01 -7.434595376253128052e-02 1.696283370256423950e-02 1.052759364247322083e-01 9.138523787260055542e-02 1.279726177453994751e-01 -3.803814053535461426e-01 3.122808411717414856e-02 1.612312048673629761e-01 -6.286156177520751953e-02 -8.633388578891754150e-02 7.810228317975997925e-02 3.088057637214660645e-01 -3.707756102085113525e-02 1.602351218461990356e-01 1.865555197000503540e-01 -3.011547215282917023e-02 6.491608917713165283e-02 1.181457564234733582e-02 -3.424258530139923096e-01 1.148907542228698730e-01 9.988915920257568359e-02 7.597724348306655884e-02 -2.807369530200958252e-01 -8.522256277501583099e-03
-1.269421130418777466e-01 -1.935889273881912231e-01 -1.340580135583877563e-01 -4.045500233769416809e-02 4.429882392287254333e-02 1.094146445393562317e-02 6.923177093267440796e-02 -7.402710616588592529e-02 4.146324098110198975e-02 -4.419640079140663147e-02 -3.097514249384403229e-02 -3.259691894054412842e-01 -5.855822190642356873e-02 -3.364665210247039795e-01 4.086496531963348389e-01 6.135634332895278931e-02 -1.718353033065795898e-01 -1.493046283721923828e-01 4.363004490733146667e-02 1.364990323781967163e-01 -3.267099857330322266e-01 -2.357795089483261108e-02 -1.112806145101785660e-03 -2.367821186780929565e-01 -1.208641305565834045e-01 -1.847012341022491455e-01 -1.210608258843421936e-01 3.369213342666625977e-01 -1.599218696355819702e-01 1.997357755899429321e-01 -1.391178518533706665e-01 1.368403583765029907e-01
9.775316342711448669e-03 -7.430925220251083374e-02 -1.496494710445404053e-01 1.475538760423660278e-01 1.539818644523620605e-01 1.340192835777997971e-02 2.001208811998367310e-01 -2.275393903255462646e-01 -1.354196816682815552e-01 1.012360490858554840e-02 -1.508695483207702637e-01 1.312455534934997559e-02 1.257892102003097534e-01 -2.494414597749710083e-01 3.478561043739318848e-01 1.714641302824020386e-01 -3.584625199437141418e-02 -2.759282588958740234e-01 -5.805971100926399231e-02 -4.484303295612335205e-02 -1.578242778778076172e-01 3.334156572818756104e-01 -1.009560748934745789e-01 -1.273470185697078705e-02 -4.397597610950469971e-01 1.823723167181015015e-01 -1.026415005326271057e-01 9.925215691328048706e-02 -1.773672699928283691e-01 9.101934731006622314e-02 -1.172059252858161926e-01 -1.869028806686401367e-01
2.993634939193725586e-01 -2.288532257080078125e-02 -2.837055623531341553e-01 1.514961384236812592e-02 1.255259960889816284e-01 -6.371856480836868286e-02 1.210884377360343933e-01 -1.057176366448402405e-01 1.821372359991073608e-01 3.135888874530792236e-01 -2.765214443206787109e-01 1.485948562622070312e-01 1.273625344038009644e-02 -1.021725013852119446e-01 3.215715289115905762e-01 1.857012957334518433e-01 3.690150752663612366e-02 -3.977582454681396484e-01 3.047815263271331787e-01 1.767593771219253540e-01 -1.648008264601230621e-02 -6.936030834913253784e-02 -5.918843299150466919e-02 -1.357885450124740601e-01 1.476756334304809570e-01 -6.850826554000377655e-03 -2.092349976301193237e-01 5.452220886945724487e-02 6.651612371206283569e-02 7.123534567654132843e-03 -6.686659157276153564e-02 -1.290199756622314453e-01
4.513065144419670105e-02 2.770060300827026367e-01 -1.508626937866210938e-01 -1.170413568615913391e-03 -1.290901154279708862e-01 2.242732942104339600e-01 -8.780944347381591797e-02 -9.203370660543441772e-02 -1.121416464447975159e-01 -3.379493579268455505e-02 -3.780205845832824707e-01 -8.105051517486572266e-02 2.062198966741561890e-01 -1.221265569329261780e-01 1.098747476935386658e-01 2.256266176700592041e-01 -3.112044036388397217e-01 -9.473693370819091797e-02 -2.318707853555679321e-01 2.011457383632659912e-01 1.536798849701881409e-02 -2.108992040157318115e-01 1.058477237820625305e-01 -1.829382181167602539e-01 -1.344543993473052979e-01 -1.007774174213409424e-01 1.615126803517341614e-02 2.415959984064102173e-01 -2.915657460689544678e-01 6.285656988620758057e-02 -2.563574016094207764e-01 -2.724841795861721039e-02
2.292297780513763428e-01 -8.671110123395919800e-02 -5.604143813252449036e-02 6.210683286190032959e-02 6.803021579980850220e-02 -2.839036881923675537e-01 2.094471752643585205e-01 -3.041360676288604736e-01 -2.660621702671051025e-01 8.508522808551788330e-02 1.555309742689132690e-01 -7.451860606670379639e-02 1.487640142440795898e-01 -7.230310142040252686e-02 1.190352588891983032e-01 1.860871911048889160e-01 -1.909366846084594727e-01 3.778655827045440674e-02 -3.885638415813446045e-01 2.405406534671783447e-01 9.887202642858028412e-03 -7.896508276462554932e-02 5.098325386643409729e-02 -1.979368329048156738e-01 -2.652955055236816406e-01 -1.723742932081222534e-01 -8.339527994394302368e-02 2.877904176712036133e-01 -1.081903278827667236e-01 -1.711238920688629150e-01 1.766842207871377468e-03 -4.136210307478904724e-02
1.312458980828523636e-02 -5.907375365495681763e-02 1.924770176410675049e-01 3.280344977974891663e-02 -6.030387803912162781e-02 -1.632165759801864624e-01 5.792229995131492615e-02 -2.108674198389053345e-01 -1.513148397207260132e-01 3.036737740039825439e-01 -6.634835153818130493e-02 1.768939569592475891e-02 1.014403626322746277e-01 -2.207773029804229736e-01 2.840865552425384521e-01 2.479500323534011841e-01 -7.136925309896469116e-02 -2.794288396835327148e-01 -5.497748032212257385e-02 -6.055508553981781006e-02 -2.006796300411224365e-01 1.982886493206024170e-01 6.095298379659652710e-02 1.644546836614608765e-01 -1.487233340740203857e-01 -9.925621002912521362e-02 -2.743738703429698944e-02 -6.382446270436048508e-03 -5.717993527650833130e-02 -3.114205598831176758e-01 -4.708372652530670166e-01 6.444737315177917480e-02
2.103590518236160278e-01 -7.479091733694076538e-02 9.526758641004562378e-02 -3.888921067118644714e-02 2.609489113092422485e-02 -1.922425925731658936e-01 6.921043246984481812e-02 2.622740864753723145e-01 -4.866081848740577698e-02 -2.025960087776184082e-01 -3.125212192535400391e-01 1.467082053422927856e-01 3.944428265094757080e-01 -3.379669785499572754e-01 4.146251454949378967e-02 1.425385177135467529e-01 4.421376064419746399e-02 -5.913042929023504257e-03 2.011194638907909393e-02 5.253278464078903198e-02 3.063590079545974731e-02 1.831478923559188843e-01 2.364300191402435303e-01 -3.086308836936950684e-01 5.087813735008239746e-02 -8.074543625116348267e-02 -1.232235506176948547e-01 2.336957752704620361e-01 -1.086122095584869385e-01 -1.070505306124687195e-01 -1.971465945243835449e-01 2.051461488008499146e-01
1.687465012073516846e-01 -1.956318691372871399e-02 2.630546689033508301e-02 3.077681362628936768e-01 1.533735394477844238e-01 -2.849015295505523682e-01 1.635742932558059692e-01 -5.183896794915199280e-02 -3.371260687708854675e-02 1.437877863645553589e-01 -2.757455110549926758e-01 -2.716471850872039795e-01 3.646288812160491943e-01 -1.786126494407653809e-01 1.543611139059066772e-01 3.670635819435119629e-01 2.131258845329284668e-01 3.822763636708259583e-02 8.825200051069259644e-02 4.396466910839080811e-02 4.456381499767303467e-02 -3.979614004492759705e-02 2.184631824493408203e-01 -1.965769380331039429e-01 1.851333826780319214e-01 -4.936281125992536545e-03 -7.999486476182937622e-02 7.628176361322402954e-02 -1.638003140687942505e-01 -4.176032263785600662e-03 3.375089168548583984e-02 1.596432477235794067e-01
2.123892493546009064e-02 1.158598288893699646e-01 1.455524861812591553e-01 -9.712602198123931885e-02 6.244092062115669250e-02 2.152957580983638763e-02 1.468635499477386475e-01 -1.079110056161880493e-01 6.656593177467584610e-03 2.245369404554367065e-01 -2.827791869640350342e-01 -1.724418252706527710e-01 3.482992053031921387e-01 -2.814484238624572754e-01 7.516096532344818115e-02 2.838990390300750732e-01 1.383642256259918213e-01 -7.045200467109680176e-02 -4.863637387752532959e-01 -3.467398928478360176e-03 -8.478257060050964355e-02 -7.612531632184982300e-02 2.214322239160537720e-01 7.395491749048233032e-02 -7.262575626373291016e-02 4.630469903349876404e-02 -1.833055168390274048e-01 2.686550915241241455e-01 -1.586974412202835083e-01 6.539992243051528931e-02 -1.285028737038373947e-02 4.327365197241306305e-03
9.259680658578872681e-02 3.131467700004577637e-01 -6.885802745819091797e-02 -1.136814132332801819e-01 -2.472636699676513672e-01 -2.918498814105987549e-01 1.487726718187332153e-01 -1.441192626953125000e-01 -7.357440888881683350e-02 2.436411380767822266e-01 -3.215246498584747314e-01 1.533025801181793213e-01 -8.036911487579345703e-02 -3.653294444084167480e-01 7.629926502704620361e-02 -3.755382820963859558e-02 -1.462191045284271240e-01 -3.194335382431745529e-03 3.873057290911674500e-02 1.328444033861160278e-01 -1.157464906573295593e-01 1.693826168775558472e-01 -5.402006953954696655e-02 -2.467553466558456421e-01 -1.367313563823699951e-01 1.788108497858047485e-01 -1.691438406705856323e-01 3.349618613719940186e-01 -4.064063075929880142e-03 2.470534294843673706e-02 -9.136874228715896606e-02 -2.801723405718803406e-02
-1.244554203003644943e-02 -4.014062881469726562e-02 6.308516860008239746e-02 5.436018109321594238e-02 -5.360958725214004517e-02 -2.839965224266052246e-01 -9.789023548364639282e-02 -1.077635735273361206e-01 -1.845791190862655640e-01 3.864777982234954834e-01 -1.955046802759170532e-01 -2.792545855045318604e-01 1.866158246994018555e-01 -5.996403098106384277e-02 4.401082694530487061e-01 2.261381000280380249e-01 7.717233896255493164e-02 -2.175261378288269043e-01 -9.763172268867492676e-02 1.804122179746627808e-01 1.216240823268890381e-01 1.111505702137947083e-01 -1.302282065153121948e-01 -3.787247464060783386e-02 -1.139041110873222351e-01 1.163779571652412415e-01 -2.856589294970035553e-02 7.557165622711181641e-02 -3.421968966722488403e-02 -1.920435577630996704e-01 -3.010326325893402100e-01 3.269858285784721375e-02
-3.823970258235931396e-02 -1.734807193279266357e-01 -1.084103733301162720e-01 -2.857688963413238525e-01 1.787059940397739410e-02 -1.749461293220520020e-01 7.512753456830978394e-02 -1.211584955453872681e-01 -1.612796783447265625e-01 7.814171165227890015e-02 -1.679057168075814843e-04 2.342074811458587646e-01 1.905638426542282104e-01 -4.357105493545532227e-01 -1.557501107454299927e-01 3.287477046251296997e-02 1.783694177865982056e-01 -1.634273231029510498e-01 2.761471830308437347e-02 2.008769065141677856e-01 -1.302577406167984009e-01 1.499874591827392578e-01 -5.372210219502449036e-02 -2.660765349864959717e-01 5.739936232566833496e-02 -8.043608814477920532e-02 -2.383938580751419067e-01 2.601518929004669189e-01 -2.431973367929458618e-01 2.153418362140655518e-01 -4.166609421372413635e-02 1.760570853948593140e-01
7.326520979404449463e-02 6.956452876329421997e-02 -1.044431552290916443e-01 1.473060846328735352e-01 -2.851317822933197021e-01 -3.673420250415802002e-01 4.298621788620948792e-02 -5.832682177424430847e-02 -2.214396744966506958e-01 2.318873852491378784e-01 -2.430696636438369751e-01 -1.375213563442230225e-01 1.841914504766464233e-01 -1.012559235095977783e-01 1.341023296117782593e-01 2.485499344766139984e-02 -1.972547769546508789e-01 -3.278998732566833496e-01 1.402833610773086548e-01 -6.857383251190185547e-02 -1.403553932905197144e-01 2.196765094995498657e-01 1.788892000913619995e-01 -1.254120189696550369e-02 -7.599131762981414795e-02 2.295661419630050659e-01 4.879264160990715027e-02 3.076046407222747803e-01 -1.128345206379890442e-01 1.565706282854080200e-01 -1.681927293539047241e-01 1.324336789548397064e-02
2.807732857763767242e-02 9.684854000806808472e-02 -1.811892241239547729e-01 7.421974092721939087e-03 -2.242981344461441040e-01 1.101482063531875610e-01 3.120560944080352783e-01 -3.739043772220611572e-01 8.572275936603546143e-02 1.142155528068542480e-01 -1.804108321666717529e-01 -9.866608679294586182e-02 4.183047413825988770e-01 -1.590285450220108032e-01 3.133797049522399902e-01 -8.645434677600860596e-02 1.126589998602867126e-01 -1.980509161949157715e-01 1.298350468277931213e-02 5.038519389927387238e-03 4.471375793218612671e-02 -9.714987874031066895e-02 -1.162246391177177429e-01 -2.838366329669952393e-01 1.198402643203735352e-01 -1.651162505149841309e-01 -2.173990607261657715e-01 -2.222823910415172577e-02 -1.804602146148681641e-01 9.151837974786758423e-02 -1.907553523778915405e-02 -1.972029730677604675e-02
9.497732669115066528e-02 2.811023034155368805e-02 -6.604485213756561279e-02 -2.211949229240417480e-01 6.355540454387664795e-02 -8.751177787780761719e-02 4.578933715820312500e-01 -2.511884272098541260e-01 -3.231832757592201233e-02 2.355126440525054932e-01 -1.806340366601943970e-01 6.968145817518234253e-02 8.139525353908538818e-02 -3.004545867443084717e-01 2.831595018506050110e-02 3.519311845302581787e-01 -1.546722054481506348e-01 5.120465904474258423e-02 2.436121851205825806e-01 1.831960827112197876e-01 9.825471043586730957e-02 1.554459333419799805e-01 -1.571838110685348511e-01 9.501255303621292114e-02 -9.086862951517105103e-02 8.475804701447486877e-03 1.639411449432373047e-01 1.445756256580352783e-01 -2.913393676280975342e-01 -2.999283187091350555e-02 -5.366468057036399841e-02 7.155197113752365112e-02
2.152441069483757019e-02 3.505514934659004211e-02 1.708894371986389160e-01 -3.578438982367515564e-02 -2.517805621027946472e-02 -1.868437081575393677e-01 8.729500323534011841e-02 -1.412914544343948364e-01 -1.804290264844894409e-01 1.717287749052047729e-01 -3.141412436962127686e-01 -6.001855432987213135e-02 2.720159888267517090e-01 -5.988107994198799133e-02 4.197251200675964355e-01 8.596215397119522095e-02 1.770789325237274170e-01 -8.679552376270294189e-02 1.648346334695816040e-01 -5.710440874099731445e-02 1.244669896550476551e-03 -1.794871836900711060e-01 3.465203940868377686e-01 1.872760709375143051e-03 7.134680170565843582e-03 -2.917893826961517334e-01 -1.411606073379516602e-01 1.337916105985641479e-01 -3.322626054286956787e-01 1.723203063011169434e-02 -9.621421247720718384e-02 -1.209825277328491211e-01
-2.232216596603393555e-01 -1.830037236213684082e-01 -1.328994184732437134e-01 6.275308132171630859e-02 -1.076427623629570007e-01 -1.439562439918518066e-01 -9.208638221025466919e-02 -2.642536163330078125e-01 -1.384109258651733398e-01 2.529564797878265381e-01 -8.119766414165496826e-02 1.236100345849990845e-01 2.754057943820953369e-01 -4.725717753171920776e-02 1.982602626085281372e-01 1.624581217765808105e-01 1.692889332771301270e-01 -1.648041009902954102e-01 -2.972502410411834717e-01 -1.794881187379360199e-02 -3.670957311987876892e-02 1.114854589104652405e-01 2.354658953845500946e-02 -1.860540360212326050e-02 -1.414342820644378662e-01 -2.629326283931732178e-01 -9.344707429409027100e-02 7.508473098278045654e-02 -3.319607377052307129e-01 -6.023239344358444214e-02 -3.219982385635375977e-01 2.355222851037979126e-01
2.537791728973388672e-01 -1.436931043863296509e-01 2.984145842492580414e-02 -9.439165145158767700e-02 -9.437481313943862915e-02 2.026619464159011841e-01 -1.850564777851104736e-01 8.217003196477890015e-02 -1.679150164127349854e-01 -1.887331902980804443e-01 -1.705951541662216187e-01 9.998358786106109619e-02 2.532063126564025879e-01 -2.018975019454956055e-01 3.211423456668853760e-01 3.443635106086730957e-01 -6.612194329500198364e-02 9.594259411096572876e-02 -1.135378256440162659e-01 -5.357920005917549133e-02 -1.993137039244174957e-02 9.827766567468643188e-02 5.756702274084091187e-03 -1.162376031279563904e-01 1.204410716891288757e-01 -1.353031694889068604e-01 -4.735884442925453186e-02 3.333623707294464111e-01 -1.505984365940093994e-01 -8.319161087274551392e-02 -3.124997615814208984e-01 2.414129078388214111e-01
1.903480589389801025e-01 -1.312642395496368408e-01 3.738409280776977539e-02 -1.927398443222045898e-01 -1.509638726711273193e-01 -2.957693636417388916e-01 8.664454519748687744e-02 4.699880257248878479e-02 3.260952979326248169e-02 6.943830847740173340e-02 -1.734776198863983154e-01 2.800776660442352295e-01 1.121819540858268738e-01 -1.489520967006683350e-01 2.177397012710571289e-01 3.113432228565216064e-01 -2.573095262050628662e-01 1.542120128870010376e-01 -3.302275761961936951e-02 -1.035493705421686172e-02 -1.232400089502334595e-01 1.472050547599792480e-01 2.094751894474029541e-01 8.952426165342330933e-02 1.798423230648040771e-01 -2.678064703941345215e-01 -2.374819666147232056e-01 1.957794725894927979e-01 -1.778758615255355835e-01 7.833658158779144287e-02 -2.766902744770050049e-01 3.744040429592132568e-02
2.883314788341522217e-01 2.313771396875381470e-01 2.304491400718688965e-02 -1.555176079273223877e-02 1.186539605259895325e-01 9.466250427067279816e-03 9.544845670461654663e-02 -2.254951559007167816e-02 1.826561838388442993e-01 1.095062717795372009e-01 7.385247945785522461e-02 -4.989798367023468018e-02 1.178798899054527283e-01 -2.913876473903656006e-01 3.842192590236663818e-01 3.571758568286895752e-01 6.093632057309150696e-02 -2.178605645895004272e-01 -3.515992760658264160e-01 -3.734904155135154724e-02 -3.710578754544258118e-02 2.486581057310104370e-01 -1.012855023145675659e-01 2.687841095030307770e-02 -2.554689906537532806e-02 4.401882737874984741e-02 5.793618038296699524e-02 8.523927628993988037e-02 -1.163804065436124802e-02 9.443286061286926270e-02 -3.718474507331848145e-01 2.346732839941978455e-02
2.531168982386589050e-02 -7.889706641435623169e-02 -3.679734468460083008e-01 -1.127493306994438171e-01 3.165136277675628662e-02 -5.137820243835449219e-01 -2.943764626979827881e-02 -1.715356409549713135e-01 -3.946803510189056396e-02 2.860556729137897491e-02 -3.177937865257263184e-01 -2.481351643800735474e-01 -4.832554142922163010e-03 -4.610040225088596344e-03 2.123454064130783081e-01 1.390395760536193848e-01 1.666231453418731689e-01 -1.993048638105392456e-01 -1.928063780069351196e-01 -7.525804638862609863e-02 -1.240672469139099121e-01 8.855231106281280518e-02 6.104628741741180420e-02 -6.123795360326766968e-02 5.828110035508871078e-03 -1.906364411115646362e-01 -1.682530343532562256e-01 3.004031628370285034e-02 -3.006255030632019043e-01 -8.617135137319564819e-02 1.413455512374639511e-02 -1.253888010978698730e-01
9.078837186098098755e-02 2.124744467437267303e-02 -1.548271924257278442e-01 -2.614653408527374268e-01 1.113196760416030884e-01 -3.451962172985076904e-01 1.505694836378097534e-01 3.349322453141212463e-02 -2.446358557790517807e-03 -2.360299974679946899e-02 4.157932102680206299e-02 1.542875766754150391e-01 2.531947791576385498e-01 -1.169613152742385864e-01 4.346664622426033020e-02 1.059249714016914368e-01 -1.014156490564346313e-01 3.894571587443351746e-02 4.266022890806198120e-02 2.312521338462829590e-01 1.115117222070693970e-01 2.837159931659698486e-01 3.549380600452423096e-02 -3.606760203838348389e-01 4.699847102165222168e-02 -1.679983735084533691e-02 -2.747197449207305908e-01 3.713571131229400635e-01 -1.726725250482559204e-01 -9.318994730710983276e-02 -8.558557927608489990e-02 2.712235450744628906e-01
2.498400211334228516e-01 -4.400776699185371399e-02 8.741687238216400146e-02 -2.102809399366378784e-01 2.488305717706680298e-01 -1.479369848966598511e-01 2.331805527210235596e-01 -2.151457667350769043e-01 4.625539109110832214e-02 -3.588050231337547302e-02 1.678152084350585938e-01 4.594304785132408142e-02 1.846250891685485840e-01 -4.544093012809753418e-01 1.981140226125717163e-01 1.432098746299743652e-01 -1.031599044799804688e-01 3.072466887533664703e-02 1.400109231472015381e-01 1.603432893753051758e-01 -5.581920221447944641e-02 -1.869686096906661987e-01 -9.402557462453842163e-02 -1.152322888374328613e-01 -1.186696290969848633e-01 -8.672387152910232544e-02 -2.810347080230712891e-01 3.331019729375839233e-02 -1.528241783380508423e-01 1.768353283405303955e-01 -3.023537695407867432e-01 2.143982611596584320e-02
-1.382421404123306274e-01 -1.859483122825622559e-01 -6.092512980103492737e-02 6.728445738554000854e-02 1.166515722870826721e-01 9.613723307847976685e-02 -1.492521315813064575e-01 -1.347487270832061768e-01 6.753820460289716721e-03 7.466764003038406372e-02 -1.071416437625885010e-01 -7.642717659473419189e-02 3.351123258471488953e-02 -4.196410477161407471e-01 3.656713664531707764e-01 -4.290967807173728943e-02 -1.788228750228881836e-01 -2.527877092361450195e-01 8.772708475589752197e-02 2.269026041030883789e-01 -2.058129161596298218e-01 8.312322944402694702e-02 4.760718718171119690e-02 -2.814649939537048340e-01 -1.781935095787048340e-01 -6.594152003526687622e-02 7.057137554511427879e-05 3.873044550418853760e-01 -1.201367676258087158e-01 4.360247775912284851e-02 -1.352559328079223633e-01 1.803283840417861938e-01
2.965328693389892578e-01 -1.087671592831611633e-01 -6.158286705613136292e-03 -9.267749637365341187e-02 -8.585598319768905640e-02 -1.682851314544677734e-01 3.612629175186157227e-01 -2.964593097567558289e-02 1.388230919837951660e-01 -2.757412791252136230e-01 -1.720858663320541382e-01 -1.138770394027233124e-02 1.648178398609161377e-01 -2.326683998107910156e-01 4.778011515736579895e-02 2.020930498838424683e-01 1.751486808061599731e-01 -1.879784315824508667e-01 1.130429189652204514e-02 2.937456071376800537e-01 -1.504353731870651245e-01 -2.030034959316253662e-01 -2.103632688522338867e-01 9.850358217954635620e-02 1.895618438720703125e-01 -1.831569150090217590e-02 2.258622348308563232e-01 2.146535813808441162e-01 -7.340625673532485962e-02 7.772463560104370117e-02 -2.446766346693038940e-01 1.335106603801250458e-02
2.349057048559188843e-01 5.692047253251075745e-02 2.042411640286445618e-02 4.038596898317337036e-02 2.225168980658054352e-02 -3.252260386943817139e-01 1.368438303470611572e-01 -4.528768360614776611e-02 -7.086170464754104614e-02 3.011258319020271301e-02 4.231182858347892761e-02 1.851797997951507568e-01 2.912476062774658203e-01 -1.198230236768722534e-01 2.081058621406555176e-01 1.641459316015243530e-01 -1.448069810867309570e-01 -9.439876675605773926e-02 -2.127772271633148193e-01 1.664736866950988770e-01 -9.482206404209136963e-02 -1.285648047924041748e-01 2.892474085092544556e-02 -3.496451675891876221e-01 -2.061270624399185181e-01 -1.803467571735382080e-01 1.703739464282989502e-01 4.432077109813690186e-01 -2.993359044194221497e-02 1.305909901857376099e-01 1.758351773023605347e-01 1.496761105954647064e-02
2.406929247081279755e-02 2.526952885091304779e-02 -3.208040893077850342e-01 -7.196298986673355103e-02 3.438828513026237488e-02 -2.037025839090347290e-01 -1.063719987869262695e-01 -1.727333962917327881e-01 1.324819773435592651e-01 2.517509758472442627e-01 -2.091893553733825684e-01 -9.590903669595718384e-02 4.228475689888000488e-01 -1.440947353839874268e-01 3.087903261184692383e-01 -1.069554686546325684e-01 1.010222807526588440e-01 -2.451069355010986328e-01 -1.220527105033397675e-02 8.382191509008407593e-02 -1.824349462985992432e-01 -4.729299806058406830e-03 -2.706124447286128998e-02 -2.773261666297912598e-01 2.363225668668746948e-01 -6.101926788687705994e-02 -2.418016940355300903e-01 -5.771537870168685913e-02 2.195152826607227325e-02 -9.580614417791366577e-02 -7.954517006874084473e-02 2.021195888519287109e-01
1.862768828868865967e-01 -1.951001286506652832e-01 3.636610507965087891e-02 4.853982478380203247e-02 -2.310310602188110352e-01 -1.057187542319297791e-01 3.554326593875885010e-01 -1.103073060512542725e-01 -3.441835343837738037e-01 8.372143656015396118e-02 5.614443868398666382e-02 -7.221341878175735474e-02 2.113579213619232178e-01 -1.371960788965225220e-01 2.136509269475936890e-01 2.943425439298152924e-02 2.035130187869071960e-02 -1.828618943691253662e-01 -6.884095817804336548e-02 2.088149823248386383e-02 2.688564360141754150e-01 3.657398745417594910e-02 -3.041658997535705566e-01 -3.790638744831085205e-01 6.955835968255996704e-02 4.719921946525573730e-02 -1.054930910468101501e-01 6.516669690608978271e-02 -1.435520350933074951e-01 1.177152767777442932e-01 -2.402930110692977905e-01 -1.147083491086959839e-01
3.122233748435974121e-01 -4.678137972950935364e-02 8.208186365664005280e-03 -5.150870233774185181e-02 -2.056821137666702271e-01 -1.110334768891334534e-01 3.699112311005592346e-02 3.189147636294364929e-02 -1.841093748807907104e-01 -2.389839887619018555e-01 -3.675784468650817871e-01 1.375274211168289185e-01 1.979735195636749268e-01 -1.653271354734897614e-02 2.587251663208007812e-01 3.059420287609100342e-01 -9.171653538942337036e-02 -1.623333245515823364e-02 3.418067097663879395e-02 1.130858808755874634e-01 -4.029252827167510986e-01 -1.220870390534400940e-01 -3.129835054278373718e-02 -6.183458119630813599e-02 1.403981745243072510e-01 -6.468299776315689087e-02 5.719475820660591125e-02 2.064636796712875366e-01 -1.586249917745590210e-01 9.260096400976181030e-02 -1.375356316566467285e-01 -2.615509629249572754e-01
1.221299245953559875e-01 -3.895183205604553223e-01 -8.072461932897567749e-03 2.154549956321716309e-01 -1.296339035034179688e-01 1.170184016227722168e-01 1.007788106799125671e-01 -1.654231846332550049e-01 -1.155631169676780701e-01 8.604953438043594360e-02 2.265730872750282288e-02 -2.022735029458999634e-01 1.962055414915084839e-01 -2.126262634992599487e-01 4.312931597232818604e-01 -2.742826566100120544e-02 -4.984261095523834229e-02 -2.851318940520286560e-02 2.124276943504810333e-02 8.802894502878189087e-02 -1.339971274137496948e-01 3.111737221479415894e-02 1.957540959119796753e-01 -3.003340065479278564e-01 -9.339906275272369385e-02 -5.387791246175765991e-02 -1.174281015992164612e-01 3.905375301837921143e-01 -4.698226228356361389e-03 1.281177345663309097e-02 -1.831058859825134277e-01 1.249157190322875977e-01
3.150132894515991211e-01 -1.272726505994796753e-01 1.993599832057952881e-01 1.136689558625221252e-01 -1.466987095773220062e-02 -3.425140306353569031e-02 1.049097254872322083e-01 1.294671744108200073e-01 -1.616098284721374512e-01 -7.578742504119873047e-02 -3.420455455780029297e-01 1.456911563873291016e-01 1.460161507129669189e-01 -2.141902595758438110e-01 1.449760496616363525e-01 1.910275965929031372e-01 -2.723152637481689453e-01 7.230139523744583130e-02 -1.719699352979660034e-01 -1.557545214891433716e-01 -2.641843259334564209e-01 -1.050103306770324707e-01 -1.328275650739669800e-01 -2.515536248683929443e-01 3.175902739167213440e-02 4.465757682919502258e-02 -2.186686396598815918e-01 3.075985610485076904e-01 -1.980325281620025635e-01 -3.018786758184432983e-02 1.946731284260749817e-02 -1.644842624664306641e-01
2.609904408454895020e-01 -7.894080877304077148e-02 -1.865778863430023193e-01 -1.670200675725936890e-01 1.776183955371379852e-02 -3.018220365047454834e-01 1.662368625402450562e-01 -1.228779405355453491e-01 -1.058106720447540283e-01 3.946348733734339476e-04 -2.956370115280151367e-01 2.497765421867370605e-01 1.519218534231185913e-01 -2.222772687673568726e-01 1.691774465143680573e-02 1.268288046121597290e-01 4.085792601108551025e-02 -1.386722829192876816e-02 -2.194304205477237701e-02 2.781781256198883057e-01 1.351803541183471680e-01 1.939552277326583862e-01 3.026007860898971558e-02 -3.298235535621643066e-01 1.203366890549659729e-01 -1.122658327221870422e-01 -2.010769098997116089e-01 2.834793329238891602e-01 9.565811604261398315e-02 2.652311930432915688e-03 -4.170444235205650330e-02 2.736115455627441406e-01
-2.022207342088222504e-02 2.099125981330871582e-01 6.652747094631195068e-02 -1.406539827585220337e-01 5.325534939765930176e-02 -1.196308359503746033e-01 -7.660783827304840088e-02 -1.538309454917907715e-01 -7.672561705112457275e-02 2.479694634675979614e-01 8.406005799770355225e-02 -6.229306384921073914e-02 1.620811223983764648e-01 -1.409778445959091187e-01 5.934313535690307617e-01 2.433800846338272095e-01 -1.557729542255401611e-01 -1.866351664066314697e-01 -2.102339863777160645e-01 7.132736966013908386e-03 1.009991541504859924e-01 1.619827747344970703e-01 -1.353116035461425781e-01 -3.370259422808885574e-03 1.164856851100921631e-01 -1.237293034791946411e-01 6.301844120025634766e-02 -9.548088163137435913e-02 -1.253623664379119873e-01 4.302591830492019653e-02 -2.867840230464935303e-01 -2.211138755083084106e-01
3.089605271816253662e-01 -1.203456223011016846e-01 1.057144179940223694e-01 5.732868239283561707e-02 -1.874075680971145630e-01 7.223978638648986816e-02 -1.546354740858078003e-01 -2.573737204074859619e-01 1.638338118791580200e-01 -5.972934886813163757e-02 -2.856266498565673828e-01 2.475824654102325439e-01 2.799758017063140869e-01 -1.896673464216291904e-03 4.104787111282348633e-01 2.565852403640747070e-01 4.443432390689849854e-02 -2.616942524909973145e-01 1.001467928290367126e-01 2.411586344242095947e-01 -4.987712949514389038e-02 5.903366208076477051e-02 -1.038617733865976334e-02 2.338473685085773468e-03 1.681420952081680298e-01 6.965310871601104736e-02 2.033947110176086426e-01 2.200772985816001892e-02 -1.460571028292179108e-02 1.450797915458679199e-01 -4.084226489067077637e-02 -1.282935887575149536e-01
2.945114672183990479e-01 -1.028530970215797424e-01 -8.765689097344875336e-03 -7.564668077975511551e-03 -2.988340519368648529e-02 -2.372405230998992920e-01 7.323207706212997437e-02 -8.245343714952468872e-02 -1.886246055364608765e-01 -3.244828060269355774e-02 -6.232884526252746582e-02 2.797260284423828125e-01 3.156250715255737305e-01 -1.438795477151870728e-01 2.557495832443237305e-01 7.292447984218597412e-02 -1.861261874437332153e-01 -1.514346431940793991e-02 -1.716586947441101074e-01 1.269036084413528442e-01 -1.232320815324783325e-01 -3.913411870598793030e-02 7.489047944545745850e-02 -2.756567597389221191e-01 -2.099358588457107544e-01 -3.836703598499298096e-01 1.627904325723648071e-01 2.784869372844696045e-01 1.174538861960172653e-02 1.947500742971897125e-02 1.261287927627563477e-01 -1.813531219959259033e-01
[truncated: 3,277,102 more chars]
