# Supplementary material for: The Language of Innovation
Source: PLoS One. 2020 Apr 30;15(4):e0230107. doi: 10.1371/journal.pone.0230107 (PMC7194493; doi:10.1371/journal.pone.0230107)
Supplement: S20 File — (GZ) [file pone.0230107.s020.tar.gz › 1998-2002/V2Run_2_VS_4500_embeddings1998-2002ED32.txt]

2.967258393764495850e-01 -1.226100772619247437e-01 -9.788270294666290283e-02 -1.871071010828018188e-01 2.042177021503448486e-01 3.794299066066741943e-02 -6.903225183486938477e-02 1.842943131923675537e-01 -4.089590162038803101e-02 1.962307840585708618e-01 2.576333880424499512e-01 1.510258484631776810e-02 -6.986764818429946899e-02 -1.931417882442474365e-01 -2.361990660429000854e-01 -1.175067499279975891e-01 -2.316396534442901611e-01 -2.371514439582824707e-01 -3.602687641978263855e-02 -1.395214349031448364e-01 2.284250706434249878e-01 -5.543267726898193359e-02 2.729407325387001038e-02 2.676082551479339600e-01 3.005607426166534424e-01 2.103451788425445557e-01 2.637715041637420654e-01 1.369377672672271729e-01 -1.553781479597091675e-01 6.978976726531982422e-02 1.810720004141330719e-02 2.033930867910385132e-01
2.872079014778137207e-01 1.026877313852310181e-01 -2.935982346534729004e-01 -8.850664645433425903e-02 2.331415116786956787e-01 -1.460729688405990601e-01 -1.420546025037765503e-01 2.926458604633808136e-02 1.596545875072479248e-01 -1.430288539268076420e-03 5.434344336390495300e-02 4.093896597623825073e-02 1.690483838319778442e-01 -7.368201762437820435e-02 -2.916937172412872314e-01 2.883361876010894775e-01 7.026436179876327515e-02 -1.497826576232910156e-01 -1.489745527505874634e-01 -4.736945405602455139e-02 -3.490814939141273499e-02 -2.517991662025451660e-01 1.904741525650024414e-01 1.532804220914840698e-01 2.011557668447494507e-02 3.899266719818115234e-01 -7.652165740728378296e-02 1.642685979604721069e-01 1.433326452970504761e-01 2.493004202842712402e-01 1.770644783973693848e-01 9.118790179491043091e-02
3.255202174186706543e-01 6.214845925569534302e-02 -7.001515477895736694e-02 4.737173393368721008e-02 4.241392314434051514e-01 -5.078997090458869934e-02 -4.846844822168350220e-02 7.029508799314498901e-02 7.364312559366226196e-02 1.055422127246856689e-01 -2.211867719888687134e-01 1.851464062929153442e-02 4.818885400891304016e-02 -2.084254473447799683e-01 1.083823293447494507e-01 1.308610439300537109e-01 -2.866202890872955322e-01 -7.270765304565429688e-02 -3.050908744335174561e-01 1.865825504064559937e-01 1.007805392146110535e-01 -2.130616009235382080e-01 2.082830667495727539e-01 1.585361063480377197e-01 1.756835281848907471e-01 1.896370500326156616e-01 8.189220912754535675e-03 -8.748459070920944214e-02 -1.230116784572601318e-01 -1.538689285516738892e-01 2.831041216850280762e-01 -1.410619765520095825e-01
4.490177705883979797e-02 6.980045884847640991e-02 -2.191969379782676697e-02 1.860342770814895630e-01 -1.653227955102920532e-01 -3.196227848529815674e-01 -2.477336078882217407e-01 -1.646362245082855225e-02 1.849038712680339813e-02 3.313643932342529297e-01 -1.674344092607498169e-01 -8.550464361906051636e-02 1.519477069377899170e-01 2.061345577239990234e-01 -3.382995724678039551e-01 -3.236982524394989014e-01 -6.716524064540863037e-02 -2.406422793865203857e-01 -1.792468875646591187e-01 1.380036491900682449e-02 4.238725081086158752e-02 -9.107495099306106567e-02 -9.531740844249725342e-02 1.997851878404617310e-01 7.063082605600357056e-02 2.094182372093200684e-01 4.604247212409973145e-02 2.106665670871734619e-01 -1.433292627334594727e-01 -5.163403227925300598e-03 2.065539360046386719e-01 1.555082947015762329e-01
3.040354847908020020e-01 3.155089020729064941e-01 1.710786297917366028e-02 1.708661168813705444e-01 2.534944415092468262e-01 1.587352454662322998e-01 3.106802329421043396e-02 -1.007023379206657410e-01 7.565738260746002197e-02 3.544913530349731445e-01 -8.094019442796707153e-02 -2.153581231832504272e-01 1.676009446382522583e-01 -2.075713425874710083e-01 -6.263194233179092407e-02 1.310033202171325684e-01 -1.797600090503692627e-01 -2.606023252010345459e-01 -2.296210825443267822e-01 5.178081616759300232e-02 -1.566246598958969116e-01 -3.724119439721107483e-02 1.320712268352508545e-01 1.028105467557907104e-01 9.819373488426208496e-02 5.625797435641288757e-02 2.599019408226013184e-01 2.183995693922042847e-01 -8.744852989912033081e-02 -8.007195591926574707e-02 -6.823739409446716309e-02 2.122551500797271729e-01
4.020439684391021729e-01 -1.667021811008453369e-01 -2.967877388000488281e-01 1.672762632369995117e-01 3.010531067848205566e-01 1.240876019001007080e-01 -1.778980791568756104e-01 -1.069319248199462891e-01 1.213923394680023193e-01 2.468665316700935364e-02 7.041031867265701294e-02 4.951439052820205688e-02 8.569587767124176025e-02 -2.061902284622192383e-01 1.718910969793796539e-02 7.904732599854469299e-03 -2.645409107208251953e-01 -1.084825098514556885e-01 -3.310432136058807373e-01 1.729831099510192871e-01 6.613881140947341919e-02 -1.181449964642524719e-01 1.953634321689605713e-01 2.292646327987313271e-03 2.009924650192260742e-01 2.231052815914154053e-01 -1.497369958087801933e-03 1.465314179658889771e-01 -9.811345487833023071e-02 1.314040422439575195e-01 7.321668416261672974e-02 2.252858579158782959e-01
4.303269982337951660e-01 1.641966700553894043e-01 -6.196318566799163818e-02 1.745948642492294312e-01 6.072401255369186401e-02 2.903441488742828369e-01 1.916937083005905151e-01 1.070426404476165771e-01 9.477031975984573364e-02 1.590064615011215210e-01 -1.389798521995544434e-01 9.762074798345565796e-03 1.006484106183052063e-01 -2.895869016647338867e-01 -7.389852404594421387e-02 -2.504373528063297272e-02 -1.822365969419479370e-01 2.609863504767417908e-02 -3.432322442531585693e-01 -1.137723848223686218e-01 1.113683432340621948e-01 4.088063538074493408e-02 2.317174077033996582e-01 1.366078704595565796e-01 9.829854965209960938e-02 3.090888857841491699e-01 9.175329655408859253e-02 1.591489017009735107e-01 4.997560754418373108e-02 -6.795854121446609497e-02 3.874702006578445435e-02 2.548608779907226562e-01
3.985642194747924805e-01 9.441873431205749512e-02 1.652702540159225464e-01 4.884465783834457397e-02 4.286640882492065430e-01 1.050940677523612976e-01 -3.702003881335258484e-02 4.227837547659873962e-03 1.720112413167953491e-01 1.789294555783271790e-02 9.920386224985122681e-02 1.279456317424774170e-01 -2.280816808342933655e-02 -6.483355164527893066e-02 -1.605020463466644287e-01 -4.020513501018285751e-03 -2.149321734905242920e-01 -7.172924280166625977e-02 -2.215295583009719849e-01 1.009059697389602661e-01 -3.290346637368202209e-02 1.273116320371627808e-01 7.639067620038986206e-02 1.058804392814636230e-01 2.537758946418762207e-01 1.083271875977516174e-01 3.244111239910125732e-01 3.160408139228820801e-01 -4.946263507008552551e-02 -8.649177849292755127e-03 1.079064309597015381e-01 2.817156016826629639e-01
2.155838310718536377e-01 -1.626732796430587769e-01 8.514548838138580322e-02 4.370993003249168396e-02 3.589654862880706787e-01 4.078805446624755859e-02 -5.760202184319496155e-02 -5.122680962085723877e-02 1.261809766292572021e-01 2.251231670379638672e-01 -2.058693021535873413e-01 4.731766879558563232e-03 1.748878508806228638e-01 -5.621365085244178772e-02 -1.954455524682998657e-01 -1.245732009410858154e-01 -2.065116614103317261e-01 -4.434270039200782776e-02 -3.102625012397766113e-01 3.450933098793029785e-01 1.115644499659538269e-01 -1.194781512022018433e-01 2.070813477039337158e-01 -1.796044781804084778e-02 -4.964691121131181717e-03 3.149087131023406982e-01 7.393755018711090088e-02 2.282509505748748779e-01 -3.011554181575775146e-01 7.695034891366958618e-02 -1.900826580822467804e-02 3.663028404116630554e-02
3.407163918018341064e-01 2.805169485509395599e-02 -8.641348034143447876e-02 4.345763102173805237e-02 1.601594835519790649e-01 -6.827712059020996094e-02 -1.541682891547679901e-02 2.425058186054229736e-01 -4.325050860643386841e-03 2.663819789886474609e-01 -1.313056945800781250e-01 -6.700771301984786987e-02 -1.641882061958312988e-01 1.048517525196075439e-01 -3.161910474300384521e-01 2.794221937656402588e-01 -1.819527298212051392e-01 1.818791329860687256e-01 -1.744239777326583862e-01 1.885084360837936401e-01 1.999668404459953308e-02 -1.612266600131988525e-01 -9.911301732063293457e-02 2.334591150283813477e-01 2.382747828960418701e-01 2.499921172857284546e-01 -7.288473099470138550e-02 3.270498290657997131e-02 -8.492058515548706055e-02 1.526010483503341675e-01 2.209355682134628296e-01 2.187815457582473755e-01
9.780995547771453857e-03 -5.848536640405654907e-02 -2.320573925971984863e-01 -1.691338121891021729e-01 1.671580672264099121e-01 -5.154831707477569580e-02 -2.121740579605102539e-01 9.598511271178722382e-03 -7.740672677755355835e-02 2.651901543140411377e-01 -1.928737759590148926e-01 1.028058007359504700e-01 3.103781938552856445e-01 2.921244315803050995e-02 -3.269749283790588379e-01 -1.777689903974533081e-01 -1.090506836771965027e-01 -1.221622079610824585e-01 -1.957625448703765869e-01 1.748108118772506714e-02 6.857217103242874146e-02 -8.830345422029495239e-02 4.782826080918312073e-02 2.373277395963668823e-01 1.436812132596969604e-01 2.354229390621185303e-01 2.946808636188507080e-01 2.588445544242858887e-01 1.182144358754158020e-01 -2.507423982024192810e-02 3.756371885538101196e-02 3.099237978458404541e-01
3.789844512939453125e-01 3.001038171350955963e-02 -7.563958317041397095e-02 1.768336072564125061e-02 2.403288930654525757e-01 4.577302560210227966e-02 -1.388235837221145630e-01 5.717608705163002014e-02 3.142448663711547852e-01 -3.443915396928787231e-02 -2.798299193382263184e-01 -2.896380051970481873e-02 1.387994438409805298e-01 -4.429344832897186279e-02 -1.030605062842369080e-01 7.382035255432128906e-02 -3.970426321029663086e-01 -7.333213835954666138e-02 -3.059634566307067871e-01 -1.181131154298782349e-01 6.763067096471786499e-03 -5.036628246307373047e-02 3.383733928203582764e-01 3.722045198082923889e-02 8.974436670541763306e-02 7.408953458070755005e-02 9.330461174249649048e-02 2.664598822593688965e-01 -3.299269359558820724e-03 -9.929666668176651001e-02 6.166184693574905396e-02 2.338636219501495361e-01
7.834731042385101318e-02 1.151668280363082886e-01 -1.404608488082885742e-01 9.253086149692535400e-02 3.794374465942382812e-01 1.279956996440887451e-01 2.073873765766620636e-02 1.234793961048126221e-01 5.958954989910125732e-02 1.102466359734535217e-01 -2.573749423027038574e-01 -1.048161834478378296e-01 9.731167810969054699e-04 -1.503224670886993408e-01 -1.942572891712188721e-01 1.472169533371925354e-02 -2.115170657634735107e-01 -8.783828467130661011e-02 -1.102938652038574219e-01 1.203744858503341675e-01 3.123694658279418945e-01 -8.618132770061492920e-02 3.485526740550994873e-01 1.772069036960601807e-01 4.743349850177764893e-01 1.393366903066635132e-01 2.755028381943702698e-02 1.129899919033050537e-01 -8.490806818008422852e-02 -2.839649841189384460e-02 5.804288387298583984e-02 1.283286511898040771e-01
2.414017766714096069e-01 1.134229078888893127e-02 1.296708919107913971e-02 3.091228306293487549e-01 5.303574353456497192e-02 -1.360334306955337524e-01 1.086186617612838745e-01 3.176830112934112549e-01 1.120113134384155273e-01 1.278045326471328735e-01 -1.586587354540824890e-02 1.036284714937210083e-01 3.249797970056533813e-02 -7.336923480033874512e-02 -1.787724941968917847e-01 2.932100892066955566e-01 -3.047712147235870361e-03 -3.695090301334857941e-03 -2.885912656784057617e-01 1.312618851661682129e-01 2.088027745485305786e-01 -2.083148360252380371e-01 8.066784590482711792e-02 2.409150004386901855e-01 1.629762947559356689e-01 2.565804123878479004e-01 -2.173121646046638489e-02 4.342396557331085205e-01 2.375850221142172813e-03 1.009428352117538452e-01 9.579814970493316650e-03 -6.160032749176025391e-02
2.348352074623107910e-01 5.420495197176933289e-02 2.177464663982391357e-01 -1.163239777088165283e-01 3.088097572326660156e-01 -9.105751663446426392e-02 -8.234442770481109619e-02 2.345227450132369995e-01 -4.831111524254083633e-03 1.129449754953384399e-01 2.563165724277496338e-01 -1.823516637086868286e-01 1.544257849454879761e-01 -3.275005221366882324e-01 -3.280400037765502930e-01 2.512841522693634033e-01 -1.993623673915863037e-01 8.643294125795364380e-02 -1.476520448923110962e-01 -2.867989800870418549e-02 7.281555235385894775e-02 -1.484584957361221313e-01 -7.016734033823013306e-02 2.105481028556823730e-01 9.896500408649444580e-02 1.464783549308776855e-01 -7.611189782619476318e-02 2.324615120887756348e-01 1.901604831218719482e-01 3.893201053142547607e-02 1.623735576868057251e-01 -1.964546553790569305e-02
9.063693881034851074e-02 -3.077428415417671204e-02 -2.304471880197525024e-01 1.643804609775543213e-01 2.564834654331207275e-01 -6.742092221975326538e-02 -1.792748719453811646e-01 7.319942116737365723e-02 7.537634670734405518e-02 3.728864192962646484e-01 3.932426497340202332e-02 4.155864566564559937e-02 -4.253761470317840576e-02 1.225815564393997192e-01 -2.898562252521514893e-01 -1.060642823576927185e-01 5.415057390928268433e-02 -4.259233549237251282e-02 -2.808868885040283203e-01 -9.269751608371734619e-02 -7.249464839696884155e-02 4.990527033805847168e-02 -5.000025033950805664e-02 2.356102615594863892e-01 3.877495229244232178e-02 1.973960548639297485e-01 3.479934334754943848e-01 4.214729666709899902e-01 -3.406071662902832031e-02 -6.379899382591247559e-02 2.135771140456199646e-02 1.997336149215698242e-01
3.827117979526519775e-01 -1.634400337934494019e-02 2.756522595882415771e-02 2.582960128784179688e-01 8.300492912530899048e-02 1.313562989234924316e-01 7.157491892576217651e-02 -2.937650494277477264e-02 2.298808544874191284e-01 2.584759891033172607e-01 -2.118961513042449951e-01 -1.284227073192596436e-01 4.752622544765472412e-02 -1.272732317447662354e-01 -2.632337436079978943e-02 -1.012583673000335693e-01 -1.542530208826065063e-01 -1.733421981334686279e-01 -2.421454042196273804e-01 -9.421605616807937622e-02 -1.144475564360618591e-01 -1.133791282773017883e-01 1.241813451051712036e-01 -1.700892150402069092e-01 3.426667749881744385e-01 2.138752043247222900e-01 1.136948317289352417e-01 2.894958555698394775e-01 -1.174474656581878662e-01 3.935777582228183746e-03 8.390866219997406006e-02 2.698192894458770752e-01
3.182935714721679688e-01 5.371543392539024353e-02 1.241021081805229187e-01 1.967852376401424408e-02 3.812861144542694092e-01 2.425872534513473511e-01 -2.220596969127655029e-01 2.541550621390342712e-02 5.370426177978515625e-02 2.409746199846267700e-01 -1.407491564750671387e-01 -1.295027285814285278e-01 1.294873803853988647e-01 -2.651570737361907959e-01 -1.029069498181343079e-01 -3.588815778493881226e-02 -1.555232256650924683e-01 -1.018137037754058838e-01 -2.931635677814483643e-01 -2.509565949440002441e-01 -5.559194087982177734e-02 8.673981577157974243e-02 1.692793071269989014e-01 3.900939365848898888e-03 2.435304075479507446e-01 1.566043645143508911e-01 6.081710383296012878e-02 2.870948016643524170e-01 -1.135900337249040604e-02 2.512042038142681122e-02 1.348846498876810074e-02 1.889055222272872925e-01
8.186114579439163208e-02 -2.466793954372406006e-01 6.215189397335052490e-02 -5.813976749777793884e-02 2.451699078083038330e-01 8.242926746606826782e-02 -2.319292724132537842e-01 2.702799811959266663e-02 -2.293581515550613403e-02 2.383816242218017578e-02 -1.744045317173004150e-01 -2.889586985111236572e-01 6.336884945631027222e-02 -2.213330566883087158e-01 -1.114874556660652161e-01 2.956213355064392090e-01 -1.097447499632835388e-01 -1.204838752746582031e-01 -3.418156802654266357e-01 -8.546575158834457397e-02 2.407164573669433594e-01 8.261074125766754150e-02 2.085680067539215088e-01 1.049276962876319885e-01 -1.871117055416107178e-01 3.992657959461212158e-01 1.552249193191528320e-01 -9.964231401681900024e-03 -5.105841159820556641e-02 9.920413047075271606e-02 -2.692708000540733337e-02 -1.848595589399337769e-01
3.169638216495513916e-01 3.422784805297851562e-02 -1.856303364038467407e-01 7.030785083770751953e-02 2.657399177551269531e-01 1.962182819843292236e-01 1.003259792923927307e-01 1.370036154985427856e-01 1.712297089397907257e-02 1.602420061826705933e-01 -2.725436985492706299e-01 -1.728191226720809937e-01 1.571815907955169678e-01 2.223870903253555298e-02 2.727778255939483643e-02 -5.672122165560722351e-02 -3.148077428340911865e-01 -8.237261325120925903e-03 -4.685585796833038330e-01 -4.086377099156379700e-03 4.431171715259552002e-02 1.264938991516828537e-02 6.736455112695693970e-02 1.393479406833648682e-01 2.105619162321090698e-01 1.378544867038726807e-01 1.043331846594810486e-01 2.496602088212966919e-01 6.759918481111526489e-02 -4.081030935049057007e-02 -3.562457859516143799e-02 2.699105441570281982e-01
3.786060214042663574e-01 7.670320570468902588e-02 9.351238608360290527e-03 2.336713075637817383e-01 3.322542905807495117e-01 1.537511795759201050e-01 -1.059416532516479492e-01 8.584433048963546753e-02 1.515170186758041382e-01 -4.459802061319351196e-02 -1.725055277347564697e-01 -1.196507364511489868e-01 1.608482897281646729e-01 -4.571776092052459717e-02 -6.223936378955841064e-02 -3.339111804962158203e-03 -1.909870356321334839e-01 -6.421994417905807495e-02 -3.243838250637054443e-01 1.895694136619567871e-01 -4.550642520189285278e-02 -3.175587952136993408e-02 2.224952280521392822e-01 -2.326539531350135803e-02 1.412374079227447510e-01 3.088274002075195312e-01 1.189681887626647949e-01 2.954291403293609619e-01 3.427872806787490845e-02 5.535239726305007935e-02 1.254775226116180420e-01 2.663969695568084717e-01
1.279192976653575897e-02 9.870105981826782227e-02 -8.354981988668441772e-02 -1.190382242202758789e-01 1.681361161172389984e-02 -1.116403937339782715e-01 -1.417647302150726318e-01 -1.298694908618927002e-01 -5.812362208962440491e-02 2.384923547506332397e-01 -2.015429362654685974e-02 -2.685813009738922119e-01 9.474685788154602051e-02 1.734231114387512207e-01 -2.986048758029937744e-01 -1.520086824893951416e-01 -2.485041767358779907e-01 -6.409252434968948364e-02 -2.974813580513000488e-01 -3.113144543021917343e-03 1.174498498439788818e-01 -1.235836595296859741e-01 1.787268556654453278e-02 1.855670064687728882e-01 1.875409781932830811e-01 1.621084660291671753e-01 4.456046819686889648e-01 8.295631408691406250e-02 8.167153596878051758e-02 -6.860499829053878784e-02 1.601631343364715576e-01 3.361499607563018799e-01
8.732934296131134033e-02 2.301008626818656921e-02 4.955237731337547302e-02 3.205409157089889050e-04 1.195068284869194031e-01 -3.094833195209503174e-01 -3.308151662349700928e-01 -1.852747611701488495e-02 -1.361452341079711914e-01 1.498504132032394409e-01 -1.440818011760711670e-01 -1.104146167635917664e-01 7.937265932559967041e-02 -4.894797131419181824e-02 -1.934392899274826050e-01 -2.463173270225524902e-01 -1.390297859907150269e-01 -2.768635451793670654e-01 -1.512735337018966675e-01 6.503188610076904297e-02 -1.310027297586202621e-02 -9.407819062471389771e-02 -1.051680967211723328e-01 2.321263775229454041e-02 1.678380966186523438e-01 1.812027990818023682e-01 3.813572824001312256e-01 2.854426801204681396e-01 2.183106914162635803e-02 -6.271927058696746826e-02 2.622240483760833740e-01 2.898487448692321777e-01
2.130943834781646729e-01 -3.077065199613571167e-02 1.299589723348617554e-01 1.797203868627548218e-01 -3.101520612835884094e-02 -3.357035517692565918e-01 6.991110742092132568e-02 1.139203980565071106e-01 1.028834506869316101e-01 -1.507595833390951157e-02 1.599589884281158447e-01 1.855263859033584595e-01 -8.333856239914894104e-03 -4.759095609188079834e-02 -2.260111719369888306e-01 2.273826152086257935e-01 -9.401395171880722046e-02 1.083781123161315918e-01 -2.817804217338562012e-01 7.922156155109405518e-02 3.019186258316040039e-01 -1.433771550655364990e-01 2.645729482173919678e-01 1.573295146226882935e-01 1.275998055934906006e-01 2.918396294116973877e-01 2.514820694923400879e-01 1.977980285882949829e-01 1.074795052409172058e-01 -1.114005595445632935e-01 2.342261373996734619e-01 4.032714292407035828e-02
3.949434459209442139e-01 -1.418761909008026123e-02 -8.146405220031738281e-02 1.659976392984390259e-01 -3.795023262500762939e-02 -4.787655174732208252e-02 -1.670153252780437469e-02 1.590193957090377808e-01 -3.744835034012794495e-02 -7.539921998977661133e-02 -9.346438199281692505e-02 -1.372913420200347900e-01 5.708680301904678345e-02 -1.116964817047119141e-01 -1.369951218366622925e-01 -1.067305505275726318e-01 -2.219659984111785889e-01 7.721836678683757782e-03 -5.191144347190856934e-01 4.555601999163627625e-02 4.741796478629112244e-02 -6.375275552272796631e-02 4.884033203125000000e-01 2.208885997533798218e-01 1.195899173617362976e-01 6.763550639152526855e-02 2.068545483052730560e-02 1.802095957100391388e-02 3.959401324391365051e-02 -2.300407737493515015e-01 7.836646586656570435e-02 7.056564092636108398e-02
1.056666225194931030e-01 -1.776504144072532654e-02 2.324406523257493973e-03 -2.725117504596710205e-01 1.426738053560256958e-01 1.400034781545400620e-02 -5.390064325183629990e-03 -1.727457046508789062e-01 -4.718494601547718048e-03 2.007139623165130615e-01 8.109482377767562866e-02 -1.388303935527801514e-01 5.029142647981643677e-02 -1.981041431427001953e-01 -3.671338856220245361e-01 1.416252553462982178e-01 -2.803294658660888672e-01 7.890241593122482300e-02 -5.358163714408874512e-01 1.178368646651506424e-02 2.203237265348434448e-01 -6.712603569030761719e-02 1.458945870399475098e-01 -1.404266655445098877e-01 -2.232709713280200958e-02 1.598483324050903320e-01 6.970706162974238396e-04 1.845178157091140747e-01 -1.639618873596191406e-01 -7.857940346002578735e-02 1.790883690118789673e-01 -9.859566390514373779e-02
5.003926753997802734e-01 1.495433449745178223e-01 -1.107608433812856674e-02 1.468250602483749390e-01 2.117016613483428955e-01 -1.769552007317543030e-02 1.396867074072360992e-02 -3.967542946338653564e-02 5.907686054706573486e-02 7.561782002449035645e-02 -2.678908109664916992e-01 -1.106030046939849854e-01 1.750605553388595581e-01 -1.622978299856185913e-01 -1.561225801706314087e-01 2.248604549095034599e-03 -2.309429794549942017e-01 -4.506289586424827576e-02 -3.475408256053924561e-01 3.744953870773315430e-02 1.286916583776473999e-01 4.735711961984634399e-03 9.013052284717559814e-02 -1.003074795007705688e-01 1.978451460599899292e-01 1.226090639829635620e-01 2.451525535434484482e-03 4.327542185783386230e-01 8.058738708496093750e-02 5.959670618176460266e-02 1.327583193778991699e-01 -5.138925090432167053e-02
2.503855824470520020e-01 -8.324836194515228271e-02 3.035601601004600525e-02 -1.416501700878143311e-01 -9.172568470239639282e-02 -2.469061464071273804e-01 2.456916123628616333e-02 1.820182353258132935e-01 5.640766024589538574e-02 1.282399147748947144e-01 1.131949573755264282e-01 -2.604881823062896729e-01 6.695441901683807373e-02 -1.293165087699890137e-01 -1.286155581474304199e-01 3.576871454715728760e-01 -1.768232285976409912e-01 -5.364347621798515320e-02 -2.085902094841003418e-01 4.380096122622489929e-02 -1.228918060660362244e-01 -1.420126855373382568e-01 1.529088709503412247e-02 3.135043382644653320e-01 1.365145742893218994e-01 4.827205240726470947e-01 8.388006128370761871e-03 2.102941125631332397e-01 1.628077626228332520e-01 -4.750731214880943298e-02 -4.662729054689407349e-02 -7.038433104753494263e-03
-3.570423275232315063e-02 5.329063907265663147e-02 5.024235695600509644e-02 1.972669214010238647e-01 -9.050951898097991943e-02 -1.492518745362758636e-02 -6.709924433380365372e-03 -1.627431660890579224e-01 -2.216966450214385986e-01 3.272780776023864746e-01 -6.194189190864562988e-02 1.482293009757995605e-01 1.421420276165008545e-01 -1.053323075175285339e-01 -2.754288315773010254e-01 2.906972169876098633e-02 -6.684934254735708237e-03 -3.849370479583740234e-01 -3.703051507472991943e-01 -7.017801702022552490e-02 -2.987980470061302185e-02 1.747402846813201904e-01 -3.050073049962520599e-03 1.599344909191131592e-01 -1.087264642119407654e-01 2.275615036487579346e-01 1.401480585336685181e-01 1.217215955257415771e-01 -6.347605586051940918e-02 9.336312115192413330e-02 3.681851029396057129e-01 1.891305148601531982e-01
9.828790277242660522e-02 -9.721659868955612183e-02 7.864799350500106812e-02 1.496524363756179810e-01 1.360648572444915771e-01 2.419817298650741577e-01 2.462060190737247467e-03 2.086833566427230835e-01 1.347272247076034546e-01 3.228659555315971375e-02 -2.031780332326889038e-01 -3.949638083577156067e-02 1.099793519824743271e-02 -1.314279735088348389e-01 5.124513059854507446e-02 -1.297088563442230225e-01 -3.014733195304870605e-01 -5.096818786114454269e-03 -2.549593150615692139e-01 -1.365879476070404053e-01 7.634231448173522949e-02 -8.963160216808319092e-02 2.915057837963104248e-01 4.045704007148742676e-01 3.353002071380615234e-01 2.287835031747817993e-01 -5.813826620578765869e-02 2.604526579380035400e-01 2.916884236037731171e-02 7.316974550485610962e-02 3.594831004738807678e-02 2.285509854555130005e-01
1.857798397541046143e-01 -2.181272581219673157e-02 -1.228317469358444214e-01 2.724988162517547607e-01 4.168310463428497314e-01 2.216688394546508789e-01 -1.532959043979644775e-01 -2.005879953503608704e-02 2.633218169212341309e-01 1.382470577955245972e-01 1.670889742672443390e-02 -7.488849759101867676e-02 1.010867804288864136e-01 -3.351704403758049011e-02 -2.680443823337554932e-01 1.111279949545860291e-01 -1.343850493431091309e-01 -6.974477320909500122e-02 -1.583330333232879639e-01 9.159472584724426270e-02 2.138537615537643433e-01 -1.523261517286300659e-01 -3.624456375837326050e-02 1.446513235569000244e-01 2.656129598617553711e-01 2.849157750606536865e-01 -2.308751689270138741e-03 1.695946305990219116e-01 -1.779703795909881592e-01 -2.516741454601287842e-01 2.671921811997890472e-02 1.233821064233779907e-01
1.521568447351455688e-01 8.721069246530532837e-02 3.190386667847633362e-02 -3.428186103701591492e-02 2.176215797662734985e-01 4.942728206515312195e-02 5.285104736685752869e-02 1.375266257673501968e-02 -5.921752750873565674e-02 3.819158673286437988e-02 -1.774578839540481567e-01 1.666010022163391113e-01 6.720887031406164169e-03 -1.936985105276107788e-01 -1.434659957885742188e-01 -1.279582977294921875e-01 -4.222796261310577393e-01 1.467991620302200317e-01 -3.389819264411926270e-01 -8.706782758235931396e-02 -5.671021342277526855e-02 4.083381593227386475e-02 1.928217262029647827e-01 2.959198653697967529e-01 2.295778691768646240e-01 3.040931522846221924e-01 -1.855602711439132690e-01 2.636483907699584961e-01 9.865193068981170654e-02 1.967057026922702789e-02 1.853197216987609863e-01 1.730789691209793091e-01
2.841765433549880981e-02 5.897007882595062256e-02 -5.689312890172004700e-02 -3.572231903672218323e-02 2.814974784851074219e-01 -3.940004482865333557e-02 1.423922628164291382e-01 1.220466643571853638e-01 7.126259151846170425e-03 2.968047857284545898e-01 6.501279771327972412e-02 -1.314719170331954956e-01 5.384775996208190918e-02 -1.133525520563125610e-01 -1.116524711251258850e-01 3.646177649497985840e-01 -2.838360890746116638e-02 -1.797465980052947998e-01 -3.511801660060882568e-01 3.507610559463500977e-01 1.366227120161056519e-01 -8.438013494014739990e-02 -5.492268502712249756e-02 1.990185976028442383e-01 2.756313979625701904e-02 2.857335805892944336e-01 9.446922689676284790e-02 6.642339378595352173e-02 8.756942301988601685e-02 -3.800870478153228760e-02 3.814622461795806885e-01 7.854678481817245483e-02
-4.887044057250022888e-02 -4.770541191101074219e-02 -1.812160164117813110e-01 -1.096204444766044617e-01 2.712842226028442383e-01 -3.228784725069999695e-02 -2.398352324962615967e-01 5.483603104948997498e-03 4.842974245548248291e-02 3.163992464542388916e-01 -8.834498375654220581e-02 -1.292011439800262451e-01 1.199894100427627563e-01 8.568148314952850342e-02 -1.036987006664276123e-01 -5.522794276475906372e-02 7.737812399864196777e-02 -2.390251308679580688e-01 -1.722681969404220581e-01 -1.397987548261880875e-02 2.282409518957138062e-01 -1.198543235659599304e-01 3.993013128638267517e-02 1.378838419914245605e-01 6.278109550476074219e-02 1.583905220031738281e-01 4.373799264430999756e-01 3.877910971641540527e-01 -1.233431696891784668e-01 -4.823260474950075150e-03 8.592128008604049683e-02 2.870690822601318359e-01
4.690603315830230713e-01 1.380478870123624802e-02 -2.427539601922035217e-02 2.519618719816207886e-04 2.508546411991119385e-01 -1.774876564741134644e-01 -5.195656791329383850e-02 2.147958576679229736e-01 -8.772894740104675293e-02 -1.749474853277206421e-01 -1.127904802560806274e-01 7.062721997499465942e-02 -4.450093582272529602e-02 -1.766638159751892090e-01 -3.386204829439520836e-03 7.064057886600494385e-02 -3.260555565357208252e-01 1.679681986570358276e-02 -3.834738433361053467e-01 -5.509502813220024109e-02 -8.288486301898956299e-02 1.274825036525726318e-01 2.767969071865081787e-01 -1.015768293291330338e-02 1.364379972219467163e-01 1.664172410964965820e-01 1.091546341776847839e-01 2.020265460014343262e-01 -1.735543608665466309e-01 2.298106402158737183e-01 1.447534374892711639e-02 -5.499563738703727722e-02
-6.124241277575492859e-02 3.066482841968536377e-01 2.677120082080364227e-02 -2.996718045324087143e-03 -1.097974106669425964e-01 -1.355495452880859375e-01 -2.421326637268066406e-01 2.531641721725463867e-02 -4.877600073814392090e-02 4.446384310722351074e-01 5.734680220484733582e-02 -1.754329949617385864e-01 6.377729773521423340e-02 -1.882773637771606445e-01 -2.236998528242111206e-01 -3.221741691231727600e-02 1.217136010527610779e-01 -2.556337714195251465e-01 -3.422180414199829102e-01 1.924929171800613403e-01 2.117375284433364868e-02 9.120570868253707886e-02 7.539045065641403198e-02 1.734858937561511993e-02 1.429319828748703003e-01 1.137490943074226379e-01 1.859271079301834106e-01 1.295874416828155518e-01 -7.447013258934020996e-02 -1.868382678367197514e-03 3.030166625976562500e-01 2.363669872283935547e-01
5.132062435150146484e-01 7.170588523149490356e-02 -1.554550230503082275e-02 1.831627786159515381e-01 2.799934446811676025e-01 5.945893004536628723e-02 -1.230268739163875580e-02 5.052354559302330017e-02 2.098449170589447021e-01 2.364025861024856567e-01 -1.087792515754699707e-01 6.703580915927886963e-02 2.757938504219055176e-01 -7.449286989867687225e-03 5.489951581694185734e-04 5.858084559440612793e-02 -1.822483390569686890e-01 -9.473089873790740967e-02 -2.904424667358398438e-01 5.481059476733207703e-02 7.218365371227264404e-02 1.181474402546882629e-01 1.425251215696334839e-01 -1.691400818526744843e-02 1.385457664728164673e-01 2.241091430187225342e-01 3.055610135197639465e-02 2.831541895866394043e-01 -1.050893440842628479e-01 9.715379029512405396e-02 -4.257615283131599426e-02 2.740634083747863770e-01
-8.729114383459091187e-02 1.842490583658218384e-01 -2.189834788441658020e-02 8.996570855379104614e-02 -1.075417846441268921e-01 6.209371611475944519e-02 -1.646238416433334351e-01 8.731017261743545532e-02 3.552473187446594238e-01 4.339709877967834473e-02 8.382824808359146118e-02 7.899418473243713379e-03 6.401216983795166016e-02 -5.753732286393642426e-03 -2.482184171676635742e-01 -7.004825025796890259e-02 -2.765758633613586426e-01 -9.763471037149429321e-02 -3.564336299896240234e-01 -1.651644110679626465e-01 -5.244370922446250916e-02 -2.776788473129272461e-01 -1.064014434814453125e-01 6.431343406438827515e-02 -1.895064860582351685e-01 1.905443668365478516e-01 3.316975533962249756e-01 1.065588817000389099e-01 1.263389438390731812e-01 -1.070904359221458435e-01 3.680307567119598389e-01 -4.185423254966735840e-02
3.947893083095550537e-01 -1.849010586738586426e-01 -1.360382288694381714e-01 -1.433656066656112671e-01 1.837153881788253784e-01 -4.619844257831573486e-02 1.200292408466339111e-01 1.352009475231170654e-01 -1.118063926696777344e-01 8.028829842805862427e-02 -5.478031188249588013e-02 1.374922227114439011e-02 -3.939749673008918762e-02 7.874611765146255493e-02 -1.273605972528457642e-01 7.143634557723999023e-02 -1.068970337510108948e-01 -1.346324533224105835e-01 2.926880680024623871e-02 7.409831043332815170e-03 1.348552554845809937e-01 -3.446119129657745361e-01 3.604481816291809082e-01 2.568452954292297363e-01 -1.689502149820327759e-01 3.230641186237335205e-01 2.313572913408279419e-01 9.661953151226043701e-02 -1.404138058423995972e-01 2.838505804538726807e-02 2.154894769191741943e-01 1.583455502986907959e-01
8.188695460557937622e-02 -2.382582873106002808e-01 1.411295682191848755e-01 -1.232491526752710342e-02 -2.049317397177219391e-02 -2.261048406362533569e-01 -1.252509653568267822e-01 3.147441744804382324e-01 8.345951139926910400e-02 4.440312460064888000e-02 3.086417913436889648e-01 -1.162961646914482117e-01 -9.452729672193527222e-02 3.225259110331535339e-02 -2.510436177253723145e-01 8.262030780315399170e-02 -2.606084942817687988e-01 -3.187924325466156006e-01 -3.254532516002655029e-01 -3.780736820772290230e-03 1.051879227161407471e-01 3.269074484705924988e-02 -9.119061287492513657e-04 2.526195347309112549e-01 -5.350399017333984375e-02 7.201214879751205444e-02 3.441261500120162964e-02 1.266851723194122314e-01 -1.075962260365486145e-01 -2.251201309263706207e-02 3.694159984588623047e-01 1.653867363929748535e-01
8.089655637741088867e-02 1.298451423645019531e-01 -1.663552969694137573e-01 1.027946621179580688e-01 -4.529955796897411346e-03 -2.088924795389175415e-01 -2.357228845357894897e-01 -1.009211242198944092e-01 -1.767558902502059937e-01 2.436120063066482544e-01 -1.379013955593109131e-01 -1.973420232534408569e-01 2.271974459290504456e-02 4.088311921805143356e-03 -2.879296839237213135e-01 -2.197299301624298096e-01 -4.397739842534065247e-02 -3.779108524322509766e-01 -1.794221848249435425e-01 9.341194480657577515e-02 1.442163139581680298e-01 -8.027544245123863220e-03 -8.109726756811141968e-02 3.403326570987701416e-01 1.996366977691650391e-01 1.849657893180847168e-01 9.883473813533782959e-02 2.582623064517974854e-01 5.181461572647094727e-03 5.432080850005149841e-02 2.101333588361740112e-01 1.485845893621444702e-01
1.132822632789611816e-01 -1.024181470274925232e-01 -2.716279122978448868e-03 -1.481109261512756348e-01 1.346653252840042114e-01 -8.518457412719726562e-02 1.839555217884480953e-03 1.884986162185668945e-01 -1.210595294833183289e-02 -3.019963577389717102e-02 -1.441756188869476318e-01 -2.540537118911743164e-01 -4.650197923183441162e-03 -2.376522123813629150e-01 -1.721064448356628418e-01 -4.143792763352394104e-02 -1.962572485208511353e-01 -2.827877104282379150e-01 -1.799741685390472412e-01 -1.803184747695922852e-01 -6.670613586902618408e-02 -1.688948422670364380e-01 -5.848022922873497009e-02 4.158513993024826050e-02 -5.548787489533424377e-02 2.670212984085083008e-01 -8.916827291250228882e-02 8.616409450769424438e-02 -3.246054351329803467e-01 -1.299570649862289429e-01 5.315483808517456055e-01 5.924019962549209595e-02
2.865902483463287354e-01 2.233520746231079102e-01 -1.651101708412170410e-01 1.542794704437255859e-01 1.296995133161544800e-01 3.416296541690826416e-01 5.959135293960571289e-02 4.847901687026023865e-02 1.593503803014755249e-01 1.979801058769226074e-01 -9.509646147489547729e-02 -1.170667782425880432e-01 -5.097323656082153320e-02 -6.376183032989501953e-02 -1.787021011114120483e-02 -2.810775302350521088e-02 -3.608464598655700684e-01 5.111467838287353516e-02 -3.951071202754974365e-01 -1.700916886329650879e-02 -2.629837952554225922e-02 -1.338982209563255310e-02 2.520198523998260498e-01 5.238714441657066345e-02 3.738249540328979492e-01 2.263831496238708496e-01 5.839763209223747253e-02 3.266061469912528992e-02 2.128583751618862152e-02 8.964814990758895874e-02 1.465967297554016113e-01 2.386023476719856262e-02
1.989926993846893311e-01 -9.124685078859329224e-02 -1.106445565819740295e-01 -9.962210059165954590e-02 2.002082765102386475e-01 -3.109137415885925293e-01 7.286295294761657715e-03 1.160280108451843262e-01 2.004222571849822998e-01 1.820047944784164429e-01 -9.464080631732940674e-02 -1.384624093770980835e-01 -1.862492114305496216e-01 -1.032269001007080078e-01 -2.564680278301239014e-01 1.217033863067626953e-01 -2.205092310905456543e-01 -6.166063621640205383e-02 -1.102130562067031860e-01 8.922116458415985107e-02 2.100879997014999390e-01 -2.403801381587982178e-01 3.733257064595818520e-03 1.150155812501907349e-01 9.633423388004302979e-02 3.412783145904541016e-01 -1.184481307864189148e-01 -4.278346151113510132e-02 -7.476155459880828857e-02 -1.318167746067047119e-01 1.684820652008056641e-01 4.142810404300689697e-01
9.957432746887207031e-02 -3.731684982776641846e-01 7.883340120315551758e-02 -1.504716277122497559e-01 1.519582122564315796e-01 7.708422094583511353e-02 -1.798641085624694824e-01 -1.133774407207965851e-02 1.599743813276290894e-01 -6.627240031957626343e-02 -1.751203238964080811e-01 -2.607412934303283691e-01 1.091893687844276428e-01 -1.637610346078872681e-01 -2.550836205482482910e-01 9.956066310405731201e-02 -3.838827610015869141e-01 2.653847634792327881e-02 -1.817477792501449585e-01 4.651441052556037903e-02 1.998198777437210083e-01 8.347008377313613892e-02 2.406577914953231812e-01 8.906293660402297974e-02 -2.979461103677749634e-02 3.280821144580841064e-01 2.323548942804336548e-01 2.118677198886871338e-01 -2.917708829045295715e-02 -1.113199815154075623e-01 3.689063340425491333e-02 -9.351652115583419800e-03
-2.134509384632110596e-02 2.162824571132659912e-02 -1.645449995994567871e-01 -6.234409660100936890e-02 -5.883724987506866455e-02 1.034993678331375122e-01 -7.211183011531829834e-02 -8.114922791719436646e-02 6.654153764247894287e-02 2.849189341068267822e-01 -3.299776092171669006e-02 -7.274799048900604248e-02 -5.273606628179550171e-02 -2.795972526073455811e-01 -2.726071178913116455e-01 -4.112198352813720703e-01 -1.987275183200836182e-01 -2.087499499320983887e-01 -2.682240009307861328e-01 -1.476044505834579468e-01 1.207890734076499939e-01 -3.936243057250976562e-02 4.104510322213172913e-02 -1.422565728425979614e-01 -6.093833595514297485e-02 1.137694567441940308e-01 -5.355485528707504272e-02 2.266577035188674927e-01 7.724459469318389893e-02 1.121280863881111145e-01 2.769642472267150879e-01 3.805086612701416016e-01
2.543278038501739502e-01 2.464125603437423706e-01 2.170301228761672974e-02 -7.312045991420745850e-02 1.160318702459335327e-01 -2.120644599199295044e-01 -2.182414755225181580e-02 7.845998555421829224e-02 1.247752681374549866e-01 1.230594888329505920e-01 -4.712409526109695435e-02 -1.347288191318511963e-01 -2.308521047234535217e-02 -2.433038502931594849e-01 -1.774176955223083496e-01 1.501827687025070190e-01 -3.276598453521728516e-01 1.548126637935638428e-01 -4.989152029156684875e-02 2.452704459428787231e-01 4.579335078597068787e-02 -2.622815668582916260e-01 1.224108859896659851e-01 1.504674851894378662e-01 1.327897310256958008e-01 1.217752620577812195e-01 1.275317557156085968e-02 2.712831199169158936e-01 -3.315834105014801025e-01 9.516761451959609985e-02 2.645301520824432373e-01 2.029247730970382690e-01
-4.428917542099952698e-02 -1.627755165100097656e-01 -1.105006486177444458e-01 -4.890405014157295227e-02 1.693633198738098145e-01 -1.647403091192245483e-01 3.062974475324153900e-02 3.273325562477111816e-01 -3.111219266429543495e-04 1.156644746661186218e-01 1.552442014217376709e-01 -1.596327573060989380e-01 1.254813671112060547e-01 -1.087006106972694397e-01 -2.146016955375671387e-01 -6.050969660282135010e-02 -2.498765736818313599e-01 -1.786511987447738647e-01 -3.692867457866668701e-01 -1.351237744092941284e-01 -5.035733059048652649e-02 -1.212505772709846497e-01 1.155061498284339905e-01 1.825262755155563354e-01 -9.243216365575790405e-02 1.308869868516921997e-01 -1.256137341260910034e-01 3.194745630025863647e-02 -1.644409149885177612e-01 -5.456035584211349487e-02 5.005132555961608887e-01 1.300299912691116333e-01
2.094847261905670166e-01 -1.887635141611099243e-01 1.941369287669658661e-02 7.303737103939056396e-02 3.934772312641143799e-02 -1.017221063375473022e-01 -1.280759572982788086e-01 3.508230745792388916e-01 6.163903698325157166e-02 4.508527740836143494e-02 1.760897934436798096e-01 -2.216213345527648926e-01 2.273649573326110840e-01 -1.680251955986022949e-01 -1.347072571516036987e-01 1.949191652238368988e-02 -1.235083639621734619e-01 -2.012809067964553833e-01 -2.109551280736923218e-01 5.481138452887535095e-02 9.461032599210739136e-02 4.146296530961990356e-02 6.873251404613256454e-04 1.592414081096649170e-01 -2.487143576145172119e-01 1.047993004322052002e-01 -5.918781459331512451e-02 9.236151725053787231e-02 -1.226806715130805969e-01 1.298629939556121826e-01 5.125007629394531250e-01 2.454334497451782227e-01
2.776589393615722656e-01 1.782540977001190186e-01 -1.932655274868011475e-01 1.251090317964553833e-01 -5.770286917686462402e-02 -1.613139063119888306e-01 -1.943543255329132080e-01 1.496588438749313354e-01 4.648539703339338303e-03 3.038448691368103027e-01 7.310352474451065063e-02 6.443557795137166977e-03 4.874232411384582520e-02 -2.511628866195678711e-01 1.312317103147506714e-01 3.030208349227905273e-01 -2.253322303295135498e-01 -3.907391801476478577e-02 -8.252620697021484375e-02 -1.315840780735015869e-01 -1.450897306203842163e-01 6.575950421392917633e-03 1.008992344141006470e-01 3.705469369888305664e-01 1.380535364151000977e-01 2.408803626894950867e-02 -8.536844700574874878e-02 -6.771435029804706573e-03 1.656862497329711914e-01 2.960631549358367920e-01 2.018811553716659546e-01 2.203017026185989380e-01
2.029900252819061279e-02 2.098702266812324524e-02 -1.507223099470138550e-01 -5.590631626546382904e-04 5.125011205673217773e-01 -7.741733454167842865e-03 6.710781902074813843e-02 -4.863480105996131897e-02 1.531825959682464600e-01 2.123425751924514771e-01 1.630461513996124268e-01 -9.103167057037353516e-02 -1.092151999473571777e-01 -9.894447773694992065e-02 -6.242851540446281433e-02 -1.607973277568817139e-01 -9.824058413505554199e-02 -1.155349090695381165e-01 -1.497888378798961639e-02 2.067616432905197144e-01 1.605082862079143524e-02 -2.511088550090789795e-01 -1.418204009532928467e-01 1.581325381994247437e-01 2.017128765583038330e-01 4.440869987010955811e-01 2.292178124189376831e-01 2.123828232288360596e-01 -7.993502169847488403e-02 1.307359058409929276e-02 1.873319149017333984e-01 -1.840477995574474335e-02
1.622993052005767822e-01 2.106680423021316528e-01 -2.357791736721992493e-02 -7.721221446990966797e-02 2.173665612936019897e-01 -4.231585189700126648e-02 -1.213528066873550415e-01 2.968349158763885498e-01 2.614876925945281982e-01 1.063725277781486511e-01 -3.248354792594909668e-01 7.378164678812026978e-02 1.468627303838729858e-01 -4.765597730875015259e-02 -6.166082457639276981e-04 -4.006380960345268250e-02 -1.860971599817276001e-01 -1.711526364088058472e-01 -1.261474639177322388e-01 -1.545153856277465820e-01 -7.448374480009078979e-02 -1.701909303665161133e-01 -3.170990347862243652e-01 1.671042740345001221e-01 -7.775460928678512573e-02 -2.642781659960746765e-02 2.678721249103546143e-01 1.859876662492752075e-01 -8.715015649795532227e-02 1.702498197555541992e-01 3.557609617710113525e-01 -1.088431924581527710e-01
2.380623072385787964e-01 -1.022116988897323608e-01 -6.663010269403457642e-02 2.098861038684844971e-01 2.651421427726745605e-01 -1.875709146261215210e-01 -3.428323566913604736e-02 1.699574142694473267e-01 7.347220182418823242e-02 1.301529854536056519e-01 -8.499558269977569580e-02 1.738862320780754089e-02 1.370803415775299072e-01 4.174013063311576843e-02 1.127041652798652649e-01 2.437594085931777954e-01 -2.710483372211456299e-01 1.934469044208526611e-01 -3.143893480300903320e-01 1.030455529689788818e-01 -9.673856198787689209e-03 4.726815223693847656e-02 3.056748509407043457e-01 1.852646321058273315e-01 -5.970527231693267822e-02 2.464495301246643066e-01 2.032034099102020264e-01 2.515667676925659180e-01 1.605390906333923340e-01 -1.460534241050481796e-02 2.846431136131286621e-01 -1.081304159015417099e-03
2.643925547599792480e-01 3.790285065770149231e-02 -1.204470470547676086e-01 1.341162323951721191e-01 2.032230496406555176e-01 3.313313424587249756e-01 5.588431656360626221e-02 1.957592815160751343e-01 1.103230640292167664e-01 2.249224334955215454e-01 9.119092137552797794e-04 1.388903427869081497e-02 2.067013084888458252e-01 -9.777129441499710083e-02 -1.358844637870788574e-01 -1.519843786954879761e-01 -3.053894937038421631e-01 9.505815058946609497e-02 -3.895025849342346191e-01 -7.129664998501539230e-03 -1.114878058433532715e-01 -8.654899150133132935e-02 3.142703175544738770e-01 -1.319266576319932938e-02 1.538380533456802368e-01 4.014646261930465698e-02 5.707572028040885925e-02 1.753402948379516602e-01 -4.571121186017990112e-02 -9.375050663948059082e-03 1.390092968940734863e-01 3.051788806915283203e-01
-3.377253934741020203e-02 1.023224443197250366e-01 -6.658049672842025757e-02 1.370396912097930908e-01 5.753574520349502563e-02 -2.890945672988891602e-01 -1.321492493152618408e-01 1.902042888104915619e-02 3.261298872530460358e-03 1.674948334693908691e-01 1.732634007930755615e-02 -1.279558986425399780e-01 1.915650628507137299e-02 5.839033983647823334e-03 -4.137199819087982178e-01 -2.526419162750244141e-01 -2.908406406641006470e-02 -3.679757416248321533e-01 -1.390824466943740845e-01 3.437363542616367340e-03 1.636850237846374512e-01 -5.740551277995109558e-02 -7.404271513223648071e-02 2.469322681427001953e-01 1.893808692693710327e-01 2.578938305377960205e-01 1.929829120635986328e-01 2.064637094736099243e-01 5.515458807349205017e-02 -2.033025398850440979e-02 1.255633234977722168e-01 3.559703826904296875e-01
3.292704820632934570e-01 1.004001051187515259e-01 3.254417330026626587e-03 -4.460364580154418945e-03 2.451308518648147583e-01 -6.664659082889556885e-02 -4.209436848759651184e-02 3.484944105148315430e-01 -1.366612613201141357e-01 -5.331641063094139099e-02 2.011399120092391968e-01 -1.523670256137847900e-01 -2.191883698105812073e-02 -1.934704929590225220e-01 -1.569268554449081421e-01 2.224004566669464111e-01 -1.945075392723083496e-01 -5.274647846817970276e-02 -2.589293420314788818e-01 5.521850660443305969e-02 2.948361076414585114e-02 -1.909821853041648865e-02 7.394693791866302490e-02 3.978858888149261475e-01 -8.819570392370223999e-02 2.504305243492126465e-01 -7.481157034635543823e-02 2.901050448417663574e-01 -1.227147877216339111e-01 -7.309236377477645874e-02 2.003666311502456665e-01 1.991251250728964806e-03
2.263231128454208374e-01 8.416613936424255371e-02 1.588676273822784424e-01 4.953082650899887085e-02 -5.547037720680236816e-02 -1.480695456266403198e-01 -2.568241655826568604e-01 2.387093603610992432e-01 -2.207419462502002716e-02 8.819177746772766113e-02 -1.618409007787704468e-01 -1.100671738386154175e-01 4.753270745277404785e-01 -2.695743143558502197e-01 -6.794344633817672729e-02 1.515642404556274414e-01 -2.563223540782928467e-01 -7.882781326770782471e-02 1.190119758248329163e-01 -1.338024586439132690e-01 -1.123293116688728333e-01 -7.331338524818420410e-02 -1.156036108732223511e-01 -1.957773603498935699e-02 2.468359470367431641e-01 2.599672079086303711e-01 6.378067191690206528e-03 -5.482534691691398621e-02 4.604341462254524231e-02 -2.570132315158843994e-01 1.838331222534179688e-01 1.550571471452713013e-01
3.469938039779663086e-01 -1.555547863245010376e-01 5.291296914219856262e-02 1.575310379266738892e-01 1.946745365858078003e-01 8.493053913116455078e-02 -1.273691505193710327e-01 5.368630588054656982e-02 1.233743131160736084e-01 5.386165529489517212e-02 -1.327960342168807983e-01 -3.609473705291748047e-01 8.311031013727188110e-02 2.879274310544133186e-03 -4.108007848262786865e-01 -3.590789437294006348e-02 -2.680079340934753418e-01 1.916078850626945496e-02 -3.547159433364868164e-01 1.762060672044754028e-01 1.557988375425338745e-01 1.224809885025024414e-01 4.027484357357025146e-02 -1.252181977033615112e-01 1.379763036966323853e-01 2.897016108036041260e-01 6.745303398929536343e-04 8.389998227357864380e-02 -1.168585419654846191e-01 1.048698127269744873e-01 -2.510533202439546585e-03 1.598009094595909119e-02
3.574392497539520264e-01 2.134199626743793488e-02 7.096264511346817017e-02 1.730570793151855469e-01 2.582433521747589111e-01 7.635937631130218506e-02 1.207207664847373962e-01 4.419500380754470825e-02 -7.963997870683670044e-02 2.134210243821144104e-02 -2.427069097757339478e-01 1.725922226905822754e-01 -2.467798441648483276e-02 1.361778229475021362e-01 -1.860339045524597168e-01 4.476950317621231079e-02 -4.284923076629638672e-01 -3.651551604270935059e-01 -1.954226642847061157e-01 2.417315961793065071e-03 1.688587069511413574e-01 -5.939213931560516357e-02 1.217109858989715576e-01 2.386901341378688812e-02 6.667282432317733765e-02 7.550486922264099121e-02 -1.379169374704360962e-01 3.806082308292388916e-01 4.408750683069229126e-02 -7.613786309957504272e-02 1.067460402846336365e-01 2.760398574173450470e-02
3.649564385414123535e-01 1.029555201530456543e-01 -4.202148318290710449e-02 2.518091201782226562e-01 2.613277137279510498e-01 6.973244249820709229e-03 -7.442573457956314087e-02 9.563780575990676880e-02 3.030739724636077881e-01 1.301808953285217285e-01 -1.210022345185279846e-01 -7.276897877454757690e-02 1.487875133752822876e-01 -2.885353863239288330e-01 -9.013882838189601898e-03 -8.442457765340805054e-02 -2.133294045925140381e-01 -1.825252771377563477e-01 -3.280721008777618408e-01 5.178252235054969788e-02 9.252268821001052856e-02 2.123083025217056274e-01 1.545721888542175293e-01 2.938723564147949219e-02 9.523793309926986694e-02 8.229112625122070312e-02 -7.318111509084701538e-02 3.779713809490203857e-01 1.855413988232612610e-02 -1.241157129406929016e-01 9.198921173810958862e-02 1.042589247226715088e-01
-1.853854656219482422e-01 1.095819845795631409e-01 -1.839628070592880249e-01 -1.594718359410762787e-02 4.421465098857879639e-03 -1.909097889438271523e-03 -1.928290575742721558e-01 1.420722752809524536e-01 1.234400495886802673e-01 2.239144295454025269e-01 -5.816069431602954865e-03 -5.015067011117935181e-02 2.486732155084609985e-01 6.749970465898513794e-02 -1.602447777986526489e-01 -1.408241987228393555e-01 -2.706698775291442871e-01 -9.425724297761917114e-02 -1.161711663007736206e-01 1.270233243703842163e-01 8.439271152019500732e-02 6.665077805519104004e-02 -1.942656934261322021e-01 2.046534717082977295e-01 -5.518254358321428299e-03 2.474103868007659912e-01 3.124158978462219238e-01 3.107450008392333984e-01 4.815085977315902710e-02 -8.349793404340744019e-02 1.558301001787185669e-01 4.363054037094116211e-01
3.512567877769470215e-01 -2.306966483592987061e-01 -9.456954896450042725e-02 -1.994888484477996826e-01 3.856441378593444824e-01 -1.380104422569274902e-01 2.190284878015518188e-01 2.306465059518814087e-01 -2.697133645415306091e-02 2.908104956150054932e-01 -1.537022143602371216e-01 -1.813688129186630249e-01 3.942765668034553528e-02 -9.120513685047626495e-03 -2.022944539785385132e-01 -2.995035052299499512e-02 2.941844798624515533e-02 -2.183315753936767578e-01 -1.943444460630416870e-01 -1.108189229853451252e-03 2.547801434993743896e-01 -1.397154629230499268e-01 5.127140879631042480e-02 -1.559829153120517731e-02 2.106881439685821533e-01 7.604508101940155029e-02 -1.910017132759094238e-01 1.592151522636413574e-01 1.527839899063110352e-02 7.054613530635833740e-02 1.284898370504379272e-01 -1.144993826746940613e-01
2.754654586315155029e-01 -2.924833446741104126e-02 1.638851016759872437e-01 2.512358129024505615e-01 2.416000664234161377e-01 -6.315017491579055786e-02 -8.445148915052413940e-02 -2.860758304595947266e-01 -6.004426628351211548e-02 2.070888131856918335e-01 -1.056478470563888550e-01 -6.375771760940551758e-02 -6.768441759049892426e-03 1.221688091754913330e-01 -2.068074233829975128e-02 -5.245590582489967346e-02 -1.890063285827636719e-01 -3.353269398212432861e-02 -2.790751755237579346e-01 -2.376067787408828735e-01 8.957834541797637939e-02 -2.734261751174926758e-01 4.170989394187927246e-01 1.450129747390747070e-01 2.281962335109710693e-01 8.433915674686431885e-02 8.740785717964172363e-02 1.745171286165714264e-02 -1.130032464861869812e-01 6.437405198812484741e-02 1.905839294195175171e-01 1.809592843055725098e-01
2.150751501321792603e-01 -5.942561477422714233e-02 -5.026118829846382141e-02 -2.929328568279743195e-02 2.518273591995239258e-01 -1.333668678998947144e-01 -1.328436881303787231e-01 1.047017946839332581e-01 2.543449960649013519e-02 5.775642395019531250e-02 -1.607459336519241333e-01 -7.188529521226882935e-02 4.860012326389551163e-03 -5.650617647916078568e-03 -8.660603314638137817e-02 -1.858166009187698364e-01 1.375880539417266846e-01 -6.549374014139175415e-02 -4.129628092050552368e-02 -3.761253133416175842e-02 1.329101920127868652e-01 2.666400186717510223e-02 4.250812530517578125e-01 2.001422941684722900e-01 2.958160042762756348e-01 1.776645779609680176e-01 3.837401568889617920e-01 2.639347612857818604e-01 -2.647891342639923096e-01 -2.517614960670471191e-01 1.114385053515434265e-01 -1.121040508151054382e-01
2.148411720991134644e-01 1.143011674284934998e-01 -6.890023499727249146e-02 -2.144567370414733887e-01 1.779326647520065308e-01 -3.003965318202972412e-02 -2.108034640550613403e-01 -1.014855131506919861e-02 -9.079612791538238525e-02 2.687755823135375977e-01 -2.526674568653106689e-01 -6.430192291736602783e-02 1.498937904834747314e-01 1.484770476818084717e-01 -2.436288595199584961e-01 -1.437480151653289795e-01 -1.010242179036140442e-01 -7.777065783739089966e-02 -1.375404000282287598e-01 -1.699103228747844696e-02 1.662106066942214966e-01 7.352873682975769043e-02 -1.676286160945892334e-01 9.071397036314010620e-02 1.189665421843528748e-01 2.008880376815795898e-01 3.732149600982666016e-01 1.776136755943298340e-01 -3.306983411312103271e-02 -4.235334321856498718e-02 2.154257595539093018e-01 4.006025195121765137e-01
4.398083090782165527e-01 3.427647799253463745e-02 -4.393416456878185272e-03 1.296863611787557602e-02 3.469669520854949951e-01 1.571399159729480743e-02 2.366066724061965942e-01 2.144355922937393188e-01 2.213920503854751587e-01 -8.838282525539398193e-02 -9.948486089706420898e-02 -7.248097658157348633e-02 2.224027365446090698e-01 -9.949284046888351440e-02 -2.110185474157333374e-02 -2.397783659398555756e-02 -2.058959007263183594e-01 -9.398937970399856567e-02 -3.024863004684448242e-01 -2.618509810417890549e-03 8.232329972088336945e-03 -1.023282110691070557e-02 7.709233462810516357e-02 1.235119998455047607e-01 2.938368320465087891e-01 1.892543882131576538e-01 2.361527234315872192e-01 2.440309971570968628e-01 2.001493424177169800e-01 4.771128762513399124e-03 -3.386266902089118958e-02 8.626010268926620483e-02
1.698534041643142700e-01 2.114909142255783081e-02 -7.300780713558197021e-02 8.995815366506576538e-02 -8.570998907089233398e-02 -1.647532135248184204e-01 -3.349942266941070557e-01 -3.652205690741539001e-02 -9.432106465101242065e-02 1.013026908040046692e-01 -2.220757678151130676e-02 -1.302943378686904907e-01 3.539734706282615662e-02 -2.548859640955924988e-02 -3.951691985130310059e-01 -1.417348384857177734e-01 1.984026469290256500e-02 -2.976695001125335693e-01 -8.749224990606307983e-02 -2.379016764461994171e-02 2.252940237522125244e-01 -1.525106281042098999e-01 -4.174796864390373230e-02 3.664912879467010498e-01 8.309531956911087036e-02 2.373539805412292480e-01 2.585740387439727783e-01 2.304135411977767944e-01 -3.037122264504432678e-02 2.851503342390060425e-02 1.436711698770523071e-01 2.856391668319702148e-01
2.465967833995819092e-01 -1.162347272038459778e-01 -1.444581001996994019e-01 9.349478036165237427e-02 1.799717843532562256e-01 -6.992293149232864380e-02 -1.885285414755344391e-02 2.093895375728607178e-01 -9.407396614551544189e-02 -1.321963220834732056e-01 1.168527752161026001e-01 -2.591903507709503174e-01 -8.423475548624992371e-03 -1.344226896762847900e-01 -1.689438819885253906e-01 -2.247792482376098633e-01 -5.420652031898498535e-01 6.326256692409515381e-02 -1.132915467023849487e-01 -7.537119090557098389e-02 -1.932618468999862671e-01 -2.031285464763641357e-01 -5.365862976759672165e-03 1.872571259737014771e-01 1.111928746104240417e-01 5.483088269829750061e-02 1.245930790901184082e-01 3.643188178539276123e-01 3.923620283603668213e-02 -4.765889607369899750e-03 1.205770894885063171e-01 2.103623002767562866e-02
3.751185908913612366e-02 4.748551920056343079e-02 2.905410714447498322e-02 1.234752237796783447e-01 -6.294873356819152832e-02 -2.779445946216583252e-01 -1.724923253059387207e-01 2.400801889598369598e-02 -5.178260058164596558e-02 1.988281309604644775e-01 -1.757293343544006348e-01 -1.426766067743301392e-01 3.045117668807506561e-02 -7.548321783542633057e-02 -3.690687119960784912e-01 -2.452118992805480957e-01 -2.007355680689215660e-03 -3.201635181903839111e-01 -1.107999160885810852e-01 8.305868133902549744e-03 2.442048490047454834e-01 2.331717498600482941e-02 -5.656520277261734009e-02 2.537980973720550537e-01 1.536951810121536255e-01 2.956297397613525391e-01 1.621738672256469727e-01 2.996923625469207764e-01 1.756456196308135986e-01 6.315387785434722900e-02 1.821085214614868164e-01 1.857406049966812134e-01
1.360260695219039917e-01 -1.810734868049621582e-01 -1.460079010576009750e-02 -3.023101948201656342e-02 8.445694297552108765e-02 -8.350259810686111450e-02 -2.532783746719360352e-01 2.767674922943115234e-01 2.074199169874191284e-02 1.419871896505355835e-01 2.685903906822204590e-01 -9.723733365535736084e-02 2.464579418301582336e-02 -4.540058970451354980e-02 -2.803431153297424316e-01 4.184241220355033875e-02 -1.935552358627319336e-01 -2.411183118820190430e-01 -2.956195771694183350e-01 -5.281011760234832764e-02 5.608551204204559326e-03 -4.724446311593055725e-02 5.067784339189529419e-02 2.441680878400802612e-01 -1.791879087686538696e-01 1.644266247749328613e-01 2.554617449641227722e-02 8.145786821842193604e-03 -2.233522236347198486e-01 -1.128159277141094208e-02 4.531193971633911133e-01 2.051899880170822144e-01
6.517593562602996826e-02 1.147721856832504272e-01 2.567939832806587219e-02 1.106271520256996155e-01 -4.201209545135498047e-02 -2.768671810626983643e-01 -1.710736155509948730e-01 8.984823524951934814e-02 -1.133307814598083496e-02 3.254550695419311523e-01 -2.211967557668685913e-01 -1.831309050321578979e-01 -6.908211857080459595e-02 -2.742796577513217926e-02 -3.065335154533386230e-01 -2.418217062950134277e-01 -2.671356499195098877e-02 -3.649267256259918213e-01 -9.186101704835891724e-02 4.229936283081769943e-03 2.195693403482437134e-01 -1.000186428427696228e-02 -3.451221063733100891e-02 2.412359714508056641e-01 1.544499397277832031e-01 2.050890326499938965e-01 2.065622657537460327e-01 2.485408782958984375e-01 6.210943311452865601e-02 -2.687415853142738342e-02 1.777371317148208618e-01 2.255605757236480713e-01
1.482006013393402100e-01 1.064851209521293640e-01 -1.946615576744079590e-01 -1.804813146591186523e-01 6.683979881927371025e-04 -3.092748522758483887e-01 -2.331498414278030396e-01 -8.143054693937301636e-02 2.349685179069638252e-03 2.325164675712585449e-01 2.479842677712440491e-02 -5.685826018452644348e-02 2.331440895795822144e-01 8.251054584980010986e-02 -2.524056136608123779e-01 -1.041625067591667175e-01 -1.895398348569869995e-01 -2.532607018947601318e-01 -7.110190391540527344e-02 -5.262442678213119507e-02 8.480422198772430420e-02 -8.839999325573444366e-03 -6.600400805473327637e-02 1.826553046703338623e-01 1.582360714673995972e-01 1.921131610870361328e-01 4.065175056457519531e-01 2.933206856250762939e-01 -4.097454715520143509e-03 -2.932998724281787872e-02 1.858649961650371552e-02 2.803692817687988281e-01
1.002270951867103577e-01 1.845466718077659607e-02 -4.384503513574600220e-02 -1.047215759754180908e-01 -1.155451163649559021e-01 -9.329035878181457520e-02 -1.722413897514343262e-01 -4.683845862746238708e-02 -9.073721617460250854e-02 1.228571534156799316e-01 -1.059206351637840271e-01 -1.292861700057983398e-01 7.080393261276185513e-04 -1.083054319024085999e-01 -2.398967146873474121e-01 -2.658961415290832520e-01 3.536574915051460266e-02 -2.967334985733032227e-01 -3.437566161155700684e-01 -5.216600745916366577e-02 -6.530630588531494141e-02 2.202092483639717102e-02 -7.780396938323974609e-02 2.899769544601440430e-01 1.429409980773925781e-01 1.629264056682586670e-01 2.466053217649459839e-01 2.836465835571289062e-01 -1.149734482169151306e-01 -8.198206126689910889e-02 3.733808994293212891e-01 2.808668315410614014e-01
-4.203610122203826904e-02 -4.748479649424552917e-02 9.768401831388473511e-02 -1.658371388912200928e-01 4.033798724412918091e-02 4.277631815057247877e-04 -5.802235752344131470e-02 5.205003544688224792e-03 -2.824992313981056213e-02 2.641171216964721680e-01 -3.540593013167381287e-02 -1.776614189147949219e-01 2.058011889457702637e-01 1.511274278163909912e-01 -2.483119070529937744e-01 -2.178572565317153931e-01 -2.573987841606140137e-01 -6.993588805198669434e-02 -2.639075517654418945e-01 -3.867469355463981628e-02 6.424855440855026245e-02 -4.929651319980621338e-02 -2.539947926998138428e-01 3.925040960311889648e-01 3.242339938879013062e-02 2.190431356430053711e-01 2.554695308208465576e-01 3.053189218044281006e-01 1.242464557290077209e-01 -5.932895094156265259e-02 1.051663979887962341e-01 2.669725716114044189e-01
3.681689500808715820e-01 1.178377196192741394e-01 2.927761711180210114e-02 9.640855342149734497e-02 4.182342588901519775e-01 1.091402955353260040e-02 -5.959122627973556519e-02 -1.118170320987701416e-01 2.011380940675735474e-01 2.441541850566864014e-01 -1.580279767513275146e-01 -1.429619342088699341e-01 2.575801312923431396e-01 1.958921924233436584e-02 -1.134744510054588318e-01 -5.454356223344802856e-02 -4.550517350435256958e-02 -1.117704063653945923e-01 -3.816657513380050659e-02 3.401751071214675903e-02 -1.611127555370330811e-01 5.251898616552352905e-02 -1.702351868152618408e-02 1.121485307812690735e-01 2.825081646442413330e-01 2.487663924694061279e-01 3.260651528835296631e-01 2.172927856445312500e-01 -1.565674133598804474e-02 -9.884799271821975708e-02 5.498181656002998352e-02 2.328739762306213379e-01
2.260157167911529541e-01 1.019286215305328369e-01 3.763725236058235168e-02 -4.588286951184272766e-02 9.990025311708450317e-02 -2.550309300422668457e-01 -1.953715682029724121e-01 9.084799885749816895e-02 2.742389142513275146e-01 1.732668876647949219e-01 -1.217538192868232727e-01 1.228533103130757809e-03 -5.284053739160299301e-03 -2.542932331562042236e-01 -2.824255265295505524e-02 1.943083554506301880e-01 -3.320968151092529297e-01 1.983699351549148560e-01 -2.042898237705230713e-01 9.176129847764968872e-02 3.014946877956390381e-01 -1.919151246547698975e-01 2.113470137119293213e-01 8.361288160085678101e-02 1.791628450155258179e-01 1.897093653678894043e-01 -1.424411684274673462e-01 2.435586154460906982e-01 -2.016593515872955322e-01 3.339328244328498840e-02 8.236234635114669800e-02 1.217136606574058533e-01
4.296954572200775146e-01 1.467162519693374634e-01 1.454403391107916832e-03 7.511207461357116699e-02 5.614553764462471008e-02 1.145733520388603210e-02 -1.922421455383300781e-01 -2.473860792815685272e-02 2.178836017847061157e-01 -5.560482665896415710e-02 -1.771528571844100952e-01 -1.854850165545940399e-02 -1.524989772588014603e-02 -1.070309896022081375e-03 -7.741183787584304810e-02 9.164883941411972046e-02 -2.692140340805053711e-01 -9.478346258401870728e-02 -2.549012303352355957e-01 2.118883132934570312e-01 1.240833997726440430e-01 -3.365305066108703613e-01 2.141515165567398071e-01 1.026331484317779541e-01 1.828097701072692871e-01 1.749617755413055420e-01 1.644837856292724609e-01 3.607795536518096924e-01 -1.892675012350082397e-01 -7.379111647605895996e-02 2.911242190748453140e-03 1.073430925607681274e-01
2.072284668684005737e-01 -1.360472440719604492e-01 1.772148348391056061e-02 5.329779163002967834e-02 -3.609386458992958069e-02 -1.129243895411491394e-01 1.113886758685112000e-01 -1.088192611932754517e-01 2.856428027153015137e-01 1.849432140588760376e-01 -1.353368163108825684e-01 -3.616364672780036926e-02 -3.112115897238254547e-02 -9.645343571901321411e-02 -3.618234992027282715e-01 1.883606761693954468e-01 -2.510641515254974365e-01 -2.244843095541000366e-01 -3.585465252399444580e-01 -8.266252279281616211e-02 1.019452586770057678e-01 1.499926447868347168e-01 -1.694915741682052612e-01 1.217992827296257019e-01 -1.547883898019790649e-01 2.907825708389282227e-01 -1.034219190478324890e-01 1.191744580864906311e-01 -2.520742416381835938e-01 -2.067324891686439514e-02 6.981948763132095337e-02 2.397441715002059937e-01
9.871610254049301147e-02 1.353380084037780762e-01 6.861419230699539185e-02 1.215611249208450317e-01 5.072504281997680664e-01 -1.305559426546096802e-01 -3.839203715324401855e-02 7.162801921367645264e-02 2.130042016506195068e-01 8.032733201980590820e-02 5.765517055988311768e-02 -9.613214060664176941e-03 -2.261207550764083862e-01 2.850286364555358887e-01 -6.927726417779922485e-02 1.105444803833961487e-01 -1.488923579454421997e-01 -1.977536082267761230e-01 -2.612791955471038818e-01 -1.246442049741744995e-01 1.420723348855972290e-01 -7.170533388853073120e-02 6.007412448525428772e-02 1.607821881771087646e-01 9.473530948162078857e-02 3.962165117263793945e-01 5.286046490073204041e-02 2.393914461135864258e-01 -1.252021640539169312e-01 -1.235791370272636414e-01 9.975828975439071655e-02 -6.483647972345352173e-03
2.893222272396087646e-01 -3.451709449291229248e-02 4.110735282301902771e-02 3.406686186790466309e-01 -9.002611623145639896e-04 -2.545114755630493164e-01 1.144639626145362854e-01 1.296620368957519531e-01 2.373302727937698364e-01 2.435500770807266235e-01 1.161283254623413086e-01 1.399171650409698486e-01 -1.509562600404024124e-02 -2.356983870267868042e-01 -3.849138915538787842e-01 1.421259194612503052e-01 -1.173659190535545349e-01 8.544865995645523071e-02 -4.216513782739639282e-02 6.001486326567828655e-04 1.288636028766632080e-02 -2.382261157035827637e-01 1.051965355873107910e-01 1.939728856086730957e-01 1.611076481640338898e-02 3.599902093410491943e-01 2.307119965553283691e-02 4.236334934830665588e-03 -1.489769387990236282e-02 2.289758063852787018e-02 -6.143760308623313904e-02 2.577449977397918701e-01
3.635254204273223877e-01 -1.286666542291641235e-01 -1.854266077280044556e-01 -2.343452721834182739e-01 3.220687210559844971e-01 -1.090161502361297607e-01 1.320395022630691528e-01 1.360111534595489502e-01 8.016441017389297485e-02 3.362100124359130859e-01 -2.293461002409458160e-02 -5.867252498865127563e-02 1.278530061244964600e-01 -1.936681717634201050e-01 -2.823235690593719482e-01 1.162185445427894592e-01 -1.938962638378143311e-01 -2.272575050592422485e-01 6.910863518714904785e-02 -1.510184258222579956e-01 2.691891491413116455e-01 1.221974566578865051e-01 4.022537544369697571e-02 1.330699920654296875e-01 1.552484929561614990e-01 -1.707359589636325836e-02 -1.525614112615585327e-01 1.996964961290359497e-01 3.269542381167411804e-02 7.519410923123359680e-03 1.004514470696449280e-01 -1.328150033950805664e-01
1.439117193222045898e-01 1.171936839818954468e-01 1.972878724336624146e-02 2.022489607334136963e-01 7.610840350389480591e-02 -3.504868149757385254e-01 6.303419917821884155e-02 -2.962890081107616425e-02 1.298343986272811890e-01 1.375695765018463135e-01 3.600026667118072510e-02 2.306838929653167725e-01 3.963977992534637451e-01 7.823246717453002930e-02 -1.398078054189682007e-01 -2.479026466608047485e-01 -1.882744729518890381e-01 -1.117487996816635132e-02 -2.288703173398971558e-01 -3.220457136631011963e-01 1.287742853164672852e-01 -1.649101376533508301e-01 1.974681764841079712e-01 9.570581465959548950e-02 3.830658644437789917e-02 1.163758561015129089e-01 2.554810345172882080e-01 -1.993840746581554413e-02 8.252073824405670166e-02 2.616351544857025146e-01 9.954553097486495972e-02 8.234068751335144043e-02
9.392980486154556274e-02 1.207876354455947876e-01 6.387492269277572632e-02 1.710581779479980469e-02 -4.565498977899551392e-02 -1.567791700363159180e-01 -2.678368985652923584e-01 -3.876379132270812988e-02 -8.207287639379501343e-03 2.928184568881988525e-01 -1.598069369792938232e-01 -1.207776293158531189e-01 5.555045232176780701e-02 -7.026749104261398315e-02 -2.685306072235107422e-01 -2.453163862228393555e-01 -4.653656482696533203e-02 -2.268712073564529419e-01 -1.179502606391906738e-01 8.778222650289535522e-02 2.818590588867664337e-02 2.443997934460639954e-02 4.153427109122276306e-02 3.495198786258697510e-01 1.448012292385101318e-01 2.245444953441619873e-01 2.919284105300903320e-01 2.344833463430404663e-01 5.023115500807762146e-02 -7.222566753625869751e-02 3.118740618228912354e-01 2.982136011123657227e-01
1.097371205687522888e-01 5.598355457186698914e-02 -8.725147694349288940e-03 -5.145853012800216675e-02 1.226996481418609619e-01 -2.110853344202041626e-01 -2.565336823463439941e-01 -1.550007145851850510e-02 -1.239976361393928528e-01 1.953675299882888794e-01 -3.459051623940467834e-02 -2.993662096560001373e-02 2.116758823394775391e-01 6.184699479490518570e-03 -2.746270298957824707e-01 -3.232468962669372559e-01 1.557968091219663620e-02 -2.186530977487564087e-01 -3.279844522476196289e-01 -5.077636986970901489e-02 1.820617020130157471e-01 -1.696266420185565948e-02 -1.325068920850753784e-01 1.353655606508255005e-01 2.700948156416416168e-02 3.526287674903869629e-01 3.591052591800689697e-01 2.248824201524257660e-02 2.240184880793094635e-02 -6.838726997375488281e-02 6.816934049129486084e-02 2.901081442832946777e-01
9.222099930047988892e-02 7.762944698333740234e-02 7.594244927167892456e-02 -8.136371523141860962e-02 -2.904465794563293457e-01 -1.110416650772094727e-01 -1.748858578503131866e-02 -7.255707681179046631e-02 -2.251814901828765869e-01 2.104631662368774414e-01 6.584221124649047852e-02 7.536449283361434937e-02 3.554720431566238403e-02 -2.320264838635921478e-02 -3.989165425300598145e-01 -8.268444240093231201e-02 -2.328869998455047607e-01 -3.189802169799804688e-01 -1.864907592535018921e-01 -1.566242985427379608e-02 -1.270351931452751160e-02 1.720777601003646851e-01 6.473436206579208374e-02 1.408357620239257812e-01 1.702830493450164795e-01 1.253691315650939941e-01 2.367736697196960449e-01 1.371692568063735962e-01 -1.377634108066558838e-01 1.934760212898254395e-01 3.900708854198455811e-01 1.583292484283447266e-01
1.373561024665832520e-01 1.909362971782684326e-01 -2.725615724921226501e-02 5.022953823208808899e-02 -6.744274497032165527e-02 -6.684456951916217804e-03 -1.770108342170715332e-01 -1.103342622518539429e-01 -1.218826919794082642e-01 1.857853531837463379e-01 -1.053891330957412720e-01 -1.037489101290702820e-01 1.145013272762298584e-01 -1.723072305321693420e-02 -2.957939803600311279e-01 -2.381992489099502563e-01 -5.725269764661788940e-02 -4.121513068675994873e-01 -1.784648746252059937e-01 1.766393035650253296e-01 4.097980633378028870e-02 -4.414375871419906616e-02 -4.276080057024955750e-02 2.229721695184707642e-01 5.528264120221138000e-02 1.761744469404220581e-01 1.254141032695770264e-01 1.206266880035400391e-01 -4.236009903252124786e-03 2.528725266456604004e-01 4.143010973930358887e-01 2.703266739845275879e-01
1.353576630353927612e-01 1.787189990282058716e-01 -3.254933655261993408e-02 1.856846660375595093e-01 1.008549630641937256e-01 -1.494306474924087524e-01 3.755222558975219727e-01 2.392007410526275635e-01 1.864480525255203247e-01 2.069350183010101318e-01 1.051956862211227417e-01 -3.892217576503753662e-02 6.547618657350540161e-02 -2.770749628543853760e-01 -1.395587921142578125e-01 6.377127766609191895e-02 6.176083162426948547e-02 -8.878295868635177612e-02 -1.758736073970794678e-01 -2.235317602753639221e-02 9.597105532884597778e-02 3.334606066346168518e-02 3.596732392907142639e-02 3.083546645939350128e-02 1.383260544389486313e-02 3.646402955055236816e-01 1.604886204004287720e-01 1.482219086028635502e-03 -1.294562369585037231e-01 1.816985160112380981e-01 4.296585619449615479e-01 -1.992734819650650024e-01
3.610660731792449951e-01 -1.130718272179365158e-02 2.190316468477249146e-02 1.995300501585006714e-01 2.893215715885162354e-01 -1.552228331565856934e-01 1.532738357782363892e-01 1.570047438144683838e-02 8.669535815715789795e-02 1.778976432979106903e-02 8.810654282569885254e-02 -2.446556687355041504e-01 6.751848012208938599e-02 -1.330354660749435425e-01 -1.955008953809738159e-01 -2.581258304417133331e-02 -1.726932823657989502e-01 -1.570155620574951172e-01 -3.833405375480651855e-01 -5.335903167724609375e-02 -1.889446079730987549e-01 9.197051078081130981e-02 1.812352389097213745e-01 1.453330367803573608e-01 1.664200574159622192e-01 8.604087680578231812e-02 -1.555123329162597656e-01 3.421772122383117676e-01 -1.992068439722061157e-01 -6.135492771863937378e-02 1.753308922052383423e-01 9.009897708892822266e-02
3.292408883571624756e-01 2.412999272346496582e-01 -1.668099611997604370e-01 -7.159715145826339722e-02 1.158795431256294250e-01 3.524842485785484314e-02 4.506236314773559570e-02 1.172588095068931580e-01 -9.754737466573715210e-02 4.762573540210723877e-02 6.296913325786590576e-02 -1.602923274040222168e-01 7.760363072156906128e-02 -1.998246647417545319e-02 -1.789059937000274658e-01 -2.707172036170959473e-01 4.287637025117874146e-02 -2.197405248880386353e-01 -5.472596734762191772e-02 1.066266149282455444e-01 1.636354774236679077e-01 1.478824913501739502e-01 1.393701434135437012e-01 7.767397910356521606e-02 1.699310243129730225e-01 2.213535308837890625e-01 2.068900763988494873e-01 1.818900555372238159e-02 1.418727487325668335e-01 -4.126750528812408447e-01 4.006218314170837402e-01 7.928887009620666504e-02
1.159951239824295044e-01 2.413595095276832581e-02 -4.703484177589416504e-01 1.496554911136627197e-01 -2.202375382184982300e-01 -2.071915864944458008e-01 -3.772330656647682190e-02 -1.722007803618907928e-02 2.657188288867473602e-02 8.850717544555664062e-02 2.666551433503627777e-02 -2.068203389644622803e-01 1.908850967884063721e-01 -1.573822200298309326e-01 1.608329080045223236e-02 2.909108400344848633e-01 -1.955362260341644287e-01 -1.376475095748901367e-01 -1.773635894060134888e-01 -1.695872694253921509e-01 -2.390272356569766998e-02 5.752252787351608276e-02 1.277328878641128540e-01 1.384423226118087769e-01 6.911063194274902344e-02 8.365502953529357910e-02 2.828460335731506348e-01 -9.564422816038131714e-02 -5.123392865061759949e-02 1.471772789955139160e-01 4.074271619319915771e-01 -5.565961450338363647e-02
2.571779489517211914e-01 5.176423117518424988e-02 -2.317450940608978271e-01 2.714187800884246826e-01 1.809911727905273438e-01 1.781352311372756958e-01 1.032610610127449036e-02 2.126784250140190125e-02 2.427575886249542236e-01 5.891728028655052185e-02 -3.150947690010070801e-01 5.081704631447792053e-02 1.195957809686660767e-01 -1.184931695461273193e-01 -1.023960635066032410e-01 -8.213158696889877319e-02 -1.620200872421264648e-01 -1.127267703413963318e-01 -3.898181617259979248e-01 7.492395583540201187e-03 -3.290680795907974243e-02 1.128589212894439697e-01 1.488550752401351929e-01 1.140837073326110840e-01 1.793994754552841187e-01 1.104121804237365723e-01 -5.382119119167327881e-02 3.988507986068725586e-01 -1.847759187221527100e-01 6.882831454277038574e-02 1.836477965116500854e-01 9.994095563888549805e-02
3.029970526695251465e-01 2.277772501111030579e-02 -7.720280438661575317e-02 8.976120501756668091e-02 1.613311171531677246e-01 -7.824847847223281860e-02 -1.677999086678028107e-02 3.886076509952545166e-01 1.158657483756542206e-02 -9.680907428264617920e-02 2.004829496145248413e-01 -1.294335275888442993e-01 2.188522368669509888e-01 -2.481755763292312622e-01 2.746452949941158295e-02 -9.048295021057128906e-02 -4.070500135421752930e-01 4.952349513769149780e-02 -3.022607862949371338e-01 2.796182334423065186e-01 -1.881441920995712280e-01 -2.556179165840148926e-01 -1.289345230907201767e-02 2.593012340366840363e-02 7.581756263971328735e-02 2.447607815265655518e-01 -8.322034776210784912e-02 2.085477299988269806e-02 1.190119190141558647e-03 5.914015322923660278e-02 9.299683570861816406e-02 2.992037124931812286e-02
2.199707776308059692e-01 6.703272461891174316e-02 8.719928562641143799e-02 2.780878171324729919e-02 -5.884255468845367432e-02 1.617557555437088013e-01 2.992976084351539612e-02 1.280347853899002075e-01 4.861724749207496643e-02 1.404821127653121948e-01 -1.746126264333724976e-01 -8.758676052093505859e-02 1.487061847001314163e-02 -1.631942242383956909e-01 4.109366238117218018e-02 -5.363910645246505737e-02 -2.800319194793701172e-01 3.285913029685616493e-03 -4.392069876194000244e-01 4.282631352543830872e-02 -9.166133590042591095e-03 -6.422985345125198364e-02 4.111583828926086426e-01 1.052208095788955688e-01 2.749154865741729736e-01 1.731912046670913696e-01 2.847503311932086945e-02 2.777923345565795898e-01 -1.746973693370819092e-01 8.403310924768447876e-02 7.457346469163894653e-02 3.405209779739379883e-01
5.577805638313293457e-02 2.892754971981048584e-01 4.055476561188697815e-02 2.397057972848415375e-02 -3.306720405817031860e-02 -2.704395949840545654e-01 -1.771494299173355103e-01 5.454840138554573059e-03 -1.534726768732070923e-01 3.177261054515838623e-01 -1.449262648820877075e-01 -1.002767980098724365e-01 -1.204431280493736267e-01 -6.395140290260314941e-02 -3.422453105449676514e-01 -1.941163986921310425e-01 -8.752336353063583374e-02 -3.948889076709747314e-01 -1.795218139886856079e-01 -3.984197601675987244e-02 1.296151429414749146e-01 -1.377350389957427979e-01 -7.781062275171279907e-02 2.452428936958312988e-01 8.461325615644454956e-02 1.676122397184371948e-01 2.041455060243606567e-01 2.092643827199935913e-01 3.742837160825729370e-02 3.103089705109596252e-02 1.759419888257980347e-01 1.514997035264968872e-01
1.731704920530319214e-01 3.859173133969306946e-02 -5.244816839694976807e-02 2.074238359928131104e-01 1.708317399024963379e-01 -1.299488544464111328e-01 1.757222712039947510e-01 3.029977977275848389e-01 -1.688334494829177856e-01 2.234866917133331299e-01 1.803486794233322144e-01 -3.726412951946258545e-01 4.656447097659111023e-02 -1.035923212766647339e-01 -2.579324245452880859e-01 1.094641312956809998e-01 -3.061310946941375732e-01 -8.769424632191658020e-03 -2.563759982585906982e-01 6.313047371804714203e-03 -2.683065249584615231e-04 9.061940759420394897e-02 2.520383596420288086e-01 -1.659310162067413330e-01 -8.929575979709625244e-02 7.961806654930114746e-02 9.192083030939102173e-02 -8.297717571258544922e-02 -7.286374270915985107e-02 1.054466292262077332e-01 2.852924168109893799e-01 1.626173406839370728e-01
-3.130863886326551437e-03 -5.032350122928619385e-02 -3.199064731597900391e-01 1.189436763525009155e-01 1.598802804946899414e-01 -2.587632238864898682e-01 -1.817029863595962524e-01 -6.579946726560592651e-02 5.991953611373901367e-02 7.003901153802871704e-02 -1.690205782651901245e-01 -1.777481846511363983e-02 1.703374236822128296e-01 -3.257254138588905334e-02 -2.900542020797729492e-01 -3.161402791738510132e-02 -9.963105618953704834e-02 -2.306703031063079834e-01 -3.802885711193084717e-01 -3.717383742332458496e-02 1.188153252005577087e-01 -1.008574888110160828e-01 -2.309498339891433716e-01 2.646304368972778320e-01 2.454497665166854858e-01 6.263051182031631470e-02 1.473267525434494019e-01 -1.227155178785324097e-01 9.873135387897491455e-02 1.122938990592956543e-01 3.423677086830139160e-01 -3.491782397031784058e-02
6.095256283879280090e-02 2.018279880285263062e-01 -1.412190049886703491e-01 1.512184888124465942e-01 3.853462040424346924e-01 2.688642777502536774e-02 -5.279879644513130188e-02 -1.678378283977508545e-01 5.442692339420318604e-02 2.192030698060989380e-01 -1.413771510124206543e-02 -4.783828556537628174e-02 2.134649269282817841e-02 -3.528238274157047272e-03 -9.005067497491836548e-02 1.578309983015060425e-01 -2.367257624864578247e-01 -6.817606091499328613e-02 -2.114865034818649292e-01 4.713160544633865356e-02 1.077585145831108093e-01 -2.855857647955417633e-02 -7.163492031395435333e-03 5.473717674612998962e-02 3.864853680133819580e-01 3.151850402355194092e-01 7.570829987525939941e-02 3.843762874603271484e-01 -2.664496302604675293e-01 -2.068617641925811768e-01 6.755006313323974609e-02 -4.393707588315010071e-02
-7.605883479118347168e-02 1.205073222517967224e-01 -8.004412055015563965e-02 1.106232702732086182e-01 -1.699245125055313110e-01 -1.953697651624679565e-01 -1.413715481758117676e-01 6.605499982833862305e-02 -1.444053351879119873e-01 3.311178386211395264e-01 -1.223415732383728027e-01 -1.433582305908203125e-01 1.361879054456949234e-02 -8.992135524749755859e-02 -2.136688530445098877e-01 -3.246511816978454590e-01 -3.789713233709335327e-02 -3.095304071903228760e-01 -1.247248649597167969e-01 8.411043137311935425e-02 1.584276407957077026e-01 -8.413120359182357788e-02 -1.099993064999580383e-01 2.289272248744964600e-01 1.728267222642898560e-01 3.196173310279846191e-01 1.599846929311752319e-01 2.532167434692382812e-01 7.468122243881225586e-02 1.013586446642875671e-01 2.076363265514373779e-01 2.169279158115386963e-01
-2.387563139200210571e-02 1.668814420700073242e-01 4.052738100290298462e-02 5.045368894934654236e-02 -4.942213371396064758e-02 -2.825340330600738525e-01 -3.353269696235656738e-01 -7.079743780195713043e-03 -7.394959032535552979e-02 1.917279362678527832e-01 -1.107376143336296082e-01 -1.336906105279922485e-01 5.582290887832641602e-02 5.555872991681098938e-02 -3.867741823196411133e-01 -1.986726969480514526e-01 -6.154698878526687622e-02 -2.396728992462158203e-01 -2.245301008224487305e-01 2.501843124628067017e-02 1.333528906106948853e-01 -8.386147767305374146e-02 -4.979186132550239563e-02 2.724039852619171143e-01 6.423872709274291992e-02 2.075010836124420166e-01 2.133257538080215454e-01 3.218727111816406250e-01 3.383070975542068481e-02 1.118040978908538818e-01 1.654289215803146362e-01 2.322144806385040283e-01
-5.388234928250312805e-02 -2.450696974992752075e-01 -2.474618330597877502e-02 2.273101657629013062e-01 8.218241482973098755e-02 -1.692423075437545776e-01 -2.128286957740783691e-01 3.661786317825317383e-01 2.697037532925605774e-02 2.319976836442947388e-01 2.924847304821014404e-01 -8.451099693775177002e-02 8.142424374818801880e-02 -7.711802423000335693e-02 -1.293425410985946655e-01 -5.149003490805625916e-02 -1.423211246728897095e-01 -3.472296297550201416e-01 -1.506848037242889404e-01 -1.369144022464752197e-01 -4.382065311074256897e-02 1.256203744560480118e-03 1.081792712211608887e-01 1.346138864755630493e-01 -3.996551409363746643e-02 1.965044140815734863e-01 -1.202413365244865417e-01 2.719203941524028778e-03 -2.839909195899963379e-01 -2.570663951337337494e-02 3.216546177864074707e-01 1.931506991386413574e-01
1.106439232826232910e-01 -2.148722857236862183e-01 -1.106387004256248474e-01 6.864758580923080444e-02 6.912742555141448975e-02 -1.671645343303680420e-01 -6.223574280738830566e-03 1.100729480385780334e-01 -2.472759410738945007e-02 9.821444004774093628e-02 -5.875731632113456726e-02 8.323612064123153687e-02 1.249971762299537659e-01 -2.666964232921600342e-01 -4.081195965409278870e-02 2.473756372928619385e-01 -2.984111905097961426e-01 -2.119059562683105469e-01 -1.896816939115524292e-01 2.068585157394409180e-02 -1.877712085843086243e-03 1.158570721745491028e-01 -3.084558546543121338e-01 7.487900555133819580e-02 6.140391156077384949e-02 2.592243254184722900e-01 9.978898614645004272e-02 2.281845211982727051e-01 -1.116704121232032776e-01 -2.000048607587814331e-01 4.416559040546417236e-01 2.108146548271179199e-01
1.847831308841705322e-01 1.062782406806945801e-01 7.930116355419158936e-02 1.742993742227554321e-01 -8.458668738603591919e-02 -1.100851967930793762e-02 2.350689470767974854e-02 3.358396291732788086e-01 -1.043440215289592743e-02 3.325778841972351074e-01 9.696500748395919800e-02 -1.270042955875396729e-01 -3.176236748695373535e-01 -6.584335863590240479e-02 4.585073888301849365e-02 -8.893267810344696045e-02 -3.315594792366027832e-01 -3.520494103431701660e-01 -2.553362846374511719e-01 7.027333974838256836e-02 -1.639029234647750854e-01 2.446869313716888428e-01 -1.580104045569896698e-02 -5.753238499164581299e-02 -1.167324781417846680e-01 3.019401729106903076e-01 -3.065790608525276184e-02 1.117552444338798523e-01 -1.166430413722991943e-01 -4.519914090633392334e-02 9.853360801935195923e-02 -8.894734084606170654e-02
1.482510268688201904e-01 1.210018172860145569e-01 2.900811959989368916e-04 1.832364499568939209e-01 -7.149767130613327026e-02 -3.028839528560638428e-01 -1.622801870107650757e-01 5.553716793656349182e-02 -3.886277228593826294e-02 1.831187158823013306e-01 -1.623029857873916626e-01 -7.519252598285675049e-02 4.070800542831420898e-02 3.838596865534782410e-02 -2.550267577171325684e-01 -2.880184948444366455e-01 -2.455827593803405762e-02 -3.667479157447814941e-01 -1.565870493650436401e-01 1.341547966003417969e-01 1.811054050922393799e-01 -8.113116770982742310e-02 6.679463549517095089e-04 2.815690338611602783e-01 8.115909993648529053e-02 1.991112083196640015e-01 2.081521898508071899e-01 1.912707239389419556e-01 1.822681911289691925e-02 6.301331520080566406e-02 2.787808477878570557e-01 2.844627797603607178e-01
9.942595660686492920e-02 3.588185459375381470e-02 -2.290138006210327148e-01 -6.824333965778350830e-02 5.654513463377952576e-02 3.534255623817443848e-01 -4.347893893718719482e-01 2.533901631832122803e-01 2.433968484401702881e-01 2.062199562788009644e-01 -5.834688991308212280e-02 -1.192790716886520386e-01 2.423401027917861938e-01 1.935301162302494049e-02 -3.140814304351806641e-01 1.032689139246940613e-01 -6.168099865317344666e-02 -1.507145911455154419e-01 -9.036433696746826172e-02 -2.502394020557403564e-01 2.327925898134708405e-02 -1.955379694700241089e-01 -5.815299600362777710e-02 6.994515657424926758e-02 1.177206933498382568e-01 1.481817103922367096e-02 7.354761660099029541e-02 8.431021869182586670e-02 -2.625967375934123993e-02 1.613253653049468994e-01 1.965878456830978394e-01 1.619822829961776733e-01
8.017074316740036011e-02 1.103205829858779907e-01 -7.179211825132369995e-02 -1.704144328832626343e-01 3.797354996204376221e-01 -1.084684953093528748e-01 -1.266406178474426270e-01 -7.260113954544067383e-02 6.284277141094207764e-02 3.411837518215179443e-01 1.319700479507446289e-01 1.341681461781263351e-03 1.070591360330581665e-01 -1.975358575582504272e-01 -6.848651170730590820e-02 8.526074700057506561e-03 -1.301282495260238647e-01 3.111042454838752747e-02 -1.470006816089153290e-02 -1.398397535085678101e-01 -5.590293183922767639e-02 -6.508792191743850708e-02 -6.207140535116195679e-02 4.303886592388153076e-01 -8.605821058154106140e-03 2.435405403375625610e-01 3.941659331321716309e-01 2.753124833106994629e-01 -1.009049788117408752e-01 -2.740050666034221649e-02 1.539217233657836914e-01 -1.327383518218994141e-01
5.910051241517066956e-02 2.347203642129898071e-01 -1.637201011180877686e-02 9.721713140606880188e-03 -1.190164312720298767e-01 -7.622724771499633789e-02 -2.790673077106475830e-01 8.405839651823043823e-02 -1.578910201787948608e-01 1.710302382707595825e-01 -7.762182503938674927e-02 -1.576501280069351196e-01 2.257012575864791870e-01 1.937776431441307068e-02 -1.388208717107772827e-01 -3.620649576187133789e-01 -8.734068274497985840e-02 -2.540707886219024658e-01 -2.234796881675720215e-01 -8.607983589172363281e-02 -8.797290734946727753e-03 4.639725759625434875e-02 -1.189094502478837967e-02 2.604883909225463867e-01 1.079082638025283813e-01 2.273707464337348938e-02 3.065646290779113770e-01 2.620193958282470703e-01 1.183378547430038452e-01 -2.041467875242233276e-01 2.847964465618133545e-01 1.950584650039672852e-01
4.860629513859748840e-02 3.290695324540138245e-02 -5.905444547533988953e-02 -7.755328714847564697e-02 1.568674594163894653e-01 -1.868165582418441772e-01 -1.869098842144012451e-01 -4.077760502696037292e-02 -1.975868828594684601e-02 3.149496018886566162e-01 -5.902540683746337891e-02 -1.685408353805541992e-01 1.842949539422988892e-01 -4.164342954754829407e-02 -2.357302606105804443e-01 -1.836109608411788940e-01 -1.956992894411087036e-01 -1.400666683912277222e-01 -2.203921675682067871e-01 -6.937167793512344360e-02 1.303361952304840088e-01 -2.744555473327636719e-01 -6.140970438718795776e-02 2.008758634328842163e-01 2.816019766032695770e-02 1.280652433633804321e-01 3.185145258903503418e-01 2.756381034851074219e-01 8.939761668443679810e-02 -1.264035403728485107e-01 6.707995384931564331e-02 4.045538306236267090e-01
5.986769869923591614e-02 2.199727743864059448e-01 5.793488025665283203e-02 1.206005141139030457e-01 4.248923361301422119e-01 2.201769500970840454e-02 -5.831954628229141235e-02 -3.319166600704193115e-02 -1.134336367249488831e-01 -1.733288019895553589e-01 1.324663907289505005e-01 -1.409643888473510742e-01 -1.084667220711708069e-01 2.752445824444293976e-02 8.963005989789962769e-02 -4.177844896912574768e-02 -1.556545346975326538e-01 -1.593689471483230591e-01 -3.525564968585968018e-01 -3.047895431518554688e-01 4.661792144179344177e-02 -2.109760791063308716e-01 1.988642811775207520e-01 2.580783069133758545e-01 -2.867777645587921143e-02 2.298756539821624756e-01 1.127552092075347900e-01 -9.583085030317306519e-02 -2.661387026309967041e-01 8.086401037871837616e-03 2.606809735298156738e-01 8.892993628978729248e-02
2.847289144992828369e-01 -7.444870471954345703e-02 8.598046004772186279e-02 -1.535177081823348999e-01 3.177194595336914062e-01 -1.402738410979509354e-02 1.952287554740905762e-01 3.377626240253448486e-01 1.951209157705307007e-01 4.775215685367584229e-02 -8.714365959167480469e-02 4.017274454236030579e-02 -2.661346830427646637e-02 2.260430715978145599e-02 8.432176709175109863e-02 -1.241660043597221375e-01 -2.066428810358047485e-01 9.428375959396362305e-02 -2.376079857349395752e-01 -2.779231406748294830e-02 1.541410088539123535e-01 -3.646937310695648193e-01 2.707388103008270264e-01 1.392142325639724731e-01 1.361319124698638916e-01 3.314090073108673096e-01 4.953061416745185852e-02 -2.136793360114097595e-02 -1.378759089857339859e-02 4.309783503413200378e-02 1.692920476198196411e-01 1.885114908218383789e-01
1.313953250646591187e-01 2.009728401899337769e-01 -1.986917108297348022e-01 2.340110093355178833e-01 1.559198647737503052e-01 -1.868873238563537598e-01 1.792395710945129395e-01 2.096633911132812500e-01 1.788781285285949707e-01 2.462387382984161377e-01 1.158330067992210388e-01 -4.521042481064796448e-02 2.558893524110317230e-02 -2.703621387481689453e-01 -1.805527210235595703e-01 1.077548637986183167e-01 -4.396703094244003296e-02 -8.295001834630966187e-02 -1.402786523103713989e-01 -5.196099355816841125e-02 1.791956275701522827e-01 -7.413855195045471191e-02 7.466401904821395874e-03 -1.403457075357437134e-01 -7.533048838376998901e-02 1.843618303537368774e-01 -7.408728450536727905e-02 2.373802661895751953e-01 -1.590655744075775146e-01 6.167728453874588013e-02 4.881237149238586426e-01 -1.711840331554412842e-01
2.987602651119232178e-01 1.498613208532333374e-01 -1.229448169469833374e-01 -9.107982367277145386e-02 2.706476449966430664e-01 2.729873917996883392e-02 -4.420087859034538269e-02 -1.488907039165496826e-01 1.144030988216400146e-01 1.805131435394287109e-01 -2.447768449783325195e-01 1.092363819479942322e-01 -1.695935428142547607e-01 -2.145514935255050659e-01 -1.562340706586837769e-01 4.760772362351417542e-02 -3.278042078018188477e-01 -1.501474976539611816e-01 -1.438642740249633789e-01 7.128635793924331665e-02 2.625443935394287109e-01 -2.790409028530120850e-01 1.746891289949417114e-01 1.507924590259790421e-02 2.250846028327941895e-01 2.457599788904190063e-01 -3.313639760017395020e-02 1.978820003569126129e-02 -1.304647773504257202e-01 7.534495741128921509e-02 2.517511844635009766e-01 -1.257834434509277344e-01
2.670788168907165527e-01 1.226033344864845276e-01 1.084365546703338623e-01 5.545310303568840027e-02 9.988747537136077881e-02 2.842804491519927979e-01 -8.299545384943485260e-03 4.528462141752243042e-02 1.019604876637458801e-01 4.476670324802398682e-01 -1.547748148441314697e-01 -2.204609811305999756e-01 2.525698021054267883e-02 -1.550054252147674561e-01 5.118920654058456421e-02 -1.096948161721229553e-01 -1.659715473651885986e-01 7.153844833374023438e-02 -3.339096009731292725e-01 -8.539468050003051758e-02 8.527768403291702271e-02 -8.547264337539672852e-02 3.193117678165435791e-01 1.684251129627227783e-01 2.389302998781204224e-01 6.830654293298721313e-02 4.186327755451202393e-02 2.037286162376403809e-01 8.607537485659122467e-03 5.474067851901054382e-02 1.660125851631164551e-01 2.263057827949523926e-01
4.158521294593811035e-01 -1.721142232418060303e-01 1.086050420999526978e-01 2.318585813045501709e-01 1.290392577648162842e-01 2.779722446575760841e-03 1.105513423681259155e-01 -1.636619567871093750e-01 -7.253787666559219360e-02 2.488702237606048584e-01 -5.172672867774963379e-02 -2.328108400106430054e-01 -1.203682646155357361e-02 -2.313618212938308716e-01 -5.257591232657432556e-02 4.138758033514022827e-02 -8.796141296625137329e-02 -2.096114903688430786e-01 -2.275115996599197388e-01 8.935942314565181732e-03 -1.303527802228927612e-01 9.215223789215087891e-02 1.380231082439422607e-01 6.058908626437187195e-02 1.251025944948196411e-01 3.304075300693511963e-01 -1.135021075606346130e-01 2.007194608449935913e-01 -2.760914862155914307e-01 -3.316837549209594727e-02 2.757017612457275391e-01 -1.046410351991653442e-01
1.646374911069869995e-01 1.135577186942100525e-01 -5.596531927585601807e-02 6.220343988388776779e-03 -1.605085134506225586e-01 -9.384454041719436646e-02 3.798349574208259583e-02 3.037430047988891602e-01 3.988534212112426758e-01 6.926846504211425781e-02 1.497515588998794556e-01 -2.761325798928737640e-02 2.825447618961334229e-01 -1.649200916290283203e-02 -1.152811348438262939e-01 4.742890223860740662e-02 -9.848220646381378174e-02 7.723591476678848267e-02 -9.451741725206375122e-02 -1.703407168388366699e-01 4.304672032594680786e-02 -4.759344086050987244e-02 5.251372233033180237e-02 1.638024747371673584e-01 -9.349255263805389404e-02 1.305078119039535522e-01 -1.428442820906639099e-02 3.981591165065765381e-01 -3.089957833290100098e-01 -1.025958452373743057e-02 4.102228581905364990e-01 -1.007360294461250305e-01
1.679082363843917847e-01 9.924698621034622192e-02 -1.577383466064929962e-02 2.267323583364486694e-01 4.091129601001739502e-01 5.480048060417175293e-02 -2.350366860628128052e-02 -6.407123059034347534e-02 3.024832904338836670e-01 1.151708438992500305e-01 7.712555088801309466e-05 -1.415161490440368652e-01 1.381828337907791138e-01 -5.517564341425895691e-02 -2.060074210166931152e-01 2.736746706068515778e-02 -1.676382869482040405e-01 -1.142431125044822693e-01 -2.666442692279815674e-01 5.827420577406883240e-02 1.210148856043815613e-01 -1.618163734674453735e-01 1.410766690969467163e-01 7.633994519710540771e-02 3.170277178287506104e-01 2.636531293392181396e-01 1.030605379492044449e-02 3.530148267745971680e-01 -1.450532674789428711e-01 -2.158187329769134521e-01 -1.701674424111843109e-02 -1.705191656947135925e-02
7.218844443559646606e-02 -2.077436596155166626e-01 1.394774299114942551e-02 -8.849952369928359985e-02 2.478868067264556885e-01 -2.052804231643676758e-01 -8.118543773889541626e-02 1.989425569772720337e-01 1.709927767515182495e-01 2.397665679454803467e-01 -5.733435600996017456e-02 -5.009670555591583252e-02 -5.250674486160278320e-02 3.018398024141788483e-02 2.744425088167190552e-02 3.376974537968635559e-02 -9.522820822894573212e-03 -2.821992635726928711e-01 -3.347277343273162842e-01 -7.566430419683456421e-02 -1.810501962900161743e-01 -8.294834755361080170e-03 -6.613475829362869263e-02 1.593326628208160400e-01 3.755750134587287903e-02 2.027801424264907837e-01 6.516361236572265625e-02 2.570264339447021484e-01 -2.350616753101348877e-01 1.840455532073974609e-01 4.554587602615356445e-01 1.620191186666488647e-01
1.680494099855422974e-01 1.336124986410140991e-01 1.831895411014556885e-01 3.545501828193664551e-01 1.416642814874649048e-01 8.597130328416824341e-02 -1.650732904672622681e-01 -6.212163716554641724e-02 1.309339404106140137e-01 2.547838985919952393e-01 1.308905333280563354e-01 -2.924581617116928101e-02 1.694186925888061523e-01 4.501020535826683044e-02 7.798897475004196167e-02 8.659260720014572144e-02 -2.247038036584854126e-01 7.470194995403289795e-02 -2.010835111141204834e-01 1.594641059637069702e-02 2.140112519264221191e-01 -1.087991073727607727e-01 2.872387170791625977e-01 1.503318697214126587e-01 2.813224196434020996e-01 1.144454926252365112e-01 4.966805130243301392e-02 1.909882277250289917e-01 -1.761850863695144653e-01 -9.985657036304473877e-02 8.337433636188507080e-02 3.912380337715148926e-01
4.122326523065567017e-02 1.554577946662902832e-01 -9.140651673078536987e-02 -7.990591228008270264e-02 -1.009698063135147095e-01 -3.114786930382251740e-02 -2.165583968162536621e-01 2.004664689302444458e-01 -8.158405870199203491e-02 2.899681031703948975e-01 1.552808284759521484e-01 -1.275515109300613403e-01 -2.196430712938308716e-01 -3.203367888927459717e-01 -2.026278227567672729e-01 -1.031323447823524475e-01 -2.155669331550598145e-01 -2.762310504913330078e-01 -3.584548234939575195e-01 -1.417687535285949707e-01 -1.465285867452621460e-01 -7.353108376264572144e-03 3.515860438346862793e-02 5.051213502883911133e-02 -8.027047850191593170e-03 4.155553281307220459e-01 -7.577844709157943726e-02 -6.704100221395492554e-02 -1.207651793956756592e-01 -1.697218716144561768e-01 6.634815037250518799e-02 4.409610759466886520e-03
8.784643560647964478e-02 1.846452653408050537e-01 8.126813918352127075e-03 8.626521378755569458e-02 -2.272295951843261719e-01 -7.216582074761390686e-03 -2.295634299516677856e-01 -1.250350624322891235e-01 -1.103490069508552551e-01 1.059300974011421204e-01 -6.075464189052581787e-02 1.568454951047897339e-01 -1.028719171881675720e-02 6.755585223436355591e-02 -2.409859448671340942e-01 -2.575908601284027100e-01 -1.182371154427528381e-01 -3.939710259437561035e-01 -4.149414896965026855e-01 5.474900826811790466e-02 1.721518337726593018e-01 -5.942677706480026245e-02 4.063051193952560425e-02 -5.415492877364158630e-02 4.886046797037124634e-02 1.351627558469772339e-01 1.943519264459609985e-01 2.147278189659118652e-01 2.779601328074932098e-02 -8.733063191175460815e-02 3.038951158523559570e-01 2.499389350414276123e-01
1.864023059606552124e-01 -2.033563517034053802e-02 6.922173500061035156e-02 2.002245634794235229e-01 4.048852249979972839e-02 -2.400529682636260986e-01 2.878965064883232117e-02 -1.232451945543289185e-02 5.099447444081306458e-03 4.191481322050094604e-02 -1.207539066672325134e-01 -8.002775907516479492e-02 -5.854515731334686279e-02 -2.155757099390029907e-01 -2.374181151390075684e-01 2.266166955232620239e-01 6.802031397819519043e-02 9.083680808544158936e-02 -2.950461506843566895e-01 5.256437137722969055e-02 2.560128569602966309e-01 -2.204661369323730469e-01 -2.009649276733398438e-01 3.736159205436706543e-01 1.454766094684600830e-01 3.277950584888458252e-01 8.943913877010345459e-02 8.862380683422088623e-02 -9.267576783895492554e-02 2.188374288380146027e-02 3.348359167575836182e-01 1.298294812440872192e-01
2.774164676666259766e-01 1.409289836883544922e-01 -2.140894345939159393e-02 9.305442124605178833e-02 3.878126442432403564e-01 -1.495623737573623657e-01 -7.889200747013092041e-02 1.757156848907470703e-01 3.095707595348358154e-01 1.037771850824356079e-01 1.680350676178932190e-02 -2.201731950044631958e-01 -6.030383333563804626e-02 3.966492414474487305e-02 -7.079684734344482422e-02 5.170047655701637268e-02 -2.516912519931793213e-01 4.906459245830774307e-03 -1.605176776647567749e-01 -9.805241227149963379e-02 1.033388003706932068e-01 2.072043120861053467e-01 2.416176944971084595e-01 -2.099875807762145996e-01 2.290820926427841187e-01 1.676499694585800171e-01 1.629593968391418457e-01 2.422266751527786255e-01 1.521932780742645264e-01 7.728064805269241333e-02 8.046445250511169434e-02 2.442812770605087280e-01
2.219861298799514771e-01 1.090900227427482605e-01 -1.736087948083877563e-01 -1.356683969497680664e-01 3.994022309780120850e-02 -1.406355202198028564e-01 -2.402180880308151245e-01 -1.017343252897262573e-01 -1.232462674379348755e-01 2.648698091506958008e-01 2.347529307007789612e-02 -1.346142888069152832e-01 1.837916374206542969e-01 -3.075621090829372406e-02 -3.096588850021362305e-01 -1.490660756826400757e-01 -7.475664466619491577e-02 -1.684260517358779907e-01 -2.096713632345199585e-01 3.087330982089042664e-02 1.637038290500640869e-01 -4.563282802700996399e-02 9.403539821505546570e-03 1.570423841476440430e-01 -1.026394963264465332e-01 1.868521273136138916e-01 3.664995133876800537e-01 2.997634708881378174e-01 -2.302654646337032318e-02 -2.319219149649143219e-02 1.179611384868621826e-01 3.562024831771850586e-01
3.477425873279571533e-01 -5.198586732149124146e-02 -9.392756968736648560e-02 1.544782817363739014e-01 1.571732759475708008e-01 -1.039176806807518005e-01 8.005091547966003418e-02 1.197863742709159851e-01 1.470400393009185791e-01 1.341914087533950806e-01 -2.702989280223846436e-01 1.825417280197143555e-01 1.100203674286603928e-02 -9.769974648952484131e-02 -1.329251378774642944e-01 1.934873638674616814e-03 -4.185300171375274658e-01 -2.990854978561401367e-01 -1.876244097948074341e-01 -1.673673465847969055e-02 1.101938560605049133e-01 -7.851216197013854980e-02 1.237396523356437683e-01 -1.463753581047058105e-01 2.773885130882263184e-01 1.826989948749542236e-01 -1.755031794309616089e-01 2.382967025041580200e-01 1.215827018022537231e-01 -2.081602811813354492e-01 4.627747088670730591e-02 2.767230384051799774e-02
3.542909324169158936e-01 -3.885760530829429626e-02 3.822054341435432434e-02 2.180476486682891846e-01 2.525331377983093262e-01 -8.348786830902099609e-02 8.294240385293960571e-02 -6.955543160438537598e-02 1.527975648641586304e-01 1.111311465501785278e-01 -4.446002095937728882e-02 -3.160150647163391113e-01 6.309086084365844727e-02 -2.656072378158569336e-01 -8.699450641870498657e-02 -1.140340119600296021e-01 -1.611577421426773071e-01 -2.573578059673309326e-01 -1.834638118743896484e-01 -1.447006613016128540e-01 -7.907427847385406494e-02 8.873850107192993164e-03 3.358843028545379639e-01 1.144741252064704895e-01 7.392689585685729980e-02 1.810901463031768799e-01 -1.361386328935623169e-01 3.922335207462310791e-01 -1.229764819145202637e-01 1.629496365785598755e-02 1.167119387537240982e-02 6.034936755895614624e-02
9.907498955726623535e-02 2.142318487167358398e-01 -2.840326428413391113e-01 7.315526902675628662e-02 1.341909617185592651e-01 -2.809060364961624146e-02 1.834006793797016144e-02 2.068151831626892090e-01 -1.523114442825317383e-01 2.448704242706298828e-01 3.853477537631988525e-02 -2.367389798164367676e-01 9.840547293424606323e-02 -3.203217685222625732e-01 1.687765121459960938e-02 2.568053901195526123e-01 -3.618995547294616699e-01 -8.781919255852699280e-03 -2.835802435874938965e-01 -8.529471606016159058e-02 -1.884955018758773804e-01 -2.259435877203941345e-02 7.816258817911148071e-02 3.909815847873687744e-01 -8.730114996433258057e-02 -6.517657637596130371e-02 5.584581196308135986e-02 6.234633550047874451e-02 -1.192029267549514771e-01 7.990022748708724976e-02 1.486230641603469849e-01 4.274830967187881470e-02
3.261152207851409912e-01 1.543509960174560547e-01 -6.073051691055297852e-02 2.290037423372268677e-01 2.235321551561355591e-01 2.294186651706695557e-01 -5.845205113291740417e-02 -2.458124794065952301e-02 2.501437366008758545e-01 2.143971174955368042e-01 -9.636785089969635010e-02 -1.520706713199615479e-01 5.969246476888656616e-02 -9.211412817239761353e-02 -1.160558536648750305e-01 -1.943231970071792603e-01 -2.066863775253295898e-01 -3.627002239227294922e-01 -2.238473743200302124e-01 -1.831413209438323975e-01 -3.933320939540863037e-02 1.393226832151412964e-01 2.002502083778381348e-01 -3.107723593711853027e-02 1.007520109415054321e-01 -4.827574640512466431e-02 3.777248039841651917e-02 2.984683811664581299e-01 -1.951662898063659668e-01 1.417522579431533813e-01 1.446188986301422119e-01 2.848959155380725861e-02
-6.351679563522338867e-02 -1.637721061706542969e-02 -1.330146044492721558e-01 5.339182540774345398e-02 1.974577456712722778e-01 -8.586354553699493408e-02 2.586293593049049377e-02 1.698705703020095825e-01 2.393035590648651123e-01 3.870570659637451172e-01 -3.039452712982892990e-03 2.598966099321842194e-02 1.476578861474990845e-01 -1.276466697454452515e-01 -4.066730141639709473e-01 1.007836908102035522e-01 -4.466991871595382690e-02 -6.790292263031005859e-02 -1.442072987556457520e-01 -1.149533390998840332e-01 3.464357554912567139e-02 -3.322371840476989746e-02 -1.796532720327377319e-01 6.229665502905845642e-02 9.973639249801635742e-02 1.944943368434906006e-01 4.150266051292419434e-01 4.362174496054649353e-02 -4.872730001807212830e-02 2.129045128822326660e-01 3.289096057415008545e-01 -1.448446065187454224e-01
-2.064934931695461273e-02 -1.363103184849023819e-02 6.710505485534667969e-02 -9.762325882911682129e-02 3.806612268090248108e-02 -2.462540864944458008e-01 -5.001101270318031311e-02 1.815822720527648926e-01 1.339922547340393066e-01 3.627930879592895508e-01 2.505844235420227051e-01 9.014674276113510132e-02 2.537144422531127930e-01 -1.063067689538002014e-01 -2.189461886882781982e-01 5.308507382869720459e-02 -3.232283890247344971e-01 -2.867091894149780273e-01 2.522419951856136322e-02 8.496835082769393921e-02 1.119757164269685745e-02 6.127601955085992813e-03 -1.535468995571136475e-01 6.784844398498535156e-02 -1.371788382530212402e-01 2.554597258567810059e-01 4.057303071022033691e-03 2.299489453434944153e-02 -7.450857013463973999e-02 -4.863668605685234070e-02 4.744581282138824463e-01 1.853475905954837799e-02
-1.052846945822238922e-02 -5.058195814490318298e-02 -2.093397229909896851e-01 -1.373223513364791870e-01 5.906624719500541687e-02 -1.430709064006805420e-01 9.525645524263381958e-02 2.761561572551727295e-01 -1.404810398817062378e-01 1.641696542501449585e-01 -1.022885590791702271e-01 3.997599706053733826e-02 2.062543183565139771e-01 -3.585388362407684326e-01 -1.716210395097732544e-01 3.035028576850891113e-01 -1.494739800691604614e-01 -7.782405614852905273e-02 -2.911657392978668213e-01 4.065034911036491394e-02 1.577745191752910614e-02 7.301153987646102905e-02 -7.912438362836837769e-02 -1.323119550943374634e-01 8.016574382781982422e-02 3.237773776054382324e-01 6.854616105556488037e-02 2.407086789608001709e-01 -1.857026517391204834e-01 -1.040767729282379150e-01 3.109112977981567383e-01 1.178691759705543518e-01
1.855099946260452271e-01 1.157790273427963257e-01 -1.077240109443664551e-01 1.286083757877349854e-01 1.069343164563179016e-01 -1.971577554941177368e-01 -1.028199270367622375e-01 -1.074969619512557983e-01 4.542190581560134888e-03 2.373706996440887451e-01 -1.005945801734924316e-01 5.459479987621307373e-02 -7.147568464279174805e-02 -1.063245385885238647e-01 -2.798881232738494873e-01 9.304030984640121460e-02 -4.769255518913269043e-01 -1.893208473920822144e-01 -2.661572098731994629e-01 1.698151975870132446e-01 6.661572027951478958e-03 -1.874568909406661987e-01 2.694764733314514160e-01 2.039819508790969849e-01 5.147688835859298706e-02 3.356480896472930908e-01 -1.478848308324813843e-01 -1.022505909204483032e-01 9.413447976112365723e-02 -8.502352982759475708e-02 -5.039174482226371765e-02 8.838865906000137329e-03
2.345506101846694946e-01 -1.076148450374603271e-01 4.942663013935089111e-02 8.691884577274322510e-02 2.374387085437774658e-01 -7.694824039936065674e-02 3.175136446952819824e-01 2.575100399553775787e-02 1.555775851011276245e-01 4.611226171255111694e-02 1.049872115254402161e-01 1.525831967592239380e-01 -1.250498294830322266e-01 2.476116642355918884e-02 -2.049360573291778564e-01 8.645406365394592285e-02 -2.898212075233459473e-01 -7.464329898357391357e-02 -2.437990605831146240e-01 -6.020845845341682434e-02 7.804363965988159180e-02 -4.595104157924652100e-01 -9.551631659269332886e-02 1.769123673439025879e-01 6.500449031591415405e-03 3.431614339351654053e-01 1.209793984889984131e-01 8.691539615392684937e-02 -7.269132882356643677e-02 1.662090867757797241e-01 1.171708181500434875e-01 1.906539648771286011e-01
2.947107553482055664e-01 -1.957537382841110229e-01 -6.202574819326400757e-02 1.576340496540069580e-01 -1.030966043472290039e-01 -3.083221018314361572e-01 -1.179879084229469299e-01 4.778935760259628296e-02 9.728738665580749512e-02 7.188929617404937744e-02 -1.121832951903343201e-01 -1.474651694297790527e-01 -7.999292761087417603e-02 -1.960032135248184204e-01 -3.815544247627258301e-01 1.597680747509002686e-01 -1.008953303098678589e-01 1.262644976377487183e-01 -1.068129837512969971e-01 2.046477235853672028e-02 1.084109544754028320e-01 -2.485946565866470337e-01 7.566785812377929688e-02 1.652545928955078125e-01 3.165830969810485840e-01 2.933493554592132568e-01 9.847984462976455688e-02 3.737825900316238403e-02 -1.335164159536361694e-01 1.538234055042266846e-01 2.752427458763122559e-01 -1.364020351320505142e-02
-7.618083804845809937e-02 3.765732049942016602e-02 -7.168189436197280884e-02 -2.015437483787536621e-01 4.897613078355789185e-02 2.292583324015140533e-02 -3.005222380161285400e-01 2.496830932796001434e-02 -3.192370384931564331e-02 9.929694980382919312e-02 -7.138316333293914795e-02 5.602675024420022964e-03 4.536120966076850891e-02 1.751234829425811768e-01 -2.846869826316833496e-01 -1.284592896699905396e-01 -3.607570230960845947e-01 -2.935627102851867676e-01 -2.241461426019668579e-01 -2.194877713918685913e-02 1.610960662364959717e-01 -4.645153880119323730e-02 -1.524777114391326904e-01 2.494779527187347412e-01 -6.199774518609046936e-02 1.888457089662551880e-01 2.906599640846252441e-01 3.357065618038177490e-01 1.663975715637207031e-01 -1.478828042745590210e-01 1.092306450009346008e-01 1.674963980913162231e-01
8.880170434713363647e-02 1.952110677957534790e-01 -1.070862263441085815e-02 1.100202426314353943e-01 7.930709421634674072e-02 2.717548236250877380e-02 -4.550481587648391724e-02 5.977783352136611938e-02 -4.323143884539604187e-02 7.900776714086532593e-02 3.612788766622543335e-02 -2.527518868446350098e-01 3.460312187671661377e-01 -1.253838986158370972e-01 3.030731156468391418e-02 -7.327468693256378174e-02 -1.671576797962188721e-01 6.429962068796157837e-02 -1.405189633369445801e-01 2.730235084891319275e-02 -1.149307116866111755e-01 -9.704072773456573486e-02 2.020596414804458618e-01 4.670096039772033691e-01 1.319416016340255737e-01 2.891851961612701416e-01 -2.697221636772155762e-01 2.799139022827148438e-01 -2.355089783668518066e-01 -1.153358072042465210e-02 1.389952749013900757e-01 2.299874573945999146e-01
4.465337991714477539e-01 -7.198225706815719604e-02 2.862516939640045166e-01 2.638917267322540283e-01 2.249041944742202759e-01 -1.510210931301116943e-01 1.449308991432189941e-01 1.060856357216835022e-01 1.054381579160690308e-01 8.262120187282562256e-02 -1.478162407875061035e-01 1.263996809720993042e-01 2.656894922256469727e-01 -1.879131197929382324e-01 -1.898529976606369019e-01 1.414029747247695923e-01 -9.105681627988815308e-02 -1.286928057670593262e-01 -8.857718110084533691e-02 4.035431891679763794e-02 2.034011632204055786e-01 5.840985104441642761e-02 -8.791855722665786743e-02 3.032832443714141846e-01 5.580948293209075928e-02 1.812801510095596313e-01 6.338535249233245850e-02 2.697958052158355713e-01 1.060035601258277893e-01 6.184478849172592163e-02 1.169829219579696655e-01 1.161137688905000687e-02
2.890039384365081787e-01 5.780180543661117554e-02 -1.543145775794982910e-01 1.889316588640213013e-01 2.188144177198410034e-01 2.371366024017333984e-01 1.839435845613479614e-01 -1.803793013095855713e-02 2.650062181055545807e-02 -4.289410263299942017e-02 -1.704218983650207520e-01 9.370230883359909058e-02 1.852932423353195190e-01 9.892795979976654053e-02 1.515337848104536533e-03 -1.873759627342224121e-01 -2.722729742527008057e-01 -2.337070181965827942e-02 -2.766892611980438232e-01 -7.608012761920690536e-03 2.202510237693786621e-01 3.134824708104133606e-02 2.656764388084411621e-01 1.594309061765670776e-01 1.497646272182464600e-01 3.198951780796051025e-01 -5.538416653871536255e-02 1.895349621772766113e-01 1.096949726343154907e-01 1.024532988667488098e-01 3.063929975032806396e-01 1.371365934610366821e-01
4.083764851093292236e-01 7.791614532470703125e-02 -1.351894140243530273e-01 4.058170132339000702e-03 5.182060971856117249e-02 1.767484992742538452e-01 1.573946475982666016e-01 8.392032980918884277e-02 1.468240916728973389e-01 3.768854960799217224e-02 -2.812466919422149658e-01 1.080277785658836365e-01 1.703827530145645142e-01 1.408966928720474243e-01 -1.880868710577487946e-02 -2.709225416183471680e-01 -2.135919779539108276e-01 7.965907454490661621e-02 -2.877934873104095459e-01 -5.052615329623222351e-02 1.944623887538909912e-01 -1.294488757848739624e-01 1.155717447400093079e-01 1.080590263009071350e-01 2.097768038511276245e-01 2.796171307563781738e-01 -7.045657187700271606e-02 2.665783166885375977e-01 -1.574279367923736572e-02 -3.594425320625305176e-02 1.663910746574401855e-01 2.496890723705291748e-01
4.532696306705474854e-02 5.600612983107566833e-02 -2.374836206436157227e-01 6.169758737087249756e-02 1.534412354230880737e-01 -1.479061692953109741e-01 -2.230594605207443237e-01 2.812995612621307373e-01 1.007224917411804199e-01 1.093204319477081299e-01 2.629492431879043579e-02 -1.236807778477668762e-01 3.354172036051750183e-02 -3.559055030345916748e-01 7.040420919656753540e-02 2.954778075218200684e-01 -1.852247864007949829e-01 -9.073487669229507446e-02 -1.546398401260375977e-01 -3.350732624530792236e-01 -8.614004589617252350e-03 -1.217439547181129456e-01 -1.798605620861053467e-01 3.762636482715606689e-01 1.148859187960624695e-01 6.238725408911705017e-02 2.576152980327606201e-01 -3.591004759073257446e-02 1.105286478996276855e-01 1.516913473606109619e-01 9.351836144924163818e-02 7.674069702625274658e-02
2.335128784179687500e-01 2.836793363094329834e-01 -1.056286990642547607e-01 1.546898111701011658e-02 1.474429517984390259e-01 -1.456319540739059448e-01 1.100460812449455261e-01 1.313581019639968872e-01 1.900296658277511597e-01 7.280293852090835571e-02 -4.567255824804306030e-02 -1.105416491627693176e-01 -2.138267159461975098e-01 1.667210012674331665e-01 -2.509054541587829590e-01 6.468719989061355591e-02 -2.893436253070831299e-01 -9.676270931959152222e-02 -2.576917111873626709e-01 9.204552322626113892e-02 1.678662598133087158e-01 -3.442214727401733398e-01 3.742704540491104126e-02 4.874880611896514893e-02 2.046213895082473755e-01 1.934670060873031616e-01 -5.798769369721412659e-02 6.738659739494323730e-02 -3.307934105396270752e-01 -1.646520197391510010e-02 1.458779573440551758e-01 2.198445349931716919e-01
2.205886840820312500e-01 1.239350438117980957e-02 -1.971643120050430298e-01 9.624332189559936523e-02 2.873199582099914551e-01 -2.454351335763931274e-01 6.116611137986183167e-02 7.162234932184219360e-02 6.159416213631629944e-02 2.026827037334442139e-01 1.257904469966888428e-01 -2.151603624224662781e-02 -1.565857827663421631e-01 1.475241631269454956e-01 -4.207892119884490967e-01 3.220870345830917358e-02 -4.264575839042663574e-01 -8.707201480865478516e-02 -1.731075495481491089e-01 1.415755897760391235e-01 2.092058658599853516e-01 -1.990212798118591309e-01 4.591427370905876160e-02 -1.302347169257700443e-03 2.864385545253753662e-01 1.673528552055358887e-01 2.632874622941017151e-02 -1.118243187665939331e-01 -1.322267353534698486e-01 -4.717922769486904144e-03 1.165816560387611389e-02 2.571635181084275246e-03
2.956178188323974609e-01 7.841526716947555542e-02 -1.035267263650894165e-01 -1.074393689632415771e-01 1.652443706989288330e-01 -6.612993031740188599e-02 -8.813174068927764893e-02 3.220272362232208252e-01 -2.206553965806961060e-01 1.676100045442581177e-01 -8.850831538438796997e-02 -1.672904789447784424e-01 4.531994089484214783e-02 2.213216722011566162e-01 -2.554657161235809326e-01 -1.034262776374816895e-01 2.223947644233703613e-01 -1.430394053459167480e-01 -1.845478415489196777e-01 1.831563748419284821e-02 -3.838029876351356506e-02 -3.664058819413185120e-02 5.891668424010276794e-02 4.276003688573837280e-02 3.679610192775726318e-01 8.657009899616241455e-02 2.224424481391906738e-01 1.271713823080062866e-01 -3.141505271196365356e-02 -1.419701874256134033e-01 3.850267529487609863e-01 1.053315997123718262e-01
7.353226095438003540e-02 1.728326641023159027e-02 1.277286410331726074e-01 -9.350565075874328613e-02 -7.869222760200500488e-02 -2.282462641596794128e-02 -8.547820150852203369e-03 -4.022787883877754211e-02 -2.032827287912368774e-01 2.556983828544616699e-01 -3.665186092257499695e-02 2.201540321111679077e-01 2.156336158514022827e-01 -6.332707405090332031e-02 -3.970729410648345947e-01 -1.182502359151840210e-01 -1.751368194818496704e-01 -3.834532499313354492e-01 -2.136714905500411987e-01 9.536860138177871704e-02 -1.487533678300678730e-03 1.905339956283569336e-02 1.839895248413085938e-01 2.552700638771057129e-01 3.527251631021499634e-02 -3.237856319174170494e-03 9.122419171035289764e-03 1.616122275590896606e-01 -1.338431537151336670e-01 2.741410136222839355e-01 3.401499092578887939e-01 1.187049001455307007e-01
2.042700648307800293e-01 1.146928742527961731e-01 3.804237581789493561e-03 -9.915512986481189728e-03 4.772217571735382080e-02 -2.944535911083221436e-01 -3.072878718376159668e-01 2.711899280548095703e-01 8.451858162879943848e-02 9.933982044458389282e-02 -1.365695148706436157e-01 9.471539407968521118e-02 3.043622374534606934e-01 6.662145256996154785e-02 1.437432616949081421e-01 4.718406870961189270e-02 -8.529309183359146118e-02 -1.058458238840103149e-01 -5.115953087806701660e-02 -3.289722502231597900e-01 8.054040372371673584e-02 -2.839957475662231445e-01 -3.182705864310264587e-02 2.258731126785278320e-01 -9.509359300136566162e-02 2.939167320728302002e-01 1.767168939113616943e-01 -7.097295671701431274e-02 7.892885804176330566e-02 3.056367933750152588e-01 1.464460343122482300e-01 -4.672076925635337830e-02
2.794429957866668701e-01 2.240288555622100830e-01 -2.235916405916213989e-01 1.495498567819595337e-01 -1.395810768008232117e-02 -6.438718736171722412e-02 5.070459842681884766e-02 9.682705253362655640e-02 -3.769569844007492065e-02 1.256525069475173950e-01 1.295780092477798462e-01 -1.491513550281524658e-01 1.893683224916458130e-01 -1.658082604408264160e-01 3.589616715908050537e-02 1.011637076735496521e-01 -4.224866628646850586e-01 1.948845572769641876e-02 -1.834428012371063232e-01 1.581884473562240601e-01 1.043414324522018433e-02 -2.304286658763885498e-01 2.139223217964172363e-01 3.021035492420196533e-01 2.594361007213592529e-01 -1.183525174856185913e-01 2.107883393764495850e-01 4.176705144345760345e-03 -6.831566244363784790e-02 2.937243580818176270e-01 8.330960571765899658e-02 -2.292509749531745911e-02
5.733892321586608887e-02 1.017061397433280945e-01 1.093560159206390381e-01 3.641239181160926819e-02 1.073591485619544983e-01 -7.439956814050674438e-02 1.934054121375083923e-02 3.306549787521362305e-01 -5.711528286337852478e-02 1.158246174454689026e-01 2.992633357644081116e-02 -8.767368644475936890e-02 2.252470254898071289e-01 -1.206062957644462585e-01 -2.436015158891677856e-01 5.047748237848281860e-02 -1.068419739603996277e-01 -2.086529135704040527e-01 -9.321247786283493042e-02 -3.278771936893463135e-01 -1.045242510735988617e-02 -2.097843028604984283e-02 2.277405746281147003e-02 3.851293027400970459e-02 -6.054959446191787720e-02 3.083387911319732666e-01 -7.789553701877593994e-02 -1.489445380866527557e-02 -5.193353891372680664e-01 -1.058492735028266907e-01 3.541786968708038330e-01 9.383354336023330688e-02
1.739307940006256104e-01 -4.770280048251152039e-02 -3.041390180587768555e-01 4.578369855880737305e-02 3.730512037873268127e-02 1.242277305573225021e-02 1.635564714670181274e-01 1.447000503540039062e-01 2.634087502956390381e-01 1.345754563808441162e-01 1.054848730564117432e-01 -1.080402135848999023e-01 -8.441433310508728027e-02 1.809579879045486450e-01 -2.384280413389205933e-01 1.644802838563919067e-01 -3.065496981143951416e-01 -4.402787983417510986e-02 -3.009779155254364014e-01 4.264492914080619812e-02 2.857783138751983643e-01 -3.410331010818481445e-01 4.378547519445419312e-02 6.933137774467468262e-02 1.931576989591121674e-02 2.720645666122436523e-01 4.763344302773475647e-02 9.937424957752227783e-02 -2.949787080287933350e-01 -8.827270567417144775e-02 -1.142036169767379761e-01 4.664244875311851501e-02
3.482713699340820312e-01 7.372752577066421509e-02 -2.374288290739059448e-01 -7.479591667652130127e-02 -1.078356206417083740e-01 -2.206945568323135376e-01 -1.768886744976043701e-01 9.377903491258621216e-02 7.069973647594451904e-02 3.257050812244415283e-01 -2.359966933727264404e-01 -1.413662880659103394e-01 2.334455214440822601e-02 3.127154195681214333e-03 -7.782021164894104004e-02 2.617368698120117188e-01 -8.402565866708755493e-02 1.051796674728393555e-01 3.503207489848136902e-02 1.243445649743080139e-01 1.908210068941116333e-01 5.398119986057281494e-02 7.022528350353240967e-02 1.744677126407623291e-02 1.359124183654785156e-01 4.689067602157592773e-01 -2.346045896410942078e-02 1.591195017099380493e-01 -3.573792800307273865e-02 1.105354055762290955e-01 3.005465567111968994e-01 -3.993362933397293091e-02
8.817882090806961060e-02 1.879408210515975952e-01 -5.660040769726037979e-03 1.744997203350067139e-01 -8.118899166584014893e-02 -1.328115314245223999e-01 5.625911429524421692e-02 2.689712941646575928e-01 1.003156043589115143e-02 2.008918076753616333e-01 -1.473996341228485107e-01 2.255309969186782837e-01 1.215277016162872314e-01 -6.901258975267410278e-02 -1.316241621971130371e-01 -8.328618854284286499e-02 -2.031958550214767456e-01 -4.765839502215385437e-02 -2.738759219646453857e-01 -1.873790919780731201e-01 2.521465420722961426e-01 5.049983412027359009e-02 2.536611557006835938e-01 -1.119572296738624573e-01 -1.829399168491363525e-01 3.221003115177154541e-01 3.596881031990051270e-01 1.933108270168304443e-01 7.402013987302780151e-02 3.006653860211372375e-02 -2.031105458736419678e-01 -1.468152850866317749e-01
2.455681264400482178e-01 1.502885520458221436e-01 1.449757441878318787e-02 -5.053992569446563721e-02 -2.159588932991027832e-01 -3.151707351207733154e-01 2.458006702363491058e-02 8.656657487154006958e-02 2.552400110289454460e-03 1.514791250228881836e-01 1.194619387388229370e-01 -1.738953441381454468e-01 1.164729148149490356e-01 -1.303654164075851440e-01 -1.262983083724975586e-01 -9.888505190610885620e-02 -2.370558232069015503e-01 6.013259757310152054e-03 5.509012937545776367e-02 -3.276067078113555908e-01 2.283021509647369385e-01 2.695212960243225098e-01 -1.067144945263862610e-01 4.948421940207481384e-02 6.080587208271026611e-02 2.679730057716369629e-01 7.549715042114257812e-02 4.054608643054962158e-01 -2.161680608987808228e-01 6.457298249006271362e-02 1.309217512607574463e-01 -1.329871863126754761e-01
-5.015572160482406616e-02 -5.110974982380867004e-02 -1.024038642644882202e-01 2.973021864891052246e-01 1.452196668833494186e-02 -1.272230148315429688e-01 -4.709654301404953003e-02 2.882719337940216064e-01 9.615580737590789795e-02 1.989289373159408569e-01 -1.510483771562576294e-01 2.199005335569381714e-01 2.766706049442291260e-01 -9.438109397888183594e-02 -1.699511557817459106e-01 -3.032642975449562073e-02 -1.645865440368652344e-01 -1.140546426177024841e-01 -1.097760796546936035e-01 -1.214914470911026001e-01 2.256924211978912354e-01 4.236361384391784668e-02 -1.781527251005172729e-01 2.005460709333419800e-01 1.464264988899230957e-01 7.232658565044403076e-02 2.416663616895675659e-01 -5.000331997871398926e-02 -1.000924631953239441e-01 2.346528321504592896e-01 4.622387290000915527e-01 -3.341490030288696289e-02
-7.607313245534896851e-02 1.968479752540588379e-01 -5.734484270215034485e-02 -9.024121612310409546e-02 -1.044795066118240356e-01 -6.710089743137359619e-02 -6.203251704573631287e-02 -3.656623885035514832e-02 -2.576554715633392334e-01 3.271966278553009033e-01 8.227451145648956299e-02 2.510735094547271729e-01 8.007828146219253540e-02 -1.886936463415622711e-02 -1.630304753780364990e-01 1.341517865657806396e-01 -3.179475069046020508e-01 -2.117409706115722656e-01 -1.788139343261718750e-01 2.467088699340820312e-01 -4.065782204270362854e-02 -9.452968090772628784e-02 -6.155868992209434509e-03 2.801326215267181396e-01 9.922144934535026550e-03 2.399994730949401855e-01 2.766726315021514893e-01 3.989097103476524353e-02 -5.421636253595352173e-02 -5.480989348143339157e-03 3.975285291671752930e-01 6.427881121635437012e-02
-5.172004923224449158e-03 -1.127790659666061401e-01 -8.810762315988540649e-02 -4.986483976244926453e-02 3.161062598228454590e-01 -7.076903432607650757e-02 -2.105291187763214111e-01 -6.153446622192859650e-03 7.453280687332153320e-02 1.195981055498123169e-01 -5.128896608948707581e-02 -3.330631181597709656e-02 2.564587816596031189e-02 -3.186899051070213318e-02 -1.853112727403640747e-01 -1.769364923238754272e-01 -1.659858822822570801e-01 -1.214729845523834229e-01 -2.665872573852539062e-01 -1.214798241853713989e-01 9.149205684661865234e-02 3.776401281356811523e-02 -1.522938460111618042e-01 3.791719973087310791e-01 -2.546072192490100861e-02 2.584675252437591553e-01 2.472632676362991333e-01 3.299774527549743652e-01 -4.895016551017761230e-02 1.002669427543878555e-02 6.533356010913848877e-02 4.331930279731750488e-01
8.895041793584823608e-02 2.357905805110931396e-01 -5.224152281880378723e-02 1.227663010358810425e-01 -1.475131213665008545e-01 -2.588123083114624023e-01 -2.363039255142211914e-01 3.860057145357131958e-02 -1.343236118555068970e-02 2.547646760940551758e-01 -2.689372003078460693e-01 -1.548164188861846924e-01 2.422845549881458282e-02 -1.843820698559284210e-02 -3.801397979259490967e-01 -1.670915037393569946e-01 -2.348743565380573273e-02 -2.540979385375976562e-01 -1.200252771377563477e-01 -9.825121611356735229e-02 1.819855421781539917e-01 8.420538902282714844e-02 -8.213577419519424438e-02 1.933167278766632080e-01 9.846577048301696777e-02 2.457792907953262329e-01 2.514797747135162354e-01 1.855304688215255737e-01 7.113245129585266113e-02 1.519931363873183727e-03 1.519078463315963745e-01 2.616757452487945557e-01
3.361216187477111816e-01 6.746096909046173096e-02 -6.535595655441284180e-02 2.860102057456970215e-01 2.787822484970092773e-01 -1.039684787392616272e-01 -1.507924348115921021e-01 2.451887130737304688e-01 -2.202010154724121094e-01 -1.312832683324813843e-01 4.946809262037277222e-02 -6.454828381538391113e-02 -1.443841587752103806e-02 -5.253027006983757019e-02 1.530098170042037964e-01 5.216015037149190903e-03 -3.882216513156890869e-01 8.408609032630920410e-02 -2.353607714176177979e-01 -1.615827232599258423e-01 1.189874135889112949e-03 -1.262607425451278687e-01 2.830539941787719727e-01 1.822355836629867554e-01 6.252502556890249252e-03 3.704548999667167664e-02 2.786879539489746094e-01 2.146246582269668579e-01 -1.147585883736610413e-01 4.896439611911773682e-02 8.481471240520477295e-02 9.901117533445358276e-02
3.709510266780853271e-01 -6.258823722600936890e-02 -2.425772994756698608e-01 6.860278546810150146e-03 4.116718471050262451e-02 1.591035723686218262e-01 8.196565508842468262e-02 2.580729722976684570e-01 -2.653613314032554626e-02 1.058874875307083130e-01 -1.301531195640563965e-01 -7.375874370336532593e-02 -7.522115856409072876e-02 9.059455245733261108e-02 -1.459183730185031891e-02 -1.334681063890457153e-01 -1.979218274354934692e-01 1.261765807867050171e-01 -3.636276125907897949e-01 1.868910901248455048e-02 7.261952757835388184e-02 6.246958673000335693e-02 4.107075631618499756e-01 9.362803399562835693e-02 1.424719393253326416e-01 1.863108873367309570e-01 2.843643426895141602e-01 2.021548151969909668e-01 -8.121351897716522217e-02 1.503033787012100220e-01 1.183575466275215149e-01 1.970888078212738037e-01
3.261148631572723389e-01 -8.499639481306076050e-02 9.527564048767089844e-02 3.448825478553771973e-01 7.672816514968872070e-02 -2.206634497269988060e-03 8.801783621311187744e-02 1.994314789772033691e-01 1.676226109266281128e-01 2.720814198255538940e-02 1.482170075178146362e-01 -2.162569761276245117e-01 -4.388218000531196594e-02 -3.250339999794960022e-02 -2.773247957229614258e-01 4.428307339549064636e-02 -5.600044038146734238e-03 5.314155295491218567e-02 -1.778308302164077759e-01 1.842855811119079590e-01 3.366097509860992432e-01 -2.890397906303405762e-01 -4.920285940170288086e-02 1.867341399192810059e-01 4.982400685548782349e-02 2.969671487808227539e-01 4.006028175354003906e-02 2.072427980601787567e-02 -8.903556317090988159e-02 1.200734972953796387e-01 3.143710792064666748e-01 9.541835635900497437e-02
7.850398868322372437e-02 7.713229209184646606e-02 1.056952029466629028e-01 2.883619368076324463e-01 2.842919230461120605e-01 -2.851954996585845947e-01 2.794143743813037872e-02 2.018621563911437988e-01 9.263285994529724121e-02 1.610933989286422729e-01 -1.138075813651084900e-01 2.578921616077423096e-01 3.146218061447143555e-01 4.783178493380546570e-02 6.433166563510894775e-02 -1.715602725744247437e-01 -2.850960791110992432e-01 1.097123846411705017e-01 -2.089728266000747681e-01 -2.649748623371124268e-01 1.301636844873428345e-01 -1.117698475718498230e-01 9.659782797098159790e-02 6.833655759692192078e-03 1.511365026235580444e-01 1.774047017097473145e-01 2.016557753086090088e-01 1.765259802341461182e-01 1.611010134220123291e-01 1.939838379621505737e-01 3.917622566223144531e-02 6.138038635253906250e-02
2.948062419891357422e-01 -1.191750168800354004e-02 1.127716749906539917e-01 -2.717819996178150177e-02 2.014068812131881714e-01 1.701402664184570312e-01 7.676915079355239868e-02 1.601602435111999512e-01 5.857000127434730530e-02 1.426811218261718750e-01 -9.998368471860885620e-02 -1.836190372705459595e-02 1.928367912769317627e-01 -1.974998712539672852e-01 9.714390337467193604e-02 -1.648559793829917908e-02 -2.344925552606582642e-01 1.041615307331085205e-01 -4.178117215633392334e-01 2.924019237980246544e-03 -2.478942461311817169e-02 -1.192477159202098846e-02 3.497652411460876465e-01 2.554095387458801270e-01 2.921930253505706787e-01 2.425904870033264160e-01 6.923484150320291519e-03 1.473140269517898560e-01 -1.542379409074783325e-01 7.083011418581008911e-02 1.374359428882598877e-01 1.897406727075576782e-01
2.025457173585891724e-01 4.075140506029129028e-02 2.705845050513744354e-02 -2.558779530227184296e-02 9.657574445009231567e-02 1.323963254690170288e-01 2.395710349082946777e-01 7.249629497528076172e-02 6.911218166351318359e-02 3.744619712233543396e-02 -2.624721527099609375e-01 2.443517148494720459e-01 2.686283290386199951e-01 -8.305660635232925415e-02 1.127106230705976486e-02 -2.067984640598297119e-01 -3.187853395938873291e-01 3.436472266912460327e-02 -2.465253770351409912e-01 -7.600548863410949707e-02 2.204996049404144287e-01 -1.060977503657341003e-01 2.281473726034164429e-01 3.859233260154724121e-01 1.715878397226333618e-01 1.702948510646820068e-01 -8.599543012678623199e-03 2.807837724685668945e-01 -2.200279198586940765e-02 -1.359692215919494629e-02 2.023379802703857422e-01 2.245699428021907806e-02
2.748794853687286377e-01 2.482937872409820557e-01 -6.667163223028182983e-02 2.399206459522247314e-01 1.754280477762222290e-01 -1.810117624700069427e-02 1.479934602975845337e-01 1.235183775424957275e-01 1.940246671438217163e-01 1.859818547964096069e-01 -1.507018506526947021e-01 -1.013172268867492676e-01 8.814924955368041992e-02 -1.319965273141860962e-01 -1.457640379667282104e-01 -2.662069797515869141e-01 -3.635033965110778809e-01 1.049191430211067200e-01 -1.499956548213958740e-01 -8.965037763118743896e-03 1.510567814111709595e-01 -1.925818771123886108e-01 3.064480423927307129e-01 -1.097989901900291443e-01 3.052248656749725342e-01 1.476616859436035156e-01 6.021081004291772842e-03 5.251076072454452515e-02 -1.167923957109451294e-01 1.575339138507843018e-01 -6.175861135125160217e-02 1.355717182159423828e-01
-2.800026163458824158e-02 8.973108977079391479e-02 -1.898521333932876587e-01 -4.385267570614814758e-02 3.425057232379913330e-01 -6.512285023927688599e-02 -1.708776503801345825e-01 -2.278655022382736206e-02 1.738391667604446411e-01 5.112319588661193848e-01 5.831496790051460266e-02 -1.774004846811294556e-02 1.106624379754066467e-01 -4.116504266858100891e-02 -8.419675752520561218e-03 1.274653151631355286e-02 -5.504030734300613403e-02 -2.835489064455032349e-02 -5.574126169085502625e-02 -4.056940227746963501e-02 1.593281747773289680e-03 -7.031396031379699707e-02 6.164626032114028931e-02 4.049518331885337830e-02 -1.441850978881120682e-02 4.442261755466461182e-01 4.038436114788055420e-01 1.971998661756515503e-01 -5.545645952224731445e-02 -1.199851185083389282e-01 2.167229354381561279e-01 -9.759260714054107666e-02
2.654173076152801514e-01 7.388099282979965210e-02 5.181251466274261475e-02 1.974989660084247589e-02 2.319167107343673706e-01 2.819243073463439941e-02 -7.549295574426651001e-02 1.214713975787162781e-02 2.553009092807769775e-01 1.857409328222274780e-01 -1.925593912601470947e-01 -3.399948179721832275e-01 1.680623441934585571e-01 -1.982825696468353271e-01 6.239522248506546021e-02 5.949747189879417419e-02 -8.207748830318450928e-02 -2.576077282428741455e-01 -1.791764646768569946e-01 -5.559525638818740845e-02 -2.066865190863609314e-02 1.394376158714294434e-01 2.530552148818969727e-01 2.560174278914928436e-02 2.898791730403900146e-01 -1.238544937223196030e-02 2.492150515317916870e-01 3.132205605506896973e-01 -2.701067626476287842e-01 2.868909947574138641e-02 1.295769959688186646e-01 7.362335175275802612e-02
2.887838780879974365e-01 -2.473701387643814087e-01 -1.770012080669403076e-01 -3.026962578296661377e-01 4.575518146157264709e-02 -1.914129853248596191e-01 -1.521635651588439941e-01 2.601383626461029053e-01 -8.170747011899948120e-02 3.693793714046478271e-02 1.258455365896224976e-01 -1.325090527534484863e-01 1.744795441627502441e-01 -1.162784323096275330e-01 3.389745205640792847e-02 -1.700728759169578552e-02 -2.228552699089050293e-01 -1.897200569510459900e-02 -4.414857923984527588e-02 -1.651886105537414551e-01 5.633612871170043945e-01 1.548820268362760544e-02 -2.283816412091255188e-02 -8.176229894161224365e-02 1.078637167811393738e-01 2.962973415851593018e-01 6.402446329593658447e-02 7.033143937587738037e-02 -5.213450640439987183e-03 4.965224862098693848e-02 3.056721203029155731e-02 8.842414245009422302e-03
2.142532318830490112e-01 -1.104204282164573669e-01 3.258635103702545166e-01 5.851889774203300476e-02 2.773139476776123047e-01 -1.462698727846145630e-01 -1.325751990079879761e-01 8.350778371095657349e-02 -8.251580595970153809e-02 -5.537249892950057983e-02 2.590446174144744873e-01 1.954762935638427734e-01 2.140933573246002197e-01 -1.096759829670190811e-02 -1.809460222721099854e-01 -6.588934361934661865e-02 -3.496751189231872559e-01 -3.309979438781738281e-01 -2.159352302551269531e-01 -2.176523208618164062e-01 2.144944667816162109e-01 -1.144230216741561890e-01 1.490366160869598389e-01 -1.462217867374420166e-01 -1.657107472419738770e-01 2.008012384176254272e-01 -3.420580923557281494e-02 3.881151974201202393e-02 -5.246755853295326233e-02 6.443359702825546265e-02 6.425930559635162354e-02 3.459936380386352539e-02
7.480502873659133911e-02 2.079890519380569458e-01 -5.312103778123855591e-02 9.949493408203125000e-02 -7.935732603073120117e-02 -3.697989284992218018e-01 -8.910369127988815308e-02 8.637000620365142822e-02 -1.419588625431060791e-01 2.541037201881408691e-01 -1.571168750524520874e-01 -5.640745535492897034e-02 -3.194710239768028259e-02 -1.032257825136184692e-01 -2.873967587947845459e-01 -2.297159582376480103e-01 1.993744634091854095e-03 -3.220566511154174805e-01 -2.174019813537597656e-01 3.469986468553543091e-02 1.319752186536788940e-01 -4.834748059511184692e-02 -1.330453455448150635e-01 2.797107398509979248e-01 2.774100750684738159e-02 2.670132517814636230e-01 3.102519512176513672e-01 2.126017957925796509e-01 -1.654244773089885712e-02 2.778883837163448334e-02 7.851988822221755981e-02 1.781163960695266724e-01
1.437409967184066772e-01 1.548438668251037598e-01 1.043459549546241760e-01 -1.941179484128952026e-01 8.800712227821350098e-02 1.596309989690780640e-02 -7.631598412990570068e-02 1.018784716725349426e-01 -3.586645424365997314e-02 1.812228113412857056e-01 -2.790620326995849609e-01 -1.912262141704559326e-01 2.199061661958694458e-01 -7.477159798145294189e-02 -3.113591372966766357e-01 -5.830944702029228210e-02 1.449971199035644531e-01 -4.228827953338623047e-01 -3.623468801379203796e-02 -1.684769093990325928e-01 1.098943781107664108e-02 1.922763437032699585e-01 1.545035932213068008e-02 2.242958694696426392e-01 2.340919524431228638e-01 2.731944918632507324e-01 2.068149624392390251e-03 -9.915920346975326538e-02 -1.380383074283599854e-01 -1.243670955300331116e-01 2.907494902610778809e-01 6.485068798065185547e-02
2.591695189476013184e-01 -1.349344290792942047e-02 -1.501860320568084717e-01 -1.221843883395195007e-01 1.476346403360366821e-01 -1.905033290386199951e-01 3.986058011651039124e-02 2.392147630453109741e-01 -1.533044129610061646e-01 4.365998134016990662e-02 3.933079540729522705e-02 -1.812396347522735596e-01 1.951180696487426758e-01 -2.236683219671249390e-01 -8.027347177267074585e-02 9.446584433317184448e-02 -2.528763413429260254e-01 -7.493630796670913696e-02 -1.627739518880844116e-01 -1.997112929821014404e-01 -1.309293210506439209e-01 -3.792019188404083252e-02 -2.764346003532409668e-01 1.397930923849344254e-02 7.864844053983688354e-02 3.692278861999511719e-01 -7.125821709632873535e-02 4.917834699153900146e-02 -2.769355773925781250e-01 -1.212266087532043457e-01 3.761709630489349365e-01 3.091808781027793884e-02
3.698700293898582458e-02 -2.067393660545349121e-01 1.557149142026901245e-01 -9.895335137844085693e-02 2.470430582761764526e-01 -2.870900928974151611e-01 -2.906646132469177246e-01 2.286735028028488159e-01 -4.439818859100341797e-02 -9.562341496348381042e-03 -8.864423632621765137e-02 -1.142224017530679703e-02 1.212404370307922363e-01 4.895544797182083130e-02 -3.487324714660644531e-01 1.884635090827941895e-01 -1.893150955438613892e-01 -1.899466365575790405e-01 -3.016161620616912842e-01 -7.243019342422485352e-02 -4.995271563529968262e-02 1.193413883447647095e-01 -7.368354499340057373e-02 4.269872233271598816e-02 7.599372416734695435e-02 3.029101528227329254e-02 1.958796232938766479e-01 9.642558544874191284e-02 -3.171549141407012939e-01 6.755595654249191284e-02 3.002146780490875244e-01 1.248049959540367126e-01
5.807676538825035095e-02 -3.034491837024688721e-01 1.027327701449394226e-01 -1.131178140640258789e-01 1.257386803627014160e-02 -2.185789495706558228e-02 -1.680538952350616455e-01 2.025591582059860229e-01 -1.773880608379840851e-02 2.696396112442016602e-01 1.615487784147262573e-01 -1.713185161352157593e-01 7.445044070482254028e-02 -9.403532743453979492e-02 -2.541451156139373779e-01 3.385072574019432068e-02 -1.342834532260894775e-01 -2.226234227418899536e-01 -2.609630227088928223e-01 -8.705045282840728760e-02 -4.614751413464546204e-02 -1.257267408072948456e-02 9.804578870534896851e-02 1.706222444772720337e-01 -7.046009600162506104e-02 1.824755668640136719e-01 7.414877414703369141e-02 1.095899045467376709e-01 -4.794562701135873795e-03 3.195613622665405273e-02 5.611649155616760254e-01 2.160855084657669067e-01
4.986553639173507690e-02 1.058773882687091827e-02 -1.857849061489105225e-01 8.770777285099029541e-02 8.153619244694709778e-03 -8.754819631576538086e-02 -2.851197496056556702e-02 1.634069532155990601e-01 -1.022630184888839722e-01 -1.173814944922924042e-02 6.091759726405143738e-02 -2.903787046670913696e-02 3.284673094749450684e-01 -1.924809366464614868e-01 -7.214614003896713257e-02 3.633916005492210388e-02 -5.640431642532348633e-01 -1.946098059415817261e-01 -1.800752878189086914e-01 9.920752607285976410e-03 3.758153319358825684e-01 -1.994720399379730225e-01 1.272522360086441040e-01 -5.200155079364776611e-02 6.605960428714752197e-02 8.611004799604415894e-02 -5.121722072362899780e-02 1.986546814441680908e-01 -3.975080326199531555e-02 2.740657031536102295e-01 -1.809227764606475830e-01 -3.967770189046859741e-02
1.097150668501853943e-01 -5.074819177389144897e-02 -1.695997565984725952e-01 2.405403703451156616e-01 2.224243283271789551e-01 -2.352427458390593529e-03 -1.136536970734596252e-01 -5.342630296945571899e-02 2.026030868291854858e-01 -1.423496846109628677e-02 -2.982732839882373810e-02 -2.786809206008911133e-02 -4.902331531047821045e-02 -4.525880143046379089e-02 -2.130468487739562988e-01 -1.153643243014812469e-02 -1.884093135595321655e-01 -8.979655057191848755e-02 -3.232457637786865234e-01 2.694264352321624756e-01 1.628750413656234741e-01 -3.472658619284629822e-02 -3.310700878500938416e-02 1.566976606845855713e-01 3.794446885585784912e-01 4.188785552978515625e-01 1.617733538150787354e-01 1.469789594411849976e-01 -2.176961004734039307e-01 -2.261587530374526978e-01 -1.941864378750324249e-02 2.171657420694828033e-02
2.462359219789505005e-01 2.304807305335998535e-02 -8.365390449762344360e-02 -1.082440763711929321e-01 3.075095452368259430e-02 -1.514898687601089478e-01 5.083255842328071594e-02 2.924160659313201904e-01 -1.545251253992319107e-02 6.035016849637031555e-02 1.050144247710704803e-02 -7.938123494386672974e-02 -5.286422744393348694e-02 -2.754849195480346680e-01 -2.185888737440109253e-01 -2.146059414371848106e-03 -1.799957454204559326e-01 -1.599202603101730347e-01 -1.398010551929473877e-01 -5.928196385502815247e-02 4.574468825012445450e-03 -1.200707182288169861e-01 9.888924658298492432e-02 -9.312626905739307404e-03 -1.601217687129974365e-02 2.979483902454376221e-01 -1.182865127921104431e-01 1.259553879499435425e-01 -5.091393589973449707e-01 -1.399010419845581055e-01 4.068461954593658447e-01 5.320443958044052124e-02
3.848228156566619873e-01 6.315221637487411499e-02 4.431950859725475311e-03 1.131014972925186157e-01 1.716083139181137085e-01 -7.124570012092590332e-02 -1.838488578796386719e-01 3.985545039176940918e-01 -2.335078641772270203e-02 6.551355868577957153e-02 1.023322045803070068e-01 -1.363928467035293579e-01 7.082117348909378052e-02 -6.946083903312683105e-02 -1.433393172919750214e-02 -1.602882742881774902e-01 -4.684098064899444580e-01 -1.069657504558563232e-02 1.331581771373748779e-01 -1.688038706779479980e-01 -1.618177592754364014e-01 -1.596229672431945801e-01 2.231835573911666870e-01 -3.061316721141338348e-02 -6.516576558351516724e-02 2.837740480899810791e-01 -4.756984859704971313e-02 1.411259025335311890e-01 4.140420258045196533e-02 -1.482422202825546265e-01 1.592297703027725220e-01 1.188759505748748779e-01
8.596889674663543701e-02 -3.325085639953613281e-01 -8.729385584592819214e-02 -4.981893673539161682e-02 6.906747817993164062e-02 -1.006418094038963318e-01 -2.067237347364425659e-01 3.034245669841766357e-01 -1.397550404071807861e-01 1.457553803920745850e-01 3.944575041532516479e-02 -1.502043604850769043e-01 4.065367206931114197e-02 -1.114327311515808105e-01 -2.137325555086135864e-01 -4.871680866926908493e-03 -2.346988618373870850e-01 -1.855742335319519043e-01 -3.027290999889373779e-01 -4.833965003490447998e-02 6.869137287139892578e-02 -7.717736065387725830e-02 5.330260470509529114e-02 3.009030520915985107e-01 -1.382500380277633667e-01 2.456421554088592529e-01 -5.141006782650947571e-02 -9.499359875917434692e-02 -1.259438693523406982e-01 -1.365947723388671875e-01 3.970563411712646484e-01 1.634656935930252075e-01
-1.437912732362747192e-01 1.279002614319324493e-02 -1.416270881891250610e-01 -1.280379742383956909e-01 4.625467211008071899e-02 -1.957351565361022949e-01 1.082207858562469482e-01 2.394344061613082886e-01 5.653610825538635254e-02 1.207149475812911987e-01 -2.186756730079650879e-01 -4.385237768292427063e-02 7.645109295845031738e-02 -1.741796284914016724e-01 -2.224922925233840942e-01 2.556076943874359131e-01 -1.453570723533630371e-01 2.146189333871006966e-03 -2.967147827148437500e-01 1.773234084248542786e-02 -7.686133682727813721e-02 9.836450219154357910e-02 -1.126613914966583252e-01 -7.275838404893875122e-02 1.298421472311019897e-01 4.143629968166351318e-01 4.096242785453796387e-02 3.668612539768218994e-01 -2.505069673061370850e-01 -8.250933885574340820e-02 2.735910713672637939e-01 4.891698062419891357e-02
3.918290734291076660e-01 7.057487219572067261e-02 -3.648294135928153992e-02 -9.869561530649662018e-03 1.038066521286964417e-01 -2.579133808612823486e-01 1.820614188909530640e-02 1.186042279005050659e-01 3.273809850215911865e-01 3.308421671390533447e-01 7.622951269149780273e-02 7.140714675188064575e-02 -1.342960447072982788e-01 -2.706284821033477783e-02 -1.434707827866077423e-02 4.938485473394393921e-02 1.225924566388130188e-01 -1.530544087290763855e-02 -3.373730480670928955e-01 -2.514130808413028717e-02 1.026994958519935608e-01 7.588811963796615601e-02 -1.559451036155223846e-02 -4.885064437985420227e-02 -4.261125996708869934e-02 4.216086268424987793e-01 2.016595005989074707e-01 2.767495512962341309e-01 1.143041551113128662e-01 4.245890770107507706e-03 1.893232017755508423e-01 -7.074737548828125000e-02
8.261962980031967163e-02 1.118412539362907410e-01 -1.846460849046707153e-01 -3.117197565734386444e-02 9.380238503217697144e-02 -3.975651413202285767e-02 -3.600407540798187256e-01 2.190611064434051514e-01 1.967115551233291626e-01 2.314396351575851440e-01 1.432337313890457153e-01 1.239210888743400574e-01 6.155468896031379700e-02 1.335653383284807205e-02 -1.215459406375885010e-01 -1.040443778038024902e-01 -1.073044314980506897e-01 -2.705611586570739746e-01 6.936076283454895020e-02 -1.128703877329826355e-01 -1.625995934009552002e-01 1.385786663740873337e-02 -3.101018257439136505e-02 1.389229893684387207e-01 2.207269519567489624e-02 1.047688722610473633e-01 2.820136249065399170e-01 -2.054465748369693756e-02 -2.681575119495391846e-01 1.538618952035903931e-01 4.964445233345031738e-01 1.314857751131057739e-01
2.689482867717742920e-01 3.031777217984199524e-02 -4.239705204963684082e-02 1.655706018209457397e-01 2.957288026809692383e-01 4.359565675258636475e-02 -8.991666883230209351e-02 -3.963220398873090744e-03 1.986713558435440063e-01 -4.041441529989242554e-02 -2.639907002449035645e-01 -4.563321173191070557e-02 3.244931995868682861e-01 -1.398905962705612183e-01 4.317221045494079590e-02 1.140584573149681091e-01 -2.005453556776046753e-01 -1.561268717050552368e-01 -1.537173390388488770e-01 -1.975638559088110924e-03 1.607018709182739258e-01 -2.571489661931991577e-02 1.955932080745697021e-01 1.554329842329025269e-01 2.362673580646514893e-01 2.305790334939956665e-01 1.226990371942520142e-01 4.838840663433074951e-01 5.324293300509452820e-02 -4.982597380876541138e-02 -6.197107583284378052e-02 5.467308312654495239e-02
4.382318258285522461e-01 1.364963054656982422e-01 -1.410902887582778931e-01 4.649783670902252197e-02 1.445350646972656250e-01 -1.571021825075149536e-01 2.698018252849578857e-01 -6.722558289766311646e-03 -5.137012898921966553e-02 -7.539130747318267822e-02 4.618252813816070557e-02 -2.379805222153663635e-02 7.168658077716827393e-02 -1.529629379510879517e-01 -1.979213356971740723e-01 -1.370419561862945557e-01 -4.494920670986175537e-01 -2.622474730014801025e-01 -2.453737854957580566e-01 5.781032145023345947e-02 3.158402740955352783e-01 2.376302145421504974e-02 7.857359200716018677e-02 -1.039348319172859192e-01 1.372780650854110718e-01 -4.313271492719650269e-02 -6.240802630782127380e-02 1.973625868558883667e-01 2.252017520368099213e-02 -1.467103511095046997e-01 1.111268252134323120e-01 4.165912792086601257e-02
4.176272824406623840e-02 2.687180936336517334e-01 -1.362161710858345032e-02 6.327068805694580078e-02 4.886431619524955750e-02 -6.100064516067504883e-02 -7.828255742788314819e-02 4.637503325939178467e-01 1.820532679557800293e-01 -1.360128819942474365e-01 1.615129411220550537e-01 -2.256314456462860107e-01 2.299818396568298340e-01 -1.450515389442443848e-01 -3.283064067363739014e-01 -2.668409943580627441e-01 -3.656758368015289307e-01 -6.306000053882598877e-02 6.787461042404174805e-02 4.224903136491775513e-02 2.275452464818954468e-01 -1.554419100284576416e-01 -1.291186213493347168e-01 5.251140799373388290e-03 4.227171093225479126e-02 4.633563384413719177e-02 2.619435451924800873e-02 1.538686454296112061e-01 1.162666380405426025e-01 1.285999417304992676e-01 8.370133489370346069e-02 1.044689044356346130e-01
4.133876562118530273e-01 -1.031826063990592957e-02 4.826658964157104492e-02 1.085064187645912170e-01 1.925826668739318848e-01 6.200522184371948242e-02 1.252674907445907593e-01 8.701654523611068726e-02 1.309076398611068726e-01 1.732142828404903412e-02 -1.635863184928894043e-01 9.044975042343139648e-02 7.877790927886962891e-02 -7.461286336183547974e-02 6.728705763816833496e-02 -1.711234599351882935e-01 -2.856653332710266113e-01 5.590566992759704590e-02 -3.366187512874603271e-01 -3.662870824337005615e-02 3.817558288574218750e-01 -3.759333863854408264e-02 7.817487418651580811e-02 2.426023185253143311e-01 1.373172402381896973e-01 1.312680244445800781e-01 -2.067212760448455811e-01 1.061856001615524292e-01 -1.547723310068249702e-03 5.828694626688957214e-02 2.848949134349822998e-01 2.580285966396331787e-01
1.516250073909759521e-01 -1.822993718087673187e-02 5.418476834893226624e-02 2.833001613616943359e-01 -1.713802665472030640e-01 -3.371498882770538330e-01 -2.668665945529937744e-01 3.926133736968040466e-02 1.671576350927352905e-01 3.091076910495758057e-01 -4.276128485798835754e-02 -2.351232320070266724e-01 3.759529441595077515e-02 -1.874377876520156860e-01 -2.152661830186843872e-01 -1.127079501748085022e-01 -1.202276125550270081e-01 -2.990271151065826416e-01 -2.755563557147979736e-01 1.755170524120330811e-01 1.925997734069824219e-01 1.087334528565406799e-01 -6.276714801788330078e-02 2.356988042593002319e-01 -3.888295590877532959e-02 1.071526855230331421e-01 1.650687605142593384e-01 1.659241467714309692e-01 -3.186889924108982086e-03 5.717485025525093079e-02 4.037143662571907043e-02 9.894798696041107178e-02
4.419389665126800537e-01 1.845361292362213135e-01 2.778619155287742615e-02 -2.729457318782806396e-01 2.463999241590499878e-01 -4.807640239596366882e-02 2.238192409276962280e-01 8.876536041498184204e-02 -7.174447178840637207e-02 2.080549001693725586e-01 1.262807548046112061e-01 -2.341334670782089233e-01 -1.769635593518614769e-03 1.679019033908843994e-01 -4.935142397880554199e-02 1.533601731061935425e-01 -1.965416967868804932e-01 -3.459386155009269714e-02 -1.727441400289535522e-01 -2.832051599398255348e-03 1.142776459455490112e-01 -1.813532859086990356e-01 -7.495913654565811157e-02 -7.967796921730041504e-02 -4.222361743450164795e-02 4.108311533927917480e-01 7.162754237651824951e-02 1.424828022718429565e-01 -6.860416382551193237e-02 1.972371683223173022e-04 2.640501558780670166e-01 5.479024723172187805e-02
1.308895051479339600e-01 -2.046511769294738770e-01 6.935597397387027740e-03 -6.669448316097259521e-02 1.277359127998352051e-01 8.920711465179920197e-03 1.842793263494968414e-02 -8.776158094406127930e-02 7.999669760465621948e-03 2.508339285850524902e-01 -4.964967444539070129e-02 -5.957941338419914246e-02 1.004376560449600220e-01 -2.030431479215621948e-01 -5.569577589631080627e-02 8.069124072790145874e-02 -9.651995450258255005e-02 -2.312629222869873047e-01 -3.352419435977935791e-01 1.421775221824645996e-01 2.055897414684295654e-01 2.737999893724918365e-02 -3.854756355285644531e-01 2.179840505123138428e-01 3.136266395449638367e-02 3.422139585018157959e-01 -1.211929246783256531e-01 1.717185825109481812e-01 -3.384066522121429443e-01 1.229724809527397156e-01 2.053566873073577881e-01 1.162799075245857239e-01
-9.870276600122451782e-02 -2.251794934272766113e-01 -1.046670228242874146e-01 5.867523699998855591e-02 -7.133391685783863068e-03 -1.234269291162490845e-01 2.756077982485294342e-02 4.723912775516510010e-01 -1.017993688583374023e-01 2.069819420576095581e-01 1.507940739393234253e-01 -3.037917613983154297e-01 1.154043897986412048e-01 1.397132687270641327e-02 -2.003820389509201050e-01 3.364916518330574036e-02 -2.265236079692840576e-01 -2.223076075315475464e-01 -1.268874406814575195e-01 -1.904106438159942627e-01 -2.269900031387805939e-02 -1.144821420311927795e-01 2.435605973005294800e-01 3.873524069786071777e-02 4.180635139346122742e-02 2.639797031879425049e-01 7.356735318899154663e-02 3.414866700768470764e-02 -1.018911674618721008e-01 -4.564762115478515625e-02 3.604844808578491211e-01 1.223287731409072876e-01
1.687678396701812744e-01 8.643266558647155762e-02 -5.203248467296361923e-03 1.334586292505264282e-01 9.662239253520965576e-02 1.217244938015937805e-01 -2.798230051994323730e-01 3.106999956071376801e-02 -1.452697515487670898e-01 -1.778192967176437378e-01 3.614166751503944397e-02 -3.103123009204864502e-01 1.538593471050262451e-01 -6.726630032062530518e-02 -2.871252000331878662e-01 -2.508275024592876434e-02 -2.318255007266998291e-01 -1.051614992320537567e-02 -7.068111002445220947e-02 -2.544488906860351562e-01 2.147078216075897217e-01 -5.918462947010993958e-02 2.709358334541320801e-01 1.469955891370773315e-01 2.444662004709243774e-01 1.305773854255676270e-01 2.860565781593322754e-01 -7.797025144100189209e-02 -3.748706579208374023e-01 3.811495006084442139e-02 7.670850306749343872e-02 -2.006005123257637024e-02
2.563011944293975830e-01 9.632944315671920776e-02 4.110620915889739990e-02 2.524713277816772461e-01 6.719845533370971680e-02 4.914570227265357971e-02 -7.746084779500961304e-02 -1.327444333583116531e-03 1.820438057184219360e-01 7.633096724748611450e-02 -1.779896914958953857e-01 -2.741179168224334717e-01 -1.677254214882850647e-02 -3.150072395801544189e-01 -1.185972690582275391e-01 -3.026684746146202087e-02 -1.597333550453186035e-01 -2.762615084648132324e-01 -3.690099716186523438e-01 -3.375424072146415710e-02 -1.243051886558532715e-01 1.202783286571502686e-01 2.105759978294372559e-01 1.182904094457626343e-01 1.971337646245956421e-01 1.405545277521014214e-03 8.741868659853935242e-03 4.182285368442535400e-01 -1.469866484403610229e-01 1.264103651046752930e-01 8.679747581481933594e-02 -4.018606618046760559e-03
2.159575074911117554e-01 -1.815861165523529053e-01 1.654887944459915161e-01 -1.068921610713005066e-01 1.162274032831192017e-01 -1.465156674385070801e-01 1.206421330571174622e-01 1.768413633108139038e-01 -1.118683367967605591e-01 2.241540551185607910e-01 6.333316117525100708e-02 -1.069097314029932022e-02 7.304086536169052124e-02 -7.898171991109848022e-02 -2.181467711925506592e-01 1.115833818912506104e-01 -2.355044186115264893e-01 -3.581670522689819336e-01 3.090473636984825134e-02 8.970653265714645386e-02 -2.050655037164688110e-01 2.973643317818641663e-02 2.743792533874511719e-02 1.929996758699417114e-01 1.960179209709167480e-01 4.492968320846557617e-01 -2.168823778629302979e-02 7.930253446102142334e-02 -3.117597401142120361e-01 -5.543331615626811981e-03 2.034321427345275879e-01 5.413853749632835388e-02
-1.112478692084550858e-02 1.316311955451965332e-01 1.644725799560546875e-01 2.378818988800048828e-01 2.719647251069545746e-02 -4.537247493863105774e-02 9.880863130092620850e-03 4.989369958639144897e-02 -5.800502374768257141e-02 1.178184077143669128e-01 -1.195604652166366577e-01 -8.702084422111511230e-02 2.812532186508178711e-01 1.879003047943115234e-01 3.319972455501556396e-01 -1.452894806861877441e-01 -3.866108953952789307e-01 -1.978462040424346924e-01 -2.469915896654129028e-01 5.532282218337059021e-02 2.269948571920394897e-01 -6.641973555088043213e-02 1.039463430643081665e-01 1.175172179937362671e-01 -3.507005050778388977e-02 3.176478147506713867e-01 3.961115181446075439e-01 8.185202628374099731e-02 -1.676742918789386749e-02 -3.331262245774269104e-02 -7.061612606048583984e-02 5.770221725106239319e-02
6.994082033634185791e-02 1.600368134677410126e-02 -1.109730750322341919e-01 -3.703773394227027893e-02 -2.962803654372692108e-02 -1.934859454631805420e-01 -4.532542079687118530e-02 3.358655869960784912e-01 9.921310842037200928e-02 1.546206474304199219e-01 -1.359789967536926270e-01 2.999349832534790039e-01 1.479988396167755127e-01 -1.729211509227752686e-01 -2.084188312292098999e-01 1.270223315805196762e-02 -2.433343231678009033e-01 -1.407094001770019531e-01 -1.435107551515102386e-02 -2.046843171119689941e-01 8.211918175220489502e-02 -1.712788194417953491e-01 -2.318073660135269165e-01 7.012223452329635620e-02 1.780737787485122681e-01 8.480093628168106079e-02 2.495264708995819092e-01 -2.960287965834140778e-03 -2.671712934970855713e-01 8.847510814666748047e-02 4.389321208000183105e-01 -3.868016600608825684e-02
1.135357171297073364e-01 5.924746394157409668e-02 8.043187111616134644e-02 1.182005330920219421e-01 -8.930480480194091797e-02 2.573149651288986206e-02 -1.356460601091384888e-01 8.344661444425582886e-02 -1.157210990786552429e-01 1.960721164941787720e-01 -1.589717417955398560e-01 -3.011032044887542725e-01 2.185770682990550995e-02 2.608220325782895088e-03 -1.171811223030090332e-01 1.988861896097660065e-02 -2.995943129062652588e-01 -2.460749819874763489e-02 -9.029443562030792236e-02 -6.903222203254699707e-02 1.452551633119583130e-01 -5.904437303543090820e-01 1.053064242005348206e-01 1.574265658855438232e-01 -1.038214657455682755e-02 3.023430109024047852e-01 -1.479356437921524048e-01 8.762025088071823120e-02 1.450141817331314087e-01 -1.142934635281562805e-01 2.875958979129791260e-01 3.827551146969199181e-03
3.272477686405181885e-01 -6.880312412977218628e-02 -1.056275069713592529e-01 -1.017371416091918945e-01 1.711812317371368408e-01 -2.903920412063598633e-01 8.520019799470901489e-02 2.842327058315277100e-01 9.264849871397018433e-02 3.115918040275573730e-01 -8.690645545721054077e-02 -1.818110793828964233e-02 -1.964440345764160156e-01 -1.183590143918991089e-01 -2.633634805679321289e-01 1.982288956642150879e-01 -1.311734616756439209e-01 -3.204055503010749817e-02 -2.146497219800949097e-01 -7.902207970619201660e-02 1.247439160943031311e-02 -1.438872218132019043e-01 3.423173725605010986e-02 1.399544924497604370e-01 1.060680225491523743e-01 2.101233452558517456e-01 3.666825965046882629e-02 -7.556615769863128662e-02 -1.251658946275711060e-01 -1.401227414608001709e-01 3.989234864711761475e-01 1.452954560518264771e-01
-1.190690398216247559e-01 2.458851784467697144e-01 -2.524438314139842987e-02 -9.612957015633583069e-03 -7.393446564674377441e-02 1.364954840391874313e-02 2.993251383304595947e-01 1.392309367656707764e-01 1.358135640621185303e-01 1.636724919080734253e-01 5.410046502947807312e-02 2.069043368101119995e-01 -2.402562461793422699e-02 -1.123484224081039429e-02 -1.537980884313583374e-01 -6.823854520916938782e-03 -2.468287646770477295e-01 -1.582657396793365479e-01 -7.354502379894256592e-02 1.686676293611526489e-01 -1.343812644481658936e-01 -1.304240673780441284e-01 7.780211418867111206e-02 6.538659334182739258e-02 4.485527519136667252e-03 5.572834014892578125e-01 1.404355764389038086e-01 3.322838246822357178e-01 -4.052142053842544556e-02 1.176977604627609253e-01 2.689885497093200684e-01 -2.879555523395538330e-02
6.332444027066230774e-03 -3.002902492880821228e-02 7.025079429149627686e-02 1.592905521392822266e-01 8.988591283559799194e-02 1.784670650959014893e-01 -2.217433601617813110e-02 4.575518071651458740e-01 1.987426728010177612e-01 -5.582993477582931519e-02 1.906903833150863647e-01 -1.230309084057807922e-01 -3.336540609598159790e-02 -2.726946473121643066e-01 -3.506081104278564453e-01 -1.089876443147659302e-01 -1.034947484731674194e-01 1.322649419307708740e-01 -4.189940914511680603e-02 3.270037099719047546e-02 2.727138102054595947e-01 1.506479806266725063e-03 8.394384384155273438e-02 -6.923028081655502319e-02 2.409250661730766296e-02 3.559938967227935791e-01 9.648229926824569702e-02 1.984603404998779297e-01 -3.136401176452636719e-01 7.994376868009567261e-02 1.280279606580734253e-01 -1.322016399353742599e-02
2.967706322669982910e-01 3.942348435521125793e-02 -1.783904880285263062e-01 -1.012177485972642899e-02 1.857012808322906494e-01 1.557131111621856689e-01 2.331235706806182861e-01 3.512797653675079346e-01 1.453030407428741455e-01 1.196145489811897278e-01 -7.959046959877014160e-02 -1.058147028088569641e-01 -7.241697609424591064e-02 1.441043019294738770e-01 -4.945835564285516739e-03 -1.840723305940628052e-01 -1.974237710237503052e-01 1.252976953983306885e-01 -3.088770210742950439e-01 1.557087302207946777e-01 2.568447291851043701e-01 7.482746988534927368e-02 1.829876452684402466e-01 2.485957294702529907e-01 8.392436057329177856e-02 5.284884572029113770e-02 1.652037203311920166e-01 5.651740729808807373e-02 -1.519183814525604248e-01 7.076841779053211212e-03 2.197534143924713135e-01 2.760079801082611084e-01
-1.180992275476455688e-02 -1.731982678174972534e-01 1.688112020492553711e-01 3.625506162643432617e-02 6.724357604980468750e-02 -7.793535292148590088e-02 5.157355684787034988e-03 4.432919621467590332e-01 -1.296135485172271729e-01 1.923329681158065796e-01 -9.415514767169952393e-02 -3.852151632308959961e-01 2.486952543258666992e-01 7.063778489828109741e-02 -2.430505454540252686e-01 1.654176712036132812e-01 -1.555909514427185059e-01 -1.126641184091567993e-01 -2.325383871793746948e-01 -2.221178412437438965e-01 -4.529086127877235413e-02 -2.357367426156997681e-02 2.054562419652938843e-01 1.151280328631401062e-01 5.337236821651458740e-02 1.227337867021560669e-01 1.166348233819007874e-01 -1.033370848745107651e-02 -2.059575915336608887e-01 1.376243829727172852e-01 2.579966783523559570e-01 1.032875254750251770e-01
1.884755045175552368e-01 -1.292671170085668564e-02 -2.538501657545566559e-02 2.201602160930633545e-01 1.606623977422714233e-01 1.667747795581817627e-01 -8.598195016384124756e-02 8.281774818897247314e-03 2.106309235095977783e-01 6.089993193745613098e-02 -1.381451934576034546e-01 3.240553438663482666e-01 1.500888820737600327e-02 -1.102672591805458069e-01 6.869415193796157837e-02 -4.198643844574689865e-03 -3.365633189678192139e-01 -8.775202929973602295e-02 -3.776927292346954346e-01 6.183943152427673340e-02 3.191941976547241211e-01 4.992993548512458801e-03 1.164533942937850952e-01 4.466494545340538025e-02 2.042612135410308838e-01 2.453974336385726929e-01 -4.366964846849441528e-02 2.494590282440185547e-01 9.454929083585739136e-02 -2.288785278797149658e-01 2.127293646335601807e-01 -8.509442210197448730e-02
3.998552858829498291e-01 2.069507539272308350e-01 9.654692560434341431e-02 4.971031099557876587e-02 -5.736352503299713135e-02 -8.317504078149795532e-02 -1.032386198639869690e-01 3.940700367093086243e-02 1.138034537434577942e-01 1.798480153083801270e-01 5.039250478148460388e-02 -1.538267731666564941e-01 7.669205218553543091e-02 -1.017013415694236755e-01 -1.563554108142852783e-01 9.717285633087158203e-02 -3.981144726276397705e-01 5.555047467350959778e-02 -1.797303706407546997e-01 1.106954887509346008e-01 1.958079934120178223e-01 -3.055611392483115196e-03 2.855376601219177246e-01 2.428636550903320312e-01 -9.323959052562713623e-02 5.215317383408546448e-02 1.941867768764495850e-01 2.631916478276252747e-02 5.750688537955284119e-02 4.088883996009826660e-01 1.195972934365272522e-01 -1.478006243705749512e-01
2.957896292209625244e-01 -6.385006010532379150e-02 1.817905157804489136e-02 -8.361203968524932861e-02 -5.811926722526550293e-02 -4.080040752887725830e-02 -1.645518988370895386e-01 2.792031466960906982e-01 2.262322753667831421e-01 1.588536500930786133e-01 -1.847611814737319946e-01 5.301543977111577988e-03 5.210752487182617188e-01 1.605458408594131470e-01 2.598200924694538116e-02 9.663531184196472168e-02 -5.210718512535095215e-02 -1.554910391569137573e-01 -2.291548997163772583e-01 -6.252016127109527588e-02 -3.296749293804168701e-02 -5.897823721170425415e-02 -1.285364180803298950e-01 2.348967455327510834e-02 -1.114606037735939026e-01 1.125069037079811096e-01 1.206580251455307007e-01 1.935896426439285278e-01 -1.572117954492568970e-01 -1.887235045433044434e-01 2.852088809013366699e-01 2.222676128149032593e-01
3.232181966304779053e-01 5.124920606613159180e-02 -1.159462779760360718e-01 4.875642433762550354e-02 1.328701078891754150e-01 -6.766956299543380737e-02 -8.387631922960281372e-02 3.251833617687225342e-01 5.884012952446937561e-02 -1.452501565217971802e-01 2.602106332778930664e-01 -1.537167727947235107e-01 4.260302707552909851e-02 -3.196492791175842285e-01 -4.103310033679008484e-02 -5.542185902595520020e-02 -4.901476800441741943e-01 -2.332752943038940430e-02 -1.412657201290130615e-01 1.336908936500549316e-01 -1.117648184299468994e-01 -9.328532218933105469e-02 2.200044542551040649e-01 7.200843840837478638e-02 2.326781749725341797e-01 2.147926390171051025e-01 -6.516757607460021973e-02 1.141801327466964722e-01 -2.040346264839172363e-01 6.377042084932327271e-02 -1.533130928874015808e-02 -2.315102145075798035e-02
-7.942689210176467896e-02 5.664139613509178162e-02 -1.151753067970275879e-01 -1.239119470119476318e-02 9.891545027494430542e-02 3.017184436321258545e-01 3.274820372462272644e-02 4.750322178006172180e-02 1.766582578420639038e-01 2.389276623725891113e-01 -3.890151157975196838e-02 6.490299105644226074e-02 2.216016054153442383e-01 -5.470087379217147827e-02 -2.933737337589263916e-01 -1.214532479643821716e-01 -2.707487642765045166e-01 -2.579493522644042969e-01 -2.813767082989215851e-02 -3.930376470088958740e-01 -9.688571840524673462e-02 -2.727467119693756104e-01 -7.126595824956893921e-02 9.464599192142486572e-02 4.715583100914955139e-02 3.993403911590576172e-02 1.727773100137710571e-01 2.041386663913726807e-01 9.765836596488952637e-02 -2.066090889275074005e-02 3.002967834472656250e-01 2.399280220270156860e-01
1.635303646326065063e-01 -5.270271748304367065e-02 6.172272190451622009e-02 1.407489776611328125e-01 1.517256163060665131e-02 -2.646117508411407471e-01 1.009372472763061523e-01 4.406324625015258789e-01 -1.024399548768997192e-01 1.206889674067497253e-01 -1.182818785309791565e-01 -3.679913580417633057e-01 -4.938231036067008972e-02 9.795771539211273193e-02 -2.684600651264190674e-01 2.093787938356399536e-01 -4.300550371408462524e-02 -3.107034042477607727e-02 -3.744537234306335449e-01 -2.107480615377426147e-01 5.136727541685104370e-02 2.140802890062332153e-02 2.434030324220657349e-01 -1.080045625567436218e-01 -1.596521935425698757e-03 7.470919936895370483e-02 1.030610427260398865e-01 2.057730853557586670e-01 3.419504733756184578e-03 2.181782945990562439e-02 1.794299632310867310e-01 1.310324519872665405e-01
5.788415670394897461e-02 2.935266122221946716e-02 -2.503223419189453125e-01 -8.351120352745056152e-02 2.314465045928955078e-01 5.171530693769454956e-02 -1.661606729030609131e-01 -2.144191967090591788e-04 1.818220764398574829e-01 3.728477358818054199e-01 -1.513313353061676025e-01 -9.479541331529617310e-02 1.513305604457855225e-01 2.468081377446651459e-02 -3.321890234947204590e-01 3.158399602398276329e-03 -1.796873211860656738e-01 -3.606462106108665466e-02 -4.220656305551528931e-02 -8.846810460090637207e-02 1.500207465142011642e-03 -1.103556528687477112e-01 -9.662666171789169312e-02 7.803484052419662476e-02 -1.484414190053939819e-01 2.783136665821075439e-01 4.937552511692047119e-01 2.604533135890960693e-01 -2.246711403131484985e-02 -7.067704945802688599e-02 1.157575547695159912e-01 6.035688146948814392e-02
2.180659919977188110e-01 1.323553472757339478e-01 1.091193556785583496e-01 1.940174698829650879e-01 1.627332158386707306e-02 -2.281224578619003296e-01 -1.641732603311538696e-01 2.126293927431106567e-01 1.029755398631095886e-01 -8.578509837388992310e-02 -1.099112853407859802e-01 1.936622895300388336e-02 3.165821135044097900e-01 3.994267806410789490e-02 -1.683674007654190063e-02 1.148993521928787231e-01 -3.050506412982940674e-01 -3.027797341346740723e-01 -1.519942134618759155e-01 8.349607139825820923e-02 -1.299786716699600220e-01 -1.880777925252914429e-01 -7.327643036842346191e-02 -1.266614347696304321e-01 -1.954039558768272400e-03 2.855379283428192139e-01 1.827117502689361572e-01 5.893687717616558075e-03 -2.329488992691040039e-01 -3.555961847305297852e-01 8.929613977670669556e-02 1.518546044826507568e-01
1.126732444390654564e-03 8.686732500791549683e-02 -1.135581508278846741e-01 1.048192977905273438e-01 -6.618320941925048828e-02 -3.177453279495239258e-01 -1.952453106641769409e-01 8.449549227952957153e-02 -5.155478045344352722e-02 3.027450144290924072e-01 -1.625231951475143433e-01 -1.968396604061126709e-01 6.857322156429290771e-02 -4.958937689661979675e-02 -3.205373585224151611e-01 -2.472078651189804077e-01 3.173349425196647644e-02 -2.752626538276672363e-01 -1.357744783163070679e-01 4.483396559953689575e-02 1.391576677560806274e-01 4.972504824399948120e-02 -3.443300724029541016e-02 2.696227729320526123e-01 2.409966848790645599e-02 2.347600311040878296e-01 1.915382444858551025e-01 3.158809244632720947e-01 1.451449748128652573e-02 7.673390209674835205e-02 1.937767267227172852e-01 2.423399239778518677e-01
3.308732807636260986e-01 2.120049446821212769e-01 -8.443675935268402100e-02 1.376555413007736206e-01 1.819297820329666138e-01 -1.386341154575347900e-01 -3.358432278037071228e-02 -1.585410088300704956e-01 1.255937945097684860e-02 1.805779337882995605e-01 3.941636160016059875e-02 3.199235349893569946e-02 2.209780365228652954e-01 1.065553650259971619e-01 8.896002545952796936e-03 -1.111414656043052673e-01 -4.315820708870887756e-02 -1.808528453111648560e-01 -1.146099641919136047e-01 8.818920701742172241e-02 5.135929584503173828e-02 4.613880068063735962e-02 -6.801533978432416916e-03 3.119167089462280273e-01 1.099559366703033447e-01 1.951040178537368774e-01 7.869955152273178101e-02 3.759939372539520264e-01 -1.060948297381401062e-01 -1.449475437402725220e-01 2.353219985961914062e-01 -4.358964264392852783e-01
9.759075194597244263e-02 -3.107477426528930664e-01 1.381573230028152466e-01 5.310683697462081909e-02 -1.180423349142074585e-01 -2.182596921920776367e-01 -2.813586778938770294e-02 1.929248869419097900e-02 -6.410752981901168823e-02 7.614235579967498779e-02 2.285929769277572632e-01 1.516357995569705963e-03 1.527929306030273438e-01 3.592449054121971130e-02 -1.665039956569671631e-01 -2.345735393464565277e-02 -2.138312608003616333e-01 -1.616221368312835693e-01 -1.132811009883880615e-01 5.534183233976364136e-02 -9.917604923248291016e-02 -1.467688754200935364e-02 1.021065339446067810e-01 1.451997756958007812e-01 8.265816722996532917e-05 2.383285462856292725e-01 1.041703820228576660e-01 1.205031350255012512e-01 -1.574939936399459839e-01 6.219634786248207092e-02 6.274371147155761719e-01 2.457040250301361084e-01
5.860221013426780701e-02 -7.975868135690689087e-02 -1.949709951877593994e-01 -8.458869904279708862e-02 2.275615185499191284e-01 -2.172738611698150635e-01 6.849256157875061035e-02 2.380263954401016235e-01 1.340705342590808868e-02 2.280053198337554932e-01 1.213760972023010254e-01 -9.769158810377120972e-02 -4.593039862811565399e-03 -2.363756299018859863e-01 -2.455041259527206421e-01 8.971807360649108887e-02 -1.470065265893936157e-01 -1.459834873676300049e-01 -2.304916232824325562e-01 -9.816252440214157104e-02 -2.263944968581199646e-02 1.276685390621423721e-02 -2.659369632601737976e-02 3.497219458222389221e-02 -5.745943263173103333e-02 2.453693747520446777e-01 8.690857142210006714e-02 3.774769837036728859e-03 -2.761573195457458496e-01 -4.742327332496643066e-02 5.605394840240478516e-01 1.093422546982765198e-01
7.954562455415725708e-02 1.353347450494766235e-01 1.873434931039810181e-01 6.706272810697555542e-02 5.759214609861373901e-02 1.256911903619766235e-01 -1.259848624467849731e-01 2.656161785125732422e-01 -4.265202209353446960e-03 2.352218627929687500e-01 -4.602474719285964966e-02 2.264785207808017731e-02 -2.218718454241752625e-02 9.009420126676559448e-02 -2.697106897830963135e-01 -7.465844601392745972e-02 2.398459911346435547e-01 -2.122971415519714355e-01 -2.390802502632141113e-01 2.358089014887809753e-02 1.191789507865905762e-01 1.889752745628356934e-01 2.755625247955322266e-01 -1.436898857355117798e-02 2.189320027828216553e-01 2.435114979743957520e-01 1.706129908561706543e-01 -9.219048917293548584e-02 -3.135806918144226074e-01 -9.978415817022323608e-02 3.637591898441314697e-01 1.161957159638404846e-01
3.165081143379211426e-01 2.483648508787155151e-01 -7.977256923913955688e-02 -4.718965850770473480e-03 2.368257045745849609e-01 -4.273907467722892761e-02 -8.815257251262664795e-02 2.846499979496002197e-01 8.136818557977676392e-02 3.166399300098419189e-01 3.164447471499443054e-02 -7.211254537105560303e-02 2.557867951691150665e-02 1.641223728656768799e-01 -3.859626352787017822e-01 -2.646678984165191650e-01 1.040435209870338440e-01 -1.628006249666213989e-01 -2.944232523441314697e-02 3.675889596343040466e-02 7.564043160527944565e-03 -9.397327899932861328e-03 1.551587879657745361e-01 -6.091907992959022522e-02 2.554284930229187012e-01 1.963848769664764404e-01 1.368352863937616348e-02 -1.431619469076395035e-02 -2.123069018125534058e-01 -2.579786181449890137e-01 2.023457139730453491e-01 3.317325562238693237e-02
3.486729562282562256e-01 -4.425493255257606506e-02 7.234250009059906006e-02 4.926647618412971497e-02 1.452326923608779907e-01 8.208271861076354980e-02 -1.088729947805404663e-01 -1.176546066999435425e-01 1.581990271806716919e-01 -2.889413572847843170e-02 -4.232067614793777466e-02 -1.819370090961456299e-01 8.935179561376571655e-02 -1.673858165740966797e-01 -1.854364722967147827e-01 1.664676703512668610e-02 -2.793551385402679443e-01 -2.172551006078720093e-01 -3.315748274326324463e-01 1.662622541189193726e-01 1.989767700433731079e-01 6.092730537056922913e-02 1.674258559942245483e-01 -1.255222111940383911e-01 8.464262634515762329e-02 4.269170165061950684e-01 2.473434619605541229e-02 2.147004753351211548e-01 -2.375559508800506592e-01 -1.195243149995803833e-01 -5.910249799489974976e-02 1.536386460065841675e-01
7.566529512405395508e-02 2.585507333278656006e-01 1.368436776101589203e-02 2.111976034939289093e-02 1.382949110120534897e-02 6.146732345223426819e-02 -4.357022941112518311e-01 8.531049638986587524e-02 1.054518371820449829e-01 2.170769423246383667e-01 -1.375200897455215454e-01 5.315433070063591003e-02 8.056563884019851685e-02 -3.129822611808776855e-01 -3.841198980808258057e-01 -2.003037929534912109e-02 -1.807176917791366577e-01 -1.753934174776077271e-01 -7.424189895391464233e-02 -3.298983722925186157e-02 -1.320957988500595093e-01 -1.163890734314918518e-01 -2.470159716904163361e-02 7.032730150967836380e-03 -7.159883528947830200e-02 1.823731213808059692e-01 1.443793624639511108e-01 -1.683489382266998291e-01 -2.050803005695343018e-01 4.521269351243972778e-02 3.931556642055511475e-01 -7.353778183460235596e-02
1.309013217687606812e-01 -1.380424667149782181e-02 -8.392567932605743408e-02 3.803254291415214539e-02 -6.377629190683364868e-02 1.174295768141746521e-01 -9.767249971628189087e-02 1.461736261844635010e-01 -1.993588656187057495e-01 2.191898673772811890e-01 5.739046260714530945e-02 1.429425179958343506e-01 1.894836723804473877e-01 -2.416160106658935547e-01 -4.045225083827972412e-01 -3.640924021601676941e-02 -1.912946701049804688e-01 -2.977481186389923096e-01 -1.800354421138763428e-01 2.110271751880645752e-01 2.434853464365005493e-02 -2.489324100315570831e-02 -1.867571920156478882e-01 2.584557235240936279e-01 -5.282834172248840332e-02 8.546034991741180420e-02 2.806609272956848145e-01 -4.843723401427268982e-02 -2.454094141721725464e-01 -9.955356270074844360e-02 2.631058692932128906e-01 1.378561109304428101e-01
8.651368319988250732e-02 -2.177888751029968262e-01 1.675464659929275513e-01 -3.699386864900588989e-02 8.954238891601562500e-02 -2.067801356315612793e-01 1.135719269514083862e-01 2.864512801170349121e-01 2.345671206712722778e-01 1.858419030904769897e-01 -1.348577588796615601e-01 -5.021683499217033386e-02 5.191689729690551758e-02 -1.321565210819244385e-01 -6.587229669094085693e-02 -1.332381218671798706e-01 2.802024222910404205e-02 -3.644991219043731689e-01 -4.366351962089538574e-01 -8.304940164089202881e-02 -7.391628809273242950e-03 -8.424095064401626587e-02 -1.132505089044570923e-01 2.616395056247711182e-01 6.583292037248611450e-02 1.434314697980880737e-01 -1.367409229278564453e-01 1.374239660799503326e-02 1.010621041059494019e-01 2.148959040641784668e-01 2.962442636489868164e-01 9.910818934440612793e-02
1.925336122512817383e-01 1.108286306262016296e-01 1.457223389297723770e-02 -1.012929379940032959e-01 3.109793178737163544e-02 -1.628767549991607666e-01 -3.199401870369911194e-02 1.721668988466262817e-01 -1.298734266310930252e-02 2.626066803932189941e-01 -2.599455118179321289e-01 -1.004494577646255493e-01 -2.453968226909637451e-01 -3.637184575200080872e-02 -1.155143603682518005e-01 1.856871545314788818e-01 -3.196543753147125244e-01 -9.937155246734619141e-02 -1.589415073394775391e-01 2.914982438087463379e-01 2.236115336418151855e-01 -3.826764225959777832e-01 2.276271432638168335e-01 -4.603698907885700464e-04 1.328934282064437866e-01 2.215620428323745728e-01 -5.016470677219331264e-04 1.991888433694839478e-01 -1.456852257251739502e-01 2.450302802026271820e-02 3.909996524453163147e-02 1.597830057144165039e-01
-4.000844061374664307e-02 4.233394190669059753e-02 -3.435325026512145996e-01 -9.292608499526977539e-02 -1.100189089775085449e-01 6.540402770042419434e-02 -8.235885202884674072e-02 2.257679775357246399e-02 8.632025122642517090e-02 4.388813301920890808e-02 3.260266967117786407e-03 -2.166946679353713989e-01 1.540206819772720337e-01 -5.662228539586067200e-02 -1.977892518043518066e-01 -2.905416488647460938e-01 -1.169391125440597534e-01 -2.639662325382232666e-01 -2.370915263891220093e-01 1.355051547288894653e-01 -1.873401254415512085e-01 -2.015306800603866577e-02 1.365231871604919434e-01 -1.307160109281539917e-01 2.170530147850513458e-02 5.432261824607849121e-01 3.703504055738449097e-02 8.940739557147026062e-03 -2.847904562950134277e-01 9.685135632753372192e-02 1.502326279878616333e-01 -1.572090573608875275e-02
2.682553231716156006e-01 8.580961823463439941e-02 9.949942678213119507e-02 2.114345878362655640e-02 9.760902822017669678e-02 5.947531014680862427e-02 -1.590216904878616333e-01 -1.247400790452957153e-01 3.359904140233993530e-02 6.987442076206207275e-02 1.256438195705413818e-01 -6.695003062486648560e-02 -4.459691792726516724e-02 -6.229621917009353638e-02 1.528427898883819580e-01 -6.592359859496355057e-03 -1.727944314479827881e-01 -1.074223443865776062e-01 -2.676407992839813232e-01 -4.421750083565711975e-02 1.676848679780960083e-01 -3.328146338462829590e-01 1.677996814250946045e-01 9.154087863862514496e-03 4.786360561847686768e-01 1.528778225183486938e-01 1.739010065793991089e-01 2.628353536128997803e-01 -1.991250514984130859e-01 -7.588137686252593994e-02 -3.573691938072443008e-03 3.486308455467224121e-01
2.323468178510665894e-01 1.474949568510055542e-01 -1.633727252483367920e-01 -6.544037908315658569e-02 -4.346956033259630203e-03 -8.322039246559143066e-02 2.839678525924682617e-01 1.430914551019668579e-01 2.348677068948745728e-01 2.433370947837829590e-01 9.750551730394363403e-02 -2.567226625978946686e-02 -2.309789806604385376e-01 1.404238641262054443e-01 -1.662303358316421509e-01 1.075099632143974304e-01 -1.320612132549285889e-01 -4.005314782261848450e-02 -1.443037688732147217e-01 -1.807224564254283905e-02 3.364978134632110596e-01 -1.924657225608825684e-01 2.161676734685897827e-01 3.019511699676513672e-01 -2.139554731547832489e-02 3.338387906551361084e-01 4.756957665085792542e-02 6.664986908435821533e-02 -1.879736632108688354e-01 4.037246480584144592e-02 5.640928819775581360e-02 2.475838959217071533e-01
3.328264132142066956e-02 2.560142278671264648e-01 -1.790086179971694946e-01 -2.423324808478355408e-02 3.800384327769279480e-02 1.943455189466476440e-01 -2.127250730991363525e-01 1.639453470706939697e-01 9.597556293010711670e-02 1.186909154057502747e-01 1.175250038504600525e-01 1.550897806882858276e-01 -9.321046620607376099e-02 -2.893486917018890381e-01 -4.089339971542358398e-01 -1.662539243698120117e-01 -1.239426136016845703e-01 -2.023743689060211182e-01 -8.294691890478134155e-02 1.255370974540710449e-01 -1.660387963056564331e-01 -1.367152631282806396e-01 3.728186711668968201e-02 9.251072257757186890e-02 -1.667108759284019470e-02 2.222438603639602661e-01 2.873749136924743652e-01 9.696705639362335205e-02 -2.266812473535537720e-01 -7.595469802618026733e-02 3.207283616065979004e-01 6.394440680742263794e-02
7.177443057298660278e-02 5.404470860958099365e-02 1.106236875057220459e-02 4.027505517005920410e-01 2.103338576853275299e-02 -1.545107364654541016e-01 -5.713288858532905579e-02 -1.344980448484420776e-01 8.325596153736114502e-02 -1.325084120035171509e-01 -1.021022200584411621e-01 -2.310959845781326294e-01 1.870144754648208618e-01 -2.432787865400314331e-01 2.910682186484336853e-02 -1.907867640256881714e-01 -3.705766797065734863e-01 -6.485988199710845947e-02 -2.673583626747131348e-01 -1.960285156965255737e-01 -9.543001651763916016e-02 4.880587384104728699e-02 8.319224417209625244e-02 2.988007664680480957e-02 1.684888303279876709e-01 3.855899572372436523e-01 8.787545561790466309e-02 -9.054458141326904297e-02 -2.445941418409347534e-01 1.335613727569580078e-01 1.206002235412597656e-01 9.088076651096343994e-02
3.143537640571594238e-01 2.337069064378738403e-01 -5.523793399333953857e-02 -7.928075641393661499e-02 2.742304503917694092e-01 -6.949289143085479736e-02 -3.308252245187759399e-02 2.251466065645217896e-01 -6.285949796438217163e-02 2.170571386814117432e-01 -1.253833323717117310e-01 -3.362183272838592529e-02 -1.456538885831832886e-01 3.651588782668113708e-02 -3.534314334392547607e-01 -1.780524849891662598e-01 -6.726193428039550781e-02 -7.657655514776706696e-04 -1.617891788482666016e-01 -1.468257457017898560e-01 -1.373157650232315063e-02 -2.715544402599334717e-01 8.455276256427168846e-04 1.216768026351928711e-01 2.828198373317718506e-01 5.700432881712913513e-02 1.268387585878372192e-01 2.254890948534011841e-01 -5.078164488077163696e-02 -3.660036027431488037e-01 1.130475997924804688e-01 -1.335885673761367798e-01
2.450955659151077271e-01 -1.839377172291278839e-02 -1.033323779702186584e-01 6.023008748888969421e-02 8.687007427215576172e-02 -1.614862680435180664e-01 -7.685020100325345993e-03 2.201105058193206787e-01 -5.520902574062347412e-02 -7.721746712923049927e-02 1.744750291109085083e-01 -2.109896242618560791e-01 5.238613858819007874e-02 -2.256794422864913940e-01 6.055884808301925659e-02 -1.548219323158264160e-01 -4.290238022804260254e-01 -8.715187758207321167e-02 5.713998898863792419e-02 -3.713405132293701172e-02 -9.604217112064361572e-02 -1.490299850702285767e-01 1.669758856296539307e-01 2.658184766769409180e-01 -5.139027163386344910e-02 3.191373646259307861e-01 1.043699011206626892e-01 3.950688540935516357e-01 7.779334485530853271e-02 -9.703797101974487305e-02 2.125283181667327881e-01 -1.396335065364837646e-01
1.245970577001571655e-01 1.659249067306518555e-01 -2.258778363466262817e-01 -2.296008728444576263e-02 1.272095888853073120e-01 1.845782436430454254e-02 -1.033519431948661804e-01 1.275645792484283447e-01 -1.287637650966644287e-01 -1.508063543587923050e-02 4.279191792011260986e-02 -1.609978079795837402e-01 3.362882137298583984e-01 -1.791228353977203369e-01 -6.180464476346969604e-02 -5.411700531840324402e-02 -4.654658138751983643e-01 -1.331547349691390991e-01 -1.132502853870391846e-01 7.806747406721115112e-02 3.650950193405151367e-01 -2.753964066505432129e-01 4.509342089295387268e-02 9.984127245843410492e-03 -2.129602581262588501e-01 1.331184208393096924e-01 -1.497745215892791748e-01 2.578127086162567139e-01 -9.720887243747711182e-02 1.980446726083755493e-01 1.401333417743444443e-02 -4.219660069793462753e-03
-3.866050392389297485e-02 8.091061562299728394e-02 -8.521537482738494873e-02 3.481172323226928711e-01 -3.852480649948120117e-02 2.912142127752304077e-02 -2.501931786537170410e-01 1.142512485384941101e-01 -3.368711844086647034e-02 1.396530419588088989e-01 -2.678573317825794220e-02 -6.382477283477783203e-02 1.157328039407730103e-01 -9.632591903209686279e-02 -4.151916801929473877e-01 1.049073338508605957e-01 -1.272302120923995972e-01 -3.111178278923034668e-01 -1.426809132099151611e-01 2.610884606838226318e-01 1.183417215943336487e-01 -6.508378777652978897e-03 -2.372031807899475098e-01 3.830600976943969727e-01 4.065653309226036072e-02 1.531038135290145874e-01 1.237159892916679382e-01 8.319927752017974854e-02 -1.673841476440429688e-01 -5.689727514982223511e-02 1.469532400369644165e-01 1.879153400659561157e-01
8.335378952324390411e-03 -2.472814023494720459e-01 3.400029242038726807e-02 1.067936494946479797e-01 1.770295798778533936e-01 1.908211857080459595e-01 -1.053462084382772446e-02 -1.616614162921905518e-01 2.492261976003646851e-01 1.944738812744617462e-02 4.236018285155296326e-02 -2.411803752183914185e-01 1.266546696424484253e-01 -1.941244117915630341e-02 -2.425250858068466187e-01 1.539131999015808105e-01 -3.596994876861572266e-01 -3.583756387233734131e-01 -1.982930302619934082e-01 -8.425047993659973145e-02 1.991967856884002686e-01 1.738585717976093292e-02 1.514472514390945435e-01 6.877266336232423782e-03 3.035164438188076019e-02 4.285843074321746826e-01 -4.992301110178232193e-04 1.174747496843338013e-01 -1.143217384815216064e-01 5.256919190287590027e-02 1.517742425203323364e-01 -7.980442047119140625e-02
3.882750123739242554e-02 2.264782190322875977e-01 1.275676675140857697e-02 2.971511185169219971e-01 2.850300073623657227e-01 2.730307355523109436e-02 8.236674964427947998e-02 2.968955598771572113e-02 1.966325640678405762e-01 3.129962682723999023e-01 -6.107612326741218567e-02 -9.104160219430923462e-02 1.066766232252120972e-01 -2.451049238443374634e-01 -1.083290353417396545e-01 -2.546285688877105713e-01 -2.205968648195266724e-01 1.641704738140106201e-01 -3.551905751228332520e-01 -1.800345480442047119e-01 1.400108542293310165e-02 -1.819361150264739990e-01 3.095634877681732178e-01 4.958166554570198059e-02 2.592441737651824951e-01 9.426655620336532593e-02 1.154683902859687805e-02 -5.777264013886451721e-02 -9.064672142267227173e-02 2.625547908246517181e-02 9.759250283241271973e-02 9.295396506786346436e-02
2.622518539428710938e-01 1.202317140996456146e-02 -8.240006119012832642e-02 1.736864149570465088e-01 2.126884460449218750e-01 1.533264108002185822e-02 -1.845736205577850342e-01 -2.222128212451934814e-01 1.956373304128646851e-01 2.190220728516578674e-02 -5.980709940195083618e-02 -1.371613796800374985e-02 -4.398819431662559509e-02 -7.492258399724960327e-02 -2.169886231422424316e-01 -1.242345105856657028e-02 -2.146112769842147827e-01 -1.371722668409347534e-01 -3.395201265811920166e-01 1.772858947515487671e-01 2.643587589263916016e-01 -1.646031141281127930e-01 6.130026653409004211e-02 7.784530520439147949e-02 3.367954492568969727e-01 3.902115821838378906e-01 1.957343891263008118e-02 9.538461267948150635e-02 -1.704238057136535645e-01 -1.988089680671691895e-01 2.016163617372512817e-02 7.328593730926513672e-02
1.893898844718933105e-02 3.355093300342559814e-01 7.002229988574981689e-02 -1.826182454824447632e-01 3.048349916934967041e-02 -1.406709700822830200e-01 -1.354838758707046509e-01 2.218239158391952515e-01 8.397035300731658936e-02 -8.199311792850494385e-02 -1.410473138093948364e-01 -3.848661854863166809e-02 2.930411100387573242e-01 -2.847031652927398682e-01 -1.623176336288452148e-01 -7.935842126607894897e-02 -4.555717706680297852e-01 -1.119783222675323486e-01 1.247688978910446167e-01 -4.270765464752912521e-03 -4.346706718206405640e-02 -3.407939970493316650e-01 5.492002889513969421e-02 -8.293008059263229370e-02 6.781110912561416626e-02 2.948363721370697021e-01 1.555749326944351196e-01 6.755869835615158081e-02 -9.744127839803695679e-02 1.498111933469772339e-01 3.078934922814369202e-02 9.510613232851028442e-02
2.980451881885528564e-01 -1.623941510915756226e-01 5.843095108866691589e-02 -1.212749350816011429e-02 -1.266582459211349487e-01 -1.320866644382476807e-01 -9.069760888814926147e-02 2.708963453769683838e-01 2.250083349645137787e-02 6.746693700551986694e-02 -1.257621347904205322e-01 2.785360440611839294e-02 1.768534332513809204e-01 -8.110402524471282959e-02 -1.510270982980728149e-01 1.759556680917739868e-01 -2.355697751045227051e-01 -2.876017093658447266e-01 4.244359210133552551e-02 -1.218927800655364990e-01 1.080680042505264282e-01 -1.226864233613014221e-01 3.275506664067506790e-03 -2.646565139293670654e-01 9.817664325237274170e-02 3.927889764308929443e-01 1.150450631976127625e-01 7.651053369045257568e-02 -2.672454118728637695e-01 -3.272912502288818359e-01 1.980019062757492065e-01 2.131201513111591339e-02
7.156459987163543701e-02 2.568706572055816650e-01 1.460089534521102905e-01 3.245823085308074951e-01 3.397356718778610229e-02 -2.414429336786270142e-01 -1.077973544597625732e-01 1.031868234276771545e-01 -1.906979456543922424e-02 1.305992305278778076e-01 -8.723068167455494404e-04 3.254253789782524109e-02 1.861698925495147705e-01 -2.633020095527172089e-02 2.303721457719802856e-01 -1.520427763462066650e-01 -4.099939465522766113e-01 1.191874407231807709e-02 -2.140669673681259155e-01 -1.967687457799911499e-01 2.468728572130203247e-01 -1.593740731477737427e-01 -4.639702383428812027e-03 1.806030422449111938e-01 2.794831097126007080e-01 1.062446907162666321e-01 2.700341939926147461e-01 1.726963371038436890e-01 8.660143613815307617e-02 9.269385039806365967e-02 8.848509751260280609e-03 1.020294800400733948e-01
-1.801422797143459320e-02 2.557267844676971436e-01 -2.590223960578441620e-02 3.773257434368133545e-01 1.611279398202896118e-01 -1.675196886062622070e-01 -2.603755593299865723e-01 1.440504491329193115e-01 -2.075296640396118164e-01 -6.631527841091156006e-02 4.750028625130653381e-02 -2.180105298757553101e-01 2.468259632587432861e-01 -5.478098522871732712e-03 -9.606608003377914429e-02 6.726619601249694824e-02 -3.076144158840179443e-01 4.501572623848915100e-02 -3.073108792304992676e-01 -3.049212992191314697e-01 7.437840569764375687e-03 3.713802248239517212e-02 6.980694085359573364e-02 3.061642125248908997e-02 1.314032226800918579e-01 2.576713860034942627e-01 -9.148139506578445435e-03 -2.037074416875839233e-01 -6.108372285962104797e-02 -1.871096529066562653e-02 2.199351191520690918e-01 8.772429078817367554e-02
5.376023054122924805e-01 1.614319682121276855e-01 1.089969575405120850e-01 1.231950446963310242e-01 8.963940292596817017e-02 -3.354143723845481873e-02 -3.329040408134460449e-01 -4.448888823390007019e-02 1.763087362051010132e-01 7.365940511226654053e-02 -1.237340345978736877e-01 1.111415326595306396e-01 -3.246958553791046143e-02 -6.222999840974807739e-02 2.691968530416488647e-02 -7.941219210624694824e-02 -1.463737040758132935e-01 -2.845200002193450928e-01 -1.962586790323257446e-01 1.261990070343017578e-01 1.370391575619578362e-03 -3.397842869162559509e-02 3.145738840103149414e-01 6.017149239778518677e-02 3.559879362583160400e-01 1.968944668769836426e-01 4.227404668927192688e-02 1.209847554564476013e-01 -8.353295922279357910e-02 7.875821739435195923e-02 -1.461758650839328766e-02 6.247335672378540039e-02
-3.387356922030448914e-02 6.717707961797714233e-02 3.757278621196746826e-02 1.353628039360046387e-01 1.776671856641769409e-01 -1.047125384211540222e-01 6.265944987535476685e-02 -8.397354930639266968e-02 -9.444203972816467285e-02 1.165366824716329575e-02 1.676076501607894897e-01 1.663416810333728790e-02 1.807029694318771362e-01 -6.861094385385513306e-02 -8.380930870771408081e-02 -5.412412062287330627e-02 -8.698108047246932983e-02 -4.690609872341156006e-02 -3.681296706199645996e-01 5.904762446880340576e-02 6.334030628204345703e-02 -2.749303281307220459e-01 5.593585222959518433e-02 4.265940785408020020e-01 4.155714809894561768e-01 3.835346400737762451e-01 -7.940159738063812256e-02 4.798848554491996765e-02 -4.225867334753274918e-03 -2.800605595111846924e-01 -3.375755995512008667e-02 1.219786852598190308e-01
3.033536672592163086e-01 9.753078222274780273e-02 7.439918071031570435e-02 1.066118329763412476e-01 2.017334699630737305e-01 1.566289551556110382e-02 -2.156713902950286865e-01 -1.592041701078414917e-01 1.613825708627700806e-01 1.777432709932327271e-01 1.619900949299335480e-02 -7.674019038677215576e-02 8.601543307304382324e-02 -4.562761262059211731e-02 -1.589547395706176758e-01 2.125643491744995117e-01 -1.494665294885635376e-01 -6.229671090841293335e-02 -3.816515207290649414e-01 2.171319127082824707e-01 1.437931209802627563e-01 -8.721677958965301514e-02 1.092822551727294922e-01 2.117087319493293762e-02 4.205708801746368408e-01 1.693837195634841919e-01 1.417640894651412964e-01 1.792370527982711792e-01 -1.654350012540817261e-01 -2.059620469808578491e-01 4.614381864666938782e-02 1.887604296207427979e-01
-1.175998896360397339e-01 5.988268181681632996e-03 -5.812355875968933105e-02 -8.823420852422714233e-02 5.556268244981765747e-02 -6.478858739137649536e-02 -1.698389947414398193e-01 3.785057961940765381e-01 1.957551203668117523e-02 -4.071066528558731079e-02 1.173208281397819519e-02 -1.964127123355865479e-01 1.478584110736846924e-01 -1.462743133306503296e-01 -1.846400350332260132e-01 1.041276752948760986e-01 -2.567691206932067871e-01 -1.812672317028045654e-01 -2.402559667825698853e-01 -4.166825860738754272e-02 -1.839239150285720825e-01 5.225636065006256104e-02 2.206592857837677002e-01 5.536046624183654785e-02 1.580185443162918091e-02 9.136393666267395020e-02 7.901743799448013306e-02 1.013599149882793427e-02 -3.078879043459892273e-02 -5.978346243500709534e-02 6.232125759124755859e-01 1.104723438620567322e-01
1.663966327905654907e-01 1.477554887533187866e-01 -1.800288408994674683e-01 -5.347537621855735779e-02 2.096942067146301270e-02 3.612431883811950684e-02 -1.117305457592010498e-01 2.370567470788955688e-01 -3.553039208054542542e-02 2.391789257526397705e-01 1.139122322201728821e-01 -1.744649410247802734e-01 -2.195072472095489502e-01 -1.180771589279174805e-01 -1.157125532627105713e-01 -1.447033882141113281e-01 -2.677861750125885010e-01 -3.707967400550842285e-01 -3.239282369613647461e-01 -7.363168895244598389e-02 -2.397235780954360962e-01 7.583114504814147949e-02 -1.031095609068870544e-01 -2.874031662940979004e-03 -9.619028866291046143e-02 4.422093629837036133e-01 1.470898091793060303e-02 -7.746695727109909058e-02 -1.595929861068725586e-01 -5.061524733901023865e-02 7.638052105903625488e-02 9.030999243259429932e-02
-2.685765549540519714e-02 1.181692257523536682e-01 -1.420298069715499878e-01 3.949392586946487427e-02 -7.678081095218658447e-02 2.964284121990203857e-01 -2.433056384325027466e-01 1.759465634822845459e-01 2.691952288150787354e-01 3.458139300346374512e-01 -5.545732006430625916e-02 -1.325608417391777039e-02 3.121166527271270752e-01 2.638594247400760651e-02 -4.132748767733573914e-02 9.519208222627639771e-02 -1.548063755035400391e-01 -2.007874846458435059e-01 -2.767553031444549561e-01 -1.525499522686004639e-01 -1.460316777229309082e-01 -1.857842952013015747e-01 -1.256625652313232422e-01 -2.568247541785240173e-02 -5.657591670751571655e-02 8.222663402557373047e-02 1.823931485414505005e-01 2.629847824573516846e-01 5.721094459295272827e-02 9.878595918416976929e-02 2.546913325786590576e-01 2.207906246185302734e-01
4.043339565396308899e-02 3.174648806452751160e-02 -5.275464430451393127e-02 2.865259768441319466e-03 1.837297827005386353e-01 -1.648946404457092285e-01 3.197004497051239014e-01 2.279471606016159058e-01 -1.827246695756912231e-01 2.650751732289791107e-02 4.460241645574569702e-02 -3.599569797515869141e-01 2.974670007824897766e-02 5.926999449729919434e-02 -3.293249607086181641e-01 5.777638405561447144e-02 -3.216663002967834473e-01 -3.026649951934814453e-01 -1.842496991157531738e-01 -2.247530668973922729e-01 -1.091487258672714233e-01 -1.326046884059906006e-01 1.261917501688003540e-01 -2.021691948175430298e-02 -3.381958603858947754e-02 2.711772620677947998e-01 1.057505384087562561e-01 -1.336055621504783630e-02 -1.969222426414489746e-01 -7.726532220840454102e-02 1.944943964481353760e-01 6.019883975386619568e-02
-8.138727396726608276e-02 1.740453541278839111e-01 2.985869944095611572e-01 -7.291191071271896362e-02 9.003873169422149658e-02 -1.550091952085494995e-01 -8.705802261829376221e-02 -4.714023321866989136e-02 2.451706379652023315e-01 2.321698367595672607e-01 1.216614395380020142e-01 -6.653353571891784668e-02 3.309692069888114929e-02 -7.437798380851745605e-02 -1.381228864192962646e-01 2.925133407115936279e-01 -2.399984002113342285e-01 -2.497045397758483887e-01 -3.490445017814636230e-02 -1.198262646794319153e-01 1.774588078260421753e-01 8.014129474759101868e-03 1.329917758703231812e-01 8.618998527526855469e-02 1.792526692152023315e-01 2.776804268360137939e-01 -4.958558455109596252e-02 1.148034557700157166e-01 1.756759285926818848e-01 5.584343150258064270e-02 4.374847114086151123e-01 -1.992966979742050171e-01
3.789384961128234863e-01 -9.461802244186401367e-02 1.197241991758346558e-01 4.724815487861633301e-02 1.322690099477767944e-01 2.955366857349872589e-02 2.668253481388092041e-01 3.128586709499359131e-02 4.572263360023498535e-02 7.325352728366851807e-02 -3.100301325321197510e-01 8.125516772270202637e-02 2.478030472993850708e-01 3.054188331589102745e-03 -3.840249031782150269e-02 -2.083333581686019897e-01 -2.962265014648437500e-01 8.792294561862945557e-02 -1.686668097972869873e-01 8.418090641498565674e-02 2.334633767604827881e-01 1.017391309142112732e-02 2.540581524372100830e-01 2.115589380264282227e-01 1.838849484920501709e-01 3.224738240242004395e-01 -1.331601757556200027e-03 9.642978012561798096e-02 -6.864197552204132080e-02 1.731604337692260742e-01 2.169955521821975708e-01 -7.674488704651594162e-03
2.116644531488418579e-01 -3.337591290473937988e-01 -3.193275257945060730e-02 -1.349352449178695679e-01 1.259320527315139771e-01 -2.952270805835723877e-01 -1.891742348670959473e-01 3.537813723087310791e-01 -8.965239673852920532e-02 6.943091750144958496e-02 9.170981496572494507e-02 5.565151944756507874e-02 1.672305315732955933e-01 1.392038911581039429e-01 -1.488836407661437988e-01 1.603101193904876709e-01 -1.715899407863616943e-01 -1.386343985795974731e-01 -1.826396286487579346e-01 1.519199460744857788e-01 -1.197964232414960861e-02 -9.253087639808654785e-02 -1.473283916711807251e-01 2.826020717620849609e-01 1.000551506876945496e-01 3.029331266880035400e-01 -2.477977424860000610e-02 3.441844880580902100e-02 1.145047880709171295e-02 6.501234322786331177e-02 3.235985338687896729e-01 1.140523999929428101e-01
-6.047861278057098389e-02 1.663303561508655548e-02 -1.115750595927238464e-01 9.103345870971679688e-02 1.500689238309860229e-01 1.101601198315620422e-01 8.123646676540374756e-02 4.800372719764709473e-01 6.297908723354339600e-02 1.713488847017288208e-01 -1.722024828195571899e-01 1.534756831824779510e-02 2.345255911350250244e-01 -1.827203184366226196e-01 -1.174565628170967102e-01 -1.675610542297363281e-01 -3.393341004848480225e-01 -2.322774231433868408e-01 5.540021508932113647e-02 2.341219410300254822e-02 -1.113952025771141052e-01 -2.837500274181365967e-01 2.511842176318168640e-02 -2.149995118379592896e-01 1.200070977210998535e-01 2.534425854682922363e-01 1.034574806690216064e-01 1.950060576200485229e-01 8.199856430292129517e-02 -1.651894897222518921e-01 1.238385066390037537e-01 -1.447455883026123047e-01
6.358490139245986938e-02 1.477984488010406494e-01 2.331738471984863281e-01 2.025715559720993042e-01 1.250877827405929565e-01 -2.407870739698410034e-01 -9.160598367452621460e-02 1.309863179922103882e-01 3.054095059633255005e-02 1.483051478862762451e-01 -8.874984085559844971e-02 5.958634614944458008e-02 1.022024974226951599e-01 1.471553370356559753e-02 2.033397108316421509e-01 -4.398711398243904114e-02 -4.656051099300384521e-01 -8.580003678798675537e-02 -2.168110013008117676e-01 -2.246519029140472412e-01 3.505813181400299072e-01 -5.831492319703102112e-02 1.237704381346702576e-01 2.706063687801361084e-01 9.523253142833709717e-02 -6.609318405389785767e-02 3.483927845954895020e-01 9.078927338123321533e-02 -4.426689818501472473e-03 3.397087007761001587e-02 -5.938829481601715088e-02 8.364358544349670410e-02
4.410129413008689880e-02 2.346028983592987061e-01 -9.898410737514495850e-02 1.215042844414710999e-01 -5.521655082702636719e-02 -3.105093538761138916e-01 -2.099428474903106689e-01 -1.032771542668342590e-02 -7.854481786489486694e-02 2.258788645267486572e-01 -2.393096685409545898e-01 -1.572231352329254150e-01 1.244938895106315613e-01 -8.966966718435287476e-02 -2.958329617977142334e-01 -2.608435451984405518e-01 -5.651452764868736267e-02 -2.716383635997772217e-01 -1.287912726402282715e-01 9.452660381793975830e-02 2.500812709331512451e-01 5.562419071793556213e-02 -7.801418751478195190e-02 2.724385559558868408e-01 6.541314721107482910e-02 2.225836217403411865e-01 1.181993782520294189e-01 2.348271906375885010e-01 6.620036810636520386e-02 -3.353491798043251038e-02 2.054643183946609497e-01 1.934576034545898438e-01
1.121099442243576050e-01 -4.545525088906288147e-02 -8.414473384618759155e-02 -4.217676445841789246e-02 2.532462477684020996e-01 -2.211299352347850800e-02 -1.787885278463363647e-01 -7.612468674778938293e-03 2.475758790969848633e-01 1.034075319766998291e-01 -1.827802881598472595e-02 -2.137684971094131470e-01 -2.773957550525665283e-01 -2.684521116316318512e-02 -2.166703343391418457e-01 2.254470996558666229e-02 -4.370689690113067627e-01 -1.960650235414505005e-01 -2.552908062934875488e-01 3.282887935638427734e-01 1.550604254007339478e-01 -7.511682063341140747e-02 1.169367730617523193e-01 -4.953845217823982239e-02 9.943494945764541626e-02 3.507624566555023193e-01 1.371824443340301514e-01 1.071735620498657227e-01 -5.824414640665054321e-02 -1.534258760511875153e-02 9.180920571088790894e-02 -1.149036064743995667e-01
3.124551773071289062e-01 -5.115420371294021606e-02 2.026268988847732544e-01 2.420043498277664185e-01 1.241766959428787231e-01 1.468284428119659424e-01 -1.648454368114471436e-01 1.672771573066711426e-01 4.716434702277183533e-02 4.013873338699340820e-01 -4.477136582136154175e-02 -8.264965377748012543e-03 1.529154777526855469e-01 -5.507699400186538696e-02 -1.515278965234756470e-02 7.058342546224594116e-02 -2.535257041454315186e-01 -7.084493339061737061e-02 -2.701401114463806152e-01 3.528974950313568115e-02 7.160681486129760742e-02 -1.399096399545669556e-01 3.830875754356384277e-01 1.617121277377009392e-03 3.578139245510101318e-01 1.002276986837387085e-01 7.711616903543472290e-02 1.679044365882873535e-01 2.848336286842823029e-02 -1.032345965504646301e-01 -1.017539203166961670e-01 -4.411181434988975525e-02
2.098741680383682251e-01 -7.401987910270690918e-02 7.535460591316223145e-02 2.422659844160079956e-01 2.123891562223434448e-01 -2.045568227767944336e-01 5.308282747864723206e-02 2.171572893857955933e-01 -4.708650335669517517e-02 -1.468200329691171646e-02 1.177075207233428955e-01 -1.061527878046035767e-01 1.845675855875015259e-01 6.059918552637100220e-03 -2.215936034917831421e-01 7.438964396715164185e-02 -2.123426198959350586e-01 1.132198572158813477e-01 -2.923481762409210205e-01 1.928025931119918823e-01 -2.936223149299621582e-02 -2.729155123233795166e-01 -9.316386654973030090e-03 1.077630966901779175e-01 1.702313274145126343e-01 4.063963890075683594e-01 -1.132563501596450806e-01 2.037620842456817627e-01 2.812648937106132507e-02 2.379982024431228638e-01 2.244566380977630615e-01 -9.480728954076766968e-02
2.929922938346862793e-01 8.555005490779876709e-02 -1.709655970335006714e-01 -4.032465163618326187e-03 2.798464000225067139e-01 -1.938486248254776001e-01 -1.361140161752700806e-01 1.417394876480102539e-01 -2.193737588822841644e-02 -1.858783960342407227e-01 -6.517172604799270630e-02 -3.984903544187545776e-02 4.446879401803016663e-02 -1.396406292915344238e-01 -1.119608357548713684e-01 -1.150994747877120972e-01 -4.265570640563964844e-01 -3.554785251617431641e-01 -2.156403809785842896e-01 7.438276708126068115e-02 1.453471183776855469e-02 3.188005089759826660e-02 1.206419393420219421e-01 1.614486984908580780e-02 4.626286402344703674e-02 1.496088504791259766e-01 -3.887718915939331055e-01 1.661752462387084961e-01 1.552275270223617554e-01 -1.096601709723472595e-01 1.362552493810653687e-01 -2.440986968576908112e-02
-5.755018070340156555e-02 4.453515633940696716e-02 1.307437103241682053e-02 3.028025291860103607e-02 2.948165833950042725e-01 -1.096152365207672119e-01 5.071865022182464600e-02 4.686665236949920654e-01 1.399064436554908752e-03 5.984168383292853832e-04 1.682262271642684937e-01 -1.084522753953933716e-01 2.065894454717636108e-01 -3.505634665489196777e-01 -1.741214306093752384e-03 -7.796669006347656250e-02 -2.766622602939605713e-01 -2.687117159366607666e-01 -3.245899453759193420e-02 -2.427495419979095459e-01 2.941533327102661133e-01 3.108536638319492340e-02 1.820537820458412170e-02 5.611079931259155273e-02 -1.448264122009277344e-01 1.697466224431991577e-01 1.388084739446640015e-01 1.430702358484268188e-01 -5.927549675107002258e-02 -1.457544267177581787e-01 1.111499965190887451e-01 -1.854849457740783691e-01
3.106326460838317871e-01 3.525981679558753967e-02 -2.546193078160285950e-02 6.594709306955337524e-02 3.321525752544403076e-01 -8.413828164339065552e-02 -2.388772554695606232e-02 3.292803186923265457e-03 1.165904998779296875e-01 1.503121554851531982e-01 1.769543439149856567e-01 -1.112260445952415466e-01 1.833026558160781860e-01 1.021340563893318176e-01 4.490031301975250244e-02 -6.965081393718719482e-02 -1.865823715925216675e-01 4.206904675811529160e-03 -1.039644628763198853e-01 -9.136930853128433228e-02 4.762959778308868408e-01 -1.780431717634201050e-01 1.701079756021499634e-01 1.827747970819473267e-01 -4.774032905697822571e-02 3.908616900444030762e-01 -1.164885889738798141e-02 3.149169683456420898e-01 -3.820872306823730469e-02 -4.683414474129676819e-02 -3.907465562224388123e-02 -1.186689734458923340e-01
1.422561258077621460e-01 -8.772929199039936066e-03 -2.394051700830459595e-01 3.091067261993885040e-02 -1.525427252054214478e-01 -7.637065649032592773e-02 -1.374963968992233276e-01 3.490012288093566895e-01 -6.987089663743972778e-02 2.926639318466186523e-01 4.023948684334754944e-02 -1.924767792224884033e-01 2.305536344647407532e-02 -1.382411122322082520e-01 -1.225700378417968750e-01 4.378487169742584229e-02 6.952071562409400940e-03 -2.505071759223937988e-01 -5.042625069618225098e-01 -6.621069461107254028e-02 -2.131829261779785156e-01 7.959650456905364990e-02 7.994883693754673004e-03 4.046250600367784500e-03 -8.749480545520782471e-02 3.566136360168457031e-01 -1.415111869573593140e-01 -3.834128379821777344e-02 -3.328160941600799561e-02 5.921184085309505463e-03 8.787439763545989990e-02 2.174982130527496338e-01
-1.818086355924606323e-01 -1.547673493623733521e-01 -1.347471028566360474e-01 -6.460081785917282104e-02 -1.718555949628353119e-02 -2.721657156944274902e-01 -1.080104932188987732e-01 1.012066826224327087e-01 1.522639542818069458e-01 -3.883910924196243286e-02 -6.101614609360694885e-02 9.260808676481246948e-02 2.202028408646583557e-02 -1.813126355409622192e-02 -2.182812988758087158e-01 -1.520428359508514404e-01 -2.251030504703521729e-01 -2.713766694068908691e-01 -3.721010982990264893e-01 3.167748078703880310e-02 1.829444617033004761e-01 -1.826864182949066162e-01 -1.101300269365310669e-01 1.766801178455352783e-01 2.096120417118072510e-01 -2.000619861064478755e-05 8.766636252403259277e-02 1.984031498432159424e-01 -1.315829604864120483e-01 1.324344128370285034e-01 3.779078125953674316e-01 2.705441415309906006e-01
1.702455133199691772e-01 2.171916514635086060e-01 -8.260677009820938110e-02 1.899118274450302124e-01 -6.190016493201255798e-02 2.454060465097427368e-01 -2.348652631044387817e-01 1.573554277420043945e-01 -2.544412016868591309e-02 -3.305169939994812012e-01 1.444391757249832153e-01 -1.031782999634742737e-01 2.099343091249465942e-01 2.839268185198307037e-02 -4.342484176158905029e-01 -1.139485929161310196e-02 -1.098612099885940552e-01 -1.432130038738250732e-01 -1.021230742335319519e-01 -1.680192649364471436e-01 2.585601992905139923e-02 1.580156758427619934e-02 2.286636084318161011e-01 1.087006703019142151e-01 2.566730380058288574e-01 1.719069182872772217e-01 7.473202049732208252e-02 -7.065102458000183105e-02 -2.249357104301452637e-01 1.724560111761093140e-01 1.472570747137069702e-01 1.330670565366744995e-01
2.782720923423767090e-01 -1.665219105780124664e-02 -1.661651283502578735e-01 1.015355363488197327e-01 -1.184934303164482117e-01 -1.803174801170825958e-02 -7.344367913901805878e-03 1.564846485853195190e-01 -1.893937885761260986e-01 1.510237604379653931e-01 1.889319531619548798e-02 -2.386660687625408173e-02 1.389390826225280762e-01 2.036314457654953003e-02 -2.593313576653599739e-03 5.286200344562530518e-02 -3.912968039512634277e-01 -2.152316868305206299e-01 -3.941408693790435791e-01 -5.957278236746788025e-02 3.130072057247161865e-01 -5.538232252001762390e-02 -1.047105863690376282e-01 -5.752687156200408936e-02 -1.841281056404113770e-01 1.557222008705139160e-01 -6.840039789676666260e-02 3.590312302112579346e-01 3.146376693621277809e-03 2.912421226501464844e-01 -8.600362390279769897e-02 -7.565782219171524048e-02
1.915343999862670898e-01 -6.279012560844421387e-02 -1.830236315727233887e-01 1.189782097935676575e-01 -1.436972320079803467e-01 1.220342144370079041e-02 -4.126043617725372314e-02 3.014163970947265625e-01 4.080043360590934753e-02 1.501656472682952881e-01 8.244533836841583252e-02 -9.237883985042572021e-02 -7.297658175230026245e-02 -1.504585146903991699e-01 -1.425555497407913208e-01 -1.998013705015182495e-01 -2.104462534189224243e-01 -3.966440558433532715e-01 -3.418054580688476562e-01 -2.038640202954411507e-03 -7.256512343883514404e-02 2.415073961019515991e-01 1.505018770694732666e-02 5.268769338726997375e-02 -6.293637305498123169e-02 4.000983238220214844e-01 -1.357552409172058105e-01 5.521737504750490189e-03 -1.533191055059432983e-01 -2.382231056690216064e-01 -1.240369379520416260e-01 8.619588613510131836e-02
2.705565094947814941e-01 -4.847746714949607849e-02 -6.089182570576667786e-02 -4.356223717331886292e-02 6.077719852328300476e-02 -1.329051554203033447e-01 1.540877372026443481e-01 2.455722838640213013e-01 1.240306869149208069e-01 1.168534159660339355e-01 1.758364886045455933e-01 1.510869264602661133e-01 2.547765076160430908e-01 1.491623837500810623e-02 -2.292311787605285645e-01 5.057038366794586182e-02 -1.835738271474838257e-01 -1.884034089744091034e-02 -3.162482678890228271e-01 -2.349786227568984032e-03 1.799861639738082886e-01 -3.583073988556861877e-02 -5.859337747097015381e-02 3.729267418384552002e-01 1.963910646736621857e-02 3.808782100677490234e-01 5.783071741461753845e-02 -5.660377070307731628e-02 -4.732162505388259888e-02 -1.911943703889846802e-01 -2.429593801498413086e-01 -2.243432551622390747e-01
3.399952948093414307e-01 -5.609666928648948669e-02 -3.197300806641578674e-02 1.672838628292083740e-02 3.931884467601776123e-01 -8.238003402948379517e-02 1.360640078783035278e-01 -1.694269329309463501e-01 -1.198708824813365936e-02 1.773421466350555420e-01 -1.434669364243745804e-02 -3.778652846813201904e-01 1.792599447071552277e-02 -3.041188716888427734e-01 -7.648852467536926270e-02 -1.208972036838531494e-01 -1.922761946916580200e-01 -9.620057791471481323e-02 -2.466339468955993652e-01 -5.378961563110351562e-02 -1.417259871959686279e-02 -6.128092110157012939e-02 2.332299053668975830e-01 1.771086752414703369e-01 1.367170959711074829e-01 2.697826325893402100e-01 -1.628497429192066193e-02 2.716897726058959961e-01 -5.459366738796234131e-02 -5.459431931376457214e-02 9.432077407836914062e-02 -5.844006687402725220e-02
1.345230638980865479e-01 2.567093670368194580e-01 1.091221794486045837e-01 -2.055202797055244446e-02 1.634176671504974365e-01 1.077116187661886215e-02 -1.806863397359848022e-01 2.794308662414550781e-01 -1.521753221750259399e-01 -2.174494564533233643e-01 -1.046172156929969788e-01 -1.435463875532150269e-01 2.538393251597881317e-02 -1.028008535504341125e-01 1.076039113104343414e-02 -1.456682570278644562e-02 -3.970071673393249512e-01 1.262618452310562134e-01 -4.327035248279571533e-01 -1.469170153141021729e-01 3.644448518753051758e-02 -1.504219919443130493e-01 5.335899069905281067e-02 1.467871759086847305e-02 2.677536197006702423e-02 1.365809291601181030e-01 4.166667759418487549e-01 -2.994633652269840240e-02 -9.436240792274475098e-02 1.994613409042358398e-01 1.484780851751565933e-02 -2.026958018541336060e-02
2.221564203500747681e-01 1.853272914886474609e-01 -1.265224348753690720e-02 1.447990238666534424e-01 2.732295691967010498e-01 1.266178190708160400e-01 9.294012188911437988e-02 9.691402316093444824e-02 -3.075650893151760101e-02 1.366542130708694458e-01 -2.624630928039550781e-01 1.581395417451858521e-01 -2.810102328658103943e-02 -3.063451945781707764e-01 3.270849585533142090e-02 -1.802193075418472290e-01 -2.763408422470092773e-01 -2.544612884521484375e-01 -2.364765405654907227e-01 -2.133233658969402313e-02 8.914713561534881592e-02 -1.272843629121780396e-01 2.706553041934967041e-01 1.679184585809707642e-01 2.765443027019500732e-01 2.138812690973281860e-01 -7.328306883573532104e-02 1.783628016710281372e-01 -1.923672738485038280e-03 -1.360233575105667114e-01 8.098778128623962402e-02 1.928591430187225342e-01
3.115243315696716309e-01 1.447733342647552490e-01 -5.634642392396926880e-02 -4.472888540476560593e-03 1.724434345960617065e-01 -1.166363060474395752e-02 -3.435851931571960449e-01 -1.895827706903219223e-03 1.728017181158065796e-01 5.042188614606857300e-02 1.707236468791961670e-01 1.811839342117309570e-01 -1.390285938978195190e-01 -1.171497032046318054e-01 -2.885904014110565186e-01 -1.636627167463302612e-01 2.998982183635234833e-02 -3.113413788378238678e-02 -2.432035952806472778e-01 4.370807483792304993e-02 2.234494984149932861e-01 -6.249776855111122131e-02 1.742510646581649780e-01 -1.634998060762882233e-02 1.710976958274841309e-01 1.939461380243301392e-01 9.156394749879837036e-02 3.176528215408325195e-01 -1.345052123069763184e-01 -2.773820757865905762e-01 2.243528366088867188e-01 -1.563146412372589111e-01
2.271717414259910583e-02 -3.355965018272399902e-02 -2.526158280670642853e-02 -3.712941333651542664e-02 -1.403329372406005859e-01 -1.185192018747329712e-01 5.875980015844106674e-03 3.188354671001434326e-01 2.519859559834003448e-02 3.221376538276672363e-01 2.163699865341186523e-01 -2.442672699689865112e-01 -7.362346351146697998e-02 -2.154307663440704346e-01 -2.327828556299209595e-01 -7.593125104904174805e-02 -2.563778162002563477e-01 -2.994771897792816162e-01 -2.541713416576385498e-01 -1.023776680231094360e-01 -7.504894584417343140e-02 7.671255618333816528e-02 -3.742333129048347473e-02 7.434993237257003784e-02 -3.109213337302207947e-02 3.444720804691314697e-01 -1.700477749109268188e-01 -1.046155616641044617e-01 -2.031660974025726318e-01 -2.012349367141723633e-01 2.060891836881637573e-01 7.454455643892288208e-02
1.480660736560821533e-01 1.328131854534149170e-01 -2.318634092807769775e-02 2.013161331415176392e-01 -7.252192497253417969e-02 -1.806468367576599121e-01 -2.012540698051452637e-01 3.854058682918548584e-03 -2.887334488332271576e-02 3.109033405780792236e-01 -2.496839910745620728e-01 -1.381006836891174316e-01 -6.220008712261915207e-03 4.554309695959091187e-02 -3.577240407466888428e-01 -1.402969062328338623e-01 7.163637131452560425e-02 -4.003679156303405762e-01 -2.310915142297744751e-01 -4.310827644076198339e-04 1.547984033823013306e-01 2.971495687961578369e-02 4.097304865717887878e-02 2.642601430416107178e-01 6.118354573845863342e-02 1.702941507101058960e-01 2.089585959911346436e-01 1.495331823825836182e-01 1.018690541386604309e-01 5.542069207876920700e-03 1.881499588489532471e-01 2.291860431432723999e-01
3.732151687145233154e-01 -1.284334063529968262e-01 -5.781574174761772156e-02 7.812391221523284912e-02 4.432800039649009705e-02 -8.186159282922744751e-02 2.008153684437274933e-02 -3.066850081086158752e-02 -1.781353503465652466e-01 1.600738912820816040e-01 -2.022817544639110565e-02 -3.547449707984924316e-01 -4.515060037374496460e-02 -2.918390333652496338e-01 -1.578888893127441406e-01 1.136452890932559967e-02 -9.672321379184722900e-02 -2.970372438430786133e-01 -2.126209139823913574e-01 7.839537225663661957e-03 -1.354076713323593140e-01 5.693690851330757141e-02 1.927348673343658447e-01 1.046887189149856567e-01 6.322105973958969116e-02 3.090720176696777344e-01 -3.221781179308891296e-02 1.628965884447097778e-01 -4.025147557258605957e-01 -1.175116673111915588e-01 9.794605523347854614e-02 6.187275797128677368e-02
5.066474080085754395e-01 -1.194273680448532104e-02 1.812361478805541992e-01 1.563751101493835449e-01 2.448229491710662842e-01 3.070632694289088249e-03 3.674044460058212280e-02 5.501304566860198975e-02 1.516662687063217163e-01 -1.302600204944610596e-01 -1.352244466543197632e-01 9.602400660514831543e-02 7.594528049230575562e-02 -1.443068385124206543e-01 -1.076356992125511169e-01 1.780234128236770630e-01 -1.854279339313507080e-01 -1.697822362184524536e-01 -2.423819452524185181e-01 -5.969478189945220947e-02 2.659345865249633789e-01 -2.998306229710578918e-02 1.059889979660511017e-02 1.626504361629486084e-01 1.348749399185180664e-01 1.715926676988601685e-01 7.482753694057464600e-02 3.492251336574554443e-01 7.670596987009048462e-02 2.015417963266372681e-01 1.953285187482833862e-01 -2.524249628186225891e-02
3.147023320198059082e-01 5.416616052389144897e-02 1.959965564310550690e-02 3.083781301975250244e-01 1.264599263668060303e-01 -1.552976518869400024e-01 -6.907931994646787643e-03 1.906198561191558838e-01 4.237143695354461670e-01 -5.687284842133522034e-02 -7.893854379653930664e-02 3.562882915139198303e-02 1.702411472797393799e-01 1.679450832307338715e-02 -9.465169906616210938e-02 3.653223440051078796e-02 -2.366583496332168579e-01 5.882325395941734314e-02 -1.816356182098388672e-01 9.686228632926940918e-02 2.335287928581237793e-01 -6.759777665138244629e-02 2.833728194236755371e-01 2.880442142486572266e-01 1.078176498413085938e-01 3.525271713733673096e-01 -2.535905130207538605e-02 6.546954810619354248e-02 -9.638834744691848755e-03 1.485527157783508301e-01 2.930435724556446075e-02 -9.034588932991027832e-02
1.731024384498596191e-01 4.426150023937225342e-02 8.598197996616363525e-02 1.583478748798370361e-01 1.029601097106933594e-01 -5.498372390866279602e-02 1.574028879404067993e-01 9.156613051891326904e-02 -5.522427964024245739e-04 -2.859455533325672150e-02 -8.581139892339706421e-02 3.415335118770599365e-01 2.034950405359268188e-01 2.508747391402721405e-02 -1.082039177417755127e-01 1.541020870208740234e-01 -2.794271409511566162e-01 -1.551334857940673828e-01 -1.085739359259605408e-01 1.629975587129592896e-01 8.328256756067276001e-02 -9.260865300893783569e-02 3.547126948833465576e-01 4.645935297012329102e-01 6.447112560272216797e-02 3.398383855819702148e-01 6.728963553905487061e-02 1.524788588285446167e-01 -1.364898085594177246e-01 1.328460127115249634e-01 7.152818888425827026e-02 1.609408063814043999e-03
8.113405108451843262e-02 2.395824939012527466e-01 5.640942230820655823e-02 4.727361351251602173e-02 -8.733156323432922363e-02 -2.241490632295608521e-01 -8.888693153858184814e-02 8.868501521646976471e-03 -7.496576011180877686e-02 3.042541742324829102e-01 -2.108904570341110229e-01 -1.298715919256210327e-01 1.237776596099138260e-03 -1.197888776659965515e-01 -3.364330828189849854e-01 -2.133240699768066406e-01 2.099096775054931641e-02 -3.335411250591278076e-01 -1.265269070863723755e-01 5.456615239381790161e-02 1.790788024663925171e-01 -1.043308600783348083e-01 -1.153767108917236328e-01 2.048140317201614380e-01 1.654450148344039917e-01 2.844382524490356445e-01 2.315349727869033813e-01 2.995246350765228271e-01 1.836138404905796051e-02 2.358056046068668365e-02 1.059406101703643799e-01 1.989114880561828613e-01
-3.429126739501953125e-02 1.310706287622451782e-01 9.664974361658096313e-02 -2.862789668142795563e-02 -1.094565913081169128e-01 4.087462648749351501e-02 1.032591611146926880e-02 1.740731298923492432e-02 -2.124978452920913696e-01 2.186577767133712769e-01 1.063440293073654175e-01 1.033733785152435303e-01 1.629046648740768433e-01 1.108634099364280701e-01 -3.187942504882812500e-01 2.881901711225509644e-02 -2.323644757270812988e-01 -2.110213786363601685e-01 -3.240841925144195557e-01 2.656721770763397217e-01 3.891165927052497864e-02 -1.042764037847518921e-01 -2.165079712867736816e-01 2.636570334434509277e-01 8.965326845645904541e-02 3.166176676750183105e-01 9.451796859502792358e-02 -9.205619990825653076e-02 2.037723548710346222e-02 1.476644426584243774e-01 3.856668174266815186e-01 -4.008595645427703857e-02
3.194691538810729980e-01 -1.125325635075569153e-02 2.151425741612911224e-02 3.173923790454864502e-01 -7.312834262847900391e-03 -1.602086573839187622e-01 -9.305624663829803467e-02 1.536753922700881958e-01 2.569054365158081055e-01 6.569995731115341187e-02 3.434956073760986328e-02 4.871392995119094849e-02 6.254003942012786865e-02 1.924553653225302696e-04 -2.116180956363677979e-01 1.901995539665222168e-01 -3.316139578819274902e-01 -3.803018946200609207e-03 -2.188169658184051514e-01 5.823477730154991150e-02 2.182456403970718384e-01 2.171008475124835968e-02 3.835922777652740479e-01 2.168418467044830322e-01 1.188691332936286926e-01 6.447344273328781128e-02 3.442218154668807983e-02 7.710802555084228516e-02 -3.234259784221649170e-02 3.655386865139007568e-01 9.255222976207733154e-02 -8.779907971620559692e-02
8.747638761997222900e-02 -2.746504545211791992e-01 1.017336994409561157e-01 -1.572226434946060181e-01 1.476273238658905029e-01 -3.658578991889953613e-01 -2.248387485742568970e-01 2.814519107341766357e-01 -3.888614103198051453e-02 9.813493490219116211e-02 2.277627587318420410e-01 -4.373975098133087158e-02 2.303474843502044678e-01 -2.102358266711235046e-02 -1.114426031708717346e-01 1.270835697650909424e-01 -2.657634913921356201e-01 -4.984942451119422913e-02 -3.165750205516815186e-01 5.837143585085868835e-02 -1.420348286628723145e-01 -6.659281253814697266e-02 -4.756646230816841125e-02 1.944864243268966675e-01 -4.357068240642547607e-02 2.486558258533477783e-01 -2.743504755198955536e-02 1.454048305749893188e-01 -1.190771535038948059e-01 4.756166040897369385e-02 3.061515390872955322e-01 1.104429587721824646e-01
1.395577937364578247e-01 -1.271452456712722778e-01 3.301835805177688599e-02 1.964478939771652222e-02 -3.324402868747711182e-02 -2.812028229236602783e-01 -1.990824490785598755e-01 -4.876074567437171936e-02 2.019220739603042603e-01 3.677622079849243164e-01 -2.161763757467269897e-01 -5.185612663626670837e-02 2.279084734618663788e-02 -3.134649991989135742e-01 -2.585896551609039307e-01 -2.086673490703105927e-02 -1.063990779221057892e-02 1.614097952842712402e-01 -1.878649145364761353e-01 -2.165052108466625214e-02 1.740128695964813232e-01 -2.483514547348022461e-01 -6.329075247049331665e-02 2.274686098098754883e-01 7.329252362251281738e-02 2.363431900739669800e-01 -4.262775182723999023e-02 2.535203695297241211e-01 -2.139393799006938934e-02 -8.087010122835636139e-03 3.329951763153076172e-01 -2.828529104590415955e-02
1.211859192699193954e-02 3.262457624077796936e-02 1.319796126335859299e-02 2.414306849241256714e-01 -3.949156031012535095e-03 1.375053375959396362e-01 5.500729754567146301e-02 -3.871540352702140808e-02 1.084594652056694031e-01 1.920126527547836304e-01 1.802460551261901855e-01 -3.238218128681182861e-01 -7.627797871828079224e-02 -6.632776558399200439e-02 -1.257192939519882202e-01 1.536959409713745117e-01 -1.164458021521568298e-01 -4.744420349597930908e-01 -1.491740904748439789e-02 -7.840590178966522217e-02 -4.850763827562332153e-02 5.465957894921302795e-02 2.802802324295043945e-01 2.422162564471364021e-03 8.200652152299880981e-02 4.107906520366668701e-01 1.374052613973617554e-01 3.262567222118377686e-01 1.809386909008026123e-01 -4.654577374458312988e-02 1.082284301519393921e-01 7.004318386316299438e-02
1.738793849945068359e-01 8.762071281671524048e-02 -1.734587550163269043e-01 6.079065799713134766e-02 1.228590775281190872e-02 6.248524412512779236e-03 9.742862894199788570e-04 2.476657181978225708e-01 -6.567995250225067139e-02 2.726717591285705566e-01 -1.483459919691085815e-01 -1.658347994089126587e-01 -1.267930418252944946e-01 -2.178643047809600830e-01 -1.164917647838592529e-01 8.912527118809521198e-04 -2.834312915802001953e-01 -2.915503382682800293e-01 -2.864395081996917725e-01 -6.978096812963485718e-02 -3.312778174877166748e-01 1.373471468687057495e-01 -4.993175715208053589e-02 5.848577991127967834e-02 -9.344199299812316895e-02 4.479491114616394043e-01 2.256298065185546875e-02 1.547824963927268982e-02 -2.200476527214050293e-01 6.101287156343460083e-02 -4.457552358508110046e-02 1.022160276770591736e-01
3.422269225120544434e-01 5.911057814955711365e-02 -1.808264702558517456e-01 7.776142656803131104e-02 -1.958462782204151154e-02 -6.683503836393356323e-02 -1.446085795760154724e-02 2.405433058738708496e-01 -1.426789015531539917e-01 2.488084435462951660e-01 -2.510091662406921387e-01 -7.975068688392639160e-02 -9.524839371442794800e-02 -3.024993240833282471e-01 -4.263373836874961853e-02 2.704388797283172607e-01 -1.288748681545257568e-01 2.021740749478340149e-02 5.024569481611251831e-02 1.368629634380340576e-01 4.115383327007293701e-01 5.655732471495866776e-03 -8.280348032712936401e-02 1.190012991428375244e-01 9.513757191598415375e-03 2.687734961509704590e-01 6.655062735080718994e-02 2.895229458808898926e-01 -6.033089756965637207e-02 -4.933971911668777466e-02 2.331240028142929077e-01 2.947990037500858307e-02
4.015770927071571350e-02 9.202557057142257690e-02 1.300530433654785156e-01 1.500247418880462646e-01 -1.323285549879074097e-01 -3.799166083335876465e-01 -2.751351892948150635e-02 7.629857212305068970e-02 1.481245905160903931e-01 -2.774351160041987896e-04 -9.854372590780258179e-02 -1.442143917083740234e-01 1.056286990642547607e-01 -3.090606443583965302e-02 -1.227515712380409241e-01 2.023898996412754059e-02 -4.441038966178894043e-01 -1.753473579883575439e-01 -4.541057627648115158e-03 -5.723915994167327881e-02 -9.174563921988010406e-03 -1.250052358955144882e-02 1.760607361793518066e-01 -2.940664291381835938e-01 1.230147704482078552e-01 4.519896209239959717e-01 9.350904077291488647e-02 -1.492221057415008545e-01 -1.563384532928466797e-01 -9.767565876245498657e-02 2.583373785018920898e-01 4.344978556036949158e-02
1.111891642212867737e-01 -1.022747606039047241e-01 1.762835308909416199e-02 -7.220551371574401855e-02 5.076696351170539856e-02 -9.548967331647872925e-02 -1.212611347436904907e-01 1.647113710641860962e-01 6.168094696477055550e-04 3.498491048812866211e-01 1.560023277997970581e-01 -1.668184101581573486e-01 4.357331618666648865e-02 2.452591247856616974e-02 -6.005395203828811646e-02 2.339834570884704590e-01 -2.090333402156829834e-01 -3.807455599308013916e-01 -2.310646772384643555e-01 1.058602035045623779e-01 -5.745747685432434082e-02 -1.351177878677845001e-02 -9.738294035196304321e-02 1.682434380054473877e-01 2.824586257338523865e-02 1.013670191168785095e-01 9.259070269763469696e-03 1.099960356950759888e-01 -1.729346513748168945e-01 -6.290629506111145020e-02 5.370835661888122559e-01 2.063861489295959473e-01
6.174749881029129028e-02 -1.116314530372619629e-01 -6.800252944231033325e-02 7.921412587165832520e-02 6.539186090230941772e-02 1.987807303667068481e-01 -1.173285543918609619e-01 4.094640314579010010e-01 1.329336166381835938e-01 1.291801780462265015e-01 1.544059216976165771e-01 -1.123975962400436401e-01 -6.090631335973739624e-02 -7.973672449588775635e-02 -2.771859765052795410e-01 -2.551479339599609375e-01 -2.169928103685379028e-01 2.073294073343276978e-01 4.012686759233474731e-02 -3.268764540553092957e-02 1.719658672809600830e-01 1.660936176776885986e-01 -6.837214529514312744e-02 1.956249959766864777e-02 7.829209417104721069e-02 4.264160990715026855e-01 -8.442352712154388428e-02 2.555858492851257324e-01 -2.082086056470870972e-01 2.434295266866683960e-01 7.899742573499679565e-02 2.342403493821620941e-02
2.762746512889862061e-01 -8.394641429185867310e-02 1.277112513780593872e-01 7.590832188725471497e-03 -1.498443633317947388e-01 -1.054743453860282898e-01 -9.541464596986770630e-02 2.139236330986022949e-01 7.896674424409866333e-02 1.417205668985843658e-02 -1.261069178581237793e-01 -8.172547817230224609e-02 2.326528429985046387e-01 -5.185879766941070557e-02 -1.428890377283096313e-01 2.802590131759643555e-01 -2.865548133850097656e-01 -2.654739618301391602e-01 -1.905779913067817688e-02 -3.125090897083282471e-01 3.003208711743354797e-02 -1.156880185008049011e-01 3.473613876849412918e-03 -2.630070149898529053e-01 1.067229509353637695e-01 2.985720932483673096e-01 2.359889149665832520e-01 -3.366556391119956970e-02 -2.597236931324005127e-01 -1.594289988279342651e-01 1.633281260728836060e-01 1.265680491924285889e-01
1.294078528881072998e-01 -6.083104759454727173e-02 -5.853743478655815125e-02 4.973957687616348267e-02 3.293098807334899902e-01 -8.562265336513519287e-02 -1.243156120181083679e-01 5.557884275913238525e-02 -1.230041123926639557e-02 2.205560952425003052e-01 -8.257114142179489136e-02 8.685307204723358154e-02 -5.803405493497848511e-02 -1.948527693748474121e-01 -2.682218253612518311e-01 6.986669450998306274e-02 -4.508598148822784424e-01 -1.169324219226837158e-01 -3.396194279193878174e-01 2.910964190959930420e-01 8.101136982440948486e-02 -1.002771034836769104e-01 2.285401672124862671e-01 1.951951831579208374e-01 1.922809630632400513e-01 2.333743423223495483e-01 -2.005071192979812622e-02 -1.398264430463314056e-02 2.756849117577075958e-02 -1.647179424762725830e-01 -7.056425511837005615e-02 9.557519853115081787e-02
-1.936823874711990356e-02 3.375978395342826843e-02 1.447645574808120728e-01 1.687658131122589111e-01 2.143437117338180542e-01 -1.581062972545623779e-01 -1.542871445417404175e-01 -5.731795355677604675e-02 1.898301690816879272e-01 1.647547334432601929e-01 1.044235751032829285e-01 -1.704249382019042969e-01 1.979563832283020020e-01 9.091988205909729004e-02 4.309223592281341553e-02 -1.381905227899551392e-01 -1.880398988723754883e-01 4.087195172905921936e-02 -2.335657924413681030e-01 -1.283278167247772217e-01 3.762027248740196228e-02 -1.488120704889297485e-01 2.078589200973510742e-01 4.143891036510467529e-01 4.101654291152954102e-01 2.782407701015472412e-01 -1.333137601613998413e-01 1.470956802368164062e-01 -2.038050293922424316e-01 -2.959217689931392670e-02 6.647133734077215195e-03 7.366298139095306396e-02
1.686347573995590210e-01 4.297620803117752075e-02 1.624785661697387695e-01 2.585094422101974487e-03 -1.628190726041793823e-01 -4.319103062152862549e-02 -2.082698047161102295e-02 -1.256671994924545288e-01 -8.163617551326751709e-02 4.506687819957733154e-01 8.686143159866333008e-02 1.447845995426177979e-01 2.427676469087600708e-01 -1.655051112174987793e-01 -2.871675789356231689e-01 -1.293075531721115112e-01 -2.342000007629394531e-01 -3.474806249141693115e-01 -1.497466117143630981e-01 4.123792424798011780e-02 -7.616114336997270584e-03 1.980626434087753296e-01 7.772225141525268555e-02 8.117027580738067627e-02 -3.968534991145133972e-02 1.251294910907745361e-01 3.169059345964342356e-04 9.978491067886352539e-02 3.703478723764419556e-02 1.225544065237045288e-01 4.077276289463043213e-01 1.160349100828170776e-01
1.841486692428588867e-01 1.317612975835800171e-01 -5.502932518720626831e-02 1.339479982852935791e-01 -2.938188612461090088e-03 -1.529953777790069580e-01 -1.446052454411983490e-02 2.253864109516143799e-01 1.424347609281539917e-01 1.538779865950345993e-02 -1.200775033794343472e-03 -2.070323675870895386e-01 -2.938415408134460449e-01 4.977753758430480957e-02 -7.921648770570755005e-02 -1.291552782058715820e-01 -2.337500900030136108e-01 -2.936920896172523499e-02 -1.060617864131927490e-01 -1.599105540663003922e-03 1.860958784818649292e-01 -5.087527036666870117e-01 9.501466900110244751e-02 1.342856287956237793e-01 2.401234954595565796e-02 2.274834811687469482e-01 -5.296195298433303833e-02 1.087719649076461792e-01 -2.155020385980606079e-01 -7.817605882883071899e-02 3.378511965274810791e-01 2.392404079437255859e-01
-9.626418352127075195e-02 -2.926395274698734283e-02 -2.311566025018692017e-01 -1.350948214530944824e-01 1.350417826324701309e-02 -1.357017904520034790e-01 2.112762480974197388e-01 2.273090332746505737e-01 5.243696644902229309e-02 2.140572667121887207e-01 -2.013864368200302124e-01 1.439140923321247101e-02 9.638368338346481323e-02 -1.539611369371414185e-01 -2.769839465618133545e-01 2.323883771896362305e-01 -1.381414979696273804e-01 4.398350138217210770e-03 -2.156473249197006226e-01 -3.047566488385200500e-02 -8.168145269155502319e-02 1.226082965731620789e-01 -9.061512351036071777e-02 -2.111568115651607513e-02 1.937453746795654297e-01 4.252521395683288574e-01 6.807238608598709106e-02 3.168719708919525146e-01 -1.307665109634399414e-01 -7.236482203006744385e-02 2.969647049903869629e-01 1.392727643251419067e-01
8.519165217876434326e-02 -1.102811992168426514e-01 2.453282028436660767e-01 -5.301640834659337997e-03 -2.753253579139709473e-01 -7.310820370912551880e-02 -3.102804161608219147e-02 3.204320371150970459e-01 7.632388174533843994e-02 -7.833250612020492554e-02 -1.269956827163696289e-01 -7.115437090396881104e-02 1.186375543475151062e-01 -2.082218080759048462e-01 -1.640307158231735229e-01 2.550528943538665771e-01 -2.358424216508865356e-01 -2.383992373943328857e-01 -1.440413948148488998e-02 -1.817340552806854248e-01 3.655579686164855957e-02 -1.982526779174804688e-01 4.332460463047027588e-02 -9.859001636505126953e-02 2.176136076450347900e-01 2.586916983127593994e-01 1.492970436811447144e-01 1.407711654901504517e-01 -3.612520098686218262e-01 -1.046217530965805054e-01 3.998327255249023438e-02 2.359617650508880615e-01
1.686220429837703705e-02 -3.587527871131896973e-01 -1.820880570448935032e-03 -7.603040337562561035e-02 -2.340265922248363495e-02 6.081078201532363892e-02 -6.796976178884506226e-02 -1.363484263420104980e-01 2.549585998058319092e-01 1.237687095999717712e-01 6.266159564256668091e-02 -1.913785040378570557e-01 1.525947898626327515e-01 -2.706322968006134033e-01 -3.405346870422363281e-01 -2.342030964791774750e-02 -1.014990434050559998e-01 -2.098201364278793335e-01 -1.281686127185821533e-01 -5.132905021309852600e-02 2.550739645957946777e-01 4.671080783009529114e-02 1.871912032365798950e-01 1.667521148920059204e-02 3.047672286629676819e-02 2.927756011486053467e-01 3.587182611227035522e-02 5.049089435487985611e-03 -1.064613312482833862e-01 2.472709268331527710e-01 3.944545388221740723e-01 -1.089769229292869568e-01
1.575852632522583008e-01 -2.287938892841339111e-01 -6.324727833271026611e-02 -7.814988493919372559e-02 -2.375329285860061646e-02 -1.593629419803619385e-01 -6.474672257900238037e-02 8.768799155950546265e-02 -4.071581736207008362e-02 2.928356826305389404e-01 -4.857547581195831299e-02 7.491318136453628540e-02 1.081163957715034485e-01 -3.783814013004302979e-01 -9.961034357547760010e-02 2.309495806694030762e-01 -2.917790710926055908e-01 -1.299239397048950195e-01 -1.466001868247985840e-01 1.211150139570236206e-01 1.480501890182495117e-02 7.982835173606872559e-02 -2.865090668201446533e-01 -2.054668776690959930e-02 1.278026103973388672e-01 2.914702892303466797e-01 3.057544305920600891e-02 1.054397001862525940e-01 -9.276116639375686646e-02 -1.048069521784782410e-01 4.096335470676422119e-01 1.826476156711578369e-01
-1.399457640945911407e-02 -7.399701979011297226e-03 -8.872108906507492065e-02 1.391749233007431030e-01 -7.054018229246139526e-02 -3.351500928401947021e-01 -2.356915175914764404e-01 5.879146605730056763e-02 1.628652065992355347e-01 1.455140262842178345e-01 -1.535176783800125122e-01 -1.538097262382507324e-01 7.281681895256042480e-02 -1.819325834512710571e-01 -3.047460317611694336e-01 -1.218999475240707397e-01 -1.182239279150962830e-01 -3.325429260730743408e-01 -2.446947246789932251e-01 2.654248476028442383e-01 2.203426212072372437e-01 1.351820025593042374e-02 8.338800072669982910e-02 3.498544096946716309e-01 -2.859336510300636292e-02 1.026081070303916931e-01 1.012782827019691467e-01 2.025682181119918823e-01 -1.179099082946777344e-01 6.309135258197784424e-02 1.014878749847412109e-01 1.770612597465515137e-01
2.197791822254657745e-02 3.923390209674835205e-01 -3.225027024745941162e-02 -7.982561737298965454e-02 2.211320251226425171e-01 -6.540989875793457031e-02 -1.857935190200805664e-01 1.260803192853927612e-01 6.157324090600013733e-02 2.110732793807983398e-01 -3.980224579572677612e-02 1.036827452480792999e-02 -4.140781238675117493e-02 2.274701185524463654e-02 -3.196064829826354980e-01 -1.953471601009368896e-01 8.414369821548461914e-02 -1.644295156002044678e-01 -3.736454248428344727e-01 -2.278246432542800903e-01 4.791358858346939087e-02 3.530797362327575684e-02 1.829870641231536865e-01 -7.759620249271392822e-02 9.271125309169292450e-03 1.111534535884857178e-01 2.828695178031921387e-01 1.984799653291702271e-02 1.858630776405334473e-01 -2.045479416847229004e-01 3.205052614212036133e-01 -3.697532787919044495e-02
6.438103318214416504e-02 2.550529837608337402e-01 5.032501369714736938e-02 -3.365731239318847656e-02 -1.675059795379638672e-01 -1.319364905357360840e-01 -6.382941454648971558e-02 9.733211249113082886e-02 -1.107553318142890930e-01 2.623089849948883057e-01 -9.402651339769363403e-02 3.342453017830848694e-02 2.011515200138092041e-02 -1.545885950326919556e-01 -2.465820461511611938e-01 -2.666322886943817139e-01 3.224430233240127563e-02 -3.161596357822418213e-01 -2.707398533821105957e-01 1.022394895553588867e-01 1.051101759076118469e-01 7.237385213375091553e-02 -8.427254110574722290e-02 5.034818500280380249e-02 1.270560771226882935e-01 9.570913761854171753e-02 3.238190710544586182e-01 3.519156575202941895e-01 -1.186989843845367432e-01 -6.054695695638656616e-02 3.386201560497283936e-01 1.542640775442123413e-01
2.602666616439819336e-02 1.724957227706909180e-01 1.456417590379714966e-01 -1.135020554065704346e-01 -2.551355361938476562e-01 1.004982180893421173e-02 1.010841876268386841e-01 1.338672935962677002e-01 -1.742059290409088135e-01 3.605730086565017700e-02 2.202830649912357330e-02 1.432967185974121094e-01 5.625986307859420776e-02 3.801489481702446938e-03 -2.852267026901245117e-01 -3.974166139960289001e-02 -3.059204816818237305e-01 -1.297481507062911987e-01 -4.406476318836212158e-01 1.336251050233840942e-01 -2.151088416576385498e-01 6.920466665178537369e-03 -2.054495923221111298e-02 2.026229351758956909e-01 -7.159594446420669556e-02 3.017122745513916016e-01 1.933824717998504639e-01 8.794793486595153809e-02 7.383202016353607178e-02 6.626596301794052124e-02 3.468209803104400635e-01 1.473055332899093628e-01
3.382455408573150635e-01 -7.615632563829421997e-02 -2.288952022790908813e-01 6.640692055225372314e-02 2.412311732769012451e-01 -1.151814088225364685e-01 2.251581996679306030e-01 -2.964665764011442661e-04 -2.206511422991752625e-02 2.447849372401833534e-03 9.146635979413986206e-02 4.761625453829765320e-02 2.188961654901504517e-01 1.500789225101470947e-01 -2.607533931732177734e-01 -8.402243256568908691e-03 -3.850910067558288574e-01 -3.883863985538482666e-01 -1.716747283935546875e-01 -6.550193764269351959e-03 2.094437181949615479e-01 -1.063109189271926880e-01 1.237638071179389954e-01 -7.786518335342407227e-02 1.162556111812591553e-01 1.567108631134033203e-01 -6.666034460067749023e-02 2.739995718002319336e-02 1.519755125045776367e-01 3.720453754067420959e-02 1.908016353845596313e-01 -2.045629769563674927e-01
2.374183535575866699e-01 1.358706504106521606e-01 -7.571155577898025513e-02 3.283392637968063354e-02 2.415762394666671753e-01 -1.225618943572044373e-01 8.492614328861236572e-02 1.375562846660614014e-01 -5.097075551748275757e-02 3.526870608329772949e-01 8.802236616611480713e-02 -5.063940212130546570e-02 2.652331888675689697e-01 -1.714001968502998352e-02 -2.762015163898468018e-01 -2.710616886615753174e-01 1.803431957960128784e-01 -1.361213624477386475e-01 -1.872671693563461304e-01 -4.267299175262451172e-02 9.267244604416191578e-04 4.182992503046989441e-02 1.943559646606445312e-01 -8.737742155790328979e-02 2.425327748060226440e-01 1.142922118306159973e-01 1.933547109365463257e-01 -9.894049912691116333e-02 2.604174613952636719e-02 -2.314949333667755127e-01 3.905927240848541260e-01 -1.228945888578891754e-02
8.944006264209747314e-02 8.523735404014587402e-02 -3.662980198860168457e-01 -6.126813590526580811e-02 3.705790266394615173e-02 -9.489504247903823853e-02 -5.992555618286132812e-02 1.234705001115798950e-01 2.267988473176956177e-01 1.362575292587280273e-01 -1.133461594581604004e-01 -1.502571348100900650e-02 1.518437117338180542e-01 -1.441579312086105347e-01 2.225126698613166809e-02 8.716066181659698486e-02 -1.981868296861648560e-01 -3.369929641485214233e-02 -3.319291472434997559e-01 -3.648314177989959717e-01 4.241760820150375366e-02 1.168426126241683960e-01 -1.202067136764526367e-01 8.728518337011337280e-02 1.294391900300979614e-01 6.451482325792312622e-02 4.128441214561462402e-01 -1.508245617151260376e-01 -3.705473989248275757e-02 2.519411146640777588e-01 2.835611701011657715e-01 4.487658664584159851e-02
1.035742834210395813e-01 3.928455710411071777e-01 1.781833767890930176e-01 -1.061618234962224960e-02 1.850956529378890991e-01 -9.305764734745025635e-02 -1.109297648072242737e-01 2.831648588180541992e-01 2.353462278842926025e-01 2.383622676134109497e-01 -1.901076287031173706e-01 -4.893601685762405396e-02 2.709086239337921143e-02 1.211626902222633362e-01 -1.791278123855590820e-01 2.907242625951766968e-03 -2.747347056865692139e-01 -2.619005143642425537e-01 5.592728499323129654e-03 -3.464601635932922363e-01 -6.808409094810485840e-02 -1.063421890139579773e-01 -3.812987729907035828e-02 1.067004539072513580e-02 -9.345898777246475220e-02 2.387306280434131622e-02 1.764473170042037964e-01 4.251081869006156921e-02 -8.413135260343551636e-02 3.034158647060394287e-01 1.734874248504638672e-01 -1.276475638151168823e-01
4.417945072054862976e-02 1.571309566497802734e-02 -3.294337168335914612e-02 7.132127881050109863e-02 2.485978901386260986e-01 -1.383903324604034424e-01 -2.166097313165664673e-01 9.764458984136581421e-03 -4.550049453973770142e-02 1.619763486087322235e-02 2.091730535030364990e-01 -7.835877686738967896e-02 1.694130897521972656e-01 -6.809832900762557983e-02 3.170997798442840576e-01 -8.096797764301300049e-02 -2.532902956008911133e-01 -2.308153212070465088e-01 -2.015632539987564087e-01 -1.400091797113418579e-01 3.123446404933929443e-01 -2.669508755207061768e-01 3.772447109222412109e-01 2.034713327884674072e-01 1.403137743473052979e-01 1.725222319364547729e-01 1.275844126939773560e-01 2.230291068553924561e-02 8.894514292478561401e-02 3.307558968663215637e-02 9.756372123956680298e-02 -2.367275208234786987e-01
2.956344746053218842e-02 3.527007997035980225e-02 4.683265089988708496e-02 1.923450082540512085e-01 3.043327108025550842e-02 -8.756001293659210205e-02 -1.388913542032241821e-01 6.582956761121749878e-02 -2.856321334838867188e-01 9.386078454554080963e-03 3.597088903188705444e-02 -2.300910800695419312e-01 1.411693841218948364e-01 -2.343993186950683594e-01 -2.214038074016571045e-01 1.204804852604866028e-01 -3.095729053020477295e-01 1.235944777727127075e-01 -9.578803181648254395e-02 -3.613784313201904297e-01 1.505951117724180222e-02 -1.323690265417098999e-01 2.350644022226333618e-01 8.041477203369140625e-02 -3.671152517199516296e-02 3.404225707054138184e-01 -4.541913792490959167e-02 -4.236533120274543762e-02 -2.483239173889160156e-01 -1.591016799211502075e-01 1.539429575204849243e-01 3.000633418560028076e-01
-9.623226523399353027e-02 1.109585985541343689e-01 9.841187298297882080e-02 1.562620401382446289e-01 -2.713564084842801094e-03 -5.306998640298843384e-02 -5.794285982847213745e-02 -5.479319766163825989e-02 -1.293836683034896851e-01 3.066780604422092438e-02 1.217891722917556763e-01 1.822394988266751170e-04 4.007289707660675049e-01 -1.608437299728393555e-01 7.845439016819000244e-02 -3.872956335544586182e-02 -5.185001492500305176e-01 -2.443468570709228516e-01 -8.399723470211029053e-02 -2.263355255126953125e-01 3.171032369136810303e-01 9.475141763687133789e-02 9.070691466331481934e-02 3.418098986148834229e-01 7.106138765811920166e-02 1.413867175579071045e-01 1.981164664030075073e-01 -4.610337316989898682e-03 8.374901115894317627e-02 5.172543600201606750e-02 3.651674091815948486e-02 1.084402576088905334e-01
1.552879512310028076e-01 1.072852835059165955e-01 -1.062058098614215851e-02 6.764752417802810669e-02 -1.979446560144424438e-01 9.506260976195335388e-04 2.696572244167327881e-02 8.662790805101394653e-02 -1.396578103303909302e-01 3.672874718904495239e-02 7.210119161754846573e-03 -2.051306217908859253e-01 4.918038472533226013e-02 -9.093101322650909424e-02 4.116691648960113525e-02 3.193208947777748108e-02 -5.089451000094413757e-02 3.468843922019004822e-02 -3.637190163135528564e-02 -2.223689556121826172e-01 3.681938648223876953e-01 1.355942189693450928e-01 -3.623445704579353333e-02 -4.792423918843269348e-02 6.453029811382293701e-02 4.987321794033050537e-01 2.068971097469329834e-01 3.412930071353912354e-01 -1.964452713727951050e-01 3.019235432147979736e-01 2.647494077682495117e-01 -1.083233654499053955e-01
1.713539510965347290e-01 5.512795597314834595e-02 1.772738695144653320e-01 1.906640827655792236e-01 1.986413151025772095e-01 5.166557803750038147e-02 -4.187903925776481628e-02 8.576793968677520752e-02 1.340846624225378036e-02 3.014298975467681885e-01 6.866302341222763062e-02 -1.959387026727199554e-02 -2.880625613033771515e-02 2.426200732588768005e-02 1.494541019201278687e-01 -1.813860051333904266e-02 -8.387073129415512085e-02 2.514689788222312927e-02 -4.243305325508117676e-01 -1.210606843233108521e-01 1.114829778671264648e-01 -2.087344042956829071e-02 2.139426618814468384e-01 3.845335543155670166e-01 4.373675286769866943e-01 8.190290629863739014e-02 4.791290685534477234e-02 1.380565911531448364e-01 -1.690952181816101074e-01 -2.448279038071632385e-02 -1.885822601616382599e-02 2.656643986701965332e-01
-1.470060832798480988e-02 1.299445182085037231e-01 8.125834912061691284e-02 -1.016659289598464966e-01 -3.776694089174270630e-02 2.133425623178482056e-01 -2.881844937801361084e-01 1.337294280529022217e-01 -5.096898879855871201e-03 3.372179269790649414e-01 6.626512855291366577e-02 5.280245095491409302e-02 -2.024503797292709351e-01 -2.657353878021240234e-01 -1.680658608675003052e-01 -2.256631106138229370e-01 -2.821290493011474609e-01 -2.469597011804580688e-01 -2.278514057397842407e-01 6.087683141231536865e-02 9.828660637140274048e-02 -4.605730995535850525e-03 -1.992536634206771851e-01 -1.131042465567588806e-01 -1.336213797330856323e-01 3.519485890865325928e-01 1.363102197647094727e-01 2.347849607467651367e-01 -3.822763264179229736e-02 -1.562967663630843163e-03 1.758325695991516113e-01 1.412638463079929352e-02
6.137297675013542175e-02 -1.274802833795547485e-01 -2.047381997108459473e-01 -2.204757370054721832e-02 3.383271023631095886e-02 -1.721054911613464355e-01 1.012056693434715271e-01 1.546391695737838745e-01 -3.683941811323165894e-02 1.739986687898635864e-01 -7.774370163679122925e-02 7.316818088293075562e-02 2.151074111461639404e-01 -2.745465934276580811e-01 -6.390557438135147095e-02 1.995303928852081299e-01 -1.893927752971649170e-01 2.621900755912065506e-03 -2.536441087722778320e-01 -2.912959642708301544e-02 -1.586287841200828552e-02 2.231137081980705261e-02 -2.086400091648101807e-01 -7.064455002546310425e-02 1.674319505691528320e-01 3.636415600776672363e-01 -2.177624776959419250e-02 2.144242227077484131e-01 -4.175862371921539307e-01 -7.002379745244979858e-02 3.469950556755065918e-01 8.570375293493270874e-02
2.932073771953582764e-01 1.278235018253326416e-01 4.446458816528320312e-02 -3.713452070951461792e-02 6.403583101928234100e-03 2.335009425878524780e-01 9.031851589679718018e-02 6.273679435253143311e-02 1.200349926948547363e-01 1.628881841897964478e-01 -1.856089830398559570e-01 -2.130427360534667969e-01 3.615315631031990051e-02 -8.798231184482574463e-02 -6.886641494929790497e-03 -2.170586735010147095e-01 -2.392929196357727051e-01 -7.234109193086624146e-02 -4.071989953517913818e-01 -1.357264965772628784e-01 -8.877396583557128906e-03 -3.614070639014244080e-02 3.025530874729156494e-01 1.591317206621170044e-01 2.574747502803802490e-01 2.049556374549865723e-01 -6.074367091059684753e-02 2.345094680786132812e-01 3.981703519821166992e-02 5.610914528369903564e-02 9.477358311414718628e-02 3.240608572959899902e-01
4.929316639900207520e-01 3.271360695362091064e-02 1.489571481943130493e-01 5.282803997397422791e-02 7.945523411035537720e-02 -9.011588990688323975e-02 -1.252886354923248291e-01 3.199705183506011963e-01 1.080875750631093979e-03 2.589157316833734512e-03 2.013184875249862671e-02 5.898682028055191040e-02 1.428211033344268799e-01 -1.613330990076065063e-01 -3.327494114637374878e-02 -3.757263347506523132e-02 -2.007716149091720581e-01 1.085589751601219177e-01 -5.149879679083824158e-02 -8.457811921834945679e-02 -9.870918095111846924e-02 -5.648672208189964294e-02 1.313102990388870239e-01 1.091333031654357910e-01 -5.630793049931526184e-02 2.853102385997772217e-01 -2.362316399812698364e-01 2.825605869293212891e-01 -3.042883276939392090e-01 -4.855511710047721863e-02 3.411670923233032227e-01 -1.003496348857879639e-01
3.829766213893890381e-01 6.542181968688964844e-02 -1.138860881328582764e-01 2.979263961315155029e-01 1.265128552913665771e-01 -3.531500697135925293e-02 -2.301379889249801636e-01 -1.117778345942497253e-01 1.495115011930465698e-01 1.739294677972793579e-01 -1.718636155128479004e-01 -1.909515112638473511e-01 -2.945116721093654633e-02 -2.094416469335556030e-01 6.912150979042053223e-02 1.632928103208541870e-02 -1.515291929244995117e-01 -4.008680284023284912e-01 -3.062998652458190918e-01 -5.286056548357009888e-02 6.743875145912170410e-02 9.790303558111190796e-02 2.789894342422485352e-01 4.149337112903594971e-02 2.741537094116210938e-01 3.788100555539131165e-02 -5.361139029264450073e-02 6.687999516725540161e-02 -1.856787055730819702e-01 4.616060480475425720e-02 3.867392241954803467e-02 -1.484510488808155060e-02
8.934158086776733398e-02 1.782041937112808228e-01 9.706605970859527588e-02 1.059726998209953308e-01 1.134096905589103699e-01 -2.102988809347152710e-01 -1.282734517008066177e-02 3.056073486804962158e-01 -1.921379417181015015e-01 2.597170472145080566e-01 2.276381254196166992e-01 1.999830454587936401e-01 3.713167607784271240e-01 -7.351960241794586182e-02 8.568806946277618408e-02 -1.547654569149017334e-01 -6.288059800863265991e-02 -2.395815253257751465e-01 -1.778402328491210938e-01 1.424892246723175049e-02 8.295420557260513306e-02 6.595904380083084106e-02 9.928121417760848999e-02 1.580834686756134033e-01 6.580655276775360107e-02 5.753631889820098877e-02 2.088143676519393921e-01 8.979257941246032715e-02 9.212782979011535645e-02 4.177649319171905518e-01 2.883887290954589844e-02 1.891743242740631104e-01
1.905526220798492432e-01 1.859047263860702515e-01 -5.534725263714790344e-02 5.907390639185905457e-02 1.067521795630455017e-01 -3.379930555820465088e-01 -6.768031418323516846e-02 2.823404073715209961e-01 -1.996823959052562714e-02 2.373165637254714966e-01 -1.475510448217391968e-01 -6.494478136301040649e-02 1.954964846372604370e-01 -5.951935797929763794e-02 6.081515923142433167e-02 -2.811030745506286621e-01 -1.565945297479629517e-01 -1.204221844673156738e-01 -1.071092411875724792e-01 -3.282539844512939453e-01 8.647030591964721680e-02 -1.930720657110214233e-01 -5.802902579307556152e-02 1.227095127105712891e-01 1.233724355697631836e-01 2.644877731800079346e-01 2.261116951704025269e-01 -7.766751199960708618e-02 1.417789608240127563e-01 3.305738866329193115e-01 2.820136211812496185e-02 -1.073488742113113403e-01
4.202640056610107422e-02 -4.508393257856369019e-02 1.918873377144336700e-02 1.494880616664886475e-01 4.832343012094497681e-02 -4.324646666646003723e-02 -5.810304358601570129e-02 1.407630890607833862e-01 1.169145572930574417e-02 2.644861638545989990e-01 -4.060178250074386597e-02 -5.162793025374412537e-02 -1.729554980993270874e-01 -9.243733249604701996e-03 1.976643688976764679e-02 -7.779312878847122192e-02 -4.165477454662322998e-01 5.304231122136116028e-02 -1.010066643357276917e-02 -1.328184083104133606e-02 1.971374005079269409e-01 -5.507993698120117188e-01 7.252580672502517700e-02 1.588215231895446777e-01 -2.222129702568054199e-02 3.839019536972045898e-01 -6.447201967239379883e-02 1.149709671735763550e-01 -1.371575891971588135e-01 2.451163716614246368e-03 3.176985979080200195e-01 3.023779951035976410e-02
3.046438097953796387e-01 1.195536404848098755e-01 1.026914566755294800e-01 3.410998880863189697e-01 3.740738928318023682e-01 -2.977853454649448395e-02 5.575802177190780640e-02 2.247997820377349854e-01 1.336490213871002197e-01 -5.427661910653114319e-02 -2.714114487171173096e-01 -1.186092849820852280e-02 2.624725997447967529e-01 -5.927981436252593994e-02 -2.217089980840682983e-01 3.226898014545440674e-01 -1.371087282896041870e-01 -1.040246039628982544e-01 -1.216790378093719482e-01 -6.518783979117870331e-03 1.545844674110412598e-01 9.142680466175079346e-02 -3.680485114455223083e-02 2.382493317127227783e-01 4.394914582371711731e-02 1.905664056539535522e-01 9.152153879404067993e-02 1.979547590017318726e-01 2.359228767454624176e-02 1.228853315114974976e-01 1.210922077298164368e-01 -1.641267910599708557e-02
3.835216164588928223e-01 2.946823602542281151e-03 3.285216540098190308e-02 1.823354214429855347e-01 3.250615298748016357e-01 7.715255022048950195e-02 -7.186954468488693237e-02 7.116112858057022095e-02 -7.082357257604598999e-02 2.211889773607254028e-01 -1.743966788053512573e-01 2.117099910974502563e-01 2.016368508338928223e-01 -2.595021128654479980e-01 -1.925225704908370972e-01 -5.323438346385955811e-02 -2.685257494449615479e-01 -1.322226673364639282e-01 -2.571677863597869873e-01 -6.268494576215744019e-02 -1.032960489392280579e-01 -1.142905727028846741e-01 3.376201689243316650e-01 -3.259329870343208313e-02 2.963281273841857910e-01 6.559331715106964111e-02 -2.328618057072162628e-02 9.653877466917037964e-02 2.725492045283317566e-02 -2.073004469275474548e-02 1.297642588615417480e-01 3.514383360743522644e-02
1.154754459857940674e-01 8.186739683151245117e-02 -5.823903530836105347e-02 2.373434156179428101e-01 1.001562178134918213e-01 -9.440638124942779541e-02 -1.314306259155273438e-01 5.780344083905220032e-02 -2.106497809290885925e-02 9.902888536453247070e-02 1.190524548292160034e-03 1.163243502378463745e-02 1.946613937616348267e-01 -8.177052438259124756e-02 2.433761954307556152e-01 1.239178143441677094e-02 -5.906248688697814941e-01 -1.563685480505228043e-03 -2.562891542911529541e-01 -1.343801617622375488e-01 4.932389035820960999e-02 2.177937887609004974e-02 1.042739227414131165e-01 1.641062349081039429e-01 -2.215855987742543221e-03 -5.744399875402450562e-02 2.564740180969238281e-01 1.165437325835227966e-01 8.779364079236984253e-02 3.982484638690948486e-01 1.913736760616302490e-01 8.622781187295913696e-02
1.753533035516738892e-01 -1.152509078383445740e-01 -1.105739176273345947e-01 1.133887395262718201e-01 -2.335758320987224579e-02 -2.855100035667419434e-01 -1.124321073293685913e-01 2.938733696937561035e-01 1.193869411945343018e-01 1.548629701137542725e-01 -2.118720710277557373e-01 2.137283086776733398e-01 1.291023790836334229e-01 -1.146993637084960938e-01 -1.211918070912361145e-01 -8.290778100490570068e-02 -1.561368107795715332e-01 -2.066073752939701080e-02 -7.394393533468246460e-02 -2.705107033252716064e-01 5.034795776009559631e-02 -3.381264582276344299e-02 -2.433117032051086426e-01 1.501381993293762207e-01 1.822200864553451538e-01 1.721675246953964233e-01 2.024466246366500854e-01 -7.484810054302215576e-02 -8.519014716148376465e-02 1.114245355129241943e-01 4.930299222469329834e-01 -9.261500090360641479e-02
1.468514800071716309e-01 3.247512578964233398e-01 3.041167855262756348e-01 -2.953466027975082397e-03 7.705961167812347412e-02 1.288549043238162994e-02 -2.392802089452743530e-01 4.125737845897674561e-01 7.879281044006347656e-02 -1.764472015202045441e-02 -1.485060453414916992e-01 1.157673373818397522e-01 -3.228304535150527954e-02 -1.651040166616439819e-01 -1.689952313899993896e-01 2.885072864592075348e-02 -3.460865616798400879e-01 -3.170694038271903992e-02 -1.556925177574157715e-01 -6.630381941795349121e-02 -7.039620727300643921e-02 -9.538473933935165405e-02 -5.419240891933441162e-02 -2.166478335857391357e-01 1.176992580294609070e-01 1.753250807523727417e-01 2.456098794937133789e-01 1.452651917934417725e-01 -1.210710108280181885e-01 2.645501494407653809e-01 1.379372477531433105e-01 6.477363407611846924e-02
2.515702545642852783e-01 4.059858992695808411e-02 -1.164408698678016663e-01 -8.996387012302875519e-03 1.513935029506683350e-01 -2.174804210662841797e-01 3.445506840944290161e-02 3.005073778331279755e-02 2.557457685470581055e-01 3.568093478679656982e-01 1.265475898981094360e-01 -7.540816813707351685e-02 2.451188489794731140e-02 1.389091461896896362e-01 -2.327958345413208008e-01 3.013393580913543701e-01 3.323104931041598320e-03 -6.100216135382652283e-02 -3.048029839992523193e-01 1.839342713356018066e-01 -5.310384929180145264e-02 4.331692308187484741e-02 1.402241587638854980e-01 -5.304695665836334229e-02 2.517863810062408447e-01 3.026178181171417236e-01 1.724600642919540405e-01 2.682667672634124756e-01 -8.013129234313964844e-02 -3.273512423038482666e-02 2.112694978713989258e-01 5.786716192960739136e-02
1.282081604003906250e-01 -1.143346279859542847e-01 -3.766837343573570251e-02 2.837474830448627472e-02 -1.442292332649230957e-01 -3.293713629245758057e-01 -1.223642528057098389e-01 2.491668611764907837e-02 7.932326197624206543e-02 9.614925831556320190e-02 -2.193655222654342651e-01 -5.263124778866767883e-02 -4.787928238511085510e-02 -1.457995027303695679e-01 -2.800108194351196289e-01 -1.776488870382308960e-01 -1.760411113500595093e-01 -3.113323748111724854e-01 -3.100096583366394043e-01 1.982527673244476318e-01 2.300036847591400146e-01 -1.082769706845283508e-01 -1.316948384046554565e-01 3.615944087505340576e-01 1.671917140483856201e-01 9.039414674043655396e-02 1.845628023147583008e-01 1.788645237684249878e-01 -9.271974116563796997e-02 8.464451134204864502e-02 1.704141348600387573e-01 2.026174217462539673e-02
3.340053260326385498e-01 1.317055225372314453e-01 -9.785693138837814331e-02 -1.405422538518905640e-01 9.744393080472946167e-02 -1.548687219619750977e-01 -9.154669940471649170e-03 2.863187491893768311e-01 5.249011144042015076e-02 2.661331892013549805e-01 6.989167537540197372e-03 -1.292398571968078613e-01 1.469137221574783325e-01 2.147735469043254852e-02 -3.762768208980560303e-01 -7.121029496192932129e-02 1.275645643472671509e-01 -8.082702010869979858e-02 -2.079450935125350952e-01 -3.319848701357841492e-02 -2.128395065665245056e-02 1.341002434492111206e-01 2.762348577380180359e-02 5.712855979800224304e-02 1.583929918706417084e-02 -1.284009497612714767e-02 2.210132628679275513e-01 1.862814426422119141e-01 7.140618562698364258e-02 -1.604592800140380859e-01 4.182362854480743408e-01 2.963909804821014404e-01
3.701280653476715088e-01 5.216805264353752136e-02 -2.861637249588966370e-02 2.879349887371063232e-01 2.521208822727203369e-01 -1.454799473285675049e-01 2.375824153423309326e-01 1.088124215602874756e-01 1.213321387767791748e-01 -9.569878131151199341e-02 -1.144764348864555359e-01 -5.879030376672744751e-02 2.694717049598693848e-01 4.223849251866340637e-02 -6.551539152860641479e-02 1.907684504985809326e-01 -1.588364541530609131e-01 -1.238350868225097656e-01 -2.896787971258163452e-02 8.575439453125000000e-02 2.806008458137512207e-01 4.385532438755035400e-02 7.630299031734466553e-02 2.043219655752182007e-01 1.708518862724304199e-01 9.350167959928512573e-02 2.478073835372924805e-01 2.836081981658935547e-01 5.757522583007812500e-02 1.467350572347640991e-01 2.223418653011322021e-01 1.922884136438369751e-01
9.888033568859100342e-02 1.191721782088279724e-01 2.103491872549057007e-02 2.297237962484359741e-01 3.709785044193267822e-01 -3.855238109827041626e-02 -2.250165194272994995e-01 4.422214254736900330e-02 -4.615500569343566895e-03 4.610668420791625977e-01 -1.022056788206100464e-01 -6.739959120750427246e-02 -1.938403993844985962e-01 -9.019391983747482300e-02 -2.218148410320281982e-01 4.703173413872718811e-02 -4.747130274772644043e-01 -5.996113643050193787e-02 -1.751533597707748413e-01 9.114741533994674683e-02 5.765454471111297607e-02 -1.900062561035156250e-01 1.508945226669311523e-01 2.051336169242858887e-01 2.543608099222183228e-02 1.161312386393547058e-01 -5.279253795742988586e-02 5.541212856769561768e-02 -7.150501012802124023e-02 -5.869292467832565308e-02 1.892292872071266174e-02 -7.261932641267776489e-02
3.868531286716461182e-01 -6.766141951084136963e-02 6.462335586547851562e-02 2.581531368196010590e-02 2.027385979890823364e-01 -1.442563384771347046e-01 5.135119333863258362e-02 -3.364871442317962646e-02 -6.154714897274971008e-02 -1.028792932629585266e-01 2.385852634906768799e-01 -2.572273612022399902e-01 5.860048532485961914e-02 -6.693470478057861328e-02 -1.663358062505722046e-01 -1.850342154502868652e-01 -4.273743033409118652e-01 -9.404898434877395630e-02 -8.509704470634460449e-02 -7.023299485445022583e-02 -1.956872344017028809e-01 -1.218608021736145020e-01 7.769627869129180908e-02 2.495232373476028442e-01 -6.583038717508316040e-02 3.259887695312500000e-01 1.231466904282569885e-01 2.503064274787902832e-01 2.619227208197116852e-02 8.944565197452902794e-04 2.153391987085342407e-01 -8.586303144693374634e-02
4.745881259441375732e-02 2.511867582798004150e-01 2.180483639240264893e-01 1.879398338496685028e-02 2.095177918672561646e-01 9.706166456453502178e-04 -1.854460537433624268e-01 3.070485591888427734e-01 2.308263629674911499e-01 1.098965853452682495e-01 -6.706628203392028809e-02 1.229117885231971741e-01 3.881628066301345825e-02 -2.111689001321792603e-01 -1.985672563314437866e-01 1.212814897298812866e-01 -4.305359721183776855e-01 -1.742778420448303223e-01 1.630629301071166992e-01 -5.414504930377006531e-02 2.536101080477237701e-02 -1.849430054426193237e-01 5.625867471098899841e-02 -1.696905940771102905e-01 8.357670903205871582e-02 1.474809348583221436e-01 2.531556189060211182e-01 1.309871375560760498e-01 -2.520649433135986328e-01 1.662897318601608276e-01 8.828986436128616333e-02 -8.921238780021667480e-02
3.479845225811004639e-01 -2.098976820707321167e-01 -1.618500351905822754e-01 3.576092049479484558e-02 1.680319942533969879e-02 -8.504550158977508545e-02 2.319578826427459717e-01 1.175567880272865295e-01 -1.580955982208251953e-01 7.629129290580749512e-02 6.169417127966880798e-02 -7.967523485422134399e-02 2.334286421537399292e-01 3.512060642242431641e-02 -3.971132040023803711e-01 -2.578277140855789185e-03 -1.295056641101837158e-01 -1.155351325869560242e-01 -8.512916415929794312e-02 -2.031560242176055908e-01 1.577507108449935913e-01 3.550499677658081055e-02 8.592402189970016479e-02 2.199841290712356567e-01 4.183592274785041809e-02 1.213443502783775330e-01 6.213391944766044617e-02 3.715420365333557129e-01 4.460886120796203613e-03 8.579842001199722290e-02 2.440063506364822388e-01 -3.032805919647216797e-01
4.045124351978302002e-01 -7.760425657033920288e-02 -5.232721939682960510e-02 1.553910970687866211e-01 8.985564112663269043e-02 9.004233777523040771e-02 -1.606179028749465942e-02 1.734494417905807495e-01 -8.188161998987197876e-02 1.104902997612953186e-01 5.117450281977653503e-02 -1.135236844420433044e-01 3.431678116321563721e-01 -8.546422235667705536e-03 -2.879387438297271729e-01 4.964938014745712280e-02 -3.353010714054107666e-01 -3.910644724965095520e-02 5.077790468931198120e-02 -6.615260988473892212e-02 2.110839635133743286e-02 1.393661927431821823e-02 2.086295932531356812e-02 3.958519697189331055e-01 -6.817659735679626465e-02 1.456266343593597412e-01 -2.549288049340248108e-02 1.972051858901977539e-01 -9.186030179262161255e-02 2.828431427478790283e-01 1.918629109859466553e-01 -2.235595732927322388e-01
-2.618768811225891113e-02 1.808676719665527344e-01 -1.566556841135025024e-01 1.771746277809143066e-01 3.616814315319061279e-01 1.138212084770202637e-01 -5.243813619017601013e-02 3.962000012397766113e-01 -1.727744489908218384e-01 1.334108263254165649e-01 1.393924374133348465e-02 -5.583764985203742981e-02 1.388305127620697021e-01 -2.439109049737453461e-02 9.860567003488540649e-02 -6.303027272224426270e-02 -3.605403006076812744e-01 -2.164507098495960236e-02 -4.749331995844841003e-02 -1.830015480518341064e-01 1.816843152046203613e-01 1.660256087779998779e-01 1.437924653291702271e-01 9.250448644161224365e-02 2.147239446640014648e-01 2.572875618934631348e-01 3.200504481792449951e-01 -7.130552828311920166e-02 -9.136505424976348877e-02 2.874932251870632172e-02 -1.068738996982574463e-01 1.619379520416259766e-01
1.638353615999221802e-01 2.659711837768554688e-01 1.887730658054351807e-01 -7.889631390571594238e-02 1.372076123952865601e-01 -5.273610725998878479e-02 -1.357764601707458496e-01 1.994454115629196167e-01 3.678968250751495361e-01 2.321603149175643921e-02 -2.109366059303283691e-01 -6.673497706651687622e-02 -3.190781548619270325e-02 -7.813160121440887451e-02 -9.408658742904663086e-02 -1.164231076836585999e-01 -4.449900686740875244e-01 5.939566995948553085e-03 -1.637097001075744629e-01 9.762788563966751099e-02 -1.082872301340103149e-01 -1.169902533292770386e-01 1.444210261106491089e-01 -5.823348835110664368e-02 2.419098019599914551e-01 1.927535235881805420e-01 3.472309112548828125e-01 -5.674532055854797363e-02 1.283157616853713989e-01 2.142613381147384644e-01 4.743435420095920563e-03 2.165120653808116913e-02
5.147533491253852844e-02 9.767624735832214355e-02 4.063427075743675232e-02 2.330452650785446167e-01 2.575533390045166016e-01 1.103156805038452148e-01 -1.926373131573200226e-02 -1.994735002517700195e-02 8.933645486831665039e-02 2.941794991493225098e-01 1.898956596851348877e-01 -1.611780673265457153e-01 -7.630906254053115845e-02 -1.625201255083084106e-01 8.018517494201660156e-02 2.792099304497241974e-02 -4.379925429821014404e-01 -3.251893520355224609e-01 1.176292002201080322e-01 -6.792940665036439896e-03 -2.018736749887466431e-01 1.455823332071304321e-01 3.495088964700698853e-02 -2.310292422771453857e-01 2.547340989112854004e-01 2.106801271438598633e-01 1.389331370592117310e-01 1.973910033702850342e-01 6.854376755654811859e-03 8.157776296138763428e-02 1.812159121036529541e-01 1.465464830398559570e-01
5.224967002868652344e-01 -1.327044367790222168e-01 -5.540418624877929688e-02 2.307473495602607727e-02 2.591945789754390717e-02 7.573840022087097168e-02 5.304637178778648376e-02 3.937415778636932373e-02 2.018612436950206757e-02 1.004175748676061630e-02 -2.137316763401031494e-01 1.047317609190940857e-01 2.364509403705596924e-01 -1.065530255436897278e-01 -8.753403276205062866e-02 -1.114590540528297424e-01 -1.918000578880310059e-01 2.344051934778690338e-02 -2.738455533981323242e-01 4.854821786284446716e-02 3.151944577693939209e-01 -1.624351590871810913e-01 -1.118156462907791138e-01 3.653173148632049561e-01 2.409117072820663452e-01 1.878204792737960815e-01 -1.778742820024490356e-01 1.243446618318557739e-01 7.515911012887954712e-02 5.547663569450378418e-02 1.218384355306625366e-01 -1.190924830734729767e-02
2.048686891794204712e-01 1.150600984692573547e-01 2.291535213589668274e-02 -1.384772807359695435e-01 2.652380168437957764e-01 1.805593520402908325e-01 2.968325614929199219e-01 1.773529648780822754e-01 1.394656598567962646e-01 1.183494403958320618e-01 -1.070326268672943115e-01 4.210895672440528870e-02 -5.801637470722198486e-02 1.178124248981475830e-01 3.011339344084262848e-02 -5.430665239691734314e-02 -3.195231854915618896e-01 -1.521503832191228867e-02 -1.883774548768997192e-01 5.379412323236465454e-03 2.014494836330413818e-01 -2.207129597663879395e-01 1.989696621894836426e-01 2.437004148960113525e-01 -1.071901321411132812e-01 2.792774736881256104e-01 7.453599572181701660e-02 1.064966246485710144e-01 -1.438019424676895142e-01 1.587641835212707520e-01 1.712690740823745728e-01 3.564645946025848389e-01
3.727759420871734619e-01 5.315876007080078125e-02 -9.844828397035598755e-02 -1.492867246270179749e-03 2.394527345895767212e-01 7.994700968265533447e-02 -1.391547173261642456e-01 -2.016693949699401855e-01 1.633639335632324219e-01 5.806654691696166992e-02 -1.020563319325447083e-01 -4.384235143661499023e-01 1.297428905963897705e-01 -1.291795670986175537e-01 -1.071388050913810730e-01 -9.555444121360778809e-02 -2.615993618965148926e-01 -1.750587373971939087e-01 -1.931377500295639038e-01 -1.276157349348068237e-01 -1.217197105288505554e-01 1.647812873125076294e-01 1.041264310479164124e-01 7.412804663181304932e-02 2.390785366296768188e-01 6.508499383926391602e-02 1.431385576725006104e-01 1.031718701124191284e-01 -2.352844923734664917e-01 -8.312268555164337158e-02 2.080671936273574829e-01 1.699204742908477783e-01
1.458719819784164429e-01 -2.641749382019042969e-01 -6.611977517604827881e-02 -6.897106766700744629e-02 5.759581550955772400e-02 -1.530940532684326172e-01 -1.342695355415344238e-01 1.041249372065067291e-02 -6.318517029285430908e-02 2.665682733058929443e-01 -9.926735656335949898e-04 2.264194637537002563e-01 9.611613349989056587e-04 -3.086058795452117920e-01 -1.883999258279800415e-01 2.227318733930587769e-01 -2.907533049583435059e-01 -1.127129495143890381e-01 -1.763267368078231812e-01 -3.796981647610664368e-02 5.919995903968811035e-02 1.391640305519104004e-01 -1.535829305648803711e-01 2.327661775052547455e-02 7.366887480020523071e-02 1.975879967212677002e-01 1.352020651102066040e-01 2.386996150016784668e-01 -2.274539917707443237e-01 -1.485379934310913086e-01 3.974280357360839844e-01 1.414342671632766724e-01
1.686470955610275269e-01 -1.147863790392875671e-01 -3.090272247791290283e-01 -8.911096490919589996e-03 7.419621944427490234e-02 -1.398519277572631836e-01 -1.656361967325210571e-01 1.602141261100769043e-01 3.536273166537284851e-02 1.108533665537834167e-01 2.330056130886077881e-01 -1.883283257484436035e-01 8.344408124685287476e-02 -2.708615064620971680e-01 -1.689524650573730469e-01 2.615841031074523926e-01 -3.157835602760314941e-01 -3.773867338895797729e-02 -4.272229224443435669e-02 2.145038545131683350e-02 -9.979467093944549561e-02 -7.847736775875091553e-02 -1.969417743384838104e-02 2.837878763675689697e-01 6.170522794127464294e-02 6.822485476732254028e-02 9.500122815370559692e-02 1.608800143003463745e-01 -1.711896806955337524e-01 7.862194627523422241e-02 4.739294946193695068e-01 -1.016920339316129684e-02
2.632886469364166260e-01 2.760463058948516846e-01 -3.019108902662992477e-03 1.939342319965362549e-01 1.882651299238204956e-01 1.992890536785125732e-01 3.853951022028923035e-02 5.501955002546310425e-02 -3.184889676049351692e-03 1.238126978278160095e-01 -3.969615697860717773e-01 -3.019367344677448273e-03 3.320254385471343994e-02 -1.882957965135574341e-01 -2.187639102339744568e-02 -1.256926655769348145e-01 -3.019960522651672363e-01 -1.873826384544372559e-01 -5.402972549200057983e-02 -2.112208120524883270e-02 9.299902617931365967e-02 -1.488209515810012817e-01 2.058144360780715942e-01 1.358943283557891846e-01 2.395469397306442261e-01 1.908568441867828369e-01 -1.672956645488739014e-01 2.494116574525833130e-01 2.810191549360752106e-02 -1.513131260871887207e-01 2.077441960573196411e-01 1.981785148382186890e-01
7.732615619897842407e-02 7.316996157169342041e-02 2.091548172757029533e-03 3.383136987686157227e-01 2.510570287704467773e-01 -1.790940165519714355e-01 1.542304158210754395e-01 1.268574446439743042e-01 4.383313935250043869e-03 2.560212016105651855e-01 -1.590976417064666748e-01 -1.893964707851409912e-01 -8.729245513677597046e-02 -1.797529757022857666e-01 4.014655575156211853e-02 -2.251258194446563721e-01 -2.491233497858047485e-01 1.333484649658203125e-01 -3.092123270034790039e-01 -5.773413926362991333e-02 -9.765242040157318115e-02 -5.323498696088790894e-02 1.388635635375976562e-01 1.008412837982177734e-01 2.846036553382873535e-01 3.591183722019195557e-01 -5.575264245271682739e-02 1.242883056402206421e-01 -2.260228991508483887e-01 -5.094341561198234558e-02 3.631719853729009628e-03 -1.319872438907623291e-01
1.327169984579086304e-01 1.704734116792678833e-01 -1.656446978449821472e-02 4.922690615057945251e-02 5.076029300689697266e-01 -1.310185790061950684e-01 4.254398867487907410e-02 -2.622367255389690399e-02 7.203702628612518311e-02 2.607115805149078369e-01 2.716268301010131836e-01 -4.852593317627906799e-02 6.246419996023178101e-02 1.426159590482711792e-01 2.686018869280815125e-02 2.447371557354927063e-02 -1.402875334024429321e-01 -1.398971825838088989e-01 -1.631933152675628662e-01 -1.310603022575378418e-01 3.288480937480926514e-01 6.854178756475448608e-02 -1.788959489203989506e-03 -5.968824028968811035e-03 2.439442463219165802e-02 3.833319246768951416e-01 1.258187461644411087e-02 3.347078859806060791e-01 -1.307579576969146729e-01 -1.437059640884399414e-01 5.365830287337303162e-02 4.640050977468490601e-02
-1.933467388153076172e-01 -2.138998955488204956e-01 -1.172150969505310059e-01 2.320909947156906128e-01 2.197995036840438843e-02 -3.139149844646453857e-01 -1.759989112615585327e-01 2.224948555231094360e-01 1.546671837568283081e-01 1.600400656461715698e-01 -1.273710876703262329e-01 1.800821572542190552e-01 9.551735967397689819e-02 -7.093039155006408691e-02 -2.407596707344055176e-01 -7.144025713205337524e-02 -1.783038228750228882e-01 -2.688145339488983154e-01 -2.595044374465942383e-01 -1.406722813844680786e-01 9.964010119438171387e-02 -2.888826094567775726e-02 5.562356207519769669e-03 2.610508799552917480e-01 2.093621045351028442e-01 1.163284629583358765e-01 4.418111220002174377e-02 -5.682402988895773888e-04 -6.842387374490499496e-04 1.189340725541114807e-01 3.876259028911590576e-01 2.233658544719219208e-02
-1.396630331873893738e-02 1.647702604532241821e-01 1.200980395078659058e-01 -5.656796321272850037e-02 -1.758156567811965942e-01 3.170796111226081848e-02 5.233810842037200928e-02 2.782531380653381348e-01 -4.609692376106977463e-03 5.010792613029479980e-02 -8.578146249055862427e-02 4.071277379989624023e-02 1.486497819423675537e-01 1.710791140794754028e-02 -1.588098704814910889e-01 5.171819031238555908e-02 -1.860957890748977661e-01 -3.214812278747558594e-01 -1.008631736040115356e-01 -2.724334597587585449e-01 2.844966575503349304e-02 2.564090862870216370e-02 1.982050240039825439e-01 3.159191310405731201e-01 -9.403750300407409668e-02 2.781228125095367432e-01 9.598085284233093262e-02 -4.735629633069038391e-02 -4.124712646007537842e-01 -1.138422861695289612e-01 3.651710748672485352e-01 6.398183852434158325e-02
2.525949776172637939e-01 -1.481542289257049561e-01 5.116176605224609375e-02 1.633117645978927612e-01 2.112226039171218872e-01 2.447960227727890015e-01 1.457562893629074097e-01 3.959013149142265320e-02 -6.676716357469558716e-02 2.520667314529418945e-01 -1.557693928480148315e-01 1.196246072649955750e-01 1.829318255186080933e-01 -1.153986975550651550e-01 -2.723465487360954285e-02 -5.182800348848104477e-03 -4.400808215141296387e-01 -1.411160975694656372e-01 -2.082448303699493408e-01 1.405552029609680176e-01 1.004213914275169373e-01 -1.568282842636108398e-01 3.204480707645416260e-01 2.709736861288547516e-02 2.783228754997253418e-01 5.830080807209014893e-02 4.158972203731536865e-02 2.539787590503692627e-01 1.752413995563983917e-02 -7.251305133104324341e-02 1.894337981939315796e-01 1.143865287303924561e-02
6.110155954957008362e-02 1.386220306158065796e-01 7.838794589042663574e-02 4.151177406311035156e-01 8.512837439775466919e-02 -6.756933778524398804e-02 -2.196618318557739258e-01 -6.639961153268814087e-02 -2.060963511466979980e-01 2.463370375335216522e-02 -3.421780839562416077e-02 -2.795629203319549561e-01 -2.156353145837783813e-01 1.121821030974388123e-01 4.926072061061859131e-02 -2.317325770854949951e-02 -3.014251589775085449e-01 2.329566515982151031e-02 -1.901575922966003418e-01 -7.080122828483581543e-02 1.225372180342674255e-01 -3.771152198314666748e-01 2.289193123579025269e-01 1.301975548267364502e-01 1.762883737683296204e-02 2.663054168224334717e-01 8.007911592721939087e-02 1.436662226915359497e-01 -6.879045069217681885e-02 8.701127022504806519e-02 2.823871672153472900e-01 1.295966003090143204e-02
2.396311908960342407e-01 1.489883065223693848e-01 -7.288837432861328125e-02 1.656527221202850342e-01 4.914600551128387451e-01 -1.276707053184509277e-01 8.123155683279037476e-02 -6.905584037303924561e-02 7.963969558477401733e-02 6.987246125936508179e-02 1.920609623193740845e-01 -1.076195314526557922e-01 1.315229833126068115e-01 1.343164741992950439e-01 -1.334681641310453415e-02 -1.056063026189804077e-01 -1.605360209941864014e-01 -8.223454654216766357e-02 -1.788446009159088135e-01 -1.773798465728759766e-01 3.369829654693603516e-01 1.162371505051851273e-02 7.812674343585968018e-02 1.576657891273498535e-01 1.500447560101747513e-02 3.440063595771789551e-01 7.873593270778656006e-02 2.789984941482543945e-01 -5.893544852733612061e-02 -1.227447465062141418e-01 8.863671123981475830e-02 -2.059675306081771851e-01
-1.071518808603286743e-01 1.658053398132324219e-01 -7.388046383857727051e-02 -4.477678611874580383e-02 -2.049319595098495483e-01 6.210454925894737244e-02 -1.733311563730239868e-01 1.614938676357269287e-01 -6.724332273006439209e-02 3.824637234210968018e-01 -1.798002570867538452e-01 -2.007143199443817139e-02 6.177272647619247437e-03 -2.372671514749526978e-01 -2.993113361299037933e-02 -2.746967673301696777e-01 -1.894302368164062500e-01 -3.586964905261993408e-01 -1.740776151418685913e-01 -7.425567507743835449e-02 8.804880827665328979e-02 4.491922631859779358e-02 4.577967897057533264e-02 3.476658090949058533e-02 -9.156798571348190308e-02 1.355973929166793823e-01 2.017241269350051880e-01 3.583148121833801270e-01 1.087968498468399048e-01 1.665994338691234589e-02 2.905168831348419189e-01 1.719301640987396240e-01
3.117582798004150391e-01 8.131737262010574341e-02 2.646306455135345459e-01 2.405967265367507935e-01 1.254518479108810425e-01 -3.516189381480216980e-02 8.975641429424285889e-02 -7.897687144577503204e-03 1.540935933589935303e-01 -6.151051446795463562e-02 -9.649439901113510132e-02 1.021816879510879517e-01 2.432576119899749756e-01 -5.841314420104026794e-02 -6.860952824354171753e-02 1.992367058992385864e-01 -3.464717268943786621e-01 2.149329632520675659e-01 -2.023986279964447021e-01 -1.488906145095825195e-02 1.678121984004974365e-01 3.147961199283599854e-02 2.353027090430259705e-02 1.787807494401931763e-01 2.288327217102050781e-01 2.997737526893615723e-01 7.709296047687530518e-02 3.131825029850006104e-01 -3.078180737793445587e-02 1.908900737762451172e-01 1.611485332250595093e-01 1.010484993457794189e-01
3.901585638523101807e-01 -1.280730217695236206e-01 -1.650684624910354614e-01 -5.290156230330467224e-02 -7.472826540470123291e-02 -2.666402421891689301e-02 -5.235113948583602905e-02 1.078158468008041382e-01 -1.590763777494430542e-01 1.489815115928649902e-01 4.175304993987083435e-02 -1.730782985687255859e-01 2.415357381105422974e-01 -1.816636621952056885e-01 -1.263736933469772339e-01 1.928385905921459198e-02 -9.841267019510269165e-02 -9.117871522903442383e-02 -4.819322377443313599e-02 -1.534452438354492188e-01 1.425085514783859253e-01 2.789212167263031006e-01 -1.261867233552038670e-03 1.956438422203063965e-01 1.026362180709838867e-01 1.278363913297653198e-01 1.093252226710319519e-01 2.809419929981231689e-01 -1.070628985762596130e-01 2.294231671839952469e-04 3.237879872322082520e-01 -4.236452579498291016e-01
3.347764164209365845e-02 1.117611154913902283e-01 -3.230714797973632812e-01 -1.225180178880691528e-02 -7.572595030069351196e-02 5.077756568789482117e-02 4.193018376827239990e-02 2.588077485561370850e-01 1.692991703748703003e-01 2.488973289728164673e-01 1.258074045181274414e-01 2.462672418914735317e-04 4.220663756132125854e-02 -1.064050793647766113e-01 -6.599593907594680786e-02 2.317975908517837524e-01 -1.024469584226608276e-01 -2.261640317738056183e-02 -2.159795314073562622e-01 -1.072963997721672058e-01 2.601071596145629883e-01 -7.782615721225738525e-02 -1.850086003541946411e-01 4.118444323539733887e-01 -1.707984879612922668e-02 9.972252696752548218e-02 3.127874732017517090e-01 3.205254673957824707e-02 -1.322292387485504150e-01 6.013643741607666016e-02 3.843094706535339355e-01 -5.064349621534347534e-02
3.738681077957153320e-01 1.655422151088714600e-01 6.406805664300918579e-02 1.508098691701889038e-01 4.080987572669982910e-01 -6.954569835215806961e-03 -3.417127206921577454e-02 1.224656105041503906e-01 2.245594710111618042e-01 2.548249363899230957e-01 -1.474070250988006592e-01 -1.295763552188873291e-01 1.361066550016403198e-01 -1.260073669254779816e-02 6.115328893065452576e-02 -4.402482137084007263e-02 -3.244598507881164551e-01 1.446231156587600708e-01 -7.070647180080413818e-02 -1.707871854305267334e-01 9.346690773963928223e-02 5.960194766521453857e-02 8.109260350465774536e-02 -1.348150372505187988e-01 1.701209098100662231e-01 3.172005116939544678e-01 2.959749400615692139e-01 5.713420361280441284e-02 1.078729480504989624e-01 5.048296228051185608e-02 -4.198160767555236816e-02 1.058342829346656799e-01
-6.382779031991958618e-02 -4.355764016509056091e-02 -5.226387456059455872e-02 8.257626742124557495e-02 1.048304066061973572e-01 -1.509240567684173584e-01 -1.629418730735778809e-01 -1.765829324722290039e-02 1.066682636737823486e-01 3.340272903442382812e-01 -5.056960135698318481e-02 -4.890453815460205078e-02 -8.849892020225524902e-02 -1.411070078611373901e-01 -3.182913661003112793e-01 5.556550621986389160e-02 -1.725038588047027588e-01 -2.491886615753173828e-01 -3.809998035430908203e-01 2.056584805250167847e-01 8.412177115678787231e-02 -8.106408268213272095e-02 -3.699752688407897949e-02 -9.801045805215835571e-02 -6.051529664546251297e-03 4.415764808654785156e-01 -2.218834161758422852e-01 2.278896234929561615e-02 -6.921777129173278809e-02 -3.764552250504493713e-02 3.056662678718566895e-01 -1.243293806910514832e-01
1.987687498331069946e-02 -1.985149085521697998e-01 4.306396096944808960e-02 -1.350547820329666138e-01 1.871366649866104126e-01 -2.007526606321334839e-01 -1.085067838430404663e-01 1.897904872894287109e-01 1.756798774003982544e-01 2.334428727626800537e-01 1.362912952899932861e-01 -3.541589155793190002e-02 8.769029751420021057e-03 -6.212098523974418640e-02 -5.451919510960578918e-02 -1.931567862629890442e-02 -1.385979801416397095e-01 -3.948104083538055420e-01 -3.038022220134735107e-01 -2.147562243044376373e-02 -7.474088668823242188e-02 3.830488771200180054e-02 -8.295701444149017334e-02 2.267424166202545166e-01 1.178050115704536438e-01 1.392693370580673218e-01 4.529109224677085876e-02 1.135335490107536316e-01 -1.404599845409393311e-01 1.271205395460128784e-01 5.126159191131591797e-01 1.563604921102523804e-01
1.576278358697891235e-01 6.919889897108078003e-02 -1.237238757312297821e-03 -1.699161715805530548e-02 8.058758825063705444e-02 3.058272600173950195e-01 -2.029822617769241333e-01 2.286959737539291382e-01 4.561765193939208984e-01 1.783845573663711548e-01 -3.818375244736671448e-02 -8.626857399940490723e-02 2.762373685836791992e-01 -1.499894913285970688e-02 -7.329711318016052246e-02 -5.442320927977561951e-02 -1.195074170827865601e-01 -2.680916786193847656e-01 -2.371300384402275085e-02 -2.177284359931945801e-01 1.555742919445037842e-01 -6.411567330360412598e-02 -1.830195933580398560e-01 1.621215343475341797e-01 2.798959910869598389e-01 2.898321449756622314e-01 -1.280162762850522995e-02 1.068861782550811768e-02 1.075512096285820007e-01 1.270710229873657227e-01 2.494439668953418732e-02 -1.722959429025650024e-01
-1.124114380218088627e-03 -6.049170717597007751e-02 1.714663803577423096e-01 7.159098982810974121e-02 2.305871434509754181e-02 2.051450498402118683e-02 -1.266107261180877686e-01 3.454876542091369629e-01 2.888517081737518311e-01 2.016555368900299072e-01 -1.026421859860420227e-01 -3.383155912160873413e-02 -4.485595598816871643e-02 -2.104673385620117188e-01 -1.359739452600479126e-01 -1.758422553539276123e-01 -2.707605063915252686e-01 1.962928175926208496e-01 -3.931190371513366699e-01 -1.511243730783462524e-01 -6.136599555611610413e-02 -9.879266843199729919e-03 8.871888369321823120e-02 -1.226863339543342590e-01 1.547945439815521240e-01 3.386688828468322754e-01 3.132405281066894531e-01 -1.130538806319236755e-01 9.323570132255554199e-02 1.203310340642929077e-01 -6.326666474342346191e-02 -3.502903878688812256e-02
9.058171510696411133e-02 -7.140387594699859619e-02 7.779007405042648315e-02 2.097248136997222900e-01 2.767917215824127197e-01 -4.876009002327919006e-02 -3.163336217403411865e-02 2.224616706371307373e-01 5.410859733819961548e-02 -7.160530984401702881e-02 1.627086400985717773e-01 -3.358960747718811035e-01 2.980742752552032471e-01 1.858201622962951660e-01 2.682862579822540283e-01 -8.062721788883209229e-02 -2.954018414020538330e-01 -2.093787938356399536e-01 -1.861643642187118530e-01 -8.706917613744735718e-02 4.117217957973480225e-01 -1.253080517053604126e-01 5.079413950443267822e-02 5.475331097841262817e-02 1.441729068756103516e-01 1.161160096526145935e-01 9.613406658172607422e-02 1.832133084535598755e-01 3.528229193761944771e-03 6.063568219542503357e-02 1.028889715671539307e-01 -4.980765655636787415e-02
1.102378591895103455e-02 -1.697971969842910767e-01 1.084999516606330872e-01 9.320254623889923096e-02 1.037366762757301331e-01 -1.811763346195220947e-01 5.484720319509506226e-02 5.283125638961791992e-01 -1.274719834327697754e-01 -6.881175213493406773e-04 1.252158731222152710e-01 -3.072408437728881836e-01 8.419027924537658691e-02 5.875957757234573364e-02 -2.836001217365264893e-01 1.284043490886688232e-01 -1.934988498687744141e-01 9.257632307708263397e-03 -3.114264011383056641e-01 -1.728382557630538940e-01 3.212455660104751587e-02 1.319234818220138550e-02 2.919800579547882080e-01 -2.245487645268440247e-02 1.145080570131540298e-02 1.687061339616775513e-01 1.110956966876983643e-01 8.842691034078598022e-02 -2.531339824199676514e-01 7.256905734539031982e-02 1.225950419902801514e-01 8.136445283889770508e-02
6.698279827833175659e-02 -2.791253663599491119e-02 -7.790828496217727661e-02 1.358269006013870239e-01 -4.036927968263626099e-02 -1.668825894594192505e-01 -1.856754273176193237e-01 -4.452872276306152344e-02 1.849305033683776855e-01 2.193560749292373657e-01 -1.679220646619796753e-01 -1.713163703680038452e-01 3.001282177865505219e-02 -2.030980885028839111e-01 -3.966620862483978271e-01 -1.778519749641418457e-01 -1.037168204784393311e-01 -4.391306638717651367e-01 -2.436102032661437988e-01 1.110326722264289856e-01 2.679909169673919678e-01 -3.485354408621788025e-02 1.425037719309329987e-02 2.693241834640502930e-01 -5.680438876152038574e-02 -2.868979051709175110e-02 1.928379014134407043e-02 2.234610468149185181e-01 -1.526733487844467163e-01 1.502773165702819824e-01 -1.206389814615249634e-02 1.088972315192222595e-01
1.112912371754646301e-01 4.190343245863914490e-02 -1.517020761966705322e-01 1.873700916767120361e-01 6.377640366554260254e-02 -1.734134368598461151e-02 5.883127078413963318e-02 2.609589099884033203e-01 3.000274002552032471e-01 3.313462734222412109e-01 1.451485306024551392e-01 1.601233482360839844e-01 -1.505970861762762070e-02 -4.061715304851531982e-02 -2.226146161556243896e-01 5.193799734115600586e-03 5.342070758342742920e-02 1.189855039119720459e-01 -1.128123551607131958e-01 -6.131554022431373596e-02 1.613346338272094727e-01 2.277136147022247314e-01 3.838549554347991943e-02 2.370896562933921814e-02 -3.283957391977310181e-02 4.825180768966674805e-01 1.849835664033889771e-01 6.643295288085937500e-02 5.124669522047042847e-02 2.188744395971298218e-01 3.297778964042663574e-01 9.272485226392745972e-02
3.141967058181762695e-01 -8.937294781208038330e-02 -1.073196232318878174e-01 8.450151234865188599e-02 7.397687435150146484e-02 -6.683646142482757568e-02 3.795793652534484863e-02 4.010333418846130371e-01 -2.519720792770385742e-02 7.262375205755233765e-02 1.540469825267791748e-01 -2.221691757440567017e-01 -5.103948712348937988e-02 1.592740118503570557e-01 2.770095888990908861e-04 -7.827254384756088257e-02 -4.143402576446533203e-01 -5.630875751376152039e-02 1.110259965062141418e-01 -1.355544626712799072e-01 -7.892551273107528687e-02 -1.080920696258544922e-01 1.757874190807342529e-01 1.301659047603607178e-01 2.262818068265914917e-02 8.249513059854507446e-02 2.937417626380920410e-01 3.255811333656311035e-01 2.244609408080577850e-02 -1.981554180383682251e-01 1.326621621847152710e-01 2.470766156911849976e-01
2.353799790143966675e-01 8.559573441743850708e-02 -1.764178127050399780e-01 -1.486896257847547531e-02 2.972725927829742432e-01 -2.019268423318862915e-01 1.084037199616432190e-01 1.854159384965896606e-01 2.227962315082550049e-01 2.209665030241012573e-01 -2.061671912670135498e-01 -1.942299306392669678e-01 -1.337245106697082520e-01 3.812992572784423828e-02 -3.921131789684295654e-01 2.405855804681777954e-01 -2.066767960786819458e-01 -8.753732591867446899e-02 -6.993124634027481079e-02 1.391314994543790817e-02 1.503481417894363403e-01 -2.430182546377182007e-01 1.024787575006484985e-01 -4.202592186629772186e-03 9.549634158611297607e-02 1.588472872972488403e-01 2.664212882518768311e-02 -8.657900243997573853e-02 -1.295426785945892334e-01 4.340996220707893372e-02 1.871368885040283203e-01 2.776632606983184814e-01
3.775190114974975586e-01 -7.687331642955541611e-03 1.801062002778053284e-02 8.253066241741180420e-02 2.175817489624023438e-01 -1.388596147298812866e-01 -2.189092040061950684e-01 -6.565106660127639771e-02 2.148538976907730103e-01 -1.609581410884857178e-01 -2.221425026655197144e-01 -2.074571996927261353e-01 -8.098533749580383301e-02 -1.729428023099899292e-02 7.313121110200881958e-02 1.267481595277786255e-01 -1.679514199495315552e-01 -3.852705061435699463e-01 -1.975534260272979736e-01 -7.636945694684982300e-02 -2.172660380601882935e-01 2.973574958741664886e-02 1.620724946260452271e-01 1.373854726552963257e-01 2.814859449863433838e-01 3.077721893787384033e-01 7.337275892496109009e-04 1.013210602104663849e-02 -5.547958239912986755e-02 1.639941781759262085e-01 1.392735242843627930e-01 2.325453050434589386e-02
6.601589918136596680e-02 8.574147522449493408e-02 1.975566893815994263e-01 -2.321233004331588745e-01 1.991884037852287292e-02 5.161007866263389587e-03 -7.238921523094177246e-02 3.049419960007071495e-03 -9.901212155818939209e-02 6.511153280735015869e-02 -9.099448472261428833e-02 1.215808093547821045e-01 7.968739420175552368e-02 -1.033930256962776184e-01 -2.595713734626770020e-01 1.348032355308532715e-01 -2.768331468105316162e-01 -2.399491667747497559e-01 -2.623014152050018311e-01 -2.103500664234161377e-01 3.483825922012329102e-02 -2.378868637606501579e-03 -7.792346179485321045e-02 4.239487349987030029e-01 -4.109326750040054321e-02 1.688422560691833496e-01 -3.904946893453598022e-02 -2.837492339313030243e-02 -3.309805691242218018e-01 -5.244700238108634949e-02 3.618593215942382812e-01 1.999016404151916504e-01
1.480908840894699097e-01 6.307527422904968262e-02 -8.953783661127090454e-03 1.164989173412322998e-01 4.714068491011857986e-03 1.576951146125793457e-01 -2.800866365432739258e-01 2.020823210477828979e-01 -6.791517883539199829e-02 2.060784399509429932e-01 1.955536752939224243e-01 -1.359901726245880127e-01 8.566878736019134521e-02 -1.816855818033218384e-01 -2.912947833538055420e-01 1.443579941987991333e-01 -1.797745674848556519e-01 -2.189556807279586792e-01 -2.724279761314392090e-01 -1.938579976558685303e-02 2.664726041257381439e-02 -2.003498971462249756e-01 -6.644888222217559814e-02 -1.494631469249725342e-01 3.053131699562072754e-02 2.504884600639343262e-01 3.910468146204948425e-02 -3.336695432662963867e-01 1.400603502988815308e-01 -2.521860897541046143e-01 1.694769114255905151e-01 2.355210036039352417e-01
2.206328213214874268e-01 9.758105874061584473e-02 3.229907306376844645e-04 1.075578033924102783e-01 1.983434259891510010e-01 -2.837972939014434814e-01 1.406942605972290039e-01 -3.822197765111923218e-02 -1.503259539604187012e-01 1.283179372549057007e-01 2.246775925159454346e-01 -8.616036921739578247e-02 6.690522283315658569e-02 -2.598735690116882324e-02 -1.346487831324338913e-02 1.032580286264419556e-01 -2.729681730270385742e-01 3.916666656732559204e-02 -2.499908581376075745e-02 1.514050960540771484e-01 8.990346454083919525e-03 -7.966543734073638916e-02 1.403349936008453369e-01 3.555897176265716553e-01 3.526727110147476196e-02 2.488797008991241455e-01 2.849951386451721191e-01 4.692408740520477295e-01 5.498812347650527954e-02 5.445174872875213623e-02 1.993338316679000854e-01 1.168540567159652710e-01
2.499685883522033691e-01 1.900015324354171753e-01 8.617606759071350098e-02 5.349059030413627625e-02 4.043233767151832581e-02 2.301602214574813843e-01 -6.503875553607940674e-02 1.526241600513458252e-01 1.616766005754470825e-01 2.520599663257598877e-01 -1.186003535985946655e-01 -1.065328270196914673e-01 5.252319574356079102e-02 -4.583558440208435059e-02 8.057586848735809326e-02 -1.063445657491683960e-01 -1.617627888917922974e-01 -7.510504126548767090e-02 -5.180932879447937012e-01 -4.912175238132476807e-02 -1.299599278718233109e-02 1.580594331026077271e-01 3.676528334617614746e-01 2.036051899194717407e-01 1.004603058099746704e-01 2.318031787872314453e-01 -5.021028220653533936e-02 1.937094181776046753e-01 7.401698827743530273e-02 4.372334480285644531e-02 6.808660458773374557e-03 2.356308400630950928e-01
-1.158176884055137634e-01 3.385282158851623535e-01 4.829774051904678345e-02 -1.185014694929122925e-01 2.113386290147900581e-03 -5.287653952836990356e-02 -1.354207396507263184e-01 3.276310861110687256e-01 1.608673483133316040e-01 2.263538390398025513e-01 -9.595205634832382202e-02 1.231364682316780090e-01 2.028357535600662231e-01 -9.935282915830612183e-02 -2.239788919687271118e-01 4.062897711992263794e-02 -9.657368063926696777e-02 -2.342019230127334595e-01 2.535238489508628845e-02 -3.987359106540679932e-01 1.666396390646696091e-03 -1.278230994939804077e-01 3.118549101054668427e-02 2.097443640232086182e-01 -2.045409083366394043e-01 1.156628951430320740e-01 1.091911569237709045e-01 1.446473002433776855e-01 -2.042421549558639526e-01 7.708382606506347656e-02 3.192729949951171875e-01 -6.693219766020774841e-03
2.094134390354156494e-01 1.118844747543334961e-01 -7.514029741287231445e-02 1.427564322948455811e-01 -2.467500045895576477e-02 2.248414903879165649e-01 2.214546054601669312e-01 7.694360613822937012e-02 -5.077240988612174988e-02 2.222424745559692383e-02 -2.182426750659942627e-01 5.864846706390380859e-02 2.340191453695297241e-01 6.879126280546188354e-02 9.267632663249969482e-02 -9.854522347450256348e-02 -1.761848628520965576e-01 -2.203832007944583893e-02 -3.278140127658843994e-01 -4.673027247190475464e-02 2.002757489681243896e-01 -6.488847732543945312e-02 2.405342608690261841e-01 3.560959994792938232e-01 2.825870215892791748e-01 2.111999839544296265e-01 -1.013383716344833374e-01 2.783977687358856201e-01 1.815881230868399143e-03 -3.047163411974906921e-02 2.769539356231689453e-01 1.396905034780502319e-01
2.505371868610382080e-01 6.642680615186691284e-02 -1.156550720334053040e-01 -2.473039366304874420e-02 1.864701658487319946e-01 -3.815595060586929321e-02 1.086676418781280518e-01 2.235045433044433594e-01 -1.092201694846153259e-01 -1.236409973353147507e-02 1.298824995756149292e-01 -3.593222200870513916e-01 1.335728466510772705e-01 -1.716493219137191772e-01 5.498287454247474670e-02 -2.614141814410686493e-02 -3.164648711681365967e-01 -1.595960110425949097e-01 6.441716104745864868e-02 -5.941819399595260620e-02 -9.728712588548660278e-02 -1.732259839773178101e-01 1.235031932592391968e-01 1.563962996006011963e-01 -1.351229846477508545e-01 3.191115856170654297e-01 9.082162380218505859e-02 4.372386038303375244e-01 9.899997711181640625e-02 1.348307728767395020e-01 2.116252183914184570e-01 8.365093171596527100e-02
9.276133030652999878e-02 3.354738354682922363e-01 -1.184430494904518127e-01 3.702204674482345581e-02 1.254175901412963867e-01 -4.969632625579833984e-02 -1.483600959181785583e-02 1.646765023469924927e-01 6.413434632122516632e-03 2.483473867177963257e-01 -2.697170525789260864e-02 -2.992996275424957275e-01 4.103390127420425415e-02 -7.884381338953971863e-03 -7.986989617347717285e-02 -4.015201628208160400e-01 1.751489788293838501e-01 -1.109131425619125366e-01 -3.899245262145996094e-01 -4.727427288889884949e-02 -1.115068346261978149e-01 -1.811548136174678802e-02 1.152106001973152161e-01 -6.955068558454513550e-02 1.449236571788787842e-01 2.292059510946273804e-01 2.560648620128631592e-01 1.291134506464004517e-01 -7.480315864086151123e-02 -1.959398239850997925e-01 2.575311362743377686e-01 -4.828088730573654175e-02
1.252031233161687851e-02 2.909887135028839111e-01 -2.110990434885025024e-01 3.025711141526699066e-02 1.694497913122177124e-01 -2.111971676349639893e-01 -1.626011878252029419e-01 6.215979531407356262e-02 2.590386569499969482e-01 1.705591082572937012e-01 -1.204940769821405411e-02 1.639964431524276733e-01 2.228485643863677979e-01 9.117618203163146973e-02 -1.056166216731071472e-01 -1.480807512998580933e-01 -1.137658134102821350e-01 3.174592554569244385e-02 -2.149406224489212036e-01 -1.606261283159255981e-01 -1.134636849164962769e-01 -2.378242313861846924e-01 3.226994574069976807e-01 8.261257410049438477e-02 1.638844758272171021e-01 4.194159209728240967e-01 1.850122660398483276e-01 1.076889336109161377e-01 9.789448231458663940e-02 5.312296748161315918e-02 -5.936433095484972000e-03 -1.562096476554870605e-01
-1.067642495036125183e-01 2.161220014095306396e-01 -7.968680560588836670e-02 -1.160656586289405823e-01 4.990851879119873047e-02 2.012740969657897949e-01 -1.186560560017824173e-02 2.778296470642089844e-01 1.204109862446784973e-01 4.166871681809425354e-02 8.549775928258895874e-02 5.549626424908638000e-02 6.164191663265228271e-02 9.042537212371826172e-02 -7.764051202684640884e-03 -7.953025400638580322e-02 -1.416440308094024658e-01 -3.065336942672729492e-01 -1.259489804506301880e-01 -2.170462906360626221e-01 -7.188555598258972168e-02 -2.843025326728820801e-01 1.711203306913375854e-01 -2.183687640354037285e-03 -1.455971151590347290e-01 1.949807554483413696e-01 3.094556629657745361e-01 2.725588083267211914e-01 -1.383430212736129761e-01 2.859005630016326904e-01 3.059109747409820557e-01 2.018550783395767212e-01
2.432721704244613647e-01 -3.180422633886337280e-02 1.428664326667785645e-01 9.292286634445190430e-02 -1.227825954556465149e-01 -1.210726574063301086e-01 2.433343380689620972e-01 8.819719403982162476e-02 2.642000913619995117e-01 3.111748695373535156e-01 1.385265886783599854e-01 2.592259943485260010e-01 1.616175025701522827e-01 -2.119845524430274963e-02 -1.586930304765701294e-01 -4.225622117519378662e-02 4.502773284912109375e-02 5.642967671155929565e-02 -1.900248080492019653e-01 -2.324543707072734833e-02 1.901037842035293579e-01 -2.144554108381271362e-01 1.972249448299407959e-01 4.774879291653633118e-02 -6.949167698621749878e-02 2.882998883724212646e-01 1.599487960338592529e-01 2.219927608966827393e-01 -7.484219968318939209e-02 1.134373769164085388e-01 3.957968950271606445e-01 6.614006310701370239e-02
1.019855402410030365e-02 -3.320381045341491699e-01 -7.866791635751724243e-02 -2.216995954513549805e-01 1.480556428432464600e-01 -1.213548928499221802e-01 -1.302708387374877930e-01 2.456026524305343628e-01 2.254259027540683746e-02 2.086891233921051025e-01 -1.731549650430679321e-01 -1.791964769363403320e-01 1.461016107350587845e-02 -6.881290674209594727e-02 -2.515869736671447754e-01 -7.314155250787734985e-02 -2.835054993629455566e-01 -1.111740618944168091e-01 -2.574279606342315674e-01 -1.229173019528388977e-01 5.388446152210235596e-02 8.625412732362747192e-02 -1.473592817783355713e-01 2.476791441440582275e-01 -8.595060557126998901e-02 1.701614111661911011e-01 5.034856870770454407e-02 -8.626154065132141113e-02 -8.966030180454254150e-02 4.817811027169227600e-02 3.395344018936157227e-01 3.180301487445831299e-01
1.851279437541961670e-01 -2.280214875936508179e-01 3.195635229349136353e-02 -7.307749986648559570e-02 5.343646556138992310e-02 -1.615737229585647583e-01 -2.339596599340438843e-01 2.883373796939849854e-01 -6.122536584734916687e-02 1.311860978603363037e-01 2.420811653137207031e-01 -2.477007061243057251e-01 1.992451250553131104e-01 -4.013605788350105286e-02 -1.076095327734947205e-01 1.780965924263000488e-01 -2.879737317562103271e-01 -1.690039634704589844e-01 -1.977575868368148804e-01 -6.147791072726249695e-02 1.605164259672164917e-01 3.555758297443389893e-02 5.177993327379226685e-02 2.472392320632934570e-01 -1.026354655623435974e-01 1.072855517268180847e-01 -3.392980992794036865e-02 9.485119022428989410e-03 -1.878388971090316772e-01 3.534948453307151794e-02 4.242872595787048340e-01 1.730753034353256226e-01
2.267114371061325073e-01 9.225426614284515381e-02 -9.557958692312240601e-02 -3.651822730898857117e-02 -1.173373162746429443e-01 -1.775421053171157837e-01 -4.550284147262573242e-02 3.385103344917297363e-01 2.379438728094100952e-01 1.894502192735671997e-01 1.254014223814010620e-01 1.198533028364181519e-01 2.799431085586547852e-01 -7.933969795703887939e-02 -1.096468046307563782e-01 2.189187556505203247e-01 -1.765582859516143799e-01 -3.618683665990829468e-02 -6.666298210620880127e-02 -1.402995884418487549e-01 6.204629316926002502e-02 -8.399458974599838257e-02 -1.466280668973922729e-01 -1.085123643279075623e-01 -1.900454424321651459e-02 3.113369345664978027e-01 -2.740199118852615356e-02 2.677008211612701416e-01 -2.097754180431365967e-01 -1.969284415245056152e-01 3.836033344268798828e-01 -5.395587068051099777e-03
9.422052651643753052e-02 9.938865154981613159e-02 3.041581436991691589e-02 1.467948257923126221e-01 -3.013635287061333656e-03 -2.283100634813308716e-01 -2.265378087759017944e-02 6.083799153566360474e-02 -8.464927226305007935e-02 1.033880263566970825e-01 -3.651276975870132446e-02 1.566612347960472107e-02 1.806178987026214600e-01 -1.076912805438041687e-01 2.386392802000045776e-01 -1.134242266416549683e-01 -6.123048663139343262e-01 -6.227025762200355530e-02 -2.166997194290161133e-01 -1.904761195182800293e-01 2.568288743495941162e-01 6.299903616309165955e-03 -8.965926617383956909e-02 3.224186599254608154e-01 -5.484822206199169159e-03 9.699610620737075806e-02 1.805260628461837769e-01 6.518219411373138428e-02 1.853871196508407593e-01 1.238467395305633545e-01 7.683029025793075562e-02 1.644389480352401733e-01
1.898200958967208862e-01 8.726818114519119263e-02 2.182698845863342285e-01 8.663886040449142456e-02 4.297422990202903748e-02 4.122503567487001419e-03 1.130806058645248413e-01 -2.686946652829647064e-02 4.540821909904479980e-02 -4.902768135070800781e-02 -1.277938038110733032e-01 9.010855108499526978e-02 2.751588523387908936e-01 -1.147022098302841187e-01 3.514170274138450623e-02 1.306275129318237305e-01 -3.481109738349914551e-01 -4.701124038547277451e-03 5.107861012220382690e-03 8.694654703140258789e-02 1.693623960018157959e-01 -1.524009406566619873e-01 3.248035609722137451e-01 3.179679512977600098e-01 2.372812181711196899e-01 4.466632604598999023e-01 -2.948935888707637787e-02 9.438895434141159058e-02 -5.075282417237758636e-03 2.094346135854721069e-01 2.286211550235748291e-01 -2.650014124810695648e-02
1.151587739586830139e-01 9.892520308494567871e-02 -1.927011460065841675e-01 -9.873706102371215820e-02 -1.979672610759735107e-01 1.013099309056997299e-02 6.526651978492736816e-02 3.490711152553558350e-01 1.500367671251296997e-01 7.177958637475967407e-02 1.407911628484725952e-01 -3.521668016910552979e-01 -2.699838764965534210e-02 -9.862115234136581421e-02 -3.895884007215499878e-02 -3.221623301506042480e-01 -1.681648343801498413e-01 -3.678828477859497070e-01 -1.680838316679000854e-01 5.262590944766998291e-02 -9.228281676769256592e-02 -9.987629950046539307e-03 -6.818691641092300415e-02 1.682474166154861450e-01 2.469023615121841431e-01 2.618480622768402100e-01 -5.685289390385150909e-03 -6.589763611555099487e-02 -2.758060097694396973e-01 -1.510833650827407837e-01 -1.795753836631774902e-02 8.982358127832412720e-02
2.830215692520141602e-01 -6.508085876703262329e-02 -3.109665513038635254e-01 7.445947825908660889e-02 -1.917066797614097595e-02 3.519250079989433289e-02 -4.515250399708747864e-02 1.323966830968856812e-01 -1.962397843599319458e-01 4.662626609206199646e-02 5.536323785781860352e-02 -4.408560227602720261e-03 2.341051995754241943e-01 -4.511423781514167786e-02 -2.408384718000888824e-02 -8.364553749561309814e-02 -5.151162147521972656e-01 -1.391426026821136475e-01 -2.424587607383728027e-01 1.782060414552688599e-01 4.133801460266113281e-01 -1.725856214761734009e-01 -7.155454903841018677e-02 -6.610158085823059082e-02 -6.843231618404388428e-02 1.096857488155364990e-01 -1.389794237911701202e-02 1.576292365789413452e-01 2.816804917529225349e-03 1.924291998147964478e-01 1.055881157517433167e-01 -9.333858639001846313e-02
1.649760603904724121e-01 -2.797520458698272705e-01 1.195434108376502991e-01 -1.036067865788936615e-02 -4.808714240789413452e-02 1.834254898130893707e-02 5.481227859854698181e-02 -6.287920475006103516e-02 5.236822366714477539e-02 2.036038599908351898e-02 -1.124002560973167419e-01 -1.600047647953033447e-01 4.239875078201293945e-02 1.415950655937194824e-01 -9.038135409355163574e-02 9.195877611637115479e-02 -3.775963485240936279e-01 -1.814186125993728638e-01 -5.789307951927185059e-01 9.589500725269317627e-02 7.230460643768310547e-02 5.788538977503776550e-02 -3.827022761106491089e-02 -1.942272484302520752e-01 1.567692458629608154e-01 2.652206122875213623e-01 2.148809880018234253e-01 1.431547999382019043e-01 -2.166476249694824219e-01 6.988345831632614136e-02 -4.557965695858001709e-02 8.690923452377319336e-02
2.387127131223678589e-01 1.927931420505046844e-02 5.496707931160926819e-02 4.704173654317855835e-02 1.140992064028978348e-02 -6.430093664675951004e-03 -1.161912232637405396e-01 1.887594461441040039e-01 -1.853889822959899902e-01 1.441832333803176880e-01 9.161212295293807983e-02 1.652588099241256714e-01 1.587442457675933838e-01 2.719483338296413422e-03 -1.585802882909774780e-01 -1.811844855546951294e-01 -3.480658531188964844e-01 -5.875075235962867737e-02 -2.742784321308135986e-01 1.062813550233840942e-01 -2.104796916246414185e-01 -2.391797900199890137e-01 3.058547675609588623e-01 1.951332539319992065e-01 2.531711757183074951e-01 1.801625788211822510e-01 -1.525397300720214844e-01 2.163532823324203491e-01 -2.399365752935409546e-01 -1.417355835437774658e-01 -4.819077625870704651e-02 -1.522941291332244873e-01
1.223142072558403015e-01 -1.382631715387105942e-02 1.613243967294692993e-01 2.513577938079833984e-01 8.370503038167953491e-02 -9.648884832859039307e-02 -1.511861532926559448e-01 4.054849743843078613e-01 -4.993017017841339111e-02 -2.178377471864223480e-02 -4.181251674890518188e-02 -2.235553227365016937e-02 1.753239482641220093e-01 -3.673701081424951553e-03 -1.698051542043685913e-01 3.382183015346527100e-01 -4.938459023833274841e-02 -3.086699843406677246e-01 -1.216438859701156616e-01 1.470594257116317749e-01 3.015329875051975250e-02 -4.021837115287780762e-01 1.069738790392875671e-01 -1.850250363349914551e-01 1.528096944093704224e-01 1.905050575733184814e-01 2.466244399547576904e-01 -1.276460289955139160e-01 3.736099973320960999e-02 2.885904349386692047e-02 1.440311223268508911e-01 1.031732782721519470e-01
-9.601159393787384033e-02 1.184625849127769470e-01 2.158477716147899628e-02 4.010500609874725342e-01 6.449916213750839233e-02 -2.602693736553192139e-01 -8.680731843924149871e-05 1.233147308230400085e-01 -2.046526968479156494e-01 -1.053698435425758362e-01 6.519936025142669678e-02 -1.634601354598999023e-01 7.436026632785797119e-02 -2.219280973076820374e-02 -2.153543084859848022e-01 4.690669104456901550e-02 -4.956436157226562500e-01 8.706677705049514771e-02 -2.537327408790588379e-01 -1.428411453962326050e-01 -8.115905337035655975e-03 1.021270677447319031e-01 2.480597943067550659e-01 1.894603669643402100e-02 6.788760423660278320e-02 3.037343621253967285e-01 6.941634416580200195e-02 4.682890325784683228e-02 -1.623477935791015625e-01 -8.078611642122268677e-02 -2.453601919114589691e-02 2.049483060836791992e-01
8.747220039367675781e-02 -5.565376207232475281e-02 6.505125761032104492e-02 -1.864314675331115723e-01 7.482603937387466431e-02 -1.761131286621093750e-01 1.671844534575939178e-02 1.465155184268951416e-01 1.747370958328247070e-01 3.819951415061950684e-01 4.890463501214981079e-02 3.846130520105361938e-02 -1.407976746559143066e-01 6.438851356506347656e-02 -2.093268744647502899e-02 1.082488894462585449e-01 -1.545806974172592163e-01 -3.778721690177917480e-01 -2.652458846569061279e-01 8.593877404928207397e-02 -1.453358978033065796e-01 -5.733323097229003906e-02 -2.296081930398941040e-01 2.058418244123458862e-01 1.133703589439392090e-01 1.473486125469207764e-01 1.165186017751693726e-01 1.584626436233520508e-01 -1.906289160251617432e-01 4.361841082572937012e-02 4.133384227752685547e-01 1.708386689424514771e-01
2.415673434734344482e-01 3.155325353145599365e-01 1.501493006944656372e-01 1.273730397224426270e-01 6.374630331993103027e-02 -1.969709433615207672e-02 5.984620074741542339e-04 6.916852295398712158e-02 -1.106031388044357300e-01 8.710185438394546509e-02 -8.559256792068481445e-02 -1.572636663913726807e-01 1.296610385179519653e-01 -1.486062854528427124e-01 -4.103019535541534424e-01 -2.226523458957672119e-01 9.226824343204498291e-02 2.707361429929733276e-02 -1.154929250478744507e-01 -2.064910717308521271e-02 -1.110320389270782471e-01 1.021811272948980331e-02 1.496403962373733521e-01 3.155782222747802734e-01 1.262323707342147827e-01 1.435466557741165161e-01 1.951315999031066895e-01 2.842147052288055420e-01 -9.760610759258270264e-02 -1.763798296451568604e-01 3.382795155048370361e-01 -1.322660595178604126e-01
1.208294332027435303e-01 4.216252267360687256e-02 -5.956811830401420593e-02 1.589890420436859131e-01 -8.416810631752014160e-02 -2.615337073802947998e-01 -2.913133203983306885e-01 3.336473181843757629e-02 2.323440164327621460e-01 2.892601788043975830e-01 -1.170189455151557922e-01 -1.011178418993949890e-01 4.836552962660789490e-02 -2.210567742586135864e-01 -2.745552062988281250e-01 -1.262250393629074097e-01 -1.414155811071395874e-01 -3.780180513858795166e-01 -2.178211808204650879e-01 2.773776054382324219e-01 1.364734023809432983e-01 -6.069645285606384277e-02 -7.724930066615343094e-03 2.796201109886169434e-01 3.109188377857208252e-02 1.963724642992019653e-01 4.278372973203659058e-02 3.265030682086944580e-02 6.984331458806991577e-02 1.376262307167053223e-01 5.726726376451551914e-04 1.875164061784744263e-01
2.069615870714187622e-01 2.004076689481735229e-01 -1.257719248533248901e-01 -3.220432903617620468e-03 3.394477963447570801e-01 -8.438017219305038452e-02 -4.131629690527915955e-02 8.887234330177307129e-02 -1.345239728689193726e-01 3.979623615741729736e-01 -1.218278408050537109e-01 2.339144200086593628e-01 -7.127856463193893433e-02 1.606039255857467651e-01 -2.118805646896362305e-01 -1.444382220506668091e-01 -2.798849940299987793e-01 -5.038586258888244629e-02 -4.200263321399688721e-02 4.958621039986610413e-02 2.562992507591843605e-03 -2.660328745841979980e-01 2.637264430522918701e-01 6.025992333889007568e-03 2.752912603318691254e-02 2.307030558586120605e-01 8.011754602193832397e-02 5.780466645956039429e-02 -2.013876289129257202e-01 -2.249503135681152344e-01 2.113800644874572754e-01 3.895320370793342590e-02
2.454645782709121704e-01 -2.040962316095829010e-02 3.651417093351483345e-03 3.807120323181152344e-01 2.119256407022476196e-01 8.829941600561141968e-02 1.366392057389020920e-02 5.279421433806419373e-02 1.358752548694610596e-01 7.986577600240707397e-02 -1.954814046621322632e-01 -7.467133551836013794e-02 6.644783914089202881e-02 -1.818067431449890137e-01 8.473112434148788452e-02 5.461082328110933304e-03 -2.079822719097137451e-01 -2.100606262683868408e-01 -3.797887563705444336e-01 -1.811258867383003235e-02 1.028154119849205017e-01 1.669412553310394287e-01 1.089840009808540344e-01 -3.248022124171257019e-02 2.087060809135437012e-01 5.748608708381652832e-02 -5.925801768898963928e-02 4.765878021717071533e-01 -1.459383815526962280e-01 6.532357633113861084e-02 1.860717684030532837e-01 6.606114655733108521e-02
-6.944426894187927246e-02 -2.665615379810333252e-01 -3.017960302531719208e-02 -7.130227237939834595e-02 7.301028072834014893e-02 1.772683812305331230e-03 -1.432596296072006226e-01 1.275492757558822632e-01 7.127019017934799194e-02 1.997472345829010010e-02 1.025265529751777649e-01 -2.260940670967102051e-01 2.349713146686553955e-01 -1.388995796442031860e-01 -1.685823202133178711e-01 6.360238045454025269e-02 -2.266276925802230835e-01 -9.475141018629074097e-02 -4.721923172473907471e-02 -2.632659673690795898e-02 3.516548275947570801e-01 1.782967299222946167e-01 2.114511728286743164e-01 -1.416586339473724365e-01 -1.869598403573036194e-02 4.823697507381439209e-01 -1.022681817412376404e-01 9.271538257598876953e-02 -1.121528595685958862e-01 2.591925263404846191e-01 2.840813696384429932e-01 7.672506570816040039e-02
2.572982013225555420e-01 1.887013465166091919e-01 1.344382613897323608e-01 5.504691973328590393e-02 -1.796250045299530029e-02 6.465942598879337311e-03 -9.627831727266311646e-02 1.376038044691085815e-01 -2.366050146520137787e-02 1.503645479679107666e-01 7.392887771129608154e-02 -3.425094857811927795e-02 -6.044958531856536865e-02 -1.067677214741706848e-01 -3.701051771640777588e-01 -1.452040076255798340e-01 2.598619461059570312e-01 2.940241061151027679e-02 -1.013208255171775818e-01 1.217571720480918884e-01 2.833277881145477295e-01 -1.071766763925552368e-01 2.367710322141647339e-01 7.814563810825347900e-02 1.929922550916671753e-01 2.679477632045745850e-01 3.217065930366516113e-01 5.965877324342727661e-02 -8.273369073867797852e-02 -2.225164920091629028e-01 3.488362133502960205e-01 6.355995684862136841e-02
-1.013247743248939514e-01 -4.338903352618217468e-02 -5.305620282888412476e-02 -1.140456274151802063e-02 -1.373717784881591797e-01 1.443140655755996704e-01 2.929621003568172455e-02 1.725729438476264477e-03 1.207493394613265991e-01 3.058993220329284668e-01 -7.536000758409500122e-02 -1.222165897488594055e-01 2.201759219169616699e-01 -3.089537918567657471e-01 -2.469912022352218628e-01 -1.366318017244338989e-01 -1.131095141172409058e-01 -9.141158312559127808e-02 -1.916591078042984009e-01 -2.392079830169677734e-01 -1.548462808132171631e-01 -7.744476199150085449e-02 -8.032911270856857300e-02 5.425287038087844849e-02 -9.587175212800502777e-03 4.207242131233215332e-01 3.031120300292968750e-01 4.432254657149314880e-02 1.474860906600952148e-01 -9.497818537056446075e-03 3.797651529312133789e-01 2.219180762767791748e-02
-7.515047490596771240e-02 2.129161357879638672e-01 -4.104959964752197266e-02 4.240260422229766846e-01 1.838838309049606323e-01 -5.574324354529380798e-02 1.103770807385444641e-01 -1.174964290112257004e-02 -1.311538554728031158e-02 -9.696029592305421829e-04 -3.545529767870903015e-02 -1.115522012114524841e-01 1.804343014955520630e-01 -1.052067577838897705e-01 7.579900324344635010e-02 -2.070610970258712769e-01 -4.333201050758361816e-01 1.980713568627834320e-02 -2.939243614673614502e-01 -2.470562309026718140e-01 1.500719878822565079e-02 -7.044643908739089966e-02 2.557200193405151367e-01 9.487303346395492554e-02 2.819874882698059082e-01 1.535623967647552490e-01 7.473830133676528931e-02 1.253017038106918335e-01 -2.179309725761413574e-01 1.197355464100837708e-01 1.182540506124496460e-02 1.032096520066261292e-01
5.173231959342956543e-01 1.976585686206817627e-01 3.960837144404649734e-03 1.131300330162048340e-01 -5.577928945422172546e-02 8.616806007921695709e-03 -3.230608403682708740e-01 -2.112306281924247742e-02 1.109672188758850098e-01 1.564993150532245636e-02 1.600569337606430054e-01 -1.787925064563751221e-01 1.481000706553459167e-02 -2.987784706056118011e-02 -2.039180397987365723e-01 -5.882672965526580811e-02 -3.542839884757995605e-01 1.157718151807785034e-01 -3.045965135097503662e-01 -1.055065765976905823e-01 3.301214054226875305e-02 -1.162967458367347717e-01 2.031951993703842163e-01 1.111169978976249695e-01 -1.082343161106109619e-01 3.042619824409484863e-01 -8.423363417387008667e-02 4.007829353213310242e-02 -1.515715867280960083e-01 -7.212987542152404785e-02 -6.158181279897689819e-02 -1.238003093749284744e-02
-1.123601570725440979e-02 -2.289770543575286865e-01 -1.297327224165201187e-02 1.050299033522605896e-01 1.551875174045562744e-01 1.384797096252441406e-01 7.157018873840570450e-03 -1.430065482854843140e-01 2.374544888734817505e-01 -2.606483735144138336e-02 -7.576712965965270996e-02 -3.628852069377899170e-01 2.389756776392459869e-02 9.300541877746582031e-02 -1.019815057516098022e-01 1.795745827257633209e-02 -3.562450408935546875e-01 -4.035778343677520752e-01 -1.637228280305862427e-01 1.170495338737964630e-02 1.495112776756286621e-01 -3.184336051344871521e-02 7.734671235084533691e-02 -1.483328640460968018e-01 1.428190767765045166e-01 3.255015313625335693e-01 1.647948324680328369e-01 2.083882987499237061e-01 -1.565633714199066162e-01 1.867372095584869385e-01 1.825777441263198853e-01 -1.783210970461368561e-02
3.129480481147766113e-01 1.370556093752384186e-02 -3.000514581799507141e-02 -3.433527424931526184e-02 2.295828461647033691e-01 1.001311317086219788e-01 1.964217573404312134e-01 1.209634169936180115e-01 1.163106188178062439e-01 9.666387736797332764e-02 -9.024529159069061279e-02 1.456059217453002930e-01 2.446423284709453583e-02 -1.879608072340488434e-02 8.560696244239807129e-02 -1.741837561130523682e-01 -4.962385594844818115e-01 4.870497807860374451e-02 -1.678760200738906860e-01 -2.796214260160923004e-02 -1.190699916332960129e-02 2.203516662120819092e-02 4.151824116706848145e-01 2.563908696174621582e-01 1.917459666728973389e-01 2.408529967069625854e-01 1.421525031328201294e-01 1.353888064622879028e-01 -3.076459839940071106e-02 4.233883693814277649e-02 2.006079852581024170e-01 -1.961817033588886261e-02
2.361236661672592163e-01 1.364163458347320557e-01 3.694361448287963867e-01 6.413178890943527222e-02 2.397873252630233765e-02 4.579365998506546021e-02 -1.009475737810134888e-01 8.300210535526275635e-02 3.941923379898071289e-02 1.953247934579849243e-01 -8.591040968894958496e-02 -1.256879121065139771e-01 2.189638614654541016e-01 -6.490365415811538696e-02 6.296582520008087158e-03 1.727113425731658936e-01 -2.711940705776214600e-01 -2.177270203828811646e-01 -2.933321148157119751e-02 -2.658936977386474609e-01 -1.733448915183544159e-02 3.092053160071372986e-02 1.660120636224746704e-01 -1.320594698190689087e-01 1.878944933414459229e-01 2.069534212350845337e-01 1.419601738452911377e-01 1.390273422002792358e-01 2.687211707234382629e-02 -4.773325622081756592e-01 1.860563606023788452e-01 -2.845834381878376007e-02
3.647475838661193848e-01 -2.790541574358940125e-02 -2.730940878391265869e-01 3.313769027590751648e-02 2.781156301498413086e-01 -4.986653570085763931e-03 2.063397169113159180e-01 1.303377449512481689e-01 4.483518004417419434e-02 1.455834042280912399e-02 -3.211960569024085999e-02 -8.630929142236709595e-02 6.166827678680419922e-02 -1.044301092624664307e-01 -3.126690089702606201e-01 -7.728539407253265381e-02 -1.938254535198211670e-01 -4.922809004783630371e-01 -1.557115167379379272e-01 4.114434123039245605e-03 -3.570644557476043701e-02 -6.446357816457748413e-02 7.030969858169555664e-02 -9.614475816488265991e-02 1.144482940435409546e-01 2.379957288503646851e-01 -3.111566603183746338e-01 1.148027479648590088e-01 7.021191716194152832e-02 3.197912126779556274e-02 1.072799786925315857e-01 -5.855410546064376831e-02
2.965918555855751038e-02 2.770440280437469482e-02 -3.578481078147888184e-01 1.950861960649490356e-01 -3.719232976436614990e-02 -1.554985791444778442e-01 -1.187620311975479126e-01 1.014084294438362122e-01 -1.039910987019538879e-01 1.203095465898513794e-01 1.445981208235025406e-02 -1.579601764678955078e-01 8.481756784021854401e-03 -1.957175880670547485e-01 4.085075482726097107e-02 2.971493601799011230e-01 -2.840380072593688965e-01 -1.246185600757598877e-01 -1.503490358591079712e-01 -1.105065271258354187e-01 -1.694132536649703979e-01 -3.203312680125236511e-02 4.583324491977691650e-02 4.984082281589508057e-01 2.114714980125427246e-01 4.928675666451454163e-02 9.817367047071456909e-02 8.062721043825149536e-02 1.488877646625041962e-02 1.040296852588653564e-01 3.433620035648345947e-01 -1.763838343322277069e-03
1.034865342080593109e-02 3.061102032661437988e-01 -3.867891132831573486e-01 -2.210321649909019470e-02 -7.262326776981353760e-02 -2.599615603685379028e-02 -2.516291737556457520e-01 1.867906153202056885e-01 -8.184574544429779053e-02 1.971257925033569336e-01 -6.563539803028106689e-02 -2.637057006359100342e-01 1.204426363110542297e-01 -8.440135419368743896e-02 -1.607623845338821411e-01 -5.862351879477500916e-02 -7.657407969236373901e-02 -3.648375868797302246e-01 -2.402294278144836426e-01 -6.459753960371017456e-02 -9.667376428842544556e-02 -4.910064744763076305e-04 8.459730446338653564e-02 1.043309718370437622e-01 -6.585615128278732300e-02 3.922637701034545898e-01 4.415728151798248291e-02 -1.789455264806747437e-01 -1.658542901277542114e-01 8.180429786443710327e-02 2.686679176986217499e-02 -1.621060520410537720e-01
9.976476430892944336e-02 -6.330708414316177368e-02 1.334758400917053223e-01 1.267570420168340206e-03 -2.702686488628387451e-01 6.348207243718206882e-04 -2.305322140455245972e-02 -1.336239576339721680e-01 -1.186882853507995605e-01 2.564385235309600830e-01 6.153787299990653992e-02 1.426148265600204468e-01 1.691653877496719360e-01 -9.574916958808898926e-02 -3.425486981868743896e-01 -8.417370915412902832e-02 -1.897508502006530762e-01 -4.424531459808349609e-01 -1.601494550704956055e-01 5.242038518190383911e-02 1.332227289676666260e-01 -8.740489929914474487e-02 6.113889813423156738e-02 1.682720184326171875e-01 2.828709036111831665e-02 6.377458572387695312e-02 8.878117054700851440e-02 7.057458162307739258e-02 -1.926180161535739899e-02 5.514336377382278442e-02 4.541864395141601562e-01 2.560697793960571289e-01
1.269100606441497803e-01 1.784551292657852173e-01 9.000973403453826904e-02 3.966707736253738403e-02 1.761340945959091187e-01 -1.819336861371994019e-01 -1.595654040575027466e-01 -1.609435528516769409e-01 8.710744231939315796e-02 1.398100703954696655e-01 1.491335183382034302e-01 3.012963570654392242e-02 1.939324587583541870e-01 1.128260567784309387e-01 -2.055960148572921753e-01 -2.727874219417572021e-01 -1.716586351394653320e-01 -4.871821496635675430e-03 -1.817280054092407227e-01 1.211060807108879089e-01 -5.013583973050117493e-02 -1.114349216222763062e-01 1.845491528511047363e-01 4.169293493032455444e-02 2.811147868633270264e-01 2.613328695297241211e-01 2.507868036627769470e-02 2.516943514347076416e-01 -2.482136636972427368e-01 -3.809540867805480957e-01 1.966294348239898682e-01 -1.580228060483932495e-01
1.497126519680023193e-01 2.989820241928100586e-01 8.678054809570312500e-02 -1.326309591531753540e-01 2.511627972126007080e-01 -6.073416024446487427e-02 -9.214148670434951782e-02 2.685895562171936035e-01 4.556570947170257568e-02 1.239505112171173096e-01 1.523075997829437256e-01 1.270554512739181519e-01 -2.832656726241111755e-02 1.359087377786636353e-01 -4.045269191265106201e-01 -3.105456829071044922e-01 6.918397545814514160e-02 -1.134744435548782349e-01 -2.038712501525878906e-01 6.929498165845870972e-02 1.441234797239303589e-01 -1.251878589391708374e-01 2.015118449926376343e-01 -3.859162097796797752e-03 2.898418009281158447e-01 1.957167685031890869e-01 7.508906722068786621e-02 1.241512224078178406e-01 -9.245767444372177124e-02 -1.926381886005401611e-01 2.221711724996566772e-01 -7.782788481563329697e-03
1.179461479187011719e-01 1.603046953678131104e-01 1.474165320396423340e-01 -2.736810147762298584e-01 -8.805882185697555542e-02 -8.620678633451461792e-02 -3.637147694826126099e-02 1.521235853433609009e-01 1.634073108434677124e-01 1.079146936535835266e-02 -1.509131491184234619e-01 -1.488085687160491943e-01 1.487881094217300415e-01 -2.934561073780059814e-01 2.081882953643798828e-01 -1.153925210237503052e-01 -3.607036173343658447e-01 -4.650419205427169800e-02 -3.743948042392730713e-01 1.677818596363067627e-02 1.866784691810607910e-01 -1.046471744775772095e-01 -1.507931761443614960e-02 -1.527591794729232788e-01 9.412950277328491211e-02 2.477791011333465576e-01 2.531152665615081787e-01 9.152968972921371460e-02 -5.444961786270141602e-02 3.121217787265777588e-01 -1.217485871165990829e-03 4.782230406999588013e-02
7.628188282251358032e-02 -1.755040735006332397e-01 8.903054893016815186e-02 8.989074081182479858e-02 1.704712212085723877e-01 -1.617087423801422119e-01 -1.659592241048812866e-01 2.003054022789001465e-01 1.205175742506980896e-01 3.023089766502380371e-01 1.822993159294128418e-01 -2.520257234573364258e-01 -2.980801835656166077e-02 4.056452959775924683e-02 6.228568963706493378e-03 1.924064159393310547e-01 -1.312564164400100708e-01 -3.917593061923980713e-01 -3.184956014156341553e-01 -5.757176131010055542e-02 -9.934725612401962280e-02 8.468034118413925171e-02 1.671405583620071411e-01 2.190418839454650879e-01 -9.679024666547775269e-02 1.413876265287399292e-01 -2.526507712900638580e-02 -5.300716310739517212e-02 -4.553398117423057556e-02 1.413492951542139053e-02 4.032572209835052490e-01 1.270022839307785034e-01
-2.211568951606750488e-01 1.733162254095077515e-01 -1.275701373815536499e-01 -1.435642037540674210e-02 1.146841794252395630e-01 4.138302057981491089e-02 -1.516675800085067749e-01 2.092816233634948730e-01 4.990060254931449890e-02 1.281197220087051392e-01 1.299383193254470825e-01 1.574994623661041260e-01 3.950720652937889099e-03 -8.239826560020446777e-02 -1.149343550205230713e-01 -1.353571563959121704e-01 -2.052326798439025879e-01 -1.844915002584457397e-01 -2.210602164268493652e-01 -2.290439605712890625e-01 -1.108805313706398010e-01 -6.003550812602043152e-02 -1.499980408698320389e-02 1.389523148536682129e-01 8.355250209569931030e-02 7.624369859695434570e-02 3.397917747497558594e-01 3.941608369350433350e-01 5.290862172842025757e-02 -2.992276288568973541e-02 4.691266715526580811e-01 -6.054011359810829163e-02
2.019315361976623535e-01 5.851533636450767517e-02 -2.361721843481063843e-01 1.529659777879714966e-01 1.451544761657714844e-01 9.139306494034826756e-04 -1.181775927543640137e-01 3.774547018110752106e-03 7.472127676010131836e-02 2.271111458539962769e-01 2.547856867313385010e-01 2.600500583648681641e-01 -6.559912115335464478e-02 -5.158781260251998901e-02 -8.960409462451934814e-02 1.033902242779731750e-01 -2.809849195182323456e-02 2.918969374150037766e-03 -1.156499907374382019e-01 1.896175742149353027e-01 8.889340609312057495e-02 -2.170143090188503265e-02 4.944856837391853333e-02 7.623638212680816650e-02 1.594596505165100098e-01 4.430430233478546143e-01 3.301220238208770752e-01 4.091739952564239502e-01 -1.522075682878494263e-01 -1.333991438150405884e-01 1.348818093538284302e-01 4.640594869852066040e-02
9.510217607021331787e-02 -2.748274616897106171e-02 4.909058660268783569e-02 -5.976801365613937378e-02 -7.228454202413558960e-02 -5.867166072130203247e-02 4.770075529813766479e-02 4.015370607376098633e-01 -1.554949432611465454e-01 1.302557289600372314e-01 4.503586888313293457e-02 -3.582739233970642090e-01 2.155770063400268555e-01 5.226004123687744141e-02 -2.530414462089538574e-01 2.406424731016159058e-01 -1.958847641944885254e-01 -8.253961056470870972e-02 -1.460901051759719849e-01 -1.376699358224868774e-01 7.448220998048782349e-02 3.998346626758575439e-03 2.655422091484069824e-01 -7.837662845849990845e-02 -6.232122424989938736e-03 2.054751217365264893e-01 1.210588961839675903e-01 -2.837789617478847504e-02 -2.445470541715621948e-01 1.085457578301429749e-01 3.669047057628631592e-01 1.942792832851409912e-01
2.534711956977844238e-01 -4.317266494035720825e-02 -2.581299841403961182e-01 1.226965487003326416e-01 -6.848337501287460327e-02 1.757073774933815002e-02 1.112629100680351257e-01 2.052240222692489624e-01 -1.176748126745223999e-01 -2.742108143866062164e-02 9.599538892507553101e-02 -2.648625671863555908e-01 3.087240159511566162e-01 1.531965844333171844e-02 -1.922943294048309326e-01 -2.631432376801967621e-02 -3.844376802444458008e-01 -2.605603635311126709e-01 -1.251618713140487671e-01 -6.652121245861053467e-02 2.654473483562469482e-01 -2.364720962941646576e-02 -6.050027534365653992e-02 5.695194378495216370e-02 -1.134023815393447876e-01 1.791005283594131470e-01 -1.166729182004928589e-01 3.684345185756683350e-01 4.206242039799690247e-02 2.282445728778839111e-01 5.552980303764343262e-02 -2.418505214154720306e-02
3.081724047660827637e-01 -9.394473582506179810e-02 -2.033831924200057983e-02 3.004982694983482361e-02 2.161037921905517578e-01 6.700002402067184448e-02 2.000633627176284790e-01 3.985080495476722717e-02 -1.216743439435958862e-01 1.823874413967132568e-01 -2.761890888214111328e-01 1.324485391378402710e-01 1.935608386993408203e-01 -7.922208309173583984e-02 1.334185451269149780e-01 -2.189184539020061493e-02 -3.434269428253173828e-01 -1.398038212209939957e-02 -1.078849360346794128e-01 5.681830644607543945e-02 2.756949663162231445e-01 1.338203847408294678e-01 2.186210006475448608e-01 8.743812888860702515e-02 4.056337475776672363e-02 2.806758582592010498e-01 1.728917285799980164e-02 3.497585356235504150e-01 8.517346531152725220e-02 -1.661149114370346069e-01 2.695941925048828125e-01 7.228121161460876465e-02
1.925764679908752441e-01 1.412225700914859772e-02 1.472500991076231003e-02 6.678986549377441406e-02 -1.749654114246368408e-01 -3.191583454608917236e-01 -2.623046636581420898e-01 1.486911326646804810e-01 1.438644975423812866e-01 1.081518381834030151e-01 -1.091265603899955750e-01 -7.921735942363739014e-02 2.038350328803062439e-02 -8.141041547060012817e-02 -3.299802243709564209e-01 -6.927259266376495361e-02 -1.124058589339256287e-01 -3.956025838851928711e-01 -2.380582988262176514e-01 1.981739401817321777e-01 2.082908451557159424e-01 -8.361138403415679932e-02 -1.962949335575103760e-02 3.552767038345336914e-01 -3.983695432543754578e-02 1.028673201799392700e-01 1.335834413766860962e-01 2.903776764869689941e-01 -1.689777523279190063e-02 7.152769714593887329e-02 2.521664462983608246e-02 3.014602139592170715e-02
-5.359877832233905792e-04 -1.977396607398986816e-01 -3.314258065074682236e-04 -4.555511847138404846e-02 5.084847658872604370e-02 -1.390813440084457397e-01 1.001866981387138367e-01 3.218820989131927490e-01 4.949856922030448914e-02 2.267321348190307617e-01 1.326634138822555542e-01 1.433905959129333496e-02 -6.751006003469228745e-03 -2.110169231891632080e-01 -2.561221122741699219e-01 -1.188590973615646362e-01 3.856575861573219299e-02 -4.352613687515258789e-01 -3.917694389820098877e-01 -2.003186047077178955e-01 5.783407832495868206e-04 -1.441877186298370361e-01 3.576402366161346436e-02 1.054510474205017090e-01 2.626925110816955566e-01 4.878272302448749542e-03 4.944168403744697571e-02 -1.062463745474815369e-01 -5.553857237100601196e-02 2.068471461534500122e-01 2.774913609027862549e-01 -6.253648549318313599e-02
4.468749761581420898e-01 -1.515340153127908707e-02 -1.470435112714767456e-01 1.799871474504470825e-01 -5.120341479778289795e-02 -8.888968825340270996e-02 -2.808545231819152832e-01 2.097034081816673279e-02 8.837768435478210449e-02 -8.474312722682952881e-03 5.920090526342391968e-02 -7.993512600660324097e-02 5.116942152380943298e-02 -1.956412047147750854e-01 -1.297350320965051651e-02 -5.552763491868972778e-02 -4.416486918926239014e-01 1.146579086780548096e-01 -2.155045866966247559e-01 -5.481249839067459106e-02 -5.314132198691368103e-03 -2.202523350715637207e-01 2.196288555860519409e-01 1.916640847921371460e-01 -1.509683132171630859e-01 3.729408681392669678e-01 1.005669534206390381e-01 1.163137853145599365e-01 -7.570299506187438965e-02 2.285981178283691406e-02 -9.966076165437698364e-02 3.780203312635421753e-02
2.800011932849884033e-01 -6.992456316947937012e-02 -8.962330967187881470e-02 7.972773164510726929e-02 1.191328391432762146e-01 -1.415834296494722366e-02 -3.347117826342582703e-02 -4.343235865235328674e-02 -5.287317559123039246e-02 6.691087782382965088e-02 1.332857161760330200e-01 2.480562776327133179e-01 -8.116210252046585083e-02 -3.063243031501770020e-01 -2.898974716663360596e-01 3.048119135200977325e-02 3.921772912144660950e-02 2.402664721012115479e-02 -1.583548635244369507e-01 2.671848982572555542e-02 2.490247637033462524e-01 -2.678721845149993896e-01 -2.758682146668434143e-02 3.891293331980705261e-02 3.071116209030151367e-01 3.323550820350646973e-01 3.183700144290924072e-01 2.528426647186279297e-01 -7.753714919090270996e-02 -1.716622859239578247e-01 1.151747927069664001e-01 -1.737789213657379150e-01
8.878533542156219482e-02 4.667957127094268799e-02 2.093638293445110321e-02 9.460132569074630737e-02 -1.197380572557449341e-01 -3.176957666873931885e-01 -9.944023936986923218e-02 -5.775201320648193359e-02 1.057938635349273682e-01 2.612120211124420166e-01 -2.276922762393951416e-01 -2.300277352333068848e-01 9.936115238815546036e-04 -1.631944775581359863e-01 -1.918549090623855591e-01 -4.401465877890586853e-02 -9.594984352588653564e-02 -4.065983295440673828e-01 -3.033266961574554443e-01 1.160681620240211487e-01 1.959483921527862549e-01 -2.603207342326641083e-02 -1.258359104394912720e-01 4.099117815494537354e-01 1.060865670442581177e-01 2.306278944015502930e-01 1.218388825654983521e-01 9.984775632619857788e-02 -6.027818657457828522e-03 -6.054705381393432617e-02 4.437877796590328217e-03 8.109365403652191162e-02
-6.280169636011123657e-02 -4.655518829822540283e-01 -5.875997990369796753e-02 6.397899240255355835e-02 1.317895948886871338e-01 -9.830298274755477905e-02 -2.914576604962348938e-02 5.870809033513069153e-02 5.514428392052650452e-02 2.376302480697631836e-01 -5.045094061642885208e-03 4.048309475183486938e-02 1.187571585178375244e-01 -1.259930431842803955e-01 -3.873140215873718262e-01 1.524461060762405396e-01 6.747973617166280746e-03 -3.253933414816856384e-02 -2.082033902406692505e-01 -2.996856346726417542e-02 3.175264000892639160e-01 1.015394777059555054e-01 1.864184439182281494e-01 -6.933506578207015991e-02 1.184939593076705933e-01 4.334744513034820557e-01 -3.934586048126220703e-02 9.947394579648971558e-02 -3.460890427231788635e-02 2.064137011766433716e-01 1.509386301040649414e-01 -5.066061392426490784e-03
9.563161432743072510e-02 2.073299735784530640e-01 -7.406322658061981201e-02 2.876341342926025391e-01 3.006226122379302979e-01 4.027910530567169189e-02 -6.719385087490081787e-02 3.622591495513916016e-02 1.514850556850433350e-01 1.280547380447387695e-01 -2.068914659321308136e-02 -1.793736815452575684e-01 5.237822979688644409e-02 -9.034111350774765015e-02 2.875746786594390869e-02 -2.459723502397537231e-01 -1.144057959318161011e-01 1.198240444064140320e-01 -3.057837188243865967e-01 -1.542437672615051270e-01 -2.982215397059917450e-02 -2.572685182094573975e-01 2.969227433204650879e-01 2.171254605054855347e-01 2.997823953628540039e-01 2.045818865299224854e-01 2.842215597629547119e-01 -2.639691717922687531e-02 -1.985433995723724365e-01 -7.156305015087127686e-02 1.124135106801986694e-01 1.180442236363887787e-02
1.667203307151794434e-01 1.198223605751991272e-01 -7.493761926889419556e-02 1.095211058855056763e-01 2.499948590993881226e-01 -3.188992142677307129e-01 -9.316860139369964600e-02 9.889187663793563843e-02 -8.918704092502593994e-02 4.160159230232238770e-01 -8.220887184143066406e-02 -3.268866240978240967e-02 -8.594039827585220337e-02 6.978011876344680786e-02 -2.691109776496887207e-01 1.404803097248077393e-01 -2.564708292484283447e-01 -1.792801618576049805e-01 -2.192884981632232666e-01 7.942870259284973145e-02 2.225574105978012085e-01 -1.696502268314361572e-01 2.928962707519531250e-01 2.378548085689544678e-01 1.480955481529235840e-01 9.495144337415695190e-02 -5.512810777872800827e-03 5.961638875305652618e-03 -2.275826176628470421e-03 -2.361864447593688965e-01 -5.108175799250602722e-02 4.379115253686904907e-02
-1.201517805457115173e-01 1.689250171184539795e-01 -1.014207080006599426e-01 1.592673510313034058e-01 -2.977763488888740540e-02 7.950751483440399170e-02 2.127011120319366455e-01 4.289885163307189941e-01 6.502107530832290649e-02 7.819496095180511475e-02 -2.512520253658294678e-01 2.342794463038444519e-02 1.863208711147308350e-01 -6.519445776939392090e-02 -1.598226875066757202e-01 -2.498250268399715424e-02 8.633567951619625092e-03 -8.486387133598327637e-02 -2.615216672420501709e-01 6.965664774179458618e-02 -3.429204598069190979e-02 -1.565423309803009033e-01 -1.106965765357017517e-01 4.324438050389289856e-02 4.789054393768310547e-02 6.031236052513122559e-01 1.161817908287048340e-01 3.201903402805328369e-02 -9.708027541637420654e-02 -2.896942012012004852e-02 1.412844359874725342e-01 -1.208945214748382568e-01
3.262469172477722168e-01 7.064313162118196487e-03 -1.078287586569786072e-01 7.831823825836181641e-02 1.255208104848861694e-01 3.936071097850799561e-01 -1.690026838332414627e-03 2.873477041721343994e-01 9.271893650293350220e-02 1.571263968944549561e-01 -1.530069410800933838e-01 -3.840733692049980164e-02 8.985856175422668457e-02 1.432029455900192261e-01 -5.819364264607429504e-02 -8.407621085643768311e-02 -1.333915293216705322e-01 -1.111631616950035095e-01 -2.947939634323120117e-01 7.624817639589309692e-02 5.541118606925010681e-02 5.105893686413764954e-02 4.738267362117767334e-01 1.744678467512130737e-01 1.216814517974853516e-01 2.079271972179412842e-01 1.616016626358032227e-01 6.235284358263015747e-02 -1.154157668352127075e-01 9.141442179679870605e-02 1.215353235602378845e-01 1.315393745899200439e-01
-1.713568121194839478e-01 1.883093640208244324e-02 -2.404644340276718140e-01 -1.924227327108383179e-01 1.093346029520034790e-01 -7.957303524017333984e-02 1.902353018522262573e-01 3.583910167217254639e-01 1.211072281002998352e-01 9.782783687114715576e-02 -1.380224823951721191e-01 -5.251824040897190571e-04 4.226754233241081238e-02 1.837425492703914642e-02 -1.952604651451110840e-01 9.448041766881942749e-02 -1.648928076028823853e-01 -8.335949480533599854e-02 -2.380949109792709351e-01 1.797061115503311157e-01 4.766027629375457764e-02 1.073977649211883545e-01 2.437593042850494385e-02 -5.813957378268241882e-02 2.081753909587860107e-01 5.140695571899414062e-01 3.282332047820091248e-02 3.213722407817840576e-01 -1.214849799871444702e-01 -2.850006148219108582e-02 1.672611087560653687e-01 -6.030485779047012329e-02
2.668588161468505859e-01 1.215440407395362854e-01 -1.420820057392120361e-01 -1.040426343679428101e-01 -1.504240632057189941e-01 -5.284873303025960922e-03 6.066303700208663940e-02 2.914389669895172119e-01 -5.613327026367187500e-02 1.877551823854446411e-01 2.010678350925445557e-01 -1.675201654434204102e-01 2.731756269931793213e-01 -2.141544669866561890e-01 -1.876245737075805664e-01 1.688196063041687012e-01 -6.919798254966735840e-02 -9.046456217765808105e-02 -8.437065035104751587e-02 -3.117322921752929688e-01 2.400062978267669678e-01 1.558504067361354828e-02 9.992119669914245605e-02 -2.153500216081738472e-03 1.038459166884422302e-01 4.860166460275650024e-03 4.807931557297706604e-02 3.569886982440948486e-01 -3.684305027127265930e-02 1.479038000106811523e-01 3.296821117401123047e-01 -1.518519073724746704e-01
2.922603487968444824e-01 1.012534424662590027e-01 -1.963634639978408813e-01 -1.316601186990737915e-01 -2.538697794079780579e-02 7.372307777404785156e-02 -1.415440291166305542e-01 3.593281209468841553e-01 -8.291257172822952271e-02 8.924314379692077637e-02 -1.594170480966567993e-01 -4.542947188019752502e-02 -2.164554297924041748e-01 -2.269006371498107910e-01 -1.524122059345245361e-01 2.465966790914535522e-01 -5.820787325501441956e-02 -2.451657503843307495e-02 -2.338739857077598572e-02 2.050043940544128418e-01 2.499475777149200439e-01 -8.284090086817741394e-03 3.916185349225997925e-02 2.191352397203445435e-01 1.370304971933364868e-01 3.904868960380554199e-01 2.366159111261367798e-02 1.916906982660293579e-01 -1.344272345304489136e-01 8.555822074413299561e-02 2.751537263393402100e-01 -1.387968193739652634e-02
8.013920485973358154e-02 -1.163041740655899048e-01 -2.476877272129058838e-01 -9.714115411043167114e-02 3.010214865207672119e-01 -1.085920818150043488e-02 -8.663193881511688232e-02 -1.307862102985382080e-01 5.570521578192710876e-02 3.896279633045196533e-01 -1.240231990814208984e-01 -5.876240786164999008e-03 2.322514919796958566e-04 -7.946243882179260254e-02 -8.085645735263824463e-02 -1.085075214505195618e-01 8.756090886890888214e-03 -1.506713330745697021e-01 -7.717327028512954712e-02 -2.543828189373016357e-01 -5.490996688604354858e-02 -4.284870624542236328e-02 1.569033861160278320e-01 4.485912993550300598e-02 -5.300262197852134705e-02 4.821758866310119629e-01 3.999480009078979492e-01 1.912176460027694702e-01 -1.439510583877563477e-01 8.882318437099456787e-02 8.947499841451644897e-02 -7.482293248176574707e-02
2.703424990177154541e-01 6.746319681406021118e-02 -1.612534187734127045e-02 3.440718948841094971e-01 2.247180603444576263e-02 -3.703108429908752441e-02 -5.563193932175636292e-02 2.125829160213470459e-01 -1.845818608999252319e-01 -2.125396579504013062e-01 1.382015645503997803e-01 -1.555880159139633179e-01 2.271857559680938721e-01 3.865597769618034363e-02 -2.056330740451812744e-01 -7.816585153341293335e-02 -3.809437751770019531e-01 -1.443425863981246948e-01 2.111375506501644850e-04 -6.274458765983581543e-02 -5.053578317165374756e-02 -2.343129813671112061e-01 3.651458770036697388e-02 -1.773069798946380615e-01 6.710178405046463013e-02 4.416682124137878418e-01 5.709706339985132217e-03 2.729431353509426117e-02 -1.403906643390655518e-01 -4.927401989698410034e-02 1.298897415399551392e-01 1.732760816812515259e-01
2.236191369593143463e-02 -1.081528142094612122e-01 3.926758840680122375e-02 -1.455320268869400024e-01 1.993234902620315552e-01 -2.383236289024353027e-01 -1.503908783197402954e-01 2.459606379270553589e-01 -6.561260670423507690e-02 1.674136966466903687e-01 -2.140730172395706177e-01 1.189373135566711426e-01 4.325802624225616455e-02 -1.959263384342193604e-01 -3.789299726486206055e-02 2.738726139068603516e-01 -3.043804466724395752e-01 -3.131073415279388428e-01 -2.540399432182312012e-01 5.181527137756347656e-02 5.314037948846817017e-02 2.392456233501434326e-01 -8.459592610597610474e-02 -2.627359889447689056e-02 2.077935077250003815e-02 2.181689143180847168e-01 5.329596251249313354e-02 2.070774883031845093e-01 -5.592164397239685059e-02 -1.749359667301177979e-01 3.386541306972503662e-01 9.193414449691772461e-02
4.502386450767517090e-01 -1.244175285100936890e-01 1.333263516426086426e-01 2.085890620946884155e-03 6.939329206943511963e-02 5.980368703603744507e-03 1.877343095839023590e-02 3.652663528919219971e-02 2.627309560775756836e-01 -7.218848913908004761e-02 -1.402325779199600220e-01 1.895276904106140137e-01 2.506000399589538574e-01 3.373276069760322571e-02 -7.774501293897628784e-02 -5.779640004038810730e-02 -3.342718482017517090e-01 5.550449714064598083e-02 -1.598709523677825928e-01 8.518087863922119141e-02 1.698423326015472412e-01 -9.037707746028900146e-02 -1.127897128462791443e-01 2.827644050121307373e-01 2.669927477836608887e-01 2.583527863025665283e-01 -3.837949410080909729e-02 2.848030626773834229e-01 8.880256116390228271e-02 1.726362407207489014e-01 1.281020641326904297e-01 4.794523492455482483e-02
2.211036682128906250e-01 -4.917819425463676453e-02 -4.810400679707527161e-02 1.810545474290847778e-01 6.141169741749763489e-02 -2.682582437992095947e-01 -1.148104295134544373e-01 1.502150669693946838e-02 5.970825254917144775e-02 3.075748682022094727e-01 -2.407306581735610962e-01 -1.579869240522384644e-01 2.801797725260257721e-02 -1.427215337753295898e-01 -3.023010492324829102e-01 -1.255892962217330933e-01 1.074161101132631302e-02 -2.838945984840393066e-01 -2.573781609535217285e-01 1.915174871683120728e-01 2.673381567001342773e-01 1.983029581606388092e-02 -7.587266713380813599e-02 2.411105036735534668e-01 -4.021291434764862061e-02 1.220624968409538269e-01 2.324486225843429565e-01 2.610267102718353271e-01 3.045205771923065186e-02 1.326655447483062744e-01 1.416590213775634766e-01 1.356512457132339478e-01
-2.646625228226184845e-02 -3.126700595021247864e-02 -2.416032850742340088e-01 -9.109387546777725220e-02 2.396864444017410278e-02 -2.964675426483154297e-01 -2.258656024932861328e-01 -8.577978610992431641e-02 3.101560473442077637e-02 2.353253662586212158e-01 -2.342159673571586609e-02 3.320374991744756699e-03 3.064403124153614044e-02 3.140764601994305849e-04 -1.525077074766159058e-01 -1.426173299551010132e-01 -4.798318445682525635e-02 -1.809921562671661377e-01 -1.808471828699111938e-01 -1.884993463754653931e-01 4.001439735293388367e-02 -2.065172940492630005e-01 -8.736603707075119019e-02 9.341748058795928955e-02 1.856648921966552734e-01 2.776356637477874756e-01 3.284156322479248047e-01 3.018247187137603760e-01 1.052384525537490845e-01 4.626468196511268616e-02 1.909466087818145752e-01 3.991003632545471191e-01
-1.250431537628173828e-01 -7.288679480552673340e-02 6.873369216918945312e-02 2.610442340373992920e-01 1.080410927534103394e-01 1.296526789665222168e-01 -1.609054505825042725e-01 4.991351962089538574e-01 -7.766421139240264893e-02 -7.302575558423995972e-02 -1.652524173259735107e-01 1.718995720148086548e-01 1.167880669236183167e-01 -1.778440624475479126e-01 -2.345885783433914185e-01 -1.676084250211715698e-01 -1.496613398194313049e-02 -8.912602812051773071e-02 -2.028012871742248535e-01 -4.644214641302824020e-03 -9.078872203826904297e-02 -1.929109096527099609e-01 2.171138375997543335e-01 -1.553255170583724976e-01 1.072113588452339172e-01 3.917890191078186035e-01 1.617619395256042480e-01 6.707434356212615967e-02 -9.124614298343658447e-02 -6.714123487472534180e-02 1.683928817510604858e-01 -5.631696805357933044e-02
1.998581141233444214e-01 9.157929569482803345e-02 1.230742931365966797e-01 -1.011156812310218811e-01 2.527492120862007141e-02 -7.985731214284896851e-02 1.257224678993225098e-01 3.121156394481658936e-01 -5.778221786022186279e-02 -2.432798035442829132e-02 -8.924297243356704712e-02 -1.133576482534408569e-01 1.338241249322891235e-01 -4.844598472118377686e-02 -1.526208668947219849e-01 -3.640538826584815979e-02 -1.968221068382263184e-01 -1.824282556772232056e-01 -1.252912878990173340e-01 -1.891095638275146484e-01 2.734041213989257812e-02 -6.615313887596130371e-02 -8.330470323562622070e-02 -6.004658713936805725e-02 -4.058812558650970459e-02 4.609141945838928223e-01 -4.429399967193603516e-02 -2.216101251542568207e-02 -4.445151090621948242e-01 -1.736247390508651733e-01 3.631023466587066650e-01 1.454900205135345459e-01
9.326072782278060913e-02 -8.045431226491928101e-02 -2.770806550979614258e-01 -1.803016960620880127e-01 2.070881724357604980e-01 -2.083663642406463623e-02 -2.311902120709419250e-02 -1.177849061787128448e-02 2.962406910955905914e-02 3.827162086963653564e-01 -2.953408844769001007e-02 -1.666352339088916779e-02 6.327304244041442871e-02 -8.392067253589630127e-02 -1.204860508441925049e-01 -1.263285726308822632e-01 2.517595887184143066e-02 -4.020376130938529968e-03 -2.674399614334106445e-01 -1.897540688514709473e-01 -9.848254173994064331e-02 -7.825587689876556396e-02 1.016573905944824219e-01 4.693593084812164307e-02 -1.697993427515029907e-01 4.291940629482269287e-01 5.009251832962036133e-01 3.245689347386360168e-02 -1.728172004222869873e-01 -4.511673748493194580e-02 8.896049857139587402e-02 1.258251909166574478e-02
3.670634925365447998e-01 4.026263952255249023e-03 -1.058957129716873169e-01 4.755031317472457886e-02 -1.638551205396652222e-01 3.717610239982604980e-02 3.438530489802360535e-02 1.993056237697601318e-01 2.280348353087902069e-02 7.562188804149627686e-02 2.649444043636322021e-01 5.121188238263130188e-02 2.279020100831985474e-01 -1.692636162042617798e-01 -3.123377263545989990e-01 3.660069406032562256e-01 -2.551914155483245850e-01 -1.576803252100944519e-02 -1.407807618379592896e-01 -6.518030166625976562e-02 -2.298580668866634369e-02 -3.207049891352653503e-02 1.156453341245651245e-01 3.770518004894256592e-01 -1.891465857625007629e-02 1.501836329698562622e-01 3.108236566185951233e-02 2.228568047285079956e-01 -6.837789714336395264e-02 -7.145985215902328491e-02 1.905865073204040527e-01 -1.590226143598556519e-01
3.096772544085979462e-02 -2.175985574722290039e-01 9.984342008829116821e-02 2.766923233866691589e-02 1.841617375612258911e-01 -3.327006846666336060e-02 -1.617805361747741699e-01 1.979559361934661865e-01 -3.666681796312332153e-02 2.454819977283477783e-01 1.203953698277473450e-01 -1.166421100497245789e-01 -3.591985628008842468e-02 -1.272197216749191284e-01 1.668789982795715332e-02 1.862524300813674927e-01 -1.671822965145111084e-01 -4.122483730316162109e-01 -4.392802119255065918e-01 -3.978532925248146057e-02 -9.749794006347656250e-02 -1.264784932136535645e-01 1.025603786110877991e-01 2.319833040237426758e-01 -5.315857008099555969e-02 1.020871195942163467e-02 -1.001395508646965027e-01 1.371115595102310181e-01 -7.371982187032699585e-02 8.881630748510360718e-02 3.294624686241149902e-01 2.500267922878265381e-01
3.063710629940032959e-01 -2.526568770408630371e-01 -2.101127029163762927e-04 1.121047325432300568e-02 -2.524870075285434723e-02 -2.588342130184173584e-02 -1.667367070913314819e-01 2.301406711339950562e-01 6.677528470754623413e-02 1.014524102210998535e-01 2.352744787931442261e-01 -8.318522572517395020e-02 7.377342879772186279e-02 -1.304444819688796997e-01 -2.121512740850448608e-01 1.089615747332572937e-01 -2.235892117023468018e-01 -1.320371031761169434e-01 -1.452782005071640015e-01 -3.872908279299736023e-02 1.255031377077102661e-01 9.135246276855468750e-02 -5.528767779469490051e-02 1.701463460922241211e-01 -5.532386153936386108e-02 8.152608573436737061e-02 -1.559091918170452118e-02 5.383796617388725281e-02 -1.404627114534378052e-01 1.113509684801101685e-01 5.661967992782592773e-01 3.033920526504516602e-01
-2.614693902432918549e-02 -1.893501281738281250e-01 -1.457834839820861816e-01 5.651451647281646729e-02 -2.540890127420425415e-02 -2.313733547925949097e-01 -2.627190947532653809e-01 1.840843707323074341e-01 1.310652196407318115e-01 1.406005471944808960e-01 2.130036987364292145e-02 1.472795307636260986e-01 -1.017256453633308411e-01 1.175220906734466553e-01 -9.441450238227844238e-02 -3.801386058330535889e-02 -1.290241181850433350e-01 -3.627543747425079346e-01 -3.837069571018218994e-01 -1.398350019007921219e-02 3.480424582958221436e-01 4.422574862837791443e-02 -2.655798196792602539e-01 1.392973214387893677e-01 1.513514518737792969e-01 1.685153692960739136e-01 6.140635162591934204e-02 -3.961702808737754822e-03 1.049639005213975906e-02 4.736823961138725281e-02 3.481125831604003906e-01 3.163066133856773376e-02
1.811782568693161011e-01 -1.065519079566001892e-01 -5.936297588050365448e-03 -3.705369681119918823e-02 1.115846931934356689e-01 -2.925731241703033447e-01 -2.644591219723224640e-02 2.620105743408203125e-01 -1.936261914670467377e-02 3.051293194293975830e-01 -1.212092768400907516e-02 3.323823809623718262e-01 8.226303011178970337e-02 -2.181708365678787231e-01 -1.687257736921310425e-01 1.271412223577499390e-01 -2.812691926956176758e-01 -5.300328508019447327e-02 -1.676805168390274048e-01 2.349811792373657227e-02 -2.207621000707149506e-02 2.398978173732757568e-01 -4.963694885373115540e-02 -3.921510279178619385e-02 -7.087943144142627716e-03 2.518127858638763428e-01 4.331393912434577942e-02 5.905738100409507751e-02 -1.044729053974151611e-01 6.457179039716720581e-02 4.293721616268157959e-01 2.073936462402343750e-01
3.255408108234405518e-01 -6.970924790948629379e-03 -1.915435940027236938e-01 1.590857356786727905e-01 5.809760093688964844e-02 -5.437031015753746033e-02 -6.877394020557403564e-02 1.278599351644515991e-01 1.507349014282226562e-01 5.807947367429733276e-03 -5.467186123132705688e-02 2.827659435570240021e-02 2.926934957504272461e-01 -1.208058744668960571e-01 -3.855374827980995178e-02 1.068719774484634399e-01 -4.035792350769042969e-01 1.244455426931381226e-01 -8.396550267934799194e-02 1.685241311788558960e-01 5.684325844049453735e-02 9.417948126792907715e-02 2.711038589477539062e-01 2.915503680706024170e-01 -2.466972917318344116e-02 3.330764472484588623e-01 2.622680068016052246e-01 1.148686707019805908e-01 1.593015491962432861e-01 1.583786457777023315e-01 -3.388451039791107178e-02 1.878910213708877563e-01
1.027147695422172546e-01 7.012901455163955688e-02 1.975757181644439697e-01 3.829991221427917480e-01 5.873864516615867615e-02 -5.475138872861862183e-02 1.273042857646942139e-01 2.084143757820129395e-01 6.365666538476943970e-02 3.098199069499969482e-01 -5.685894563794136047e-02 -1.259949505329132080e-01 2.918461859226226807e-01 -2.057316899299621582e-02 1.118202693760395050e-02 3.126972168684005737e-02 -2.605001926422119141e-01 -1.974285691976547241e-01 -2.180132716894149780e-01 -2.838549613952636719e-01 -7.533072680234909058e-02 -7.597517967224121094e-02 -5.439552292227745056e-02 -1.601344197988510132e-01 -8.125757426023483276e-02 2.645935118198394775e-02 2.617742419242858887e-01 8.768396079540252686e-02 -1.506640315055847168e-01 -2.820127010345458984e-01 9.681236743927001953e-02 2.382364273071289062e-01
8.740904182195663452e-02 2.672283351421356201e-02 -2.103723026812076569e-02 1.116268485784530640e-01 8.750208467245101929e-02 -3.897106647491455078e-02 7.874252274632453918e-03 8.369027078151702881e-02 -2.360750921070575714e-02 9.709725528955459595e-02 7.098209112882614136e-02 -1.979565992951393127e-02 2.517618536949157715e-01 -4.375095292925834656e-02 8.298371732234954834e-02 -1.914636492729187012e-01 -1.265599280595779419e-01 1.917291879653930664e-01 -1.296368241310119629e-01 3.504132479429244995e-02 1.534229516983032227e-02 3.227312490344047546e-02 2.529936432838439941e-01 3.466442525386810303e-01 4.477068185806274414e-01 3.531941771507263184e-01 -2.233977615833282471e-01 1.504997760057449341e-01 9.362882934510707855e-03 -3.125772625207901001e-02 3.085936605930328369e-01 2.965595722198486328e-01
3.557491600513458252e-01 -2.981449961662292480e-01 -1.623380780220031738e-01 2.422015182673931122e-02 5.272441357374191284e-02 -9.937999397516250610e-02 1.239483132958412170e-01 9.475456178188323975e-02 8.656097576022148132e-03 2.274397611618041992e-01 2.705055773258209229e-01 -7.632099092006683350e-02 -1.682476326823234558e-02 -2.679736912250518799e-01 8.205492794513702393e-02 1.112337857484817505e-01 -1.923315376043319702e-01 4.120777547359466553e-02 8.767729625105857849e-03 -1.805527359247207642e-01 -4.744734242558479309e-02 -3.730443865060806274e-02 7.318946719169616699e-02 2.080084234476089478e-01 -1.023176163434982300e-01 3.035874068737030029e-01 2.570749223232269287e-01 2.675149440765380859e-01 -1.771209836006164551e-01 2.697874791920185089e-02 2.910022735595703125e-01 1.338378638029098511e-01
2.873834967613220215e-01 -5.595007538795471191e-02 4.390370473265647888e-02 1.857125461101531982e-01 7.071371376514434814e-02 -1.263944357633590698e-01 -4.615662619471549988e-02 9.553204476833343506e-02 3.759146928787231445e-01 7.876683771610260010e-02 -8.808048069477081299e-02 -6.621486693620681763e-02 1.365605592727661133e-01 -1.555448025465011597e-01 -1.121106967329978943e-01 2.029537111520767212e-01 -4.176532924175262451e-01 2.530246786773204803e-02 -4.214500635862350464e-02 9.092728793621063232e-02 2.029863595962524414e-01 -4.384972900152206421e-02 2.635640501976013184e-01 2.845620810985565186e-01 1.599554568529129028e-01 1.665049046277999878e-01 1.380766779184341431e-01 1.039484292268753052e-01 3.439169749617576599e-02 3.476712405681610107e-01 2.933547087013721466e-02 -6.771476566791534424e-02
2.096617668867111206e-01 -8.587118238210678101e-02 1.316517740488052368e-01 1.797849088907241821e-01 1.795926317572593689e-02 5.773262307047843933e-02 -6.756092607975006104e-02 -7.837247848510742188e-02 1.094995215535163879e-01 -1.388564519584178925e-02 -1.316138803958892822e-01 -3.535551726818084717e-01 -8.820556849241256714e-02 -4.368828609585762024e-02 -1.886800490319728851e-02 -7.193569093942642212e-02 -1.044795066118240356e-01 -4.251417517662048340e-01 -4.181415736675262451e-01 -1.370753496885299683e-01 -1.248152330517768860e-01 8.415807038545608521e-03 9.787847101688385010e-02 -1.621058024466037750e-02 2.641007602214813232e-01 8.825834095478057861e-02 2.604216933250427246e-01 2.855026721954345703e-01 -1.730480045080184937e-01 6.269403547048568726e-02 3.373981639742851257e-02 -2.055586278438568115e-01
2.090217769145965576e-01 1.184609159827232361e-01 8.885775692760944366e-03 5.453546717762947083e-02 -3.370028734207153320e-02 1.869821995496749878e-01 1.474318504333496094e-01 2.018139464780688286e-03 1.390744447708129883e-01 2.560105919837951660e-01 -1.779627203941345215e-01 -1.914564520120620728e-01 2.475579734891653061e-03 -5.259286612272262573e-02 -6.386431306600570679e-02 -1.478468328714370728e-01 -3.167871534824371338e-01 -1.013710573315620422e-01 -4.041185081005096436e-01 -5.942716076970100403e-02 8.738917112350463867e-02 -7.657104730606079102e-02 3.934331238269805908e-01 8.611664921045303345e-02 1.454872786998748779e-01 2.151565700769424438e-01 -1.087502092123031616e-01 2.522369027137756348e-01 8.904317766427993774e-02 9.851042181253433228e-02 7.576826959848403931e-02 2.828503549098968506e-01
2.625663578510284424e-01 -2.790944837033748627e-02 -1.161808073520660400e-01 4.952216148376464844e-02 1.625263988971710205e-01 8.863424509763717651e-02 2.291662395000457764e-01 -3.360993415117263794e-02 7.670193165540695190e-02 1.138232946395874023e-01 -1.273985654115676880e-01 2.955449558794498444e-02 1.331772953271865845e-01 -1.079739304259419441e-03 1.383772194385528564e-01 -6.871066242456436157e-02 -1.812744587659835815e-01 1.882087998092174530e-02 -2.251300364732742310e-01 -6.058196350932121277e-02 4.958532750606536865e-02 -1.086100488901138306e-01 4.123186469078063965e-01 4.264012575149536133e-01 1.742267906665802002e-01 3.923315107822418213e-01 5.545207858085632324e-02 1.762055158615112305e-01 1.642921939492225647e-02 5.131947994232177734e-02 1.984577178955078125e-01 1.858035326004028320e-01
-2.178112715482711792e-01 1.175575777888298035e-01 8.998129516839981079e-03 1.698612235486507416e-02 -1.584326289594173431e-02 4.801200702786445618e-02 9.617386013269424438e-02 2.591465711593627930e-01 1.506269872188568115e-01 8.757150918245315552e-02 -1.900921016931533813e-02 1.361205726861953735e-01 1.062590256333351135e-02 -2.518135122954845428e-02 7.009506225585937500e-03 -2.755855619907379150e-01 -2.329582720994949341e-01 -2.780582010746002197e-01 -2.817166410386562347e-02 -3.882161378860473633e-01 -2.313951554242521524e-04 -2.211473733186721802e-01 1.808074414730072021e-01 -1.761299557983875275e-02 -8.815358579158782959e-02 3.132222890853881836e-01 2.484937310218811035e-01 3.160388171672821045e-01 -5.691151600331068039e-04 2.314181178808212280e-01 2.175067067146301270e-01 -6.616241298615932465e-03
5.720438808202743530e-02 1.093902438879013062e-01 5.858287960290908813e-02 -1.313416063785552979e-01 1.761519312858581543e-01 -1.812055334448814392e-02 -1.755788624286651611e-01 1.969899237155914307e-01 2.656297683715820312e-01 -9.229183942079544067e-02 -1.207651272416114807e-01 -4.067993164062500000e-02 6.869656592607498169e-02 -4.745862185955047607e-01 -5.628987401723861694e-02 -2.424661368131637573e-01 -4.205281734466552734e-01 -8.635491132736206055e-02 -1.381742805242538452e-01 -7.659042626619338989e-02 -6.901784241199493408e-02 6.582647562026977539e-02 6.343126296997070312e-02 -5.165277048945426941e-02 -7.023136317729949951e-02 3.255758583545684814e-01 1.023038178682327271e-01 8.897754363715648651e-03 -1.029058471322059631e-01 -1.458027809858322144e-01 2.916422858834266663e-02 3.108681440353393555e-01
3.038222193717956543e-01 -1.054846793413162231e-01 -1.535672694444656372e-01 1.980579644441604614e-01 -5.796100199222564697e-02 -1.049570590257644653e-01 -8.286768943071365356e-02 1.060484498739242554e-01 -1.721895933151245117e-01 7.217368483543395996e-02 2.700054645538330078e-01 -1.495754271745681763e-01 2.540659308433532715e-01 -1.367640495300292969e-01 -7.614083588123321533e-02 -2.595456317067146301e-02 -3.094036877155303955e-01 -1.576543003320693970e-01 -3.108638226985931396e-01 5.186422914266586304e-02 2.506420612335205078e-01 -7.392982393503189087e-02 -6.652649492025375366e-02 -2.875351812690496445e-03 -2.144962847232818604e-01 1.579337865114212036e-01 -4.586641117930412292e-02 4.221635162830352783e-01 5.023011192679405212e-02 1.856782287359237671e-01 1.572655886411666870e-02 1.581958308815956116e-02
-6.217256560921669006e-02 -1.404559165239334106e-01 -1.234681308269500732e-01 5.163973197340965271e-02 -1.826620995998382568e-01 -2.783072590827941895e-01 -2.269834876060485840e-01 1.012601777911186218e-01 9.905227273702621460e-02 9.953189641237258911e-02 -1.343437135219573975e-01 -7.299329340457916260e-02 5.080774798989295959e-02 -1.406149566173553467e-01 -2.019313126802444458e-01 -1.189384087920188904e-01 -7.125779986381530762e-02 -3.209689259529113770e-01 -3.551082015037536621e-01 5.881787091493606567e-02 3.068471252918243408e-01 -1.091362833976745605e-01 -2.188079655170440674e-01 2.633915841579437256e-01 1.503966599702835083e-01 1.787070930004119873e-01 2.065072804689407349e-01 2.005660682916641235e-01 2.875323779881000519e-02 6.126469001173973083e-02 2.286914885044097900e-01 1.012136638164520264e-01
1.210700497031211853e-01 1.247559115290641785e-01 -1.899969279766082764e-01 5.893363151699304581e-03 7.897867262363433838e-02 9.949568659067153931e-02 -1.928376108407974243e-01 8.820870518684387207e-02 5.935866385698318481e-02 1.297488063573837280e-01 -5.330707505345344543e-02 -1.904137879610061646e-01 2.385816127061843872e-01 2.514921128749847412e-02 -2.355488538742065430e-01 -2.528803646564483643e-01 -1.258638650178909302e-01 -1.586368978023529053e-01 -1.094165840186178684e-03 3.821960091590881348e-02 1.712186932563781738e-01 8.794737607240676880e-02 -1.728069484233856201e-01 2.128656804561614990e-01 7.122114300727844238e-02 2.348384112119674683e-01 3.317380547523498535e-01 3.164397180080413818e-01 -4.024499282240867615e-02 -2.958761453628540039e-01 7.490804046392440796e-02 3.409169316291809082e-01
1.139817386865615845e-01 -2.895964309573173523e-02 1.059005502611398697e-02 5.327086523175239563e-02 -9.523902088403701782e-02 -3.409790694713592529e-01 -1.610408574342727661e-01 -1.985542476177215576e-01 1.305866837501525879e-01 2.672936618328094482e-01 -1.416882723569869995e-01 -7.293403148651123047e-02 1.370660513639450073e-01 -2.517298161983489990e-01 -2.236374318599700928e-01 -5.284629017114639282e-02 4.255393519997596741e-02 -2.922922074794769287e-01 -2.630854249000549316e-01 2.048489749431610107e-01 2.713225483894348145e-01 -9.125423431396484375e-02 -3.444758430123329163e-02 2.099805474281311035e-01 1.094537749886512756e-01 1.916451752185821533e-01 6.266324967145919800e-02 2.891280353069305420e-01 -9.701962023973464966e-02 -7.077403366565704346e-02 2.053570747375488281e-01 1.587515622377395630e-01
2.017765045166015625e-01 2.086184620857238770e-01 -8.176138252019882202e-02 2.554896473884582520e-01 1.487014889717102051e-01 -3.402041271328926086e-02 -1.041542217135429382e-01 9.238540381193161011e-02 -2.569513022899627686e-01 -9.065851569175720215e-02 3.394511342048645020e-02 -3.335661441087722778e-02 4.307216778397560120e-02 -2.951868623495101929e-02 -5.762070789933204651e-02 -4.387655481696128845e-02 -4.838310182094573975e-01 2.930067852139472961e-02 -2.274008542299270630e-01 -1.264969855546951294e-01 -3.613866120576858521e-02 -2.766809463500976562e-01 3.151843249797821045e-01 2.234920300543308258e-02 2.477184534072875977e-01 1.042887642979621887e-01 -2.211012989282608032e-01 1.417248100042343140e-01 -2.626961171627044678e-01 7.141356822103261948e-03 1.316639035940170288e-01 9.328340739011764526e-02
1.122485995292663574e-01 -6.332318484783172607e-02 -5.695086717605590820e-02 -1.344555169343948364e-01 9.987832605838775635e-02 1.063474118709564209e-01 -1.024672389030456543e-01 8.139515668153762817e-02 6.091149989515542984e-03 2.732788957655429840e-02 -1.481520235538482666e-01 -4.095630347728729248e-02 3.807171434164047241e-02 -1.088585853576660156e-01 -2.183380722999572754e-01 6.138580292463302612e-02 -6.575310230255126953e-02 -3.154202699661254883e-01 -1.760273873805999756e-01 -4.013904631137847900e-01 1.701156497001647949e-01 5.036874860525131226e-02 1.999068409204483032e-01 4.325275421142578125e-01 -1.217707023024559021e-01 1.603222787380218506e-01 -1.691090688109397888e-02 -1.142838969826698303e-01 8.507806807756423950e-03 -1.780571192502975464e-01 4.311589598655700684e-01 9.232249110937118530e-02
4.731266200542449951e-02 -1.789073497056961060e-01 1.389793157577514648e-01 5.601646006107330322e-02 2.344704270362854004e-01 9.412334859371185303e-02 -6.443705409765243530e-02 -1.415414512157440186e-01 2.904424071311950684e-01 3.661612793803215027e-02 1.153241395950317383e-01 -2.763169407844543457e-01 3.598983865231275558e-03 -1.213255524635314941e-02 -8.796299993991851807e-02 -1.381059875711798668e-03 -4.143325388431549072e-01 -3.662073612213134766e-01 -2.625508010387420654e-01 -4.406624659895896912e-02 9.694133698940277100e-02 2.505883947014808655e-02 1.294604986906051636e-01 -2.335657328367233276e-01 -3.356090560555458069e-02 2.942104935646057129e-01 1.371963024139404297e-01 1.584696173667907715e-01 -1.416274458169937134e-01 7.495817542076110840e-02 2.289385944604873657e-01 -6.577868014574050903e-02
1.895383149385452271e-01 -1.744989752769470215e-01 -2.743136286735534668e-01 -1.547799259424209595e-02 3.631182014942169189e-01 -9.798700362443923950e-02 -1.507678348571062088e-02 -2.193135619163513184e-01 8.454684168100357056e-02 2.483365684747695923e-01 6.778776645660400391e-02 2.719457447528839111e-02 4.025866463780403137e-02 8.247793465852737427e-02 -1.610413193702697754e-01 -8.994773030281066895e-02 -5.225672200322151184e-02 -1.755423247814178467e-01 -1.651609838008880615e-01 -1.220696866512298584e-01 9.776245057582855225e-02 -1.357088685035705566e-01 -1.430310904979705811e-01 3.189918398857116699e-02 6.776973139494657516e-03 3.514951467514038086e-01 4.555175900459289551e-01 1.429509520530700684e-01 8.358509279787540436e-03 -7.707691192626953125e-02 2.420681416988372803e-01 1.021999791264533997e-01
3.647895529866218567e-02 1.223287060856819153e-01 2.632008194923400879e-01 2.356962710618972778e-01 3.207614421844482422e-01 -7.680247724056243896e-02 -1.845270395278930664e-01 -7.400598376989364624e-02 4.337581247091293335e-02 1.030641719698905945e-01 1.231439486145973206e-01 1.035546436905860901e-01 2.282635681331157684e-02 1.096152141690254211e-01 1.078255772590637207e-01 -2.441997081041336060e-01 -4.318619370460510254e-01 -5.296441167593002319e-02 -2.442481815814971924e-01 -1.091789528727531433e-01 2.846479117870330811e-01 -2.566054761409759521e-01 7.926146499812602997e-03 2.189245522022247314e-01 2.362721860408782959e-01 2.190656214952468872e-01 1.096425727009773254e-01 1.192834153771400452e-01 -4.644959792494773865e-02 1.198604702949523926e-02 -1.525384187698364258e-02 5.375255364924669266e-03
1.745347380638122559e-01 -1.081552952527999878e-01 -7.178207486867904663e-02 -9.662380069494247437e-02 1.233754158020019531e-01 -2.345913052558898926e-01 -9.589527547359466553e-02 1.032216995954513550e-01 -9.230887517333030701e-04 2.098352760076522827e-01 -3.689102455973625183e-02 4.915710911154747009e-02 5.618225038051605225e-02 -2.472907453775405884e-01 7.417938113212585449e-02 2.644070088863372803e-01 -1.761033087968826294e-01 -2.342333793640136719e-01 -3.334772586822509766e-01 5.862859264016151428e-02 -8.789806813001632690e-02 1.781555265188217163e-01 -2.063204795122146606e-01 7.761185616254806519e-02 2.033280283212661743e-01 2.027552872896194458e-01 8.937416225671768188e-02 8.873554319143295288e-02 -2.012255787849426270e-01 -1.247966066002845764e-01 3.879284858703613281e-01 2.688249647617340088e-01
1.475764364004135132e-01 2.374012321233749390e-01 -1.864898502826690674e-01 9.114990383386611938e-02 1.343229115009307861e-01 -2.538251280784606934e-01 1.348063629120588303e-02 2.605743110179901123e-01 2.930932044982910156e-01 2.536895126104354858e-02 1.199664548039436340e-01 -1.271653324365615845e-01 3.224260807037353516e-01 -2.084942013025283813e-01 -1.795586198568344116e-02 -1.490002032369375229e-02 -2.252875119447708130e-01 6.478144228458404541e-02 -2.220287024974822998e-01 -1.904939413070678711e-01 2.589141130447387695e-01 8.552724123001098633e-02 -2.663240432739257812e-01 -6.337091326713562012e-02 5.620270967483520508e-02 1.549506783485412598e-01 1.953961104154586792e-01 -9.421520680189132690e-02 1.494493037462234497e-01 -5.140779167413711548e-02 8.559463918209075928e-02 2.584203779697418213e-01
1.757026314735412598e-01 9.024452418088912964e-02 1.294558495283126831e-01 2.113878726959228516e-01 1.414906233549118042e-01 8.331889659166336060e-02 4.727675765752792358e-02 5.393688566982746124e-03 5.824716389179229736e-02 2.635430693626403809e-01 1.430893987417221069e-01 -6.043890491127967834e-02 -8.333927020430564880e-03 1.584431827068328857e-01 5.500942096114158630e-02 -1.648305803537368774e-01 -8.587126433849334717e-02 -4.629250615835189819e-02 -3.872097134590148926e-01 -1.029985696077346802e-01 1.351583898067474365e-01 -5.235782265663146973e-02 2.097950875759124756e-01 2.694221436977386475e-01 4.616481363773345947e-01 2.304426133632659912e-01 -1.117744445800781250e-01 6.263592839241027832e-02 5.786526203155517578e-02 -9.885098040103912354e-02 2.725737728178501129e-02 3.373428583145141602e-01
2.566310167312622070e-01 -2.415767163038253784e-01 8.686419576406478882e-02 -2.587158381938934326e-01 8.169326931238174438e-02 -2.404906004667282104e-01 4.225774481892585754e-02 2.512233853340148926e-01 6.792746484279632568e-02 2.149052172899246216e-01 -9.062817692756652832e-02 -1.510496810078620911e-02 1.813751645386219025e-02 1.750590652227401733e-02 -8.296059817075729370e-02 1.984899342060089111e-01 -1.742911934852600098e-01 -2.852467596530914307e-01 -2.886629700660705566e-01 6.008172780275344849e-02 -1.643078476190567017e-01 -7.587927579879760742e-02 -8.632432669401168823e-02 1.783531904220581055e-01 -2.984244376420974731e-02 1.547310203313827515e-01 1.332319229841232300e-01 2.063581943511962891e-01 -5.506278574466705322e-02 5.326947569847106934e-02 3.488779962062835693e-01 2.868613600730895996e-01
8.439882099628448486e-02 -2.538875043392181396e-01 -3.580128774046897888e-02 2.754955552518367767e-02 5.808813869953155518e-02 -3.627741038799285889e-01 -1.821883469820022583e-01 8.967176079750061035e-02 6.510452926158905029e-02 2.071469128131866455e-01 1.040639206767082214e-01 5.477399379014968872e-02 1.165777817368507385e-01 -1.132040768861770630e-01 -3.302447795867919922e-01 -2.312728762626647949e-01 -1.994097791612148285e-02 -2.684461474418640137e-01 -2.279340028762817383e-01 -4.404886811971664429e-02 1.501120626926422119e-01 -2.315497584640979767e-02 -1.583612561225891113e-01 3.682314455509185791e-01 1.130168065428733826e-01 9.997212141752243042e-02 1.856431216001510620e-01 1.166042089462280273e-01 1.795887947082519531e-02 9.517147392034530640e-02 2.957196235656738281e-01 1.499247103929519653e-01
4.670892283320426941e-02 4.957099258899688721e-02 1.429081149399280548e-02 2.896397113800048828e-01 5.725906416773796082e-02 -3.595470488071441650e-01 -4.281152039766311646e-02 -2.685205265879631042e-02 3.454417362809181213e-02 1.837434619665145874e-02 5.091189593076705933e-02 -2.278106808662414551e-01 1.228469982743263245e-01 -1.781730204820632935e-01 -1.264286693185567856e-02 2.136101014912128448e-02 -4.608769714832305908e-01 7.803817838430404663e-02 -1.550000011920928955e-01 -5.180722847580909729e-02 1.795534491539001465e-01 1.640341728925704956e-01 2.744583785533905029e-01 -7.700413465499877930e-02 1.007092930376529694e-02 4.036764800548553467e-01 3.049845099449157715e-01 -2.081981115043163300e-02 -3.753920271992683411e-02 -1.625117808580398560e-01 -5.233854427933692932e-02 3.367294790223240852e-03
3.504899144172668457e-01 1.034184321761131287e-01 1.879884749650955200e-01 1.571094542741775513e-01 -5.493929237127304077e-02 -7.415398210287094116e-02 -1.858433783054351807e-01 -3.902706503868103027e-02 5.655919760465621948e-02 1.311029791831970215e-01 -1.269201398827135563e-03 -2.270869314670562744e-01 -2.618732750415802002e-01 -2.731633484363555908e-01 -6.762245297431945801e-02 4.417590051889419556e-02 -3.082585930824279785e-01 3.363683074712753296e-02 -1.059254705905914307e-01 -7.109482586383819580e-02 8.915752172470092773e-02 -3.837974071502685547e-01 1.241632848978042603e-01 -1.019699405878782272e-02 1.003424003720283508e-01 1.684175282716751099e-01 -7.439345121383666992e-02 6.496624648571014404e-02 -2.832008600234985352e-01 3.314015641808509827e-02 3.018583953380584717e-01 1.907255053520202637e-01
-7.652387022972106934e-02 2.514384128153324127e-02 -2.313750050961971283e-02 8.630117774009704590e-02 3.871888667345046997e-02 3.104528225958347321e-02 -5.172838643193244934e-02 -6.594762206077575684e-02 4.125399142503738403e-02 -1.030169352889060974e-01 7.148085534572601318e-02 -1.132308840751647949e-01 2.878968715667724609e-01 -1.348147988319396973e-01 -1.170521676540374756e-01 -9.043720364570617676e-02 -1.661769449710845947e-01 5.788855627179145813e-02 -2.912243008613586426e-01 2.422879263758659363e-02 -1.233077421784400940e-01 -4.972998425364494324e-02 2.470974922180175781e-01 3.090439736843109131e-01 4.085040092468261719e-01 3.854478001594543457e-01 -1.922917664051055908e-01 2.549077570438385010e-01 1.093283947557210922e-02 1.447287946939468384e-01 2.839764356613159180e-01 1.146303042769432068e-01
9.334369003772735596e-02 1.061987951397895813e-01 -3.062750771641731262e-02 4.342351555824279785e-01 2.545446157455444336e-01 -1.550388634204864502e-01 1.976526436919812113e-05 -1.164009794592857361e-01 9.149223566055297852e-02 7.449461519718170166e-02 -1.293815821409225464e-01 -1.575580388307571411e-01 1.058071255683898926e-01 -1.678614765405654907e-01 5.738960206508636475e-02 -1.166980564594268799e-01 -2.160613834857940674e-01 -5.838073417544364929e-02 -3.796472847461700439e-01 -1.210611164569854736e-01 -6.451449543237686157e-02 2.008199393749237061e-01 2.173001319169998169e-01 1.660293340682983398e-01 2.509793937206268311e-01 1.965379118919372559e-01 -6.259021908044815063e-02 2.363581508398056030e-01 -2.819693684577941895e-01 6.050662323832511902e-02 1.325470581650733948e-02 5.885392427444458008e-02
4.081705957651138306e-02 -6.751180440187454224e-02 -2.227114439010620117e-01 1.813840270042419434e-01 -1.533730514347553253e-02 1.973728835582733154e-01 -2.901705503463745117e-01 3.091678023338317871e-01 -1.994236260652542114e-01 1.961816400289535522e-01 -3.709222376346588135e-02 -6.462553888559341431e-02 -3.273252248764038086e-01 -3.243564665317535400e-01 -1.167979463934898376e-01 -1.072408258914947510e-01 -1.522427797317504883e-01 -1.843100786209106445e-02 -2.909603416919708252e-01 -3.923895582556724548e-02 1.130817681550979614e-01 -3.557804971933364868e-02 1.218494772911071777e-01 -1.564192175865173340e-01 -7.542212307453155518e-02 2.923288941383361816e-01 1.758073568344116211e-01 1.061969771981239319e-01 -3.313798457384109497e-02 2.616414427757263184e-01 7.092838734388351440e-02 1.139039290137588978e-03
-2.882534861564636230e-01 -1.559667289257049561e-01 -1.579233556985855103e-01 3.419949859380722046e-02 4.420838132500648499e-02 -3.703740984201431274e-02 2.049138024449348450e-02 2.418595552444458008e-01 1.273980140686035156e-01 1.626159697771072388e-01 1.034408807754516602e-01 1.370309144258499146e-01 3.079596161842346191e-01 -4.910300485789775848e-03 -1.196257621049880981e-01 6.108909472823143005e-02 -2.267020195722579956e-01 -9.807246178388595581e-02 -3.321396410465240479e-01 -2.891857028007507324e-01 2.399069517850875854e-01 -3.993625938892364502e-01 3.769490867853164673e-02 6.410258263349533081e-02 5.204899981617927551e-02 1.711720377206802368e-01 4.412383586168289185e-02 2.004779279232025146e-01 8.390353620052337646e-02 -6.460677832365036011e-02 -1.033824458718299866e-01 2.135272771120071411e-01
3.069208264350891113e-01 -2.579991519451141357e-01 -4.221250861883163452e-02 5.116876587271690369e-02 1.495375633239746094e-01 5.309185758233070374e-02 -5.896330252289772034e-02 3.504773378372192383e-01 -1.047030910849571228e-01 1.065018847584724426e-01 3.406626284122467041e-01 2.685672603547573090e-03 -3.711276501417160034e-02 -2.307695448398590088e-01 7.619435340166091919e-02 -2.030215784907341003e-02 -3.554043769836425781e-01 -5.660316348075866699e-02 -3.710291534662246704e-02 -1.923072487115859985e-01 -7.908602058887481689e-02 -7.703021168708801270e-02 1.000902429223060608e-01 2.102902978658676147e-01 -1.451060771942138672e-01 1.231696233153343201e-01 9.913489222526550293e-03 3.113197088241577148e-01 -6.112430989742279053e-02 -3.764172643423080444e-02 2.271986156702041626e-01 2.445630580186843872e-01
1.908675208687782288e-02 1.403020322322845459e-01 1.297101378440856934e-01 1.894871443510055542e-01 2.800763845443725586e-01 3.888547793030738831e-02 -3.659690320491790771e-01 3.983262868132442236e-04 -1.779123097658157349e-01 7.759345322847366333e-02 1.258876621723175049e-01 -6.028463691473007202e-02 5.795127153396606445e-02 8.507148921489715576e-02 6.841478496789932251e-02 -2.280662953853607178e-01 -3.403564691543579102e-01 -2.267006337642669678e-01 -1.386386156082153320e-01 -1.325134485960006714e-01 2.819212675094604492e-01 -2.230339050292968750e-01 1.690805107355117798e-01 2.755980491638183594e-01 2.267981916666030884e-01 1.514033675193786621e-01 1.172032803297042847e-01 6.175597384572029114e-02 -4.475195426493883133e-03 1.147779747843742371e-01 1.843799278140068054e-02 -2.136807143688201904e-01
9.319087862968444824e-02 -2.040671929717063904e-02 -1.591137796640396118e-01 1.568107903003692627e-01 -6.668338179588317871e-02 -1.781011968851089478e-01 -1.860772371292114258e-01 2.969694733619689941e-01 2.613033056259155273e-01 1.520935893058776855e-01 -1.623711585998535156e-01 3.276717066764831543e-01 2.163888663053512573e-01 -1.463613510131835938e-01 -1.937635540962219238e-01 1.998496614396572113e-02 -2.130525410175323486e-01 -9.023127704858779907e-02 -1.744756102561950684e-01 -1.545893549919128418e-01 3.393970802426338196e-02 -5.892440676689147949e-02 -1.410918086767196655e-01 5.328859388828277588e-02 1.982022076845169067e-01 5.722954496741294861e-02 1.345152258872985840e-01 -6.240218877792358398e-02 -1.256412416696548462e-01 4.714406654238700867e-02 4.777482151985168457e-01 6.806380301713943481e-02
1.387954950332641602e-01 9.140177816152572632e-02 2.046567946672439575e-01 1.094791013747453690e-02 5.641739815473556519e-02 -3.287601768970489502e-01 3.936426341533660889e-02 2.532943189144134521e-01 -8.186460286378860474e-02 1.515554785728454590e-01 -4.907471686601638794e-02 -4.633485339581966400e-03 2.966875731945037842e-01 -9.595830738544464111e-02 3.151828795671463013e-02 -8.642557263374328613e-02 -2.600879073143005371e-01 -2.548669278621673584e-01 2.018423229455947876e-01 -4.100017547607421875e-01 4.609022662043571472e-02 -2.046621143817901611e-01 -1.554676294326782227e-01 1.566065698862075806e-01 1.217421144247055054e-01 2.571381330490112305e-01 1.948652118444442749e-01 2.097452431917190552e-02 -3.437724709510803223e-02 1.977543383836746216e-01 1.074939072132110596e-01 -1.012927964329719543e-01
-9.595324099063873291e-02 2.278812527656555176e-01 -2.675525546073913574e-01 2.203881591558456421e-01 9.977161139249801636e-02 -2.758339643478393555e-01 -5.212846770882606506e-02 3.746175467967987061e-01 -2.981370687484741211e-02 7.858177274465560913e-02 -6.634458154439926147e-02 -5.571439396589994431e-03 2.394820004701614380e-01 1.469731628894805908e-01 1.181389465928077698e-01 -2.321852445602416992e-01 -1.775016784667968750e-01 -2.928111553192138672e-01 -3.325312733650207520e-01 -1.901011765003204346e-01 -7.442095130681991577e-02 -1.001070663332939148e-01 8.104380220174789429e-02 -1.245011296123266220e-02 -1.892415136098861694e-01 1.436041444540023804e-01 2.930650301277637482e-02 1.572888642549514771e-01 5.075663328170776367e-03 2.406558841466903687e-01 7.065824419260025024e-02 -9.324319660663604736e-03
3.076860606670379639e-01 1.066662892699241638e-01 -1.662435978651046753e-01 -7.954172790050506592e-02 1.413824707269668579e-01 -1.924262344837188721e-01 1.464253664016723633e-01 2.023392356932163239e-02 1.695476770401000977e-01 2.885853350162506104e-01 -1.205192953348159790e-01 -1.640448421239852905e-01 -1.404671370983123779e-01 1.548480838537216187e-01 -4.266633987426757812e-01 1.451747864484786987e-01 -3.717924952507019043e-01 -1.693974882364273071e-01 -1.182986572384834290e-01 1.789091676473617554e-01 4.911767318844795227e-02 -2.244416773319244385e-01 2.335355058312416077e-02 2.152278553694486618e-03 1.371400952339172363e-01 2.293758690357208252e-01 1.741816550493240356e-01 -2.140496484935283661e-02 -2.979417890310287476e-02 -6.932904571294784546e-02 8.079960197210311890e-02 -1.119521353393793106e-02
2.853616774082183838e-01 1.609164178371429443e-01 2.497145235538482666e-01 2.073469907045364380e-01 3.435901179909706116e-02 -3.642414510250091553e-02 -2.267680317163467407e-01 9.384997934103012085e-02 3.267094492912292480e-02 1.362187415361404419e-01 1.327794194221496582e-01 2.064160816371440887e-02 2.537930905818939209e-01 9.679587930440902710e-02 1.365621536970138550e-01 -2.906603217124938965e-01 -4.063488543033599854e-01 3.947564586997032166e-02 -8.568497747182846069e-02 1.034001260995864868e-02 3.201838135719299316e-01 7.745351642370223999e-03 4.840562865138053894e-02 2.279867976903915405e-01 3.630895912647247314e-02 2.024766206741333008e-01 3.371950089931488037e-01 1.148600224405527115e-02 -3.726724162697792053e-02 -8.966631442308425903e-02 -2.894253283739089966e-02 1.120443791151046753e-01
2.720972299575805664e-01 5.199911072850227356e-02 1.218591183423995972e-01 -4.011869430541992188e-02 -9.062093496322631836e-02 -1.857374012470245361e-01 2.216366380453109741e-01 -4.176049679517745972e-02 1.230072323232889175e-02 3.057486414909362793e-01 -6.236981973052024841e-02 -2.182840555906295776e-01 3.446216508746147156e-02 -1.733379065990447998e-01 -1.721900701522827148e-01 1.532744169235229492e-01 -9.189175069332122803e-02 -1.298313736915588379e-01 -1.676298826932907104e-01 -6.883256137371063232e-02 9.524662047624588013e-02 -1.115595735609531403e-02 -7.915902137756347656e-02 -1.520014852285385132e-01 -2.145275846123695374e-02 4.575065374374389648e-01 -1.517586708068847656e-01 2.242799550294876099e-01 -3.462287783622741699e-01 -1.095763519406318665e-01 1.874835640192031860e-01 1.919228732585906982e-01
1.707151532173156738e-01 -6.622473150491714478e-02 3.767960146069526672e-02 2.624467015266418457e-01 2.013753801584243774e-01 1.307516992092132568e-01 -4.358473699539899826e-03 -1.675354093313217163e-01 2.141785174608230591e-01 -3.526358678936958313e-02 -2.767309546470642090e-01 1.787590235471725464e-01 4.092032555490732193e-03 -3.677573427557945251e-02 -1.223441436886787415e-01 -5.207502283155918121e-03 -2.395972907543182373e-01 -2.099485099315643311e-01 -3.535734117031097412e-01 5.739483609795570374e-02 1.943309009075164795e-01 -2.780271172523498535e-01 9.328442392870783806e-04 1.521110385656356812e-01 3.083033561706542969e-01 2.708649635314941406e-01 1.382613480091094971e-01 1.994619071483612061e-01 -4.365972056984901428e-02 -1.504584848880767822e-01 1.338855028152465820e-01 -2.523989975452423096e-02
4.316516816616058350e-01 2.365927249193191528e-01 2.296989597380161285e-02 2.939832396805286407e-03 1.304075587540864944e-02 -1.235632374882698059e-01 -5.067854654043912888e-03 2.149483412504196167e-01 -6.016585603356361389e-02 1.904478520154953003e-01 8.604183048009872437e-02 -2.488956153392791748e-01 -1.716357283294200897e-02 1.842317730188369751e-01 -2.326605655252933502e-02 2.088806331157684326e-01 -2.169590443372726440e-01 -4.908243566751480103e-02 -1.911683231592178345e-01 -3.404990732669830322e-01 4.471639543771743774e-02 1.154544353485107422e-01 -1.079405695199966431e-01 7.765450328588485718e-02 -4.696144163608551025e-02 3.721642196178436279e-01 1.456118822097778320e-01 9.833560883998870850e-02 3.118661344051361084e-01 3.044139035046100616e-02 4.511857777833938599e-02 -3.261825069785118103e-02
7.633322477340698242e-02 9.863631799817085266e-03 1.560208648443222046e-01 1.650578826665878296e-01 6.354390084743499756e-02 -3.046862185001373291e-01 4.764880239963531494e-02 7.758477702736854553e-03 9.737317264080047607e-02 -1.089831069111824036e-01 -2.496634274721145630e-01 -1.322829276323318481e-01 1.363079645670950413e-03 -2.571711242198944092e-01 -7.374371588230133057e-02 1.480960249900817871e-01 -4.809459149837493896e-01 -2.169749587774276733e-01 -6.613656878471374512e-02 -1.566513031721115112e-01 1.621031016111373901e-01 -2.111604213714599609e-01 2.098179310560226440e-01 -8.597487956285476685e-02 5.685634538531303406e-02 3.268002569675445557e-01 2.078895270824432373e-01 -1.261077374219894409e-01 4.939375910907983780e-03 -1.990671306848526001e-01 9.761787205934524536e-02 2.593613043427467346e-02
2.827302813529968262e-01 1.608805954456329346e-01 6.731437891721725464e-02 3.873586654663085938e-02 1.118879914283752441e-01 -2.921627163887023926e-01 7.882376760244369507e-02 7.995083183050155640e-02 -3.041600435972213745e-02 3.590920567512512207e-02 1.543346513062715530e-02 -4.671458154916763306e-02 3.438189327716827393e-01 -7.572504878044128418e-02 1.914805620908737183e-01 -1.447051763534545898e-01 3.746657073497772217e-02 -2.802887558937072754e-01 -9.955014288425445557e-02 -1.795314401388168335e-01 2.306950241327285767e-01 5.544821545481681824e-02 2.274416387081146240e-03 5.577955767512321472e-02 -1.141650378704071045e-01 3.197249472141265869e-01 2.056313008069992065e-01 3.028270900249481201e-01 -1.959798298776149750e-02 3.423328995704650879e-01 -1.164573337882757187e-02 2.073752433061599731e-01
5.046856775879859924e-02 1.550880223512649536e-01 -3.138057515025138855e-02 1.613321006298065186e-01 -1.815204918384552002e-01 -2.469867616891860962e-01 -3.391474485397338867e-01 1.896322220563888550e-01 -4.305343329906463623e-02 1.566673219203948975e-01 5.491373687982559204e-02 -1.559774726629257202e-01 3.409636616706848145e-01 2.648412249982357025e-02 1.189988330006599426e-01 1.107180342078208923e-01 -1.317569017410278320e-01 -2.233711183071136475e-01 -4.500188678503036499e-02 -9.804928302764892578e-02 4.744783341884613037e-01 4.988211672753095627e-03 5.417553335428237915e-02 1.399579495191574097e-01 1.416631042957305908e-01 2.590401768684387207e-01 -1.563078463077545166e-01 -2.999118901789188385e-02 -1.460966765880584717e-01 4.585548862814903259e-02 2.138798870146274567e-02 -2.033654302358627319e-01
-1.068139076232910156e-01 -1.658919453620910645e-01 -1.048235371708869934e-01 1.135990321636199951e-01 -5.264733359217643738e-02 -2.206113189458847046e-01 -7.351209223270416260e-02 5.434020981192588806e-02 2.361680418252944946e-01 6.552378833293914795e-02 -8.077165484428405762e-02 5.724517256021499634e-02 9.455177932977676392e-02 1.126967966556549072e-01 -2.263911664485931396e-01 -2.658785879611968994e-01 -2.203575819730758667e-01 -2.501414716243743896e-01 -2.426222711801528931e-01 -2.054178118705749512e-01 2.591311037540435791e-01 6.487032026052474976e-02 -2.854938209056854248e-01 1.902637816965579987e-02 2.247312366962432861e-01 2.034106403589248657e-01 3.481828421354293823e-02 9.529002010822296143e-02 -1.810722053050994873e-02 1.042006388306617737e-01 4.199862480163574219e-01 9.360810369253158569e-02
6.282410025596618652e-02 -1.629386693239212036e-01 8.505003899335861206e-02 -5.949935410171747208e-03 -9.228622168302536011e-02 -2.768282890319824219e-01 -2.644939124584197998e-01 2.770777419209480286e-02 1.177898198366165161e-01 2.606575489044189453e-01 -2.582157850265502930e-01 -9.445329755544662476e-02 5.226647853851318359e-02 -1.025224104523658752e-01 -3.681391477584838867e-01 -3.995261341333389282e-02 -1.318770200014114380e-01 -2.404154390096664429e-01 -2.621120810508728027e-01 1.193313077092170715e-01 2.944292426109313965e-01 4.967469349503517151e-02 -2.221545018255710602e-02 2.891552746295928955e-01 9.775631874799728394e-02 1.131750121712684631e-01 8.218670636415481567e-02 3.229087293148040771e-01 7.450000941753387451e-02 1.103455647826194763e-01 1.267447471618652344e-01 -2.546071773394942284e-03
4.085763171315193176e-02 1.529468595981597900e-01 -1.833547651767730713e-02 2.204792201519012451e-01 -3.476022928953170776e-02 2.256871163845062256e-01 -3.206734061241149902e-01 1.196196377277374268e-01 -5.081107094883918762e-02 -6.913983821868896484e-02 -1.757279485464096069e-01 -9.435707330703735352e-02 8.617113530635833740e-02 -7.163652032613754272e-02 -4.659829288721084595e-02 8.144158124923706055e-02 -4.310685098171234131e-01 -1.014295294880867004e-01 -2.666874229907989502e-01 -4.530143141746520996e-01 -1.101247221231460571e-01 -4.187466949224472046e-02 -7.560501247644424438e-02 -3.956138622015714645e-03 2.157646417617797852e-01 2.828737795352935791e-01 1.919572949409484863e-01 5.446356907486915588e-02 -7.854563742876052856e-02 -1.044630855321884155e-01 -8.737326413393020630e-02 7.094790041446685791e-02
7.807369530200958252e-02 -2.370234765112400055e-02 -2.286036312580108643e-01 -1.800411939620971680e-01 3.756026923656463623e-02 -9.673526883125305176e-02 -8.545009046792984009e-02 1.680388003587722778e-01 1.702477596700191498e-02 -1.603996753692626953e-01 3.939632698893547058e-02 5.064945667982101440e-02 2.654730975627899170e-01 -6.315571069717407227e-02 2.071699649095535278e-01 -2.683256380259990692e-02 -1.806525290012359619e-01 -6.318528950214385986e-02 -2.188519835472106934e-01 -2.395949959754943848e-01 5.316786766052246094e-01 1.498007327318191528e-01 2.298448830842971802e-01 1.485365210101008415e-03 7.623909413814544678e-02 3.023840785026550293e-01 5.437906086444854736e-02 2.679883539676666260e-01 -1.616486459970474243e-01 8.645740896463394165e-02 -5.239174235612154007e-03 9.264245629310607910e-02
1.962864696979522705e-01 2.817963249981403351e-02 -2.373739331960678101e-01 7.227388769388198853e-02 1.978308707475662231e-02 -2.829619646072387695e-01 1.239387970417737961e-02 2.069882601499557495e-01 1.674450337886810303e-01 2.103860527276992798e-01 -1.717464774847030640e-01 3.520590439438819885e-02 -5.772300064563751221e-02 -1.625656485557556152e-01 -1.866795271635055542e-01 2.541345953941345215e-01 -2.464912831783294678e-01 4.494823049753904343e-03 4.689586907625198364e-02 -1.171318665146827698e-01 1.387723535299301147e-01 -3.465948626399040222e-02 -7.402776926755905151e-02 -9.750011563301086426e-02 2.725778892636299133e-02 3.229933381080627441e-01 7.847534120082855225e-02 7.588808238506317139e-02 -3.363403081893920898e-01 -1.211637724190950394e-02 4.459836781024932861e-01 4.605124518275260925e-02
2.371546179056167603e-01 -9.682287275791168213e-02 4.572248831391334534e-02 2.778565883636474609e-01 -7.400617003440856934e-02 -8.390543609857559204e-02 -8.536564558744430542e-02 2.362317889928817749e-01 -2.035761028528213501e-01 2.358446866273880005e-01 -3.002729266881942749e-02 -1.912899017333984375e-01 3.717005252838134766e-02 -2.214428968727588654e-03 -2.278110757470130920e-02 -3.316824734210968018e-01 -2.844350039958953857e-01 -1.403849869966506958e-01 8.918558806180953979e-02 1.542102992534637451e-01 8.735021948814392090e-02 -4.615018069744110107e-01 1.998592913150787354e-01 8.535084128379821777e-02 1.090341359376907349e-01 1.974847018718719482e-01 -8.121076971292495728e-02 1.631830185651779175e-01 -7.719812542200088501e-02 -1.773373037576675415e-02 1.976817995309829712e-01 -5.785344168543815613e-02
1.072908863425254822e-01 -1.063071489334106445e-01 1.919326372444629669e-02 2.052071988582611084e-01 -1.002573296427726746e-01 -4.133951663970947266e-02 1.028949469327926636e-01 1.761941164731979370e-01 5.568148940801620483e-02 8.929177373647689819e-02 3.709479793906211853e-02 -3.025040030479431152e-02 2.172380983829498291e-01 -1.962849050760269165e-01 -7.672989368438720703e-02 -2.327483445405960083e-01 -5.665805190801620483e-02 -2.624255977571010590e-02 -1.441374719142913818e-01 6.776006519794464111e-02 -2.310974895954132080e-01 6.005409732460975647e-02 1.659684181213378906e-01 3.332191109657287598e-01 4.005026817321777344e-01 3.789746165275573730e-01 -1.799268722534179688e-01 2.826277911663055420e-01 2.371739782392978668e-02 8.930703997611999512e-02 2.003749161958694458e-01 1.798590421676635742e-01
1.737465113401412964e-01 2.020178735256195068e-02 1.071789301931858063e-03 2.174865081906318665e-02 8.173102140426635742e-02 1.979663819074630737e-01 -3.028686642646789551e-01 2.494227141141891479e-01 -5.693987756967544556e-02 2.236272990703582764e-01 1.436415016651153564e-01 -9.056705236434936523e-02 2.159141898155212402e-01 -6.952598690986633301e-02 -2.816990911960601807e-01 6.026781350374221802e-02 -1.149134337902069092e-01 -3.352878093719482422e-01 -1.911880224943161011e-01 -4.027194529771804810e-02 8.150006644427776337e-03 -2.391852885484695435e-01 -2.010241150856018066e-01 -1.470528393983840942e-01 1.066167280077934265e-01 3.488418832421302795e-02 2.556819617748260498e-01 -6.835340708494186401e-02 6.578731536865234375e-02 -1.546988487243652344e-01 5.813311785459518433e-02 3.939730226993560791e-01
-1.227515563368797302e-01 -3.048883080482482910e-01 -1.179899349808692932e-01 -1.830952987074851990e-02 1.051698923110961914e-01 -2.126433998346328735e-01 -2.468710690736770630e-01 2.236589640378952026e-01 3.898690920323133469e-03 2.570560872554779053e-01 3.186504542827606201e-01 -1.385017931461334229e-01 1.706493347883224487e-01 -2.140309810638427734e-01 8.606826886534690857e-03 8.984819799661636353e-02 -1.921375989913940430e-01 -2.695731818675994873e-01 -1.743585467338562012e-01 -7.744079828262329102e-02 2.651774883270263672e-02 -7.200513035058975220e-02 1.152085140347480774e-01 1.453495919704437256e-01 -1.082463711500167847e-01 1.553627997636795044e-01 1.322689093649387360e-02 4.558844864368438721e-02 -1.829102188348770142e-01 3.103220835328102112e-02 4.035027325153350830e-01 1.377208232879638672e-01
1.863032132387161255e-01 -2.668874710798263550e-02 -7.445895671844482422e-02 -5.204150825738906860e-02 -2.331393808126449585e-01 -9.683976322412490845e-02 -5.260277539491653442e-02 1.866905540227890015e-01 7.153856754302978516e-02 1.236962378025054932e-01 8.153875172138214111e-02 -1.807922422885894775e-01 -1.459814328700304031e-02 -1.977696865797042847e-01 4.487241432070732117e-02 3.437362611293792725e-02 -5.420753359794616699e-02 1.146958954632282257e-02 -2.134496159851551056e-02 -3.366743326187133789e-01 4.312553107738494873e-01 2.769611477851867676e-01 5.358169600367546082e-02 1.692300289869308472e-02 1.644748151302337646e-01 4.566104114055633545e-01 1.809231489896774292e-01 2.356800287961959839e-01 5.599606316536664963e-03 2.020666748285293579e-01 6.875985860824584961e-02 -2.377890422940254211e-02
8.854524046182632446e-02 5.541074275970458984e-02 -1.048773452639579773e-01 1.080948859453201294e-01 3.327608406543731689e-01 -7.130333781242370605e-02 -4.812842980027198792e-02 1.339909583330154419e-01 -2.602573670446872711e-02 4.251038283109664917e-02 2.050796747207641602e-01 -3.172401189804077148e-01 2.327204495668411255e-02 1.336719468235969543e-02 -1.884700506925582886e-01 1.695481240749359131e-01 -2.029665112495422363e-01 -1.337002366781234741e-01 -5.253970250487327576e-02 1.265499740839004517e-01 -1.392977237701416016e-01 -5.786400660872459412e-02 2.018853724002838135e-01 -4.211506620049476624e-02 1.723242998123168945e-01 5.271208286285400391e-01 -4.733131825923919678e-02 3.443283140659332275e-01 2.016524970531463623e-01 2.275316230952739716e-02 8.465193212032318115e-02 1.786135137081146240e-02
-8.487483859062194824e-02 -4.772553220391273499e-02 -1.927361488342285156e-01 -4.606924951076507568e-02 1.356535702943801880e-01 -1.064046695828437805e-01 -1.891105473041534424e-01 -1.724011451005935669e-01 -7.508978992700576782e-02 3.676970899105072021e-01 8.275576680898666382e-02 4.887092113494873047e-02 1.457825396209955215e-02 9.897379577159881592e-02 -2.912853360176086426e-01 -1.686584204435348511e-01 -4.319388568401336670e-01 -2.869922220706939697e-01 -4.328418150544166565e-02 -1.388961225748062134e-01 8.106393367052078247e-02 9.171939454972743988e-03 -7.997620850801467896e-02 2.510596513748168945e-01 8.840913325548171997e-02 2.083026617765426636e-01 2.486279159784317017e-01 1.325270533561706543e-01 6.793202459812164307e-02 -1.079831272363662720e-01 1.921571940183639526e-01 1.808137148618698120e-01
2.675355076789855957e-01 1.264216303825378418e-01 8.479978889226913452e-02 -1.578054390847682953e-02 -5.305362492799758911e-02 1.142799705266952515e-01 1.385903656482696533e-01 9.519898891448974609e-02 4.099024459719657898e-02 -6.663094460964202881e-02 2.460750937461853027e-01 -2.090155892074108124e-02 1.851218491792678833e-01 -1.942679435014724731e-01 -9.058830887079238892e-02 -7.529252767562866211e-02 -1.071191057562828064e-01 -2.483452670276165009e-02 -1.954905241727828979e-01 -1.721026748418807983e-02 1.231131777167320251e-01 -1.065578535199165344e-01 1.565149277448654175e-01 5.898116230964660645e-01 6.820774078369140625e-02 3.290547132492065430e-01 -1.355603337287902832e-01 2.009231448173522949e-01 -1.425138209015130997e-02 1.090336665511131287e-01 2.522940039634704590e-01 -1.046553924679756165e-01
1.050521507859230042e-01 -6.209523603320121765e-02 -1.674406528472900391e-01 -2.134346216917037964e-02 2.060591727495193481e-01 -8.853531628847122192e-02 -2.938484847545623779e-01 1.998232305049896240e-02 1.859354972839355469e-01 2.444752901792526245e-01 -4.931425675749778748e-02 1.161432936787605286e-01 -1.422374248504638672e-01 -2.125674672424793243e-02 2.168964408338069916e-02 -2.738580852746963501e-02 8.678141050040721893e-03 -1.233413591980934143e-01 -1.974577754735946655e-01 -2.049704641103744507e-01 1.764480397105216980e-02 -6.408180296421051025e-02 8.619335293769836426e-02 2.874160408973693848e-01 -3.103802539408206940e-02 2.456688582897186279e-01 5.511433482170104980e-01 1.117192208766937256e-01 1.545433700084686279e-01 -1.140333935618400574e-01 2.791928648948669434e-01 6.532588601112365723e-02
2.377846240997314453e-01 -4.025566205382347107e-02 -2.233664095401763916e-01 -5.958878621459007263e-02 4.998587816953659058e-02 -1.375841498374938965e-01 9.382966905832290649e-02 2.552957832813262939e-01 1.271016746759414673e-01 1.579705476760864258e-01 3.114154003560543060e-02 -1.201821211725473404e-02 -1.017448958009481430e-02 -3.227181434631347656e-01 -1.632977873086929321e-01 -8.072419464588165283e-02 -9.731305390596389771e-02 -1.317781209945678711e-01 -1.111923158168792725e-01 -9.697225689888000488e-02 4.179476574063301086e-02 -1.123900413513183594e-01 -7.966215163469314575e-02 -8.407625555992126465e-02 -8.109450340270996094e-02 3.359885811805725098e-01 -6.892158091068267822e-02 -1.217917772009968758e-03 -4.001387357711791992e-01 -4.465313628315925598e-02 4.968772828578948975e-01 6.103684380650520325e-02
5.020916089415550232e-02 2.365302145481109619e-01 -4.434448480606079102e-02 1.343394964933395386e-01 2.524316310882568359e-01 1.166478320956230164e-01 -1.769988834857940674e-01 2.447192519903182983e-01 -1.470512896776199341e-01 2.285922765731811523e-01 3.907610848546028137e-02 -2.391716241836547852e-01 2.184039354324340820e-01 1.346336603164672852e-01 6.591468304395675659e-02 4.084783419966697693e-02 -4.436783790588378906e-01 -2.560738027095794678e-01 -8.198106288909912109e-02 -3.276004493236541748e-01 7.852605544030666351e-03 1.799108535051345825e-01 7.351937144994735718e-02 1.817602068185806274e-01 1.947197020053863525e-01 1.351567655801773071e-01 -3.554621338844299316e-02 5.435588955879211426e-02 4.162286967039108276e-02 9.310247376561164856e-03 -1.919481158256530762e-01 4.607904702425003052e-02
-2.100287526845932007e-01 8.729264885187149048e-02 5.528121814131736755e-02 -8.844421803951263428e-02 -2.901002392172813416e-02 9.154035151004791260e-02 -2.163309454917907715e-01 1.668654531240463257e-01 -1.163077875971794128e-01 4.078564345836639404e-01 1.471384614706039429e-01 8.628772944211959839e-02 -6.769841909408569336e-02 -4.758308082818984985e-02 -3.093209266662597656e-01 -1.167351230978965759e-01 -3.698849678039550781e-01 -1.441812366247177124e-01 -3.239519894123077393e-01 -5.973028391599655151e-02 2.368227839469909668e-01 -9.600444138050079346e-02 -1.642843186855316162e-01 2.690080925822257996e-02 1.075582280755043030e-01 1.242232248187065125e-01 1.211455091834068298e-01 3.081615567207336426e-01 7.038388401269912720e-03 -1.488371938467025757e-01 -6.972384452819824219e-02 7.461892813444137573e-02
7.527038455009460449e-02 -1.844318509101867676e-01 -2.071481756865978241e-02 -9.919974207878112793e-02 9.787844121456146240e-02 -1.380863040685653687e-01 -2.049841731786727905e-01 2.151621580123901367e-01 -7.975271344184875488e-02 1.781976968050003052e-01 2.429189234972000122e-01 -2.360823601484298706e-01 1.891184598207473755e-01 -3.193103894591331482e-02 -1.032503042370080948e-02 1.537741571664810181e-01 -1.972012817859649658e-01 -1.599836945533752441e-01 -3.162450790405273438e-01 1.051352918148040771e-01 1.917127333581447601e-02 6.795884668827056885e-02 2.077915892004966736e-02 3.151858747005462646e-01 7.794461678713560104e-03 9.808215312659740448e-03 6.151060760021209717e-02 1.065850928425788879e-01 -2.070682644844055176e-01 9.090753644704818726e-02 4.990474581718444824e-01 1.545713245868682861e-01
1.746581494808197021e-01 -7.668003439903259277e-02 3.643870726227760315e-02 -8.080752938985824585e-02 1.859668083488941193e-02 -1.617870181798934937e-01 3.079801611602306366e-02 4.791798293590545654e-01 -1.400934755802154541e-01 -1.628655125387012959e-03 -8.384103327989578247e-02 -1.257325112819671631e-01 1.888744235038757324e-01 -1.794821768999099731e-02 -1.968872249126434326e-01 1.158133819699287415e-01 -2.001442909240722656e-01 1.714711263775825500e-02 -1.101710721850395203e-01 -3.908490538597106934e-01 9.511034935712814331e-03 6.573815643787384033e-02 7.655387371778488159e-02 1.007865071296691895e-01 5.175403133034706116e-02 2.603528201580047607e-01 4.556150175631046295e-03 -1.642097905278205872e-02 -1.841300278902053833e-01 -2.141803875565528870e-02 1.830051690340042114e-01 4.513819515705108643e-01
3.748781383037567139e-01 -1.618860214948654175e-01 -6.521380692720413208e-02 2.041196227073669434e-01 8.117776364088058472e-02 -3.855342417955398560e-02 -1.760294437408447266e-01 1.647894680500030518e-01 1.803303062915802002e-01 9.364908188581466675e-02 -1.016819756478071213e-02 -1.205781660974025726e-02 1.744130402803421021e-01 -1.236885190010070801e-01 -2.042515128850936890e-01 4.368574172258377075e-02 -3.509477376937866211e-01 1.420955657958984375e-01 -4.490599781274795532e-02 -9.621553122997283936e-02 -6.106933578848838806e-03 8.253068476915359497e-02 2.997357249259948730e-01 2.364411205053329468e-02 1.392175555229187012e-01 -6.946846842765808105e-02 3.207649886608123779e-01 2.708915248513221741e-02 8.567459136247634888e-02 4.217205643653869629e-01 8.826686441898345947e-02 1.324774771928787231e-01
[truncated: 3,265,222 more chars]
