# Supplementary material for: The Language of Innovation
Source: PLoS One. 2020 Apr 30;15(4):e0230107. doi: 10.1371/journal.pone.0230107 (PMC7194493; doi:10.1371/journal.pone.0230107)
Supplement: S20 File — (GZ) [file pone.0230107.s020.tar.gz › 1998-2002/V2Run_3_VS_4500_embeddings1998-2002ED32.txt]

-1.118870154023170471e-01 -2.409883588552474976e-02 1.138576567173004150e-01 1.700762808322906494e-01 -9.313920885324478149e-02 2.448451817035675049e-01 -1.624791771173477173e-01 -8.841545134782791138e-02 -9.097964316606521606e-02 -9.576253592967987061e-02 2.466039732098579407e-02 2.254253253340721130e-02 1.609745025634765625e-01 -1.546210795640945435e-01 1.730608493089675903e-01 3.933620750904083252e-01 6.876473873853683472e-02 -7.245568931102752686e-02 1.519902944564819336e-01 -4.965230822563171387e-02 -2.817663848400115967e-01 -3.953937888145446777e-01 2.356559038162231445e-01 -1.426706612110137939e-01 -2.874872386455535889e-01 7.321131229400634766e-02 -2.660287916660308838e-01 4.380636382848024368e-03 -1.795414686203002930e-01 -8.457975834608078003e-02 2.046737968921661377e-01 -4.313056543469429016e-02
1.339923441410064697e-01 -7.253050804138183594e-02 4.073173552751541138e-02 1.423347443342208862e-01 5.163238942623138428e-02 1.770891398191452026e-01 -1.809437721967697144e-01 -3.023318387567996979e-02 -1.472422480583190918e-01 3.467574343085289001e-02 1.561431437730789185e-01 -3.095541596412658691e-01 1.890985071659088135e-01 -3.128014877438545227e-02 -7.671664655208587646e-02 -1.991180516779422760e-02 1.287372708320617676e-01 -2.378723584115505219e-02 -2.058665156364440918e-01 -5.579535663127899170e-02 -3.123222589492797852e-01 -2.334815859794616699e-01 3.580764830112457275e-01 -1.406199783086776733e-01 -2.444075196981430054e-01 -3.425092697143554688e-01 -2.937780916690826416e-01 1.022163107991218567e-01 6.794406473636627197e-02 -3.532501682639122009e-02 7.107301056385040283e-02 -2.316855788230895996e-01
1.149287563748657703e-03 -1.329922974109649658e-01 -5.320152640342712402e-02 -4.561262205243110657e-02 1.129440739750862122e-01 4.263347983360290527e-01 -2.664995491504669189e-01 1.893107034265995026e-02 -4.299562796950340271e-02 1.774798631668090820e-01 2.215991318225860596e-01 -7.822360843420028687e-03 2.569778561592102051e-01 -2.006225883960723877e-01 1.062224060297012329e-01 3.455883124843239784e-03 -1.005371734499931335e-01 1.173180490732192993e-01 3.296159505844116211e-01 -2.566989958286285400e-01 -1.702738553285598755e-01 -3.555212914943695068e-02 2.562581300735473633e-01 -1.291829496622085571e-01 -2.854151129722595215e-01 -1.834143884479999542e-02 -1.586939394474029541e-01 2.476243525743484497e-01 -9.919941425323486328e-03 -7.727332413196563721e-02 -1.083264127373695374e-01 -1.194808259606361389e-01
-3.636110946536064148e-02 -5.268607288599014282e-02 1.591366678476333618e-01 -2.796687185764312744e-01 8.811388164758682251e-02 3.377121090888977051e-01 -1.916138380765914917e-01 1.218208894133567810e-01 -1.633341163396835327e-01 3.851871937513351440e-02 -2.195289731025695801e-02 -1.480512879788875580e-02 3.792871162295341492e-02 -1.243830919265747070e-01 -9.747895598411560059e-02 1.350043118000030518e-01 2.431486099958419800e-01 9.052094817161560059e-02 -2.130714356899261475e-01 3.800286678597331047e-03 5.747855454683303833e-02 -1.311198025941848755e-01 1.214181110262870789e-01 -9.182917326688766479e-02 -3.195201456546783447e-01 2.089238017797470093e-01 -1.091586202383041382e-01 1.768378913402557373e-01 -3.856946229934692383e-01 -1.985096037387847900e-01 1.939865648746490479e-01 2.727001011371612549e-01
2.088217437267303467e-02 -1.919663697481155396e-01 2.595977485179901123e-01 -9.682644903659820557e-02 2.526950240135192871e-01 2.308184653520584106e-01 6.293202191591262817e-02 1.012638956308364868e-01 -1.381884980946779251e-02 -7.412512600421905518e-02 1.457869168370962143e-02 3.286336734890937805e-02 9.565632790327072144e-02 -2.833769619464874268e-01 4.715845733880996704e-02 2.851443290710449219e-01 2.012833505868911743e-01 -2.583483457565307617e-01 9.173277020454406738e-02 1.135774180293083191e-01 -8.485224843025207520e-02 -9.959918260574340820e-02 2.547516822814941406e-01 -2.231573909521102905e-01 -2.029490768909454346e-01 -3.806326072663068771e-03 -7.027623057365417480e-02 2.181397080421447754e-01 -2.471554577350616455e-01 -1.201500669121742249e-01 9.692738205194473267e-02 -3.682439327239990234e-01
2.851146161556243896e-01 -1.525011658668518066e-01 6.622969359159469604e-02 -7.702851295471191406e-02 3.940990567207336426e-01 2.309499680995941162e-01 -5.820371955633163452e-02 -1.764100193977355957e-01 -1.874105930328369141e-01 -1.037233993411064148e-01 2.948370277881622314e-01 1.225875131785869598e-02 1.516028940677642822e-01 -3.154292106628417969e-01 -9.675937145948410034e-02 -1.442694664001464844e-01 4.587128385901451111e-02 4.127695411443710327e-02 2.712907493114471436e-01 -1.936734654009342194e-02 3.864379972219467163e-02 -1.523356735706329346e-01 1.359369009733200073e-01 -2.079863697290420532e-01 -1.657541096210479736e-01 -1.492372602224349976e-01 9.101372212171554565e-02 1.852669715881347656e-01 -1.102657094597816467e-01 -2.286897152662277222e-01 1.363653540611267090e-01 -1.293556243181228638e-01
-2.426284551620483398e-02 -9.952819347381591797e-02 1.953413709998130798e-02 1.666194014251232147e-02 2.022556215524673462e-01 4.059784696437418461e-04 -1.372995227575302124e-01 8.391782641410827637e-02 1.012060195207595825e-01 -1.457408517599105835e-01 6.340996176004409790e-02 -7.102509588003158569e-02 3.113025240600109100e-02 -1.484214812517166138e-01 1.852568797767162323e-02 -9.353450499475002289e-03 -1.900037750601768494e-02 -9.938615560531616211e-02 2.958161830902099609e-01 -9.423531591892242432e-02 9.002252668142318726e-02 -1.289036870002746582e-01 4.330562055110931396e-01 -2.045557945966720581e-01 -3.907678425312042236e-01 -2.083128392696380615e-01 -1.254208385944366455e-01 2.384925633668899536e-01 -3.472555279731750488e-01 -3.087829351425170898e-01 1.004562452435493469e-01 -5.112092941999435425e-02
6.628972291946411133e-02 -1.483498662710189819e-01 1.746384501457214355e-01 2.546811997890472412e-01 2.201496213674545288e-01 3.291196823120117188e-01 -1.649485342204570770e-02 -2.315152734518051147e-01 4.936105012893676758e-02 1.048388108611106873e-01 -9.861483424901962280e-02 4.572715237736701965e-02 5.987553158774971962e-04 -3.265627026557922363e-01 1.535096615552902222e-01 2.096955180168151855e-01 1.044548377394676208e-01 -1.151907965540885925e-01 1.105537563562393188e-01 4.563752189278602600e-02 4.063517600297927856e-02 -1.940692216157913208e-01 1.681374013423919678e-01 -3.015027008950710297e-02 -4.184753298759460449e-01 -3.213971480727195740e-02 -1.200654804706573486e-01 2.457593381404876709e-01 -9.254390746355056763e-02 -2.737566530704498291e-01 1.585775017738342285e-01 -3.944045677781105042e-02
3.295767679810523987e-02 8.378186821937561035e-02 1.789053343236446381e-02 1.541123390197753906e-01 1.512082014232873917e-02 4.852896630764007568e-01 5.946093797683715820e-02 -1.701177805662155151e-01 -1.415465474128723145e-01 6.011943519115447998e-02 2.761468291282653809e-01 2.804601565003395081e-02 1.127642616629600525e-01 -2.479294389486312866e-01 -1.898575946688652039e-02 -1.268426179885864258e-01 -6.576870381832122803e-02 -5.214400589466094971e-02 2.588868141174316406e-01 4.892030358314514160e-02 -2.445418387651443481e-02 -1.276074647903442383e-01 3.743270039558410645e-01 -1.524659395217895508e-01 -1.895416676998138428e-01 5.184254422783851624e-02 -1.127889081835746765e-01 -7.897215336561203003e-02 -1.632070094347000122e-01 -3.094769120216369629e-01 1.734543740749359131e-01 -2.037318795919418335e-01
-2.385932579636573792e-02 -1.218218579888343811e-01 1.020248830318450928e-01 1.049742475152015686e-01 2.824728190898895264e-01 1.639668792486190796e-01 -1.727789640426635742e-01 1.233569309115409851e-01 -3.822561502456665039e-01 2.502299472689628601e-02 8.784349262714385986e-02 -1.427499651908874512e-01 4.530826210975646973e-02 -2.189631909132003784e-01 -6.199466437101364136e-02 1.771739125251770020e-01 -1.676479578018188477e-01 1.496521532535552979e-01 1.336622685194015503e-01 -5.575010553002357483e-02 -2.450299263000488281e-01 -1.610590815544128418e-01 3.818369507789611816e-01 -9.764035791158676147e-02 -3.083858191967010498e-01 -1.622628569602966309e-01 -3.235417976975440979e-02 -4.346414655447006226e-02 -5.805666372179985046e-02 -2.702105939388275146e-01 1.840296760201454163e-02 1.935625076293945312e-01
-7.825939357280731201e-02 -1.177389845252037048e-01 -1.958622485399246216e-01 -2.419980168342590332e-01 -2.751235067844390869e-01 1.024360731244087219e-01 -2.389528304338455200e-01 -1.603683382272720337e-01 -2.076784670352935791e-01 9.151764959096908569e-02 -2.530399337410926819e-02 -1.279863715171813965e-01 -1.074487995356321335e-02 -1.611769497394561768e-01 6.408910453319549561e-02 1.059791743755340576e-01 2.327900230884552002e-01 -1.469864398241043091e-01 -3.758941590785980225e-02 -1.082159802317619324e-01 -4.481402412056922913e-02 -1.262183934450149536e-01 3.498456180095672607e-01 -2.250840514898300171e-01 -1.861351132392883301e-01 6.477055698633193970e-02 -1.762756258249282837e-01 1.298859566450119019e-01 -2.538369894027709961e-01 -1.930148452520370483e-01 3.663113415241241455e-01 3.943984583020210266e-02
-9.709239006042480469e-02 -5.821041017770767212e-02 1.261419504880905151e-01 8.140099793672561646e-02 3.684221506118774414e-01 2.408541589975357056e-01 -3.097777441143989563e-02 -2.146345824003219604e-01 -9.559252858161926270e-02 1.010757312178611755e-01 1.003477647900581360e-01 -6.626304984092712402e-02 2.307861596345901489e-01 -8.565291017293930054e-02 5.553819239139556885e-02 1.628269106149673462e-01 2.585195377469062805e-02 2.467224001884460449e-02 2.792278528213500977e-01 -7.169654965400695801e-02 6.740594655275344849e-02 4.252027347683906555e-02 2.502351999282836914e-01 -1.987330615520477295e-01 -2.613879144191741943e-01 -1.210196763277053833e-01 -5.014285817742347717e-02 3.213618993759155273e-01 -3.090686798095703125e-01 -1.927299350500106812e-01 2.366244941949844360e-01 -1.720371544361114502e-01
-2.960827760398387909e-02 -1.109257936477661133e-01 -3.733644634485244751e-02 2.152604460716247559e-01 -7.813642174005508423e-02 1.598859280347824097e-01 -3.459842801094055176e-01 -2.046379745006561279e-01 -9.905539453029632568e-02 5.986834689974784851e-02 1.583752930164337158e-01 1.768822818994522095e-01 1.597428768873214722e-01 -3.621725142002105713e-01 -1.884090453386306763e-01 1.474424749612808228e-01 1.834148317575454712e-01 9.121879935264587402e-02 2.726258337497711182e-01 -1.552417576313018799e-01 -1.168202832341194153e-01 -2.425043843686580658e-02 2.181754112243652344e-01 -1.894551515579223633e-01 -1.586301475763320923e-01 -1.959178000688552856e-01 1.446527708321809769e-02 1.428088396787643433e-01 -1.553530991077423096e-01 -2.509443461894989014e-01 1.809014528989791870e-01 -1.415890604257583618e-01
-1.385097950696945190e-01 3.449515625834465027e-02 1.994006037712097168e-01 1.986140012741088867e-01 2.429503798484802246e-01 2.288882881402969360e-01 3.163313493132591248e-02 -4.254973027855157852e-03 -4.024525582790374756e-01 1.424686610698699951e-01 -1.625979244709014893e-01 -2.650758624076843262e-01 2.822917401790618896e-01 -2.965095341205596924e-01 4.805914685130119324e-02 5.498087778687477112e-02 3.277334198355674744e-02 1.185112446546554565e-01 4.928815178573131561e-04 -1.615984141826629639e-01 -2.122204750776290894e-01 -7.523249089717864990e-02 1.779663860797882080e-01 -8.007077127695083618e-02 -2.774141132831573486e-01 -5.566963925957679749e-02 -3.448910638689994812e-02 1.994502544403076172e-01 -1.260432600975036621e-01 -1.139541789889335632e-01 5.903224647045135498e-02 -2.295136749744415283e-01
4.736084491014480591e-02 -2.955601923167705536e-02 -3.646158427000045776e-02 4.063966572284698486e-01 3.757202923297882080e-01 2.621761560440063477e-01 -3.367776870727539062e-01 4.611857980489730835e-02 -2.142233699560165405e-01 -8.128428459167480469e-02 -7.813832908868789673e-02 -1.066245883703231812e-01 8.501747250556945801e-02 3.061001002788543701e-02 7.536070048809051514e-02 8.177341520786285400e-02 1.117721498012542725e-01 -4.727925732731819153e-02 -1.863261014223098755e-01 -2.956222295761108398e-01 1.079575438052415848e-02 -2.866129875183105469e-01 3.427078574895858765e-02 4.865513741970062256e-02 -2.479137182235717773e-01 -5.843015387654304504e-02 -1.751932054758071899e-01 -6.966331601142883301e-02 -7.856815308332443237e-02 -2.541973888874053955e-01 3.116480074822902679e-03 -1.434570252895355225e-01
-1.360898017883300781e-01 6.982108950614929199e-02 6.537047028541564941e-02 -2.236597836017608643e-01 -9.245219081640243530e-02 1.767594218254089355e-01 -1.080180611461400986e-02 -2.383644282817840576e-01 -2.326981872320175171e-01 1.904362589120864868e-01 8.703667670488357544e-02 -4.435600712895393372e-02 -1.941412314772605896e-02 -1.680176705121994019e-01 3.062342107295989990e-01 -2.796039171516895294e-02 2.591311335563659668e-01 -2.381615936756134033e-01 -7.999169826507568359e-02 1.619284600019454956e-02 6.896527856588363647e-02 -3.461778163909912109e-01 3.122065663337707520e-01 -1.204733699560165405e-01 -1.748845577239990234e-01 -1.780792921781539917e-01 -1.399305015802383423e-01 1.000787597149610519e-02 -7.662639021873474121e-02 -3.166298866271972656e-01 2.048062086105346680e-01 7.276460528373718262e-02
2.898398339748382568e-01 -8.659072965383529663e-02 1.490105837583541870e-01 -3.501907736063003540e-02 2.918491065502166748e-01 1.120650321245193481e-01 -1.345690786838531494e-01 -1.343060284852981567e-01 4.704337043222039938e-04 1.858479082584381104e-01 -1.736664958298206329e-02 -5.444368347525596619e-02 1.749756932258605957e-01 -2.048109918832778931e-01 6.749314069747924805e-02 8.011745661497116089e-02 -5.695077590644359589e-03 -1.128796711564064026e-01 1.955092996358871460e-01 9.265711903572082520e-02 -1.306482404470443726e-01 -9.601096808910369873e-02 3.646586537361145020e-01 -3.123576939105987549e-01 -3.425470739603042603e-02 5.573099479079246521e-02 -2.132481932640075684e-01 2.807074487209320068e-01 -2.769910991191864014e-01 -2.734822332859039307e-01 1.032013446092605591e-01 -1.506911218166351318e-01
1.694616228342056274e-01 -1.686837077140808105e-01 -1.496044220402836800e-03 8.265991508960723877e-02 2.511322498321533203e-01 1.225840970873832703e-01 -1.538933515548706055e-01 -3.940220922231674194e-02 -1.126781944185495377e-02 1.109643490053713322e-03 -5.644272640347480774e-02 1.276726275682449341e-01 1.831862032413482666e-01 -8.456306904554367065e-02 1.377398818731307983e-01 2.834272682666778564e-01 1.866359412670135498e-01 -1.105229333043098450e-01 1.491455286741256714e-01 1.537313163280487061e-01 1.639766842126846313e-01 -9.524733573198318481e-02 2.282013744115829468e-01 -4.335655272006988525e-01 -2.889782786369323730e-01 6.297446787357330322e-02 -6.404156237840652466e-02 2.558715939521789551e-01 -6.375440210103988647e-02 -2.450609058141708374e-01 1.366510838270187378e-01 -2.534912824630737305e-01
-1.353630274534225464e-01 2.555483765900135040e-02 5.139964818954467773e-02 -1.439952701330184937e-01 2.474647909402847290e-01 2.786116003990173340e-01 -7.426340132951736450e-02 2.863886654376983643e-01 -1.019753515720367432e-01 -4.318657517433166504e-02 1.753380000591278076e-01 -1.002621725201606750e-01 4.922170192003250122e-02 -9.180159308016300201e-03 -1.124286875128746033e-01 -2.234294712543487549e-01 -7.438747584819793701e-02 -4.204327985644340515e-02 1.491522639989852905e-01 -1.743837743997573853e-01 1.662330925464630127e-01 -4.117652475833892822e-01 3.052398264408111572e-01 -1.138641014695167542e-01 -3.642567619681358337e-02 3.078126907348632812e-02 -2.429484389722347260e-02 -1.026365384459495544e-01 -1.478385478258132935e-01 -2.802574820816516876e-02 3.560225963592529297e-01 -2.950460314750671387e-01
-2.240905910730361938e-02 -7.995548844337463379e-02 1.071326211094856262e-01 3.768586367368698120e-02 1.427106112241744995e-01 3.031510412693023682e-01 -2.502295672893524170e-01 -2.781891264021396637e-02 -9.127921611070632935e-02 -4.060463979840278625e-02 -4.179880023002624512e-02 -1.257015578448772430e-02 2.800805270671844482e-01 -1.360065340995788574e-01 3.482457622885704041e-02 1.400560289621353149e-01 8.434485644102096558e-02 -1.149885356426239014e-01 4.681572914123535156e-01 7.429429888725280762e-02 1.649701744318008423e-01 1.951017044484615326e-02 3.116438388824462891e-01 -1.634291112422943115e-01 -2.060534954071044922e-01 -9.972500801086425781e-02 6.660510553047060966e-04 2.045923471450805664e-01 -4.060728847980499268e-01 -9.969732165336608887e-02 4.811893776059150696e-02 -8.383785933256149292e-02
9.817422926425933838e-02 -4.607805237174034119e-02 1.411875635385513306e-01 1.281298846006393433e-01 3.043735623359680176e-01 3.147391676902770996e-01 -1.615619212388992310e-01 -1.305575668811798096e-01 -2.304283976554870605e-01 1.059926152229309082e-01 1.022685766220092773e-01 1.506604999303817749e-01 4.228194430470466614e-02 -1.340160667896270752e-01 5.844105035066604614e-02 1.697848737239837646e-01 -8.928779512643814087e-02 -1.241476535797119141e-01 1.995388865470886230e-01 7.124328613281250000e-02 1.486727893352508545e-01 -2.188990861177444458e-01 3.471298813819885254e-01 -1.466374099254608154e-01 -1.981093436479568481e-01 -1.985944807529449463e-01 -1.033168584108352661e-01 1.985905468463897705e-01 -2.346034497022628784e-01 -1.985200643539428711e-01 1.233993768692016602e-01 -2.208665013313293457e-01
-1.772682368755340576e-01 -2.147212252020835876e-02 -1.845480948686599731e-01 -1.007776334881782532e-01 4.717989359050989151e-03 2.122089564800262451e-01 -1.533696651458740234e-01 -1.758769899606704712e-01 -1.624729335308074951e-01 6.080263108015060425e-02 -1.272784471511840820e-01 8.549389988183975220e-02 -1.231581941246986389e-01 2.257760241627693176e-02 1.239764988422393799e-01 9.458428621292114258e-02 2.095711976289749146e-01 -1.728726550936698914e-03 -2.342586070299148560e-01 -8.241746574640274048e-02 -2.007316797971725464e-01 -3.238303959369659424e-01 2.130786031484603882e-01 -2.400223016738891602e-01 -1.676570475101470947e-01 1.768198609352111816e-01 -2.661816775798797607e-01 1.357000023126602173e-01 -2.307603508234024048e-01 -2.776186764240264893e-01 2.953807413578033447e-01 1.039929911494255066e-01
2.235264517366886139e-02 -1.710434108972549438e-01 -3.449643030762672424e-02 -1.888789609074592590e-02 -9.273196011781692505e-02 2.417954951524734497e-01 -3.286198377609252930e-01 -1.135031413286924362e-02 -1.321054548025131226e-01 -4.486631974577903748e-02 -5.661472678184509277e-02 -2.139815390110015869e-01 -1.710522174835205078e-02 -1.080936416983604431e-01 2.779843509197235107e-01 2.124534249305725098e-01 2.955504059791564941e-01 -3.339589340612292290e-03 -1.753993332386016846e-01 9.288936853408813477e-02 -1.368345320224761963e-01 -2.491299211978912354e-01 1.194064393639564514e-01 -1.264146715402603149e-01 -2.357529848814010620e-01 1.215268820524215698e-01 -4.872120451182126999e-03 5.689248442649841309e-02 -3.400494754314422607e-01 -3.412620723247528076e-01 1.952125877141952515e-01 9.525966644287109375e-02
7.438191026449203491e-02 -4.789171274751424789e-03 6.662665307521820068e-02 1.105501800775527954e-01 3.433257341384887695e-01 3.045755028724670410e-01 2.452067099511623383e-02 -2.667813189327716827e-02 -3.005741238594055176e-01 1.074884235858917236e-01 -1.909995451569557190e-02 -3.724142313003540039e-01 2.936134040355682373e-01 -3.104667961597442627e-01 -2.123086946085095406e-03 5.378303676843643188e-02 1.141852587461471558e-01 -1.256899237632751465e-01 -8.314372040331363678e-03 -1.040007099509239197e-01 -3.921525925397872925e-02 -1.316605061292648315e-01 -8.007092028856277466e-02 1.133485361933708191e-01 -3.450937196612358093e-02 -1.699538975954055786e-01 -3.151969611644744873e-01 2.168089747428894043e-01 -7.920996099710464478e-02 -2.758194208145141602e-01 4.608807712793350220e-02 -2.495068125426769257e-02
-4.162959754467010498e-02 3.889232128858566284e-02 -1.461010277271270752e-01 -9.852940589189529419e-02 8.887919783592224121e-02 3.508887887001037598e-01 -6.457244604825973511e-02 -5.150035396218299866e-02 2.178492248058319092e-01 5.985296517610549927e-02 1.072962135076522827e-01 -4.860360175371170044e-02 2.418276071548461914e-01 -8.592575788497924805e-02 -3.886549547314643860e-02 9.078424423933029175e-02 -2.554897367954254150e-01 -7.784055918455123901e-02 1.097402200102806091e-01 -3.514822125434875488e-01 9.685682132840156555e-03 -1.087140068411827087e-01 1.789398044347763062e-01 -1.460530012845993042e-01 -1.511861681938171387e-01 -2.493040114641189575e-01 7.137557864189147949e-02 2.747928798198699951e-01 -3.957628309726715088e-01 -2.217454612255096436e-01 1.101735532283782959e-01 -1.777409911155700684e-01
-8.344556391239166260e-02 -5.898051708936691284e-02 -1.399991381913423538e-02 1.455212384462356567e-01 2.791602611541748047e-01 1.285907626152038574e-01 -1.297137886285781860e-01 -1.845060437917709351e-01 -1.045956909656524658e-01 7.214277237653732300e-02 4.026872664690017700e-02 -2.264177650213241577e-01 2.769920527935028076e-01 5.126141011714935303e-03 5.350914224982261658e-02 -3.176148831844329834e-01 3.228462487459182739e-02 -2.901489287614822388e-02 3.389235585927963257e-02 -1.941472589969635010e-01 7.981964386999607086e-03 -1.732726097106933594e-01 1.878197938203811646e-01 -1.850837171077728271e-01 -2.062532603740692139e-01 2.773670852184295654e-01 1.297600567340850830e-01 -4.626918584108352661e-02 -1.012407615780830383e-02 -4.009533226490020752e-01 3.418661355972290039e-01 -1.295826882123947144e-01
1.171915754675865173e-01 -1.458964347839355469e-01 -7.014067843556404114e-03 4.106155782938003540e-02 2.308870106935501099e-01 2.852957844734191895e-01 -1.754730492830276489e-01 -3.948443755507469177e-02 -1.139092817902565002e-01 1.758556962013244629e-01 -8.595847338438034058e-02 6.383112072944641113e-02 2.001528739929199219e-01 -3.745485097169876099e-02 -8.486427366733551025e-02 5.753141362220048904e-03 -8.795790374279022217e-03 -4.733320698142051697e-02 1.289935410022735596e-01 9.099209308624267578e-02 -4.373517259955406189e-02 -2.166328430175781250e-01 2.473243325948715210e-01 -1.032335832715034485e-01 -3.086056411266326904e-01 -2.194276750087738037e-01 -1.300033181905746460e-01 2.791016995906829834e-01 -2.831295430660247803e-01 -8.078513294458389282e-02 3.924404084682464600e-01 -2.556201815605163574e-01
9.446422755718231201e-02 -8.730675280094146729e-02 -1.600855439901351929e-01 2.418726235628128052e-01 1.583051383495330811e-01 2.446495741605758667e-01 -1.233749464154243469e-01 -2.704959362745285034e-02 -3.721598386764526367e-01 8.154492825269699097e-02 4.182360693812370300e-02 -2.598873972892761230e-01 1.282978802919387817e-01 2.004243992269039154e-02 2.033025585114955902e-02 6.578230857849121094e-02 -7.387083023786544800e-02 -1.955514997243881226e-01 -1.962581649422645569e-02 -3.651311695575714111e-01 1.048819273710250854e-01 -2.867724001407623291e-01 3.244935870170593262e-01 -2.686150968074798584e-01 -1.782051473855972290e-01 -1.496179103851318359e-01 -8.639637380838394165e-02 -1.138508245348930359e-01 -4.667942225933074951e-02 -6.662960350513458252e-02 -1.392816603183746338e-01 -1.171864122152328491e-01
-8.619683235883712769e-02 -3.453517705202102661e-02 2.333751134574413300e-02 7.794030476361513138e-03 -4.540770873427391052e-02 5.287208408117294312e-02 -1.023481488227844238e-01 4.156251624226570129e-02 -3.070012331008911133e-01 7.502995431423187256e-02 3.084648847579956055e-01 -3.167001605033874512e-01 -1.351116225123405457e-02 -1.048997864127159119e-01 -8.512632548809051514e-02 9.135771542787551880e-02 3.422488570213317871e-01 2.089470475912094116e-01 -5.425189062952995300e-02 6.189733371138572693e-02 1.885008364915847778e-01 -6.961046159267425537e-02 2.974840253591537476e-02 -2.684932053089141846e-01 -1.929510086774826050e-01 3.676728308200836182e-01 -3.072485625743865967e-01 1.566396653652191162e-01 -2.138687223196029663e-01 -1.765637993812561035e-01 -3.287029266357421875e-02 3.658624365925788879e-02
1.128189358860254288e-02 7.507828623056411743e-02 7.362841069698333740e-02 5.511982738971710205e-02 5.560016259551048279e-02 1.136577054858207703e-01 -1.485163420438766479e-01 -7.159234583377838135e-02 -1.144783571362495422e-01 -7.186010479927062988e-02 -1.117548570036888123e-01 1.347253769636154175e-01 2.050427049398422241e-01 -1.573250889778137207e-01 6.025128811597824097e-02 3.187576830387115479e-01 -7.006425410509109497e-02 -4.149233549833297729e-02 3.040839135646820068e-01 -3.963096141815185547e-01 1.352721750736236572e-01 -2.219676598906517029e-02 3.183863162994384766e-01 -1.210090816020965576e-01 -1.884981542825698853e-01 -1.382742524147033691e-01 -1.241785064339637756e-01 3.228365480899810791e-01 -2.223298698663711548e-01 -3.259475529193878174e-01 2.655901573598384857e-02 2.996217692270874977e-03
-1.080734059214591980e-01 -2.132659703493118286e-01 2.448990708217024803e-03 -1.079374253749847412e-01 2.772196233272552490e-01 2.154467254877090454e-01 -9.831285476684570312e-02 -2.629130780696868896e-01 -1.528901010751724243e-01 1.267010122537612915e-01 3.309516608715057373e-02 7.757534831762313843e-02 -6.391822546720504761e-02 -4.441854953765869141e-01 -1.243056505918502808e-01 1.553779747337102890e-02 5.599947273731231689e-02 4.776611179113388062e-02 2.808370888233184814e-01 -1.802387535572052002e-01 2.478779852390289307e-02 -3.612530529499053955e-01 2.823179364204406738e-01 -1.045537143945693970e-01 -1.263021677732467651e-01 -4.014331474900245667e-02 -8.643154054880142212e-02 3.001444600522518158e-02 -1.557935327291488647e-01 -1.861053854227066040e-01 1.308712176978588104e-02 -2.048511356115341187e-01
-5.919231474399566650e-02 -4.757085070013999939e-02 1.005716845393180847e-01 2.044979333877563477e-01 1.898288875818252563e-01 3.357014954090118408e-01 -2.818137034773826599e-02 1.338954418897628784e-01 4.601938650012016296e-02 -5.414522439241409302e-02 -1.414148951880633831e-03 1.508852392435073853e-01 1.092389076948165894e-01 -1.537498682737350464e-01 6.812217086553573608e-02 1.859505623579025269e-01 1.252517998218536377e-01 1.021565943956375122e-01 1.328063160181045532e-01 -4.258953928947448730e-01 6.926257163286209106e-02 -1.365400198847055435e-02 3.722001016139984131e-01 -4.242429137229919434e-02 -2.164605855941772461e-01 -1.487374901771545410e-01 -1.436528414487838745e-01 1.103780642151832581e-01 -3.274739384651184082e-01 -1.691352277994155884e-01 2.290440797805786133e-01 1.080229356884956360e-01
3.661266341805458069e-02 -9.326163679361343384e-02 6.276910193264484406e-03 3.259325399994850159e-02 3.454264700412750244e-01 2.261622548103332520e-01 -3.427297174930572510e-01 6.220312789082527161e-02 -1.062399819493293762e-01 -4.361549764871597290e-02 -1.154415607452392578e-01 -1.885916441679000854e-01 1.356360763311386108e-01 -2.118696458637714386e-03 -7.869362831115722656e-02 4.553015530109405518e-02 9.495835006237030029e-02 1.451347302645444870e-02 1.145579144358634949e-01 -1.876039952039718628e-01 -7.840695977210998535e-02 -1.841948181390762329e-01 2.204059213399887085e-01 -8.867672085762023926e-02 -4.248118996620178223e-01 7.979105412960052490e-02 -3.202256560325622559e-01 -2.187465876340866089e-01 1.543969064950942993e-01 -1.166484653949737549e-01 2.056233137845993042e-01 1.931101232767105103e-01
-6.659717112779617310e-02 6.032511126250028610e-03 -2.853578925132751465e-01 -1.614679098129272461e-01 9.022302925586700439e-02 1.465059369802474976e-01 -2.337077856063842773e-01 -1.498670428991317749e-01 -2.552150487899780273e-01 1.937666833400726318e-01 -7.356611639261245728e-02 -3.478231653571128845e-02 5.594426393508911133e-02 -1.553012728691101074e-01 2.224130481481552124e-01 2.919858088716864586e-03 2.375414222478866577e-01 -8.522243052721023560e-02 3.715818515047430992e-03 2.074697986245155334e-02 1.507234852761030197e-02 -2.233023345470428467e-01 1.099281683564186096e-01 -2.639241814613342285e-01 -2.823034226894378662e-01 -2.909068949520587921e-02 -2.515553832054138184e-01 -1.443280875682830811e-01 -2.450322806835174561e-01 -1.637280732393264771e-01 3.267043232917785645e-01 2.027745097875595093e-01
1.702347099781036377e-01 -5.833477480337023735e-04 -2.295713871717453003e-01 1.305525451898574829e-01 3.033998310565948486e-01 3.036821782588958740e-01 -9.590997546911239624e-02 1.062458264641463757e-03 -1.426453441381454468e-01 1.101700067520141602e-01 8.823560923337936401e-02 -4.893111437559127808e-02 1.568468958139419556e-01 -1.514135748147964478e-01 2.192502319812774658e-01 6.360026448965072632e-02 -7.220232486724853516e-02 -1.510562598705291748e-01 1.345399618148803711e-01 -1.779337674379348755e-01 -7.984759658575057983e-02 -5.061908438801765442e-02 3.014455735683441162e-01 1.498486995697021484e-01 -3.131710588932037354e-01 -3.769164532423019409e-02 1.761951893568038940e-01 2.455028742551803589e-01 -3.448755741119384766e-01 -6.181288138031959534e-02 2.235402017831802368e-01 4.350806772708892822e-02
1.798600144684314728e-02 -6.305141001939773560e-02 7.669144123792648315e-02 -2.171547710895538330e-01 -1.484463214874267578e-01 1.467054039239883423e-01 -7.063265144824981689e-02 -1.511701149865984917e-03 -1.818616092205047607e-01 -1.150817051529884338e-02 3.815374970436096191e-01 -1.719727665185928345e-01 8.253508061170578003e-02 -5.423565581440925598e-02 2.778174728155136108e-02 2.876286506652832031e-01 3.743100166320800781e-01 1.045467704534530640e-01 -2.909700274467468262e-01 -7.833217387087643147e-04 -1.241383850574493408e-01 -2.643525004386901855e-01 1.636881977319717407e-01 -1.473599970340728760e-01 -7.408145070075988770e-02 9.271056950092315674e-02 -1.249940991401672363e-01 -1.873242855072021484e-02 -2.128699719905853271e-01 -2.473880648612976074e-01 2.645139396190643311e-01 1.283074319362640381e-01
3.252297267317771912e-02 -1.551985591650009155e-01 1.186605468392372131e-01 1.798397153615951538e-01 2.990116775035858154e-01 2.267757207155227661e-01 -1.952480897307395935e-02 -2.345287948846817017e-01 -8.238722383975982666e-02 -6.922283023595809937e-02 -3.466854616999626160e-02 6.063376367092132568e-02 1.594289690256118774e-01 -4.634350165724754333e-02 1.035685315728187561e-01 -1.084993407130241394e-01 1.836737543344497681e-01 -4.321726784110069275e-02 1.713157147169113159e-01 1.279195845127105713e-01 -3.904565051198005676e-02 -1.443465948104858398e-01 3.609057664871215820e-01 -1.119732633233070374e-01 -2.780701518058776855e-01 -4.698530212044715881e-02 -1.268787384033203125e-01 3.560791313648223877e-01 -2.824638783931732178e-01 -2.412910461425781250e-01 1.423210352659225464e-01 -1.963157057762145996e-01
3.341963142156600952e-02 9.031913429498672485e-02 3.866934776306152344e-02 -1.519479602575302124e-01 1.388726979494094849e-01 -1.139660179615020752e-02 -3.136667981743812561e-02 -1.087504029273986816e-01 5.605267733335494995e-02 -1.687215268611907959e-01 -1.245675235986709595e-01 -2.433539181947708130e-01 2.506301999092102051e-01 -1.064552962779998779e-01 1.291962713003158569e-01 2.303124070167541504e-01 -2.749286964535713196e-02 5.806991085410118103e-02 -1.657873690128326416e-01 1.279166340827941895e-01 -3.404152020812034607e-02 -3.594840168952941895e-01 -1.421357691287994385e-01 -5.026367306709289551e-01 -4.052576422691345215e-01 -8.048909902572631836e-02 -9.605664759874343872e-02 -8.882870525121688843e-02 -1.568583548069000244e-01 -1.306324154138565063e-01 2.607868425548076630e-02 -4.791695624589920044e-02
-3.815751075744628906e-01 -2.232934683561325073e-01 2.585745230317115784e-02 2.343416027724742889e-02 1.648506969213485718e-01 2.133561521768569946e-01 1.207955460995435715e-02 1.523116230964660645e-01 1.185213029384613037e-01 -5.391899496316909790e-02 1.479709595441818237e-01 -3.228465020656585693e-01 2.738229334354400635e-01 -1.971207708120346069e-01 -1.461921781301498413e-01 -4.871012642979621887e-02 -3.265647962689399719e-02 7.890860736370086670e-02 -1.887070238590240479e-01 -2.058152705430984497e-01 2.025244981050491333e-01 -1.667737066745758057e-01 2.278659790754318237e-01 -1.711493879556655884e-01 -2.393829822540283203e-01 -1.855112016201019287e-01 -4.142817854881286621e-02 -2.145128138363361359e-02 -4.872157052159309387e-02 -3.062663376331329346e-01 -3.496086224913597107e-02 4.790160339325666428e-03
-5.287656188011169434e-02 1.126350313425064087e-01 5.124410241842269897e-02 8.749756962060928345e-02 -1.292534619569778442e-01 1.181865334510803223e-01 -5.379358306527137756e-02 1.001942679286003113e-01 -3.079462945461273193e-01 -1.391238253563642502e-02 1.849959492683410645e-01 -2.164028435945510864e-01 2.769963443279266357e-01 4.700391367077827454e-02 -3.430385887622833252e-01 2.110600322484970093e-01 6.556867808103561401e-02 -1.701210439205169678e-01 1.108411923050880432e-01 -1.598249524831771851e-01 1.062881648540496826e-01 -3.857694864273071289e-01 -2.172546088695526123e-02 -5.785913765430450439e-02 -3.711316883563995361e-01 1.994955241680145264e-01 -1.561798453330993652e-01 -1.345412898808717728e-02 -1.600323468446731567e-01 -2.056775540113449097e-01 8.529306203126907349e-02 3.298586234450340271e-02
-5.557128787040710449e-02 1.214354187250137329e-01 2.347266487777233124e-02 -1.331115514039993286e-01 -1.204669773578643799e-01 2.260556668043136597e-01 -4.655494913458824158e-02 -1.133009046316146851e-01 -2.288616001605987549e-01 -4.545444622635841370e-03 2.159014344215393066e-02 -1.066488698124885559e-01 1.067723557353019714e-01 -5.777671560645103455e-02 -2.125450177118182182e-03 1.615050882101058960e-01 3.483010530471801758e-01 9.440346062183380127e-02 -1.390404254198074341e-01 -9.377554990351200104e-03 -6.283668428659439087e-02 -1.613628864288330078e-01 1.187938675284385681e-01 -4.503180086612701416e-02 -3.887101411819458008e-01 2.047004997730255127e-01 -7.687604427337646484e-02 1.238999292254447937e-01 -4.351939260959625244e-01 -3.319219052791595459e-01 2.044115811586380005e-01 1.638022959232330322e-01
-1.402123272418975830e-01 -1.182924583554267883e-01 1.473722308874130249e-01 1.039892286062240601e-01 1.511761099100112915e-01 1.024995669722557068e-01 -2.593025378882884979e-02 7.429824769496917725e-02 -6.330719590187072754e-02 1.065031588077545166e-01 3.179952502250671387e-01 5.035269539803266525e-03 4.234887361526489258e-01 1.167315170168876648e-01 -3.998697921633720398e-02 2.032815665006637573e-01 -2.222911268472671509e-01 -2.090583592653274536e-01 -9.148994088172912598e-02 -1.525461524724960327e-01 -3.018425591289997101e-02 -3.353302478790283203e-01 2.806631103157997131e-02 -9.795334190130233765e-02 -3.771533071994781494e-01 2.615182697772979736e-01 -2.374160736799240112e-01 7.942225039005279541e-02 -8.875098079442977905e-02 -7.092927396297454834e-02 8.128179609775543213e-02 -2.343231625854969025e-02
1.092857643961906433e-01 -3.682705387473106384e-02 2.458393126726150513e-01 1.667756959795951843e-02 2.393822968006134033e-01 1.610504388809204102e-01 -1.398815214633941650e-01 1.915017217397689819e-01 1.136245504021644592e-01 -1.403160095214843750e-01 5.503219366073608398e-02 1.381012350320816040e-01 2.538414299488067627e-01 -1.932203620672225952e-01 1.909733563661575317e-01 1.436737626791000366e-01 1.648450829088687897e-02 -5.268666520714759827e-02 2.837782800197601318e-01 -1.523723006248474121e-01 5.889146402478218079e-02 -1.221463605761528015e-01 2.056135237216949463e-01 -2.587485313415527344e-01 -1.056349501013755798e-01 -1.986633539199829102e-01 7.967041432857513428e-02 2.070997953414916992e-01 -2.125578820705413818e-01 -2.960852384567260742e-01 3.191913068294525146e-01 -6.259141862392425537e-02
-3.652831539511680603e-02 -1.002671644091606140e-01 -9.169881232082843781e-03 2.186381071805953979e-01 1.862168312072753906e-01 1.821307241916656494e-01 -4.344866797327995300e-02 1.596912145614624023e-01 -2.096477597951889038e-01 1.429740339517593384e-01 2.027518153190612793e-01 -9.950378537178039551e-02 4.590067267417907715e-01 -1.654675006866455078e-01 -1.482985466718673706e-01 1.447425335645675659e-01 -2.963957563042640686e-02 8.714959025382995605e-02 1.126477047801017761e-01 -4.237624257802963257e-02 -1.844877551775425673e-04 -1.907666921615600586e-01 1.527474224567413330e-01 -4.144308567047119141e-01 -1.325533688068389893e-01 -7.218037545680999756e-02 -9.963676333427429199e-02 -1.152405440807342529e-01 1.659769266843795776e-01 -3.191154003143310547e-01 2.308880537748336792e-02 1.368785202503204346e-01
-1.224304065108299255e-01 4.281942918896675110e-02 4.945569112896919250e-02 1.007681488990783691e-01 1.263828873634338379e-01 1.332257688045501709e-01 -1.993419975042343140e-01 -2.064141184091567993e-01 -4.782265517860651016e-03 -1.263417601585388184e-01 3.478560745716094971e-01 -1.809016913175582886e-01 2.152609378099441528e-01 -7.843162864446640015e-02 -9.083880484104156494e-02 -1.429014950990676880e-01 -1.856160908937454224e-01 1.094992011785507202e-01 2.608241438865661621e-01 -1.297074854373931885e-01 9.709384292364120483e-02 -2.785292565822601318e-01 2.078907042741775513e-01 -1.060867831110954285e-01 -1.291631907224655151e-01 8.216353133320808411e-03 -1.153561398386955261e-01 -8.377851545810699463e-02 -1.134795993566513062e-01 -3.545472398400306702e-02 3.844735026359558105e-01 -3.630830645561218262e-01
-5.464784801006317139e-02 1.849547475576400757e-01 1.133192032575607300e-01 1.838515549898147583e-01 -4.150167573243379593e-03 2.765225432813167572e-02 -3.652028366923332214e-02 -1.869776695966720581e-01 -2.151854187250137329e-01 -1.289360877126455307e-02 2.043177932500839233e-01 2.651574276387691498e-02 -1.557120680809020996e-01 -1.362198591232299805e-01 1.262015551328659058e-01 1.427647769451141357e-01 3.022263646125793457e-01 -5.542625673115253448e-03 -7.864084094762802124e-02 -5.166448652744293213e-02 1.821259222924709320e-02 -2.635691761970520020e-01 1.410329192876815796e-01 -4.605282247066497803e-01 -1.782060265541076660e-01 5.624156445264816284e-03 6.281894445419311523e-02 -6.715249270200729370e-02 -4.403606057167053223e-01 -4.550970718264579773e-02 1.041810289025306702e-01 2.489313036203384399e-01
-1.739385724067687988e-01 -6.998341530561447144e-02 -1.679518632590770721e-02 3.394928574562072754e-01 3.625310361385345459e-01 2.899188399314880371e-01 -6.869275122880935669e-02 -5.005900189280509949e-02 -8.563800156116485596e-02 1.565357446670532227e-01 2.104894667863845825e-01 2.262497507035732269e-02 2.822308540344238281e-01 -7.739528268575668335e-02 5.516314879059791565e-02 1.279536783695220947e-01 -3.809165582060813904e-02 -2.320333011448383331e-02 5.723486095666885376e-02 -1.832759231328964233e-01 -3.199318945407867432e-01 -1.494712978601455688e-01 8.057044446468353271e-02 -1.652422696352005005e-01 -1.592137664556503296e-01 -6.255225837230682373e-02 -5.917518213391304016e-02 2.826051088050007820e-03 -2.124682515859603882e-01 -3.667584657669067383e-01 -1.625506281852722168e-01 9.322460740804672241e-02
-1.754960566759109497e-01 -5.922923609614372253e-02 -2.993877045810222626e-02 -1.780720427632331848e-02 8.258286118507385254e-02 5.029428750276565552e-02 -7.671264559030532837e-02 1.104088649153709412e-01 -1.605553776025772095e-01 9.462668746709823608e-02 2.612355053424835205e-01 -1.275416016578674316e-01 2.723794579505920410e-01 6.849411875009536743e-02 -3.363664448261260986e-01 2.533637583255767822e-01 -2.850813232362270355e-02 -1.223579049110412598e-01 -1.472886055707931519e-01 -3.321314156055450439e-01 6.610886007547378540e-02 -3.682995736598968506e-01 -3.337563201785087585e-02 -6.394325196743011475e-02 -3.480160236358642578e-01 2.916221879422664642e-02 -1.775312125682830811e-01 3.741326183080673218e-02 -2.308443188667297363e-01 -1.207775473594665527e-01 2.071440815925598145e-01 5.403362587094306946e-02
-2.087777480483055115e-02 7.470130920410156250e-02 1.326134800910949707e-01 1.928645372390747070e-01 -1.118588224053382874e-01 6.737805902957916260e-02 -1.880347877740859985e-01 2.169811911880970001e-02 -2.975308597087860107e-01 -1.196045503020286560e-01 3.142079114913940430e-01 -1.913256496191024780e-01 2.149977385997772217e-01 -1.199328806251287460e-02 -2.500659525394439697e-01 3.766671940684318542e-02 -1.425506025552749634e-01 -9.465545415878295898e-02 -1.771233379840850830e-01 -2.664755880832672119e-01 4.008153825998306274e-02 -2.949012517929077148e-01 5.598120763897895813e-02 -1.066460236907005310e-01 -4.109085798263549805e-01 -9.128727950155735016e-03 -4.426256194710731506e-02 1.000009104609489441e-01 -2.154969722032546997e-01 -1.827775835990905762e-01 1.894078999757766724e-01 -8.053486794233322144e-02
3.216038644313812256e-01 2.272178418934345245e-02 -6.395816057920455933e-02 5.190672352910041809e-02 1.252133399248123169e-02 2.518894374370574951e-01 -2.143473774194717407e-01 -9.453114122152328491e-02 -2.500774264335632324e-01 -2.297300994396209717e-01 1.655369549989700317e-01 4.988024756312370300e-02 2.184731662273406982e-01 -5.151090770959854126e-02 1.879952698945999146e-01 2.392001748085021973e-01 -1.131244599819183350e-01 1.557335555553436279e-01 1.244719326496124268e-01 -8.127535134553909302e-02 1.580365598201751709e-01 -2.452248781919479370e-01 -2.164085805416107178e-01 -1.175442263484001160e-01 -2.855707108974456787e-01 -2.574392259120941162e-01 -2.069980949163436890e-01 -2.043537795543670654e-01 -1.188590899109840393e-01 -1.666655838489532471e-01 4.128278046846389771e-02 -4.102695733308792114e-02
-2.305756211280822754e-01 -1.697631478309631348e-01 -7.750138640403747559e-02 -1.846749782562255859e-01 1.603285968303680420e-01 2.123138755559921265e-01 -4.393557028379291296e-04 6.829394400119781494e-02 -9.510237723588943481e-02 2.162316441535949707e-01 -5.121368914842605591e-02 -1.068312674760818481e-01 2.713191211223602295e-01 -2.944037616252899170e-01 1.625043451786041260e-01 1.141281798481941223e-01 3.219907581806182861e-01 5.949126556515693665e-02 3.820187970995903015e-02 -6.951120682060718536e-03 9.512083232402801514e-02 -3.505024909973144531e-01 1.484541594982147217e-01 -1.177293062210083008e-01 -4.155012667179107666e-01 -6.164127960801124573e-02 -5.183528736233711243e-02 -1.076750904321670532e-01 1.777082234621047974e-01 -2.282655611634254456e-02 1.754342019557952881e-01 -5.269180238246917725e-02
3.304139897227287292e-02 2.592413127422332764e-01 4.728455841541290283e-02 -1.348538696765899658e-01 2.479306161403656006e-01 2.152198553085327148e-02 9.669399261474609375e-02 1.547229476273059845e-02 -2.036153972148895264e-01 1.422710269689559937e-01 -1.979041248559951782e-01 -1.040772348642349243e-01 3.215715289115905762e-01 3.419882850721478462e-03 1.374469548463821411e-01 3.439013063907623291e-01 2.403194829821586609e-02 8.907735347747802734e-03 -6.223726668395102024e-04 -8.429164439439773560e-02 7.780602574348449707e-02 -4.318871498107910156e-01 -1.757660359144210815e-01 -4.075818061828613281e-01 -4.997690673917531967e-03 7.517922669649124146e-02 -2.407738268375396729e-01 1.326904445886611938e-01 -1.989327743649482727e-02 4.823402967303991318e-03 7.785055041313171387e-02 -4.884614050388336182e-02
5.712449178099632263e-02 5.937615409493446350e-02 3.056101500988006592e-02 -1.387837231159210205e-01 3.161347508430480957e-01 1.810003221035003662e-01 -1.065943539142608643e-01 -1.879177689552307129e-01 -4.217414557933807373e-01 3.119994699954986572e-02 1.703934930264949799e-02 -5.913124978542327881e-02 2.325242310762405396e-01 -5.050697922706604004e-02 3.354669734835624695e-02 1.995767652988433838e-02 1.608428210020065308e-01 -9.408916532993316650e-02 1.689369380474090576e-01 -1.710255891084671021e-01 6.096126884222030640e-02 -2.072105109691619873e-01 3.556291162967681885e-01 2.480456382036209106e-01 -2.078831046819686890e-01 -3.255284428596496582e-01 -5.282770376652479172e-03 5.489621683955192566e-02 -2.235837280750274658e-01 -1.472317725419998169e-01 -2.495001628994941711e-02 3.451813384890556335e-02
1.210581138730049133e-02 -7.261954247951507568e-02 2.434283196926116943e-01 3.710863739252090454e-02 8.320288360118865967e-02 2.134867012500762939e-01 2.289464697241783142e-02 -7.751614600419998169e-02 -6.561721116304397583e-02 -1.462532281875610352e-01 -1.758924685418605804e-02 4.124101251363754272e-02 1.287445127964019775e-01 -1.920048892498016357e-01 2.075537443161010742e-01 4.691113904118537903e-02 -8.559343218803405762e-02 4.637530818581581116e-02 2.138187140226364136e-01 -4.296233505010604858e-02 3.412600755691528320e-01 -2.422774769365787506e-02 2.511636614799499512e-01 -3.655581474304199219e-01 -2.054007798433303833e-01 -7.809660583734512329e-02 -4.360822588205337524e-02 1.630996316671371460e-01 -4.243126809597015381e-01 -3.160437345504760742e-01 7.652749866247177124e-02 -1.229288354516029358e-01
-2.275684177875518799e-01 -1.110423076897859573e-02 -7.738099247217178345e-02 -1.788658350706100464e-01 -1.137152686715126038e-01 3.605578243732452393e-01 -1.181544959545135498e-01 -2.151459641754627228e-02 -8.071473985910415649e-02 6.522530317306518555e-02 3.876961022615432739e-02 -9.547762572765350342e-02 9.321412444114685059e-02 -1.598628163337707520e-01 2.708784677088260651e-02 2.510584294795989990e-01 3.481675982475280762e-01 -3.681183978915214539e-02 -5.151674896478652954e-02 9.888879209756851196e-02 -1.338878124952316284e-01 -1.985997408628463745e-01 1.209267452359199524e-01 -1.473399847745895386e-01 -3.115991055965423584e-01 2.009230554103851318e-01 -1.125877723097801208e-01 1.043206751346588135e-01 -3.545988798141479492e-01 -2.671297192573547363e-01 1.267098039388656616e-01 1.745534092187881470e-01
2.048417180776596069e-01 -1.069374158978462219e-01 -2.034252285957336426e-01 3.048526048660278320e-01 2.000445425510406494e-01 2.246301621198654175e-01 4.217796027660369873e-02 -3.745634108781814575e-02 -2.397910356521606445e-01 -1.877589821815490723e-01 2.488817460834980011e-02 -1.733639091253280640e-02 3.041089177131652832e-01 -1.663827449083328247e-01 -6.276296079158782959e-02 1.299627721309661865e-01 1.153911799192428589e-01 -1.981022804975509644e-01 -6.949671357870101929e-02 -3.228528797626495361e-01 -1.131781488656997681e-01 -3.026354014873504639e-01 1.005426142364740372e-02 -9.445422142744064331e-02 -3.693722188472747803e-01 -1.927580237388610840e-01 8.898544311523437500e-02 -2.036341838538646698e-02 -1.099111139774322510e-02 -1.228839606046676636e-01 1.063442230224609375e-01 -2.150296978652477264e-02
-2.273656055331230164e-02 2.079808153212070465e-03 -2.273977175354957581e-02 1.423911005258560181e-01 1.195255368947982788e-01 8.121567964553833008e-02 -1.596264839172363281e-01 -7.782531529664993286e-02 -1.166924536228179932e-01 -3.324277997016906738e-01 1.926211565732955933e-01 1.286958456039428711e-01 1.628631949424743652e-01 -1.122093200683593750e-01 1.194985657930374146e-01 1.390414237976074219e-01 -2.049240171909332275e-01 -9.377701580524444580e-02 -2.889717817306518555e-01 -1.570005416870117188e-01 1.931932754814624786e-02 -6.084375828504562378e-02 3.097002506256103516e-01 -4.149413108825683594e-01 -1.476559340953826904e-01 1.437822282314300537e-01 -1.671323329210281372e-01 2.271405756473541260e-01 2.547791600227355957e-01 -1.080459281802177429e-01 1.621540188789367676e-01 -1.405643820762634277e-01
5.124837532639503479e-02 -5.301541462540626526e-02 -3.018886595964431763e-02 1.477967202663421631e-01 1.343383044004440308e-01 3.564204871654510498e-01 -1.977249048650264740e-02 -1.281350106000900269e-01 2.456856425851583481e-03 8.066448569297790527e-02 5.660530179738998413e-02 -1.138736903667449951e-01 1.210095584392547607e-01 -2.168316841125488281e-01 -1.196844317018985748e-02 8.429002761840820312e-02 -2.339123934507369995e-01 1.163217425346374512e-02 8.396607637405395508e-02 6.008133664727210999e-02 5.789544805884361267e-02 -3.837431967258453369e-01 2.749681472778320312e-01 -1.461949646472930908e-01 -1.920763701200485229e-01 1.646647788584232330e-02 2.494633644819259644e-01 2.312857657670974731e-03 -2.143005877733230591e-01 -1.867849826812744141e-01 3.906145691871643066e-01 -2.691243886947631836e-01
1.648952253162860870e-02 -3.136740326881408691e-01 -2.556890249252319336e-02 2.104702591896057129e-01 1.790287531912326813e-02 1.804846227169036865e-01 1.458423286676406860e-01 -5.557832866907119751e-02 -2.052640020847320557e-01 1.612544804811477661e-01 1.171882636845111847e-02 8.492378890514373779e-02 3.363148570060729980e-01 -2.703142762184143066e-01 -1.651666164398193359e-01 5.264722928404808044e-02 5.079783499240875244e-02 -1.387445069849491119e-02 2.509882152080535889e-01 3.019355237483978271e-02 3.890179470181465149e-02 -1.544966548681259155e-01 1.976235955953598022e-01 -6.487359851598739624e-02 -2.539943456649780273e-01 -5.732405185699462891e-02 -7.438860088586807251e-02 4.210208356380462646e-01 -3.038686215877532959e-01 4.412325844168663025e-02 1.649722754955291748e-01 -1.879476330941542983e-04
2.039018124341964722e-01 -1.375743299722671509e-01 6.960437446832656860e-02 1.456675231456756592e-01 2.872434258460998535e-01 1.249811947345733643e-01 -9.216702729463577271e-02 -1.192936897277832031e-01 -5.556458607316017151e-02 9.154865890741348267e-02 1.517794132232666016e-01 5.733475461602210999e-02 2.225070446729660034e-01 -5.244955047965049744e-02 1.753677055239677429e-02 1.014281064271926880e-01 2.324509024620056152e-01 1.223842650651931763e-01 3.018274307250976562e-01 5.520445480942726135e-02 4.933556169271469116e-02 -2.040497660636901855e-01 6.373881548643112183e-02 -1.289848387241363525e-01 -2.776702940464019775e-01 -1.070521473884582520e-01 -1.185537725687026978e-01 1.621216833591461182e-01 -4.314109683036804199e-01 -2.565862238407135010e-01 9.848534315824508667e-02 -2.710184454917907715e-01
-5.402775853872299194e-02 5.322236195206642151e-02 -3.566642850637435913e-02 -2.010458260774612427e-01 -1.348331272602081299e-01 1.235148310661315918e-01 -2.703756988048553467e-01 -1.785659044981002808e-01 1.427892446517944336e-01 1.682609319686889648e-02 -6.420277804136276245e-02 -1.156869828701019287e-01 5.972818471491336823e-03 -3.949403166770935059e-01 1.327166855335235596e-01 3.036932274699211121e-02 1.754980534315109253e-01 -6.563428789377212524e-02 -1.958428323268890381e-01 -1.419801712036132812e-01 -1.005517039448022842e-02 -3.075204789638519287e-01 1.064660772681236267e-01 -3.190921843051910400e-01 -1.915858685970306396e-01 5.505701526999473572e-02 -2.472697049379348755e-01 6.793750822544097900e-02 -1.835132688283920288e-01 -1.230645552277565002e-01 2.370464205741882324e-01 2.990871369838714600e-01
2.266147285699844360e-01 -3.909426629543304443e-01 5.782081559300422668e-02 1.456734389066696167e-01 -5.892140045762062073e-02 2.743683755397796631e-01 -3.237640857696533203e-01 1.323492452502250671e-02 -1.474608182907104492e-01 9.821239858865737915e-02 1.307115517556667328e-02 -1.672852337360382080e-01 3.552702367305755615e-01 -8.031821250915527344e-02 -1.523470729589462280e-01 -2.651923336088657379e-02 -1.533146947622299194e-01 1.496250182390213013e-01 3.143154084682464600e-02 -1.123935356736183167e-01 -7.137177884578704834e-02 -5.611756350845098495e-03 2.309842109680175781e-01 1.584972999989986420e-02 -1.339870542287826538e-01 1.802979968488216400e-02 -2.179480493068695068e-01 -6.220326572656631470e-02 -9.704600274562835693e-02 -2.305028885602951050e-01 3.468843996524810791e-01 2.451652474701404572e-02
1.558836698532104492e-01 9.574642032384872437e-02 -3.450013697147369385e-01 -1.469178646802902222e-01 9.890344738960266113e-02 3.193917274475097656e-01 5.373505875468254089e-02 -9.870901703834533691e-03 -1.126693114638328552e-01 1.007903441786766052e-01 1.936414688825607300e-01 -4.801450669765472412e-02 5.176160484552383423e-02 -3.337868750095367432e-01 -2.135591581463813782e-03 2.904296219348907471e-01 2.154387235641479492e-01 -1.464469432830810547e-01 2.273376733064651489e-01 -5.759450420737266541e-02 2.985840849578380585e-02 -3.082134760916233063e-02 1.745929270982742310e-01 -1.538656651973724365e-01 -5.325199291110038757e-02 -1.359646916389465332e-01 -1.580294221639633179e-02 3.563689589500427246e-01 -1.719293184578418732e-02 -3.170687556266784668e-01 1.397561281919479370e-01 -4.745881259441375732e-02
-1.183568164706230164e-01 -1.230693981051445007e-01 -9.746807068586349487e-02 -1.223774254322052002e-02 4.143387451767921448e-02 1.440583467483520508e-01 -3.323238492012023926e-01 -1.870719045400619507e-01 -1.433500945568084717e-01 8.943043649196624756e-02 1.244920864701271057e-01 9.348293393850326538e-02 1.298870444297790527e-01 -3.426628708839416504e-01 1.792923659086227417e-01 2.167841233313083649e-02 1.030690819025039673e-01 6.379347294569015503e-02 -6.949215382337570190e-02 -2.284911088645458221e-02 9.215912222862243652e-02 7.743345201015472412e-02 9.284734725952148438e-02 -7.279224693775177002e-02 -1.430656313896179199e-01 -1.053416132926940918e-01 -3.395111262798309326e-01 -1.347924917936325073e-01 -1.611061245203018188e-01 -3.966957628726959229e-01 3.277058899402618408e-01 -2.635043263435363770e-01
-3.022998943924903870e-02 -2.472875118255615234e-01 -3.228247761726379395e-01 -1.154116317629814148e-01 -1.437311321496963501e-01 1.572175174951553345e-01 -1.374383121728897095e-01 -1.538270264863967896e-01 -1.646297276020050049e-01 6.564852595329284668e-02 1.001863391138613224e-03 -6.371304392814636230e-02 -7.607638835906982422e-03 -2.557027041912078857e-01 -1.254229433834552765e-02 -2.275743335485458374e-02 2.251499146223068237e-01 -5.334728863090276718e-03 -2.610188722610473633e-01 8.276029676198959351e-02 -1.476747393608093262e-01 -3.713113069534301758e-01 1.447422504425048828e-01 -3.153877258300781250e-01 -1.459034532308578491e-01 2.977830916643142700e-02 -1.230609938502311707e-01 9.239108860492706299e-02 -3.177661001682281494e-01 -2.151653766632080078e-01 1.485426276922225952e-01 9.944707900285720825e-02
6.955110467970371246e-03 -1.281552016735076904e-01 -5.942405387759208679e-02 1.753001362085342407e-01 2.882075905799865723e-01 1.038708463311195374e-01 -1.874570101499557495e-01 -1.653035134077072144e-01 -1.479802727699279785e-01 -2.850955165922641754e-02 -5.918885022401809692e-02 -4.097291827201843262e-02 2.723774909973144531e-01 8.495924621820449829e-02 -4.233261942863464355e-02 1.687020212411880493e-01 -2.350514754652976990e-02 -1.304250657558441162e-01 3.721625506877899170e-01 9.446654468774795532e-02 1.302805542945861816e-01 -1.413632184267044067e-01 1.887782961130142212e-01 -5.621928349137306213e-02 -3.451122641563415527e-01 -2.432187050580978394e-01 -2.307741641998291016e-01 2.436719834804534912e-01 -1.073203086853027344e-01 -2.187423855066299438e-01 2.076706588268280029e-01 -1.387991905212402344e-01
-5.913513153791427612e-02 -4.307357966899871826e-02 -4.667939245700836182e-02 -2.374126017093658447e-01 -1.062951758503913879e-01 3.680621683597564697e-01 -3.661582013592123985e-03 -1.252748221158981323e-01 -9.449937939643859863e-02 5.729805305600166321e-02 5.145730450749397278e-02 -2.230294495820999146e-01 1.073105782270431519e-01 -1.725888252258300781e-01 8.746409788727760315e-03 2.397472411394119263e-01 2.919820845127105713e-01 -2.845405414700508118e-02 -7.516187429428100586e-02 5.978962779045104980e-02 -1.787400692701339722e-01 -1.538538038730621338e-01 -3.337081521749496460e-02 -1.184050664305686951e-01 -1.837634444236755371e-01 3.599349260330200195e-01 -1.153689920902252197e-01 8.000852912664413452e-02 -4.176954627037048340e-01 -1.833176314830780029e-01 2.037942409515380859e-01 1.071782037615776062e-01
4.843657836318016052e-02 -5.775702372193336487e-02 -2.486613839864730835e-01 1.479479670524597168e-01 1.078296303749084473e-01 2.569207251071929932e-01 2.426117211580276489e-01 -4.177244752645492554e-02 -1.090547591447830200e-01 -7.800192385911941528e-02 1.053296849131584167e-01 1.308386176824569702e-01 2.915784716606140137e-01 4.957158118486404419e-02 -1.981840841472148895e-02 1.910249739885330200e-01 -7.108569890260696411e-02 -8.186163008213043213e-02 -4.600870236754417419e-02 -3.924236074090003967e-02 8.409535139799118042e-02 -2.991184890270233154e-01 3.083189427852630615e-01 -3.522383049130439758e-02 -3.179540336132049561e-01 -1.267043054103851318e-01 -4.946757480502128601e-02 -1.328983902931213379e-01 -3.585955798625946045e-01 -2.806473076343536377e-01 -2.017989605665206909e-01 -9.064517170190811157e-02
-2.139202803373336792e-01 -3.760227933526039124e-02 1.211964562535285950e-01 -9.770235419273376465e-02 -1.388415694236755371e-01 2.984728217124938965e-01 -3.462446480989456177e-02 -8.805306255817413330e-02 -4.172670096158981323e-02 7.517457753419876099e-02 -2.322724275290966034e-02 -3.829553350806236267e-02 2.140065729618072510e-01 -1.080334931612014771e-01 -1.661566272377967834e-02 2.114865928888320923e-01 3.362855613231658936e-01 -1.146979484474286437e-04 2.018239535391330719e-02 6.218785047531127930e-02 -8.194296807050704956e-02 -2.004462331533432007e-01 4.241999238729476929e-02 -1.879954636096954346e-01 -2.550733089447021484e-01 2.177196443080902100e-01 -2.547236345708370209e-02 8.015302568674087524e-02 -4.850546419620513916e-01 -3.195932507514953613e-01 1.286097764968872070e-01 1.565569937229156494e-01
-3.474537655711174011e-02 2.436461485922336578e-02 9.273343533277511597e-02 -7.849287986755371094e-02 9.196708351373672485e-02 1.005000174045562744e-01 -1.270977109670639038e-01 3.597275167703628540e-02 -2.484904378652572632e-01 -7.773885130882263184e-02 2.985750734806060791e-01 -1.490692943334579468e-01 1.415019035339355469e-01 -1.002687588334083557e-01 -2.953890860080718994e-01 1.691876500844955444e-01 5.967008881270885468e-03 -1.322614103555679321e-01 -1.371965408325195312e-01 -2.450316548347473145e-01 1.934805698692798615e-02 -4.310644268989562988e-01 -1.495261043310165405e-01 -1.592973172664642334e-01 -4.694805443286895752e-01 9.379338473081588745e-02 -6.007626187056303024e-03 4.750606790184974670e-02 -1.977074295282363892e-01 -8.824615925550460815e-02 1.141381338238716125e-01 2.439484372735023499e-02
-3.191782906651496887e-02 -2.150526456534862518e-02 4.968494176864624023e-02 -1.153575852513313293e-01 -1.223572343587875366e-01 3.289588093757629395e-01 -6.277651339769363403e-02 -1.518414914608001709e-01 -1.542001366615295410e-01 8.708146214485168457e-02 -4.315190017223358154e-02 5.356087349355220795e-03 1.854019314050674438e-01 -1.005124524235725403e-01 -7.843327522277832031e-02 2.968060076236724854e-01 3.405408859252929688e-01 5.993356555700302124e-02 -1.010762080550193787e-01 9.816066175699234009e-02 -5.633417516946792603e-02 -1.440038233995437622e-01 1.206834539771080017e-01 -1.637617945671081543e-01 -2.684424221515655518e-01 1.706640720367431641e-01 -9.741125255823135376e-02 1.508284658193588257e-01 -3.373047411441802979e-01 -3.936479985713958740e-01 1.031503900885581970e-01 2.075641602277755737e-01
-1.093839928507804871e-01 -2.439844012260437012e-01 -1.768416315317153931e-01 -2.000432908535003662e-01 -8.573170006275177002e-02 3.241910934448242188e-01 -5.092985183000564575e-02 -1.102992072701454163e-01 -1.303447131067514420e-02 -5.827682837843894958e-02 -1.075604185461997986e-01 -1.165829375386238098e-01 1.082927286624908447e-01 -7.751465588808059692e-02 2.529728114604949951e-01 1.363917142152786255e-01 3.061445951461791992e-01 -2.313021756708621979e-02 -1.553225368261337280e-01 -2.544919773936271667e-02 -4.537283256649971008e-02 -2.172160148620605469e-01 1.883583515882492065e-01 -2.900601923465728760e-01 -2.383981347084045410e-01 1.110402122139930725e-01 -1.931241899728775024e-01 2.910069376230239868e-02 -2.793965935707092285e-01 -2.895180508494377136e-02 3.187068998813629150e-01 1.589865833520889282e-01
-5.710082873702049255e-02 -1.364283412694931030e-01 3.123032860457897186e-03 -4.607621207833290100e-02 -9.393423050642013550e-02 1.928176879882812500e-01 -2.549179196357727051e-01 -1.236976161599159241e-01 -2.322414517402648926e-01 7.449079304933547974e-02 1.472563743591308594e-01 -1.505990922451019287e-01 -7.178351283073425293e-03 -1.895024813711643219e-02 1.676357090473175049e-01 2.612470090389251709e-01 1.854635328054428101e-01 -3.384188190102577209e-02 -1.968926042318344116e-01 -1.832828968763351440e-01 -1.468710154294967651e-01 -2.594509907066822052e-02 3.636485338211059570e-02 -2.672629356384277344e-01 -3.134818673133850098e-01 2.094155699014663696e-01 -2.148233950138092041e-01 2.752241492271423340e-02 -4.131510555744171143e-01 -2.356579452753067017e-01 -1.584114134311676025e-02 1.751761883497238159e-01
-1.545318812131881714e-01 1.366647928953170776e-01 -2.175797969102859497e-01 -1.629228442907333374e-01 -1.773164272308349609e-01 2.759135961532592773e-01 1.524631399661302567e-02 -6.649502366781234741e-02 -1.010354608297348022e-01 3.243106417357921600e-03 -6.982034444808959961e-02 -1.191202029585838318e-01 -4.957117512822151184e-02 -2.833661735057830811e-01 1.014589592814445496e-01 4.803542047739028931e-02 2.791400849819183350e-01 -1.118417456746101379e-01 -1.320580542087554932e-01 -2.380324453115463257e-01 -9.835427999496459961e-02 -3.323642015457153320e-01 1.284555941820144653e-01 -2.781288027763366699e-01 -2.485883980989456177e-01 2.099941074848175049e-01 -2.064819037914276123e-01 6.628237664699554443e-02 -1.777328848838806152e-01 -1.365163773298263550e-01 1.136553660035133362e-01 2.282730191946029663e-01
1.820085197687149048e-02 -2.517733871936798096e-01 9.262032061815261841e-02 -5.756567418575286865e-02 1.679516881704330444e-01 3.029538989067077637e-01 -6.623038649559020996e-02 -2.226855307817459106e-01 -1.270478963851928711e-01 1.634256094694137573e-01 -1.849957555532455444e-01 -1.074681729078292847e-01 1.616830565035343170e-02 -2.544665932655334473e-01 2.013130784034729004e-01 2.607346475124359131e-01 1.726004481315612793e-01 4.119768738746643066e-02 1.245101094245910645e-01 1.687432825565338135e-01 -1.225730106234550476e-01 -4.313749074935913086e-02 2.741605639457702637e-01 -1.618630737066268921e-01 -1.950791925191879272e-01 -2.220879308879375458e-02 -1.505452096462249756e-01 1.568567156791687012e-01 -2.757879197597503662e-01 -1.411552727222442627e-01 1.749081611633300781e-01 -2.866508364677429199e-01
-1.842360198497772217e-01 6.731998175382614136e-02 -1.201642081141471863e-01 2.073480188846588135e-01 4.416889548301696777e-01 2.892423272132873535e-01 6.474694609642028809e-02 3.418445214629173279e-02 -1.115137040615081787e-01 1.350731998682022095e-01 4.990771785378456116e-02 -8.703354746103286743e-02 2.808437943458557129e-01 -4.216497018933296204e-02 6.260447204113006592e-02 -9.681271761655807495e-02 3.322018682956695557e-02 -2.751461463049054146e-03 1.691598296165466309e-01 -1.833243370056152344e-01 -2.685392796993255615e-01 -7.387933880090713501e-02 1.540522724390029907e-01 -2.931335270404815674e-01 -1.716877967119216919e-01 -1.375311166048049927e-01 -1.102512553334236145e-01 2.097011059522628784e-01 -1.364053487777709961e-01 -3.064665198326110840e-01 5.454920977354049683e-02 1.212543621659278870e-01
-1.118736565113067627e-01 -1.138783097267150879e-01 -2.659031748771667480e-02 7.252363115549087524e-02 3.369743824005126953e-01 3.911170661449432373e-01 -1.152098104357719421e-01 -4.000113159418106079e-02 -8.680965006351470947e-02 2.012253403663635254e-01 8.343213051557540894e-02 -1.604238301515579224e-01 3.025764226913452148e-01 -3.348243534564971924e-01 -3.219884634017944336e-02 -6.248387042433023453e-03 -6.932177394628524780e-02 -1.265270709991455078e-01 2.989478111267089844e-01 1.153701767325401306e-01 -5.806403607130050659e-02 -6.126898154616355896e-02 1.019668653607368469e-01 -9.485664963722229004e-02 2.647653222084045410e-02 -1.629839092493057251e-01 -3.813296556472778320e-02 1.888221204280853271e-01 -2.385584563016891479e-01 -3.363426029682159424e-01 1.117079630494117737e-01 -6.920179724693298340e-02
3.123680353164672852e-01 -2.373351715505123138e-03 4.905118048191070557e-02 -1.211244612932205200e-02 2.079188227653503418e-01 7.007300853729248047e-02 9.762886166572570801e-02 3.914806991815567017e-02 -8.311549574136734009e-02 2.227687090635299683e-01 2.489753365516662598e-01 -1.566430777311325073e-01 2.177776396274566650e-01 -4.994534701108932495e-02 -2.568697631359100342e-01 5.677202250808477402e-03 1.001206189393997192e-01 -1.718972437083721161e-02 1.409917175769805908e-01 -4.572616890072822571e-02 5.797536671161651611e-02 -3.756339251995086670e-01 2.449496537446975708e-01 -2.784928977489471436e-01 -1.622176766395568848e-01 1.564539968967437744e-01 -7.315910607576370239e-02 1.040168851613998413e-01 1.118037328124046326e-01 -1.709773093461990356e-01 3.392489850521087646e-01 2.087353914976119995e-01
-2.106506824493408203e-01 -1.119107007980346680e-01 -9.024948626756668091e-02 5.737081170082092285e-02 3.548184037208557129e-02 1.844642609357833862e-01 -8.123167790472507477e-03 -1.929673999547958374e-01 -3.429087623953819275e-02 1.880631297826766968e-01 -1.194532141089439392e-01 1.107736025005578995e-02 3.248129487037658691e-01 -2.487583458423614502e-01 -1.759237796068191528e-01 2.192665934562683105e-01 3.136916756629943848e-01 -8.237195760011672974e-02 1.962908804416656494e-01 4.067220166325569153e-02 2.325415052473545074e-02 -3.754511177539825439e-01 2.511691749095916748e-01 7.255867123603820801e-02 -1.209068968892097473e-01 -2.051777020096778870e-02 -2.002601027488708496e-01 -6.148143112659454346e-02 1.010283306241035461e-01 -2.930186390876770020e-01 -3.887429088354110718e-02 -2.236124873161315918e-01
8.281143754720687866e-02 2.091953754425048828e-01 -3.315925970673561096e-02 1.576066911220550537e-01 2.004884332418441772e-01 7.371306419372558594e-02 -2.942903041839599609e-01 -1.665039360523223877e-01 -2.933292388916015625e-01 1.512699574232101440e-01 4.026453569531440735e-02 -3.867034986615180969e-02 4.133643209934234619e-01 -4.426854848861694336e-01 2.740211971104145050e-02 -2.234530448913574219e-02 -5.641960352659225464e-02 9.378969669342041016e-02 -8.745922148227691650e-02 -2.288682311773300171e-01 -1.067306753247976303e-02 -1.479971855878829956e-01 1.336162537336349487e-01 1.019538417458534241e-01 -2.664420306682586670e-01 -5.103249847888946533e-02 -1.343856845051050186e-02 1.270424276590347290e-01 4.575663805007934570e-02 -2.339487373828887939e-01 -4.115003719925880432e-02 1.124241650104522705e-01
2.136361896991729736e-01 -4.875143468379974365e-01 1.031424552202224731e-01 2.843629419803619385e-01 1.439038664102554321e-01 1.207395642995834351e-01 -1.588930040597915649e-01 8.934962749481201172e-02 -3.050613105297088623e-01 -5.291248857975006104e-02 2.340404503047466278e-02 4.500521719455718994e-02 1.742732673883438110e-01 -1.148971691727638245e-01 -3.845814242959022522e-02 -1.983864009380340576e-01 5.603536963462829590e-02 2.335388809442520142e-01 -4.010219126939773560e-02 -1.930862367153167725e-01 -4.614425450563430786e-02 -2.387359887361526489e-01 2.031524032354354858e-01 -2.749277353286743164e-01 -1.351906806230545044e-01 -1.158998236060142517e-01 -1.779462099075317383e-01 -2.859678864479064941e-02 -6.004871800541877747e-02 2.324545569717884064e-02 1.761029064655303955e-01 4.388985782861709595e-02
-2.516210675239562988e-01 -4.254418611526489258e-02 -1.432622130960226059e-02 -7.019493728876113892e-02 2.466371953487396240e-01 1.867938041687011719e-01 9.786180406808853149e-02 7.999938726425170898e-02 -1.220008805394172668e-01 -2.081997245550155640e-01 1.234072595834732056e-01 -3.167353868484497070e-01 3.837545216083526611e-02 6.794146448373794556e-02 2.058733254671096802e-01 1.811775863170623779e-01 2.513878941535949707e-01 -1.251365244388580322e-01 2.477733790874481201e-01 8.054480701684951782e-02 -2.739007398486137390e-02 -3.516794741153717041e-01 7.806685566902160645e-02 -4.782549664378166199e-02 2.350053563714027405e-02 -3.190549612045288086e-01 -2.608617544174194336e-01 1.855996102094650269e-01 -2.159157544374465942e-01 -1.075075939297676086e-01 1.423668116331100464e-01 1.145152933895587921e-02
-4.797483980655670166e-02 -4.099638015031814575e-02 5.928712338209152222e-02 -2.274221479892730713e-01 -1.120884269475936890e-01 2.097383141517639160e-01 -1.411659121513366699e-01 3.666345728561282158e-03 -1.893236190080642700e-01 4.526184499263763428e-02 1.111603435128927231e-02 -7.056598365306854248e-02 1.783321052789688110e-02 -1.400782614946365356e-01 1.112779974937438965e-01 2.882414162158966064e-01 3.281398415565490723e-01 -1.159487944096326828e-02 -8.307342231273651123e-02 2.308108285069465637e-02 -1.941258311271667480e-01 -2.228209376335144043e-01 8.643089234828948975e-02 -1.935744881629943848e-01 -1.586106568574905396e-01 2.611437737941741943e-01 -2.259342968463897705e-01 6.167339533567428589e-02 -4.086245298385620117e-01 -3.371520638465881348e-01 1.717232614755630493e-01 5.345525220036506653e-03
-1.698465347290039062e-01 -7.890579849481582642e-02 -1.595078706741333008e-01 -1.073646023869514465e-01 -1.263080537319183350e-01 3.107822537422180176e-01 -2.627176940441131592e-01 7.373980432748794556e-02 -1.345927268266677856e-01 9.112810343503952026e-02 -3.290307149291038513e-02 -6.322032213211059570e-02 3.969605267047882080e-02 -1.766395717859268188e-01 2.432533502578735352e-01 1.596845090389251709e-01 1.619704812765121460e-01 -7.469951361417770386e-02 -1.896680146455764771e-01 9.743562340736389160e-02 1.504802983254194260e-02 -2.478870451450347900e-01 2.190607488155364990e-01 -1.130138710141181946e-01 -1.161664500832557678e-01 3.163306415081024170e-01 -1.619172096252441406e-01 2.290524542331695557e-02 -3.692576587200164795e-01 -1.904763728380203247e-01 2.647242546081542969e-01 9.634248167276382446e-02
-2.031001448631286621e-01 1.627997905015945435e-01 1.586574763059616089e-01 -4.575383290648460388e-02 -2.612712606787681580e-02 -1.435501407831907272e-02 -2.074171304702758789e-01 -5.625686794519424438e-02 -1.643331944942474365e-01 -1.139615550637245178e-01 3.126773238182067871e-01 -2.062554061412811279e-01 -1.391440331935882568e-01 -1.743275485932826996e-02 -9.728924185037612915e-02 1.512342542409896851e-01 1.699074655771255493e-01 1.328117400407791138e-01 -5.529653653502464294e-02 -1.622452028095722198e-02 -2.043529301881790161e-01 -2.004869133234024048e-01 2.120574116706848145e-01 -2.224768698215484619e-01 -2.113196253776550293e-01 2.669997215270996094e-01 -2.427250593900680542e-01 1.796742230653762817e-01 -3.308698236942291260e-01 -2.708911299705505371e-01 -3.239532932639122009e-02 9.113326668739318848e-02
8.713043644092977047e-04 8.029339835047721863e-03 4.236389696598052979e-02 -1.299834102392196655e-01 -7.817163318395614624e-02 1.194711104035377502e-01 -2.363276109099388123e-02 -7.137880194932222366e-03 -2.431728094816207886e-01 1.013782992959022522e-02 1.025566086173057556e-01 -2.117360681295394897e-01 6.019712239503860474e-02 -7.225548382848501205e-03 3.775395452976226807e-03 2.031283527612686157e-01 1.954173743724822998e-01 8.759427815675735474e-02 -1.115130186080932617e-01 1.732344776391983032e-01 -3.916455432772636414e-02 -2.028421610593795776e-01 1.585331857204437256e-01 -1.074785888195037842e-01 -2.886763215065002441e-01 2.615646421909332275e-01 -2.363518029451370239e-01 6.576249003410339355e-02 -5.237627029418945312e-01 -3.264154493808746338e-01 9.907294809818267822e-02 1.744066625833511353e-01
-4.629592224955558777e-02 9.404773265123367310e-02 3.271536529064178467e-01 5.302412807941436768e-02 1.356059778481721878e-02 1.246395632624626160e-01 -5.994488298892974854e-02 5.160093680024147034e-02 -3.987381756305694580e-01 7.405747473239898682e-02 -1.099590361118316650e-01 -1.636754721403121948e-01 4.777237772941589355e-01 -1.187079548835754395e-01 4.963112249970436096e-02 9.014949202537536621e-02 -6.363773345947265625e-02 -5.817357823252677917e-02 5.534281022846698761e-03 -8.772819489240646362e-02 -1.189365610480308533e-01 -3.145318329334259033e-01 2.356430441141128540e-01 1.679083406925201416e-01 -5.084303766489028931e-02 -9.609281085431575775e-03 -4.183913469314575195e-01 -2.870575524866580963e-02 3.530221804976463318e-02 -2.916221320629119873e-02 8.950185775756835938e-02 -1.785897277295589447e-02
3.106655478477478027e-01 -1.417351365089416504e-01 -4.395462572574615479e-03 6.435891985893249512e-02 1.769816577434539795e-01 1.657477915287017822e-01 1.035462245345115662e-01 -8.303761482238769531e-02 -3.324969485402107239e-02 2.406507879495620728e-01 5.993989482522010803e-02 1.020082086324691772e-02 2.071827948093414307e-01 -1.599407196044921875e-01 -9.203207492828369141e-02 3.364169597625732422e-01 -6.922580301761627197e-02 -1.918874382972717285e-01 5.283743515610694885e-02 -2.779465019702911377e-01 9.351701289415359497e-02 -2.165229320526123047e-01 2.186479717493057251e-01 -1.322583644650876522e-03 -2.975357472896575928e-01 -4.304517060518264771e-02 -2.010688781738281250e-01 7.472436875104904175e-02 -1.973613947629928589e-01 -2.391167432069778442e-01 9.354677051305770874e-02 -2.891200184822082520e-01
-1.792261600494384766e-01 -2.815378308296203613e-01 9.517756849527359009e-02 -1.471924483776092529e-01 -9.265428036451339722e-02 1.884197443723678589e-01 -1.791689693927764893e-01 -2.368063181638717651e-01 -1.202875971794128418e-01 -1.818736940622329712e-01 1.919537186622619629e-01 1.899577975273132324e-01 9.986571967601776123e-02 -1.719569861888885498e-01 -2.835687063634395599e-02 3.045487999916076660e-01 -4.131359979510307312e-02 -3.138607367873191833e-02 -1.855757087469100952e-01 1.173674389719963074e-01 -1.284888833761215210e-01 -1.769472956657409668e-01 1.475722193717956543e-01 -1.197244226932525635e-01 -4.637957736849784851e-02 3.169076517224311829e-02 -3.290678858757019043e-01 -1.327131241559982300e-01 -1.123234406113624573e-01 -4.116947054862976074e-01 -4.637604951858520508e-02 -1.545979380607604980e-01
2.011400833725929260e-02 1.888802051544189453e-01 -6.321130692958831787e-02 -2.048265486955642700e-01 -5.392157658934593201e-02 2.627331614494323730e-01 -1.896153241395950317e-01 -3.171309232711791992e-01 -4.126419425010681152e-01 1.730520837008953094e-02 2.669095396995544434e-01 2.133121155202388763e-02 1.344367861747741699e-01 8.165106922388076782e-02 1.481627225875854492e-01 -6.046717986464500427e-02 -2.034832537174224854e-01 -8.727963082492351532e-03 6.539458781480789185e-02 -2.731429636478424072e-01 1.715194433927536011e-01 -3.734467625617980957e-01 -6.664679199457168579e-02 -1.247340291738510132e-01 -1.385562866926193237e-01 -4.447509348392486572e-02 -2.047683000564575195e-01 5.720076709985733032e-02 -8.429700881242752075e-02 -1.413904875516891479e-01 -5.705806985497474670e-02 1.044655665755271912e-01
2.082601040601730347e-01 9.498249739408493042e-03 1.182096749544143677e-01 1.319919675588607788e-01 2.310868203639984131e-01 2.447867989540100098e-01 -1.455043107271194458e-01 -1.786250025033950806e-01 -1.602649874985218048e-02 1.549322456121444702e-01 9.425267577171325684e-03 2.300644665956497192e-01 1.105637177824974060e-01 -1.693624071776866913e-02 8.406648412346839905e-03 9.677743911743164062e-02 1.903307586908340454e-01 -4.818670079112052917e-02 2.830926775932312012e-01 -1.320239156484603882e-01 -2.302763611078262329e-02 -1.505415439605712891e-01 2.801630198955535889e-01 -5.316624045372009277e-02 -2.746764719486236572e-01 6.832121312618255615e-02 -2.362241894006729126e-01 2.334955483675003052e-01 -3.856796622276306152e-01 -2.079527527093887329e-01 1.441759467124938965e-01 -1.251695901155471802e-01
2.810046374797821045e-01 1.422313153743743896e-01 -1.188544332981109619e-01 2.747078835964202881e-01 2.413302361965179443e-01 1.245478093624114990e-01 -1.319098379462957382e-02 -1.687518358230590820e-01 -1.366344541311264038e-01 -2.779216766357421875e-01 3.589269146323204041e-02 -2.282702177762985229e-01 3.600444793701171875e-01 -3.424083068966865540e-02 -8.610220998525619507e-02 9.040028601884841919e-02 -2.363898158073425293e-01 -1.294163614511489868e-01 -2.235995046794414520e-02 -1.938538253307342529e-01 -1.020728051662445068e-01 -1.524659395217895508e-01 1.777389198541641235e-01 -5.785295739769935608e-02 -1.735458076000213623e-01 -8.767769485712051392e-02 1.112055629491806030e-01 1.132430508732795715e-02 -2.921099662780761719e-01 -2.339947372674942017e-01 -4.229921475052833557e-02 -2.040461301803588867e-01
1.547610461711883545e-01 -1.365853548049926758e-01 4.383097589015960693e-02 -3.489429876208305359e-02 2.239096909761428833e-02 2.344685196876525879e-01 -1.249605789780616760e-01 1.446734182536602020e-03 -1.442955136299133301e-01 -1.864565908908843994e-01 5.376107618212699890e-02 -5.231605097651481628e-02 3.711334988474845886e-02 -1.633762419223785400e-01 1.184098329395055771e-02 2.397989183664321899e-01 -5.555038526654243469e-02 4.686650261282920837e-02 2.987813353538513184e-01 -2.831507325172424316e-01 3.984197229146957397e-02 1.859684474766254425e-02 3.560837805271148682e-01 -2.587822377681732178e-01 -5.369230359792709351e-02 -1.833442896604537964e-01 -2.082880586385726929e-02 2.047120779752731323e-01 -3.704299330711364746e-01 -3.310754001140594482e-01 1.664917618036270142e-01 -1.114519909024238586e-01
-1.528996415436267853e-02 1.785623282194137573e-02 2.436793223023414612e-02 -2.058043777942657471e-01 -1.126208603382110596e-01 1.153449267148971558e-01 -9.156805276870727539e-02 -1.151026263833045959e-01 -1.118731275200843811e-01 6.748380511999130249e-02 -5.757777392864227295e-02 -1.453342288732528687e-01 1.905170083045959473e-01 -1.668464839458465576e-01 -1.718378067016601562e-02 3.077094256877899170e-01 2.655882239341735840e-01 5.597614124417304993e-02 -1.744824200868606567e-01 6.677225977182388306e-02 -1.187994256615638733e-01 -2.603361308574676514e-01 1.578793972730636597e-01 -1.052047088742256165e-01 -1.467568874359130859e-01 2.291524708271026611e-01 -2.202496305108070374e-02 2.007467597723007202e-01 -3.818625509738922119e-01 -3.498390614986419678e-01 -1.022751908749341965e-02 3.140957653522491455e-01
-1.524200141429901123e-01 -2.391428053379058838e-01 -1.042766347527503967e-01 2.058320492506027222e-01 2.167827188968658447e-01 1.336651388555765152e-02 -1.119308248162269592e-01 1.412394642829895020e-01 -4.787983596324920654e-01 -1.062257774174213409e-02 1.813415288925170898e-01 -4.116025939583778381e-02 4.414117932319641113e-01 -1.255249977111816406e-01 -2.694886326789855957e-01 5.062402412295341492e-02 8.190952986478805542e-02 -8.792207390069961548e-02 5.692598223686218262e-02 9.333274513483047485e-02 1.703090816736221313e-01 -1.672905832529067993e-01 1.428613513708114624e-01 3.660251945257186890e-02 -4.415019974112510681e-02 7.992181926965713501e-02 -1.825436353683471680e-01 -2.827148884534835815e-02 -2.795976996421813965e-01 -1.448687817901372910e-02 -1.021886393427848816e-01 -2.331601642072200775e-02
-3.909454122185707092e-02 1.880948841571807861e-01 7.731548696756362915e-02 -1.923727393150329590e-01 -1.715047098696231842e-02 3.443699181079864502e-01 -1.590655446052551270e-01 -2.759941667318344116e-02 -3.599921166896820068e-01 1.948701888322830200e-01 -7.708418369293212891e-02 -1.141067892313003540e-01 1.834187656641006470e-01 7.531801704317331314e-03 -1.880564093589782715e-01 1.590508669614791870e-01 1.925363093614578247e-01 1.038421243429183960e-01 6.112196296453475952e-02 -1.163882017135620117e-01 -6.516066379845142365e-03 -7.629459351301193237e-02 -2.944527938961982727e-02 -3.223705291748046875e-01 -3.043998777866363525e-01 2.334821410477161407e-02 -1.420988738536834717e-01 3.446596860885620117e-01 -7.639092206954956055e-02 -4.026967287063598633e-02 2.797661721706390381e-01 2.375782281160354614e-02
-8.587324619293212891e-02 -1.325618326663970947e-01 -2.270934171974658966e-03 -3.600596636533737183e-02 2.016355395317077637e-01 2.810342907905578613e-01 -8.279658108949661255e-02 -2.035873681306838989e-01 -3.103885427117347717e-02 2.522641122341156006e-01 3.544960916042327881e-02 3.108189813792705536e-02 2.176483124494552612e-01 -4.539741277694702148e-01 -8.049765229225158691e-02 3.208474814891815186e-02 3.288482427597045898e-01 -2.046496719121932983e-01 3.331767022609710693e-01 -9.906917065382003784e-02 6.018808856606483459e-02 -2.459843456745147705e-01 2.001644074916839600e-01 -7.648132741451263428e-02 -4.772458225488662720e-02 -2.896746061742305756e-02 -1.264258623123168945e-01 3.417251259088516235e-02 -8.735461533069610596e-02 -1.863367706537246704e-01 1.000663265585899353e-01 -1.564984321594238281e-01
-2.216221094131469727e-01 2.780099213123321533e-02 5.025339126586914062e-02 -1.554144173860549927e-01 -1.672116965055465698e-01 1.923274695873260498e-01 -6.268646568059921265e-02 6.279870122671127319e-02 -4.815465584397315979e-02 -2.208232879638671875e-03 3.102972172200679779e-02 -2.591743692755699158e-02 1.641987413167953491e-01 -1.775373667478561401e-01 -2.622715011239051819e-02 2.325493097305297852e-01 3.946221470832824707e-01 7.148124277591705322e-02 -5.206720903515815735e-02 7.447441108524799347e-03 -9.569596499204635620e-02 -2.528896033763885498e-01 1.049674302339553833e-01 -1.216865181922912598e-01 -3.091702163219451904e-01 1.384213417768478394e-01 -6.892956048250198364e-02 8.762437105178833008e-02 -5.188125967979431152e-01 -1.734904795885086060e-01 6.813828647136688232e-02 1.994468569755554199e-01
-2.407729439437389374e-02 1.552862860262393951e-02 -7.850039005279541016e-02 -2.352486699819564819e-01 -1.137859537266194820e-03 2.244943529367446899e-01 -1.847687065601348877e-01 -9.121286869049072266e-02 -1.032835468649864197e-01 1.262551099061965942e-01 7.018648087978363037e-03 -1.642815172672271729e-01 1.411757171154022217e-01 -2.570696547627449036e-02 -2.639857865869998932e-02 1.388297826051712036e-01 4.090537726879119873e-01 -7.427494972944259644e-02 -1.277832537889480591e-01 4.018749669194221497e-02 -7.167080789804458618e-02 -2.069626599550247192e-01 5.196752399206161499e-02 -1.163821443915367126e-01 -2.328916192054748535e-01 1.640695482492446899e-01 -1.712264418601989746e-01 1.555937528610229492e-01 -4.014092683792114258e-01 -3.173786103725433350e-01 1.872137188911437988e-01 2.530125677585601807e-01
-9.192521125078201294e-02 3.601641627028584480e-03 1.729625649750232697e-02 7.839852944016456604e-03 9.637257456779479980e-02 1.674336940050125122e-01 -1.581818759441375732e-01 2.647101879119873047e-01 -3.143898546695709229e-01 -1.218065060675144196e-02 3.714190423488616943e-01 6.482789665460586548e-02 8.029616624116897583e-02 2.093440294265747070e-01 -1.851390302181243896e-01 2.149951159954071045e-01 -6.053999811410903931e-02 -2.039220482110977173e-01 -1.238784790039062500e-01 -7.921856641769409180e-02 1.679656058549880981e-01 -3.573197424411773682e-01 -8.242362178862094879e-03 -2.219923287630081177e-01 -2.995464503765106201e-01 2.399576455354690552e-02 -4.138983041048049927e-02 1.846421658992767334e-01 -2.004186362028121948e-01 -1.362979710102081299e-01 1.073406934738159180e-01 -1.354991793632507324e-01
1.541764568537473679e-02 -1.007438451051712036e-01 -5.957105010747909546e-02 -1.207162141799926758e-01 1.430228911340236664e-02 -1.548437308520078659e-02 -1.841993182897567749e-01 3.559540584683418274e-02 -1.366425454616546631e-01 -1.021550968289375305e-02 1.811047941446304321e-01 -3.175886869430541992e-01 3.067106902599334717e-01 8.873839676380157471e-02 -3.235004842281341553e-03 -1.916803233325481415e-02 -1.927402801811695099e-02 8.299380540847778320e-02 4.318952560424804688e-02 -4.652394652366638184e-01 -5.075703933835029602e-02 -4.085934162139892578e-01 1.216513067483901978e-01 -1.988448649644851685e-01 -3.039577603340148926e-01 2.389210164546966553e-01 -1.027147993445396423e-01 1.910963952541351318e-01 1.788534340448677540e-03 9.245598688721656799e-03 6.338507682085037231e-02 1.760861128568649292e-01
2.035872936248779297e-01 8.315176516771316528e-02 9.847941249608993530e-02 -1.229093782603740692e-02 2.415130436420440674e-01 -1.806249022483825684e-01 -1.143466308712959290e-02 -1.793817579746246338e-01 -1.315877735614776611e-01 1.341366469860076904e-01 1.097631007432937622e-01 1.659854874014854431e-02 2.391265332698822021e-01 -2.277249544858932495e-01 -1.012896448373794556e-01 2.292235642671585083e-01 -2.996214479207992554e-02 -1.054231226444244385e-01 -9.895668923854827881e-02 -3.028378188610076904e-01 1.412036716938018799e-01 -2.066465467214584351e-01 1.796444356441497803e-01 4.620874300599098206e-02 -2.567632794380187988e-01 1.742287278175354004e-01 -7.259520888328552246e-02 -1.154245138168334961e-01 -4.934034645557403564e-01 -6.977466400712728500e-03 7.834428548812866211e-02 1.548502296209335327e-01
-9.919781237840652466e-02 -7.840687036514282227e-02 6.290129572153091431e-02 -1.682793945074081421e-01 -1.086245253682136536e-01 3.265212774276733398e-01 -7.445426285266876221e-02 -1.066618189215660095e-01 -2.151087373495101929e-01 -2.364997193217277527e-02 -3.336947411298751831e-02 -1.211709976196289062e-01 6.672055274248123169e-02 -8.281890302896499634e-02 2.491698227822780609e-02 2.566860914230346680e-01 2.988420724868774414e-01 1.324642300605773926e-01 -1.002476736903190613e-02 1.118539087474346161e-02 -5.894197896122932434e-02 -2.630307376384735107e-01 9.612497687339782715e-02 -7.760517299175262451e-02 -1.611014753580093384e-01 2.485395073890686035e-01 -5.214324966073036194e-02 1.107725277543067932e-01 -4.728670716285705566e-01 -2.423182874917984009e-01 1.493116468191146851e-01 2.713381946086883545e-01
7.387188263237476349e-03 2.161994278430938721e-01 9.761645644903182983e-02 -1.927898079156875610e-01 -8.829214423894882202e-02 2.126191556453704834e-01 -2.234596014022827148e-01 -5.194989219307899475e-02 -9.171704202890396118e-02 2.687760815024375916e-02 2.461585588753223419e-02 -1.058719828724861145e-01 -7.631462067365646362e-02 -2.168826460838317871e-01 -5.804114043712615967e-02 3.874068856239318848e-01 -2.512986063957214355e-01 -2.854665927588939667e-02 -1.086841523647308350e-01 -7.829388976097106934e-02 -1.447969395667314529e-02 -3.989204168319702148e-01 2.545119822025299072e-01 -3.110634684562683105e-01 -1.777629107236862183e-01 -1.553894579410552979e-01 -1.215533837676048279e-01 1.346317231655120850e-01 -1.674528121948242188e-01 2.290161699056625366e-01 -3.534550219774246216e-02 -2.073873952031135559e-02
-2.084972709417343140e-01 -1.686740107834339142e-02 -1.100783124566078186e-01 -2.081693708896636963e-01 2.154694944620132446e-01 9.171466343104839325e-03 -1.301302388310432434e-02 9.407800622284412384e-03 -3.532426059246063232e-01 6.699360907077789307e-02 -2.401693612337112427e-01 -5.111320689320564270e-02 1.009936556220054626e-01 -1.233320310711860657e-01 2.451717853546142578e-01 4.846190661191940308e-02 2.209679186344146729e-01 1.172538399696350098e-01 -4.504650831222534180e-02 -1.130703687667846680e-01 3.435472026467323303e-02 -4.203323721885681152e-01 1.172109618782997131e-01 -9.878759086132049561e-02 -3.146076500415802002e-01 -8.459492027759552002e-02 -1.711080670356750488e-01 3.604662790894508362e-02 5.286053568124771118e-02 -2.787514030933380127e-01 2.153855264186859131e-01 -1.850609481334686279e-01
-6.301627960056066513e-03 2.054388821125030518e-02 -9.894107282161712646e-02 -3.562328219413757324e-01 -1.040499433875083923e-01 1.954081505537033081e-01 -2.341468632221221924e-01 2.397023886442184448e-02 -1.271322071552276611e-01 -1.605265736579895020e-01 6.412427127361297607e-02 -6.414765864610671997e-02 -6.303939968347549438e-02 -7.552260905504226685e-02 1.483550667762756348e-01 2.760300636291503906e-01 2.755126953125000000e-01 -1.901688054203987122e-02 -2.126287817955017090e-01 -1.281955838203430176e-01 -1.718442700803279877e-02 -2.485736608505249023e-01 7.093833386898040771e-02 -1.799534708261489868e-01 -9.968768060207366943e-02 1.252303272485733032e-01 -2.086320370435714722e-01 -5.885748565196990967e-02 -4.328699111938476562e-01 -3.146429061889648438e-01 -2.975784428417682648e-02 5.578473210334777832e-02
-1.512814015150070190e-01 7.284361124038696289e-02 -2.376855164766311646e-01 -1.572235077619552612e-01 -3.544317185878753662e-02 2.673455476760864258e-01 -2.745071947574615479e-01 -1.105431243777275085e-01 -2.698366641998291016e-01 1.227344851940870285e-02 -1.047428399324417114e-01 -1.104185432195663452e-01 -1.629177853465080261e-02 -2.031266987323760986e-01 1.745565533638000488e-01 1.706359833478927612e-01 3.843349516391754150e-01 -9.081188589334487915e-02 -1.697104275226593018e-01 -3.166076540946960449e-02 -1.619414091110229492e-01 -1.992854028940200806e-01 1.599361896514892578e-01 -1.476861089468002319e-01 -1.678562760353088379e-01 1.313533633947372437e-01 -8.010880649089813232e-02 1.572275757789611816e-01 -2.104070782661437988e-01 -1.644956171512603760e-01 2.422197908163070679e-01 1.654974669218063354e-01
-1.856250315904617310e-01 -7.679113000631332397e-02 -2.458498626947402954e-01 3.737830556929111481e-03 1.445894241333007812e-01 3.073121421039104462e-02 2.873090840876102448e-02 9.246629476547241211e-02 4.274148866534233093e-02 -1.752492785453796387e-02 3.849167525768280029e-01 3.199902421329170465e-04 1.052290946245193481e-01 -1.322538703680038452e-01 -1.741894632577896118e-01 2.059261947870254517e-01 1.184730976819992065e-01 8.977560698986053467e-02 2.349727787077426910e-02 -1.602163761854171753e-01 6.133178621530532837e-02 -2.863797247409820557e-01 1.521047055721282959e-01 -1.986712962388992310e-02 7.666677981615066528e-02 -9.021038562059402466e-02 -4.113468229770660400e-01 3.540343642234802246e-01 7.234016805887222290e-02 -8.164980448782444000e-03 1.950180828571319580e-01 -3.268654942512512207e-01
-1.807347685098648071e-01 5.223574116826057434e-02 1.926285624504089355e-01 1.527117639780044556e-01 -4.640443250536918640e-03 2.197837382555007935e-01 -5.963493511080741882e-02 6.022786349058151245e-02 3.046012669801712036e-02 3.987890854477882385e-02 1.928446739912033081e-01 -1.434673070907592773e-01 5.237628817558288574e-01 -7.837902009487152100e-02 6.542897224426269531e-02 1.421537995338439941e-01 2.215367741882801056e-02 9.584482014179229736e-02 2.212773263454437256e-01 -4.333729296922683716e-02 1.045493930578231812e-01 1.078840438276529312e-02 3.386405408382415771e-01 1.125179529190063477e-01 -2.026566118001937866e-01 -9.021205455064773560e-02 -1.941766142845153809e-01 3.634012863039970398e-02 -9.861404448747634888e-02 -4.296626746654510498e-01 -2.293672412633895874e-02 -3.771982342004776001e-02
-1.027664868161082268e-03 -9.518597275018692017e-02 2.067143768072128296e-01 -1.815670579671859741e-01 1.449931859970092773e-01 1.496163308620452881e-01 3.860672563314437866e-02 9.362636134028434753e-03 -3.259089589118957520e-01 1.702747941017150879e-01 -1.692926627583801746e-03 -1.306715756654739380e-01 5.633953809738159180e-01 -6.613884121179580688e-02 -2.412346750497817993e-02 5.521653220057487488e-02 1.678671315312385559e-02 5.585116893053054810e-02 -1.462981253862380981e-01 -3.095028102397918701e-01 -8.802948147058486938e-02 -3.659625649452209473e-01 1.543555110692977905e-01 1.373763531446456909e-01 -4.807753954082727432e-03 3.293376788496971130e-02 -2.895177304744720459e-01 5.215150769799947739e-03 -1.785263419151306152e-02 -4.315263032913208008e-02 1.963640190660953522e-02 -7.316021248698234558e-03
8.917236328125000000e-02 -6.529869884252548218e-02 -1.046557724475860596e-01 1.121615990996360779e-01 1.860750913619995117e-01 3.592239320278167725e-01 -2.873353064060211182e-01 5.515712872147560120e-02 -9.163536876440048218e-02 1.503217518329620361e-01 1.039894819259643555e-01 6.600631028413772583e-02 3.220622539520263672e-01 -2.075991034507751465e-01 -1.048011332750320435e-01 -1.053019538521766663e-01 2.710799872875213623e-02 2.199227958917617798e-01 3.837699294090270996e-01 -6.374081224203109741e-02 -1.585311740636825562e-01 -2.155804336071014404e-01 1.648786514997482300e-01 -8.304656296968460083e-02 -1.084073409438133240e-01 1.997725339606404305e-03 -9.733445942401885986e-02 1.240701228380203247e-01 -5.153945088386535645e-02 -3.788612782955169678e-01 5.798937752842903137e-02 8.725650608539581299e-02
1.551167666912078857e-01 -1.173362210392951965e-01 4.656459391117095947e-02 -8.572618663311004639e-02 5.446752160787582397e-02 1.368790268898010254e-01 -1.677868813276290894e-01 -3.932010009884834290e-02 6.809286028146743774e-02 -1.361538767814636230e-01 1.694883108139038086e-01 -3.457105718553066254e-03 1.884102523326873779e-01 -2.790860533714294434e-01 1.073336601257324219e-02 1.738914251327514648e-01 1.704003214836120605e-01 -1.477551162242889404e-01 2.311265021562576294e-01 -1.270319372415542603e-01 2.019994854927062988e-01 6.839384883642196655e-02 3.126879930496215820e-01 -2.232379317283630371e-01 -2.017317712306976318e-02 -8.028028160333633423e-02 -7.407425437122583389e-04 2.666226327419281006e-01 -3.243800997734069824e-01 -4.397563934326171875e-01 1.037385910749435425e-01 -6.909643113613128662e-02
3.949664235115051270e-01 -1.617074906826019287e-01 3.792643547058105469e-02 -7.720185071229934692e-02 3.019373118877410889e-01 1.741638928651809692e-01 -4.598448798060417175e-02 3.918179497122764587e-02 -2.422208338975906372e-01 1.570244133472442627e-01 9.282265603542327881e-02 -2.420181222259998322e-02 2.544437944889068604e-01 -5.110811814665794373e-02 -9.718045592308044434e-02 3.478829562664031982e-01 2.154376357793807983e-02 -2.529524080455303192e-02 1.321516484022140503e-01 -2.139882296323776245e-01 -1.006572097539901733e-01 -1.072997078299522400e-01 1.175945475697517395e-01 -8.831366896629333496e-02 -2.786655128002166748e-01 1.842099130153656006e-01 -1.215755492448806763e-01 -1.117580831050872803e-01 -1.180699095129966736e-01 -1.482929587364196777e-01 2.497550100088119507e-01 -2.239553183317184448e-01
-2.757304608821868896e-01 7.783316075801849365e-02 3.340511322021484375e-01 4.505528137087821960e-02 -1.248297467827796936e-01 2.541013658046722412e-01 8.599345386028289795e-02 -8.853730559349060059e-02 -3.243021965026855469e-01 -1.060885265469551086e-01 2.450848231092095375e-03 -2.137579917907714844e-01 3.120245039463043213e-01 -1.214879080653190613e-01 7.811377197504043579e-02 2.326768189668655396e-01 -1.185596957802772522e-01 3.756987303495407104e-02 -1.186554208397865295e-01 -2.984382510185241699e-01 -8.116497099399566650e-02 -4.421389102935791016e-01 3.640236705541610718e-02 4.680443555116653442e-02 -6.303443759679794312e-02 5.580903589725494385e-02 -9.480108506977558136e-03 1.025335490703582764e-01 -2.286623418331146240e-02 4.081100597977638245e-02 7.268608361482620239e-02 -1.583079248666763306e-01
-1.447407901287078857e-01 -2.512122392654418945e-01 1.814569346606731415e-02 -4.837539978325366974e-03 3.271056413650512695e-01 4.025414586067199707e-01 -6.959300488233566284e-02 -1.102637276053428650e-01 1.684447564184665680e-02 1.821119338274002075e-01 -5.163757875561714172e-02 1.277379095554351807e-01 -1.516395527869462967e-02 -1.923067420721054077e-01 2.582068927586078644e-02 6.048682704567909241e-02 2.504852414131164551e-01 -5.742030963301658630e-02 2.098035961389541626e-01 -2.609175443649291992e-01 1.137749059125781059e-03 -2.631534636020660400e-01 2.577582299709320068e-01 -1.833498626947402954e-01 -8.509370684623718262e-02 -1.335028856992721558e-01 -1.497003734111785889e-01 -5.975602567195892334e-02 -2.006655186414718628e-01 -2.131109982728958130e-01 1.595977693796157837e-01 -1.610570698976516724e-01
-2.112206257879734039e-02 -1.698589920997619629e-01 1.133842244744300842e-01 -5.273319035768508911e-02 -9.414978325366973877e-02 9.785816818475723267e-02 -2.801868319511413574e-01 9.811782836914062500e-02 -2.474662512540817261e-01 1.386635005474090576e-01 1.750526577234268188e-01 -4.583266079425811768e-01 1.474485993385314941e-01 -4.090198129415512085e-02 4.400903359055519104e-03 1.788696497678756714e-01 -1.975356042385101318e-02 -2.363126128911972046e-01 1.286609172821044922e-01 -2.005441784858703613e-01 1.079193279147148132e-01 -1.874132752418518066e-01 -8.286180347204208374e-02 -2.957502603530883789e-01 -2.536498010158538818e-01 1.101558879017829895e-01 -1.415338814258575439e-01 4.506220668554306030e-02 -3.648686036467552185e-02 -3.315706849098205566e-01 8.568847179412841797e-02 -2.516122348606586456e-02
-1.819358766078948975e-02 -1.157081499695777893e-02 -4.447420686483383179e-02 -8.063754066824913025e-03 2.826532125473022461e-01 2.256152629852294922e-01 -8.010684698820114136e-02 -9.821151196956634521e-02 -1.710617332719266415e-03 -9.092272073030471802e-02 1.221089735627174377e-01 -8.343962579965591431e-02 3.142018988728523254e-02 -2.340560257434844971e-01 -1.386654376983642578e-01 2.298926264047622681e-01 1.310734152793884277e-01 -1.551369670778512955e-03 1.470656991004943848e-01 -1.953278854489326477e-02 2.201055884361267090e-01 -8.948706835508346558e-02 7.212212681770324707e-02 -2.550232112407684326e-01 1.123040392994880676e-01 -1.917398720979690552e-01 -2.310741692781448364e-01 3.522777259349822998e-01 -6.939038634300231934e-02 -4.399459362030029297e-01 3.113469108939170837e-03 -3.186061382293701172e-01
-1.938657462596893311e-02 1.487262845039367676e-01 1.193675622344017029e-01 -2.201047725975513458e-02 1.967407017946243286e-01 -1.666480116546154022e-02 2.833374217152595520e-02 2.916173823177814484e-02 -3.786049485206604004e-01 1.463689059019088745e-01 4.258091151714324951e-01 5.852985009551048279e-02 2.860938906669616699e-01 -2.117996066808700562e-01 6.791324168443679810e-02 7.993484288454055786e-02 1.687797456979751587e-01 -6.216135248541831970e-02 -1.796039044857025146e-01 -9.933674335479736328e-02 3.370757028460502625e-02 -1.594669073820114136e-01 5.881290510296821594e-02 -1.970977336168289185e-01 -2.673855125904083252e-01 2.334671318531036377e-01 -1.264537572860717773e-01 -7.439113408327102661e-02 -3.546825051307678223e-01 8.140651881694793701e-02 2.071764506399631500e-02 -1.057717651128768921e-01
2.418943345546722412e-01 5.523611605167388916e-02 1.804284006357192993e-02 -1.698828041553497314e-01 -1.918234378099441528e-01 3.359698876738548279e-02 -2.602345049381256104e-01 -9.144854545593261719e-02 -8.073025196790695190e-02 -3.813108429312705994e-02 1.772495210170745850e-01 -1.167045980691909790e-01 -2.075099945068359375e-02 -3.712897747755050659e-02 -4.114499315619468689e-02 1.829722523689270020e-01 2.116182148456573486e-01 2.383920997381210327e-01 -1.475822627544403076e-01 -8.217793703079223633e-02 4.294248670339584351e-02 -1.796868443489074707e-01 1.972802430391311646e-01 -1.827086359262466431e-01 -1.435906141996383667e-01 1.587776988744735718e-01 -2.466880977153778076e-01 1.176939457654953003e-01 -5.388686060905456543e-01 -1.696138828992843628e-01 5.713672935962677002e-02 1.603824943304061890e-01
9.691532701253890991e-02 2.851108461618423462e-02 2.035368084907531738e-01 4.584536701440811157e-02 2.324338853359222412e-01 3.429344296455383301e-01 -1.222435161471366882e-01 1.636577993631362915e-01 -3.630542457103729248e-01 6.597506254911422729e-02 1.974265873432159424e-01 -1.571609377861022949e-01 1.957341283559799194e-01 -3.215644955635070801e-01 1.459942013025283813e-01 -3.758569806814193726e-02 2.072614431381225586e-02 2.138182986527681351e-03 -5.274714156985282898e-02 -1.342029571533203125e-01 -3.366388976573944092e-01 -1.033099219202995300e-01 4.981619119644165039e-02 5.738030187785625458e-03 -6.661685556173324585e-02 -4.672111570835113525e-02 -1.340884063392877579e-02 5.053239688277244568e-02 -2.959682792425155640e-02 -2.095620781183242798e-01 2.726756334304809570e-01 3.039569556713104248e-01
1.711615622043609619e-01 -2.267483174800872803e-01 4.351529479026794434e-02 1.658196300268173218e-01 4.313585460186004639e-01 7.076837867498397827e-02 -2.610406875610351562e-01 -3.125787973403930664e-01 -1.230982244014739990e-01 -1.534430682659149170e-01 -1.013132557272911072e-01 -7.838202267885208130e-02 7.928111404180526733e-02 -9.187833219766616821e-02 1.142759323120117188e-01 3.193425834178924561e-01 1.335420310497283936e-01 -4.205000586807727814e-03 1.300872713327407837e-01 7.780343294143676758e-02 -4.541666060686111450e-02 -1.198072358965873718e-01 3.328234851360321045e-01 -1.360454112291336060e-01 -1.012643501162528992e-01 -2.626553475856781006e-01 1.400758977979421616e-03 -4.928300157189369202e-02 -9.689470380544662476e-02 -8.341190963983535767e-02 2.516477406024932861e-01 1.522655878216028214e-02
-9.819705784320831299e-02 -1.515249460935592651e-01 -1.054471507668495178e-01 -2.395547479391098022e-01 -1.886777877807617188e-01 3.481627404689788818e-01 -2.699173092842102051e-01 -2.050631046295166016e-01 -1.766277253627777100e-01 4.399685189127922058e-02 2.942495420575141907e-02 -9.717426449060440063e-02 6.309898942708969116e-02 -1.212154701352119446e-01 2.120165228843688965e-01 5.999107286334037781e-02 2.031501233577728271e-01 9.647585451602935791e-03 -1.797241419553756714e-01 6.025091558694839478e-02 -1.491520404815673828e-01 -2.436048537492752075e-01 1.135791689157485962e-01 -2.043909132480621338e-01 -1.293794512748718262e-01 1.440682709217071533e-01 -2.031422108411788940e-01 8.270939439535140991e-02 -3.961234688758850098e-01 -1.044082194566726685e-01 1.951623111963272095e-01 1.069469451904296875e-01
1.972356066107749939e-02 -2.989988327026367188e-01 -1.442312896251678467e-01 1.033736094832420349e-01 2.196948677301406860e-01 9.770044684410095215e-02 3.209177404642105103e-02 -9.087316691875457764e-02 -1.214459016919136047e-01 3.470473363995552063e-02 3.944560140371322632e-02 -3.202157840132713318e-02 2.214507609605789185e-01 -2.607234716415405273e-01 -2.480263113975524902e-01 -4.363422468304634094e-02 4.432903975248336792e-02 1.918256878852844238e-01 3.011495172977447510e-01 -5.035462975502014160e-02 -7.859244942665100098e-02 1.786692533642053604e-03 2.071223706007003784e-01 -2.386902719736099243e-01 -2.055857777595520020e-01 2.953955158591270447e-02 -2.598767280578613281e-01 3.089141845703125000e-01 -2.405055314302444458e-01 3.011600056197494268e-04 3.318058252334594727e-01 -2.383891306817531586e-02
3.150131106376647949e-01 -2.936649918556213379e-01 2.515217987820506096e-03 -1.197420246899127960e-02 1.522080600261688232e-01 1.004592925310134888e-01 6.375315785408020020e-02 -6.406864523887634277e-02 -5.602912977337837219e-02 7.945034652948379517e-02 -3.181530162692070007e-02 -1.116482764482498169e-01 2.691240310668945312e-01 -1.813782751560211182e-01 -2.577090077102184296e-02 1.736080944538116455e-01 7.602078467607498169e-02 1.141332462430000305e-02 9.522174485027790070e-03 -3.064886331558227539e-01 4.596336558461189270e-02 -6.250248104333877563e-02 1.836933046579360962e-01 -6.918836385011672974e-02 -1.802632659673690796e-01 2.549894526600837708e-02 -9.554050862789154053e-02 1.423348039388656616e-01 -3.043527603149414062e-01 -3.008170723915100098e-01 1.061103865504264832e-01 -4.609688520431518555e-01
2.103348225355148315e-01 8.448554575443267822e-02 -2.030647695064544678e-01 -2.529678940773010254e-01 2.427732795476913452e-01 9.716448932886123657e-02 -7.676400244235992432e-02 -1.717152446508407593e-01 -4.372715353965759277e-01 -1.929056346416473389e-01 1.263117641210556030e-01 6.745105236768722534e-02 1.687828749418258667e-01 8.366079628467559814e-02 -2.229423075914382935e-02 1.171062588691711426e-01 -2.618327736854553223e-01 -1.681756824254989624e-01 5.497936531901359558e-02 -1.390170902013778687e-01 -2.593880286440253258e-03 -1.877705752849578857e-01 -6.259368360042572021e-02 -8.661681413650512695e-02 -2.266060560941696167e-01 -7.175011187791824341e-02 -2.165046036243438721e-01 -6.554558128118515015e-02 -2.503112852573394775e-01 -2.721136808395385742e-01 7.565916329622268677e-02 -1.582598388195037842e-01
2.348655313253402710e-01 -3.744911402463912964e-02 6.092718243598937988e-02 9.653055667877197266e-02 2.250070571899414062e-01 1.417376250028610229e-01 -4.690330848097801208e-02 -6.662866473197937012e-02 5.260927975177764893e-02 3.701398149132728577e-02 9.483578056097030640e-02 -7.416170835494995117e-02 1.195228192955255508e-03 -2.197722196578979492e-01 1.087090652436017990e-02 2.746327221393585205e-01 2.001992613077163696e-01 -9.795738011598587036e-02 1.224280819296836853e-01 2.096628397703170776e-02 1.809053122997283936e-01 2.361727878451347351e-02 2.664518654346466064e-01 -1.971171051263809204e-01 -1.427591443061828613e-01 2.129362374544143677e-01 -1.942712664604187012e-01 6.831815093755722046e-02 -4.205896258354187012e-01 -2.613080143928527832e-01 3.051037490367889404e-01 -2.365121543407440186e-01
-2.478004842996597290e-01 7.084225118160247803e-02 3.482509404420852661e-02 -6.163673847913742065e-02 5.150333046913146973e-02 1.870124042034149170e-01 -2.135490775108337402e-01 -1.137141417711973190e-02 -2.046387046575546265e-01 2.510494291782379150e-01 -9.065851569175720215e-02 -3.717584013938903809e-01 2.569587826728820801e-01 -7.269755937159061432e-03 3.238918185234069824e-01 2.737723588943481445e-01 2.730795554816722870e-02 1.251466423273086548e-01 -1.075039058923721313e-01 -1.909031122922897339e-01 -1.277381554245948792e-02 -2.475785762071609497e-01 1.064506173133850098e-01 -2.337995469570159912e-01 -1.835229098796844482e-01 -1.448249071836471558e-01 -2.550443708896636963e-01 -1.929897256195545197e-02 -4.474775865674018860e-03 1.380040496587753296e-01 1.245697066187858582e-01 3.772626444697380066e-02
-2.007278352975845337e-01 -6.144041195511817932e-02 1.939665526151657104e-01 -2.731625922024250031e-02 1.134389266371726990e-01 -1.645093858242034912e-01 -1.329104602336883545e-01 2.201571464538574219e-01 -2.634712755680084229e-01 -1.043809279799461365e-01 -1.318160593509674072e-01 -1.886062175035476685e-01 2.406037449836730957e-01 -3.560220077633857727e-02 -1.829059720039367676e-01 -1.831569941714406013e-03 8.005190640687942505e-02 -5.229609552770853043e-03 -1.216886118054389954e-01 -2.788075208663940430e-01 -4.032612964510917664e-02 -3.998507857322692871e-01 7.345029618591070175e-03 -1.312018036842346191e-01 -3.617824018001556396e-01 2.539257109165191650e-01 -2.158750444650650024e-01 1.472640335559844971e-01 -1.316161900758743286e-01 -1.591130793094635010e-01 1.187208946794271469e-02 3.789021447300910950e-02
-4.711752384901046753e-02 -1.639005839824676514e-01 -1.543086022138595581e-02 4.038064926862716675e-02 7.443651556968688965e-02 -5.010574124753475189e-03 -2.607170045375823975e-01 -2.782853879034519196e-02 -1.477748900651931763e-01 2.440946921706199646e-02 2.004653513431549072e-01 -3.276362717151641846e-01 4.182555675506591797e-01 -2.561113052070140839e-02 4.336247965693473816e-02 -2.447509765625000000e-02 -1.398531645536422729e-01 -7.036349922418594360e-02 -1.614116318523883820e-02 -2.366691082715988159e-01 -1.483843177556991577e-01 -4.739682078361511230e-01 2.102445662021636963e-01 -2.050722539424896240e-01 -1.480984538793563843e-01 2.503134608268737793e-01 -1.360261738300323486e-01 -1.461405772715806961e-02 -5.042694509029388428e-02 2.216398157179355621e-02 1.339062601327896118e-01 9.338223934173583984e-02
-1.807086616754531860e-01 7.723984308540821075e-03 -1.770479679107666016e-01 -1.200530901551246643e-01 7.003942131996154785e-02 2.938434183597564697e-01 1.490508019924163818e-01 -1.723329573869705200e-01 4.047212749719619751e-02 -3.624473139643669128e-02 1.474837120622396469e-02 1.331862509250640869e-01 4.485788345336914062e-01 -1.818035095930099487e-01 -2.510956525802612305e-01 5.482228938490152359e-03 -1.007367894053459167e-01 3.866675868630409241e-02 2.444511055946350098e-01 -1.499648243188858032e-01 -2.260350883007049561e-01 -1.486210674047470093e-01 1.942982524633407593e-01 -9.920389205217361450e-02 -3.050193190574645996e-01 1.225457042455673218e-01 5.991508439183235168e-02 1.234603896737098694e-01 -2.001558542251586914e-01 -2.349778115749359131e-01 1.195110082626342773e-01 -9.482102096080780029e-02
-8.528126031160354614e-02 1.380230933427810669e-01 1.052404269576072693e-01 1.294787228107452393e-01 1.712999939918518066e-01 2.269811183214187622e-01 6.381674855947494507e-02 -2.328291237354278564e-01 -2.313338071107864380e-01 1.636075228452682495e-01 1.352702677249908447e-01 -2.635709643363952637e-01 3.182186782360076904e-01 -2.408470213413238525e-01 -8.830885589122772217e-02 1.798246800899505615e-01 1.100580468773841858e-01 2.942906916141510010e-01 -8.577181398868560791e-02 -8.782514929771423340e-02 2.065610587596893311e-01 -1.080413013696670532e-01 2.952181696891784668e-01 -2.545531839132308960e-03 -2.822685241699218750e-01 -6.588557269424200058e-03 -5.731451138854026794e-02 1.225771829485893250e-01 1.355702280998229980e-01 -2.559466958045959473e-01 -4.460219666361808777e-02 -6.100101396441459656e-03
8.317515254020690918e-02 3.398022800683975220e-02 -4.716360569000244141e-02 -1.306877285242080688e-02 4.028441905975341797e-01 2.431737780570983887e-01 -7.901006937026977539e-02 1.754267811775207520e-01 -2.460035830736160278e-01 2.254496216773986816e-01 2.874172031879425049e-01 -2.063028067350387573e-01 1.377865821123123169e-01 -2.503241002559661865e-01 1.856625266373157501e-02 -6.476283073425292969e-02 -5.489427968859672546e-02 1.613180935382843018e-01 -1.982052251696586609e-02 5.354749783873558044e-02 -2.955858707427978516e-01 -3.194765448570251465e-01 -2.031017839908599854e-02 2.234912477433681488e-02 -1.413296610116958618e-01 -4.833272099494934082e-02 -1.385553181171417236e-01 5.666748434305191040e-02 -2.375545501708984375e-01 -2.101348936557769775e-01 6.109999120235443115e-02 1.915999799966812134e-01
1.401236504316329956e-01 3.350196778774261475e-02 -1.863121092319488525e-01 -9.899422526359558105e-02 -2.408441901206970215e-01 1.011040285229682922e-01 -8.841359615325927734e-02 -2.798790335655212402e-01 1.077917497605085373e-02 1.406593173742294312e-01 -1.158002912998199463e-01 -7.166987657546997070e-02 2.564623951911926270e-02 -3.050297796726226807e-01 8.697041869163513184e-02 2.147310674190521240e-01 1.904862672090530396e-01 1.759986206889152527e-02 -3.077910654246807098e-02 -5.622354894876480103e-02 -3.588838502764701843e-02 -3.994148373603820801e-01 6.429452449083328247e-02 -2.395110428333282471e-01 -2.670789659023284912e-01 1.912349462509155273e-01 -2.063700109720230103e-01 2.153181284666061401e-01 -1.639308631420135498e-01 -5.489833652973175049e-02 2.298357337713241577e-01 2.279150187969207764e-01
3.358512744307518005e-02 -6.754822283983230591e-02 -1.080133616924285889e-01 -1.675668917596340179e-02 2.393809407949447632e-01 2.446524351835250854e-01 -2.822221443057060242e-02 1.737266480922698975e-01 -1.563914865255355835e-01 -1.775595247745513916e-01 -1.177480816841125488e-01 1.898939758539199829e-01 3.244201242923736572e-01 -1.182433497160673141e-02 -8.721049129962921143e-02 1.259171068668365479e-01 3.925451263785362244e-02 -2.456011623144149780e-01 -7.868006825447082520e-02 -3.877847790718078613e-01 5.638035386800765991e-02 5.795259028673171997e-02 2.989843785762786865e-01 -1.199733987450599670e-01 -2.251807749271392822e-01 8.252468891441822052e-03 -3.445557355880737305e-01 7.747131586074829102e-02 -1.332097202539443970e-01 -2.614302337169647217e-01 -3.512929752469062805e-02 -8.886282891035079956e-02
3.409479558467864990e-02 -3.767617791891098022e-02 8.818216621875762939e-02 2.887372970581054688e-01 2.860001623630523682e-01 2.731110751628875732e-01 -1.925130337476730347e-01 -1.920474320650100708e-01 -4.138808250427246094e-01 -1.105361804366111755e-01 2.795759588479995728e-03 -1.443722844123840332e-01 1.543739885091781616e-01 -1.486705690622329712e-01 7.436003535985946655e-03 1.103285886347293854e-02 2.733540162444114685e-02 4.699189215898513794e-02 4.095408692955970764e-02 1.080088783055543900e-02 -1.291494816541671753e-01 4.832230508327484131e-03 7.297568488866090775e-03 1.471058428287506104e-01 -2.750748097896575928e-01 -8.026567287743091583e-03 -4.130508601665496826e-01 3.100239634513854980e-01 -8.596941828727722168e-02 -3.432062268257141113e-02 1.111014932394027710e-01 -1.376635581254959106e-01
7.473705802112817764e-03 9.529291838407516479e-02 1.684278398752212524e-01 1.827438175678253174e-01 -4.168092459440231323e-02 2.218669354915618896e-01 2.569368854165077209e-02 -9.094060398638248444e-03 -4.822991415858268738e-02 -8.790247142314910889e-02 5.285090953111648560e-02 3.585291653871536255e-02 1.782767176628112793e-01 -4.824365302920341492e-02 -1.052097231149673462e-01 4.124883189797401428e-02 2.313727699220180511e-02 1.218045800924301147e-01 2.053078263998031616e-01 -6.687498837709426880e-02 3.043972849845886230e-01 -1.022916659712791443e-01 4.010786712169647217e-01 -1.970725357532501221e-01 -2.965633869171142578e-01 -2.259026169776916504e-01 -2.739565372467041016e-01 3.395214676856994629e-01 -2.678069770336151123e-01 -1.265801787376403809e-01 1.782642304897308350e-01 -5.229210108518600464e-02
-1.178991496562957764e-01 5.843285471200942993e-02 2.043217122554779053e-01 5.659315362572669983e-02 1.103145852684974670e-01 2.699631750583648682e-01 -7.961335033178329468e-02 5.281193926930427551e-02 1.910856924951076508e-02 -8.030490018427371979e-03 1.094275116920471191e-01 -2.031341195106506348e-02 2.442272305488586426e-01 -1.468299180269241333e-01 -1.790706962347030640e-01 2.480614557862281799e-02 -3.600344806909561157e-02 -2.136104041710495949e-03 3.163778781890869141e-01 2.883271686732769012e-02 2.246811985969543457e-01 2.127897366881370544e-02 3.465392291545867920e-01 -6.439492106437683105e-02 -2.213570326566696167e-01 -2.292672693729400635e-01 -2.280393540859222412e-01 2.411157041788101196e-01 -3.929279148578643799e-01 -1.864362210035324097e-01 1.286697983741760254e-01 1.484877020120620728e-01
2.484543621540069580e-01 3.592061996459960938e-02 -2.141950577497482300e-01 -5.270598828792572021e-02 7.871347665786743164e-02 1.280870586633682251e-01 -2.590045034885406494e-01 6.553115695714950562e-02 -3.378899395465850830e-01 -1.433881372213363647e-01 4.795404523611068726e-02 -1.220227554440498352e-01 3.421498835086822510e-01 -7.361834496259689331e-02 1.737546920776367188e-01 1.584320217370986938e-01 -8.995551615953445435e-02 -6.538767367601394653e-02 8.983964473009109497e-02 -5.114777386188507080e-02 2.902342677116394043e-01 -2.658829391002655029e-01 -2.616626024246215820e-01 -1.174217537045478821e-01 -1.295250356197357178e-01 -2.623994946479797363e-01 -2.888979911804199219e-01 -3.665666328743100166e-03 -4.272418469190597534e-02 4.300412908196449280e-02 1.764117181301116943e-01 2.247577533125877380e-02
-1.649129092693328857e-01 -1.433024704456329346e-01 -5.031320825219154358e-02 6.208083033561706543e-02 2.232268005609512329e-01 2.097925245761871338e-01 -7.027560472488403320e-02 -2.179050594568252563e-01 -4.191492125391960144e-02 1.125630587339401245e-01 1.360325813293457031e-01 -1.840888112783432007e-01 3.217512667179107666e-01 -3.533052206039428711e-01 -2.232329547405242920e-01 8.109200745820999146e-02 -2.456770278513431549e-02 4.400043562054634094e-02 1.448284536600112915e-01 -9.242853522300720215e-02 -1.511556357145309448e-01 -4.744106903672218323e-02 2.608180940151214600e-01 -1.772557199001312256e-01 -1.401599943637847900e-01 -2.501596882939338684e-02 -8.921840041875839233e-02 1.767123676836490631e-02 2.514978684484958649e-02 -4.208610057830810547e-01 -9.892896749079227448e-03 2.916175723075866699e-01
-5.461850017309188843e-02 -1.478909999132156372e-01 -2.109773010015487671e-01 1.137566287070512772e-02 2.306943759322166443e-02 2.046087533235549927e-01 -1.725478023290634155e-01 -7.291670888662338257e-02 -2.066194117069244385e-01 3.734565153717994690e-02 -8.178753405809402466e-02 4.616051167249679565e-02 3.302603363990783691e-01 -4.320403039455413818e-01 -2.032005190849304199e-01 -4.105259105563163757e-02 -5.901113525032997131e-02 4.127079248428344727e-02 2.025847733020782471e-01 -1.655159741640090942e-01 -5.851898714900016785e-02 -2.808400392532348633e-01 3.345815241336822510e-01 -1.855479478836059570e-01 -2.220229506492614746e-01 3.747430443763732910e-02 3.189747408032417297e-02 -4.169647395610809326e-02 5.027701705694198608e-02 -2.695028781890869141e-01 -1.554108858108520508e-01 7.967577129602432251e-02
-1.965001225471496582e-01 -4.116240739822387695e-01 -2.202539145946502686e-02 -2.441316694021224976e-01 3.947529941797256470e-02 3.234706819057464600e-01 -1.909991204738616943e-01 -2.425297349691390991e-01 -3.954368829727172852e-01 -2.924076095223426819e-02 3.223948478698730469e-01 2.864698879420757294e-02 3.422462940216064453e-02 -8.352641016244888306e-02 1.572818309068679810e-01 1.427467912435531616e-01 -2.966028079390525818e-02 -1.720456779003143311e-02 -2.592998743057250977e-02 1.275605559349060059e-01 1.031823381781578064e-01 -1.158093363046646118e-01 -2.757405117154121399e-02 -2.353361546993255615e-01 -5.600111931562423706e-02 1.897982209920883179e-01 -6.582356989383697510e-02 -3.193149343132972717e-03 -1.071557179093360901e-01 -2.340168952941894531e-01 3.070894628763198853e-03 8.395626395940780640e-02
5.104881897568702698e-02 1.977782547473907471e-01 1.351314038038253784e-01 9.481857717037200928e-02 -5.081528052687644958e-02 1.308342218399047852e-01 -1.227081939578056335e-01 2.678404003381729126e-02 -2.345279306173324585e-01 -1.264122277498245239e-01 2.775470316410064697e-01 -2.716695666313171387e-01 -5.104336887598037720e-02 -1.720316559076309204e-01 -6.779354810714721680e-02 -2.846169099211692810e-02 3.646318987011909485e-02 3.795295208692550659e-02 -5.226902663707733154e-02 6.666767597198486328e-02 -6.547351181507110596e-02 -7.399486005306243896e-02 1.489834338426589966e-01 -1.643512696027755737e-01 -2.471207231283187866e-01 3.163285553455352783e-01 -2.725716829299926758e-01 1.505596488714218140e-01 -3.134402930736541748e-01 -3.853431344032287598e-01 7.335507124662399292e-02 2.387441396713256836e-01
-4.702397435903549194e-02 1.774058043956756592e-01 1.247942820191383362e-01 -1.994153559207916260e-01 1.867457330226898193e-01 2.398783862590789795e-01 -2.811767160892486572e-03 1.040248647332191467e-01 -3.233210444450378418e-01 -2.523941099643707275e-01 -1.332208514213562012e-01 -1.153465136885643005e-01 1.207116916775703430e-01 3.963797166943550110e-02 4.092168807983398438e-02 1.219789758324623108e-01 6.293370574712753296e-02 -2.039310932159423828e-01 5.327428504824638367e-02 -2.854461967945098877e-02 7.062780112028121948e-02 -3.623433411121368408e-01 5.343748629093170166e-02 -2.430658787488937378e-01 2.778115272521972656e-01 -1.295264214277267456e-01 -1.580559611320495605e-01 2.742545604705810547e-01 8.816631883382797241e-02 -1.303295046091079712e-01 2.850811183452606201e-01 1.677505224943161011e-01
1.081122756004333496e-01 2.155282795429229736e-01 -2.206083834171295166e-01 -1.579872071743011475e-01 1.750728487968444824e-01 3.301201760768890381e-01 1.573052555322647095e-01 -1.691473089158535004e-02 -1.944484412670135498e-01 -3.387154042720794678e-01 9.818410873413085938e-02 4.974656179547309875e-02 1.848548352718353271e-01 -1.749941706657409668e-01 4.049969837069511414e-02 4.314022511243820190e-02 -1.844476759433746338e-01 -4.371136054396629333e-02 1.179832667112350464e-01 3.200273215770721436e-02 -9.098397940397262573e-02 -5.866946280002593994e-02 1.784594357013702393e-02 7.518094778060913086e-02 -3.952631056308746338e-01 -1.471616029739379883e-01 -3.067702651023864746e-01 7.750146090984344482e-02 -2.373666018247604370e-01 -2.519891858100891113e-01 6.150969490408897400e-02 -2.064303494989871979e-02
-2.666914761066436768e-01 -3.923684358596801758e-02 -8.527516573667526245e-02 -2.323602698743343353e-02 3.051978349685668945e-01 -6.104202941060066223e-02 -7.106994837522506714e-02 -7.784791290760040283e-03 -2.541252672672271729e-01 3.213229775428771973e-02 2.152451276779174805e-01 1.379430890083312988e-01 3.160728216171264648e-01 -9.125324338674545288e-02 -5.097265169024467468e-02 2.520927190780639648e-01 -4.654476419091224670e-02 -2.772681415081024170e-01 -1.787818819284439087e-01 -1.435329914093017578e-01 -3.338361158967018127e-02 -3.125386238098144531e-01 1.376684010028839111e-02 -6.880412995815277100e-02 -1.906207650899887085e-01 2.386081218719482422e-01 -2.679632306098937988e-01 1.772520691156387329e-01 7.303005456924438477e-02 -1.258517056703567505e-01 2.265596538782119751e-01 -8.871696144342422485e-02
5.391304194927215576e-02 -1.072818413376808167e-01 -4.111390188336372375e-02 -5.130821838974952698e-02 1.103133261203765869e-01 2.975899577140808105e-01 -6.987600028514862061e-02 -2.108324766159057617e-01 4.697258025407791138e-02 5.880497768521308899e-02 7.538802176713943481e-02 -3.886364400386810303e-01 3.546243011951446533e-01 -3.804184198379516602e-01 -7.843751460313796997e-02 5.626538768410682678e-04 -1.463909447193145752e-01 1.638019680976867676e-01 2.182443439960479736e-01 -1.222580373287200928e-01 1.625872850418090820e-01 -2.057380974292755127e-01 2.325417995452880859e-01 2.983263693749904633e-03 -1.184627711772918701e-01 6.214570719748735428e-03 1.429175585508346558e-01 -2.350345253944396973e-02 1.191084086894989014e-02 -2.406513541936874390e-01 1.530644148588180542e-01 2.048508822917938232e-01
8.376999758183956146e-03 2.414251118898391724e-02 5.216373503208160400e-02 8.401524275541305542e-02 2.597300410270690918e-01 1.522588282823562622e-01 -2.568291723728179932e-01 -6.739529967308044434e-02 -3.684515058994293213e-01 5.425110459327697754e-02 -2.559001743793487549e-02 -1.671163886785507202e-01 1.602458059787750244e-01 -4.337198659777641296e-02 -1.695421189069747925e-01 -8.105390588752925396e-04 -1.187073737382888794e-01 1.273969113826751709e-01 6.250014901161193848e-02 -3.064336478710174561e-01 -3.471300005912780762e-01 -2.419594675302505493e-01 1.901986598968505859e-01 -3.729776740074157715e-01 1.516160368919372559e-01 -1.063890010118484497e-01 -1.976466625928878784e-01 -7.512044161558151245e-02 -9.149023890495300293e-02 -1.522893458604812622e-01 -1.073631644248962402e-01 -1.645326428115367889e-02
-1.736775487661361694e-01 1.245035007596015930e-01 -7.591833919286727905e-02 -9.263850748538970947e-02 2.859235405921936035e-01 3.411035984754562378e-02 -6.889074295759201050e-02 -3.708387911319732666e-02 6.804782152175903320e-02 -2.129386067390441895e-01 1.877709105610847473e-02 -3.229269385337829590e-01 2.058015614748001099e-01 1.054969355463981628e-01 8.609992265701293945e-02 -1.611978411674499512e-01 -9.425663203001022339e-02 1.778698265552520752e-01 1.781589165329933167e-02 6.660883128643035889e-02 3.384055197238922119e-01 -2.335218042135238647e-01 3.136685788631439209e-01 -4.288747534155845642e-02 8.264207094907760620e-02 -5.460549518465995789e-02 -2.109943479299545288e-01 5.338195338845252991e-02 -2.679620981216430664e-01 -2.256079614162445068e-01 3.389669060707092285e-01 -1.130885444581508636e-02
8.692555874586105347e-02 -3.206313401460647583e-02 1.345812827348709106e-01 -1.724723353981971741e-02 2.186648081988096237e-03 3.611263036727905273e-01 5.506908893585205078e-02 -2.844819128513336182e-01 -2.834725975990295410e-01 -1.687517166137695312e-01 -1.690122187137603760e-01 1.202890574932098389e-01 3.911036550998687744e-01 1.122033745050430298e-01 -2.504668757319450378e-02 4.157946631312370300e-02 -2.062855809926986694e-01 -7.036831974983215332e-02 -1.341872364282608032e-01 -1.101911067962646484e-01 -9.594032913446426392e-02 -4.480609595775604248e-01 2.146348357200622559e-02 -1.751892715692520142e-01 1.947741359472274780e-01 -2.057040296494960785e-02 -1.754477061331272125e-02 -1.924294978380203247e-02 -2.326463311910629272e-01 -1.505608111619949341e-01 5.971234664320945740e-02 2.617434412240982056e-02
-1.382227838039398193e-01 7.975047826766967773e-02 1.336722820997238159e-01 -1.905091106891632080e-01 3.801703080534934998e-02 2.674426138401031494e-01 -5.649631470441818237e-02 -3.683858364820480347e-02 -2.714390754699707031e-01 -1.022822931408882141e-01 6.157460808753967285e-02 -2.681440711021423340e-01 2.680894434452056885e-01 1.439732126891613007e-02 1.001737713813781738e-01 1.933652162551879883e-01 8.880490809679031372e-02 2.192695289850234985e-01 -6.087564677000045776e-02 -9.803751111030578613e-02 -1.497692465782165527e-01 -2.570107877254486084e-01 -2.366798669099807739e-01 -2.396925836801528931e-01 -1.301513165235519409e-01 -1.478840857744216919e-01 -1.848324537277221680e-01 3.373793959617614746e-01 -7.415585219860076904e-02 1.364584863185882568e-01 2.249947339296340942e-01 1.753212958574295044e-01
2.541474811732769012e-02 1.629488542675971985e-02 1.137140672653913498e-02 -4.752684850245714188e-03 1.183439232409000397e-02 1.553832590579986572e-01 -9.951715171337127686e-02 9.503929875791072845e-03 -2.727914154529571533e-01 -1.767789423465728760e-01 -8.951370418071746826e-02 -2.780023217201232910e-01 -1.155815869569778442e-01 -1.326041221618652344e-01 -6.381995975971221924e-02 1.495973318815231323e-01 -4.229130595922470093e-02 1.362982988357543945e-01 -1.162022054195404053e-01 4.760946705937385559e-02 -1.153990328311920166e-01 -1.025459170341491699e-01 7.576781511306762695e-02 -4.008429050445556641e-01 -3.303816616535186768e-01 3.202142715454101562e-01 -4.987954497337341309e-01 -6.854680925607681274e-02 -1.313157379627227783e-01 -6.273818761110305786e-02 4.517800733447074890e-02 3.885567188262939453e-02
-7.189656049013137817e-02 -3.905197232961654663e-02 -1.609887778759002686e-01 -6.958717852830886841e-02 -1.958174407482147217e-01 3.063727319240570068e-01 -1.175892651081085205e-01 -1.405344307422637939e-01 -2.297685891389846802e-01 2.095974385738372803e-01 -9.045768529176712036e-02 -2.226898670196533203e-01 5.997072532773017883e-02 -3.108428418636322021e-01 1.950009912252426147e-01 -5.099294707179069519e-03 1.806883960962295532e-01 -1.973952054977416992e-01 -5.960754677653312683e-02 -3.751457855105400085e-02 6.569015234708786011e-02 -2.194644361734390259e-01 -1.179386395961046219e-02 -2.682304084300994873e-01 -1.437263935804367065e-01 1.862886548042297363e-01 -9.696952998638153076e-02 1.405323743820190430e-01 -1.995071023702621460e-01 -3.273782730102539062e-01 2.521829605102539062e-01 8.810225874185562134e-02
-1.402190923690795898e-01 1.030719839036464691e-02 1.913153752684593201e-02 -2.373564243316650391e-01 -6.659214943647384644e-02 2.753251791000366211e-01 -1.919209063053131104e-01 -7.479647547006607056e-02 -7.691014558076858521e-02 1.064237803220748901e-01 -1.529432740062475204e-02 -1.040615290403366089e-01 1.699599772691726685e-01 -4.136576503515243530e-02 -6.584993749856948853e-02 1.493294090032577515e-01 3.446686565876007080e-01 3.102879412472248077e-02 -1.048897802829742432e-01 1.213883385062217712e-01 -1.036774069070816040e-01 -2.631705701351165771e-01 9.893604367971420288e-02 -1.856917440891265869e-01 -2.276138812303543091e-01 2.257021665573120117e-01 6.213628500699996948e-02 1.328512877225875854e-01 -4.769033789634704590e-01 -2.961931824684143066e-01 4.025108367204666138e-02 6.710921227931976318e-02
3.905999287962913513e-02 -6.449414789676666260e-02 -3.187487721443176270e-01 2.727639302611351013e-02 2.646442353725433350e-01 2.059333026409149170e-01 1.277441829442977905e-01 -5.127521231770515442e-02 -1.329069957137107849e-02 -1.226396560668945312e-01 1.612815260887145996e-01 -7.697688043117523193e-02 2.712385654449462891e-01 -5.178399011492729187e-02 4.243242368102073669e-02 4.030114710330963135e-01 -1.218112334609031677e-01 -1.287908256053924561e-01 1.316708028316497803e-01 -5.244870111346244812e-02 1.006910800933837891e-01 -2.849552035331726074e-01 1.472493261098861694e-01 9.568642079830169678e-02 -7.341025024652481079e-02 -3.423504829406738281e-01 6.480360031127929688e-02 3.551646173000335693e-01 -1.719283461570739746e-01 -1.123462542891502380e-01 6.327728182077407837e-02 -1.196538843214511871e-02
-9.930185973644256592e-02 1.028522104024887085e-01 2.101320326328277588e-01 1.997222453355789185e-01 8.059362322092056274e-02 1.459331810474395752e-01 -1.041376143693923950e-01 -9.922218322753906250e-02 -1.276534050703048706e-01 -1.039202064275741577e-01 1.741514652967453003e-01 -9.792380779981613159e-02 1.864012032747268677e-01 5.007794592529535294e-03 2.832673862576484680e-02 2.192680090665817261e-01 -3.670119866728782654e-02 -1.769400089979171753e-01 2.876187562942504883e-01 -7.059736549854278564e-02 9.224403649568557739e-02 -1.964787393808364868e-02 3.027748167514801025e-01 -3.810410201549530029e-01 -1.719809323549270630e-01 -2.968876659870147705e-01 4.139390215277671814e-02 6.180880218744277954e-02 -2.891757488250732422e-01 -3.447726070880889893e-01 3.675401909276843071e-03 -6.700557470321655273e-02
4.155631735920906067e-02 1.406212896108627319e-01 1.166055276989936829e-01 1.932472288608551025e-01 1.540539711713790894e-01 2.568560540676116943e-01 -5.632463842630386353e-02 8.686178177595138550e-02 -4.577543959021568298e-02 1.418302059173583984e-01 3.573884069919586182e-02 -3.209801614284515381e-01 2.516895234584808350e-01 -4.187127947807312012e-01 -5.746661126613616943e-02 3.373334109783172607e-01 -1.143601387739181519e-01 1.955831795930862427e-01 -1.113695576786994934e-01 -1.770339906215667725e-01 -7.272219657897949219e-02 -2.438499033451080322e-01 1.753980070352554321e-01 1.326254457235336304e-01 -1.047377213835716248e-01 -1.695799827575683594e-01 -5.939947813749313354e-02 -7.496009767055511475e-02 -8.887594193220138550e-02 -2.217625528573989868e-01 9.563896805047988892e-02 1.468734592199325562e-01
-2.320066839456558228e-02 1.004126071929931641e-01 -1.076876558363437653e-02 2.171533703804016113e-01 2.679760456085205078e-01 -3.951099514961242676e-02 -9.331064298748970032e-03 -1.121527254581451416e-01 -2.338094562292098999e-01 -2.328323572874069214e-01 8.273079991340637207e-02 -2.302036136388778687e-01 9.490964561700820923e-02 -2.479199320077896118e-02 1.413699835538864136e-01 2.020854651927947998e-01 3.160124123096466064e-01 -1.169407814741134644e-01 2.834705710411071777e-01 -7.367861457169055939e-03 3.486414998769760132e-02 -3.166312575340270996e-01 6.761744618415832520e-02 -1.298218220472335815e-01 1.126985102891921997e-01 -3.733718395233154297e-01 -1.540790647268295288e-01 1.305473148822784424e-01 -2.055942565202713013e-01 -1.835346370935440063e-01 1.677170693874359131e-01 -5.557548999786376953e-02
4.062296077609062195e-02 -6.589134037494659424e-02 4.912378638982772827e-02 5.855561792850494385e-02 1.196718141436576843e-01 2.462576180696487427e-01 -1.542384922504425049e-01 1.197348982095718384e-01 -8.550314605236053467e-02 -1.122068911790847778e-01 1.291829347610473633e-01 -5.350443068891763687e-03 2.055725157260894775e-01 -1.085837036371231079e-01 9.477359801530838013e-02 1.520886272192001343e-01 6.495635211467742920e-02 -2.268360182642936707e-02 2.611545324325561523e-01 -3.145567178726196289e-01 1.252653300762176514e-01 8.517059683799743652e-02 3.375387787818908691e-01 -1.326501369476318359e-01 -1.065390631556510925e-01 -1.440579593181610107e-01 -9.915025532245635986e-02 2.774014770984649658e-01 -3.291527926921844482e-01 -3.481035232543945312e-01 1.883101612329483032e-01 -2.051220834255218506e-01
-1.105527803301811218e-01 6.668446958065032959e-02 3.045077621936798096e-02 1.771372556686401367e-01 2.406878583133220673e-02 1.328071206808090210e-01 -1.007929816842079163e-01 1.358881443738937378e-01 -7.719498872756958008e-02 -4.854953661561012268e-02 4.091457650065422058e-02 4.685479775071144104e-02 4.158568680286407471e-01 -1.119527071714401245e-01 -6.417367607355117798e-03 -8.136489987373352051e-02 2.171524763107299805e-01 2.766985259950160980e-02 2.937006652355194092e-01 -2.600822448730468750e-01 1.216425597667694092e-01 1.119085252285003662e-01 3.150389790534973145e-01 -9.705626219511032104e-02 -2.684328854084014893e-01 -4.512432962656021118e-02 -2.601433992385864258e-01 3.350598216056823730e-01 -2.895038723945617676e-01 -7.221080362796783447e-02 1.340543478727340698e-01 3.200357407331466675e-02
4.411691054701805115e-02 1.617318987846374512e-01 -1.601817309856414795e-01 3.214433044195175171e-02 1.105537563562393188e-01 7.823807746171951294e-02 1.104050949215888977e-01 8.559090644121170044e-02 4.236346855759620667e-02 -7.736606895923614502e-02 -9.703308343887329102e-03 1.052326932549476624e-01 4.116552770137786865e-01 -3.596141338348388672e-01 8.462209254503250122e-02 1.345332413911819458e-01 -6.863869726657867432e-02 -1.029395982623100281e-01 1.053802743554115295e-01 9.986805170774459839e-02 -5.260424315929412842e-02 -2.088211663067340851e-02 3.648338615894317627e-01 -1.292894035577774048e-01 -2.053314894437789917e-01 -2.894866764545440674e-01 3.549015382304787636e-03 2.152232378721237183e-01 -2.173444330692291260e-01 -1.652539372444152832e-01 3.537437915802001953e-01 -5.447277426719665527e-02
-2.122137993574142456e-01 -6.154810637235641479e-02 7.078412920236587524e-02 -1.814205944538116455e-01 1.633098423480987549e-01 -1.071480475366115570e-02 -1.678628474473953247e-01 -9.192732721567153931e-02 -2.577104866504669189e-01 1.702138483524322510e-01 -3.220921456813812256e-01 -3.179181367158889771e-02 1.594586670398712158e-01 -1.594083011150360107e-01 2.908664643764495850e-01 1.241593360900878906e-01 1.385282278060913086e-01 2.216221066191792488e-03 -5.812215805053710938e-02 -2.018642574548721313e-01 6.489874422550201416e-02 -3.304121196269989014e-01 2.848150432109832764e-01 -3.151528537273406982e-01 -1.295428574085235596e-01 -8.588444441556930542e-02 -1.125254854559898376e-01 -2.009624987840652466e-01 -1.543666422367095947e-01 -1.603693217039108276e-01 9.407901018857955933e-02 -7.804157584905624390e-02
3.266176879405975342e-01 -1.540977805852890015e-01 9.008248895406723022e-02 -3.066003322601318359e-02 1.351865679025650024e-01 3.636802434921264648e-01 -3.715766593813896179e-02 -1.497578918933868408e-01 9.168537706136703491e-02 6.486718356609344482e-02 2.262281775474548340e-01 -7.667912542819976807e-02 5.035356059670448303e-02 -1.314509473741054535e-02 1.747828125953674316e-01 1.942375302314758301e-01 1.602620482444763184e-01 -4.677471518516540527e-02 1.332479119300842285e-01 5.329427123069763184e-02 -5.865453556180000305e-02 -1.590223461389541626e-01 1.419401317834854126e-01 -2.429873943328857422e-01 -1.739371269941329956e-01 2.393725328147411346e-02 -2.351085543632507324e-01 1.608865112066268921e-01 -2.990999817848205566e-01 -1.289179772138595581e-01 2.236737608909606934e-01 -3.478952050209045410e-01
7.536929845809936523e-02 -3.548194766044616699e-01 -2.918098270893096924e-01 1.734924465417861938e-01 -2.469915198162198067e-03 4.000448584556579590e-01 -2.433741241693496704e-01 7.464432716369628906e-02 -3.642362654209136963e-01 -1.429774314165115356e-01 -4.526093602180480957e-02 -5.212887376546859741e-02 2.954065501689910889e-01 -5.720988288521766663e-02 4.410824552178382874e-02 -5.369142815470695496e-02 -4.562659189105033875e-02 9.269968606531620026e-03 1.359463334083557129e-01 2.030719257891178131e-02 1.269825100898742676e-01 -3.809149861335754395e-01 -5.657172948122024536e-02 -1.298673152923583984e-01 1.443146914243698120e-01 1.332277953624725342e-01 -5.159365013241767883e-03 2.156655304133892059e-02 -1.057697683572769165e-01 -3.808953613042831421e-02 9.462461620569229126e-02 1.098833233118057251e-01
1.280553042888641357e-01 -6.682716310024261475e-02 1.395720150321722031e-02 1.024869084358215332e-01 1.847319304943084717e-01 3.028240501880645752e-01 1.188083291053771973e-01 -2.075904980301856995e-02 -2.749366462230682373e-01 -4.901299178600311279e-01 3.127803280949592590e-02 1.205922514200210571e-01 6.508508324623107910e-02 -1.073935162276029587e-02 -1.281092166900634766e-01 2.381819188594818115e-01 -5.985726416110992432e-02 -1.191874817013740540e-01 6.868748366832733154e-02 7.028277218341827393e-02 -4.453849047422409058e-03 -3.187509179115295410e-01 1.023806482553482056e-01 1.068320646882057190e-01 -7.856236398220062256e-02 3.131546378135681152e-01 -6.991455703973770142e-02 2.425291836261749268e-01 -8.852420374751091003e-03 -1.197699904441833496e-01 2.424248456954956055e-01 -1.647060662508010864e-01
-5.059856921434402466e-02 -9.919300675392150879e-02 4.949598014354705811e-02 -1.521118134260177612e-01 -1.556690484285354614e-01 2.762526273727416992e-01 -1.635240167379379272e-01 -1.415014415979385376e-01 -1.603758186101913452e-01 8.740678429603576660e-02 -4.892207682132720947e-02 -1.058209985494613647e-01 1.659904569387435913e-01 -7.159427553415298462e-02 -8.123105764389038086e-02 1.827333420515060425e-01 2.859209179878234863e-01 6.431546807289123535e-02 -1.446565985679626465e-01 7.286086678504943848e-02 -1.462967842817306519e-01 -2.450983971357345581e-01 1.299004256725311279e-01 -1.600851714611053467e-01 -1.554150432348251343e-01 2.682130336761474609e-01 1.246615499258041382e-02 1.162842065095901489e-01 -4.824029505252838135e-01 -3.313970267772674561e-01 6.662026047706604004e-02 4.730780050158500671e-02
-7.698179036378860474e-02 -1.056630983948707581e-01 1.583053469657897949e-01 2.712760306894779205e-02 1.564491987228393555e-01 -7.446027547121047974e-02 -1.652374267578125000e-01 -2.032343149185180664e-01 -2.184959948062896729e-01 3.112224163487553596e-03 2.188356518745422363e-01 9.395842254161834717e-02 8.738690614700317383e-02 1.424656622111797333e-02 5.609198287129402161e-02 5.596827864646911621e-01 3.567630890756845474e-03 3.240907192230224609e-02 9.131133556365966797e-02 3.498526662588119507e-02 9.169062599539756775e-03 -1.809484809637069702e-01 -4.167997685726732016e-04 -6.764592230319976807e-02 -1.338252872228622437e-01 3.040261566638946533e-01 -3.160213232040405273e-01 -1.084358021616935730e-01 -9.400153905153274536e-02 -2.222820073366165161e-01 3.044948875904083252e-01 9.395346045494079590e-02
-9.786728769540786743e-03 -4.465047642588615417e-02 -9.632040746510028839e-03 3.861855249851942062e-03 2.044562697410583496e-01 8.865620195865631104e-02 -1.811975240707397461e-01 -2.203386649489402771e-02 -1.990670114755630493e-01 1.146890874952077866e-02 1.948146820068359375e-01 2.973732724785804749e-02 4.017431437969207764e-01 1.905155628919601440e-01 -3.146899119019508362e-02 1.156497299671173096e-01 -2.370765805244445801e-01 -2.717612087726593018e-01 -1.990925818681716919e-01 -3.022081553936004639e-01 -9.196145832538604736e-02 -4.597002267837524414e-01 1.028504744172096252e-01 -1.201143953949213028e-03 -1.362873762845993042e-01 2.151406854391098022e-01 -1.999386698007583618e-01 2.747237496078014374e-02 -1.029876768589019775e-01 -1.284164786338806152e-01 -2.754542278125882149e-03 -9.190415963530540466e-03
-1.935885697603225708e-01 -2.601736783981323242e-01 1.095156837254762650e-02 -5.659689381718635559e-02 -7.722604274749755859e-02 6.150292977690696716e-02 -1.694877445697784424e-01 1.588233374059200287e-02 -4.323592185974121094e-01 -1.325891911983489990e-01 2.526969611644744873e-01 -2.516205906867980957e-01 1.686322391033172607e-01 8.685789257287979126e-02 -9.867054224014282227e-02 5.944847129285335541e-03 -1.276772767305374146e-01 -8.889219909906387329e-02 1.734246313571929932e-01 4.652405902743339539e-02 -7.823394984006881714e-02 -2.041181176900863647e-01 4.216047003865242004e-02 -1.713788956403732300e-01 -4.456492662429809570e-01 2.006032317876815796e-01 1.383648533374071121e-02 1.810210496187210083e-01 -1.161240413784980774e-02 -4.915410187095403671e-03 2.551947534084320068e-01 -5.370852723717689514e-02
-1.827981770038604736e-01 -2.120614610612392426e-02 1.783325076103210449e-01 4.957930371165275574e-02 -2.513601444661617279e-02 -4.054399207234382629e-03 -1.859640628099441528e-01 1.756000369787216187e-01 -1.948951780796051025e-01 -4.699046909809112549e-02 2.837949395179748535e-01 -2.448798120021820068e-01 8.996621519327163696e-02 2.871088869869709015e-02 -2.002515345811843872e-01 1.779301464557647705e-01 -1.924041844904422760e-02 -1.286230981349945068e-01 -8.837106078863143921e-02 -1.292931586503982544e-01 2.186194956302642822e-01 -4.186218082904815674e-01 1.318104751408100128e-02 -2.282175719738006592e-01 -3.848393857479095459e-01 2.956811897456645966e-02 -1.047895550727844238e-01 -1.080606784671545029e-02 -2.711974978446960449e-01 -1.501798927783966064e-01 1.687084734439849854e-01 5.530573800206184387e-02
1.321026086807250977e-01 1.626841910183429718e-02 -2.915820479393005371e-01 4.655611142516136169e-02 -1.429165154695510864e-01 2.908216714859008789e-01 1.419985294342041016e-01 -1.437910646200180054e-01 -2.696311473846435547e-01 -2.451181709766387939e-01 -1.278541535139083862e-01 4.063697159290313721e-02 3.562525808811187744e-01 -2.668145000934600830e-01 4.402334988117218018e-02 1.754305884242057800e-02 -1.851972788572311401e-01 -1.963351666927337646e-02 1.969070583581924438e-01 -1.786762848496437073e-02 9.613349288702011108e-02 -2.750139534473419189e-01 2.605087161064147949e-01 6.295025348663330078e-02 -7.728641852736473083e-03 1.695210188627243042e-01 -2.343937456607818604e-01 4.647640511393547058e-02 -2.538234293460845947e-01 -1.248910799622535706e-01 1.160325296223163605e-02 3.984865546226501465e-02
-2.590622380375862122e-02 -5.581739172339439392e-02 5.276320874691009521e-02 5.952163413166999817e-02 1.737541407346725464e-01 4.042595922946929932e-01 -1.764767616987228394e-01 -2.473164945840835571e-01 -7.294552028179168701e-02 1.651410162448883057e-01 1.275806277990341187e-01 2.322556823492050171e-02 3.215079754590988159e-02 -5.494808554649353027e-01 -1.253580600023269653e-01 -2.119445474818348885e-03 9.888766705989837646e-02 6.588175892829895020e-02 2.317143082618713379e-01 -7.013393193483352661e-02 -1.724574598483741283e-03 -4.097039401531219482e-01 1.815103739500045776e-01 -1.400897055864334106e-01 -3.029121086001396179e-02 -1.114926207810640335e-02 3.293979540467262268e-02 8.003891259431838989e-02 -1.185323670506477356e-02 -1.084667667746543884e-01 1.450002193450927734e-01 -3.528724610805511475e-02
-2.023014277219772339e-01 -1.460448652505874634e-01 1.108762696385383606e-01 -4.872792586684226990e-02 2.852413952350616455e-01 3.812346141785383224e-03 5.155765265226364136e-02 8.277499116957187653e-03 -1.691456139087677002e-01 1.844701319932937622e-01 3.215183913707733154e-01 -1.379978656768798828e-02 4.523920714855194092e-01 7.530430704355239868e-02 -1.200089678168296814e-01 1.990537792444229126e-01 -1.490053832530975342e-01 -1.548691093921661377e-01 -8.040735125541687012e-02 -2.710748016834259033e-01 -1.173019707202911377e-01 -2.837947309017181396e-01 9.757661074399948120e-02 -1.105198040604591370e-01 -1.794787943363189697e-01 2.002007961273193359e-01 -1.208740994334220886e-01 1.708661317825317383e-01 -1.527851354330778122e-02 -1.864084899425506592e-01 9.493464231491088867e-02 -7.844331860542297363e-02
6.052461918443441391e-03 -2.386652231216430664e-01 -2.749516069889068604e-01 3.441741317510604858e-02 3.586177527904510498e-01 6.554670631885528564e-02 -9.150696545839309692e-02 5.410481616854667664e-02 -1.496948897838592529e-01 -3.929084539413452148e-01 2.925021350383758545e-01 -8.492517471313476562e-02 3.057985305786132812e-01 -4.229630529880523682e-02 1.205271556973457336e-01 7.865327410399913788e-03 1.069040372967720032e-01 -8.096975833177566528e-02 -7.267615199089050293e-02 -1.014779508113861084e-01 7.468750327825546265e-02 -5.247122421860694885e-02 1.763558238744735718e-01 -7.814373821020126343e-02 -3.798644244670867920e-01 6.345276534557342529e-02 1.619449853897094727e-01 1.005813553929328918e-01 -2.009659111499786377e-01 -1.157126426696777344e-01 -1.526482552289962769e-01 -4.149519652128219604e-02
1.157887862063944340e-03 -8.128206431865692139e-02 8.163625746965408325e-02 1.222014194354414940e-03 3.231715410947799683e-02 1.099286526441574097e-01 -2.017939835786819458e-01 -4.005753621459007263e-02 -3.002229928970336914e-01 -5.763724818825721741e-02 2.744918167591094971e-01 3.353341668844223022e-02 8.846420049667358398e-02 9.180703014135360718e-02 -3.715897202491760254e-01 1.280533373355865479e-01 -6.568548083305358887e-02 -1.251891702413558960e-01 5.233667045831680298e-02 -2.951557338237762451e-01 -3.679965436458587646e-02 -3.789301514625549316e-01 -6.139422208070755005e-02 -2.937336564064025879e-01 -3.513212502002716064e-01 9.577365964651107788e-02 -1.255735307931900024e-01 6.054766941815614700e-03 -2.950600087642669678e-01 8.050516247749328613e-03 1.011520996689796448e-01 -4.377550911158323288e-03
-5.682959780097007751e-02 -2.710274457931518555e-01 5.545441806316375732e-02 -9.081427752971649170e-02 1.786324977874755859e-01 2.190979430451989174e-03 -1.179663687944412231e-01 -7.823224365711212158e-02 -1.665027141571044922e-01 4.223567619919776917e-02 2.242595553398132324e-01 -4.306254982948303223e-01 3.337451219558715820e-01 -1.192289292812347412e-01 9.667798876762390137e-02 -5.884163081645965576e-02 -1.145366951823234558e-01 -1.599992364645004272e-01 1.181120872497558594e-01 -1.781467199325561523e-01 -2.069683521986007690e-01 -4.150819480419158936e-01 9.602266550064086914e-02 -1.817058026790618896e-01 -1.702840775251388550e-01 1.667310744524002075e-01 -1.037278249859809875e-01 -1.361294388771057129e-01 -8.575904369354248047e-02 4.401771724224090576e-02 5.477380380034446716e-02 1.274476647377014160e-01
2.417203783988952637e-02 -6.636013090610504150e-02 2.012127637863159180e-01 1.129204854369163513e-01 8.274114131927490234e-02 4.577224254608154297e-01 -2.366086691617965698e-01 -1.837738305330276489e-01 -2.689889371395111084e-01 1.040569692850112915e-01 -1.753068715333938599e-01 -3.398663997650146484e-01 2.363070100545883179e-01 3.511092439293861389e-02 9.944172203540802002e-02 5.643520038574934006e-03 1.558469980955123901e-01 1.018871739506721497e-01 1.345099061727523804e-01 2.195434086024761200e-02 4.338936507701873779e-02 -2.302182912826538086e-01 1.274732202291488647e-01 -1.467093527317047119e-01 -5.391672253608703613e-02 -5.891522392630577087e-02 -3.490271568298339844e-01 -1.410882174968719482e-01 -2.617237390950322151e-03 -1.320687979459762573e-01 -4.238388687372207642e-02 -1.612254828214645386e-01
-1.359483897686004639e-01 2.252188324928283691e-01 1.283725202083587646e-01 -1.162635087966918945e-01 -7.811600808054208755e-04 -1.216683164238929749e-01 -1.624536961317062378e-01 -5.314768478274345398e-02 -3.442830741405487061e-01 -8.129677176475524902e-02 -3.423904301598668098e-03 -2.317725680768489838e-02 1.491277962923049927e-01 -7.038007676601409912e-02 2.043385356664657593e-01 4.003035724163055420e-01 3.781078010797500610e-02 1.247238442301750183e-01 -1.809625625610351562e-01 -1.546567529439926147e-01 1.609940230846405029e-01 -2.607360184192657471e-01 4.579186439514160156e-02 -2.467081844806671143e-01 -1.513364315032958984e-01 -2.114128693938255310e-02 -3.756455779075622559e-01 1.060577929019927979e-01 1.004402264952659607e-01 -1.625157147645950317e-01 1.945521384477615356e-01 1.460337638854980469e-01
-1.066723093390464783e-02 -1.958550959825515747e-01 -1.185894664376974106e-02 1.257963627576828003e-01 3.043870925903320312e-01 2.432526350021362305e-01 -1.931435316801071167e-01 -6.549621373414993286e-02 -1.867768168449401855e-01 8.599138259887695312e-02 9.529851377010345459e-02 5.025138333439826965e-02 8.325508981943130493e-02 -4.524938389658927917e-02 5.516554787755012512e-02 5.640906095504760742e-02 3.518686294555664062e-01 -1.538943052291870117e-01 2.881155312061309814e-01 8.914644271135330200e-02 7.937829196453094482e-02 -7.512699812650680542e-02 1.859263628721237183e-01 -1.171123087406158447e-01 -2.299765944480895996e-01 -2.466346472501754761e-01 -2.329483032226562500e-01 2.171114832162857056e-01 -3.546223640441894531e-01 -5.385122075676918030e-02 1.036893948912620544e-01 -1.727509200572967529e-01
6.541134417057037354e-02 -2.982244789600372314e-01 -1.506311893463134766e-01 2.167780995368957520e-01 1.683464497327804565e-01 2.254504114389419556e-01 1.036702282726764679e-02 -8.555494993925094604e-02 -5.682744085788726807e-02 9.372071921825408936e-02 -1.887473613023757935e-01 -7.456426322460174561e-02 3.340802788734436035e-01 -1.039451658725738525e-01 -1.204258948564529419e-01 3.362157568335533142e-02 -1.444813907146453857e-01 3.820459544658660889e-01 1.836874485015869141e-01 1.947632618248462677e-02 2.720637619495391846e-01 -1.845173388719558716e-01 1.116267144680023193e-01 -1.221052482724189758e-01 -8.142866939306259155e-02 8.032856881618499756e-02 -1.199035942554473877e-01 2.393360584974288940e-01 -3.399606347084045410e-01 -1.823152042925357819e-02 1.486718207597732544e-01 -1.092480681836605072e-02
4.355113580822944641e-02 9.353674203157424927e-02 -3.015101850032806396e-01 4.798544198274612427e-02 3.432125747203826904e-01 8.509675413370132446e-02 -1.811135001480579376e-02 -3.164296969771385193e-02 -1.523568183183670044e-01 -2.324493676424026489e-01 -1.694823056459426880e-01 -2.037823349237442017e-01 3.423491120338439941e-01 -2.270570844411849976e-01 2.867793478071689606e-02 -1.780896261334419250e-02 4.850746318697929382e-02 -5.804395303130149841e-02 1.788441464304924011e-02 1.420485377311706543e-01 5.959783121943473816e-02 -2.765031754970550537e-01 -1.479438990354537964e-01 -1.090502962470054626e-01 2.988905180245637894e-03 2.718936204910278320e-01 -1.653976738452911377e-01 1.219409182667732239e-01 -3.799293339252471924e-01 4.811567068099975586e-02 -2.082677483558654785e-01 -7.861632108688354492e-02
-6.511145830154418945e-02 1.251661479473114014e-01 8.569126576185226440e-02 1.853666901588439941e-01 6.551419943571090698e-02 2.606196999549865723e-01 -3.239588439464569092e-01 1.104625463485717773e-01 -2.936092577874660492e-02 -3.689615800976753235e-02 1.325218379497528076e-01 -5.929259210824966431e-02 2.763632535934448242e-01 -2.517604231834411621e-01 -1.117190346121788025e-01 4.124508053064346313e-02 -2.601661160588264465e-02 1.918101310729980469e-01 1.527114659547805786e-01 3.548531793057918549e-03 2.687245607376098633e-01 -2.053601853549480438e-02 2.118561714887619019e-01 4.355854541063308716e-02 -2.422483414411544800e-01 -2.249765247106552124e-01 -1.944524496793746948e-01 3.751651942729949951e-01 -2.871039509773254395e-01 -1.252527832984924316e-01 1.133804582059383392e-02 -7.388872653245925903e-02
1.350407153367996216e-01 2.344618923962116241e-02 1.697942763566970825e-01 -1.785271912813186646e-01 -6.849388033151626587e-02 3.623169660568237305e-01 -1.287883669137954712e-01 1.313115656375885010e-01 -5.677071586251258850e-02 1.365976221859455109e-02 -2.384323626756668091e-02 -5.397120118141174316e-02 3.358103036880493164e-01 1.074304282665252686e-01 7.817241549491882324e-02 1.071607470512390137e-01 2.369128614664077759e-01 5.224709212779998779e-02 -3.431696910411119461e-03 -6.016500294208526611e-02 -5.739178881049156189e-02 -6.259093433618545532e-02 8.855307847261428833e-02 -2.602092921733856201e-01 -2.226770073175430298e-01 3.392024934291839600e-01 -6.846932321786880493e-02 5.311076715588569641e-02 -3.185857534408569336e-01 -3.637201488018035889e-01 1.844708025455474854e-01 1.292333900928497314e-01
-5.911808088421821594e-02 -7.989013195037841797e-02 8.362779766321182251e-02 -4.997857287526130676e-02 2.013992220163345337e-01 3.320329189300537109e-01 1.125370189547538757e-01 -3.055820465087890625e-01 -1.298012584447860718e-01 2.576406113803386688e-02 1.223952136933803558e-02 -6.265798956155776978e-02 3.821574151515960693e-01 4.774255212396383286e-03 -1.340119540691375732e-01 2.555927038192749023e-01 -1.665359735488891602e-01 -2.197457551956176758e-01 -1.075570471584796906e-02 -2.181088924407958984e-02 -1.932561583817005157e-02 -3.247749805450439453e-01 3.770749568939208984e-01 -2.756566926836967468e-02 -8.722757047507911921e-05 1.408204063773155212e-02 -1.679910421371459961e-01 -1.362456977367401123e-01 1.154284700751304626e-01 -2.736560106277465820e-01 -3.417892754077911377e-02 1.051830723881721497e-01
2.016320526599884033e-01 -1.182006821036338806e-01 8.691278845071792603e-02 8.426070958375930786e-02 -5.681855231523513794e-02 2.032373398542404175e-01 -6.856749951839447021e-02 1.306586563587188721e-01 -2.015140056610107422e-01 1.754112243652343750e-01 1.621048152446746826e-01 -1.597460806369781494e-01 -5.431191995739936829e-02 -1.077304184436798096e-01 -5.040364339947700500e-02 3.326696157455444336e-02 -1.412328034639358521e-01 1.599798053503036499e-01 9.945909492671489716e-03 -2.890051603317260742e-01 -4.769463837146759033e-02 -3.647998571395874023e-01 3.646355867385864258e-01 -2.315977066755294800e-01 -1.910761296749114990e-01 2.614165246486663818e-01 -5.935933813452720642e-02 4.626240208745002747e-02 -2.392675541341304779e-02 -1.272437721490859985e-01 3.738117516040802002e-01 7.008064538240432739e-02
-1.937463134527206421e-01 -1.091345548629760742e-01 8.125717192888259888e-02 1.991657167673110962e-02 9.566569328308105469e-02 1.181920692324638367e-01 -2.693851590156555176e-01 1.848480701446533203e-01 -2.851601243019104004e-01 -7.028789818286895752e-02 3.751671016216278076e-01 -3.111268766224384308e-02 2.655470967292785645e-01 -1.871381700038909912e-02 -1.390804201364517212e-01 2.828934788703918457e-01 -1.278682202100753784e-01 -3.565254807472229004e-01 -7.926261425018310547e-02 3.981748968362808228e-02 6.794149428606033325e-02 -3.236260116100311279e-01 1.667721420526504517e-01 -1.602883338928222656e-01 -2.025935053825378418e-01 -7.779093831777572632e-02 -7.894732803106307983e-02 -2.200760692358016968e-02 -1.716459691524505615e-01 1.085305493324995041e-02 1.205803975462913513e-01 5.801371484994888306e-02
-1.790578216314315796e-01 -1.881708391010761261e-02 -4.248636364936828613e-01 1.531838625669479370e-01 2.966392226517200470e-02 5.769110098481178284e-02 -3.174553811550140381e-01 -2.623260021209716797e-01 -8.283897489309310913e-02 -4.932624101638793945e-02 3.983227312564849854e-01 6.587208062410354614e-02 2.374342679977416992e-01 -9.051907062530517578e-02 6.112550571560859680e-02 -1.402846630662679672e-02 7.499744743108749390e-02 4.161429777741432190e-02 -5.115462094545364380e-02 -1.615049093961715698e-01 7.447395473718643188e-02 -2.290459536015987396e-02 1.593222022056579590e-01 -5.131125450134277344e-03 1.638585627079010010e-01 1.027356274425983429e-02 -3.540954887866973877e-01 1.472781002521514893e-01 -2.331184893846511841e-01 -1.087853461503982544e-01 2.015732973814010620e-01 -2.517369762063026428e-02
3.134126663208007812e-01 -2.046061009168624878e-01 9.949751198291778564e-02 1.814535073935985565e-02 2.476662993431091309e-01 2.112930715084075928e-01 -6.704268604516983032e-02 4.476772993803024292e-02 1.361446976661682129e-01 1.241456270217895508e-01 1.134725734591484070e-01 -8.697744458913803101e-02 2.844386100769042969e-01 -3.290909156203269958e-02 2.187249436974525452e-02 2.688207030296325684e-01 1.250289380550384521e-01 -7.136276364326477051e-02 9.201742708683013916e-02 6.951133161783218384e-02 -3.384713456034660339e-02 -4.883563518524169922e-02 1.558019965887069702e-01 -1.111644729971885681e-01 -2.134083211421966553e-01 9.141740202903747559e-02 -1.924818605184555054e-01 7.737126946449279785e-02 -4.126611053943634033e-01 -2.302033007144927979e-01 1.481958478689193726e-01 -3.342315554618835449e-01
5.437277257442474365e-02 -3.212922215461730957e-01 3.690008819103240967e-02 1.730931550264358521e-01 2.656238973140716553e-01 -1.400193870067596436e-01 -6.664248555898666382e-02 -2.208136580884456635e-02 -1.626599133014678955e-01 1.424877196550369263e-01 1.402443051338195801e-01 -2.274200618267059326e-01 2.626630961894989014e-01 5.118281394243240356e-02 -4.397844523191452026e-02 3.685621023178100586e-01 -1.252313517034053802e-02 -1.084833815693855286e-01 2.882542833685874939e-02 -1.648489832878112793e-01 -9.184729307889938354e-02 -3.453421890735626221e-01 -5.442818254232406616e-02 -1.199478507041931152e-01 -2.350096404552459717e-01 2.340356558561325073e-01 8.381874114274978638e-02 1.436742842197418213e-01 -2.399661988019943237e-01 -2.414181083440780640e-01 2.867169305682182312e-02 -2.305557206273078918e-02
-1.219216212630271912e-01 -5.539207905530929565e-02 -1.111826524138450623e-01 2.180206775665283203e-01 -8.003320544958114624e-02 2.698747813701629639e-01 6.820745021104812622e-02 7.081896066665649414e-02 -2.049676626920700073e-01 -2.437807917594909668e-01 1.102643683552742004e-01 2.332137711346149445e-02 1.103712171316146851e-01 -7.463324815034866333e-02 1.073412150144577026e-01 1.503732055425643921e-01 1.814261227846145630e-01 1.314335465431213379e-01 1.050334870815277100e-01 3.230397701263427734e-01 1.909804344177246094e-01 -3.629423379898071289e-01 1.301117390394210815e-01 -3.901404142379760742e-02 9.834484010934829712e-02 -1.936041712760925293e-01 -1.791623830795288086e-01 3.684330582618713379e-01 -1.423666775226593018e-01 -1.637988835573196411e-01 2.171877026557922363e-01 7.578728348016738892e-02
-9.532465785741806030e-02 1.880745440721511841e-01 4.096186533570289612e-02 -1.673728674650192261e-01 -3.982913121581077576e-02 1.683715283870697021e-01 -6.472133845090866089e-02 -1.777470298111438751e-02 -3.776427507400512695e-01 5.142173543572425842e-02 2.379377931356430054e-01 -1.803577393293380737e-01 3.246853649616241455e-01 -3.892162442207336426e-02 7.088389247655868530e-02 2.365365922451019287e-01 7.270024716854095459e-02 7.293207198381423950e-02 -9.251333028078079224e-02 -7.922442257404327393e-02 -1.464052796363830566e-01 -2.860680222511291504e-01 -7.570008188486099243e-02 -3.947127163410186768e-01 6.340087857097387314e-04 5.652317032217979431e-02 -1.964218616485595703e-01 2.328550964593887329e-01 2.509543001651763916e-01 9.128364920616149902e-02 1.772806048393249512e-01 -1.110249385237693787e-02
-9.478645026683807373e-02 3.501418605446815491e-02 -2.493479549884796143e-01 -1.012795418500900269e-02 1.847351938486099243e-01 1.884868443012237549e-01 -6.394180655479431152e-02 1.458141058683395386e-01 -5.664652213454246521e-02 -1.601908504962921143e-01 1.659521758556365967e-01 -1.418129354715347290e-01 2.115309983491897583e-01 -3.143689930438995361e-01 -2.193810194730758667e-01 3.310547173023223877e-01 2.299751043319702148e-01 2.882229089736938477e-01 -4.088307544589042664e-02 -7.253292202949523926e-02 -2.118618786334991455e-01 -2.854324281215667725e-01 2.583661079406738281e-01 -1.882126033306121826e-01 -1.370406746864318848e-01 5.555868614464998245e-03 6.083238497376441956e-02 6.577064841985702515e-02 -1.108282282948493958e-01 -1.635922938585281372e-01 -1.317883282899856567e-01 3.141234396025538445e-03
-1.367607736028730869e-03 -1.798822283744812012e-01 5.932433903217315674e-02 8.131771534681320190e-02 1.771401762962341309e-01 1.837806254625320435e-01 -2.874901890754699707e-01 7.395914196968078613e-02 -2.668674290180206299e-01 1.026996821165084839e-01 2.652722299098968506e-01 -3.929019346833229065e-02 3.477560877799987793e-01 -1.335866302251815796e-01 -1.892510205507278442e-01 3.181633353233337402e-02 -8.445891737937927246e-02 1.053598895668983459e-01 -1.654977537691593170e-02 -3.342505544424057007e-02 -1.011578440666198730e-01 -2.395980656147003174e-01 1.255938708782196045e-01 -2.355377525091171265e-01 -1.883964538574218750e-01 5.002470314502716064e-02 -1.637699753046035767e-01 4.263154417276382446e-02 1.501454859972000122e-01 -3.494684994220733643e-01 -9.315495938062667847e-02 3.105590641498565674e-01
-5.965897068381309509e-02 2.812880650162696838e-02 1.585303843021392822e-01 -6.213482841849327087e-02 1.929669380187988281e-01 -2.430544607341289520e-02 6.010233610868453979e-02 -1.247540712356567383e-01 -6.010876968502998352e-02 -5.615795031189918518e-02 -9.210052341222763062e-02 -3.446262478828430176e-01 3.820243477821350098e-01 -3.581739366054534912e-01 6.718967854976654053e-02 6.399048864841461182e-02 7.529367506504058838e-02 -1.971323043107986450e-01 -1.512297894805669785e-02 1.409998685121536255e-01 -2.326542884111404419e-01 -1.502973735332489014e-01 1.764292269945144653e-01 -1.343510001897811890e-01 -3.523741364479064941e-01 3.809862211346626282e-02 -3.182373046875000000e-01 -1.389178037643432617e-01 -1.518781781196594238e-01 4.446276649832725525e-02 -1.486126631498336792e-01 9.455534070730209351e-02
-2.129927575588226318e-01 1.054011434316635132e-01 -1.626625657081604004e-01 2.849036157131195068e-01 2.579523622989654541e-01 1.073821708559989929e-01 -2.749429047107696533e-01 -4.781673476099967957e-02 -3.578401207923889160e-01 4.967937245965003967e-02 1.350179910659790039e-01 -1.413076650351285934e-02 3.682375252246856689e-01 -2.305123209953308105e-01 1.633262783288955688e-01 9.743587672710418701e-02 8.661224693059921265e-02 1.329805999994277954e-01 1.938312686979770660e-02 1.042455211281776428e-01 1.102015450596809387e-01 -3.813169300556182861e-01 -1.197782829403877258e-01 3.915886953473091125e-02 -1.416231095790863037e-01 1.024210453033447266e-01 4.219608381390571594e-02 -1.099836006760597229e-01 -3.603141754865646362e-02 1.072128713130950928e-01 9.177352301776409149e-03 -1.973250210285186768e-01
6.763520836830139160e-02 3.663333505392074585e-02 1.274600327014923096e-01 1.823055595159530640e-01 -1.345774680376052856e-01 2.357575446367263794e-01 -4.699774831533432007e-02 -1.208729222416877747e-01 -6.012980639934539795e-02 -3.792038187384605408e-02 2.054549306631088257e-01 -2.173421531915664673e-01 3.129300475120544434e-01 -7.076471298933029175e-02 1.133734285831451416e-01 1.458641588687896729e-01 -1.516388952732086182e-01 4.103121161460876465e-02 3.337596654891967773e-01 -1.246680971235036850e-02 2.064238488674163818e-01 -1.651323214173316956e-02 3.951866328716278076e-01 -1.887656897306442261e-01 -2.985966801643371582e-01 -1.249666288495063782e-01 -6.530693918466567993e-02 1.311540752649307251e-01 -1.877586096525192261e-01 -2.825175821781158447e-01 -3.301918506622314453e-02 9.594162553548812866e-02
-2.822405993938446045e-01 -8.935119956731796265e-02 -2.914541959762573242e-02 1.916466504335403442e-01 1.220506727695465088e-01 1.731309592723846436e-01 -3.158407211303710938e-01 1.045097596943378448e-02 -3.265582025051116943e-01 -6.539901345968246460e-02 3.063916862010955811e-01 5.279752891510725021e-03 2.096361964941024780e-01 -5.151929333806037903e-02 -2.741740345954895020e-01 2.209728062152862549e-01 -1.364982873201370239e-01 -2.558322548866271973e-01 1.839479058980941772e-02 1.187135186046361923e-02 2.001495957374572754e-01 -2.094220221042633057e-01 1.166525632143020630e-01 -8.960901945829391479e-02 -1.688845604658126831e-01 2.744889445602893829e-02 -2.880888283252716064e-01 4.343335703015327454e-02 -1.686267852783203125e-01 1.430279910564422607e-01 -5.127496551722288132e-03 3.779932856559753418e-02
-1.841485649347305298e-01 -6.784722208976745605e-02 3.586723655462265015e-02 1.655362844467163086e-01 1.186225190758705139e-01 1.128036454319953918e-01 -9.642834961414337158e-02 8.493966609239578247e-02 -3.152542933821678162e-02 1.096030548214912415e-01 9.959860704839229584e-03 2.819135226309299469e-02 1.220554187893867493e-01 -3.535177707672119141e-01 8.191156666725873947e-04 -2.110469788312911987e-01 1.448519378900527954e-01 4.225029051303863525e-02 4.490635991096496582e-01 -1.043361052870750427e-01 2.525725960731506348e-01 -2.191432714462280273e-01 7.533281296491622925e-02 -2.105816304683685303e-01 -2.151681631803512573e-01 -7.234492897987365723e-02 -2.817982435226440430e-01 2.855651676654815674e-01 -1.900411546230316162e-01 -6.003202497959136963e-02 1.853421032428741455e-01 -8.640652894973754883e-02
-7.589616626501083374e-02 1.288032978773117065e-01 -2.419557236135005951e-02 8.700564503669738770e-03 2.209690958261489868e-01 4.250115454196929932e-01 1.425628513097763062e-01 2.043150179088115692e-02 -1.058402284979820251e-01 -2.017518132925033569e-01 -2.657561749219894409e-02 -1.512512862682342529e-01 2.917836606502532959e-01 -1.719217002391815186e-01 2.586083412170410156e-01 2.075823396444320679e-01 -1.893263310194015503e-01 1.978928036987781525e-02 1.228376403450965881e-01 -1.682713627815246582e-01 -1.174092069268226624e-01 -1.770377457141876221e-01 1.224618330597877502e-01 -5.037959665060043335e-02 -1.561647504568099976e-01 -2.414049357175827026e-01 -2.105214744806289673e-01 -5.820876732468605042e-02 -3.088417053222656250e-01 1.869691610336303711e-01 6.208322942256927490e-02 -1.405811905860900879e-01
-2.385775446891784668e-01 -8.560865372419357300e-02 1.492786407470703125e-01 4.854387789964675903e-02 -1.246187984943389893e-01 1.241021752357482910e-01 -1.138774454593658447e-01 6.938876956701278687e-02 -9.035131335258483887e-02 -1.914724856615066528e-01 -1.903722435235977173e-02 -1.596667319536209106e-01 1.541055887937545776e-01 -3.495492935180664062e-01 4.208003170788288116e-03 3.148170411586761475e-01 -3.608951717615127563e-02 -1.921087354421615601e-01 -3.999611362814903259e-02 -2.003974765539169312e-01 1.584065109491348267e-01 -4.096187651157379150e-01 -1.168714016675949097e-01 -3.738832771778106689e-01 -1.205239519476890564e-01 2.439469993114471436e-01 9.927563369274139404e-02 1.485160887241363525e-01 6.302937120199203491e-02 -9.284937381744384766e-02 -1.024387404322624207e-02 -4.139271751046180725e-02
8.657892793416976929e-02 1.129380334168672562e-02 -1.999255269765853882e-01 1.989400684833526611e-01 3.724154531955718994e-01 8.639553934335708618e-02 3.066245466470718384e-02 -9.546919167041778564e-02 -8.955641090869903564e-02 -1.676782667636871338e-01 6.530980020761489868e-02 8.493425324559211731e-03 3.860724270343780518e-01 -2.534705400466918945e-01 -8.577570319175720215e-02 -2.258883602917194366e-02 -2.265907377004623413e-01 -1.866157352924346924e-01 -1.169439777731895447e-02 -3.090714514255523682e-01 8.882523328065872192e-02 -1.635170429944992065e-01 1.164858043193817139e-01 -8.947782963514328003e-02 -1.807957142591476440e-01 1.600491628050804138e-02 1.718718409538269043e-01 8.173399604856967926e-03 -3.393816351890563965e-01 -2.086617052555084229e-01 6.544032692909240723e-02 -1.771743297576904297e-01
-2.109414637088775635e-01 1.909126192331314087e-01 -1.306393146514892578e-01 -2.970836162567138672e-01 -1.314323246479034424e-01 1.533116213977336884e-02 -3.081326745450496674e-02 6.822157651185989380e-02 -1.207475066184997559e-01 -3.716082870960235596e-02 -1.041364818811416626e-01 -8.637247234582901001e-02 1.725865602493286133e-01 -3.505108058452606201e-01 7.430565357208251953e-02 4.283233731985092163e-02 -1.680318862199783325e-01 -1.073945313692092896e-01 -8.773588389158248901e-02 2.419645711779594421e-02 1.686050146818161011e-01 -4.009610414505004883e-01 4.884758964180946350e-02 -3.829782605171203613e-01 -2.098859399557113647e-01 -4.835356771945953369e-02 -1.214849799871444702e-01 1.541297286748886108e-01 -3.421856760978698730e-01 3.318336233496665955e-02 6.478855758905410767e-02 5.244477093219757080e-02
-2.316884249448776245e-01 -3.151971697807312012e-01 5.737099330872297287e-03 1.688616871833801270e-01 8.247303217649459839e-02 2.487960457801818848e-01 -1.037926077842712402e-01 -2.017595618963241577e-02 -3.625461459159851074e-01 -1.311716157943010330e-02 1.842631399631500244e-01 -2.667383849620819092e-01 2.423829585313796997e-01 -9.093449264764785767e-02 -4.229786992073059082e-01 1.419057697057723999e-01 -4.284292086958885193e-02 -7.000775635242462158e-02 -1.828854531049728394e-01 9.321301430463790894e-02 4.848795384168624878e-02 -7.004864513874053955e-02 1.143105402588844299e-01 -9.160036593675613403e-02 3.071886673569679260e-02 -6.282770074903964996e-03 -3.153109848499298096e-01 5.119465291500091553e-02 -1.518567800521850586e-01 9.137207269668579102e-02 7.066435366868972778e-02 -1.369175165891647339e-01
-1.376057118177413940e-01 -5.456798896193504333e-02 -1.814217716455459595e-01 -1.843928098678588867e-01 -7.188722491264343262e-02 9.957069158554077148e-02 -3.296526372432708740e-01 -1.155705824494361877e-01 -1.208345964550971985e-01 2.997158765792846680e-01 -2.967986464500427246e-02 -2.592778299003839493e-03 4.755391925573348999e-02 -2.197644561529159546e-01 3.655628859996795654e-01 1.274758577346801758e-01 1.165014058351516724e-01 -6.097529456019401550e-02 -1.387717574834823608e-01 -1.177736744284629822e-01 -2.023325301706790924e-02 -4.102054834365844727e-01 1.217882260680198669e-01 -4.248088002204895020e-01 -1.020663976669311523e-01 -6.580796837806701660e-02 -1.112760007381439209e-01 -3.927543014287948608e-02 -7.431636750698089600e-02 -6.778398156166076660e-02 7.275146245956420898e-02 -9.912386536598205566e-02
4.017224162817001343e-02 -5.882377550005912781e-02 -2.403782680630683899e-03 1.503451168537139893e-01 2.444551140069961548e-01 1.588937640190124512e-01 -1.894508004188537598e-01 -1.124772876501083374e-01 -1.154707968235015869e-01 -2.459800839424133301e-01 4.061117768287658691e-02 7.984542846679687500e-02 2.901421189308166504e-01 -3.254792988300323486e-01 7.844293490052223206e-03 1.976577639579772949e-01 -2.075039595365524292e-02 -1.588049530982971191e-01 -3.463933467864990234e-01 3.936148807406425476e-02 -9.879557043313980103e-02 -1.496062427759170532e-01 1.179910674691200256e-01 -1.844803839921951294e-01 -8.755484223365783691e-02 3.284078240394592285e-01 1.800404936075210571e-01 3.271695077419281006e-01 1.906980201601982117e-02 -1.556643992662429810e-01 5.152204632759094238e-02 1.347153186798095703e-01
-2.090206593275070190e-01 -2.830820158123970032e-02 4.208136722445487976e-02 -2.551582753658294678e-01 -1.548022180795669556e-01 2.282715737819671631e-01 -1.251445114612579346e-01 -1.147345229983329773e-01 -1.124627515673637390e-01 5.626501981168985367e-03 -1.307846754789352417e-01 -7.166730612516403198e-02 2.346535474061965942e-01 -8.968260884284973145e-02 1.363460160791873932e-02 1.231833472847938538e-01 2.663784921169281006e-01 -2.273755334317684174e-02 -1.145930290222167969e-01 7.910960167646408081e-02 -4.537687450647354126e-02 -2.565675675868988037e-01 1.047369763255119324e-01 -1.587916016578674316e-01 -1.891527622938156128e-01 1.610100418329238892e-01 -2.642627432942390442e-02 1.106942147016525269e-01 -4.278070032596588135e-01 -3.849512338638305664e-01 1.487320065498352051e-01 2.177908569574356079e-01
-1.734817773103713989e-02 -2.165051996707916260e-01 1.419507712125778198e-01 -1.039042100310325623e-01 1.310599781572818756e-02 3.858677446842193604e-01 2.464734762907028198e-01 -1.846457570791244507e-01 -2.915350794792175293e-01 6.371318548917770386e-02 8.888256549835205078e-02 -5.593860149383544922e-02 3.158915638923645020e-01 -2.106639891862869263e-01 1.447117179632186890e-01 1.280706077814102173e-01 2.524617612361907959e-01 3.318278789520263672e-01 1.120876371860504150e-01 -6.788960099220275879e-02 2.070084214210510254e-02 -8.906229585409164429e-02 1.862211339175701141e-02 2.572752721607685089e-02 -5.413619801402091980e-02 -9.351864457130432129e-02 -2.939279675483703613e-01 -3.010478429496288300e-02 -1.379039585590362549e-01 -5.361146293580532074e-03 2.010674923658370972e-01 -1.937485337257385254e-01
-1.811590641736984253e-01 3.865772485733032227e-02 1.963873952627182007e-01 6.721990555524826050e-02 9.309826791286468506e-02 1.501752287149429321e-01 -2.846902795135974884e-02 4.696038365364074707e-02 -2.649462223052978516e-01 -2.045144736766815186e-01 3.694953620433807373e-01 -3.692484498023986816e-01 -1.458323094993829727e-02 1.403468251228332520e-01 -9.995207190513610840e-02 9.297373890876770020e-02 6.089659035205841064e-02 6.862687319517135620e-02 4.939311183989048004e-03 -1.656003892421722412e-01 8.858442306518554688e-02 -3.196211159229278564e-01 1.000510230660438538e-01 -4.346694424748420715e-02 -4.268426597118377686e-01 1.587672680616378784e-01 -1.557541191577911377e-01 1.100925030186772346e-03 -2.034066766500473022e-01 -7.584208995103836060e-02 8.551014214754104614e-02 1.451050490140914917e-01
-7.940091937780380249e-02 -1.085453256964683533e-01 2.562406472861766815e-03 -1.752047389745712280e-01 6.636351346969604492e-02 1.407509893178939819e-01 -1.127728819847106934e-01 1.190415024757385254e-01 -2.924425005912780762e-01 1.625357568264007568e-01 4.087907969951629639e-01 -1.458470076322555542e-01 3.755122423171997070e-01 5.267849564552307129e-02 -1.140287667512893677e-01 1.494233161211013794e-01 -3.918803483247756958e-02 -1.244676262140274048e-01 -2.454854734241962433e-02 -1.209921836853027344e-01 -3.229822218418121338e-02 -4.226818978786468506e-01 5.631310865283012390e-02 -9.227058291435241699e-02 -2.516476213932037354e-01 1.776438653469085693e-01 -2.758662402629852295e-01 -2.076672762632369995e-02 6.717035919427871704e-02 -7.102862000465393066e-02 1.248783469200134277e-01 2.106970734894275665e-02
-1.470419317483901978e-01 -1.827617734670639038e-01 1.665341854095458984e-01 -6.518737226724624634e-02 2.549115121364593506e-01 -1.977797150611877441e-01 -2.790175080299377441e-01 -2.498299032449722290e-01 -1.967190057039260864e-01 -1.341936737298965454e-01 3.610242605209350586e-01 1.915464848279953003e-01 1.677394807338714600e-01 -1.909365206956863403e-01 1.388600915670394897e-01 -2.988191507756710052e-02 9.403137117624282837e-02 7.460038363933563232e-02 -6.487354636192321777e-02 1.029495894908905029e-01 8.201506733894348145e-02 -1.704396456480026245e-01 -8.624583482742309570e-03 1.835160702466964722e-02 -1.533228456974029541e-01 1.047030687332153320e-01 -1.326377838850021362e-01 8.227478712797164917e-02 -1.188725009560585022e-01 -3.274708092212677002e-01 2.986509203910827637e-01 1.591653078794479370e-01
-1.136764287948608398e-01 -2.469249367713928223e-01 -1.575643196702003479e-02 -2.637528777122497559e-01 1.596181690692901611e-01 2.224474847316741943e-01 -2.670662403106689453e-01 -3.624226748943328857e-01 -1.102090105414390564e-01 1.003684848546981812e-01 3.319119513034820557e-01 1.487902104854583740e-01 2.434922456741333008e-01 -3.637197613716125488e-01 1.457677632570266724e-01 2.025216519832611084e-01 -3.566023707389831543e-02 -1.334611885249614716e-02 -8.658173680305480957e-02 2.365321293473243713e-02 -3.095727972686290741e-02 -7.027868181467056274e-02 6.345690041780471802e-02 -1.088178157806396484e-01 -2.260379046201705933e-01 -1.902415789663791656e-02 -2.390678972005844116e-01 -1.041239276528358459e-01 -9.457052499055862427e-02 -9.794555604457855225e-02 -1.528521388536319137e-04 3.210032358765602112e-02
-7.714520394802093506e-02 -6.622225791215896606e-02 1.796561293303966522e-03 1.247279122471809387e-01 3.443574011325836182e-01 2.564901411533355713e-01 2.538768202066421509e-02 -1.434515118598937988e-01 -3.506533056497573853e-02 6.192684546113014221e-02 2.072945833206176758e-01 1.588511466979980469e-02 1.267334073781967163e-01 -1.742371320724487305e-01 -1.403238475322723389e-01 -3.572477400302886963e-02 -8.210301399230957031e-02 -6.839975714683532715e-02 1.524691134691238403e-01 1.390260364860296249e-02 6.967462599277496338e-02 -2.645862996578216553e-01 3.142835497856140137e-01 -2.452313303947448730e-01 -1.474492996931076050e-01 1.784516274929046631e-01 3.286013379693031311e-02 1.797586977481842041e-01 -4.860695451498031616e-02 -2.106272727251052856e-01 4.331990778446197510e-01 -2.506715953350067139e-01
1.349069178104400635e-02 1.275045871734619141e-01 1.782023161649703979e-01 -9.154424071311950684e-02 2.565754055976867676e-01 3.553285077214241028e-02 -3.679603338241577148e-02 2.183338850736618042e-01 -1.875141710042953491e-01 -1.539362370967864990e-01 1.952606290578842163e-01 -1.347986608743667603e-01 1.183269321918487549e-01 -2.017972171306610107e-01 2.019056379795074463e-01 2.958839237689971924e-01 2.293774113059043884e-02 1.309476643800735474e-01 -2.633708119392395020e-01 -2.947809174656867981e-02 -1.893416792154312134e-01 -1.436410397291183472e-01 -4.065147787332534790e-02 -4.076698124408721924e-01 -2.921913284808397293e-03 1.611049920320510864e-01 -3.102980852127075195e-01 -5.678752809762954712e-02 -1.011376529932022095e-01 4.380967095494270325e-02 2.773488759994506836e-01 4.831834137439727783e-02
1.398134529590606689e-01 3.402839973568916321e-02 -4.831729456782341003e-03 -1.524580419063568115e-01 4.915118962526321411e-02 4.850706085562705994e-02 -2.854738235473632812e-01 1.589175313711166382e-02 -2.001869827508926392e-01 -1.950844973325729370e-01 1.872433722019195557e-01 8.414838463068008423e-02 2.951080910861492157e-02 -2.039723545312881470e-01 2.099339477717876434e-02 -7.437602430582046509e-02 1.819187253713607788e-01 -1.317148953676223755e-01 -1.544341444969177246e-01 1.098112463951110840e-01 -2.473829984664916992e-01 -2.875896096229553223e-01 -1.485783904790878296e-01 -3.685535192489624023e-01 -2.672396898269653320e-01 3.298616707324981689e-01 -2.211247533559799194e-01 9.307345002889633179e-02 -2.050558626651763916e-01 -7.776693999767303467e-02 1.634314954280853271e-01 -5.829214118421077728e-03
-4.487851262092590332e-02 -1.569508314132690430e-01 2.313810735940933228e-01 1.981287747621536255e-01 -8.240219950675964355e-02 2.375289797782897949e-01 -1.378454715013504028e-01 3.374933600425720215e-01 -1.756199151277542114e-01 8.362653106451034546e-02 9.653621166944503784e-02 -1.564590483903884888e-01 1.832529157400131226e-01 9.817359596490859985e-02 1.353283226490020752e-01 2.775467932224273682e-01 8.747082948684692383e-02 -9.739723056554794312e-02 1.476106792688369751e-02 -2.211576104164123535e-01 2.454491332173347473e-02 1.185278967022895813e-02 -5.336064100265502930e-02 -3.478791713714599609e-01 -2.428487539291381836e-01 -1.599067938514053822e-03 -2.898339331150054932e-01 2.096536904573440552e-01 -5.381771549582481384e-02 -6.769813597202301025e-02 2.898007035255432129e-01 7.050212472677230835e-02
-1.740830987691879272e-01 -1.454921215772628784e-01 -6.079171597957611084e-02 1.312970221042633057e-01 2.969978749752044678e-01 4.845057129859924316e-01 -5.290094017982482910e-02 1.063424497842788696e-01 -7.211130857467651367e-02 1.401973664760589600e-01 3.089652955532073975e-02 -1.811359822750091553e-01 3.660888373851776123e-01 -1.811573356389999390e-01 -2.795962095260620117e-01 7.349690794944763184e-02 4.229312017560005188e-02 -4.184327553957700729e-04 1.013599261641502380e-01 -4.461278021335601807e-02 -2.127430289983749390e-01 -1.498757861554622650e-03 2.283840775489807129e-01 -2.587834894657135010e-01 -3.539222478866577148e-02 5.053193867206573486e-02 2.165940403938293457e-02 9.375700354576110840e-02 -1.731675118207931519e-01 -2.162626087665557861e-01 3.757312428206205368e-03 1.149670705199241638e-01
-8.520618081092834473e-03 -2.896349132061004639e-02 2.277483791112899780e-01 6.885095685720443726e-02 6.657090038061141968e-02 -7.717580534517765045e-03 -1.003518402576446533e-01 -2.753944396972656250e-01 -2.411146759986877441e-01 1.024923697113990784e-01 3.179655969142913818e-01 -2.216978222131729126e-01 2.098842263221740723e-01 -1.202707216143608093e-01 2.127924859523773193e-01 -6.024282425642013550e-02 -8.347550779581069946e-02 -6.503672152757644653e-02 -4.929320886731147766e-02 7.258323580026626587e-02 9.424956142902374268e-02 -6.187612935900688171e-02 1.028978824615478516e-01 -3.126137256622314453e-01 -1.525524910539388657e-02 3.536547422409057617e-01 -1.349609941244125366e-01 -1.046170219779014587e-01 -4.604282677173614502e-01 -6.313427537679672241e-02 4.223275184631347656e-02 -1.166418194770812988e-01
5.454141646623611450e-02 -2.188833504915237427e-01 -6.317935138940811157e-02 6.129878386855125427e-02 2.242606729269027710e-01 2.936687767505645752e-01 -1.665236353874206543e-01 -1.486781239509582520e-02 9.975245594978332520e-02 -9.704282134771347046e-02 6.142550334334373474e-02 -6.690443307161331177e-02 1.585623919963836670e-01 -2.960748672485351562e-01 9.110172092914581299e-02 2.828670665621757507e-02 3.232984840869903564e-01 2.114158868789672852e-02 1.046302635222673416e-02 -2.109937928617000580e-02 4.740797355771064758e-02 -1.355913002043962479e-02 2.057270109653472900e-01 -3.551559746265411377e-01 9.467642754316329956e-02 3.817240707576274872e-03 -6.919044256210327148e-02 4.201106429100036621e-01 -1.028965041041374207e-02 -3.569539785385131836e-01 -2.378946542739868164e-02 -1.805574893951416016e-01
-6.771840155124664307e-02 8.817872963845729828e-03 9.226426482200622559e-02 6.483389437198638916e-02 1.135303229093551636e-01 2.316616922616958618e-01 -1.673572957515716553e-01 -2.978095412254333496e-01 9.773383289575576782e-02 -2.124703489243984222e-02 8.528644591569900513e-02 -2.559788525104522705e-01 4.324294924736022949e-01 -2.330007404088973999e-01 -1.358944028615951538e-01 3.700550645589828491e-02 2.991126477718353271e-02 1.597723513841629028e-01 -6.213985010981559753e-02 -2.036816626787185669e-01 2.466492801904678345e-01 -1.201407760381698608e-01 1.339632421731948853e-01 -7.652494311332702637e-02 -1.504767686128616333e-01 -2.035797983407974243e-01 -5.978002771735191345e-02 -6.369544565677642822e-02 6.519021093845367432e-02 -3.418375551700592041e-01 5.748486891388893127e-02 2.974463105201721191e-01
-2.384151518344879150e-02 8.225002139806747437e-02 6.865917146205902100e-02 -3.230812251567840576e-01 5.851531028747558594e-02 -5.078173428773880005e-02 -2.264803200960159302e-01 4.538463428616523743e-02 -1.853867620229721069e-01 -6.607263814657926559e-03 2.875844240188598633e-01 3.544112667441368103e-02 2.110499441623687744e-01 -3.730029165744781494e-01 1.028691381216049194e-01 9.205556660890579224e-02 1.156085059046745300e-01 1.949787437915802002e-01 -1.776424497365951538e-01 6.288801133632659912e-02 -1.348465234041213989e-01 -1.993623524904251099e-01 1.098659709095954895e-01 -3.067934811115264893e-01 -1.908676922321319580e-01 1.756432205438613892e-01 -3.361633121967315674e-01 -2.062245011329650879e-01 -5.300131440162658691e-02 -1.311236433684825897e-02 5.548580735921859741e-02 -1.523885279893875122e-01
2.038338482379913330e-01 -2.890573255717754364e-02 -2.709894478321075439e-01 1.777743995189666748e-01 6.338470429182052612e-02 -1.194014325737953186e-01 -2.066830694675445557e-01 -6.319625675678253174e-02 1.804500520229339600e-01 -1.309830993413925171e-01 4.229790717363357544e-02 1.497445106506347656e-01 4.379594922065734863e-01 -1.474946588277816772e-01 -5.791279021650552750e-03 2.112715244293212891e-01 1.216776818037033081e-01 -1.115069240331649780e-01 -9.819630533456802368e-02 -6.031544134020805359e-02 -2.815580070018768311e-01 -1.353471726179122925e-01 1.722926646471023560e-01 -1.227055341005325317e-01 -1.233801711350679398e-02 -1.400807201862335205e-01 -1.675765216350555420e-01 1.510549336671829224e-01 -4.016378819942474365e-01 -1.989075094461441040e-01 1.050385739654302597e-02 -3.017516992986202240e-02
-1.593949198722839355e-01 -9.805641323328018188e-02 -9.993071854114532471e-02 -1.215159296989440918e-01 2.322141081094741821e-02 2.977704703807830811e-01 -6.911596655845642090e-02 -2.157862484455108643e-01 -1.603670269250869751e-01 1.677284538745880127e-01 8.959953486919403076e-02 2.338918000459671021e-01 3.390445411205291748e-01 -4.427421689033508301e-01 1.010197307914495468e-02 1.895235776901245117e-01 -2.046011537313461304e-01 7.674864679574966431e-02 2.927881665527820587e-02 2.399292290210723877e-01 -3.971196338534355164e-02 -1.656169295310974121e-01 1.749238520860671997e-01 -9.682814776897430420e-02 -1.273385584354400635e-01 -8.175405114889144897e-02 -2.022389173507690430e-01 -1.256937533617019653e-01 -1.349067986011505127e-01 -2.046408057212829590e-01 1.664957962930202484e-02 1.448904722929000854e-01
-6.020566797815263271e-04 -2.059391289949417114e-01 -2.672643065452575684e-01 -3.634299617260694504e-03 1.477701216936111450e-01 2.322978973388671875e-01 1.407429426908493042e-01 -2.783397585153579712e-02 -2.474507093429565430e-01 -2.388802766799926758e-01 2.531046979129314423e-02 -7.192855328321456909e-02 3.460232913494110107e-01 -9.074124693870544434e-02 5.778426770120859146e-03 3.703569248318672180e-02 5.622940510511398315e-02 -3.775077313184738159e-02 -2.393054515123367310e-01 -2.514582276344299316e-01 6.562758982181549072e-02 -1.860546171665191650e-01 2.269195765256881714e-01 -5.071835592389106750e-02 -2.911905646324157715e-01 -2.306599467992782593e-01 1.484239399433135986e-01 -5.305396020412445068e-02 -3.341039121150970459e-01 -2.016529291868209839e-01 -5.264630913734436035e-02 -1.755153760313987732e-02
2.098565399646759033e-01 -1.204528138041496277e-01 -3.222855031490325928e-01 2.359077520668506622e-02 -9.659151546657085419e-03 2.018241584300994873e-01 6.055200845003128052e-02 2.590214461088180542e-02 -2.218516916036605835e-01 -3.224860131740570068e-01 -1.080530658364295959e-01 -7.938979566097259521e-02 3.553582131862640381e-01 -1.961844712495803833e-01 7.553011178970336914e-02 -1.532223913818597794e-02 -1.261291801929473877e-01 1.156618446111679077e-01 1.986104696989059448e-01 -9.932348132133483887e-02 1.733383536338806152e-01 -2.708044350147247314e-01 1.940936148166656494e-01 -1.026178803294897079e-02 -1.202093288302421570e-01 3.200175762176513672e-01 -2.294307500123977661e-01 1.172580048441886902e-01 -1.685494035482406616e-01 -3.155427053570747375e-02 -1.066230908036231995e-01 -7.863410562276840210e-02
1.252358108758926392e-01 1.071452423930168152e-01 -3.625597804784774780e-02 -2.177137732505798340e-01 -1.646714098751544952e-02 1.426028907299041748e-01 -1.059803664684295654e-01 4.572099447250366211e-02 -1.861469894647598267e-01 -1.545178145170211792e-01 -4.755599796772003174e-02 -1.239956542849540710e-02 3.427205681800842285e-01 -1.193726956844329834e-01 -2.632975950837135315e-02 -4.637848585844039917e-02 2.226913124322891235e-01 -7.240284979343414307e-02 -5.111250281333923340e-02 1.364019364118576050e-01 -2.409770041704177856e-01 -2.078442424535751343e-01 -8.214719593524932861e-02 -1.798646897077560425e-01 -4.610528349876403809e-01 3.998679220676422119e-01 -1.384504437446594238e-01 1.096625179052352905e-01 -1.527042239904403687e-01 -1.681227385997772217e-01 1.258316785097122192e-01 8.487708121538162231e-02
-3.444649651646614075e-02 8.554459363222122192e-02 1.267679631710052490e-01 1.701912581920623779e-01 1.886153221130371094e-01 3.846524357795715332e-01 -8.745861053466796875e-02 -1.508526951074600220e-01 -1.485786493867635727e-02 5.629418045282363892e-02 5.878327041864395142e-02 -2.525319755077362061e-01 1.619658619165420532e-01 -1.261883527040481567e-01 -2.543231844902038574e-01 -6.413887441158294678e-02 2.598754502832889557e-02 1.846140250563621521e-02 4.489592835307121277e-02 -6.623820215463638306e-02 9.391777962446212769e-02 -3.008836209774017334e-01 1.965658813714981079e-01 -7.046929001808166504e-02 -7.276558876037597656e-02 3.041716516017913818e-01 4.061441496014595032e-02 -1.417338754981756210e-02 -2.421133965253829956e-01 1.674855500459671021e-01 3.606025576591491699e-01 -2.901870310306549072e-01
-1.916973292827606201e-02 8.300203084945678711e-02 -7.068311423063278198e-02 -9.961017966270446777e-02 1.035655811429023743e-01 3.633500263094902039e-02 1.506013721227645874e-01 -4.204076156020164490e-02 7.494454830884933472e-02 -1.481739282608032227e-01 8.719529211521148682e-02 2.940938174724578857e-01 3.870342373847961426e-01 -2.735182940959930420e-01 6.763909012079238892e-02 1.686551421880722046e-01 1.555703431367874146e-01 -8.701973408460617065e-02 2.610638439655303955e-01 8.212037384510040283e-03 -1.778045482933521271e-02 -2.484993636608123779e-02 2.347559928894042969e-01 -3.307553231716156006e-01 -1.670815795660018921e-01 -1.997068971395492554e-01 -2.187687903642654419e-01 1.051556691527366638e-01 -1.765896677970886230e-01 -2.995349168777465820e-01 1.473274677991867065e-01 -1.651373803615570068e-01
-3.758088871836662292e-02 -1.082422286272048950e-01 2.671001106500625610e-02 3.239070624113082886e-02 3.049556314945220947e-01 5.126830935478210449e-01 -1.513833105564117432e-01 -1.755418479442596436e-01 -8.851804584264755249e-02 7.333510369062423706e-02 1.106700971722602844e-01 1.316951960325241089e-01 7.279111444950103760e-02 -4.611341059207916260e-01 -5.541066825389862061e-02 -6.719622295349836349e-03 1.094604283571243286e-01 5.750798434019088745e-02 1.974069178104400635e-01 -6.409198790788650513e-02 2.084572799503803253e-02 -2.769509553909301758e-01 1.809446513652801514e-01 -2.291784286499023438e-01 -3.339762240648269653e-02 7.780306786298751831e-02 6.348725408315658569e-02 1.060359925031661987e-01 -5.494450405240058899e-02 -1.834394037723541260e-01 1.514459699392318726e-01 -9.411439299583435059e-02
-3.305733203887939453e-02 2.677579820156097412e-01 -2.328547835350036621e-01 -9.027431905269622803e-02 5.431919097900390625e-01 1.491148471832275391e-01 -5.585135892033576965e-02 7.220683991909027100e-02 -1.154406368732452393e-01 -2.906748354434967041e-01 7.173684984445571899e-02 -1.981403231620788574e-01 2.700541615486145020e-01 -1.761791408061981201e-01 3.343244269490242004e-02 -2.189024910330772400e-02 6.484128534793853760e-02 -1.574975103139877319e-01 -1.836439073085784912e-01 -4.777661338448524475e-02 5.084412917494773865e-02 -1.188291609287261963e-01 7.585900276899337769e-02 -3.475271761417388916e-01 5.529384315013885498e-02 9.419228881597518921e-02 2.647731453180313110e-02 1.609068512916564941e-01 -3.453598171472549438e-02 7.045866455882787704e-03 1.937545388936996460e-01 7.661003619432449341e-02
-6.438989192247390747e-02 -1.166181564331054688e-01 1.020900756120681763e-01 1.784002408385276794e-02 2.797017693519592285e-01 1.337969899177551270e-01 -1.385837197303771973e-01 -9.643391706049442291e-03 -1.140936464071273804e-01 -1.351203769445419312e-01 3.113605678081512451e-01 -1.714526712894439697e-01 2.617846727371215820e-01 -2.502767443656921387e-01 8.180879801511764526e-02 1.902170926332473755e-01 -2.294495254755020142e-01 -6.829535216093063354e-02 -1.975947618484497070e-01 -1.648239791393280029e-01 4.354093968868255615e-02 -2.384810000658035278e-01 1.133043095469474792e-01 -2.697167992591857910e-01 -6.917888671159744263e-02 4.218703210353851318e-01 9.943734109401702881e-02 2.256928980350494385e-01 8.770866692066192627e-02 -1.786773651838302612e-02 6.991958618164062500e-02 -7.548194844275712967e-03
-9.345128387212753296e-02 1.443380713462829590e-01 -8.867838233709335327e-02 1.060128882527351379e-01 1.956437081098556519e-01 1.090229600667953491e-01 1.103240251541137695e-01 -9.983626753091812134e-02 -9.932726621627807617e-02 -2.176522165536880493e-01 -7.961470633745193481e-02 -2.271068282425403595e-02 1.233519613742828369e-01 -1.484715193510055542e-01 1.670157462358474731e-01 3.327532410621643066e-01 1.776123791933059692e-01 1.586541533470153809e-02 1.607907265424728394e-01 6.946031004190444946e-02 4.750869423151016235e-02 -3.572756052017211914e-01 5.602582544088363647e-02 3.766080364584922791e-02 2.082161456346511841e-01 -2.678771018981933594e-01 -1.939776837825775146e-01 2.692113220691680908e-01 -2.980147004127502441e-01 -3.075515627861022949e-01 1.040086224675178528e-01 1.506303399801254272e-01
1.006354615092277527e-01 6.418677512556314468e-03 -4.110632836818695068e-01 -6.802536547183990479e-02 2.757571935653686523e-01 1.628461033105850220e-01 -2.177342176437377930e-01 8.812316507101058960e-02 -1.573293805122375488e-01 -4.362833499908447266e-02 2.523323595523834229e-01 8.714254200458526611e-02 1.341617256402969360e-01 5.604413524270057678e-02 -4.913802444934844971e-02 2.748018801212310791e-01 2.802309347316622734e-03 -1.433030962944030762e-01 -1.045794710516929626e-01 -1.458439677953720093e-01 1.081510037183761597e-01 -2.536527812480926514e-01 1.996707320213317871e-01 4.610443860292434692e-02 2.775470018386840820e-01 9.525679796934127808e-02 -3.304946422576904297e-01 1.370291709899902344e-01 -2.014391869306564331e-01 -8.216176182031631470e-02 7.885629683732986450e-02 1.518742740154266357e-01
3.283029794692993164e-02 -2.269702851772308350e-01 -1.817146390676498413e-01 6.270512938499450684e-02 2.916424274444580078e-01 3.283396363258361816e-01 -1.736951917409896851e-01 -1.275958865880966187e-01 1.944436728954315186e-01 -1.588666439056396484e-02 2.389522045850753784e-01 1.796760014258325100e-03 1.446119397878646851e-01 -3.350819647312164307e-01 2.819377183914184570e-02 -8.595019578933715820e-02 2.517919288948178291e-03 -1.100112646818161011e-01 7.795998454093933105e-02 2.397849559783935547e-01 -1.147254630923271179e-01 1.004546284675598145e-01 6.926140189170837402e-02 -1.928234994411468506e-01 -1.934742182493209839e-01 3.421095758676528931e-02 -2.592817842960357666e-01 1.644496172666549683e-01 -2.889092564582824707e-01 -2.305456101894378662e-01 1.512330174446105957e-01 -3.640883043408393860e-02
-1.400883793830871582e-01 8.548495173454284668e-02 -1.582084298133850098e-01 -1.595503985881805420e-01 1.764071136713027954e-01 1.845652312040328979e-01 -1.075211390852928162e-01 -1.083800718188285828e-01 -2.199851125478744507e-01 -1.122978255152702332e-01 -5.252085253596305847e-02 9.489639103412628174e-02 6.546546518802642822e-02 -4.129783809185028076e-01 -1.284138113260269165e-01 1.984695792198181152e-01 6.900958716869354248e-02 5.707485601305961609e-03 1.108053475618362427e-01 -4.419793188571929932e-01 8.967559039592742920e-02 -3.707942552864551544e-03 1.882654428482055664e-01 2.492565102875232697e-02 -1.351760774850845337e-01 -4.557122662663459778e-02 -3.535553812980651855e-01 2.070448994636535645e-01 6.075558438897132874e-02 -1.882622539997100830e-01 1.684150248765945435e-01 -1.354635506868362427e-01
-1.436996310949325562e-01 -1.532532125711441040e-01 9.146827459335327148e-02 4.663733765482902527e-02 2.475907653570175171e-01 4.368778467178344727e-01 -1.364688724279403687e-01 -2.788347303867340088e-01 -5.345781147480010986e-02 8.937337249517440796e-02 2.246407791972160339e-02 -1.612109504640102386e-02 1.972096413373947144e-02 -3.189604878425598145e-01 -6.625328212976455688e-02 2.102752029895782471e-02 1.338706314563751221e-01 -5.184200592339038849e-03 1.088660284876823425e-01 -7.192212622612714767e-03 -9.103646129369735718e-02 -1.802337020635604858e-01 1.193076074123382568e-01 -2.906604707241058350e-01 -3.984011709690093994e-02 3.014548867940902710e-02 -1.977692730724811554e-02 3.934530615806579590e-01 4.656245931982994080e-02 -2.447177618741989136e-01 1.647441387176513672e-01 -2.489798665046691895e-01
-2.276716083288192749e-01 -1.090428978204727173e-02 -7.818263024091720581e-02 -4.791849479079246521e-02 -1.166453585028648376e-01 6.701783835887908936e-02 -2.044553011655807495e-01 1.803112626075744629e-01 -2.317837625741958618e-01 -8.993464708328247070e-02 4.110166728496551514e-01 -1.688418723642826080e-02 2.029145359992980957e-01 -1.746496930718421936e-02 -3.376576676964759827e-02 2.400488555431365967e-01 -2.364437840878963470e-02 -6.446062773466110229e-02 -1.445161551237106323e-01 -1.429375112056732178e-01 1.184182688593864441e-01 -3.595971763134002686e-01 5.395557731389999390e-02 7.289042323827743530e-02 -3.606103956699371338e-01 3.044281341135501862e-02 -1.529961526393890381e-01 1.502996683120727539e-02 -5.977178364992141724e-02 2.936305105686187744e-02 3.973194360733032227e-01 3.829076513648033142e-02
-3.242653794586658478e-03 1.539276987314224243e-01 -1.999036595225334167e-02 -8.515677601099014282e-02 1.170014068484306335e-01 -1.252383589744567871e-01 3.643672913312911987e-02 -1.776509284973144531e-01 -3.208312988281250000e-01 1.223256662487983704e-01 2.861634492874145508e-01 1.096367090940475464e-01 2.396071553230285645e-01 -1.458070278167724609e-01 9.046703577041625977e-03 1.600820720195770264e-01 5.941240116953849792e-02 -1.827483624219894409e-01 -1.837171986699104309e-02 -1.832165569067001343e-01 1.711334288120269775e-01 -9.132242202758789062e-02 2.540650665760040283e-01 -2.642924487590789795e-01 -2.451494187116622925e-01 2.776026427745819092e-01 -2.003295570611953735e-01 -1.363198161125183105e-01 -3.687778413295745850e-01 -2.657302841544151306e-02 -2.562457695603370667e-02 -1.187546923756599426e-01
-2.347143739461898804e-02 1.297476589679718018e-01 -1.266278028488159180e-01 -2.481679022312164307e-01 -2.305982075631618500e-02 -4.749080911278724670e-02 -8.441188931465148926e-02 -7.307180762290954590e-02 -6.515997648239135742e-02 2.538656257092952728e-02 -1.406802982091903687e-02 -2.108115851879119873e-01 1.221674457192420959e-01 -3.982984125614166260e-01 -2.865712530910968781e-02 1.567022651433944702e-01 -1.150224655866622925e-01 -9.957527369260787964e-02 -1.815483905375003815e-02 5.144656822085380554e-02 5.720207095146179199e-02 -4.465771019458770752e-01 1.694488972425460815e-01 -3.167051672935485840e-01 -2.803737521171569824e-01 -1.930746734142303467e-01 -1.420242786407470703e-01 2.396633923053741455e-01 -6.776749342679977417e-02 2.125714421272277832e-01 -3.740463033318519592e-02 1.968571394681930542e-01
-1.378367841243743896e-01 -8.583634346723556519e-02 -1.548968404531478882e-01 -6.311649084091186523e-02 2.607103884220123291e-01 1.583564579486846924e-01 2.081353776156902313e-02 -1.126190871000289917e-01 -2.445197701454162598e-01 2.267584353685379028e-01 2.775456309318542480e-01 -8.480287343263626099e-02 4.389202296733856201e-01 8.598634600639343262e-02 -1.876172125339508057e-01 2.907051146030426025e-01 -1.231929436326026917e-01 -3.289786875247955322e-01 -6.990074366331100464e-02 2.940093725919723511e-02 1.003310009837150574e-01 -2.257775813341140747e-01 2.142927199602127075e-01 2.271747589111328125e-02 -1.211940422654151917e-01 1.924074590206146240e-01 -9.942903369665145874e-02 7.970812171697616577e-02 -1.015351340174674988e-01 2.513303793966770172e-02 9.368602186441421509e-02 -2.689696615561842918e-03
-5.525596812367439270e-02 -3.392736613750457764e-01 1.357733458280563354e-01 -9.532106108963489532e-03 1.391136348247528076e-01 1.105143651366233826e-01 -2.063246220350265503e-01 4.360646381974220276e-02 -3.178882300853729248e-01 -2.001392692327499390e-01 -2.342732697725296021e-01 -3.274032771587371826e-01 6.867683678865432739e-02 -1.149088367819786072e-01 -2.110392004251480103e-01 -1.160224899649620056e-01 6.132372654974460602e-03 -2.408131211996078491e-01 8.362840861082077026e-02 -1.480342596769332886e-01 1.086844503879547119e-01 -2.228740453720092773e-01 1.367989033460617065e-01 -7.942575216293334961e-02 -1.946898400783538818e-01 -9.710214287042617798e-02 -2.868502438068389893e-01 2.357173562049865723e-01 -1.198196262121200562e-01 3.897279873490333557e-02 -1.404770836234092712e-02 1.829678267240524292e-01
3.504946082830429077e-02 1.472232937812805176e-01 -1.572930999100208282e-02 3.299115300178527832e-01 1.588595807552337646e-01 1.607988327741622925e-01 -1.187641769647598267e-01 1.207431852817535400e-01 -9.664282947778701782e-02 -3.052293695509433746e-02 2.160843461751937866e-01 -1.510428357869386673e-02 3.191298246383666992e-01 -1.936023086309432983e-01 -1.983652263879776001e-02 -9.488424658775329590e-02 8.694995194673538208e-02 -7.432514429092407227e-02 2.331479489803314209e-01 -1.454146802425384521e-01 3.350188434123992920e-01 -4.452532157301902771e-03 3.114389181137084961e-01 -6.457084417343139648e-02 -2.276834547519683838e-01 -2.352627217769622803e-01 -2.371314913034439087e-01 1.955527812242507935e-01 -2.249278724193572998e-01 -9.609700739383697510e-02 1.352734714746475220e-01 2.283584699034690857e-02
5.737283267080783844e-03 -8.673877269029617310e-02 -6.697250902652740479e-02 2.682588100433349609e-01 -1.617885753512382507e-02 2.861227095127105713e-01 -7.943600416183471680e-02 6.462799757719039917e-02 -3.192535042762756348e-01 -1.104759946465492249e-01 7.244082540273666382e-02 -4.589522182941436768e-01 1.576136797666549683e-01 2.637607418000698090e-02 -1.858507394790649414e-01 1.507908701896667480e-01 4.492621123790740967e-02 -1.193573325872421265e-01 -3.887476399540901184e-02 -2.516367137432098389e-01 -1.891206651926040649e-01 -2.463404089212417603e-01 -1.263388544321060181e-01 -1.976897418498992920e-01 -3.264544308185577393e-01 7.793016731739044189e-02 5.466491356492042542e-02 1.497474163770675659e-01 -1.028506532311439514e-01 -3.831025585532188416e-02 1.662427783012390137e-01 1.488560438156127930e-02
-1.334773451089859009e-01 -4.748098552227020264e-02 -6.072140112519264221e-02 -2.170677632093429565e-01 1.323764920234680176e-01 -9.286385774612426758e-02 -1.562191545963287354e-01 1.368455290794372559e-01 -7.178672403097152710e-02 -1.540008932352066040e-01 1.829750984907150269e-01 -2.398687899112701416e-01 3.793502151966094971e-01 -3.970691561698913574e-02 1.052333787083625793e-01 6.866611540317535400e-02 -1.246222704648971558e-01 7.234998047351837158e-02 -8.538906276226043701e-02 3.038855195045471191e-01 2.095501571893692017e-01 -4.575284942984580994e-02 4.093432426452636719e-01 -2.999917566776275635e-01 -2.590821385383605957e-01 1.601104885339736938e-01 6.319943070411682129e-02 1.807596236467361450e-01 -1.235688403248786926e-01 7.388365268707275391e-02 6.757499277591705322e-02 6.783534772694110870e-04
5.729788914322853088e-02 1.260712593793869019e-01 -1.944347470998764038e-01 3.328014537692070007e-02 2.365314029157161713e-02 1.730052530765533447e-01 7.035408169031143188e-02 -9.878277778625488281e-02 -2.168700844049453735e-01 -1.217458248138427734e-01 -3.920001909136772156e-02 -1.278066188097000122e-01 3.481948003172874451e-02 -1.680535823106765747e-01 1.785096712410449982e-02 1.428549736738204956e-01 9.371115267276763916e-02 9.545907378196716309e-02 2.002065479755401611e-01 -4.502018913626670837e-02 9.740309417247772217e-02 -4.290094971656799316e-01 6.126798689365386963e-02 5.561707168817520142e-02 1.744177788496017456e-01 -2.886486053466796875e-01 -2.287553995847702026e-01 3.399426043033599854e-01 -3.602150678634643555e-01 -2.405220419168472290e-01 1.582881957292556763e-01 1.101287379860877991e-01
-6.958325207233428955e-02 1.647363044321537018e-02 6.066218018531799316e-02 -1.326741874217987061e-01 -7.860597968101501465e-02 3.081654608249664307e-01 -1.179877221584320068e-01 -1.885274648666381836e-01 -9.437427669763565063e-02 1.294494234025478363e-02 -2.509732730686664581e-02 -3.289675712585449219e-02 2.298684120178222656e-01 -5.862048640847206116e-02 -6.171142682433128357e-03 1.547020822763442993e-01 3.360952734947204590e-01 -1.336325774900615215e-03 -1.619139313697814941e-01 7.432729750871658325e-02 -1.167382225394248962e-01 -1.474326699972152710e-01 1.309167593717575073e-01 -1.444809138774871826e-01 -2.170865088701248169e-01 1.556578427553176880e-01 -3.259187564253807068e-02 1.068961471319198608e-01 -5.270318388938903809e-01 -2.893475294113159180e-01 1.686273813247680664e-01 2.002939581871032715e-01
4.911621659994125366e-02 -1.686437055468559265e-02 1.036205813288688660e-01 1.786829531192779541e-01 1.334971785545349121e-01 3.609110713005065918e-01 -9.606698900461196899e-02 -1.257049888372421265e-01 5.209271237254142761e-02 5.298197735100984573e-03 4.434575513005256653e-02 -2.771939337253570557e-01 3.179018199443817139e-01 -4.051200747489929199e-01 -1.323593705892562866e-01 9.881833940744400024e-02 1.578682959079742432e-01 -1.196386758238077164e-02 2.834545373916625977e-01 -1.797472983598709106e-01 -8.254334330558776855e-02 -1.583720594644546509e-01 5.489524453878402710e-02 -1.813604682683944702e-01 -7.952359318733215332e-02 1.928347945213317871e-01 8.960492163896560669e-02 -1.225710138678550720e-01 1.662509515881538391e-02 -2.007186561822891235e-01 1.840185225009918213e-01 -2.469944059848785400e-01
-3.369161486625671387e-02 -3.478127419948577881e-01 -1.388891190290451050e-01 1.460773944854736328e-01 1.560409665107727051e-01 2.513984739780426025e-01 -5.862023215740919113e-03 -4.146594926714897156e-02 3.386072581633925438e-03 -3.882200270891189575e-02 8.221266418695449829e-02 9.290011227130889893e-02 2.037292569875717163e-01 -2.410686612129211426e-01 1.558039933443069458e-01 -4.000646248459815979e-02 6.643956154584884644e-02 -2.207103967666625977e-01 1.893240958452224731e-01 -1.422497779130935669e-01 8.052148669958114624e-02 -7.852388918399810791e-02 8.240526914596557617e-02 -4.339571595191955566e-01 9.719374030828475952e-02 -2.711766362190246582e-01 -9.592061489820480347e-02 2.642231881618499756e-01 -2.447190582752227783e-01 -1.647788882255554199e-01 1.733390688896179199e-01 -9.750132262706756592e-02
7.674162834882736206e-02 1.236131191253662109e-01 -9.072771668434143066e-02 2.367597371339797974e-01 2.942534685134887695e-01 2.793953716754913330e-01 1.259258687496185303e-01 -1.107818540185689926e-02 -3.121522665023803711e-01 -4.540999978780746460e-02 4.842934012413024902e-02 -2.962613403797149658e-01 2.368097156286239624e-01 -3.177775442600250244e-01 -1.397204548120498657e-01 2.192991524934768677e-01 8.145329356193542480e-02 -1.287969797849655151e-01 -1.005606576800346375e-01 -2.731777429580688477e-01 -1.412435472011566162e-01 -1.562159061431884766e-01 1.600603014230728149e-01 1.184211522340774536e-01 -1.938130408525466919e-01 -7.385987788438796997e-02 -8.014712482690811157e-02 2.268861513584852219e-03 -1.512348055839538574e-01 -1.561103910207748413e-01 -4.931337200105190277e-03 -1.759323179721832275e-01
1.221440136432647705e-01 -3.243337571620941162e-01 -9.147001057863235474e-02 2.421390712261199951e-01 1.339741349220275879e-01 7.925328612327575684e-02 1.871361210942268372e-02 -1.527912914752960205e-01 6.913050264120101929e-02 -1.214882507920265198e-01 1.204220354557037354e-01 1.969286054372787476e-01 3.946745395660400391e-01 -1.746782213449478149e-01 -1.200699731707572937e-01 -9.811612218618392944e-02 -1.673441976308822632e-01 1.312848478555679321e-01 -1.734438911080360413e-02 -2.088906317949295044e-01 -3.980521857738494873e-02 -2.342206835746765137e-01 1.397316753864288330e-01 -6.981498748064041138e-02 -3.432931602001190186e-01 8.878017961978912354e-02 -1.482792198657989502e-01 9.309686720371246338e-02 -3.699465394020080566e-01 8.799448609352111816e-02 1.702537387609481812e-02 -1.025773808360099792e-01
-1.050368696451187134e-01 -1.065507829189300537e-01 -2.757888138294219971e-01 -2.351692505180835724e-02 2.801612764596939087e-02 1.492887153290212154e-03 9.121809899806976318e-02 2.892644107341766357e-01 -3.158358931541442871e-01 -3.024664819240570068e-01 -9.857827425003051758e-02 -2.647388875484466553e-01 3.481593728065490723e-01 6.887488067150115967e-02 -5.755456164479255676e-02 1.323229670524597168e-01 -8.359748125076293945e-02 -1.105513647198677063e-01 -5.570482090115547180e-02 6.143851205706596375e-02 1.423808336257934570e-01 -3.961297571659088135e-01 2.528767883777618408e-01 -1.146634221076965332e-01 1.283663697540760040e-02 1.745624244213104248e-01 -1.202670186758041382e-01 3.584164753556251526e-02 -2.405839413404464722e-01 -2.369617111980915070e-02 6.422191113233566284e-02 -3.272603079676628113e-02
-1.223131045699119568e-01 -2.577995955944061279e-01 -3.240974843502044678e-01 8.819078654050827026e-02 2.453316561877727509e-02 1.512900739908218384e-01 9.569631516933441162e-02 -6.572756916284561157e-02 -3.565094172954559326e-01 -9.430152922868728638e-02 -2.320492081344127655e-02 -2.860558032989501953e-01 3.010082244873046875e-01 -3.553072214126586914e-01 6.041365489363670349e-02 -1.632852479815483093e-02 1.602644026279449463e-01 1.306758373975753784e-01 1.797316819429397583e-01 -6.337676197290420532e-02 2.253706753253936768e-01 -1.059716120362281799e-01 2.229581475257873535e-01 -7.989866286516189575e-02 1.116056647151708603e-02 -4.993117228150367737e-02 -1.878545135259628296e-01 1.189918741583824158e-01 -3.472337499260902405e-03 -8.992223441600799561e-02 4.503215849399566650e-02 -2.651051580905914307e-01
1.016980633139610291e-01 -8.417618460953235626e-03 1.409679204225540161e-01 -2.116441167891025543e-02 1.944683045148849487e-01 -5.009606480598449707e-02 -1.601810306310653687e-01 4.510975629091262817e-02 -3.169663250446319580e-01 5.881549417972564697e-02 3.804780542850494385e-01 -2.926201000809669495e-02 3.372906446456909180e-01 -1.106058806180953979e-02 -6.330828368663787842e-02 5.405157059431076050e-02 5.898699630051851273e-03 -8.209321647882461548e-02 -1.520595401525497437e-01 -2.785006463527679443e-01 2.005150169134140015e-01 -1.044915765523910522e-01 1.259240508079528809e-01 -3.143355250358581543e-01 -2.312967181205749512e-02 1.500483602285385132e-01 -2.033591568470001221e-01 -8.053842186927795410e-02 -4.066788554191589355e-01 1.206612512469291687e-01 -8.213403075933456421e-02 7.209030911326408386e-03
1.002760231494903564e-01 1.312743127346038818e-01 2.248363755643367767e-02 6.792167667299509048e-03 -1.028237268328666687e-01 3.029753565788269043e-01 -2.424466162919998169e-01 -6.129194796085357666e-02 -2.110574841499328613e-01 6.893178075551986694e-02 4.937123134732246399e-02 -3.505527079105377197e-01 1.046546176075935364e-01 9.041979908943176270e-02 -1.727180033922195435e-01 1.598908454179763794e-01 1.370056122541427612e-01 -1.903392374515533447e-02 1.522715389728546143e-01 -4.807549715042114258e-02 -2.604484260082244873e-01 -1.676067560911178589e-01 -1.092245280742645264e-01 -3.966098129749298096e-01 -2.373629957437515259e-01 -1.120556145906448364e-03 -1.449498087167739868e-01 1.828043609857559204e-01 -2.767436206340789795e-01 1.934791542589664459e-02 1.189308464527130127e-01 2.155182510614395142e-01
-2.972213923931121826e-01 3.703003749251365662e-02 -1.444370597600936890e-01 1.086215674877166748e-01 2.019994407892227173e-01 1.455087363719940186e-01 -3.405146300792694092e-01 -3.068055808544158936e-01 -2.034055143594741821e-01 -1.311655193567276001e-01 4.029705524444580078e-01 7.216309756040573120e-02 1.756095588207244873e-01 5.443016067147254944e-02 -3.251700848340988159e-02 1.005476564168930054e-01 1.272295862436294556e-01 1.944126039743423462e-01 8.828778751194477081e-03 4.369140416383743286e-02 -1.248010396957397461e-01 6.483445409685373306e-03 9.246700257062911987e-02 -1.298061311244964600e-01 1.980088353157043457e-01 -1.373010780662298203e-02 -4.182950407266616821e-02 2.327503412961959839e-01 -3.646735548973083496e-01 3.837179392576217651e-02 8.755557984113693237e-02 -5.475488142110407352e-04
1.938797682523727417e-01 -8.419606834650039673e-02 -1.771681755781173706e-01 1.336230486631393433e-01 3.797229751944541931e-02 3.781254589557647705e-01 9.036975353956222534e-02 -2.766543328762054443e-01 -2.002386897802352905e-01 -2.128411382436752319e-01 -1.135368049144744873e-01 -2.595936357975006104e-01 4.596327431499958038e-03 -1.484020054340362549e-01 6.470199674367904663e-02 1.050732680596411228e-03 -2.191865146160125732e-01 1.542882174253463745e-01 1.192502398043870926e-02 -1.265609413385391235e-01 1.137706786394119263e-01 -2.079007178544998169e-01 1.235650256276130676e-01 8.293787948787212372e-03 -7.093173265457153320e-02 1.650097221136093140e-01 -2.716134190559387207e-01 2.385931164026260376e-01 -3.636406362056732178e-01 -7.138680666685104370e-02 -1.311326324939727783e-01 8.970648795366287231e-02
1.641888767480850220e-01 6.466343998908996582e-02 1.608341187238693237e-01 3.735045203939080238e-03 8.313281089067459106e-02 -2.997595071792602539e-02 1.506064832210540771e-02 -6.938864290714263916e-02 -2.780564129352569580e-01 1.619693189859390259e-01 2.590501606464385986e-01 1.711912900209426880e-01 2.331307381391525269e-01 -8.087712526321411133e-02 4.277649894356727600e-02 1.901969909667968750e-01 -2.820398285984992981e-02 -1.522222012281417847e-01 -1.433109343051910400e-01 -3.183601498603820801e-01 -1.147848963737487793e-01 -1.715555787086486816e-01 3.516289591789245605e-01 -2.650006115436553955e-01 -6.057775393128395081e-02 1.946907639503479004e-01 -1.408197432756423950e-01 7.663887925446033478e-03 -3.851248621940612793e-01 1.185261905193328857e-01 1.098982244729995728e-01 -1.141296029090881348e-01
9.036105871200561523e-02 -6.853713840246200562e-02 1.488948464393615723e-01 5.778847727924585342e-03 2.300490438938140869e-01 2.308299988508224487e-01 3.469724953174591064e-01 -1.166803240776062012e-01 -1.493957191705703735e-01 -3.010751605033874512e-01 2.136504277586936951e-02 -2.330663353204727173e-01 2.942282855510711670e-01 -4.010864198207855225e-01 2.567334473133087158e-02 -4.363523051142692566e-02 -8.725067228078842163e-02 -8.573595434427261353e-02 -2.128287404775619507e-02 -1.601834893226623535e-01 8.092626929283142090e-03 -2.409697324037551880e-01 5.557376146316528320e-02 -4.462652653455734253e-02 6.811638921499252319e-02 -1.644020229578018188e-01 -2.449127435684204102e-01 2.269874885678291321e-02 1.462263613939285278e-01 -1.560884118080139160e-01 2.536696195602416992e-01 2.082137390971183777e-02
2.312356680631637573e-01 -2.395683377981185913e-01 -1.972752250730991364e-02 -5.433219671249389648e-02 2.296747267246246338e-01 2.820031642913818359e-01 -4.942012950778007507e-02 -7.493487745523452759e-02 -1.415536701679229736e-01 5.097335577011108398e-02 8.051472157239913940e-02 -4.248931072652339935e-03 3.062947392463684082e-01 -1.435305029153823853e-01 -7.313821464776992798e-02 1.442451775074005127e-01 4.581330716609954834e-02 2.519078180193901062e-02 3.044106997549533844e-02 -2.675096988677978516e-01 1.316171139478683472e-01 2.072786167263984680e-02 3.785965740680694580e-01 -1.946234144270420074e-02 -2.284995764493942261e-01 1.277642231434583664e-02 -1.311166286468505859e-01 -2.309384942054748535e-02 -1.690251678228378296e-01 -2.797180712223052979e-01 1.131174564361572266e-01 -3.864667117595672607e-01
-7.292083650827407837e-02 2.645501196384429932e-01 -5.170715451240539551e-01 1.286284923553466797e-01 2.346380203962326050e-01 1.845682561397552490e-01 -1.971942931413650513e-01 1.965383887290954590e-01 -1.902169734239578247e-01 -6.410411000251770020e-02 1.579781323671340942e-01 -1.548492815345525742e-02 2.228985726833343506e-01 8.108102530241012573e-02 1.565809547901153564e-01 4.648049175739288330e-02 6.627253256738185883e-03 -5.181672051548957825e-02 -2.520421333611011505e-02 3.876487910747528076e-02 -6.946253776550292969e-02 -2.209653407335281372e-01 1.581161618232727051e-01 -7.043354958295822144e-02 8.558540046215057373e-02 -1.227019354701042175e-01 -2.706323266029357910e-01 3.156089782714843750e-01 -1.506518125534057617e-01 -7.456744462251663208e-02 1.101481318473815918e-01 -4.037429392337799072e-02
2.921063080430030823e-02 -1.534128747880458832e-02 5.956799536943435669e-02 1.115504652261734009e-01 5.111648887395858765e-02 1.095397323369979858e-01 -7.849857211112976074e-02 2.019180357456207275e-01 -1.280696243047714233e-01 1.188024878501892090e-01 3.639055788516998291e-02 1.012165769934654236e-01 2.570511400699615479e-01 -3.314877450466156006e-01 -8.011253178119659424e-02 7.836116850376129150e-02 4.145804047584533691e-02 1.137412041425704956e-01 3.013645112514495850e-01 4.879308398813009262e-03 -3.192991018295288086e-03 5.375398322939872742e-02 2.670539915561676025e-01 -3.530839979648590088e-01 -1.320586204528808594e-01 -4.808098077774047852e-02 -2.331297695636749268e-01 4.225165247917175293e-01 -2.882728576660156250e-01 -1.491208523511886597e-01 6.713980436325073242e-02 -1.546571701765060425e-01
-2.427886612713336945e-02 -1.732991784811019897e-01 2.131770104169845581e-01 -7.263188809156417847e-02 2.356915771961212158e-01 3.568395078182220459e-01 -2.732717394828796387e-01 -6.961493194103240967e-02 -4.010231792926788330e-02 -4.169393703341484070e-02 7.295110076665878296e-02 1.954265683889389038e-01 1.062006652355194092e-01 -4.419263601303100586e-01 4.349305480718612671e-02 -1.404552906751632690e-01 1.741517931222915649e-01 2.840329110622406006e-01 -1.920330971479415894e-01 2.662604115903377533e-02 1.868813671171665192e-02 -1.512186825275421143e-01 1.788932979106903076e-01 -4.425222054123878479e-02 -5.618966370820999146e-02 -1.062710676342248917e-02 -1.696854531764984131e-01 -6.263403594493865967e-02 -5.740290880203247070e-02 -2.609207332134246826e-01 2.518091797828674316e-01 -6.824237853288650513e-02
9.433858841657638550e-02 1.014488562941551208e-01 1.067601740360260010e-01 -7.333352416753768921e-02 1.142944172024726868e-01 -4.616468027234077454e-02 -4.072441160678863525e-02 9.347981959581375122e-02 -3.612215518951416016e-01 1.500374376773834229e-01 4.294609427452087402e-01 1.621931940317153931e-01 2.567135095596313477e-01 -7.613439112901687622e-02 -8.684899657964706421e-02 2.569704353809356689e-01 1.153142079710960388e-01 -1.750146746635437012e-01 -2.587986178696155548e-02 -1.580282598733901978e-01 4.075732082128524780e-02 -3.144629001617431641e-01 1.070409044623374939e-01 -1.444828659296035767e-01 -2.965179383754730225e-01 2.063580453395843506e-01 -2.288253903388977051e-01 -5.828843638300895691e-02 -1.798397898674011230e-01 4.472873732447624207e-02 3.022673912346363068e-02 -7.387775927782058716e-02
-9.170278906822204590e-02 -3.846048191189765930e-02 1.543312370777130127e-01 -2.253491729497909546e-01 -1.314894706010818481e-01 2.929878234863281250e-01 -8.770282566547393799e-02 -1.213388293981552124e-01 -1.041500791907310486e-01 7.746420800685882568e-02 5.698430538177490234e-02 -5.211506783962249756e-02 1.871393471956253052e-01 -1.068966984748840332e-01 -2.703381143510341644e-02 2.626183331012725830e-01 3.431280851364135742e-01 5.653631314635276794e-02 -9.922592341899871826e-02 -1.022236142307519913e-02 -1.939126988872885704e-03 -1.701054126024246216e-01 8.218819648027420044e-02 -1.462794989347457886e-01 -1.800382435321807861e-01 2.133860737085342407e-01 -3.974104300141334534e-02 1.583371758460998535e-01 -4.056856334209442139e-01 -3.776002824306488037e-01 1.197077482938766479e-01 1.921991109848022461e-01
2.458618283271789551e-01 -3.255308270454406738e-01 1.221287399530410767e-01 -8.720656484365463257e-02 2.833930850028991699e-01 -4.784060269594192505e-02 -2.561579458415508270e-02 -7.441425323486328125e-02 -1.220005229115486145e-01 1.142499819397926331e-01 3.839462399482727051e-01 -8.884176611900329590e-03 2.947710752487182617e-01 -1.318405419588088989e-01 -3.362493216991424561e-02 2.969904243946075439e-01 -2.344892360270023346e-02 -6.324405223131179810e-02 8.069018274545669556e-02 -3.037229180335998535e-01 -3.048316948115825653e-02 -1.690006107091903687e-01 1.701194494962692261e-01 -1.405096650123596191e-01 -9.692154079675674438e-02 1.475103944540023804e-01 3.951365128159523010e-02 -1.455550920218229294e-02 -2.274071276187896729e-01 -2.105347365140914917e-01 1.264318823814392090e-01 -1.637012958526611328e-01
1.214161738753318787e-01 -5.403102934360504150e-02 1.567888706922531128e-01 2.250761389732360840e-01 3.359954059123992920e-01 8.241112530231475830e-02 -4.576001688838005066e-02 8.395818620920181274e-02 -2.674201130867004395e-01 8.748649060726165771e-02 6.823889166116714478e-02 -9.280265122652053833e-02 2.528126537799835205e-01 -2.255497425794601440e-01 -2.739406190812587738e-02 -1.406185142695903778e-02 9.140562266111373901e-03 -6.203036010265350342e-02 1.121103167533874512e-01 3.417101874947547913e-02 5.366357415914535522e-02 -1.724846214056015015e-01 5.019420012831687927e-02 1.893616765737533569e-01 -2.425314486026763916e-01 -1.866726130247116089e-01 -2.539111077785491943e-01 3.858912885189056396e-01 -2.541798651218414307e-01 -1.835118383169174194e-01 2.339281141757965088e-01 -1.461669504642486572e-01
-1.879152208566665649e-01 7.914596050977706909e-02 -1.624708324670791626e-01 1.460458785295486450e-01 3.747952282428741455e-01 9.455813467502593994e-02 -6.934009492397308350e-02 -6.811987608671188354e-03 -2.164677679538726807e-01 3.568528592586517334e-02 1.145644858479499817e-01 -1.373918354511260986e-01 4.332657456398010254e-01 -3.014909625053405762e-01 1.480721831321716309e-01 -6.156451255083084106e-02 -1.918706856667995453e-02 -4.018441215157508850e-02 1.206348910927772522e-01 -1.920800358057022095e-01 -4.068738594651222229e-02 -3.266558516770601273e-03 2.568792104721069336e-01 1.072640195488929749e-01 -1.798729300498962402e-01 -2.504825294017791748e-01 -2.163677811622619629e-01 1.019279435276985168e-01 -2.591169774532318115e-01 -1.959235779941082001e-02 1.340860873460769653e-02 -1.391801536083221436e-01
-1.901392266154289246e-02 1.153305619955062866e-01 -8.846241235733032227e-02 2.345526069402694702e-01 1.155011057853698730e-01 2.551183104515075684e-01 -1.130057722330093384e-01 -9.953268617391586304e-02 -2.011268734931945801e-01 9.862713515758514404e-02 -6.137947365641593933e-02 -1.409081667661666870e-01 3.275430798530578613e-01 -2.607781887054443359e-01 1.887889057397842407e-01 -8.888956159353256226e-02 3.795063868165016174e-02 4.059652797877788544e-03 5.956372115178965032e-05 -4.185557067394256592e-01 -1.970626972615718842e-02 1.760393530130386353e-01 1.906786561012268066e-01 -6.713566929101943970e-02 -2.520110309123992920e-01 -1.767567247152328491e-01 -2.670902609825134277e-01 2.518464922904968262e-01 -1.853836923837661743e-01 -2.031360752880573273e-02 7.454465329647064209e-02 1.049636229872703552e-01
-1.002373918890953064e-01 -3.885573521256446838e-02 1.490377634763717651e-01 -2.316763401031494141e-01 -1.193481236696243286e-01 2.750452160835266113e-01 -2.097682654857635498e-02 -1.617444008588790894e-01 -3.177325427532196045e-02 9.641203284263610840e-02 4.690520837903022766e-02 -7.439827173948287964e-02 1.985952556133270264e-01 -7.438375055789947510e-02 -4.104351159185171127e-03 2.812372446060180664e-01 3.173037767410278320e-01 -4.638601560145616531e-03 -2.369442209601402283e-02 1.108436286449432373e-01 -7.751266658306121826e-02 -2.744548618793487549e-01 1.568772494792938232e-01 -6.438893079757690430e-02 -3.162066638469696045e-01 1.557529866695404053e-01 -1.094187702983617783e-02 1.706415265798568726e-01 -4.206551909446716309e-01 -2.562111020088195801e-01 7.676646858453750610e-02 1.682981103658676147e-01
-3.110606409609317780e-02 1.544857621192932129e-01 1.215944439172744751e-01 -1.267468333244323730e-01 -5.188335105776786804e-02 9.276679903268814087e-02 -1.393541395664215088e-01 -1.941301822662353516e-01 -1.193375140428543091e-01 -2.842069566249847412e-01 2.684277296066284180e-02 -4.426810741424560547e-01 3.399150446057319641e-02 -1.386647820472717285e-01 -1.652586609125137329e-01 9.935069084167480469e-02 7.369109988212585449e-02 5.653105676174163818e-02 1.169446632266044617e-01 1.013159528374671936e-01 -5.290372297167778015e-02 -7.689547538757324219e-02 4.666087776422500610e-02 -9.394828230142593384e-02 -5.161997675895690918e-01 2.312923371791839600e-01 -3.463751077651977539e-01 5.533254519104957581e-02 -6.574328243732452393e-02 -1.412840336561203003e-01 8.295039832592010498e-02 1.429061964154243469e-02
-4.555663838982582092e-02 2.174299806356430054e-01 -1.613243296742439270e-02 2.566502196714282036e-03 3.094920814037322998e-01 4.252711236476898193e-01 2.498394809663295746e-02 -8.423876017332077026e-02 -2.789939939975738525e-01 -1.448799222707748413e-01 4.105718061327934265e-02 -9.652197360992431641e-02 3.926152288913726807e-01 -1.521422863006591797e-01 1.239780783653259277e-01 7.734649628400802612e-02 6.215628609061241150e-02 -2.755573950707912445e-02 2.719073295593261719e-01 -1.836128085851669312e-01 -1.631558984518051147e-01 -1.079808324575424194e-01 -1.334924623370170593e-02 1.309278011322021484e-01 -1.262049973011016846e-01 -2.131639420986175537e-01 -1.825981773436069489e-02 4.150079563260078430e-02 -2.449607551097869873e-01 6.850999593734741211e-02 1.778659820556640625e-01 -1.729612499475479126e-01
1.288139969110488892e-01 6.278353184461593628e-02 -7.051108032464981079e-02 3.021261394023895264e-01 7.857496291399002075e-02 2.729622423648834229e-01 -1.984522044658660889e-01 -9.108099038712680340e-04 -3.552009761333465576e-01 -1.309246420860290527e-01 2.009476125240325928e-01 -2.264126092195510864e-01 1.905522942543029785e-01 2.034747749567031860e-01 -2.048063874244689941e-01 2.212619036436080933e-01 1.268087774515151978e-01 -1.814443618059158325e-01 -2.676280401647090912e-02 -1.748216748237609863e-01 -2.731178328394889832e-02 -2.076182961463928223e-01 1.628015935420989990e-02 -1.186025813221931458e-01 -4.083590507507324219e-01 8.832430094480514526e-02 -3.728790208697319031e-02 1.820189803838729858e-01 -1.579227484762668610e-02 2.099567092955112457e-02 7.882504165172576904e-02 7.164453715085983276e-02
-2.094740420579910278e-02 2.405851781368255615e-01 1.623877137899398804e-01 -4.951156303286552429e-02 2.347758114337921143e-01 1.533928215503692627e-01 -2.202568799257278442e-01 5.449167639017105103e-02 -4.063102304935455322e-01 1.206721588969230652e-01 2.530140615999698639e-02 -5.557677522301673889e-02 2.219411432743072510e-01 -1.901107579469680786e-01 4.625605419278144836e-02 -1.366102397441864014e-01 8.976368606090545654e-02 3.392162919044494629e-02 -3.842697292566299438e-02 -2.017151713371276855e-01 -3.865327835083007812e-01 -1.989401578903198242e-01 -4.969530180096626282e-02 -1.723204106092453003e-01 -1.500708609819412231e-01 1.109421476721763611e-01 -5.386191233992576599e-02 1.375002041459083557e-02 -7.757475227117538452e-02 -4.195927083492279053e-01 -4.852984100580215454e-03 -2.460146695375442505e-02
1.722487062215805054e-01 -1.247400641441345215e-01 5.625215172767639160e-02 -1.539079099893569946e-01 3.652472496032714844e-01 1.693317890167236328e-01 2.511331066489219666e-02 -1.436343044042587280e-01 6.459209322929382324e-02 -2.452368848025798798e-02 -2.230615355074405670e-02 -1.718774437904357910e-01 1.016274392604827881e-01 -5.461030453443527222e-02 -1.861408501863479614e-01 2.036517113447189331e-01 3.806754648685455322e-01 -4.968015104532241821e-02 -1.364483982324600220e-01 -6.408875808119773865e-03 2.064046859741210938e-01 -2.889080643653869629e-01 3.380019366741180420e-01 -1.369619518518447876e-01 -2.055349946022033691e-01 -9.418880939483642578e-02 -6.554985791444778442e-02 -7.542320340871810913e-02 -2.597795128822326660e-01 2.308814227581024170e-01 1.077933087944984436e-01 -4.128041490912437439e-02
5.899699032306671143e-02 -1.424559857696294785e-02 1.022773981094360352e-01 3.175165737047791481e-03 3.037220835685729980e-01 -1.967639178037643433e-01 -5.103289335966110229e-02 -1.612371355295181274e-01 -2.095540761947631836e-01 1.285733729600906372e-01 2.523175477981567383e-01 1.075648367404937744e-01 3.237037360668182373e-01 -1.566658765077590942e-01 -3.481265157461166382e-02 1.709066703915596008e-02 3.749302588403224945e-03 -9.181394428014755249e-02 -3.460438549518585205e-02 -1.320112198591232300e-01 4.371267929673194885e-02 -2.077630758285522461e-01 2.969173789024353027e-01 -2.607769370079040527e-01 -9.698256105184555054e-02 2.405211776494979858e-01 -1.674905270338058472e-01 -1.406563222408294678e-01 -4.498774409294128418e-01 -5.701467022299766541e-02 -2.862615697085857391e-02 -9.953815490007400513e-02
-1.655000299215316772e-01 -1.287612020969390869e-01 9.355163574218750000e-02 5.819830670952796936e-02 8.629941940307617188e-02 1.504340320825576782e-01 -8.572027832269668579e-02 -1.957690566778182983e-01 -5.675246939063072205e-02 6.819853186607360840e-02 4.163123294711112976e-02 -1.872223764657974243e-01 2.766824662685394287e-01 -8.450540155172348022e-02 -2.404381483793258667e-01 4.330654814839363098e-02 -2.452080398797988892e-01 2.365179061889648438e-01 -2.058322541415691376e-02 -2.688041329383850098e-01 -3.732967078685760498e-01 -3.361077010631561279e-01 6.827232241630554199e-02 -1.596530526876449585e-01 1.777818500995635986e-01 -1.682497113943099976e-01 -1.308679133653640747e-01 2.761318087577819824e-01 -1.727363914251327515e-01 -1.426166445016860962e-01 5.701683834195137024e-02 -4.656716063618659973e-02
-2.508808486163616180e-02 -8.765029162168502808e-02 2.114992775022983551e-02 1.284508109092712402e-01 2.800650596618652344e-01 -2.352894283831119537e-02 -8.768788725137710571e-02 4.827456548810005188e-02 -8.380815386772155762e-02 -1.521160900592803955e-01 -7.939339429140090942e-02 -2.917792275547981262e-02 4.085773825645446777e-01 -4.460976272821426392e-02 -6.815043091773986816e-02 2.099041491746902466e-01 -9.580558538436889648e-02 1.578510552644729614e-01 -3.596860170364379883e-01 -1.924210637807846069e-01 -2.861921191215515137e-01 -7.883480191230773926e-02 2.757630944252014160e-01 -2.493079453706741333e-01 7.764159142971038818e-02 2.479778230190277100e-01 7.659633457660675049e-02 2.567047774791717529e-01 -1.480355709791183472e-01 -8.903117477893829346e-02 1.753760427236557007e-01 6.390929222106933594e-02
-5.967211723327636719e-02 -1.207287162542343140e-01 1.265749931335449219e-01 8.186923712491989136e-02 -3.099526278674602509e-02 5.118072032928466797e-02 -2.050967365503311157e-01 5.470794066786766052e-02 -8.393729478120803833e-02 -7.809642702341079712e-02 2.895609438419342041e-01 -2.253760099411010742e-01 1.447947472333908081e-01 1.050258427858352661e-01 -1.558623909950256348e-01 1.991716921329498291e-01 -3.546052146703004837e-03 -1.272889971733093262e-01 -9.236729145050048828e-02 -2.298900038003921509e-01 7.893073558807373047e-02 -3.461608886718750000e-01 4.423835128545761108e-02 -2.491926252841949463e-01 -4.800096452236175537e-01 1.213546842336654663e-01 -2.370772808790206909e-01 5.388459190726280212e-02 -6.097984313964843750e-02 -2.607725262641906738e-01 1.768440380692481995e-02 1.509072333574295044e-01
-4.293254390358924866e-02 2.324149757623672485e-01 6.304248422384262085e-02 2.960834801197052002e-01 8.898580819368362427e-02 2.220315486192703247e-01 -3.098547756671905518e-01 -1.560793668031692505e-01 -1.869747936725616455e-01 7.686530239880084991e-03 3.532518818974494934e-02 1.532240957021713257e-01 4.331778287887573242e-01 -2.119622528553009033e-01 1.445815712213516235e-01 -1.141414865851402283e-01 -3.228229284286499023e-02 -1.361984852701425552e-02 5.490294098854064941e-02 8.306895382702350616e-03 1.364212185144424438e-01 -3.872486352920532227e-01 1.666730828583240509e-02 -2.641492187976837158e-01 -1.261290907859802246e-01 -1.201718151569366455e-01 5.326756089925765991e-02 -1.592382192611694336e-01 -1.598330438137054443e-01 1.259699016809463501e-01 -6.627122312784194946e-02 -3.713553398847579956e-02
-2.254063040018081665e-01 2.741419896483421326e-02 1.708132177591323853e-01 1.828504353761672974e-01 2.093414962291717529e-01 1.559579819440841675e-01 -1.955485641956329346e-01 -5.060237646102905273e-02 -1.117186844348907471e-01 -1.213228851556777954e-01 1.989629268646240234e-01 4.505120217800140381e-02 2.043477147817611694e-01 -1.574959605932235718e-01 7.020989805459976196e-02 2.690388560295104980e-01 -2.562125623226165771e-01 -1.055696010589599609e-01 -2.352697700262069702e-01 -1.864474266767501831e-01 3.365669772028923035e-02 -2.255738228559494019e-01 1.239640787243843079e-01 -2.740304768085479736e-01 1.801648759283125401e-03 3.110925555229187012e-01 3.459839895367622375e-02 3.701478540897369385e-01 -4.605911672115325928e-03 5.534543469548225403e-02 1.133051048964262009e-02 1.288821846246719360e-01
-7.370383292436599731e-02 -4.125205799937248230e-02 -2.155411839485168457e-01 1.295799482613801956e-02 9.310708940029144287e-02 3.854594230651855469e-01 -1.565250195562839508e-02 -1.493018567562103271e-01 -1.827626079320907593e-01 8.004746586084365845e-02 -6.607589125633239746e-02 7.834628969430923462e-02 3.245059251785278320e-01 -3.635903894901275635e-01 -7.628361135721206665e-02 6.546826660633087158e-02 -5.144026130437850952e-02 -9.478013962507247925e-02 3.094947338104248047e-01 -2.733504176139831543e-01 -1.668352484703063965e-01 -5.959556251764297485e-02 1.274590045213699341e-01 -1.979838609695434570e-01 -3.077419698238372803e-01 7.798932492733001709e-02 5.250529199838638306e-02 1.750664263963699341e-01 -1.119849756360054016e-01 -1.843927800655364990e-01 1.118638142943382263e-01 -7.950905710458755493e-02
-8.026713132858276367e-02 6.695201992988586426e-02 -1.246111169457435608e-01 -1.521970033645629883e-01 1.633815318346023560e-01 2.010030597448348999e-01 -5.226599052548408508e-02 6.668403744697570801e-02 -1.212752163410186768e-01 1.302235871553421021e-01 -1.332458853721618652e-02 8.655783534049987793e-02 2.682840228080749512e-01 -2.735567986965179443e-01 -8.315118402242660522e-02 3.367332220077514648e-01 3.087886273860931396e-01 -7.585363835096359253e-02 1.550776213407516479e-01 -2.534553408622741699e-01 1.790441721677780151e-01 -2.693021111190319061e-02 3.343186080455780029e-01 7.684794068336486816e-02 1.983248442411422729e-02 -8.907263725996017456e-02 -3.022554218769073486e-01 2.347700595855712891e-01 -3.025954589247703552e-02 -2.049817591905593872e-01 1.288031041622161865e-01 -1.244366019964218140e-01
4.413973540067672729e-02 2.145253568887710571e-01 1.082078665494918823e-01 3.161806985735893250e-02 1.395482718944549561e-01 4.844186455011367798e-02 -1.785340607166290283e-01 1.979747414588928223e-02 -2.206510007381439209e-01 -3.009226918220520020e-02 3.070254623889923096e-01 -2.428594976663589478e-01 -1.484854817390441895e-01 -9.760271012783050537e-02 -2.806530892848968506e-02 9.617268294095993042e-02 1.446621865034103394e-01 2.687602937221527100e-01 -7.300881296396255493e-02 -6.377212703227996826e-02 3.762321919202804565e-02 -2.519455254077911377e-01 1.116091236472129822e-01 -1.179368346929550171e-01 -2.701893746852874756e-01 3.286302685737609863e-01 -2.275369316339492798e-01 2.312278188765048981e-02 -2.775732278823852539e-01 -3.425804376602172852e-01 3.094897419214248657e-02 1.352712810039520264e-01
-7.070232182741165161e-02 -9.739961475133895874e-02 -6.991668790578842163e-02 6.750692427158355713e-02 2.901118397712707520e-01 1.262153685092926025e-01 -2.665207982063293457e-01 2.576539516448974609e-01 5.150634422898292542e-02 -7.178217172622680664e-02 2.125020027160644531e-01 -2.548848390579223633e-01 4.522614777088165283e-01 -2.138210386037826538e-01 -2.309640496969223022e-02 3.011965155601501465e-01 1.016724109649658203e-01 1.146315857768058777e-01 7.652194052934646606e-02 -6.333485245704650879e-02 -1.451908946037292480e-01 -6.401783972978591919e-02 4.848910868167877197e-02 -1.300554573535919189e-01 -8.921492099761962891e-02 -2.595341764390468597e-02 5.214069783687591553e-02 -1.051648706197738647e-01 -1.094221472740173340e-01 -3.519487679004669189e-01 -1.860930770635604858e-01 9.187679737806320190e-02
-8.417958021163940430e-02 -2.784025669097900391e-01 -1.252977643162012100e-02 -9.075559675693511963e-02 2.092130631208419800e-01 3.356016054749488831e-02 -1.738438755273818970e-01 2.051821537315845490e-02 -1.291355937719345093e-01 1.008930429816246033e-01 1.900235265493392944e-01 -3.995465636253356934e-01 2.819691300392150879e-01 -1.007909327745437622e-01 5.894744396209716797e-02 -6.488077342510223389e-02 -6.142292171716690063e-02 -1.571296602487564087e-01 2.551615796983242035e-02 -1.970485448837280273e-01 -1.703198403120040894e-01 -4.871737062931060791e-01 1.160500124096870422e-01 -1.992821842432022095e-01 -1.022051572799682617e-01 1.802680939435958862e-01 -1.472232788801193237e-01 -1.222008615732192993e-01 -5.906692147254943848e-02 8.264739066362380981e-02 9.557597339153289795e-02 1.582637727260589600e-01
-2.990401387214660645e-01 2.787438035011291504e-02 4.963245615363121033e-02 1.902006715536117554e-01 3.332789242267608643e-01 -2.599544264376163483e-02 -2.699217200279235840e-01 6.922775506973266602e-02 -5.100046843290328979e-02 -6.074694916605949402e-02 2.584099173545837402e-01 -5.777611956000328064e-02 1.223788782954216003e-01 -1.292656809091567993e-01 8.570116013288497925e-03 1.157903373241424561e-01 -1.292505711317062378e-01 -9.368189424276351929e-02 -1.973291188478469849e-01 -5.831969901919364929e-02 3.639782592654228210e-02 -3.648972213268280029e-01 2.724004387855529785e-01 -1.388726383447647095e-01 -9.197288006544113159e-02 3.527437746524810791e-01 1.122770905494689941e-01 2.870678305625915527e-01 -1.172646228224039078e-02 -1.194211468100547791e-01 1.415098756551742554e-01 4.556217044591903687e-02
-4.804475232958793640e-02 5.985729396343231201e-02 1.650747805833816528e-01 3.930278867483139038e-02 -5.733339861035346985e-02 1.551629453897476196e-01 -1.960130482912063599e-01 -6.190278753638267517e-02 -3.623834848403930664e-01 -5.206912010908126831e-02 2.520327270030975342e-01 -9.359365701675415039e-02 8.165322244167327881e-02 -2.472232878208160400e-01 -3.948400542140007019e-02 -2.434836477041244507e-01 5.427914671599864960e-03 4.074788093566894531e-02 6.134526059031486511e-02 -3.204387798905372620e-02 -4.296863451600074768e-03 -4.340074062347412109e-01 1.036202087998390198e-01 -1.060455515980720520e-01 -3.600164651870727539e-01 6.236603856086730957e-02 3.084976673126220703e-01 -3.718154132366180420e-02 -1.687121838331222534e-01 1.786575466394424438e-02 2.907818257808685303e-01 2.280685119330883026e-02
4.898322373628616333e-02 -1.167152673006057739e-01 5.652504041790962219e-02 -1.028862744569778442e-01 3.410477191209793091e-02 -5.333649925887584686e-03 -8.928894996643066406e-02 1.549067497253417969e-01 -2.308771163225173950e-01 -8.234921097755432129e-02 1.119322106242179871e-01 -2.913572788238525391e-01 2.645950019359588623e-01 9.784741699695587158e-02 -3.403719747439026833e-03 -1.475615054368972778e-02 -5.134116858243942261e-02 1.229095086455345154e-01 5.766777694225311279e-02 -3.235046863555908203e-01 -5.288631469011306763e-02 -4.803458154201507568e-01 1.327311992645263672e-01 -3.171353042125701904e-01 -2.664259970188140869e-01 3.420480787754058838e-01 -3.412996605038642883e-02 8.599743247032165527e-02 3.123638220131397247e-02 -6.119447574019432068e-02 1.256410926580429077e-01 7.230859994888305664e-02
3.214596956968307495e-02 6.393101066350936890e-02 1.502977460622787476e-01 -1.430698186159133911e-01 -7.044045627117156982e-02 2.689286768436431885e-01 -1.416852772235870361e-01 1.041853800415992737e-01 -2.604102790355682373e-01 9.372091293334960938e-02 -7.745038717985153198e-02 7.016611099243164062e-02 3.611561059951782227e-01 7.852419465780258179e-02 -7.466129213571548462e-02 8.006205409765243530e-02 3.469310998916625977e-01 5.963915959000587463e-02 4.935831949114799500e-02 -6.195889785885810852e-03 -1.069868132472038269e-01 -1.590622514486312866e-01 8.230870962142944336e-02 -2.577588260173797607e-01 -1.783369928598403931e-01 2.771306633949279785e-01 -2.137457579374313354e-02 4.798878729343414307e-02 -3.162287771701812744e-01 -3.140559196472167969e-01 1.773116439580917358e-01 1.723771989345550537e-01
-2.253381460905075073e-01 -2.101226747035980225e-01 -7.181064784526824951e-02 -3.057348430156707764e-01 8.875296264886856079e-02 6.204962357878684998e-02 -8.340368419885635376e-02 -8.338966965675354004e-02 -2.077183723449707031e-01 -5.460386723279953003e-02 1.970959454774856567e-01 6.678245216608047485e-02 2.109608501195907593e-01 -8.703678101301193237e-02 2.640762031078338623e-01 2.744926214218139648e-01 -1.019189413636922836e-02 -1.484028296545147896e-03 -1.403866112232208252e-01 2.181829661130905151e-01 6.085677072405815125e-02 -1.619142889976501465e-01 -1.759349554777145386e-02 -3.735795021057128906e-01 -1.144980788230895996e-01 -8.919844031333923340e-02 -2.816442251205444336e-01 -1.537425220012664795e-01 -2.507402300834655762e-01 -2.478830367326736450e-01 5.008151382207870483e-02 7.839203625917434692e-02
4.013472795486450195e-02 -1.517837587743997574e-02 1.035391911864280701e-01 -1.670428067445755005e-01 -1.466669589281082153e-01 7.571601122617721558e-02 -2.685059309005737305e-01 -1.689137816429138184e-01 -1.685572862625122070e-01 -8.904518187046051025e-02 2.076436579227447510e-01 -1.175080798566341400e-02 1.379888802766799927e-01 -6.158018112182617188e-02 1.009954214096069336e-01 2.445679903030395508e-01 2.761767506599426270e-01 2.251970022916793823e-01 -3.048442304134368896e-01 1.326081249862909317e-02 1.620301790535449982e-02 -1.951943933963775635e-01 8.755034953355789185e-02 -1.908350884914398193e-01 -1.054790243506431580e-01 1.449623256921768188e-01 -2.263461351394653320e-01 6.754329055547714233e-02 -4.064203798770904541e-01 -2.579916715621948242e-01 1.566240750253200531e-02 1.917444616556167603e-01
-4.225743934512138367e-02 8.797915279865264893e-02 1.514837294816970825e-01 -6.936643272638320923e-02 -3.451113030314445496e-02 -3.076163865625858307e-02 -7.938110828399658203e-02 -1.609247922897338867e-01 -2.370218932628631592e-01 -2.606052756309509277e-01 2.208302766084671021e-01 -3.112803101539611816e-01 5.731169879436492920e-02 -3.485209345817565918e-01 -1.561666131019592285e-01 -7.590244058519601822e-03 1.308330986648797989e-02 1.002463176846504211e-01 2.324180118739604950e-02 -5.783306062221527100e-02 -6.745884567499160767e-02 -3.743850812315940857e-02 1.854757070541381836e-01 -2.780122458934783936e-01 -3.152700960636138916e-01 2.809262871742248535e-01 -3.836496472358703613e-01 -7.248315960168838501e-02 -1.989908814430236816e-01 3.406742587685585022e-02 -5.245141312479972839e-02 5.841366574168205261e-02
1.296219080686569214e-01 -4.040746390819549561e-01 -2.616824805736541748e-01 1.851913286373019218e-03 3.510999679565429688e-02 2.154081314802169800e-01 5.885760858654975891e-02 -1.287322938442230225e-01 -1.233731359243392944e-01 9.128928929567337036e-02 3.028742037713527679e-02 -1.735301762819290161e-01 3.222227394580841064e-01 7.150676567107439041e-03 -1.642431169748306274e-01 5.016082897782325745e-02 -9.217515587806701660e-02 1.920448541641235352e-01 2.021555602550506592e-01 -1.246347799897193909e-01 5.466532334685325623e-02 -2.724848985671997070e-01 1.541300863027572632e-01 5.139312520623207092e-02 -1.911489069461822510e-01 -3.279576823115348816e-02 -3.035841286182403564e-01 1.140842586755752563e-01 -2.155453413724899292e-01 8.103975653648376465e-02 3.011314868927001953e-01 6.248677894473075867e-02
-1.801696419715881348e-01 -1.421371549367904663e-01 3.551409021019935608e-02 -3.160233795642852783e-01 2.830648794770240784e-02 1.880205124616622925e-01 -3.371589481830596924e-01 -1.901414394378662109e-01 -3.026878237724304199e-01 -2.652221918106079102e-02 2.781739830970764160e-01 9.185565263032913208e-02 2.555822134017944336e-01 -2.270713448524475098e-01 4.367046058177947998e-02 2.128073424100875854e-01 -1.179805546998977661e-01 -1.647658199071884155e-01 -1.691987216472625732e-01 7.096582651138305664e-02 -1.139506474137306213e-01 -8.332151174545288086e-02 -2.576678805053234100e-02 -1.116239279508590698e-01 6.891556084156036377e-02 -5.276690796017646790e-02 -6.988800317049026489e-02 -1.714520305395126343e-01 -1.937117576599121094e-01 -2.976044118404388428e-01 1.664470136165618896e-01 -1.208641305565834045e-01
-4.653103649616241455e-03 2.125281393527984619e-01 4.385411366820335388e-02 -1.813182830810546875e-01 -6.911177188158035278e-03 1.759523600339889526e-01 -2.264591902494430542e-01 -6.955748051404953003e-02 -1.973785012960433960e-01 -1.206316985189914703e-02 -2.971053123474121094e-02 -2.255384176969528198e-01 2.245230525732040405e-01 8.108625560998916626e-02 2.064837366342544556e-01 1.037951484322547913e-01 -2.568255364894866943e-01 1.315013170242309570e-01 8.871247619390487671e-02 -1.385597586631774902e-01 1.764530688524246216e-01 -3.093511760234832764e-01 -2.068493515253067017e-01 -2.317583262920379639e-01 7.516817003488540649e-02 -8.695723116397857666e-02 -3.796539306640625000e-01 1.114488020539283752e-01 -2.281727641820907593e-01 5.670061334967613220e-03 2.279313504695892334e-01 -1.554431766271591187e-01
-6.772548705339431763e-02 2.945178151130676270e-01 5.041292309761047363e-02 -8.734487742185592651e-02 3.540591001510620117e-01 7.812820374965667725e-02 1.841118186712265015e-01 8.277411013841629028e-02 -1.466753631830215454e-01 -1.856421530246734619e-01 -4.616095218807458878e-03 -7.452492415904998779e-02 3.097842037677764893e-01 -1.915544122457504272e-01 1.013154834508895874e-01 3.011764585971832275e-01 5.193981528282165527e-02 -1.781807392835617065e-01 6.103434413671493530e-02 1.115102916955947876e-01 3.199759125709533691e-02 -3.602418899536132812e-01 -4.145312309265136719e-02 -3.905331790447235107e-01 1.554492861032485962e-02 -2.239763736724853516e-03 -2.478854954242706299e-01 7.027415931224822998e-02 4.645017161965370178e-02 1.216322034597396851e-01 -3.586771711707115173e-02 -1.029505804181098938e-01
-1.187515407800674438e-01 -2.532421350479125977e-01 -2.794388830661773682e-01 3.409272059798240662e-02 2.499399520456790924e-02 1.249327734112739563e-01 2.623253464698791504e-01 1.744882576167583466e-02 -1.151366010308265686e-01 -1.434609293937683105e-01 2.446044795215129852e-02 -3.268741667270660400e-01 8.330766111612319946e-02 -1.997294723987579346e-01 1.888449043035507202e-01 2.948550581932067871e-01 6.427164189517498016e-04 2.640197612345218658e-02 9.056605049408972263e-04 9.140753000974655151e-02 1.889031678438186646e-01 -1.829314827919006348e-01 5.862564593553543091e-02 2.327759750187397003e-02 3.288089483976364136e-02 -1.757272519171237946e-02 -2.761477530002593994e-01 3.066777586936950684e-01 -1.888249665498733521e-01 -2.985591888427734375e-01 2.121470868587493896e-01 -1.509017199277877808e-01
2.960172481834888458e-02 -1.664504110813140869e-01 -1.922401785850524902e-01 2.291514426469802856e-01 3.911205530166625977e-01 -2.872713841497898102e-02 -1.117875128984451294e-01 -1.851897686719894409e-02 -1.497055292129516602e-01 -2.103573232889175415e-01 4.151289463043212891e-01 -6.641063094139099121e-02 1.887428015470504761e-01 -9.470119327306747437e-02 -1.499894708395004272e-01 4.264750480651855469e-01 -5.873900279402732849e-02 -1.258348524570465088e-01 -2.433767542243003845e-02 -1.838771998882293701e-01 -3.631673380732536316e-02 -6.888399273157119751e-02 9.613848477602005005e-02 -9.083850681781768799e-02 1.308993101119995117e-01 4.603996127843856812e-02 -2.415386587381362915e-01 1.993251144886016846e-01 -7.691055536270141602e-02 -5.366096645593643188e-02 8.956234902143478394e-02 1.074673831462860107e-01
1.342608183622360229e-01 5.144942551851272583e-02 -6.245710700750350952e-02 5.241370201110839844e-02 -1.250037848949432373e-01 2.422421723604202271e-01 -3.278869902715086937e-03 -9.564612805843353271e-02 -2.524546682834625244e-01 -2.242693454027175903e-01 1.051958054304122925e-01 -6.471169646829366684e-03 2.423820830881595612e-02 -1.734813004732131958e-01 -3.902776166796684265e-02 2.313565015792846680e-01 -5.384663864970207214e-02 -8.258698135614395142e-02 1.791053116321563721e-01 1.736149042844772339e-01 2.936276793479919434e-01 -4.200875163078308105e-01 4.020843282341957092e-02 7.089772075414657593e-02 1.875559836626052856e-01 2.690208889544010162e-02 -2.597497701644897461e-01 2.173353731632232666e-01 -3.838484585285186768e-01 -1.572071164846420288e-01 1.163042858242988586e-01 2.968785539269447327e-02
3.944986313581466675e-02 -1.425381749868392944e-02 1.011829897761344910e-01 1.580033153295516968e-01 -3.694124985486268997e-03 2.508723735809326172e-01 -2.366481572389602661e-01 -1.029154583811759949e-01 3.288447484374046326e-02 -7.280518859624862671e-02 -1.770076751708984375e-01 1.125612035393714905e-01 4.118791818618774414e-01 1.227817088365554810e-01 -5.801736190915107727e-02 -5.085195228457450867e-02 -1.044133156538009644e-01 -1.068404316902160645e-02 -1.816542595624923706e-01 1.403870806097984314e-02 -2.772800251841545105e-02 -6.187398433685302734e-01 1.096353605389595032e-01 -8.375214785337448120e-02 1.378499120473861694e-01 -1.377187371253967285e-01 -6.437224149703979492e-02 1.425261795520782471e-01 -1.657800376415252686e-01 -9.868963807821273804e-02 2.140414863824844360e-01 -1.099131442606449127e-02
6.598811596632003784e-02 -2.405492402613162994e-02 -7.011389732360839844e-02 -1.380027532577514648e-01 9.659010916948318481e-02 2.524344921112060547e-01 -9.402575343847274780e-02 1.025073528289794922e-01 -8.325862139463424683e-02 -1.617754697799682617e-01 -1.085073053836822510e-01 5.426649004220962524e-02 2.492903769016265869e-01 -2.784555256366729736e-01 -8.114548027515411377e-02 3.137086927890777588e-01 3.103880286216735840e-01 -4.327925294637680054e-02 2.446179389953613281e-01 -6.546681374311447144e-02 1.172275468707084656e-01 9.014282375574111938e-03 1.505646705627441406e-01 -5.898088961839675903e-02 -8.804206550121307373e-02 -6.121397018432617188e-02 -8.529046922922134399e-02 4.566522240638732910e-01 -8.823791891336441040e-02 -3.559413552284240723e-01 -2.521380782127380371e-02 -1.465332359075546265e-01
2.133847326040267944e-01 3.291585445404052734e-01 3.228539600968360901e-02 4.303674772381782532e-02 3.954527154564857483e-02 3.396335244178771973e-02 -1.829930990934371948e-01 -2.929700911045074463e-02 -4.206551238894462585e-02 1.294134706258773804e-01 2.217528820037841797e-01 1.045737601816654205e-02 1.216317042708396912e-01 -3.255237936973571777e-01 1.162151768803596497e-01 1.484850049018859863e-01 2.112037837505340576e-01 2.889562398195266724e-02 -2.690482437610626221e-01 1.185692176222801208e-01 1.033914685249328613e-01 -3.907837867736816406e-01 3.852890431880950928e-02 -2.595981955528259277e-01 -2.335897237062454224e-01 7.107503712177276611e-02 -1.480497270822525024e-01 -1.212173551321029663e-01 -2.815975248813629150e-01 6.583879888057708740e-02 1.719441711902618408e-01 9.198005497455596924e-02
2.761503495275974274e-02 -1.621012389659881592e-01 1.720578526146709919e-03 -2.116653323173522949e-01 2.355979382991790771e-01 9.847824275493621826e-02 -9.549073874950408936e-02 3.741902858018875122e-02 -2.025402188301086426e-01 6.246625911444425583e-03 2.668676972389221191e-01 -3.011782467365264893e-01 2.846402525901794434e-01 -2.505465224385261536e-02 1.238036081194877625e-01 5.995920859277248383e-03 -2.288979887962341309e-01 -4.412312433123588562e-02 2.257196977734565735e-02 -2.064602375030517578e-01 -1.672052592039108276e-01 -4.747644066810607910e-01 1.345372200012207031e-01 -1.484171152114868164e-01 -1.596356630325317383e-01 3.038516640663146973e-01 -1.234444677829742432e-01 -6.477723270654678345e-02 3.084454685449600220e-02 7.723302114754915237e-03 1.453837007284164429e-01 4.558800160884857178e-02
9.261715412139892578e-02 -1.627528518438339233e-01 7.762520015239715576e-02 3.605829086154699326e-03 2.057927660644054413e-02 2.217796146869659424e-01 -2.042075246572494507e-01 6.507455836981534958e-03 8.457274734973907471e-02 -1.729926615953445435e-01 -5.104867368936538696e-02 1.036221608519554138e-01 1.248850002884864807e-01 -1.247997730970382690e-01 6.341188400983810425e-02 3.129531145095825195e-01 6.521379202604293823e-02 2.512844465672969818e-02 1.624311953783035278e-01 -2.001737505197525024e-01 1.434344649314880371e-01 1.795726828277111053e-02 3.789201974868774414e-01 -2.331748008728027344e-01 -1.237705647945404053e-01 -1.760156750679016113e-01 -2.673636004328727722e-02 2.070036083459854126e-01 -4.264141917228698730e-01 -3.159441649913787842e-01 1.485677361488342285e-01 1.466408558189868927e-02
2.623535878956317902e-02 -7.583671808242797852e-02 1.550963241606950760e-02 1.897006779909133911e-01 4.035973250865936279e-01 2.730682790279388428e-01 5.505508184432983398e-02 9.614281356334686279e-03 -2.201844006776809692e-01 -1.693736165761947632e-01 7.701805979013442993e-02 6.863714009523391724e-02 3.489894270896911621e-01 -2.414535917341709137e-02 -1.290859580039978027e-01 4.999462887644767761e-02 -1.582757681608200073e-01 -6.822201609611511230e-02 -1.615604013204574585e-01 -4.617117345333099365e-01 4.142919927835464478e-02 -1.777350306510925293e-01 -7.407480478286743164e-02 -4.517431929707527161e-02 -2.478463947772979736e-01 5.166155099868774414e-02 2.081760950386524200e-02 2.030350267887115479e-01 -1.131717190146446228e-01 -2.262400835752487183e-01 1.433433312922716141e-02 -8.736333250999450684e-02
2.500888407230377197e-01 -4.335289821028709412e-02 -1.533500552177429199e-01 6.219115480780601501e-02 2.197352051734924316e-01 2.327962219715118408e-01 -4.479871317744255066e-02 6.443800032138824463e-02 -3.111343085765838623e-02 1.147660166025161743e-01 2.871433505788445473e-03 -9.544348716735839844e-02 2.091191560029983521e-01 -3.898009061813354492e-01 6.266612559556961060e-02 1.776752322912216187e-01 1.571369320154190063e-01 -1.048867106437683105e-01 1.695364117622375488e-01 8.527091890573501587e-02 -1.326408088207244873e-01 6.933857500553131104e-02 6.455980986356735229e-02 -3.761396706104278564e-01 -2.139912992715835571e-01 1.363702416419982910e-01 -5.221849307417869568e-02 6.756898015737533569e-02 -3.442081511020660400e-01 -1.517195254564285278e-01 1.028794795274734497e-01 -2.856678962707519531e-01
5.224287137389183044e-02 5.278347432613372803e-02 -1.934490725398063660e-02 8.579896390438079834e-02 8.648700267076492310e-02 1.421436369419097900e-01 -2.648888528347015381e-02 -1.826924532651901245e-01 -2.470641732215881348e-01 -3.754725754261016846e-01 1.951753720641136169e-02 -9.938158839941024780e-02 1.058487966656684875e-01 9.935226291418075562e-02 -1.325807999819517136e-02 1.130115240812301636e-01 1.706633418798446655e-01 -5.533548817038536072e-02 2.629791498184204102e-01 -1.015908494591712952e-01 -6.498823314905166626e-02 -2.596832811832427979e-01 8.914200961589813232e-02 -4.083949029445648193e-01 3.241109251976013184e-01 3.023999556899070740e-02 -3.572686910629272461e-01 -1.173363812267780304e-02 -2.024825960397720337e-01 -2.009471952915191650e-01 2.221038006246089935e-02 7.081216573715209961e-02
-7.674684375524520874e-02 2.073661535978317261e-01 -1.268892437219619751e-01 -7.059526443481445312e-02 1.190911456942558289e-01 5.545002967119216919e-02 -1.305478811264038086e-01 -1.285607218742370605e-01 -2.901295721530914307e-01 -2.812954783439636230e-01 4.483147338032722473e-02 -3.325842916965484619e-01 8.427032828330993652e-02 1.669696420431137085e-01 2.715236842632293701e-01 8.072765916585922241e-02 2.053372114896774292e-01 -2.162096500396728516e-01 1.638894975185394287e-01 -2.306094765663146973e-02 -8.930355310440063477e-02 -2.843538224697113037e-01 4.324422031641006470e-02 -2.100116014480590820e-01 1.014230549335479736e-01 8.961746469140052795e-03 -1.928458809852600098e-01 2.429840862751007080e-01 -5.531583726406097412e-02 -3.146251142024993896e-01 1.124369353055953979e-01 -1.251090168952941895e-01
-1.564248204231262207e-01 1.740022003650665283e-01 -2.201516330242156982e-01 2.964174561202526093e-02 1.425494998693466187e-01 2.307081222534179688e-01 -1.006675139069557190e-01 -1.497834455221891403e-02 -1.531006209552288055e-02 -1.955445110797882080e-02 2.152201533317565918e-01 -1.861568093299865723e-01 3.894451856613159180e-01 -2.791602015495300293e-01 -1.736019849777221680e-01 3.403002619743347168e-01 3.636260703206062317e-02 9.424742311239242554e-02 -3.662598878145217896e-02 -1.166983544826507568e-01 -1.980587691068649292e-01 -8.725419640541076660e-02 1.217333376407623291e-01 -2.184483110904693604e-01 -1.046345755457878113e-01 -1.443240046501159668e-01 1.437858492136001587e-02 -4.136475548148155212e-02 -1.585392355918884277e-01 -2.991386651992797852e-01 -2.503808736801147461e-01 9.656501561403274536e-02
3.381298109889030457e-02 -1.015358641743659973e-01 1.131356284022331238e-01 1.617663353681564331e-01 4.282917082309722900e-01 1.926211826503276825e-02 -1.054427698254585266e-01 -7.381949573755264282e-02 -3.121604323387145996e-01 -2.907757647335529327e-02 2.316644974052906036e-02 -5.420485883951187134e-02 1.821869611740112305e-01 -7.598907500505447388e-02 9.611783921718597412e-02 1.109620705246925354e-01 -6.985177099704742432e-02 2.424581442028284073e-03 6.408203393220901489e-02 -6.108692660927772522e-02 -8.935174345970153809e-02 -1.185630485415458679e-01 2.269691526889801025e-01 2.631630599498748779e-01 -2.596429586410522461e-01 -2.700398117303848267e-02 -4.042974114418029785e-01 2.978055775165557861e-01 -8.920078724622726440e-02 -1.011237949132919312e-01 2.654978930950164795e-01 -1.497682780027389526e-01
1.011598110198974609e-01 -2.410295456647872925e-01 -1.411316730082035065e-02 6.004068069159984589e-03 1.674182415008544922e-01 2.434180527925491333e-01 -1.103797703981399536e-01 -2.935294248163700104e-02 -4.024951532483100891e-02 1.677819341421127319e-02 1.302232593297958374e-02 1.043028384447097778e-01 1.226350367069244385e-01 -3.447213470935821533e-01 3.940610960125923157e-02 1.791040599346160889e-01 -1.406441330909729004e-01 -9.979604743421077728e-03 2.280278205871582031e-01 -8.345507830381393433e-02 -5.266677588224411011e-02 3.822945430874824524e-02 2.872819267213344574e-02 -2.963807582855224609e-01 -2.212840020656585693e-01 -1.046824902296066284e-01 -2.721261680126190186e-01 3.395259082317352295e-01 -3.011913299560546875e-01 -8.975076675415039062e-02 2.908060848712921143e-01 -2.152143567800521851e-01
1.114152520895004272e-01 2.073462754487991333e-01 -1.942562311887741089e-01 -7.860536873340606689e-02 4.478831589221954346e-02 2.207781970500946045e-01 7.416061311960220337e-02 -1.240667924284934998e-01 -1.536664068698883057e-01 -3.963621258735656738e-01 1.317324787378311157e-01 -1.522266715764999390e-01 1.921015381813049316e-01 -6.666328758001327515e-02 1.899732351303100586e-01 1.962611675262451172e-01 -6.383471935987472534e-02 1.087204813957214355e-01 1.880746483802795410e-01 -6.328737735748291016e-02 1.877956539392471313e-01 -3.187119364738464355e-01 -2.636571787297725677e-02 1.165665164589881897e-01 -8.149354904890060425e-02 -2.155577391386032104e-01 -1.953069716691970825e-01 2.297438681125640869e-01 -2.626515328884124756e-01 -1.928897500038146973e-01 1.819866746664047241e-01 -4.578085616230964661e-02
-1.174142956733703613e-01 8.507816493511199951e-02 1.303145438432693481e-01 -1.835531890392303467e-01 9.465681016445159912e-02 2.926907837390899658e-01 -8.580899983644485474e-02 -6.198550760746002197e-02 -4.471974968910217285e-01 -4.167887941002845764e-02 6.123574078083038330e-02 -2.667758762836456299e-01 2.578721046447753906e-01 -2.352666808292269707e-03 6.753939390182495117e-02 1.602633446455001831e-01 1.361252088099718094e-02 6.808467209339141846e-02 1.553194038569927216e-02 -5.666222050786018372e-02 -8.841929584741592407e-02 -2.619216442108154297e-01 -1.259588152170181274e-01 -4.068329334259033203e-01 -4.238883405923843384e-02 -1.278830040246248245e-02 -1.347751468420028687e-01 2.519361078739166260e-01 9.195835143327713013e-02 7.918263226747512817e-02 2.910009026527404785e-01 9.064940386451780796e-04
8.684302121400833130e-02 4.087794125080108643e-01 -2.132117897272109985e-01 6.719767302274703979e-02 2.747268676757812500e-01 1.794724911451339722e-01 -5.166016146540641785e-02 1.209679841995239258e-01 -1.189863085746765137e-01 -1.452130377292633057e-01 8.691962808370590210e-02 -7.588344067335128784e-02 3.484933078289031982e-01 -5.711979418992996216e-02 3.460268378257751465e-01 7.133169472217559814e-02 7.122177630662918091e-02 -4.900205507874488831e-02 -1.797432899475097656e-01 -2.199106477200984955e-02 -9.771800786256790161e-02 -2.517668306827545166e-01 2.331043183803558350e-01 -8.246202021837234497e-02 -6.269416958093643188e-02 1.781621426343917847e-01 -1.945214867591857910e-01 2.294167429208755493e-01 -1.672164909541606903e-02 1.075271517038345337e-01 1.681572943925857544e-01 1.081901341676712036e-01
1.915867067873477936e-02 -2.032117247581481934e-01 3.057796657085418701e-01 7.842499762773513794e-02 2.757994234561920166e-01 2.871741056442260742e-01 -1.439187228679656982e-01 -2.876850664615631104e-01 -2.578496336936950684e-01 7.936852425336837769e-02 -1.119927037507295609e-02 -2.886868417263031006e-01 1.011714786291122437e-01 -1.266406178474426270e-01 -1.193472072482109070e-01 5.922159552574157715e-02 2.125761955976486206e-01 -8.292319625616073608e-02 1.042536050081253052e-01 -8.610372990369796753e-02 -1.086912676692008972e-01 -1.989851891994476318e-01 2.078427821397781372e-01 -2.009648829698562622e-01 -1.599368602037429810e-01 -2.982147596776485443e-02 -2.370401173830032349e-01 -1.698578596115112305e-01 5.993340164422988892e-02 -2.181899100542068481e-01 8.479519188404083252e-02 -1.454678326845169067e-01
1.016761958599090576e-01 8.845041692256927490e-02 1.828501224517822266e-01 -1.617626845836639404e-01 -1.225754097104072571e-01 3.253205120563507080e-01 -1.662702858448028564e-01 3.953825682401657104e-02 -2.149368077516555786e-01 1.733466237783432007e-01 1.048116385936737061e-01 -3.732853382825851440e-02 2.917300164699554443e-01 -3.335275128483772278e-02 4.916219040751457214e-02 2.120966464281082153e-02 2.408579736948013306e-01 1.190229132771492004e-01 6.037032231688499451e-02 7.512097805738449097e-02 -1.448964327573776245e-01 -2.398235648870468140e-01 6.481911242008209229e-02 -2.424215376377105713e-01 -3.006107211112976074e-01 1.842372566461563110e-01 -1.110781058669090271e-01 1.530525684356689453e-01 -2.466170787811279297e-01 -1.683175712823867798e-01 2.400469034910202026e-01 2.542927861213684082e-01
-1.481337696313858032e-01 -1.699119210243225098e-01 -5.884968116879463196e-02 -2.525660693645477295e-01 -1.620665043592453003e-01 2.926097214221954346e-01 -3.556326627731323242e-01 -1.062691435217857361e-01 -1.681761890649795532e-01 1.547521911561489105e-02 3.065378367900848389e-01 -1.431024670600891113e-01 8.117541670799255371e-02 -1.175521761178970337e-01 1.396927237510681152e-02 2.245609611272811890e-01 9.672865271568298340e-02 -2.408005483448505402e-02 -1.418744027614593506e-01 -1.188571229577064514e-01 1.438585221767425537e-01 -3.604349195957183838e-01 -6.563606113195419312e-02 1.349502708762884140e-03 -6.917671114206314087e-02 1.483811587095260620e-01 -3.027468025684356689e-01 -1.171341538429260254e-01 1.897339825518429279e-03 -1.535256803035736084e-01 -7.059965282678604126e-02 2.417352497577667236e-01
-2.983503229916095734e-02 -6.401874125003814697e-02 4.036800190806388855e-02 1.828714609146118164e-01 2.238859385251998901e-01 1.196145862340927124e-01 -2.802346367388963699e-03 -1.131968796253204346e-01 -2.219930142164230347e-01 4.001993685960769653e-02 3.687948733568191528e-02 -1.688339561223983765e-01 1.025207936763763428e-01 -9.345422685146331787e-02 9.134106338024139404e-02 1.001098528504371643e-01 4.680144600570201874e-03 -4.211377352476119995e-03 1.013478115200996399e-01 -4.063230752944946289e-02 1.391869783401489258e-01 -2.709638774394989014e-01 8.377717435359954834e-02 1.257292926311492920e-01 -4.600542485713958740e-01 -1.248603239655494690e-01 -3.751695454120635986e-01 3.966421484947204590e-01 -5.849121883511543274e-02 1.534135639667510986e-02 1.929798871278762817e-01 -2.655769586563110352e-01
-6.109754741191864014e-02 -6.616150587797164917e-02 -1.862734109163284302e-01 -5.271921679377555847e-02 1.525633186101913452e-01 2.963878512382507324e-01 8.096510916948318481e-02 4.240038618445396423e-02 -1.458227336406707764e-01 -4.037452861666679382e-03 -7.115922123193740845e-02 9.878372400999069214e-02 3.163121640682220459e-01 -4.302617311477661133e-01 -6.001908332109451294e-02 1.639185696840286255e-01 1.138563677668571472e-01 6.809888780117034912e-02 3.682815432548522949e-01 -1.782607883214950562e-01 -2.302836179733276367e-01 -1.799359172582626343e-01 1.130735948681831360e-01 -2.468860596418380737e-01 -2.922858595848083496e-01 7.206198573112487793e-02 2.932338393293321133e-04 -4.534056410193443298e-03 -5.473498720675706863e-03 -1.916460096836090088e-01 3.637723252177238464e-02 -1.015119627118110657e-01
1.063145250082015991e-01 -2.207898050546646118e-01 -1.290686428546905518e-01 -1.041412204504013062e-01 2.029512375593185425e-01 2.730091512203216553e-01 1.703939437866210938e-01 -1.032435074448585510e-01 -9.931830316781997681e-02 -7.710076123476028442e-02 5.534454714506864548e-03 -1.374979913234710693e-01 2.560564577579498291e-01 -6.481341272592544556e-02 1.203825622797012329e-01 1.094680950045585632e-01 -9.718065150082111359e-03 -1.100395396351814270e-01 -1.258017867803573608e-01 -3.525574505329132080e-01 4.276735708117485046e-02 -2.975035309791564941e-01 2.735409438610076904e-01 2.377831377089023590e-02 -2.028037458658218384e-01 -1.102023646235466003e-01 1.067670360207557678e-01 3.765537589788436890e-02 -3.487926423549652100e-01 -2.908089458942413330e-01 -1.322424262762069702e-01 -1.348475068807601929e-01
2.581192739307880402e-02 3.497853875160217285e-01 -1.353537943214178085e-02 -1.374301314353942871e-01 5.368903279304504395e-01 7.758224010467529297e-02 -4.886189848184585571e-02 2.106521576642990112e-01 -1.693603992462158203e-01 -1.171749234199523926e-01 -1.381417550146579742e-02 2.451745979487895966e-02 2.712813913822174072e-01 -2.354411780834197998e-01 2.702108323574066162e-01 1.668755114078521729e-01 4.992429167032241821e-02 -1.403090357780456543e-02 -1.776955872774124146e-01 -8.086927980184555054e-02 2.466470375657081604e-02 -2.674147784709930420e-01 2.117756307125091553e-01 -1.044942289590835571e-01 -2.495893836021423340e-02 1.443246304988861084e-01 -9.282656759023666382e-02 8.847315609455108643e-02 1.426220219582319260e-02 4.523133486509323120e-02 4.690958559513092041e-02 1.809725314378738403e-01
-5.620880797505378723e-02 -2.999680042266845703e-01 4.851561412215232849e-02 2.894157171249389648e-01 1.403697729110717773e-01 3.352088034152984619e-01 1.225282624363899231e-01 -3.176253736019134521e-01 -2.232968062162399292e-01 -6.722983717918395996e-02 1.016042456030845642e-01 -1.273007392883300781e-01 2.679186165332794189e-01 1.116651892662048340e-01 1.007584482431411743e-01 -9.396799653768539429e-02 5.415606498718261719e-02 1.915444880723953247e-01 -1.635726243257522583e-01 -2.810601592063903809e-01 1.082347705960273743e-01 -2.178902029991149902e-01 5.267596617341041565e-02 -1.773769259452819824e-01 -1.288521140813827515e-01 -1.191133335232734680e-01 -2.979791760444641113e-01 6.333129853010177612e-02 -1.493440270423889160e-01 5.852831155061721802e-02 1.187534071505069733e-02 -1.924175210297107697e-02
1.133319362998008728e-02 2.405670471489429474e-02 8.538065850734710693e-02 1.438360363245010376e-01 2.654641568660736084e-01 2.597490251064300537e-01 2.566968798637390137e-01 -9.242385625839233398e-02 -2.043317258358001709e-01 -3.275356292724609375e-01 2.108651548624038696e-01 -5.743898823857307434e-02 2.767256498336791992e-01 1.761715114116668701e-01 1.296643018722534180e-01 3.155543701723217964e-03 1.598432809114456177e-01 1.901302784681320190e-01 -1.103635877370834351e-01 -3.183421790599822998e-01 7.239859551191329956e-02 -2.179023027420043945e-01 1.545537114143371582e-01 2.463257685303688049e-02 -2.411581724882125854e-01 -1.502758241258561611e-03 -2.933489978313446045e-01 -2.571471221745014191e-02 -1.561735421419143677e-01 -4.198420047760009766e-02 4.470504447817802429e-02 -1.106510758399963379e-01
7.487121224403381348e-02 -2.821149677038192749e-02 -2.574783861637115479e-01 -2.832087278366088867e-01 2.115644663572311401e-01 8.699663728475570679e-02 -1.450510919094085693e-01 -5.915695056319236755e-02 1.391972452402114868e-01 -2.082329392433166504e-01 1.240293830633163452e-01 4.801473021507263184e-02 1.768473088741302490e-01 -7.199723040685057640e-04 -4.692732170224189758e-02 9.995236247777938843e-02 -1.053939238190650940e-01 3.647861629724502563e-02 1.427409946918487549e-01 1.051227524876594543e-01 2.378020621836185455e-02 -4.307505190372467041e-01 3.657681345939636230e-01 2.486166171729564667e-02 6.985001266002655029e-02 -6.770993024110794067e-02 -2.360973954200744629e-01 3.715947568416595459e-01 -9.437373280525207520e-02 -2.467984259128570557e-01 -8.490420132875442505e-02 4.052185267210006714e-02
3.302935976535081863e-03 2.054155617952346802e-01 -2.212338745594024658e-01 1.412318199872970581e-01 4.513248205184936523e-01 1.954597085714340210e-01 3.022038191556930542e-02 7.442930340766906738e-02 -2.279155142605304718e-02 -1.072923541069030762e-01 -1.923211850225925446e-02 -7.655816525220870972e-02 2.551153600215911865e-01 -1.467611789703369141e-01 4.129251837730407715e-01 2.154118418693542480e-01 1.016822010278701782e-01 9.234171360731124878e-02 6.268751621246337891e-02 -5.221691355109214783e-02 9.071292728185653687e-02 -6.985738128423690796e-02 1.772440075874328613e-01 -4.093349575996398926e-01 -1.889621317386627197e-01 -8.134528994560241699e-02 -4.425198957324028015e-02 1.084876358509063721e-01 -3.844393722829408944e-05 9.506271034479141235e-02 1.149495840072631836e-01 5.341298505663871765e-02
1.729359179735183716e-01 -6.016645953059196472e-02 5.975912138819694519e-02 1.147992089390754700e-01 4.032338857650756836e-01 1.466178894042968750e-01 1.028579007834196091e-02 -3.024054467678070068e-01 1.155041828751564026e-01 -7.266353815793991089e-02 1.629674993455410004e-02 5.787171423435211182e-03 4.802166670560836792e-02 -2.816158235073089600e-01 7.941073924303054810e-02 3.825566172599792480e-01 2.548896074295043945e-01 4.060286656022071838e-02 -2.467323690652847290e-01 -9.568604081869125366e-02 1.334159374237060547e-01 -9.901398420333862305e-02 3.875120282173156738e-01 -4.048035666346549988e-02 -1.710207760334014893e-01 -5.909816920757293701e-02 -1.439989507198333740e-01 2.048053033649921417e-02 -1.753333061933517456e-01 1.172207221388816833e-01 7.345480471849441528e-02 -3.244508057832717896e-02
1.096896082162857056e-01 1.732649505138397217e-01 -6.645416468381881714e-02 3.594080805778503418e-01 1.401107162237167358e-01 5.112285912036895752e-02 -2.563820183277130127e-01 1.854263804852962494e-02 3.878905251622200012e-02 4.518446698784828186e-02 -6.208950281143188477e-02 -1.637307256460189819e-01 3.264244198799133301e-01 -1.584360897541046143e-01 -1.269110143184661865e-01 -7.604120671749114990e-02 2.090600319206714630e-02 8.048303425312042236e-02 2.521032989025115967e-01 -2.166177034378051758e-01 -3.649975406005978584e-03 -1.422200947999954224e-01 2.011758536100387573e-01 1.246707420796155930e-02 -1.123490855097770691e-01 -2.739548981189727783e-01 -3.422703742980957031e-01 1.964625716209411621e-01 -3.350766897201538086e-01 1.286737341433763504e-02 1.088873147964477539e-01 -4.801015555858612061e-02
-1.653814166784286499e-01 5.828336998820304871e-02 1.623585671186447144e-01 1.550246775150299072e-01 -1.693709008395671844e-02 2.295112013816833496e-01 -2.130189090967178345e-01 9.950649738311767578e-02 -6.810293346643447876e-02 9.813491255044937134e-02 2.105569243431091309e-01 -1.957274377346038818e-01 3.469722270965576172e-01 -1.435500681400299072e-01 2.068663686513900757e-01 9.886808693408966064e-02 1.486735325306653976e-02 6.607291102409362793e-02 1.560810357332229614e-01 -9.962065517902374268e-02 2.766816914081573486e-01 6.245663017034530640e-02 3.550700545310974121e-01 -8.801463991403579712e-02 -2.715399265289306641e-01 -9.597735106945037842e-02 -5.467199906706809998e-02 1.008104067295789719e-02 -3.338896483182907104e-02 -3.531669676303863525e-01 5.797232314944267273e-02 2.274981141090393066e-01
2.663895785808563232e-01 -9.281307458877563477e-02 1.846734434366226196e-02 1.725683733820915222e-02 1.882787048816680908e-01 1.658416688442230225e-01 6.121525540947914124e-02 -1.228023841977119446e-01 1.161719486117362976e-01 3.225634247064590454e-02 2.483087778091430664e-01 -2.241000235080718994e-01 1.056474149227142334e-01 -1.493758410215377808e-01 2.467180788516998291e-02 3.777612447738647461e-01 1.639370322227478027e-01 -1.010374352335929871e-02 1.295136064291000366e-01 -9.670487046241760254e-02 -8.551213890314102173e-02 -6.761223822832107544e-02 2.354882210493087769e-01 -1.985208839178085327e-01 -2.148869782686233521e-01 3.456766530871391296e-02 -1.655512303113937378e-02 2.555032633244991302e-02 -2.248112559318542480e-01 -2.266768962144851685e-01 3.440434932708740234e-01 -3.261342048645019531e-01
1.918713003396987915e-01 -3.831443190574645996e-02 1.767975986003875732e-01 -7.948512583971023560e-02 5.206731706857681274e-02 4.524512216448783875e-02 -1.101160272955894470e-01 1.268424391746520996e-01 -2.733308076858520508e-01 -9.057915210723876953e-02 2.762785255908966064e-01 -3.249932527542114258e-01 2.126094549894332886e-01 3.828731924295425415e-02 5.006827786564826965e-02 -7.486811280250549316e-02 4.237453266978263855e-02 7.844088226556777954e-02 5.659809708595275879e-02 -2.617021203041076660e-01 -1.201688218861818314e-02 -3.680263459682464600e-01 1.360907256603240967e-01 -2.620061933994293213e-01 -2.589460909366607666e-01 3.502219021320343018e-01 -4.618107527494430542e-02 1.707088798284530640e-01 3.592322766780853271e-02 -1.446234434843063354e-02 1.348883360624313354e-01 1.686750948429107666e-01
-5.851021036505699158e-02 -6.906863301992416382e-02 7.547910511493682861e-02 -6.931822746992111206e-02 9.749372303485870361e-02 2.343299835920333862e-01 -5.259668920189142227e-03 3.909653797745704651e-02 -4.028358161449432373e-01 -4.553083330392837524e-02 2.636663317680358887e-01 -1.658222526311874390e-01 1.919438093900680542e-01 1.434098333120346069e-01 3.582936897873878479e-02 2.460152842104434967e-02 -5.570119246840476990e-02 3.049695864319801331e-02 -7.919895648956298828e-02 -3.092853724956512451e-01 -5.488583352416753769e-03 -4.934324324131011963e-01 -5.991070345044136047e-02 -5.286609381437301636e-02 -3.839155733585357666e-01 -9.278590232133865356e-02 -5.169198662042617798e-02 4.423004016280174255e-02 -1.128579452633857727e-01 -2.479640543460845947e-01 2.770618349313735962e-02 -5.653089657425880432e-02
1.729213632643222809e-02 -1.446428894996643066e-01 2.365033328533172607e-02 1.852924078702926636e-01 3.752165648620575666e-04 1.906694620847702026e-01 -2.847437560558319092e-01 2.003719359636306763e-01 -4.852594062685966492e-02 1.784680783748626709e-01 6.151465699076652527e-02 1.474609673023223877e-01 2.287129014730453491e-01 -3.769503831863403320e-01 -1.543171703815460205e-02 8.834582567214965820e-02 8.045839518308639526e-02 4.468294233083724976e-02 1.695083826780319214e-01 -3.229036554694175720e-02 -4.502655565738677979e-02 6.012404710054397583e-02 2.439246028661727905e-01 -2.953785955905914307e-01 -1.614833623170852661e-01 -3.112215921282768250e-02 -2.292355448007583618e-01 3.675959706306457520e-01 -2.761610746383666992e-01 -1.910138428211212158e-01 2.382190898060798645e-02 -7.382102310657501221e-02
9.428923577070236206e-02 3.872277587652206421e-02 -4.759049788117408752e-02 -1.432033181190490723e-01 1.945241987705230713e-01 1.268703937530517578e-01 1.627776473760604858e-01 4.392529651522636414e-02 8.608608692884445190e-02 1.037619337439537048e-01 1.540617942810058594e-01 2.794103920459747314e-01 4.900521039962768555e-01 -2.694397568702697754e-01 1.660382607951760292e-03 9.207359701395034790e-02 1.418993026018142700e-01 8.633942157030105591e-02 1.004454419016838074e-01 -2.398749589920043945e-01 -1.350250840187072754e-01 -1.887095123529434204e-01 2.841638624668121338e-01 -5.485070496797561646e-02 -1.067993640899658203e-01 -1.438586264848709106e-01 -1.662345230579376221e-01 1.426132023334503174e-01 -1.184923723340034485e-01 -1.609145402908325195e-01 1.812425404787063599e-01 -2.399749308824539185e-01
-1.356779187917709351e-01 -3.089090883731842041e-01 -1.448204219341278076e-01 -7.793451845645904541e-02 4.905733466148376465e-02 1.035472378134727478e-01 -1.081879436969757080e-01 -3.545636236667633057e-01 -1.303347647190093994e-01 -5.074362084269523621e-02 -6.992027908563613892e-02 -2.662334144115447998e-01 1.915818154811859131e-01 -1.635728329420089722e-01 -6.213689222931861877e-02 1.773022860288619995e-01 2.606279850006103516e-01 3.769311308860778809e-02 2.639836072921752930e-01 -9.646796435117721558e-02 7.280057668685913086e-02 -3.690062761306762695e-01 2.402279675006866455e-01 5.448961630463600159e-02 -7.609652727842330933e-02 -8.225071430206298828e-02 -1.929996013641357422e-01 -6.963127106428146362e-02 3.655473887920379639e-02 -7.569512724876403809e-02 1.303355246782302856e-01 -2.920471429824829102e-01
-1.394832283258438110e-01 7.084888219833374023e-02 2.203153669834136963e-01 -3.421561792492866516e-02 -4.011979699134826660e-02 3.057884871959686279e-01 -2.565741837024688721e-01 1.236429959535598755e-01 -3.573217689990997314e-01 6.710654497146606445e-02 3.647486492991447449e-02 -1.625777333974838257e-01 1.419836580753326416e-01 -6.084332242608070374e-02 -4.221810027956962585e-03 1.513638496398925781e-01 1.793831437826156616e-01 1.300093680620193481e-01 1.486080586910247803e-01 -1.393330693244934082e-01 -5.368892103433609009e-02 -1.906947940587997437e-01 -2.180089503526687622e-01 -2.580466270446777344e-01 -1.747588366270065308e-01 -1.914586639031767845e-03 -1.055150777101516724e-01 2.713855504989624023e-01 -9.080475568771362305e-02 -4.261345416307449341e-02 4.086801111698150635e-01 8.060156553983688354e-02
-1.072631925344467163e-01 -4.443979263305664062e-02 1.011061817407608032e-01 1.567956060171127319e-02 1.796267777681350708e-01 -3.322839364409446716e-02 9.631221741437911987e-02 -1.129315048456192017e-01 -1.819944232702255249e-01 -1.595065295696258545e-01 3.790629506111145020e-01 -7.915358059108257294e-03 1.315448433160781860e-01 -1.628513485193252563e-01 9.298662096261978149e-02 1.932278722524642944e-01 -2.769433706998825073e-02 -2.715346515178680420e-01 -1.614402383565902710e-01 -1.229470688849687576e-02 -6.223225593566894531e-02 -2.992453873157501221e-01 -9.846672415733337402e-02 2.031137607991695404e-02 -2.611986994743347168e-01 1.406656801700592041e-01 -4.233537614345550537e-01 1.951176524162292480e-01 -3.349008783698081970e-02 -8.401193469762802124e-02 3.280476331710815430e-01 5.640392750501632690e-02
1.287468969821929932e-01 -1.777069270610809326e-01 -6.213153153657913208e-02 3.186781704425811768e-01 1.173775047063827515e-01 2.115684002637863159e-01 -1.101345419883728027e-01 -7.562706619501113892e-02 -7.026129215955734253e-02 1.255736202001571655e-01 1.268221288919448853e-01 1.277173310518264771e-01 2.392152845859527588e-01 -1.853889524936676025e-01 7.911205291748046875e-02 -4.069496691226959229e-02 -4.166117683053016663e-02 -4.193132370710372925e-02 2.733451724052429199e-01 -2.107873558998107910e-01 1.493415087461471558e-01 -6.226146221160888672e-02 1.047501340508460999e-01 -3.977466225624084473e-01 -8.600038290023803711e-02 -1.905851066112518311e-01 -2.023655772209167480e-01 2.987743914127349854e-01 -2.668190300464630127e-01 -2.288983948528766632e-02 2.256801724433898926e-01 5.338525027036666870e-02
-1.562015265226364136e-01 3.059326112270355225e-02 -3.110100924968719482e-01 -1.165874823927879333e-01 2.148682326078414917e-01 9.603050351142883301e-02 6.795774400234222412e-02 2.412415742874145508e-01 -1.409293115139007568e-01 1.393998693674802780e-02 2.191442251205444336e-01 -1.577954292297363281e-01 2.302857935428619385e-01 -2.796024680137634277e-01 -1.297886669635772705e-01 3.836296200752258301e-01 6.027673184871673584e-02 9.696495532989501953e-02 1.321715265512466431e-01 -2.667726576328277588e-01 -4.134982824325561523e-02 -1.797395497560501099e-01 2.728667259216308594e-01 -6.077649816870689392e-02 1.355848610401153564e-01 -7.755631208419799805e-02 -4.461115598678588867e-02 2.233760654926300049e-01 -1.666341572999954224e-01 -1.598111540079116821e-01 -1.074761077761650085e-01 -5.433927476406097412e-02
-1.967302560806274414e-01 -3.380919098854064941e-01 -1.596576869487762451e-01 1.120850890874862671e-01 2.472186088562011719e-02 1.417283862829208374e-01 3.881087154150009155e-02 -2.330873906612396240e-01 -2.170494496822357178e-01 -7.270842790603637695e-02 -9.120621532201766968e-02 -1.068150550127029419e-01 3.310941755771636963e-01 -1.828794479370117188e-01 1.364683061838150024e-01 1.376359611749649048e-01 1.846938133239746094e-01 1.430264562368392944e-01 2.256021052598953247e-01 -6.908338516950607300e-02 6.066016480326652527e-02 -3.226584196090698242e-01 1.439679414033889771e-01 4.733582958579063416e-02 -1.492677070200443268e-02 -6.325580179691314697e-02 -2.862147390842437744e-01 -3.263045847415924072e-02 -2.877275692299008369e-03 -1.585747003555297852e-01 1.354811787605285645e-01 -3.285316526889801025e-01
1.605328023433685303e-01 1.975018829107284546e-01 1.236511766910552979e-01 5.686729401350021362e-02 -1.483757197856903076e-01 -6.154337152838706970e-02 -8.038209378719329834e-02 4.130514711141586304e-02 -8.300250023603439331e-02 1.223701704293489456e-02 1.415104866027832031e-01 -1.696159541606903076e-01 1.015605479478836060e-01 -3.431374728679656982e-01 1.647030115127563477e-01 5.774787440896034241e-02 3.292085826396942139e-01 2.332418970763683319e-02 -2.182071655988693237e-01 -8.914220333099365234e-02 1.910941861569881439e-02 -3.037973046302795410e-01 2.103269286453723907e-02 -2.481456845998764038e-01 -9.584803879261016846e-02 2.139439806342124939e-02 -1.392834782600402832e-01 1.030152365565299988e-01 -5.309067964553833008e-01 -1.055713742971420288e-01 -4.204401001334190369e-02 1.215871348977088928e-01
-8.588690310716629028e-02 -8.758150041103363037e-02 8.245152980089187622e-02 3.525580465793609619e-01 2.218220680952072144e-01 2.618903517723083496e-01 -2.878624200820922852e-01 -7.018359005451202393e-02 -1.850535273551940918e-01 -4.030700027942657471e-02 5.174962431192398071e-02 -9.470811486244201660e-02 3.172666430473327637e-01 -2.223204225301742554e-01 2.098160535097122192e-01 9.311652183532714844e-02 5.089592188596725464e-02 -1.079507321119308472e-01 1.655728071928024292e-01 -5.404088273644447327e-02 -4.801446944475173950e-02 -9.213531017303466797e-02 1.307916492223739624e-01 1.792018115520477295e-01 -2.101971507072448730e-01 -2.850053608417510986e-01 -2.113589793443679810e-01 2.115943431854248047e-01 -2.040356397628784180e-01 1.380793005228042603e-01 7.542978227138519287e-02 -1.102080494165420532e-01
1.462611928582191467e-02 -1.153735965490341187e-01 4.303815960884094238e-02 1.415684074163436890e-01 1.460251957178115845e-01 7.634360343217849731e-02 7.215362042188644409e-02 -2.786825001239776611e-01 -1.727140992879867554e-01 -1.402410417795181274e-01 1.137163583189249039e-02 6.999504566192626953e-02 3.281338810920715332e-01 5.388114228844642639e-02 -7.927580922842025757e-02 -1.555751264095306396e-01 2.067915722727775574e-02 2.853716015815734863e-01 -2.196456193923950195e-01 -4.098133444786071777e-01 1.680839508771896362e-01 -4.238506555557250977e-01 2.045300044119358063e-02 -2.504685223102569580e-01 -7.184400409460067749e-02 -7.746613025665283203e-02 -1.990568786859512329e-01 2.183890203014016151e-03 -9.686924517154693604e-02 -1.235385686159133911e-01 1.197220906615257263e-01 9.474057704210281372e-03
1.306664496660232544e-01 1.901097148656845093e-01 2.384370937943458557e-02 -2.918756008148193359e-01 2.538366615772247314e-01 1.629190891981124878e-01 -1.905643641948699951e-01 -6.849541515111923218e-02 -3.322590291500091553e-01 6.823625415563583374e-02 -3.470764728263020515e-03 -1.482457518577575684e-01 9.141594171524047852e-02 -1.044060811400413513e-01 -6.760416924953460693e-02 1.542036831378936768e-01 -3.057841025292873383e-02 1.359329968690872192e-01 -1.366907209157943726e-01 -1.347710788249969482e-01 -8.950217068195343018e-02 -5.163935422897338867e-01 -1.561271995306015015e-01 4.384469240903854370e-02 -1.441735476255416870e-01 -1.512693613767623901e-01 -2.622076869010925293e-01 2.177724093198776245e-01 -1.614365540444850922e-02 4.082493111491203308e-02 1.395171433687210083e-01 7.697352021932601929e-02
1.250843796879053116e-02 -1.010415479540824890e-01 -6.777210533618927002e-02 2.531183185055851936e-03 3.518428504467010498e-01 4.876709729433059692e-02 4.336221143603324890e-03 -2.102651000022888184e-01 -4.400565847754478455e-02 -1.151637509465217590e-01 -7.199059426784515381e-02 -3.552023321390151978e-03 2.337133586406707764e-01 -1.662374138832092285e-01 3.528992533683776855e-01 1.711003035306930542e-01 8.962800353765487671e-02 -2.917929179966449738e-02 2.766062617301940918e-01 1.521541029214859009e-01 -1.100703980773687363e-02 -2.471406757831573486e-01 3.925826549530029297e-01 -9.388019889593124390e-02 -2.066865861415863037e-01 -2.400933653116226196e-01 1.194015704095363617e-02 2.620039880275726318e-01 -8.871745318174362183e-02 -7.879647612571716309e-02 2.021847665309906006e-01 -3.709892556071281433e-02
1.889347583055496216e-01 -1.456241458654403687e-01 2.734900414943695068e-01 -2.026509046554565430e-01 1.699643284082412720e-01 1.260798573493957520e-01 -2.515062689781188965e-02 9.317412227392196655e-02 -6.457013636827468872e-02 -1.689053140580654144e-02 1.536482125520706177e-01 -2.421852052211761475e-01 2.368558347225189209e-01 -2.877959609031677246e-01 -2.497642934322357178e-01 -8.469939231872558594e-02 1.002180203795433044e-01 -4.420732706785202026e-02 1.753419488668441772e-01 -1.320574134588241577e-01 -2.330764383077621460e-01 -2.595988214015960693e-01 -6.830893456935882568e-02 -2.448601871728897095e-01 -2.607603967189788818e-01 1.873026192188262939e-01 -1.294001787900924683e-01 -1.483638733625411987e-01 -1.124897673726081848e-01 -1.899784058332443237e-01 2.017929404973983765e-01 1.069201808422803879e-02
-7.329066097736358643e-02 -9.271932393312454224e-02 1.728231310844421387e-01 -1.590743660926818848e-02 -1.304268538951873779e-01 1.962940990924835205e-01 -1.290089339017868042e-01 2.183283716440200806e-01 -1.557341963052749634e-01 -3.564171493053436279e-02 1.485045552253723145e-01 -2.445176988840103149e-01 1.113203912973403931e-01 1.308053433895111084e-01 1.535878749564290047e-03 2.232646048069000244e-01 -3.608651831746101379e-02 -1.116629019379615784e-01 5.903381854295730591e-02 -2.756730020046234131e-01 5.446542799472808838e-02 -2.515512704849243164e-01 -7.660702615976333618e-02 -2.899703085422515869e-01 -3.874325752258300781e-01 2.688150620087981224e-03 -3.130132853984832764e-01 3.724683448672294617e-02 -5.304809287190437317e-02 -2.682123482227325439e-01 2.727361321449279785e-01 3.577477484941482544e-02
-2.892731316387653351e-02 1.892019361257553101e-01 1.368419975042343140e-01 -6.225236132740974426e-02 4.557679221034049988e-02 -6.762765347957611084e-03 -4.581651389598846436e-01 2.204532921314239502e-02 6.290808320045471191e-02 1.943149603903293610e-02 -9.619040042161941528e-02 -1.409713923931121826e-01 2.081219404935836792e-01 -2.850349843502044678e-01 -6.786184757947921753e-02 1.602376252412796021e-01 -4.730376973748207092e-02 -5.242400988936424255e-02 1.162478402256965637e-01 -7.672787457704544067e-02 -2.151186205446720123e-02 -4.471953213214874268e-01 1.430398970842361450e-01 -9.376905113458633423e-02 1.307949274778366089e-01 -1.768502891063690186e-01 -3.132190406322479248e-01 3.195086717605590820e-01 -7.522775232791900635e-02 1.387045532464981079e-01 1.053849831223487854e-01 3.568553552031517029e-02
-2.417692095041275024e-01 2.916890978813171387e-01 -8.804652839899063110e-02 3.041238151490688324e-02 1.992711871862411499e-01 1.052697300910949707e-01 -2.211544215679168701e-01 2.140478044748306274e-02 1.600646078586578369e-01 1.017958484590053558e-02 2.066719830036163330e-01 -1.999254673719406128e-01 3.168013989925384521e-01 -1.064980402588844299e-01 4.428306221961975098e-01 5.247273296117782593e-02 -6.632355600595474243e-02 1.733414977788925171e-01 1.625266969203948975e-01 9.351661801338195801e-02 2.533678337931632996e-02 -2.155577093362808228e-01 9.268880635499954224e-02 -1.392925828695297241e-01 -3.164243400096893311e-01 -3.146898373961448669e-02 4.674176499247550964e-02 2.305586785078048706e-01 -1.585403233766555786e-01 -2.834113547578454018e-03 3.513376787304878235e-02 3.351981565356254578e-02
-1.286326497793197632e-01 -1.029496639966964722e-01 -2.641588151454925537e-01 -4.067253321409225464e-02 -2.124450057744979858e-01 2.531092464923858643e-01 4.169625416398048401e-02 -1.619327068328857422e-01 -7.661309838294982910e-02 -2.456012219190597534e-01 1.160026043653488159e-01 -3.099163770675659180e-01 1.656263023614883423e-01 -1.199966147541999817e-01 2.951011992990970612e-02 2.533683180809020996e-01 -5.523527786135673523e-02 1.301182955503463745e-01 2.904362976551055908e-01 -3.838079050183296204e-02 7.042702287435531616e-02 -2.226138710975646973e-01 2.373771220445632935e-01 -4.253741353750228882e-03 2.038848400115966797e-01 5.020548775792121887e-02 -1.381236910820007324e-01 2.116575092077255249e-01 -2.776757776737213135e-01 -7.483425084501504898e-03 1.004639565944671631e-01 -2.641221880912780762e-01
-3.560115694999694824e-01 -1.820365786552429199e-01 -1.387335658073425293e-01 2.309424877166748047e-01 2.320241332054138184e-01 5.908846855163574219e-02 -1.552407592535018921e-01 8.035524189472198486e-02 -2.318696230649948120e-01 -1.283885091543197632e-01 1.866593211889266968e-01 -7.919998466968536377e-02 3.850965201854705811e-01 -1.204715073108673096e-01 -3.007014095783233643e-01 1.978985816240310669e-01 -4.819523915648460388e-02 -7.124665379524230957e-02 -5.344182252883911133e-02 -1.297924667596817017e-01 7.966125756502151489e-02 -1.566477566957473755e-01 1.009836271405220032e-01 8.567916601896286011e-02 -9.931733459234237671e-02 4.529721662402153015e-02 -1.908847093582153320e-01 -2.552189864218235016e-02 -3.276614248752593994e-01 1.878204643726348877e-01 9.274707734584808350e-02 -1.121188886463642120e-02
1.148849651217460632e-01 2.490451000630855560e-02 1.306993663311004639e-01 -7.711856812238693237e-02 -1.595384776592254639e-01 3.207519650459289551e-01 -2.502945363521575928e-01 9.800840169191360474e-02 -1.361243426799774170e-01 8.122876286506652832e-02 7.537569850683212280e-03 6.321351975202560425e-02 3.532539010047912598e-01 -1.012232527136802673e-01 -4.550357814878225327e-03 -5.212048813700675964e-02 2.888395190238952637e-01 1.197067722678184509e-01 4.367651790380477905e-02 -8.526604622602462769e-02 -2.317971289157867432e-01 -1.913619190454483032e-01 9.458686411380767822e-02 -1.525356173515319824e-01 -1.208210512995719910e-01 3.215152621269226074e-01 -1.381275802850723267e-01 1.602315902709960938e-01 -3.434171974658966064e-01 -1.735750883817672729e-01 1.399719268083572388e-01 1.890339404344558716e-01
4.683998227119445801e-02 8.639190346002578735e-02 3.315644860267639160e-01 -1.014284119009971619e-01 3.144278228282928467e-01 1.897046566009521484e-01 -2.480408549308776855e-01 2.324395999312400818e-02 -1.960806548595428467e-01 8.524215221405029297e-02 -1.515158265829086304e-01 -2.449378222227096558e-01 3.366642594337463379e-01 -4.988178610801696777e-03 1.002803370356559753e-01 1.168782040476799011e-01 6.178200244903564453e-02 7.012844085693359375e-02 -1.854641549289226532e-02 -9.357859194278717041e-02 7.163220643997192383e-02 -3.244216144084930420e-01 1.492572873830795288e-01 -1.530805137008428574e-02 2.215618966147303581e-03 -6.891348212957382202e-02 -4.711996912956237793e-01 -1.255619972944259644e-01 6.179557740688323975e-02 -1.433572545647621155e-02 9.725349396467208862e-02 2.632153965532779694e-02
-2.512576282024383545e-01 -1.929258853197097778e-01 -1.247958987951278687e-01 2.111855428665876389e-03 -3.063569590449333191e-02 1.411879528313875198e-02 -4.003206267952919006e-02 -2.249849736690521240e-01 -5.602240934967994690e-02 -3.475254476070404053e-01 3.175489008426666260e-01 -1.053974330425262451e-01 4.002948403358459473e-01 1.381897018291056156e-04 1.000827252864837646e-01 2.169563472270965576e-01 1.011873260140419006e-01 -1.873737424612045288e-01 -3.572014719247817993e-02 -7.576496154069900513e-02 9.393144398927688599e-02 -9.842203557491302490e-02 2.888210117816925049e-01 -4.058475419878959656e-02 -3.324181437492370605e-01 -1.116994991898536682e-01 1.447713673114776611e-01 4.321784153580665588e-02 -1.381895244121551514e-01 -1.993645876646041870e-01 -1.187218651175498962e-01 5.338463559746742249e-02
-1.037292107939720154e-01 -1.443615257740020752e-01 1.935414969921112061e-02 1.417257040739059448e-01 8.386623859405517578e-02 2.398702055215835571e-01 -2.859773039817810059e-01 -3.684662282466888428e-02 -1.892236769199371338e-01 1.195782236754894257e-02 1.944833099842071533e-01 -1.465374380350112915e-01 4.223455488681793213e-01 -2.728855013847351074e-01 -3.554967939853668213e-01 1.481846626847982407e-02 -7.488765567541122437e-02 7.406441867351531982e-02 4.583856463432312012e-02 -6.575261056423187256e-02 -7.306471467018127441e-02 -8.915738016366958618e-02 2.716894149780273438e-01 -2.231634855270385742e-01 -1.309769451618194580e-01 -4.925960674881935120e-02 -2.363008856773376465e-01 2.133005671203136444e-02 2.040358185768127441e-01 -2.005891799926757812e-01 -4.903910681605339050e-02 1.047528758645057678e-01
1.292354613542556763e-01 -1.065065637230873108e-01 -2.944940924644470215e-01 9.012206643819808960e-02 3.361123204231262207e-01 1.596827358007431030e-01 -1.827125400304794312e-01 -9.980706870555877686e-02 8.313554525375366211e-02 3.165769204497337341e-02 3.866249695420265198e-02 -1.547742784023284912e-01 1.497640013694763184e-01 -3.415255844593048096e-01 -9.680358320474624634e-02 5.002810433506965637e-02 8.857409656047821045e-02 -1.958540081977844238e-02 1.093634217977523804e-01 -5.291536450386047363e-02 1.250321045517921448e-02 1.007215231657028198e-01 2.252678126096725464e-01 -2.698912024497985840e-01 -2.521975040435791016e-01 1.559940427541732788e-01 -2.528653740882873535e-01 -6.286410242319107056e-02 -3.101928532123565674e-01 -1.375346928834915161e-01 1.720857835607603192e-04 -2.883412539958953857e-01
-2.628190815448760986e-01 3.635083511471748352e-02 -9.071768820285797119e-02 9.974595159292221069e-02 1.151144728064537048e-01 7.266107946634292603e-02 1.572086289525032043e-02 -4.375160858035087585e-02 -1.343684196472167969e-01 -6.858833134174346924e-02 2.473678737878799438e-01 -2.077514380216598511e-01 5.445244256407022476e-03 -7.989222556352615356e-02 -1.465362012386322021e-01 9.453085809946060181e-02 -9.145669639110565186e-02 -1.002265065908432007e-01 -3.943130001425743103e-02 -1.330097317695617676e-01 -2.114654984325170517e-03 -2.796999514102935791e-01 -1.105966120958328247e-01 -1.759760081768035889e-01 -3.458719849586486816e-01 3.401834964752197266e-01 -4.961038529872894287e-01 1.572944819927215576e-01 -4.930506274104118347e-02 -1.520895063877105713e-01 1.891209036111831665e-01 1.294769998639822006e-02
3.068884313106536865e-01 6.563235819339752197e-02 -8.763363957405090332e-02 -1.509366631507873535e-01 7.367707788944244385e-02 -3.258916735649108887e-02 -1.234071254730224609e-01 1.473679244518280029e-01 -1.281722187995910645e-01 -1.555473208427429199e-01 3.389013186097145081e-02 1.753076016902923584e-01 1.491408795118331909e-01 -2.741338908672332764e-01 -2.480550557374954224e-01 1.537312418222427368e-01 -1.592810004949569702e-01 -2.891639471054077148e-01 -3.223448395729064941e-01 -8.324218541383743286e-02 4.484634846448898315e-02 -2.394980490207672119e-01 1.259756833314895630e-01 -3.221702873706817627e-01 -1.831368356943130493e-01 6.208449229598045349e-02 -6.644527614116668701e-02 1.445878744125366211e-01 -1.034326851367950439e-01 -7.306723296642303467e-02 3.010520935058593750e-01 -6.566861271858215332e-02
-8.780202269554138184e-02 -1.487768441438674927e-01 -1.931106150150299072e-01 2.945671789348125458e-02 2.062156349420547485e-01 2.425087690353393555e-01 5.632981657981872559e-02 -1.196166593581438065e-02 -2.012022584676742554e-01 -1.332683563232421875e-01 -1.891518235206604004e-01 -2.582604289054870605e-01 1.293038725852966309e-01 -4.049235954880714417e-02 -4.933610931038856506e-02 7.253801077604293823e-02 1.817865967750549316e-01 -4.900990519672632217e-03 -9.011210501194000244e-02 -1.308180540800094604e-01 3.515068441629409790e-02 -1.883570402860641479e-01 2.886237204074859619e-01 1.065391078591346741e-01 -4.351082742214202881e-01 -3.061063885688781738e-01 -2.391655892133712769e-01 -4.187892377376556396e-02 -2.735300362110137939e-01 -1.767126619815826416e-01 7.744888775050640106e-03 5.308811366558074951e-02
1.236200481653213501e-01 -7.130476087331771851e-02 1.553302556276321411e-01 -1.328608095645904541e-01 2.834362536668777466e-02 1.227169036865234375e-01 -2.504740357398986816e-01 -4.392416030168533325e-02 -1.961470581591129303e-03 -1.834918260574340820e-01 9.409916400909423828e-02 -1.998718082904815674e-02 2.022673189640045166e-01 7.953559048473834991e-03 7.781924307346343994e-02 1.307077854871749878e-01 -3.911375254392623901e-02 -4.768477007746696472e-02 2.843177914619445801e-01 -8.966153115034103394e-02 8.198826014995574951e-02 4.794430732727050781e-02 2.307741045951843262e-01 -1.490056663751602173e-01 -2.266930416226387024e-02 -1.356214880943298340e-01 -2.069364339113235474e-01 3.583573102951049805e-01 -4.067563116550445557e-01 -4.148291349411010742e-01 1.751605868339538574e-01 -1.214800626039505005e-01
-1.591536551713943481e-01 3.416470438241958618e-02 2.478724531829357147e-02 8.378244820050895214e-04 1.699956357479095459e-01 -5.876253545284271240e-02 2.016176134347915649e-01 -5.791822820901870728e-02 -2.604469358921051025e-01 -1.200089380145072937e-01 8.383942395448684692e-02 -3.326963633298873901e-02 2.375788092613220215e-01 -1.301959306001663208e-01 1.956709921360015869e-01 3.845498859882354736e-01 3.237676247954368591e-02 -9.002200514078140259e-02 -2.077708989381790161e-01 1.111250817775726318e-01 1.509923189878463745e-01 -4.042903780937194824e-01 -6.932099908590316772e-02 -3.914157450199127197e-01 -5.091773718595504761e-02 3.188368678092956543e-02 -3.091384768486022949e-01 5.656221508979797363e-02 9.467001259326934814e-02 -3.245538845658302307e-02 9.107203781604766846e-02 1.303266584873199463e-01
1.465404033660888672e-01 1.144838929176330566e-01 3.087030351161956787e-02 1.218336671590805054e-01 5.585032328963279724e-02 2.171975225210189819e-01 -1.265284717082977295e-01 1.883595436811447144e-01 1.845828630030155182e-02 -1.722395569086074829e-01 -1.943300478160381317e-02 -9.814986959099769592e-03 2.604675590991973877e-01 1.152696274220943451e-02 -6.852136552333831787e-02 4.158360138535499573e-02 8.525142073631286621e-02 1.722117885947227478e-02 2.176124602556228638e-01 -2.185708433389663696e-01 1.752361059188842773e-01 3.044023178517818451e-02 3.339568078517913818e-01 -1.625168323516845703e-01 -2.513632178306579590e-01 -1.579086035490036011e-01 -3.762288987636566162e-01 4.026948511600494385e-01 -2.003741562366485596e-01 -1.348905712366104126e-01 -1.531358249485492706e-02 1.424180418252944946e-01
7.209175731986761093e-03 -3.135100007057189941e-01 -2.310800105333328247e-01 -6.398600339889526367e-02 3.422811627388000488e-02 3.498342633247375488e-01 1.991777122020721436e-02 -1.171336770057678223e-01 -2.454314082860946655e-01 -2.471430152654647827e-01 7.718754559755325317e-02 -2.455278187990188599e-01 1.660276502370834351e-01 1.218882873654365540e-01 -9.279598295688629150e-02 2.121168524026870728e-01 1.425853837281465530e-02 4.690895602107048035e-02 -2.292419075965881348e-01 -1.022790148854255676e-01 1.525599062442779541e-01 -2.199979871511459351e-01 3.199577331542968750e-01 9.401332587003707886e-02 -2.727399170398712158e-01 -1.563828736543655396e-01 -5.364635586738586426e-02 -9.997154027223587036e-02 -2.200879156589508057e-01 -8.469261229038238525e-02 1.720972359180450439e-02 -8.358088880777359009e-02
-1.844828426837921143e-01 -2.692562341690063477e-01 1.802613213658332825e-02 -2.127120643854141235e-01 1.500761508941650391e-01 -2.696847543120384216e-03 -1.957574933767318726e-01 -1.007340848445892334e-01 -1.974208205938339233e-01 -7.183890044689178467e-02 2.370947897434234619e-01 7.321860641241073608e-02 1.495954692363739014e-01 -1.315378248691558838e-01 3.434856534004211426e-01 2.678478062152862549e-01 3.170701488852500916e-02 -3.156397491693496704e-02 -3.808294981718063354e-02 9.490891546010971069e-02 1.467763781547546387e-01 -5.661866813898086548e-02 9.464263916015625000e-02 -3.240588307380676270e-01 -7.228694111108779907e-02 -1.401172392070293427e-02 -9.190356731414794922e-02 -2.912399172782897949e-01 -3.258222341537475586e-01 -2.302997261285781860e-01 1.183362677693367004e-01 -1.367867439985275269e-01
-1.495358943939208984e-01 1.558583136647939682e-02 1.273897588253021240e-01 -8.516073226928710938e-02 2.982253730297088623e-01 -2.925270237028598785e-02 8.240510523319244385e-02 2.338973246514797211e-02 -8.214364945888519287e-02 -1.999009847640991211e-01 -1.292882859706878662e-01 -8.952634781599044800e-02 1.515138447284698486e-01 -2.356035411357879639e-01 4.341873526573181152e-01 2.999022789299488068e-02 3.470234945416450500e-02 -6.077504158020019531e-02 1.241439580917358398e-01 -1.065341681241989136e-01 2.974885404109954834e-01 -1.553018391132354736e-01 2.780576944351196289e-01 -1.578318476676940918e-01 -9.249977022409439087e-02 7.031855732202529907e-02 -3.121832013130187988e-01 -8.176444470882415771e-02 4.805893823504447937e-02 -2.429428100585937500e-01 2.933489680290222168e-01 -7.699655741453170776e-02
-2.965351101011037827e-03 -4.826090484857559204e-02 1.039812620729207993e-02 -1.146171521395444870e-02 6.116905808448791504e-02 -1.629238575696945190e-01 6.874312460422515869e-02 9.135727584362030029e-02 -2.755258679389953613e-01 -8.119264245033264160e-02 -6.086828559637069702e-02 -2.477663569152355194e-02 3.570421040058135986e-01 -1.824723482131958008e-01 6.130982935428619385e-02 2.489966452121734619e-01 6.513364613056182861e-02 -1.532289683818817139e-01 -1.385067105293273926e-01 4.185883998870849609e-01 1.011306494474411011e-01 -3.878285288810729980e-01 1.043899357318878174e-01 -3.905888199806213379e-01 -6.837125867605209351e-02 -1.146721318364143372e-01 -1.796739525161683559e-03 1.718408167362213135e-01 -1.227345690131187439e-01 -6.156846135854721069e-02 -1.296051889657974243e-01 1.071449667215347290e-01
-5.662352591753005981e-02 5.251686275005340576e-02 3.151786327362060547e-01 2.206727862358093262e-01 -2.076049894094467163e-02 1.462884098291397095e-01 -4.794547334313392639e-02 -8.223374187946319580e-02 -2.820225656032562256e-01 2.098412998020648956e-02 -5.495418235659599304e-02 -3.377082943916320801e-01 4.312153160572052002e-01 -3.113741278648376465e-01 -4.351871460676193237e-02 1.098940744996070862e-01 1.586373001337051392e-01 1.541509330272674561e-01 -1.797099411487579346e-01 -8.206383138895034790e-02 -1.855352893471717834e-02 -1.844008862972259521e-01 -8.170073479413986206e-02 9.772170335054397583e-02 -6.298840790987014771e-02 -4.311885684728622437e-02 -1.972931921482086182e-01 1.498089730739593506e-01 -4.384968895465135574e-03 -3.385032117366790771e-01 2.418579719960689545e-02 -1.674951612949371338e-02
-5.707161128520965576e-02 -6.923308223485946655e-02 -9.225226938724517822e-02 1.169097144156694412e-02 -1.176265180110931396e-01 8.271282166242599487e-02 -1.844074279069900513e-01 -1.169347912073135376e-01 -3.599719107151031494e-01 1.100765466690063477e-01 2.916443347930908203e-01 -1.149197891354560852e-01 8.997295051813125610e-02 1.827860996127128601e-02 -2.038150280714035034e-01 6.069903820753097534e-02 -2.092141658067703247e-02 -1.674003750085830688e-01 4.242299124598503113e-02 -1.633142679929733276e-01 -7.159278541803359985e-02 -2.744870483875274658e-01 -5.123977363109588623e-02 -3.989089727401733398e-01 -3.922120630741119385e-01 3.481262549757957458e-02 -1.106935366988182068e-01 -4.318192135542631149e-03 -2.631547749042510986e-01 1.371712535619735718e-01 1.701558977365493774e-01 1.945345550775527954e-01
2.745322138071060181e-02 5.739628896117210388e-02 4.648852162063121796e-03 2.188698649406433105e-01 -1.534442300908267498e-03 1.584303826093673706e-01 -6.142587959766387939e-02 6.531236320734024048e-02 -3.200267851352691650e-01 -2.101208269596099854e-01 2.522167563438415527e-01 -5.301851406693458557e-02 1.626061201095581055e-01 5.591338127851486206e-02 -3.749214112758636475e-01 2.116554081439971924e-01 -1.305594481527805328e-02 -8.728609979152679443e-02 -5.319494381546974182e-02 -2.664504349231719971e-01 1.199441328644752502e-01 -4.062943756580352783e-01 4.380390793085098267e-02 -1.261126697063446045e-01 -3.694247007369995117e-01 5.092809349298477173e-02 -7.834240794181823730e-02 9.046242386102676392e-02 -1.628497391939163208e-01 -7.556999474763870239e-02 1.435958892107009888e-01 4.268370568752288818e-02
-1.150491237640380859e-01 -8.647264540195465088e-02 2.097879648208618164e-01 -8.976609259843826294e-02 6.076174229383468628e-02 1.887635588645935059e-01 -9.503229707479476929e-02 -3.089254721999168396e-02 -1.651557981967926025e-01 -1.184564977884292603e-01 1.659315973520278931e-01 -2.609185874462127686e-01 3.061275184154510498e-01 -2.381048202514648438e-01 6.812375038862228394e-02 7.664626836776733398e-02 7.233754266053438187e-03 -1.957768015563488007e-02 -2.094128876924514771e-01 -2.626709342002868652e-01 -4.627521336078643799e-02 -5.751448273658752441e-01 2.669806964695453644e-02 -5.030189082026481628e-02 -1.455305665731430054e-01 1.821708083152770996e-01 -9.565315395593643188e-02 1.129705831408500671e-01 1.947706341743469238e-01 9.975931793451309204e-02 2.211354207247495651e-03 -8.020802587270736694e-02
8.740721642971038818e-02 1.878858059644699097e-01 -1.615165024995803833e-01 8.734468370676040649e-02 -3.227061778306961060e-02 1.604326814413070679e-01 -2.472859807312488556e-03 -1.378914266824722290e-01 -2.170516550540924072e-01 -3.711660802364349365e-01 4.755290225148200989e-02 -8.463799208402633667e-02 1.701866090297698975e-01 -1.304709166288375854e-01 5.029485374689102173e-02 1.836867481470108032e-01 -4.551455751061439514e-02 8.048228919506072998e-02 2.638325095176696777e-01 5.072146654129028320e-02 7.462856918573379517e-02 -4.528373479843139648e-01 -5.359543859958648682e-02 1.671080440282821655e-01 -3.014951013028621674e-02 -1.517133563756942749e-01 -2.179016023874282837e-01 2.771450579166412354e-01 -2.136065065860748291e-01 -2.650643885135650635e-01 9.924681484699249268e-02 -6.981319934129714966e-02
5.059141665697097778e-02 3.069633990526199341e-02 7.748389244079589844e-02 8.756571263074874878e-02 1.190562844276428223e-01 3.021312952041625977e-01 -1.542470753192901611e-01 1.816687881946563721e-01 -2.224557846784591675e-01 -3.939046058803796768e-03 8.459595590829849243e-02 -1.637657359242439270e-02 2.354466170072555542e-01 -3.542723655700683594e-01 1.909944564104080200e-01 -2.079835161566734314e-02 1.464000642299652100e-01 -1.048264876008033752e-01 9.673859179019927979e-02 -3.955910801887512207e-01 6.905912607908248901e-02 1.183873694390058517e-02 4.741268604993820190e-02 -4.816277325153350830e-02 -1.485015898942947388e-01 -3.291168808937072754e-01 -2.609788179397583008e-01 1.145698428153991699e-01 -3.356091380119323730e-01 3.573955968022346497e-02 -1.049206852912902832e-01 3.893511369824409485e-02
1.152137592434883118e-01 9.823179990053176880e-02 2.212764322757720947e-01 -2.433966398239135742e-01 3.755268827080726624e-02 -1.091984063386917114e-01 2.774766273796558380e-02 -1.162747517228126526e-01 -2.691086530685424805e-01 5.073556303977966309e-02 3.271307349205017090e-01 1.227200552821159363e-01 2.777982056140899658e-01 -1.082968935370445251e-01 6.023046746850013733e-02 2.673424184322357178e-01 1.978374831378459930e-02 -2.936061620712280273e-01 1.513320207595825195e-01 -9.945268183946609497e-02 -1.098980531096458435e-01 -1.781572550535202026e-01 1.886463463306427002e-01 -1.649091094732284546e-01 -7.829342782497406006e-02 2.459645718336105347e-01 -4.529203474521636963e-02 6.116787344217300415e-02 -4.033445715904235840e-01 1.347870472818613052e-02 6.148375198245048523e-02 -1.229655370116233826e-01
5.901814624667167664e-02 -1.067754551768302917e-01 -2.995005846023559570e-01 6.847465783357620239e-02 -1.881588622927665710e-02 2.150058150291442871e-01 4.121108911931514740e-03 -2.602238953113555908e-01 -2.507480978965759277e-01 -3.402513265609741211e-01 -1.594112664461135864e-01 2.035696431994438171e-02 2.734787166118621826e-01 -2.657366394996643066e-01 4.796852171421051025e-02 -5.203710868954658508e-02 -1.039947196841239929e-01 1.620281338691711426e-01 2.746033072471618652e-01 -7.463911920785903931e-02 1.359747797250747681e-01 -2.268241941928863525e-01 7.326497137546539307e-02 -6.843098253011703491e-02 -1.894392371177673340e-01 1.804705560207366943e-01 -1.779112815856933594e-01 2.646178938448429108e-02 -3.178646266460418701e-01 -7.743111811578273773e-03 -7.336971163749694824e-02 1.272734552621841431e-01
4.777953401207923889e-02 -1.196484565734863281e-01 9.640938602387905121e-03 1.304928027093410492e-02 9.027625620365142822e-02 2.991202175617218018e-01 8.628023788332939148e-03 -2.074925452470779419e-01 -1.537431031465530396e-01 1.961812190711498260e-02 9.132567793130874634e-02 -2.126477658748626709e-01 1.455707252025604248e-01 -4.630576074123382568e-02 -6.389909982681274414e-02 4.910866543650627136e-02 -5.606153607368469238e-02 -1.152605414390563965e-01 2.153526991605758667e-01 -1.628037244081497192e-01 1.651044636964797974e-01 -1.189032718539237976e-01 3.800897896289825439e-01 -3.681597411632537842e-01 8.254469931125640869e-02 3.267278075218200684e-01 1.505017280578613281e-01 -4.900721088051795959e-02 -1.400092691183090210e-01 -7.949931547045707703e-03 4.042043983936309814e-01 -5.094740539789199829e-02
-1.986571550369262695e-01 -2.564009726047515869e-01 -1.259830147027969360e-01 -3.473262116312980652e-02 2.782945036888122559e-01 2.538166642189025879e-01 7.695204019546508789e-02 -3.248514607548713684e-02 4.529498890042304993e-02 -2.280584573745727539e-01 1.561562996357679367e-03 1.132112070918083191e-01 1.491884738206863403e-01 -3.078329861164093018e-01 -2.378525026142597198e-02 1.639818698167800903e-01 -2.385170012712478638e-01 -6.312530487775802612e-02 -4.655626416206359863e-02 -3.301569521427154541e-01 9.895166754722595215e-02 3.669570758938789368e-02 -6.323955208063125610e-02 -7.680180668830871582e-02 -2.442305088043212891e-01 -9.239210933446884155e-02 -2.288649380207061768e-01 1.715592890977859497e-01 -2.898429930210113525e-01 -1.949302256107330322e-01 2.249708026647567749e-01 4.260763898491859436e-02
-1.687530428171157837e-01 1.951809823513031006e-01 -2.814179286360740662e-03 -6.764534860849380493e-02 1.876775175333023071e-01 1.403331458568572998e-01 9.400537610054016113e-02 1.191255152225494385e-01 -8.195795118808746338e-02 -1.086849197745323181e-01 1.960164634510874748e-03 -1.956000626087188721e-01 2.373473644256591797e-01 -2.698723375797271729e-01 -1.089784130454063416e-02 1.691739708185195923e-01 -2.233135104179382324e-01 -9.813115932047367096e-03 -3.713016211986541748e-01 -1.758530437946319580e-01 5.382222123444080353e-03 -9.125745296478271484e-02 2.366085499525070190e-01 -1.585996150970458984e-01 -1.643695235252380371e-01 2.420767247676849365e-01 -4.555318877100944519e-02 3.623030781745910645e-01 5.669558420777320862e-02 -2.523297369480133057e-01 8.046495914459228516e-02 -1.887788772583007812e-01
1.710658334195613861e-02 -8.846189826726913452e-02 -3.526293933391571045e-01 -3.417377173900604248e-02 2.906739115715026855e-01 -2.895075455307960510e-02 -2.564363181591033936e-01 4.391304403543472290e-02 -5.269175395369529724e-02 -1.522918641567230225e-01 7.862323522567749023e-02 4.486205056309700012e-02 3.707246780395507812e-01 -1.005874648690223694e-01 -9.310524910688400269e-02 1.271660327911376953e-01 -6.110318377614021301e-02 -8.329758048057556152e-02 -7.171510159969329834e-02 -3.101116418838500977e-01 -1.668681353330612183e-01 -9.572042524814605713e-02 2.418177872896194458e-01 3.514535725116729736e-02 2.859589755535125732e-01 -1.628964394330978394e-02 -2.553724646568298340e-01 1.767084151506423950e-01 -3.127250075340270996e-01 -1.399278193712234497e-01 4.702524840831756592e-02 -4.623007494956254959e-03
-2.309300564229488373e-02 -2.171219289302825928e-01 1.451226621866226196e-01 3.957526385784149170e-02 -1.039521619677543640e-01 -1.287400256842374802e-03 -1.838848888874053955e-01 1.028890758752822876e-01 -1.275932192802429199e-01 4.479354247450828552e-02 7.997405529022216797e-02 -3.060425817966461182e-01 8.874057233333587646e-02 -1.002681627869606018e-01 6.712054461240768433e-02 2.905230224132537842e-01 -7.941957563161849976e-03 -6.703796982765197754e-02 9.234908968210220337e-02 -2.850303649902343750e-01 7.087428867816925049e-02 -2.026146501302719116e-01 -2.926227636635303497e-03 -2.997904121875762939e-01 -4.080941975116729736e-01 1.692700535058975220e-01 -2.832219898700714111e-01 3.072058409452438354e-02 6.138242408633232117e-02 -3.479953110218048096e-01 4.097495973110198975e-02 1.269761770963668823e-01
-1.436125189065933228e-01 -1.129933595657348633e-01 1.583147943019866943e-01 -1.804950386285781860e-01 2.394108474254608154e-01 2.382874637842178345e-01 -4.883775115013122559e-02 -1.669500172138214111e-01 -1.013191863894462585e-01 -1.300487816333770752e-01 1.996051669120788574e-01 1.464149504899978638e-01 2.303888350725173950e-01 -1.356699913740158081e-01 2.022595256567001343e-01 2.817639410495758057e-01 1.446875184774398804e-01 1.454541087150573730e-01 -2.231500893831253052e-01 -4.039695113897323608e-02 -5.157200153917074203e-03 -6.247438117861747742e-02 -1.236088052392005920e-01 1.118825003504753113e-01 -2.997038066387176514e-01 -1.816991269588470459e-01 -8.147571235895156860e-02 -9.777545928955078125e-02 -2.099515795707702637e-01 -3.337914049625396729e-01 2.532473206520080566e-01 -2.134165912866592407e-02
2.381320856511592865e-02 8.208194375038146973e-02 9.925428032875061035e-02 -2.244130522012710571e-01 -8.383464813232421875e-02 3.553557991981506348e-01 -1.854132413864135742e-01 1.382318139076232910e-01 -9.867238253355026245e-02 8.606839925050735474e-02 8.842834830284118652e-02 1.079124659299850464e-01 3.210766613483428955e-01 6.860036402940750122e-02 -4.394583404064178467e-02 6.542771309614181519e-02 3.566836118698120117e-01 -5.520870536565780640e-02 1.500331759452819824e-01 -3.000401332974433899e-02 -2.228468097746372223e-02 -1.371165364980697632e-01 8.756563067436218262e-02 -1.709117740392684937e-01 -2.022966444492340088e-01 2.956458628177642822e-01 -5.854753404855728149e-02 1.675819158554077148e-01 -2.435320913791656494e-01 -3.039991855621337891e-01 2.078826278448104858e-01 1.744586080312728882e-01
-1.517544239759445190e-01 -2.470381557941436768e-01 -1.203880980610847473e-01 -2.277150154113769531e-01 -6.156762689352035522e-02 2.883275747299194336e-01 -5.481364205479621887e-02 7.129117846488952637e-02 2.913094498217105865e-02 -5.071066692471504211e-02 1.526142507791519165e-01 4.849596321582794189e-02 2.935136258602142334e-01 -5.402324199676513672e-01 -3.961236774921417236e-02 1.468966007232666016e-01 -5.673016607761383057e-02 5.731584876775741577e-02 7.779750227928161621e-02 -7.288442458957433701e-03 -1.252392083406448364e-01 -8.411534875631332397e-02 1.970949470996856689e-01 -1.815917789936065674e-01 -2.392636388540267944e-01 -1.037706434726715088e-01 -1.603636592626571655e-01 -6.373222917318344116e-02 6.803537905216217041e-02 -2.892588675022125244e-01 8.791342377662658691e-02 1.528385430574417114e-01
2.465301305055618286e-01 -6.500285118818283081e-02 9.474038332700729370e-02 2.070790082216262817e-01 1.748505681753158569e-01 1.714045256376266479e-01 -2.140482664108276367e-01 -1.100830361247062683e-02 -1.107277348637580872e-01 1.253218948841094971e-01 3.437278047204017639e-02 1.085283085703849792e-01 1.275324225425720215e-01 -1.158409491181373596e-01 6.930374354124069214e-02 2.623498439788818359e-01 2.388706207275390625e-01 5.756291560828685760e-03 4.264468550682067871e-01 -4.206114634871482849e-02 -3.073320165276527405e-02 -1.889945566654205322e-01 1.666848510503768921e-01 -8.307059109210968018e-02 -1.070443168282508850e-01 -1.750819571316242218e-02 -2.014166116714477539e-01 1.407725065946578979e-01 -3.651512265205383301e-01 -1.722826659679412842e-01 2.182746082544326782e-01 -1.952749341726303101e-01
-8.707321435213088989e-02 -1.153421849012374878e-01 -1.389443576335906982e-01 1.906225234270095825e-01 -4.235954955220222473e-02 2.162795215845108032e-01 -1.795136481523513794e-01 7.849182933568954468e-03 -2.328272163867950439e-01 -1.648887544870376587e-01 1.595866829156875610e-01 -1.734594851732254028e-01 2.942638695240020752e-01 -6.510078907012939453e-02 -1.704053431749343872e-01 -7.046373188495635986e-02 -4.071014467626810074e-03 1.348516996949911118e-02 1.330786496400833130e-01 1.581105291843414307e-01 1.549338102340698242e-01 -5.386887788772583008e-01 -2.079309709370136261e-02 -7.166188955307006836e-02 -1.174541860818862915e-01 1.612995713949203491e-01 2.622228302061557770e-02 -1.745231896638870239e-01 -1.893491148948669434e-01 1.232185214757919312e-01 2.398854643106460571e-01 -1.965288519859313965e-01
-3.214541375637054443e-01 -6.744790822267532349e-02 1.527599841356277466e-01 -1.893999725580215454e-01 1.982276886701583862e-01 3.756108582019805908e-01 -2.261898368597030640e-01 -2.006168216466903687e-01 -7.725091278553009033e-02 -6.957170367240905762e-02 2.076880931854248047e-01 6.184635683894157410e-02 2.833812832832336426e-01 -1.479284614324569702e-01 7.241267710924148560e-02 7.082933187484741211e-02 9.404638409614562988e-02 1.616520881652832031e-01 -2.370409369468688965e-01 3.029156662523746490e-02 -1.542398333549499512e-01 6.028650701045989990e-02 2.528292592614889145e-03 -9.112233668565750122e-02 -7.934471964836120605e-02 4.006187245249748230e-02 -3.665533363819122314e-01 -8.685974031686782837e-02 -1.294440031051635742e-01 -3.013046979904174805e-01 -5.483440309762954712e-02 -5.232859402894973755e-02
-1.423228830099105835e-01 3.658825904130935669e-02 -3.568391501903533936e-02 -7.905291020870208740e-02 1.063214689493179321e-01 -2.567459046840667725e-01 -2.629793286323547363e-01 -2.241073176264762878e-03 -1.879098415374755859e-01 2.225002832710742950e-02 8.149217814207077026e-03 -5.472388863563537598e-01 1.286291033029556274e-01 -1.701755076646804810e-01 1.810095310211181641e-01 1.628164201974868774e-01 3.556947410106658936e-02 -6.849654763936996460e-02 -1.793089210987091064e-01 -1.425929516553878784e-01 -3.088616766035556793e-02 -1.867985129356384277e-01 1.127335876226425171e-01 -3.336362838745117188e-01 -2.710184156894683838e-01 -7.988695055246353149e-03 3.214783594012260437e-02 6.375150382518768311e-02 -2.945673763751983643e-01 1.305716764181852341e-02 -8.578453212976455688e-03 -2.094364166259765625e-02
1.662797294557094574e-02 -7.600590586662292480e-02 -3.298693299293518066e-01 -9.838674217462539673e-03 1.142947822809219360e-01 -3.530864790081977844e-02 -9.148310869932174683e-02 2.111548632383346558e-01 1.461282968521118164e-01 -9.712432324886322021e-02 5.169529840350151062e-02 2.043517380952835083e-01 2.247949689626693726e-01 -1.524753421545028687e-01 1.534800231456756592e-01 2.377119660377502441e-01 1.528215855360031128e-01 -1.686460673809051514e-01 2.052022963762283325e-01 -2.276036441326141357e-01 -1.160443797707557678e-01 -2.788860797882080078e-01 2.511059641838073730e-01 -4.603957757353782654e-02 7.035766541957855225e-02 -1.798475831747055054e-01 -2.303266078233718872e-01 1.758130043745040894e-01 -3.052122592926025391e-01 -1.942569166421890259e-01 7.523062825202941895e-02 -1.696359664201736450e-01
-2.067649662494659424e-01 -2.580644786357879639e-01 -2.176663875579833984e-01 1.382555067539215088e-01 2.797376513481140137e-01 -3.023970313370227814e-02 -1.057149618864059448e-01 4.952153563499450684e-02 -2.414514124393463135e-01 -6.934272497892379761e-02 1.757808029651641846e-01 -8.204925060272216797e-02 2.433787286281585693e-01 -1.455169469118118286e-01 8.974806219339370728e-02 4.319898411631584167e-02 -2.531844377517700195e-01 1.724681705236434937e-01 1.141092255711555481e-01 -1.062096431851387024e-01 -1.781605035066604614e-01 -9.098991006612777710e-02 1.739157289266586304e-01 -1.824856251478195190e-01 -8.280762284994125366e-02 -2.356506884098052979e-02 8.788388967514038086e-02 1.398724615573883057e-01 -2.882044911384582520e-01 -3.155365884304046631e-01 9.264593571424484253e-02 -3.044154345989227295e-01
1.639595925807952881e-01 1.212884634733200073e-01 5.810924619436264038e-02 9.514177218079566956e-03 2.324312552809715271e-02 3.321371078491210938e-01 -1.422031372785568237e-01 -2.869781255722045898e-01 -5.732398852705955505e-02 1.428011655807495117e-01 1.660770475864410400e-01 -2.662121653556823730e-01 1.771375089883804321e-01 -1.015668809413909912e-01 -1.985101997852325439e-01 4.724658653140068054e-02 8.191394060850143433e-02 6.198487430810928345e-02 1.256420314311981201e-01 -5.016886070370674133e-02 5.505819991230964661e-02 -3.022969961166381836e-01 2.765935361385345459e-01 -1.008840203285217285e-01 3.265670733526349068e-03 1.535969078540802002e-01 1.732867509126663208e-01 -1.309605389833450317e-01 -3.435925245285034180e-01 -1.455808058381080627e-02 2.233858406543731689e-01 -2.951996922492980957e-01
-7.202643156051635742e-02 -4.703455418348312378e-02 1.558831334114074707e-01 1.760779470205307007e-01 1.123462542891502380e-01 1.714720577001571655e-01 8.169596642255783081e-02 -1.864811591804027557e-02 -2.517686411738395691e-02 -2.198018282651901245e-01 2.350170463323593140e-01 4.304860159754753113e-02 3.678233325481414795e-01 -2.457135915756225586e-01 1.156836822628974915e-01 1.324808150529861450e-01 -3.584804758429527283e-02 7.581926882266998291e-02 2.166283577680587769e-01 -2.132460772991180420e-01 1.986061036586761475e-01 4.774083197116851807e-02 2.691085636615753174e-01 -1.592978835105895996e-01 -2.857126593589782715e-01 -2.645775675773620605e-01 -2.418143749237060547e-01 1.402509808540344238e-01 -1.994984298944473267e-01 -1.119916662573814392e-01 1.818725019693374634e-01 -3.825419023633003235e-02
-1.404467821121215820e-01 -1.608692109584808350e-01 4.733663424849510193e-02 -1.454435437917709351e-01 2.458313405513763428e-01 9.178218245506286621e-02 -1.954707950353622437e-01 -2.851501107215881348e-01 -1.227180063724517822e-01 -1.777858883142471313e-01 4.816984757781028748e-02 -1.902653835713863373e-02 1.180748194456100464e-01 -2.082673758268356323e-01 2.000355124473571777e-01 2.340697646141052246e-01 -1.401165965944528580e-02 -2.449932247400283813e-01 -3.700638562440872192e-02 -1.714559197425842285e-01 1.319381892681121826e-01 -2.741589955985546112e-02 2.713861167430877686e-01 -2.664649486541748047e-01 -9.674649685621261597e-02 3.400779664516448975e-01 5.100681260228157043e-02 3.399691581726074219e-01 1.028917506337165833e-01 -4.261207580566406250e-02 3.999095037579536438e-02 -1.736713051795959473e-01
1.966561973094940186e-01 -3.747084736824035645e-01 -2.872296050190925598e-02 1.406553685665130615e-01 1.830538660287857056e-01 8.641272783279418945e-02 -4.849026352167129517e-02 -2.673866786062717438e-02 -1.682108342647552490e-01 1.701516658067703247e-01 7.413837313652038574e-02 1.714567840099334717e-01 3.261543512344360352e-01 -1.250865012407302856e-01 -3.460611402988433838e-02 -8.120879530906677246e-02 3.809319750871509314e-04 1.435625851154327393e-01 2.208443358540534973e-02 -1.397662311792373657e-01 -1.084539443254470825e-01 -1.317221075296401978e-01 2.934678196907043457e-01 -2.311701178550720215e-01 -3.238229453563690186e-01 7.807517051696777344e-02 -1.169571727514266968e-01 2.004332467913627625e-02 -3.243168592453002930e-01 2.620187103748321533e-01 1.519878506660461426e-01 -5.505227670073509216e-02
1.914522200822830200e-01 5.974677950143814087e-02 -6.980836391448974609e-02 -2.143611311912536621e-01 1.856694668531417847e-01 2.757130861282348633e-01 -1.667182147502899170e-01 -1.006031315773725510e-02 -3.269154727458953857e-01 -1.295942664146423340e-01 2.414607107639312744e-01 5.162636190652847290e-02 2.015962153673171997e-01 -8.138050138950347900e-02 1.171959415078163147e-01 2.611404657363891602e-02 -1.546546369791030884e-01 1.483114361763000488e-01 3.232308849692344666e-02 -1.888156533241271973e-01 1.825551986694335938e-01 -2.788034379482269287e-01 -1.671828776597976685e-01 4.747107997536659241e-02 -3.666971921920776367e-01 -1.231291592121124268e-01 -2.189220786094665527e-01 -3.232352063059806824e-02 -1.817332804203033447e-01 -1.389919370412826538e-01 1.346262544393539429e-01 1.769372373819351196e-01
-1.984529346227645874e-01 5.328128486871719360e-02 1.481473743915557861e-01 -8.427328616380691528e-02 1.977436095476150513e-01 -4.625199362635612488e-02 -1.118085607886314392e-01 -1.188073977828025818e-01 -2.199485152959823608e-01 9.192196279764175415e-02 3.492651283740997314e-01 -1.106230467557907104e-01 2.277056723833084106e-01 -4.887393116950988770e-02 1.514686048030853271e-01 -1.338471770286560059e-01 -8.263085782527923584e-02 -1.490760147571563721e-01 -6.175256147980690002e-02 -6.998624652624130249e-02 9.517467767000198364e-02 -1.091976929455995560e-02 2.773282229900360107e-01 -2.031081765890121460e-01 2.827263437211513519e-02 1.673984527587890625e-01 -2.137330770492553711e-01 -8.955712616443634033e-02 -5.596524477005004883e-01 -1.668496802449226379e-02 1.163100302219390869e-01 -8.801758289337158203e-03
1.040087565779685974e-01 8.538530021905899048e-02 1.349816024303436279e-01 -1.088104397058486938e-01 1.520408131182193756e-02 2.102699130773544312e-02 -2.131624519824981689e-01 5.757686495780944824e-02 -3.137863576412200928e-01 -1.853682547807693481e-01 2.782045006752014160e-01 -3.014043569564819336e-01 -3.054201975464820862e-02 -7.953553646802902222e-02 -2.577493339776992798e-02 1.156942248344421387e-01 1.790023595094680786e-01 1.780514717102050781e-01 3.030290640890598297e-02 -5.136205628514289856e-02 1.804342865943908691e-02 -1.378969550132751465e-01 4.529297724366188049e-02 -1.099721193313598633e-01 -1.981580257415771484e-01 2.679839432239532471e-01 -3.280433714389801025e-01 4.766216874122619629e-02 -3.623991310596466064e-01 -2.215499430894851685e-01 1.021614894270896912e-01 2.596610784530639648e-01
-2.754379510879516602e-01 -1.605658531188964844e-01 8.646856993436813354e-02 -5.035508051514625549e-02 -2.615362172946333885e-04 4.848346114158630371e-01 -1.970699429512023926e-01 -1.658369451761245728e-01 -5.210234224796295166e-02 4.736135154962539673e-02 9.063687175512313843e-02 1.804079115390777588e-01 1.471500247716903687e-01 -4.421108365058898926e-01 2.172922939062118530e-01 2.076719701290130615e-01 2.144200354814529419e-02 -7.292677462100982666e-02 -8.090009540319442749e-02 -2.068542689085006714e-01 1.190871894359588623e-01 -3.603526577353477478e-02 7.793322205543518066e-02 9.313261508941650391e-02 9.488961659371852875e-03 -4.820299893617630005e-02 -1.272526979446411133e-01 1.050511840730905533e-03 3.078826889395713806e-02 -1.893587708473205566e-01 3.044201433658599854e-01 -1.830412633717060089e-02
-1.447008401155471802e-01 -2.540056407451629639e-01 -8.848171681165695190e-03 -2.033531367778778076e-01 1.930866688489913940e-01 3.530980348587036133e-01 -3.060007691383361816e-01 -2.388889640569686890e-01 -2.676187753677368164e-01 -1.106967628002166748e-01 1.937412619590759277e-01 -2.755748666822910309e-02 1.585684418678283691e-01 -2.917934060096740723e-01 2.159048914909362793e-01 2.821234464645385742e-01 -1.127581745386123657e-01 2.023775428533554077e-01 -9.389619529247283936e-02 1.373796612024307251e-01 -5.746451020240783691e-02 -5.806096270680427551e-02 9.820845723152160645e-02 -5.262684077024459839e-02 -1.085081472992897034e-01 4.751300439238548279e-02 -3.254786506295204163e-02 -4.515781998634338379e-02 6.470865337178111076e-04 -2.848719358444213867e-01 5.502595007419586182e-02 4.850029945373535156e-03
1.450645029544830322e-01 2.781695127487182617e-01 -2.572048902511596680e-01 1.727860271930694580e-01 1.842756420373916626e-01 4.114615917205810547e-01 -1.287270933389663696e-01 1.487768143415451050e-01 -5.420285090804100037e-02 -1.789509803056716919e-01 1.966214366257190704e-02 -1.418115049600601196e-01 -4.582832381129264832e-02 -4.161338880658149719e-02 2.246607393026351929e-01 -6.926812976598739624e-02 -7.981245964765548706e-02 1.406417638063430786e-01 -3.047980368137359619e-02 -1.663053594529628754e-02 1.233253628015518188e-01 -2.543560862541198730e-01 1.208750456571578979e-01 -4.413246810436248779e-01 -3.358875587582588196e-02 -3.285247599706053734e-03 -1.470763832330703735e-01 2.294810265302658081e-01 -2.318267673254013062e-01 2.360098436474800110e-02 4.934373125433921814e-02 1.539296563714742661e-02
-5.676610395312309265e-02 -2.160515636205673218e-02 1.311507374048233032e-01 2.402404695749282837e-02 1.465447843074798584e-01 1.255611926317214966e-01 -2.387261986732482910e-01 1.440339833498001099e-01 -1.101586967706680298e-01 -1.240342706441879272e-01 2.930738627910614014e-01 -5.747494474053382874e-02 3.016442805528640747e-02 1.179418936371803284e-01 -3.210911154747009277e-01 2.584270238876342773e-01 -2.349080145359039307e-02 -2.069809287786483765e-01 1.107843965291976929e-01 -3.607296943664550781e-01 1.510537415742874146e-01 -1.870796233415603638e-01 8.555985987186431885e-02 -2.243517190217971802e-01 -3.920373618602752686e-01 4.635242372751235962e-02 -2.120030522346496582e-01 3.049147082492709160e-03 -1.546381264925003052e-01 -1.733855009078979492e-01 7.561091333627700806e-02 -1.964298821985721588e-02
-5.878538638353347778e-02 1.375418454408645630e-01 -3.832307457923889160e-02 -2.047517299652099609e-01 -1.164802089333534241e-01 -1.519908159971237183e-01 2.343571931123733521e-02 2.054013684391975403e-02 -1.607078611850738525e-01 8.579030632972717285e-02 -2.793247066438198090e-02 -7.310867309570312500e-02 3.125492334365844727e-01 -6.743706762790679932e-02 -4.647176340222358704e-02 1.147613599896430969e-01 -1.111288145184516907e-01 1.062838435173034668e-01 -2.473934590816497803e-01 9.253091365098953247e-02 1.024748980998992920e-01 -3.506349027156829834e-01 1.264691948890686035e-01 -3.969769477844238281e-01 -1.688545942306518555e-01 -1.654487103223800659e-01 -3.782671988010406494e-01 8.466363884508609772e-03 -2.000889331102371216e-01 -2.785954177379608154e-01 5.708470940589904785e-02 1.390064060688018799e-01
-1.276253461837768555e-01 -3.474042937159538269e-02 1.891052275896072388e-01 -1.521630734205245972e-01 2.005431652069091797e-01 3.721656799316406250e-01 -2.104281336069107056e-01 -2.663668096065521240e-01 2.918643131852149963e-02 9.200741350650787354e-02 -1.845154017210006714e-01 -1.431559920310974121e-01 1.491256356239318848e-01 -2.789783477783203125e-01 2.005364000797271729e-02 -5.543928593397140503e-02 2.337310165166854858e-01 4.312051087617874146e-02 -5.644750967621803284e-02 -2.117151618003845215e-01 6.608363240957260132e-02 -1.814581155776977539e-01 7.372395694255828857e-02 -2.624442428350448608e-02 -1.941669136285781860e-01 -1.270115673542022705e-01 -3.908960223197937012e-01 -1.626179069280624390e-01 -1.340267807245254517e-01 -1.579534560441970825e-01 9.583000093698501587e-02 -1.707174926996231079e-01
-2.621637284755706787e-01 -2.646071314811706543e-01 4.191569983959197998e-02 1.794253885746002197e-01 1.440774351358413696e-01 1.894496083259582520e-01 -2.120816856622695923e-01 1.297415345907211304e-01 -3.704421222209930420e-01 -4.574737697839736938e-02 2.329820841550827026e-01 -7.319244090467691422e-03 2.818141877651214600e-01 -1.640188097953796387e-01 -2.208291441202163696e-01 1.828451752662658691e-01 -8.488632738590240479e-02 -2.332026064395904541e-01 -1.079583093523979187e-01 -8.257077634334564209e-02 5.921588093042373657e-02 -3.190807700157165527e-01 1.242895871400833130e-01 3.841492906212806702e-02 -9.367937594652175903e-02 5.630066245794296265e-02 -1.890247464179992676e-01 -8.063643239438533783e-03 -1.201201379299163818e-01 1.235939487814903259e-01 1.672311127185821533e-01 1.376658678054809570e-01
6.712746620178222656e-02 -1.796277016401290894e-01 -1.561311185359954834e-01 1.904264688491821289e-01 6.661318987607955933e-02 3.728825449943542480e-01 1.901259422302246094e-01 -3.412528932094573975e-01 -1.492681354284286499e-01 -2.450348138809204102e-01 1.523553207516670227e-02 -2.878106944262981415e-02 2.747350037097930908e-01 -7.846719585359096527e-03 1.932683885097503662e-01 -2.749043516814708710e-02 -4.913756158202886581e-03 2.076187878847122192e-01 3.675383701920509338e-02 -5.310555547475814819e-02 1.229477897286415100e-01 -2.796128988265991211e-01 2.120021581649780273e-01 -3.660604357719421387e-02 -1.452953517436981201e-01 2.419046163558959961e-01 -2.416543364524841309e-01 8.857795596122741699e-02 -2.047286182641983032e-01 -4.465952515602111816e-03 -1.431005597114562988e-01 1.196144297719001770e-01
-3.086639568209648132e-02 -5.586456879973411560e-02 -7.234191149473190308e-02 1.409446299076080322e-01 1.372225880622863770e-01 1.580005139112472534e-01 -2.426884025335311890e-01 -3.339561820030212402e-02 -9.786676615476608276e-02 1.044463738799095154e-01 5.979049950838088989e-02 1.791128702461719513e-02 1.994250118732452393e-01 -9.331364929676055908e-02 -1.086272597312927246e-01 -3.744551539421081543e-02 9.957320988178253174e-02 1.857564896345138550e-01 1.871565729379653931e-01 -1.555802375078201294e-01 4.400874376296997070e-01 -5.382909998297691345e-02 3.796076774597167969e-01 -5.252031609416007996e-02 -2.594453394412994385e-01 -6.530316919088363647e-02 -2.304565459489822388e-01 3.268198966979980469e-01 -2.610085904598236084e-01 1.488473415374755859e-01 8.808164298534393311e-02 -6.582371890544891357e-02
1.312249749898910522e-01 5.875836312770843506e-02 1.790606081485748291e-01 -1.502076238393783569e-01 -1.684360355138778687e-01 4.259300827980041504e-01 -1.515798270702362061e-01 9.242051839828491211e-02 -9.068056195974349976e-02 4.882427677512168884e-02 5.296430364251136780e-02 7.082300633192062378e-02 4.043854773044586182e-01 4.474986717104911804e-02 -9.012997150421142578e-02 6.454440951347351074e-02 2.616789937019348145e-01 1.391333639621734619e-01 2.623654156923294067e-02 -7.937075942754745483e-02 -2.153687775135040283e-01 -1.796949058771133423e-01 1.936330050230026245e-01 -7.077924162149429321e-02 -2.177774161100387573e-01 2.162903845310211182e-01 -1.302545517683029175e-01 3.319670259952545166e-02 -2.689510881900787354e-01 -1.595765054225921631e-01 1.427753716707229614e-01 2.017159610986709595e-01
-2.349627166986465454e-01 9.638272225856781006e-02 1.471470743417739868e-01 1.510999202728271484e-01 3.709815815091133118e-02 2.015711665153503418e-01 -2.792185246944427490e-01 2.609850168228149414e-01 -1.703862547874450684e-01 1.299514174461364746e-01 2.592502534389495850e-02 4.014664143323898315e-02 2.163443565368652344e-01 2.385712973773479462e-02 1.144469380378723145e-01 9.058021754026412964e-02 6.060656532645225525e-02 -2.200281620025634766e-01 1.092168465256690979e-01 -2.248308956623077393e-01 9.720405936241149902e-02 -1.445196717977523804e-01 -1.803920120000839233e-01 -2.195862680673599243e-01 -2.043991833925247192e-01 3.794272243976593018e-02 -3.104920387268066406e-01 1.958297789096832275e-01 -8.078834414482116699e-02 -1.738611757755279541e-01 3.795783817768096924e-01 3.990257158875465393e-02
-7.597017288208007812e-02 -1.712613701820373535e-01 -2.646009027957916260e-01 7.409472763538360596e-02 1.623246371746063232e-01 5.167910456657409668e-02 -4.175198078155517578e-02 6.132826581597328186e-02 -2.706283926963806152e-01 -1.862634867429733276e-01 2.571074664592742920e-01 2.559439651668071747e-02 3.244160711765289307e-01 -2.170838117599487305e-01 1.445390880107879639e-01 5.146819725632667542e-02 -1.353141367435455322e-01 1.763350069522857666e-01 6.161632761359214783e-02 -1.227525435388088226e-02 -1.395321488380432129e-01 -2.251149713993072510e-01 2.734310030937194824e-01 -4.970544576644897461e-02 -1.979915797710418701e-01 -2.422267049551010132e-01 1.838860660791397095e-01 1.349563151597976685e-01 -3.059816956520080566e-01 -1.160170510411262512e-01 3.871747851371765137e-02 -2.122437953948974609e-01
-1.215000227093696594e-01 6.572247948497533798e-03 1.661152988672256470e-01 -8.647672086954116821e-02 1.553672254085540771e-01 2.902194857597351074e-01 -2.013095617294311523e-01 -7.850862294435501099e-02 1.260607987642288208e-01 5.431170016527175903e-02 -5.436029657721519470e-02 -6.635530292987823486e-02 1.900054663419723511e-01 -4.799708425998687744e-01 -4.532210901379585266e-02 -1.789783239364624023e-01 9.532506763935089111e-02 2.689678072929382324e-01 -1.942436397075653076e-01 -1.483197063207626343e-01 -1.004328653216362000e-01 -2.225099205970764160e-01 -5.917689204216003418e-02 -1.896313950419425964e-02 -2.400050759315490723e-01 -1.673850864171981812e-01 -2.333521097898483276e-01 1.164243891835212708e-01 -8.317379653453826904e-02 -2.417254149913787842e-01 1.571647226810455322e-01 -1.414546519517898560e-01
1.636391431093215942e-01 -5.465522408485412598e-02 9.041839092969894409e-02 -1.610939949750900269e-01 -1.076253876090049744e-01 3.651415705680847168e-01 -2.738837525248527527e-02 8.673424273729324341e-02 -1.066705211997032166e-01 1.335341185331344604e-01 1.488406211137771606e-01 1.079626753926277161e-01 3.623933792114257812e-01 2.043479681015014648e-02 1.116746384650468826e-02 -4.114459455013275146e-02 2.677590847015380859e-01 1.364940255880355835e-01 -2.189802937209606171e-02 -2.872299216687679291e-02 -2.003878355026245117e-01 -1.572020947933197021e-01 1.344679594039916992e-01 -2.098453789949417114e-01 -2.851035594940185547e-01 2.298095077276229858e-01 -1.261744946241378784e-01 8.121120184659957886e-02 -3.086367547512054443e-01 -1.846442222595214844e-01 1.518984586000442505e-01 2.422615438699722290e-01
8.496119081974029541e-02 5.300196260213851929e-02 2.221884429454803467e-01 8.128027617931365967e-02 9.677326679229736328e-02 3.471488356590270996e-01 -2.810136377811431885e-01 1.008826270699501038e-01 -2.949880957603454590e-01 1.273017674684524536e-01 1.544829905033111572e-01 -2.149541378021240234e-01 2.940182685852050781e-01 -1.817124187946319580e-01 -2.108679339289665222e-02 -3.253700435161590576e-01 -1.450989022850990295e-02 3.142764046788215637e-02 4.538371693342924118e-03 8.179973065853118896e-02 1.639420092105865479e-01 -2.375163733959197998e-01 1.033452898263931274e-01 -7.371763139963150024e-02 -2.071359008550643921e-01 1.659502983093261719e-01 -1.244752854108810425e-02 -1.866045147180557251e-01 -1.649525612592697144e-01 -4.809056594967842102e-02 2.334322184324264526e-01 1.384021788835525513e-01
-2.316604107618331909e-01 2.404962666332721710e-02 -2.140517830848693848e-01 -1.952147483825683594e-01 1.482318192720413208e-01 -2.071775496006011963e-03 9.605559753254055977e-04 9.291537851095199585e-02 -4.550722986459732056e-02 3.863621503114700317e-02 1.577806174755096436e-01 1.351721584796905518e-01 3.602582812309265137e-01 -3.854260146617889404e-01 1.098527982831001282e-01 2.986924350261688232e-01 1.598910987377166748e-01 -7.582632452249526978e-02 8.379683643579483032e-02 2.853155694901943207e-02 1.956121176481246948e-01 -2.881976542994379997e-03 1.935572624206542969e-01 -7.664981484413146973e-02 1.774201542139053345e-02 -2.407353818416595459e-01 -8.996730297803878784e-02 1.027110666036605835e-01 -2.449654489755630493e-01 -2.704760134220123291e-01 2.143044918775558472e-01 -1.676201224327087402e-01
-8.078036457300186157e-02 -6.522537022829055786e-02 -3.288440406322479248e-01 -3.226102888584136963e-02 -8.982538431882858276e-02 3.388848304748535156e-01 -9.994694590568542480e-02 -1.518263369798660278e-01 -1.897796988487243652e-02 4.042045772075653076e-02 -7.359055429697036743e-02 1.165012046694755554e-01 4.433929622173309326e-01 -2.974594533443450928e-01 -2.252339571714401245e-01 1.293063610792160034e-01 -2.824019826948642731e-02 -9.814006835222244263e-02 1.099673360586166382e-01 -1.876414716243743896e-01 -2.223223447799682617e-01 -2.010371685028076172e-01 1.283470243215560913e-01 -2.940009534358978271e-01 -1.763823628425598145e-01 -2.257211692631244659e-02 8.938654791563749313e-04 1.555323153734207153e-01 1.312093585729598999e-01 -1.580354571342468262e-01 4.469333961606025696e-02 -9.652384556829929352e-03
-1.440716236829757690e-01 -8.485694415867328644e-03 9.174770116806030273e-02 -1.630844548344612122e-02 1.175669506192207336e-01 -5.681885033845901489e-02 -1.897536404430866241e-02 -9.094773977994918823e-02 1.545547097921371460e-01 -3.310709819197654724e-02 7.298532873392105103e-02 -4.460693001747131348e-01 4.588145315647125244e-01 -1.483761519193649292e-01 1.828314214944839478e-01 1.537897288799285889e-01 -1.368274539709091187e-01 -7.431940734386444092e-02 -8.083800226449966431e-02 1.214657574892044067e-01 -2.615996003150939941e-01 -3.095360696315765381e-01 2.071726769208908081e-01 -9.419130533933639526e-02 -3.188754245638847351e-02 6.290125101804733276e-02 -2.027988433837890625e-01 -2.185717970132827759e-01 -2.136835604906082153e-01 -4.049614816904067993e-02 1.515882015228271484e-01 1.363247819244861603e-02
-5.360722169280052185e-02 -2.726630866527557373e-02 2.793784737586975098e-01 8.494492620229721069e-02 -9.869499504566192627e-02 2.596279978752136230e-01 -1.101078689098358154e-01 -1.673827320337295532e-01 1.062057167291641235e-01 -7.097250968217849731e-02 1.689411997795104980e-01 1.066692322492599487e-01 2.161521911621093750e-01 9.075889736413955688e-02 2.261382490396499634e-01 -6.363574415445327759e-03 -1.350464522838592529e-01 -1.430775821208953857e-01 2.012088745832443237e-01 -2.026803344488143921e-01 1.134957745671272278e-01 -1.047771498560905457e-01 3.468735218048095703e-01 -2.674708664417266846e-01 -2.275123745203018188e-01 -1.909681409597396851e-01 -1.061228662729263306e-01 9.842819720506668091e-02 -3.053253591060638428e-01 -2.356105446815490723e-01 1.937187165021896362e-01 -3.791680792346596718e-03
-3.756212070584297180e-02 -8.111355453729629517e-02 3.825957328081130981e-02 2.304039895534515381e-02 1.504134684801101685e-01 -7.694906741380691528e-02 -4.993410781025886536e-03 -2.305888831615447998e-01 -4.170675575733184814e-02 5.868446081876754761e-02 1.140700727701187134e-01 -5.145436525344848633e-01 3.783715963363647461e-01 -1.594289690256118774e-01 1.077912189066410065e-02 -1.086129620671272278e-02 2.754158340394496918e-02 -1.252260655164718628e-01 1.347093284130096436e-01 -4.938647523522377014e-02 -1.624788790941238403e-01 -3.558054864406585693e-01 2.432406544685363770e-01 -1.879067569971084595e-01 -4.806391894817352295e-02 1.076299548149108887e-01 -2.161741107702255249e-01 -2.244879901409149170e-01 -1.842917799949645996e-01 2.295953780412673950e-02 -2.873507700860500336e-02 1.602243632078170776e-01
-9.460508078336715698e-02 -2.237790971994400024e-01 1.136987581849098206e-01 -7.215993851423263550e-02 -8.665901608765125275e-03 4.868857264518737793e-01 -4.550857096910476685e-02 -8.377644419670104980e-02 -3.442003428936004639e-01 -2.084583230316638947e-02 1.813779622316360474e-01 -5.250743404030799866e-02 7.938130944967269897e-02 -1.001178845763206482e-02 -2.861672639846801758e-02 4.683283343911170959e-02 -1.645186357200145721e-02 8.526981621980667114e-02 -2.288533300161361694e-01 -1.750891506671905518e-01 1.330747455358505249e-01 -5.146096348762512207e-01 2.306930907070636749e-02 -3.192716091871261597e-02 1.439430266618728638e-01 -1.812251470983028412e-02 -1.711342036724090576e-01 6.268696486949920654e-02 -1.657601445913314819e-01 2.104410380125045776e-01 1.025041341781616211e-01 -3.807887807488441467e-02
-1.765704751014709473e-01 -1.097194552421569824e-01 2.154789119958877563e-01 3.856381401419639587e-02 1.928402781486511230e-01 1.237492114305496216e-01 -7.570261508226394653e-02 1.582486554980278015e-02 -1.191445738077163696e-01 -8.492712676525115967e-02 8.943073451519012451e-02 -1.384702920913696289e-01 1.471244394779205322e-01 -1.548743695020675659e-01 -1.727735549211502075e-01 8.322120644152164459e-03 -2.393511831760406494e-01 7.738897204399108887e-02 2.948683686554431915e-02 -2.814735770225524902e-01 -4.329409301280975342e-01 -4.743250906467437744e-01 1.639061421155929565e-01 -2.227598428726196289e-01 6.371319293975830078e-02 -1.571856439113616943e-01 -2.483784919604659081e-03 5.124223604798316956e-02 -1.233547925949096680e-01 -1.598931849002838135e-01 1.498593669384717941e-02 1.468415856361389160e-01
-9.625370800495147705e-02 -8.028460294008255005e-02 -4.374749958515167236e-02 -2.083545178174972534e-01 1.560387760400772095e-01 -7.283166050910949707e-02 -1.742629557847976685e-01 -5.390675365924835205e-02 -1.965382248163223267e-01 3.697596192359924316e-01 -1.564717143774032593e-01 -2.303314059972763062e-01 1.530127376317977905e-01 -1.068086102604866028e-01 2.060039341449737549e-01 1.303350776433944702e-01 1.246872171759605408e-01 -1.315993163734674454e-02 -8.584649860858917236e-02 3.585613891482353210e-02 1.237251684069633484e-01 -2.758533954620361328e-01 3.458804488182067871e-01 -1.263362318277359009e-01 -1.326117068529129028e-01 -1.229476928710937500e-01 -2.064904868602752686e-01 -1.000465676188468933e-01 -2.186472117900848389e-01 -1.841251105070114136e-01 2.406578809022903442e-01 -2.292592674493789673e-01
-5.288251116871833801e-02 -1.567837893962860107e-01 -2.292450666427612305e-01 1.194931939244270325e-02 3.304960131645202637e-01 1.877986788749694824e-01 -1.561159938573837280e-01 1.679127365350723267e-01 -1.699207574129104614e-01 -2.932295799255371094e-01 2.348023504018783569e-01 7.865134626626968384e-03 2.425154000520706177e-01 -2.085788100957870483e-01 -5.416129902005195618e-02 9.414435178041458130e-02 -3.493649140000343323e-02 -1.946937441825866699e-01 -2.817564904689788818e-01 -1.276200562715530396e-01 5.549571290612220764e-02 -1.163157522678375244e-01 2.473022490739822388e-01 -6.833238899707794189e-02 7.320578396320343018e-02 2.753328979015350342e-01 -1.215749885886907578e-02 1.588912010192871094e-01 -2.460875213146209717e-01 1.986328698694705963e-02 -3.955657407641410828e-02 -2.288682311773300171e-01
-1.095148473978042603e-01 -2.029789090156555176e-01 -2.876958437263965607e-02 1.189687922596931458e-01 -1.395744532346725464e-01 -3.776459768414497375e-02 -2.689874768257141113e-01 9.928932785987854004e-02 -2.136029005050659180e-01 -7.552304863929748535e-02 1.936496049165725708e-01 -3.019856214523315430e-01 3.585421741008758545e-01 6.994749605655670166e-02 3.519118996337056160e-03 -1.442113076336681843e-03 -5.977871268987655640e-02 7.689052820205688477e-02 1.919255852699279785e-01 -1.890479475259780884e-01 -1.557498574256896973e-01 -3.156110346317291260e-01 7.882393896579742432e-02 -1.895491629838943481e-01 -2.001597583293914795e-01 3.550638258457183838e-01 -7.329761981964111328e-02 1.920990943908691406e-01 9.024018421769142151e-03 -2.148918807506561279e-02 2.188117951154708862e-01 1.015804260969161987e-01
-4.429690539836883545e-02 1.227906718850135803e-01 1.367709189653396606e-01 3.294333219528198242e-01 2.921005189418792725e-01 1.217534095048904419e-01 -1.841288208961486816e-01 -2.902943827211856842e-02 -1.317206621170043945e-01 -1.401095837354660034e-01 5.027609318494796753e-02 -1.590162813663482666e-01 2.429305762052536011e-01 -2.625060379505157471e-01 -9.083647280931472778e-02 -5.116881802678108215e-02 1.565668731927871704e-02 4.775555431842803955e-02 2.325467020273208618e-01 -1.218150779604911804e-01 1.312047097599133849e-04 -8.814164251089096069e-02 1.197622790932655334e-01 6.235546246170997620e-02 -1.707883477210998535e-01 -2.993493378162384033e-01 -3.786783516407012939e-01 1.620347052812576294e-01 -3.507484793663024902e-01 4.316159710288047791e-02 3.544937074184417725e-02 -7.230420410633087158e-02
1.598748862743377686e-01 1.000109314918518066e-01 1.849453002214431763e-01 -1.410087347030639648e-01 -7.136831432580947876e-02 3.763782680034637451e-01 -5.706166848540306091e-02 -4.744945466518402100e-02 -1.430214345455169678e-01 1.850168704986572266e-01 3.394649550318717957e-02 -6.684163236059248447e-04 3.115743100643157959e-01 -6.458321213722229004e-02 2.496349811553955078e-02 1.025783345103263855e-01 1.841178536415100098e-01 1.081350073218345642e-02 -1.630121283233165741e-02 -1.148460209369659424e-01 -2.770051956176757812e-01 -1.164700984954833984e-01 5.212630704045295715e-02 -2.670054137706756592e-01 -2.268561571836471558e-01 1.962782591581344604e-01 -7.298250496387481689e-02 2.781340852379798889e-02 -3.430050909519195557e-01 -3.089632987976074219e-01 1.704301685094833374e-01 1.995742470026016235e-01
-1.930446922779083252e-01 -3.385333716869354248e-02 -4.563944879919290543e-03 -6.724424660205841064e-02 -9.806906431913375854e-02 1.385353952646255493e-01 -2.337438911199569702e-01 -8.697655051946640015e-02 -2.650550007820129395e-01 3.367891162633895874e-02 -1.694475263357162476e-01 -1.369804143905639648e-01 6.761734187602996826e-02 -6.432394683361053467e-02 2.465506941080093384e-01 1.160073429346084595e-01 2.511182129383087158e-01 -2.607405185699462891e-01 -1.974524259567260742e-01 3.780046477913856506e-02 -1.043709740042686462e-01 -1.040419936180114746e-01 1.560803353786468506e-01 -2.492796629667282104e-01 -2.612859010696411133e-01 -3.633712232112884521e-02 -2.806288301944732666e-01 -1.409151218831539154e-02 -2.228763401508331299e-01 -2.024890929460525513e-01 2.756096720695495605e-01 2.633538842201232910e-01
-2.359174787998199463e-01 -7.898989133536815643e-03 -9.088630974292755127e-02 -8.967157453298568726e-02 1.114223077893257141e-01 -5.364151671528816223e-02 -1.230862811207771301e-01 5.305870622396469116e-02 1.189753226935863495e-02 -1.303497701883316040e-01 2.914305627346038818e-01 -5.358564108610153198e-02 5.451045632362365723e-01 -1.439970582723617554e-01 9.525424242019653320e-02 5.765008181333541870e-02 -1.320623308420181274e-01 2.881484329700469971e-01 -6.003955006599426270e-02 3.383725285530090332e-01 -9.327704459428787231e-02 -1.409216225147247314e-01 4.889801517128944397e-02 -2.429534047842025757e-01 -1.629396229982376099e-01 1.547033190727233887e-01 -2.536027319729328156e-02 1.936118155717849731e-01 -2.263803482055664062e-01 6.616399437189102173e-02 4.975374322384595871e-03 -8.188707381486892700e-02
-1.412606537342071533e-01 -6.490053981542587280e-02 1.029989421367645264e-01 3.831892088055610657e-02 3.489281833171844482e-01 -3.129237517714500427e-02 -3.518781065940856934e-02 -1.565128713846206665e-01 -1.740023940801620483e-01 1.164917051792144775e-01 2.701618969440460205e-01 -8.969142101705074310e-03 5.081580281257629395e-01 -6.699754297733306885e-02 -1.174219772219657898e-01 2.138241827487945557e-01 -1.833040565252304077e-01 -2.452229857444763184e-01 -1.807271689176559448e-01 -1.253338009119033813e-01 -4.759721457958221436e-02 -2.932756841182708740e-01 3.533937409520149231e-02 -1.192785333842039108e-02 -5.368991568684577942e-02 1.778545975685119629e-01 -1.428844034671783447e-01 2.267216742038726807e-01 4.972848668694496155e-02 -4.032014682888984680e-02 1.841855347156524658e-01 5.044605582952499390e-03
-1.027284190058708191e-01 -9.077206254005432129e-02 -1.106323301792144775e-02 -2.324950546026229858e-01 1.737387627363204956e-01 6.163285672664642334e-02 -2.087372541427612305e-01 -6.196129694581031799e-02 -2.005850523710250854e-01 3.380467295646667480e-01 -6.872472912073135376e-02 -2.255279123783111572e-01 1.591276973485946655e-01 -2.089785188436508179e-01 3.590899109840393066e-01 4.683556035161018372e-02 -1.785521954298019409e-02 -7.508616149425506592e-02 -1.990121006965637207e-01 -1.209884211421012878e-01 9.534446150064468384e-02 -2.256092131137847900e-01 2.121515572071075439e-01 -2.395815998315811157e-01 -9.231530874967575073e-02 -7.038627564907073975e-02 -1.933081448078155518e-01 -1.263558715581893921e-01 -1.916792243719100952e-01 -2.022791057825088501e-01 2.569200694561004639e-01 -4.830985888838768005e-02
3.800382092595100403e-02 3.493083408102393150e-03 9.003970772027969360e-02 9.092099219560623169e-02 8.654723316431045532e-02 3.606276214122772217e-01 3.801212087273597717e-02 -3.751358017325401306e-02 -3.381294906139373779e-01 -8.691420406103134155e-02 2.825869023799896240e-01 -2.694302471354603767e-03 2.222135365009307861e-01 -8.921120315790176392e-02 1.374783515930175781e-01 5.282223969697952271e-02 2.219680398702621460e-01 -1.704044342041015625e-01 -6.308041512966156006e-02 -5.186843276023864746e-01 7.669099420309066772e-02 -3.723525106906890869e-01 -5.048220232129096985e-02 8.153722621500492096e-03 -1.715641170740127563e-01 -1.045074090361595154e-01 -1.236975267529487610e-01 -4.206733405590057373e-02 3.454652382060885429e-03 3.007095120847225189e-02 5.091479048132896423e-02 -4.000660777091979980e-02
8.029179275035858154e-02 2.611657045781612396e-02 9.675750136375427246e-02 5.557261779904365540e-02 -2.510776976123452187e-03 1.383877396583557129e-01 -2.348973453044891357e-01 1.115093007683753967e-01 -1.319295018911361694e-01 -1.540372818708419800e-01 3.735894262790679932e-01 -9.047981351613998413e-02 5.967582017183303833e-02 1.654171645641326904e-01 -2.067865133285522461e-01 2.977947592735290527e-01 3.256242349743843079e-02 -1.418339610099792480e-01 1.452830582857131958e-01 -3.607253432273864746e-01 1.791158765554428101e-01 -2.260638922452926636e-01 5.644511431455612183e-02 -2.933499813079833984e-01 -2.339916527271270752e-01 4.091807827353477478e-02 -2.166619449853897095e-01 -3.012502938508987427e-02 -1.157722100615501404e-01 -2.635832130908966064e-01 7.995849847793579102e-02 6.335310637950897217e-02
1.167109459638595581e-01 1.439617276191711426e-01 1.938624531030654907e-01 1.107363477349281311e-01 -4.181904718279838562e-02 2.490805275738239288e-02 -1.605173945426940918e-01 -4.314158484339714050e-02 -3.331696391105651855e-01 -2.783119976520538330e-01 3.273268342018127441e-01 -1.967885196208953857e-01 1.917601823806762695e-01 3.726306557655334473e-02 -2.965589463710784912e-01 6.105059012770652771e-02 -5.961775779724121094e-02 -5.821608379483222961e-02 -1.542063653469085693e-01 -1.847101151943206787e-01 8.392235636711120605e-02 -3.663974404335021973e-01 4.798356071114540100e-02 -1.537004709243774414e-01 -3.112287223339080811e-01 6.349413841962814331e-02 1.114294026046991348e-02 1.374263316392898560e-01 -1.190864220261573792e-01 -1.827324330806732178e-01 1.435438841581344604e-01 -3.885149955749511719e-02
-1.244908943772315979e-02 8.529970794916152954e-02 2.207053452730178833e-01 1.355405747890472412e-01 -9.893129765987396240e-02 1.308312118053436279e-01 -2.309935241937637329e-01 -1.318336576223373413e-01 -9.899500757455825806e-02 -4.379535466432571411e-02 1.784923486411571503e-02 -1.243730187416076660e-01 1.694513857364654541e-01 -1.152440533041954041e-01 -2.303701192140579224e-01 9.620176255702972412e-02 2.572232782840728760e-01 6.355120986700057983e-02 1.054113730788230896e-02 -5.986794456839561462e-02 -3.385508805513381958e-02 -1.735387593507766724e-01 -1.917858570814132690e-01 -4.705253243446350098e-01 -2.875510454177856445e-01 -1.189078316092491150e-01 -1.603166610002517700e-01 1.766276061534881592e-01 -1.782390177249908447e-01 -9.853468835353851318e-02 2.940228581428527832e-01 2.259037643671035767e-01
-1.088453158736228943e-01 3.207950294017791748e-02 1.272646039724349976e-01 -1.675757765769958496e-02 9.570307284593582153e-02 1.031364798545837402e-01 -1.768363714218139648e-01 8.349803835153579712e-02 -3.744918704032897949e-01 -9.443287551403045654e-02 1.810494512319564819e-01 -3.472128510475158691e-01 2.822411060333251953e-01 1.628055274486541748e-01 3.726844862103462219e-02 -2.041209675371646881e-02 -3.320390358567237854e-02 8.560186251997947693e-03 1.395375579595565796e-01 -2.242540270090103149e-01 2.681898511946201324e-02 -3.365373015403747559e-01 1.054461896419525146e-01 -1.313201487064361572e-01 -2.421422302722930908e-01 3.590628802776336670e-01 -1.857909560203552246e-01 1.506311148405075073e-01 6.713645160198211670e-02 -7.567706704139709473e-02 -1.011541858315467834e-01 1.537149697542190552e-01
6.117376685142517090e-02 -9.104129858314990997e-03 -1.143918484449386597e-01 3.996933810412883759e-03 3.003970682621002197e-01 1.283369809389114380e-01 -1.276218742132186890e-01 -2.433508448302745819e-02 -4.392804801464080811e-01 -2.345201075077056885e-01 6.494647264480590820e-02 -4.753523506224155426e-03 3.270293176174163818e-01 -1.968026906251907349e-02 2.945476472377777100e-01 5.467906221747398376e-02 -1.339572668075561523e-02 1.636695116758346558e-01 1.540259718894958496e-01 7.766350172460079193e-03 1.980144903063774109e-02 -3.746363148093223572e-02 3.004621863365173340e-01 -7.053708191961050034e-03 -3.949424922466278076e-01 -1.828010529279708862e-01 -7.485822588205337524e-02 9.243483096361160278e-02 -1.825452595949172974e-01 1.263063959777355194e-02 5.015467479825019836e-02 -1.666673123836517334e-01
-2.471379637718200684e-01 7.862830907106399536e-02 -3.203232772648334503e-03 -1.635986417531967163e-01 -1.680417545139789581e-02 -8.350906521081924438e-02 -1.934590400196611881e-03 -1.163352951407432556e-01 1.955984085798263550e-01 -3.110235035419464111e-01 -5.553116276860237122e-02 -1.025480329990386963e-01 3.822230994701385498e-01 -2.238507717847824097e-01 -1.537356525659561157e-01 1.410288661718368530e-01 8.822083473205566406e-02 -1.629619896411895752e-01 -2.510240375995635986e-01 -2.008953988552093506e-01 6.450963765382766724e-02 -1.055468544363975525e-01 2.508558630943298340e-01 -1.535932421684265137e-01 -2.201588153839111328e-01 1.690108925104141235e-01 5.410395190119743347e-02 3.052588403224945068e-01 -8.498414605855941772e-02 -7.770512998104095459e-02 1.519693732261657715e-01 -2.186720818281173706e-01
2.629300951957702637e-02 1.325250715017318726e-01 -2.066280841827392578e-01 9.055607765913009644e-02 -5.744045972824096680e-02 3.080469369888305664e-01 -1.702328771352767944e-01 1.402507871389389038e-01 3.735767910256981850e-03 -7.785958051681518555e-02 -1.655340939760208130e-01 1.075776740908622742e-01 3.119458258152008057e-01 -3.377710655331611633e-02 -9.683594107627868652e-02 1.578276753425598145e-01 1.526242047548294067e-01 -1.617495156824588776e-02 2.774235233664512634e-02 -3.704124093055725098e-01 2.973297834396362305e-01 1.321759819984436035e-02 3.453449606895446777e-01 -1.912943571805953979e-01 -6.177152320742607117e-02 -1.544024497270584106e-01 -2.896086275577545166e-01 1.669848151504993439e-02 -6.160249188542366028e-02 -1.726742535829544067e-01 2.334300279617309570e-01 -1.854787394404411316e-02
-3.237676620483398438e-02 -2.021888345479965210e-01 3.640396893024444580e-02 8.998749405145645142e-02 1.214112620800733566e-02 2.137233465909957886e-01 7.532180100679397583e-02 -2.544647268950939178e-02 -3.200225234031677246e-01 -7.030033320188522339e-02 3.433667421340942383e-01 -2.013593614101409912e-01 4.913999438285827637e-01 9.249317646026611328e-02 1.332881152629852295e-01 1.928388923406600952e-01 -1.941069588065147400e-02 2.882321365177631378e-02 -2.328525185585021973e-01 -5.415965244174003601e-02 2.035676687955856323e-01 -2.267393916845321655e-01 1.584082469344139099e-02 -9.212499856948852539e-02 -2.669438719749450684e-01 -2.153295725584030151e-01 1.088220160454511642e-02 4.011183232069015503e-02 -1.110812574625015259e-01 -1.353472918272018433e-01 -1.226685717701911926e-01 2.664239332079887390e-02
-5.548843368887901306e-02 1.859689354896545410e-01 5.781162530183792114e-02 5.362023133784532547e-03 4.388356208801269531e-01 2.530052363872528076e-01 -6.790915131568908691e-02 8.950043469667434692e-02 -2.509881854057312012e-01 -1.242903321981430054e-01 5.148468911647796631e-02 -6.258709728717803955e-02 4.454199373722076416e-01 -1.533485352993011475e-01 1.954468786716461182e-01 6.566294003278017044e-03 -7.308994978666305542e-02 1.383039541542530060e-02 2.274411171674728394e-01 -8.168728649616241455e-02 -4.032476246356964111e-02 -9.411211311817169189e-02 1.300103366374969482e-01 1.277333199977874756e-01 -2.923419177532196045e-01 -1.491000354290008545e-01 -1.650497317314147949e-01 -2.353859134018421173e-02 -2.283441722393035889e-01 4.881030693650245667e-02 1.229622885584831238e-01 -1.783717721700668335e-01
2.182771712541580200e-01 -1.316525787115097046e-01 -1.038306057453155518e-01 -9.329514205455780029e-02 3.197860121726989746e-01 2.694568634033203125e-01 -2.480948269367218018e-01 1.642261072993278503e-02 1.387486755847930908e-01 1.990066319704055786e-01 1.597030758857727051e-01 -2.106633633375167847e-01 1.134464368224143982e-01 -1.731005162000656128e-01 1.366060972213745117e-01 1.325790882110595703e-01 1.417208909988403320e-01 -1.827826648950576782e-01 1.076843291521072388e-01 6.548324972391128540e-02 -8.680164813995361328e-03 -1.869094222784042358e-01 1.537778973579406738e-01 -6.778240203857421875e-02 -6.197137013077735901e-02 2.812298238277435303e-01 -3.598561882972717285e-02 -3.460839763283729553e-02 -3.744415938854217529e-01 2.413635887205600739e-02 1.707524210214614868e-01 -2.881597578525543213e-01
3.796624764800071716e-02 -1.517985165119171143e-01 7.335066795349121094e-02 -2.138097397983074188e-02 8.762335777282714844e-02 1.852924078702926636e-01 -1.926572620868682861e-01 -4.259173572063446045e-02 7.511322945356369019e-02 -1.831501424312591553e-01 6.475246697664260864e-02 8.874387294054031372e-02 1.540300399065017700e-01 -6.557313352823257446e-02 -6.221637502312660217e-02 1.425566226243972778e-01 -3.210382908582687378e-02 9.243905078619718552e-04 2.107895761728286743e-01 -1.539811491966247559e-01 1.772674471139907837e-01 1.502108760178089142e-02 4.188632965087890625e-01 -2.814991474151611328e-01 -3.210196271538734436e-02 -1.591765880584716797e-01 -6.883407384157180786e-02 2.842745780944824219e-01 -4.620096683502197266e-01 -3.002071380615234375e-01 1.189790517091751099e-01 -1.003980636596679688e-02
-1.184241473674774170e-02 7.662837952375411987e-02 -1.003292482346296310e-02 -1.091256644576787949e-02 3.315323963761329651e-02 2.177521735429763794e-01 -1.502261012792587280e-01 -3.516992181539535522e-02 -1.209362819790840149e-01 -1.088416799902915955e-01 2.670236118137836456e-02 -2.116400934755802155e-02 1.840373873710632324e-01 -1.612105220556259155e-01 7.933259941637516022e-03 4.280378669500350952e-02 1.071462780237197876e-01 6.143956258893013000e-02 2.071169167757034302e-01 -2.707298398017883301e-01 2.395858615636825562e-01 6.710701435804367065e-02 4.104049205780029297e-01 -1.317987293004989624e-01 -3.412323594093322754e-01 -3.309230804443359375e-01 -2.421833425760269165e-01 1.005828306078910828e-01 -2.820580899715423584e-01 -2.763551771640777588e-01 -4.216492921113967896e-02 -2.191802859306335449e-02
-3.736653551459312439e-02 1.699185967445373535e-01 -6.345242261886596680e-02 -1.479310989379882812e-01 8.992859721183776855e-02 -1.368557661771774292e-01 1.324879676103591919e-01 6.017247959971427917e-02 -8.041616529226303101e-02 -7.305850833654403687e-02 3.437218815088272095e-02 -1.176401302218437195e-01 3.094676434993743896e-01 -2.463202178478240967e-01 6.751535087823867798e-02 1.185386106371879578e-01 -7.690696418285369873e-02 -1.663546413183212280e-01 -3.881537122651934624e-03 4.254897534847259521e-01 1.612205505371093750e-01 -4.083397686481475830e-01 2.181425541639328003e-01 -3.214491307735443115e-01 -9.135619550943374634e-02 -1.480982266366481781e-02 -1.425654143095016479e-01 8.818164467811584473e-02 -5.811201781034469604e-02 -2.203583568334579468e-01 3.544082120060920715e-02 2.140124142169952393e-01
2.211601883172988892e-01 3.548136651515960693e-01 -8.222689479589462280e-02 1.379979848861694336e-01 4.016414582729339600e-01 -1.284000128507614136e-01 -2.491340041160583496e-01 -1.619759947061538696e-02 -2.216750523075461388e-03 -1.898384392261505127e-01 1.368381530046463013e-01 -5.003545433282852173e-02 6.300707906484603882e-02 -3.321277722716331482e-02 -3.374421596527099609e-02 1.728518903255462646e-01 7.930289139039814472e-04 5.162619426846504211e-02 -2.326574474573135376e-01 -1.549904942512512207e-01 -1.224800273776054382e-01 -2.424385696649551392e-01 1.410627961158752441e-01 -2.925362288951873779e-01 -6.058627367019653320e-02 2.404131740331649780e-02 -2.069700881838798523e-02 1.842709481716156006e-01 -2.953892946243286133e-01 -5.546709150075912476e-02 1.770538985729217529e-01 -2.133379131555557251e-01
8.039641194045543671e-03 -1.244870424270629883e-01 -1.617449223995208740e-01 2.224197536706924438e-01 -4.308117926120758057e-02 3.008714914321899414e-01 3.650635108351707458e-02 -1.909632086753845215e-01 -3.151789605617523193e-01 -3.496375381946563721e-01 -9.885969012975692749e-02 -1.725208312273025513e-01 1.332081854343414307e-01 -7.261425722390413284e-03 1.126066073775291443e-01 2.273443341255187988e-01 -1.403428316116333008e-01 2.102888822555541992e-01 1.698308438062667847e-01 -2.490608990192413330e-01 1.057133153080940247e-01 -1.627794504165649414e-01 4.627369716763496399e-02 -1.407747417688369751e-01 -1.597854942083358765e-01 1.481736451387405396e-01 -1.588682234287261963e-01 2.326867878437042236e-01 -2.424978762865066528e-01 4.589869827032089233e-02 -1.819362789392471313e-01 6.224432960152626038e-03
1.172782033681869507e-01 1.254598945379257202e-01 1.773483008146286011e-01 -2.061942517757415771e-01 -1.511553674936294556e-01 2.337428033351898193e-01 -2.482256889343261719e-01 4.365170374512672424e-02 -2.040323317050933838e-01 -1.092535629868507385e-02 -5.823493003845214844e-02 -1.814717501401901245e-01 2.734373807907104492e-01 -4.500536620616912842e-02 -1.716321557760238647e-01 3.893470764160156250e-02 2.498892992734909058e-01 -7.308573927730321884e-03 8.192943781614303589e-02 -1.518584042787551880e-01 -1.451690942049026489e-01 -1.295173764228820801e-01 -3.731318935751914978e-02 -3.149295449256896973e-01 -1.777992993593215942e-01 4.923695325851440430e-02 -9.618525207042694092e-02 -2.006677910685539246e-02 -3.826257586479187012e-01 -2.310719937086105347e-01 2.288485765457153320e-01 2.077029347419738770e-01
-3.095749951899051666e-02 -4.908428713679313660e-02 -1.783734709024429321e-01 -3.046871721744537354e-01 -5.982325971126556396e-02 2.534645795822143555e-01 -2.516427338123321533e-01 -1.015812307596206665e-01 6.485941354185342789e-03 -5.147444549947977066e-03 -1.494413474574685097e-03 6.470140814781188965e-02 -2.941502444446086884e-02 -4.353275299072265625e-01 2.893510460853576660e-01 8.061635494232177734e-02 2.842138111591339111e-01 -3.704159706830978394e-02 -1.293131858110427856e-01 -8.536337316036224365e-02 2.176396735012531281e-02 -2.657698094844818115e-01 -2.590322867035865784e-03 -2.474955320358276367e-01 -1.967714428901672363e-01 2.079271674156188965e-01 -5.612228065729141235e-02 8.827951550483703613e-02 -2.386109530925750732e-01 -9.337932616472244263e-02 2.005844414234161377e-01 9.137134253978729248e-02
4.233401641249656677e-02 -3.301735594868659973e-02 2.056183516979217529e-01 -1.624887287616729736e-01 -2.003938108682632446e-01 3.561810553073883057e-01 -2.136828750371932983e-01 1.122202128171920776e-01 -1.760600954294204712e-01 2.025384753942489624e-01 1.029208227992057800e-01 -1.031680926680564880e-01 1.914965957403182983e-01 -1.045076102018356323e-01 -2.163623459637165070e-02 1.622719573788344860e-03 1.402550786733627319e-01 1.718207150697708130e-01 5.336752161383628845e-02 -2.230367660522460938e-01 -2.312136292457580566e-01 -1.481171697378158569e-01 1.792349964380264282e-01 -1.133188679814338684e-01 -1.735893040895462036e-01 3.039200901985168457e-01 -1.173907071352005005e-01 -5.144760757684707642e-02 -2.885640561580657959e-01 -1.932066082954406738e-01 2.792791724205017090e-01 4.653807356953620911e-02
-2.110861800611019135e-02 -1.247008889913558960e-01 -3.611223101615905762e-01 9.033907204866409302e-02 3.065598011016845703e-01 2.094038873910903931e-01 5.515268445014953613e-02 1.177358441054821014e-02 -1.676421910524368286e-01 -4.699619486927986145e-02 1.957441866397857666e-01 1.993261873722076416e-01 1.538698077201843262e-01 -1.459238827228546143e-01 -8.122786134481430054e-02 1.171117201447486877e-01 -1.058059558272361755e-01 -5.820385366678237915e-02 -3.860555961728096008e-02 -2.639978229999542236e-01 -5.082451924681663513e-02 -7.102342788130044937e-03 2.670851647853851318e-01 -9.042181819677352905e-02 2.554711885750293732e-02 -8.355785161256790161e-02 -1.954683810472488403e-01 4.319172501564025879e-01 -2.682035863399505615e-01 -2.314949035644531250e-01 6.489315629005432129e-02 2.722280099987983704e-02
-1.141823306679725647e-01 3.276922274380922318e-03 -9.469448775053024292e-02 1.843254566192626953e-01 -4.777893796563148499e-02 5.203935783356428146e-03 7.445997558534145355e-03 -2.416284382343292236e-01 -1.679766923189163208e-01 -7.701086252927780151e-02 3.524487018585205078e-01 -4.985824692994356155e-03 1.025100797414779663e-01 -6.918343156576156616e-02 -9.177386015653610229e-02 4.177296906709671021e-02 1.212063524872064590e-02 -2.754269242286682129e-01 1.273097470402717590e-02 -6.154524162411689758e-02 -4.247631132602691650e-02 -3.263707160949707031e-01 -3.705929815769195557e-01 -2.522514462471008301e-01 -2.372894436120986938e-01 2.885057125240564346e-03 -2.253072112798690796e-01 1.498509794473648071e-01 -2.531057298183441162e-01 -1.431294828653335571e-01 2.791909873485565186e-01 1.346368789672851562e-01
6.051292270421981812e-02 5.058908835053443909e-02 1.322599034756422043e-02 7.007881999015808105e-02 2.128806114196777344e-01 2.401460111141204834e-01 -7.276999950408935547e-02 -2.030022144317626953e-01 -4.543093591928482056e-02 -2.507532248273491859e-03 1.852595657110214233e-01 -2.314081788063049316e-01 2.260790020227432251e-01 -1.322898864746093750e-01 -3.183202147483825684e-01 -1.036674305796623230e-01 2.180600017309188843e-01 4.581742361187934875e-02 -2.001374773681163788e-02 -1.021968573331832886e-01 2.236939817667007446e-01 -2.372710853815078735e-01 1.721008569002151489e-01 -2.143607437610626221e-01 -6.016957387328147888e-02 1.510210633277893066e-01 2.076315134763717651e-01 -7.462526112794876099e-02 -3.108528256416320801e-01 -6.179837882518768311e-02 2.818655669689178467e-01 -2.667714357376098633e-01
-8.297970518469810486e-03 -2.229621559381484985e-01 -1.351780146360397339e-01 -2.894728779792785645e-01 4.803729429841041565e-02 2.506327927112579346e-01 -8.875521272420883179e-02 -1.385098099708557129e-01 -2.621264755725860596e-01 2.896124720573425293e-01 -1.641294956207275391e-01 -2.987274527549743652e-01 5.712581053376197815e-02 -1.344867795705795288e-01 1.749873608350753784e-01 -1.928388327360153198e-02 6.182663515210151672e-02 6.580249220132827759e-02 5.220265686511993408e-02 -7.553476840257644653e-02 1.596121191978454590e-01 -2.993069291114807129e-01 1.401213258504867554e-01 -1.796319931745529175e-01 -2.266743928194046021e-01 -3.039090521633625031e-02 -3.325125277042388916e-01 -8.420775830745697021e-02 -1.079546213150024414e-01 -1.989909112453460693e-01 1.699725091457366943e-01 -3.481314703822135925e-02
-8.252644538879394531e-02 7.380238920450210571e-02 -3.568696677684783936e-01 9.739828109741210938e-02 1.311823129653930664e-01 1.517181247472763062e-01 3.841179236769676208e-02 1.505158725194633007e-03 -1.939045637845993042e-02 -5.202367529273033142e-02 1.958062872290611267e-02 3.674488514661788940e-02 -4.566827788949012756e-02 -3.681157529354095459e-01 -1.519594620913267136e-02 2.545861899852752686e-01 2.889740765094757080e-01 8.320305496454238892e-02 2.323303967714309692e-01 -4.930676147341728210e-02 2.462698817253112793e-01 -4.292210340499877930e-01 1.315543502569198608e-01 -1.011981442570686340e-01 8.203638345003128052e-02 -1.180705800652503967e-01 -1.186906918883323669e-01 2.201367616653442383e-01 -4.275576770305633545e-02 -3.000466525554656982e-01 8.602444082498550415e-02 -5.636088317260146141e-04
-8.553668111562728882e-02 -1.366483867168426514e-01 -7.060082256793975830e-02 1.276580095291137695e-01 7.317192386835813522e-03 -6.029818579554557800e-02 -3.065851926803588867e-01 9.746783971786499023e-02 -1.930059343576431274e-01 -9.874834120273590088e-02 2.482825666666030884e-01 -2.146400213241577148e-01 1.258384287357330322e-01 1.241933628916740417e-01 9.319042414426803589e-02 -4.672459885478019714e-02 -5.387442186474800110e-02 -4.228935018181800842e-02 1.065824702382087708e-01 -3.524125516414642334e-01 -4.304939508438110352e-02 -3.738580346107482910e-01 2.062380164861679077e-01 -3.448037803173065186e-01 -2.146246433258056641e-01 2.621131837368011475e-01 -1.868942528963088989e-01 9.824016690254211426e-02 1.087493970990180969e-01 -1.779426634311676025e-01 3.032694337889552116e-03 5.062386393547058105e-02
6.992521882057189941e-02 -7.891106605529785156e-02 -1.661241948604583740e-01 -6.004114821553230286e-02 1.083913967013359070e-01 1.366824507713317871e-01 -2.845349311828613281e-01 1.653778366744518280e-02 -1.665748804807662964e-01 -1.888036131858825684e-01 -1.283367723226547241e-01 -3.040090203285217285e-01 3.080369532108306885e-01 9.477018564939498901e-02 2.965639531612396240e-01 1.932565718889236450e-01 9.434445202350616455e-02 -7.347481697797775269e-02 5.746958032250404358e-02 -1.644064486026763916e-01 -1.775067299604415894e-01 -3.980748653411865234e-01 6.428611464798450470e-03 9.930044412612915039e-02 5.419171974062919617e-02 3.866721317172050476e-02 -2.201368957757949829e-01 3.731741383671760559e-02 -3.184843361377716064e-01 1.859295666217803955e-01 8.326842635869979858e-02 5.327703431248664856e-02
5.123926699161529541e-02 5.416753515601158142e-02 2.371591888368129730e-02 -2.823666930198669434e-01 1.464700251817703247e-01 3.211136460304260254e-01 -1.628376096487045288e-01 -3.877858072519302368e-02 3.770066425204277039e-02 -1.868041455745697021e-01 -1.898618042469024658e-02 5.786354839801788330e-02 1.113893836736679077e-01 -2.985055744647979736e-01 -4.006683826446533203e-02 1.924419850111007690e-01 2.853620946407318115e-01 -1.185876969248056412e-02 1.607399433851242065e-01 -2.759898900985717773e-01 1.179157495498657227e-01 -6.296426802873611450e-02 2.445384114980697632e-01 -4.081157594919204712e-02 -1.063096299767494202e-01 -1.827236711978912354e-01 -1.087668910622596741e-01 3.209789693355560303e-01 -8.333943784236907959e-02 -3.642953336238861084e-01 2.681383490562438965e-02 -1.361812502145767212e-01
-1.474671810865402222e-01 -1.426714211702346802e-01 -2.904245257377624512e-02 4.193324595689773560e-02 -1.791128069162368774e-01 6.409884989261627197e-02 -2.037854641675949097e-01 2.149762772023677826e-02 -1.653320342302322388e-01 3.301105648279190063e-02 1.368897408246994019e-01 -2.919315397739410400e-01 1.436047405004501343e-01 -2.578118257224559784e-02 -1.632222719490528107e-02 1.785510629415512085e-01 -3.839996084570884705e-02 -1.517855823040008545e-01 6.061158329248428345e-02 -3.447270095348358154e-01 -7.029739767313003540e-02 -2.877881824970245361e-01 1.159092634916305542e-01 -2.504560649394989014e-01 -4.672056734561920166e-01 8.638618141412734985e-02 -1.369415670633316040e-01 9.519928693771362305e-02 8.008600026369094849e-02 -2.958616912364959717e-01 5.789504572749137878e-02 1.717102676630020142e-01
-2.978374436497688293e-02 7.448215037584304810e-02 1.472306996583938599e-01 3.682861477136611938e-02 -2.265780419111251831e-01 4.134663939476013184e-01 -2.934647202491760254e-01 1.132812350988388062e-01 -2.921465933322906494e-01 1.744312606751918793e-02 1.690666750073432922e-02 -8.232811838388442993e-02 1.842807233333587646e-01 8.585256338119506836e-02 8.698186278343200684e-02 4.739348962903022766e-02 7.918512821197509766e-02 6.921753287315368652e-03 -2.005642354488372803e-01 -1.917941570281982422e-01 -1.179023757576942444e-01 -1.685168594121932983e-01 -1.035893857479095459e-01 -2.165153771638870239e-01 -3.143526613712310791e-01 1.138480454683303833e-01 -2.115049660205841064e-01 5.934391543269157410e-02 -2.030526250600814819e-01 -1.787643283605575562e-01 2.512308061122894287e-01 1.607775837182998657e-01
8.270827680826187134e-02 -5.019811168313026428e-02 -2.453083842992782593e-01 1.402030587196350098e-01 1.451379358768463135e-01 -4.758425801992416382e-02 -1.742684543132781982e-01 -1.381514668464660645e-01 2.248342335224151611e-02 -2.745873928070068359e-01 -8.410531282424926758e-02 3.382347151637077332e-02 6.209306120872497559e-01 -1.427730768918991089e-01 3.254162892699241638e-02 1.654172539710998535e-01 -8.230438083410263062e-02 1.835289895534515381e-01 2.566581219434738159e-02 -9.406275302171707153e-02 -1.285391747951507568e-01 -3.287886828184127808e-02 2.513454556465148926e-01 3.134935349225997925e-02 9.344918280839920044e-02 -6.349106784909963608e-03 -2.108898162841796875e-01 2.808952033519744873e-01 -1.000150665640830994e-01 -1.736908107995986938e-01 1.121828109025955200e-01 -5.393829941749572754e-02
5.671587586402893066e-02 5.553326755762100220e-02 -1.282509863376617432e-01 3.319690749049186707e-02 4.207235276699066162e-01 6.022104620933532715e-02 -1.162234842777252197e-01 -3.954209014773368835e-02 5.702207796275615692e-03 8.879359066486358643e-02 3.577941060066223145e-01 -1.474314033985137939e-01 1.926135867834091187e-01 -3.296695053577423096e-01 9.343462064862251282e-03 2.949933111667633057e-01 -8.982858061790466309e-02 -1.409227680414915085e-02 2.765934186754748225e-05 -2.251088917255401611e-01 -2.806010842323303223e-01 -1.528473943471908569e-01 5.942094326019287109e-02 -2.008845061063766479e-01 -1.560160797089338303e-02 -4.056617990136146545e-02 6.663660705089569092e-02 1.126745417714118958e-01 -1.016880720853805542e-01 -3.870290815830230713e-01 -7.614216208457946777e-02 -1.376682310365140438e-03
1.930464245378971100e-02 2.007028162479400635e-01 -1.316286921501159668e-01 2.161013148725032806e-02 4.498197138309478760e-02 2.623349130153656006e-01 2.642835676670074463e-02 1.412512958049774170e-01 -1.971474289894104004e-01 -1.073842644691467285e-01 -1.758403331041336060e-01 5.989358574151992798e-02 2.891919016838073730e-01 -3.520828858017921448e-02 -1.302139014005661011e-01 2.382143437862396240e-01 6.331271678209304810e-02 -6.985852867364883423e-02 8.254923671483993530e-02 -3.612359166145324707e-01 1.911817789077758789e-01 8.342679589986801147e-02 3.148464560508728027e-01 -1.013497188687324524e-01 -1.642709970474243164e-01 7.533589750528335571e-02 -3.534251153469085693e-01 -9.859552606940269470e-03 -1.609078496694564819e-01 -2.607188522815704346e-01 1.758873015642166138e-01 -1.581341028213500977e-01
3.267984092235565186e-01 1.705530681647360325e-03 -9.598061442375183105e-02 4.286464676260948181e-02 1.108128577470779419e-01 1.510361284017562866e-01 -6.983365118503570557e-02 -5.787736922502517700e-02 6.324488669633865356e-02 7.556726783514022827e-02 7.660765945911407471e-02 1.906147599220275879e-01 3.673888146877288818e-01 -1.753699183464050293e-01 1.643843948841094971e-01 1.021794900298118591e-01 2.303769737482070923e-01 -1.906586885452270508e-01 1.901319324970245361e-01 -1.917386800050735474e-01 -1.759925186634063721e-01 -1.214828044176101685e-01 3.172416090965270996e-01 1.977202948182821274e-03 3.400956839323043823e-02 -4.594438150525093079e-02 -2.556653618812561035e-01 6.791570782661437988e-02 -2.407567352056503296e-01 -2.125256657600402832e-01 1.331200748682022095e-01 -2.844550013542175293e-01
3.955974429845809937e-02 2.174955159425735474e-01 -1.330152451992034912e-01 6.174624338746070862e-02 2.709236461669206619e-03 -3.076602332293987274e-02 -3.203139305114746094e-01 2.773692905902862549e-01 -9.789378941059112549e-02 5.729087069630622864e-02 2.013216018676757812e-01 1.464499682188034058e-01 3.141483366489410400e-01 -1.237359866499900818e-01 2.955788969993591309e-01 8.827529847621917725e-02 1.158794984221458435e-01 -2.396997442701831460e-04 -4.114809632301330566e-02 -5.452084913849830627e-02 1.318372339010238647e-01 -3.612028956413269043e-01 3.411397039890289307e-01 -1.741455495357513428e-02 -2.219545096158981323e-01 5.010839551687240601e-02 -7.009189575910568237e-02 -1.227038204669952393e-01 -2.703972458839416504e-01 1.256908178329467773e-01 -3.645886108279228210e-02 -1.432685852050781250e-01
-3.947938978672027588e-01 6.281528621912002563e-02 -1.844479441642761230e-01 5.018498748540878296e-02 4.689960274845361710e-03 1.061856672167778015e-01 3.251416608691215515e-02 -1.328767985105514526e-01 -4.329785332083702087e-02 5.909713357686996460e-02 -1.033169478178024292e-01 -1.500360667705535889e-01 1.980038434267044067e-01 -2.236723005771636963e-01 5.539205670356750488e-02 -7.176443189382553101e-02 -3.208018839359283447e-02 -2.505119442939758301e-01 2.466163598001003265e-02 1.853428930044174194e-01 -5.529567226767539978e-02 -2.355785369873046875e-01 4.868824966251850128e-03 -2.554607093334197998e-01 -2.017325311899185181e-01 1.070857886224985123e-02 -2.178200930356979370e-01 3.005714416503906250e-01 -3.098974227905273438e-01 -1.917978674173355103e-01 -3.184048235416412354e-01 -4.741087928414344788e-02
-1.731663942337036133e-01 -2.238113582134246826e-01 -1.650313264690339565e-03 1.351057291030883789e-01 8.319892734289169312e-02 1.947944611310958862e-01 4.978211224079132080e-02 1.232326924800872803e-01 -1.022709608078002930e-01 -3.776150941848754883e-01 3.715841770172119141e-01 -9.154303371906280518e-02 3.928438723087310791e-01 1.066814437508583069e-01 3.592863678932189941e-02 1.584837734699249268e-01 1.379605382680892944e-01 2.999904192984104156e-02 -3.916771709918975830e-02 -2.243352979421615601e-01 1.912449002265930176e-01 -2.141680717468261719e-01 -9.445206075906753540e-02 3.299350664019584656e-02 -3.434934616088867188e-01 -2.873264625668525696e-02 1.276639010757207870e-02 -1.588582992553710938e-02 -1.453994661569595337e-01 -1.876704543828964233e-01 -9.957469999790191650e-03 -8.704436570405960083e-02
-3.177317976951599121e-02 -2.047982811927795410e-01 -3.061871230602264404e-01 -6.827928125858306885e-02 1.039091497659683228e-01 -1.341763325035572052e-02 -3.845638409256935120e-02 7.338152825832366943e-02 -7.326097041368484497e-02 -1.466317474842071533e-01 1.357266604900360107e-01 -9.103779494762420654e-02 -4.515768215060234070e-02 -3.661651313304901123e-01 1.847780682146549225e-02 2.046166360378265381e-01 5.574680981226265430e-04 4.154869541525840759e-02 8.585362881422042847e-02 -7.691495120525360107e-02 3.004543483257293701e-01 -3.456214368343353271e-01 6.044762581586837769e-02 -9.747921675443649292e-02 2.350569814443588257e-01 -9.509076178073883057e-02 -2.818659543991088867e-01 3.529920578002929688e-01 -1.916637271642684937e-01 -2.401951551437377930e-01 7.911238074302673340e-02 4.429039359092712402e-02
-4.047605767846107483e-02 7.194303721189498901e-02 1.464548259973526001e-01 -1.934760361909866333e-01 5.085489526391029358e-02 1.743941307067871094e-01 -6.549714505672454834e-02 -1.120430044829845428e-02 -3.226687312126159668e-01 -1.069847261533141136e-03 1.048664823174476624e-01 -2.673383355140686035e-01 2.233138531446456909e-01 -5.649696663022041321e-02 -4.109833016991615295e-02 2.089815139770507812e-01 1.875986903905868530e-02 2.655096650123596191e-01 -5.607241764664649963e-02 -1.049692630767822266e-01 -1.950688660144805908e-02 -3.200062513351440430e-01 -1.175663471221923828e-01 -4.140901565551757812e-01 -3.324185311794281006e-02 1.544757001101970673e-02 -1.576217412948608398e-01 3.290208876132965088e-01 1.281635016202926636e-01 5.079333856701850891e-02 2.812454998493194580e-01 7.904231548309326172e-02
-2.662136852741241455e-01 1.605953723192214966e-01 -8.298847079277038574e-02 1.685403473675251007e-02 1.228194832801818848e-01 1.198181062936782837e-01 -1.795787513256072998e-01 -6.159972026944160461e-02 -2.998761534690856934e-01 -3.491243124008178711e-01 -7.898038625717163086e-02 -5.770483613014221191e-02 1.798830628395080566e-01 2.263112217187881470e-01 6.876739859580993652e-02 3.721040189266204834e-01 9.005151689052581787e-02 -2.175845205783843994e-01 -7.544039189815521240e-02 4.882260784506797791e-02 -1.062394231557846069e-01 -3.717647194862365723e-01 6.357564777135848999e-02 -1.924837529659271240e-01 2.451454550027847290e-01 -7.075455039739608765e-02 -1.228700205683708191e-01 1.489628702402114868e-01 -4.786474257707595825e-02 -9.594392031431198120e-02 1.030104160308837891e-01 -6.266013532876968384e-02
-5.627443641424179077e-02 1.010832339525222778e-01 -1.937744766473770142e-01 -4.272807016968727112e-02 6.895521283149719238e-02 -1.116741895675659180e-01 7.777152955532073975e-02 -2.162558287382125854e-01 -2.529889941215515137e-01 -7.411494106054306030e-02 1.416164040565490723e-01 -7.102812826633453369e-02 3.748395740985870361e-01 1.057668849825859070e-01 1.481001228094100952e-01 -1.165349557995796204e-01 3.967803344130516052e-02 -3.114135861396789551e-01 2.940933704376220703e-01 2.285295575857162476e-01 4.148541390895843506e-02 -2.538172304630279541e-01 1.100770682096481323e-01 -3.498283028602600098e-01 6.351120769977569580e-02 5.008386075496673584e-02 -1.040154919028282166e-01 2.088120579719543457e-01 -2.189979106187820435e-01 -1.959283798933029175e-01 -1.976883411407470703e-02 9.891995787620544434e-02
-4.936763644218444824e-02 -1.858408302068710327e-01 -6.518961489200592041e-02 1.520735770463943481e-01 1.660435833036899567e-02 3.451298773288726807e-01 -1.851552575826644897e-01 -8.301604539155960083e-02 -1.690241545438766479e-01 1.533194929361343384e-01 -2.776923775672912598e-02 -3.902742266654968262e-02 2.411291897296905518e-01 -2.524456381797790527e-01 -1.707208603620529175e-01 1.400591731071472168e-01 6.585945188999176025e-02 2.147686183452606201e-01 1.768654584884643555e-01 -1.665738373994827271e-01 1.515984069555997849e-02 -1.493530273437500000e-01 3.712444305419921875e-01 -2.947992682456970215e-01 -2.054054141044616699e-01 2.099755257368087769e-01 -6.089648231863975525e-02 -5.180070176720619202e-02 1.688992828130722046e-01 -2.102283090353012085e-01 5.076189991086721420e-03 1.670419722795486450e-01
-9.711638838052749634e-02 -6.393697857856750488e-02 -1.429936289787292480e-01 1.763701140880584717e-01 5.121660418808460236e-03 1.116029098629951477e-01 1.791193038225173950e-01 1.548260897397994995e-01 5.349218472838401794e-02 -1.438244432210922241e-01 9.418169409036636353e-02 -1.287245899438858032e-01 2.649885714054107666e-01 -1.080527603626251221e-01 8.841376006603240967e-02 1.516709029674530029e-01 2.229749858379364014e-01 1.574361324310302734e-01 1.350764483213424683e-01 4.649508744478225708e-02 1.464760899543762207e-01 -4.449331462383270264e-01 1.934782601892948151e-02 7.269685715436935425e-02 6.687891483306884766e-02 -2.118711173534393311e-01 9.308986365795135498e-03 3.101077377796173096e-01 -2.404353171586990356e-01 -3.454840183258056641e-01 2.431123852729797363e-01 5.300206318497657776e-02
1.286129355430603027e-01 -1.850187480449676514e-01 1.057413667440414429e-01 1.831305474042892456e-01 3.089317083358764648e-01 1.236267536878585815e-01 -1.220815181732177734e-01 -1.025380194187164307e-01 2.354216761887073517e-02 1.035416498780250549e-01 1.460594534873962402e-01 -6.478895246982574463e-02 2.228123992681503296e-01 -1.954280585050582886e-01 -1.088522374629974365e-01 1.539525240659713745e-01 -1.794452369213104248e-01 3.701789304614067078e-02 -1.542136967182159424e-01 -1.979538798332214355e-01 -1.119168996810913086e-01 -3.485462367534637451e-01 2.139421105384826660e-01 -2.772452533245086670e-01 -9.848366677761077881e-02 3.692964613437652588e-01 -2.218042016029357910e-01 -1.074173599481582642e-01 6.690449267625808716e-02 -1.324384659528732300e-01 1.487646996974945068e-01 6.347117573022842407e-02
-1.182207018136978149e-01 -7.687412202358245850e-02 -6.806933134794235229e-02 1.157879829406738281e-01 1.452574431896209717e-01 2.733419537544250488e-01 -1.704554706811904907e-01 -1.043367534875869751e-01 -5.682094022631645203e-02 1.731771230697631836e-01 1.225266754627227783e-01 2.167880684137344360e-01 1.700732856988906860e-01 -3.054514825344085693e-01 -2.479569800198078156e-02 -1.904160827398300171e-01 1.362095475196838379e-01 3.518260270357131958e-02 4.092194437980651855e-01 -9.812516719102859497e-02 1.429915279150009155e-01 -3.478392660617828369e-01 1.899165958166122437e-01 -3.043893277645111084e-01 2.577968698460608721e-04 -3.103079460561275482e-02 -2.046514749526977539e-01 1.968911886215209961e-01 -8.977600932121276855e-02 -1.200399249792098999e-01 2.462356351315975189e-02 -1.621180959045886993e-02
3.075561113655567169e-02 4.205997660756111145e-02 -1.675711125135421753e-01 -9.323411434888839722e-02 2.641223371028900146e-01 2.718356549739837646e-01 -1.505547910928726196e-01 -4.713367521762847900e-01 -1.069101393222808838e-01 -1.176771670579910278e-01 -6.829627603292465210e-02 -4.254835844039916992e-02 4.856522679328918457e-01 5.945744365453720093e-02 3.547076880931854248e-02 2.022803723812103271e-01 1.644376479089260101e-02 -1.103010699152946472e-01 -1.527863889932632446e-01 -1.584542095661163330e-01 5.512880533933639526e-02 -3.018227815628051758e-01 2.094197720289230347e-01 -3.022873774170875549e-02 8.943066000938415527e-02 -2.054694890975952148e-01 -4.273400083184242249e-02 4.109387844800949097e-02 -6.974299903959035873e-03 -2.410928718745708466e-02 -2.276276610791683197e-02 6.354380398988723755e-02
2.820342034101486206e-02 -1.095917150378227234e-01 -1.205530390143394470e-01 2.577388426288962364e-03 3.089332282543182373e-01 5.284337326884269714e-02 2.513355575501918793e-02 4.225848987698554993e-02 9.212011843919754028e-02 -1.949454247951507568e-01 1.534695178270339966e-02 5.135525390505790710e-02 5.553869605064392090e-01 -2.536969780921936035e-01 -5.644793435931205750e-02 8.406809717416763306e-02 -5.851223692297935486e-02 1.369164288043975830e-01 -2.023133635520935059e-01 -2.278491258621215820e-01 -1.057179123163223267e-01 -5.029456317424774170e-02 2.581813335418701172e-01 -2.339469492435455322e-01 5.110861361026763916e-02 2.568817734718322754e-01 -1.935165077447891235e-01 1.793722063302993774e-01 9.183739125728607178e-02 -1.713819503784179688e-01 9.879395365715026855e-02 6.059618294239044189e-02
-1.641934663057327271e-01 -4.868241376243531704e-04 1.349605470895767212e-01 -2.011105604469776154e-02 5.405504629015922546e-02 2.713366150856018066e-01 9.727358818054199219e-02 -8.594296127557754517e-02 -3.820146322250366211e-01 -3.590393960475921631e-01 -9.630805812776088715e-03 -1.631759852170944214e-01 1.779766827821731567e-01 7.584101706743240356e-02 -1.124522984027862549e-01 -2.246458269655704498e-02 8.339285850524902344e-02 7.258184999227523804e-02 1.519562453031539917e-01 2.733510918915271759e-02 8.250202238559722900e-02 -3.678208589553833008e-01 3.049521446228027344e-01 -1.543045043945312500e-01 3.097499608993530273e-01 2.198143117129802704e-02 -1.655434370040893555e-01 -4.591742763295769691e-04 -7.138732075691223145e-02 -2.533464431762695312e-01 1.245230659842491150e-01 -7.281314581632614136e-02
7.836017757654190063e-03 -3.912217020988464355e-01 -7.167825847864151001e-02 3.115906193852424622e-02 -3.842686116695404053e-02 1.469487249851226807e-01 -4.046871513128280640e-02 1.288747191429138184e-01 -1.935583800077438354e-01 -3.838355243206024170e-01 -5.403745174407958984e-02 -8.757326006889343262e-02 -8.892542123794555664e-02 -3.202350735664367676e-01 1.699430346488952637e-01 1.497772522270679474e-02 -8.120062202215194702e-02 -2.217772416770458221e-02 -8.655105531215667725e-02 -1.496037393808364868e-01 6.397511065006256104e-02 -4.507606029510498047e-01 7.412054389715194702e-02 1.259926706552505493e-02 9.541302919387817383e-02 7.793939858675003052e-02 -1.203054040670394897e-01 2.342368960380554199e-01 -2.047074139118194580e-01 -1.277851033955812454e-02 2.949074208736419678e-01 -3.264863416552543640e-02
-4.543297365307807922e-02 1.565812379121780396e-01 1.214732229709625244e-01 2.266229502856731415e-02 -4.992222785949707031e-02 1.876991540193557739e-01 -1.345381587743759155e-01 -4.086995869874954224e-02 -2.220655679702758789e-01 -3.242131322622299194e-02 -2.193970084190368652e-01 -2.000273913145065308e-01 1.130477264523506165e-01 2.971799299120903015e-02 -1.337116956710815430e-01 9.740420500747859478e-04 1.402561962604522705e-01 1.194334775209426880e-01 -9.225754998624324799e-03 -8.404247462749481201e-02 4.887396097183227539e-02 -2.018843293190002441e-01 -1.442062761634588242e-02 -4.125900566577911377e-01 -2.610230445861816406e-01 -8.461392670869827271e-02 -6.244993954896926880e-02 3.149686753749847412e-01 -3.692354857921600342e-01 8.608870208263397217e-02 3.075891435146331787e-01 2.432652711868286133e-01
-8.658116683363914490e-03 9.787918627262115479e-02 2.219813019037246704e-01 -7.311790436506271362e-02 -1.033832430839538574e-01 3.414629399776458740e-01 -1.303764432668685913e-01 -1.269501596689224243e-01 -2.040943950414657593e-01 2.423743009567260742e-01 3.741323575377464294e-02 -1.745813526213169098e-02 2.986533641815185547e-01 1.935185119509696960e-02 -4.199894517660140991e-02 -5.210449546575546265e-02 2.137789875268936157e-01 6.959822494536638260e-03 1.941813156008720398e-02 -9.653679281473159790e-02 -1.297007948160171509e-01 -1.882392317056655884e-01 5.927438288927078247e-02 -2.782849073410034180e-01 -2.335136681795120239e-01 1.309417933225631714e-01 -4.188180714845657349e-02 1.005933284759521484e-01 -2.689590156078338623e-01 -3.030459880828857422e-01 2.216603606939315796e-01 3.060341477394104004e-01
1.667626053094863892e-01 7.211849093437194824e-02 -2.687559723854064941e-01 -6.605944037437438965e-02 1.911156475543975830e-01 -1.462923139333724976e-01 -2.700831890106201172e-01 -1.633066534996032715e-01 -8.478756248950958252e-02 -2.896732650697231293e-02 2.627888619899749756e-01 -9.586108475923538208e-02 1.153049916028976440e-01 -2.978454530239105225e-01 1.397811323404312134e-01 1.716322153806686401e-01 2.051125839352607727e-02 -5.281022936105728149e-02 -5.410407111048698425e-02 7.020801305770874023e-02 2.029032856225967407e-01 -1.737529188394546509e-01 1.749723404645919800e-01 -1.114188432693481445e-01 9.175021201372146606e-02 1.729443669319152832e-01 -2.322946786880493164e-01 4.655007123947143555e-01 -2.434272319078445435e-01 2.651466056704521179e-02 -3.419199958443641663e-02 3.479707054793834686e-03
-5.089332815259695053e-03 -2.917107641696929932e-01 -1.826012879610061646e-01 6.185117736458778381e-02 3.266160562634468079e-02 3.096884489059448242e-01 -1.109128072857856750e-01 1.374888420104980469e-01 -1.418898552656173706e-01 -1.864522546529769897e-01 -1.542358547449111938e-01 -1.419633179903030396e-01 3.381803035736083984e-01 -2.074104696512222290e-01 -9.571297466754913330e-02 1.270504444837570190e-01 3.657551482319831848e-02 9.020832180976867676e-02 1.823447793722152710e-01 -3.419590415433049202e-03 2.999818325042724609e-01 -3.703744113445281982e-01 -1.214398909360170364e-02 -6.163439527153968811e-02 2.261197715997695923e-01 1.201688349246978760e-01 -9.482815116643905640e-02 -3.504027053713798523e-02 -1.566531509160995483e-01 -2.882923930883407593e-02 3.042766153812408447e-01 -2.021400630474090576e-02
-1.276486665010452271e-01 -1.074379757046699524e-01 1.904537975788116455e-01 -5.353307817131280899e-03 1.501858681440353394e-01 9.131430834531784058e-02 -1.069958508014678955e-01 1.442358493804931641e-01 -2.583090662956237793e-01 3.598937764763832092e-02 1.796617656946182251e-01 -1.137840747833251953e-01 4.790203571319580078e-01 -8.591227233409881592e-02 -3.297575935721397400e-02 8.320154994726181030e-02 -1.187504976987838745e-01 2.376294732093811035e-01 -4.609906300902366638e-02 -1.640736460685729980e-01 -3.121244311332702637e-01 -3.527367115020751953e-01 2.094068229198455811e-01 -1.941435039043426514e-01 -8.723982423543930054e-02 1.440678834915161133e-01 -1.703563928604125977e-01 1.311997920274734497e-01 1.676952838897705078e-01 4.118867218494415283e-03 -2.456389926373958588e-02 9.096524119377136230e-02
-2.332381717860698700e-02 4.234809428453445435e-02 -2.592476308345794678e-01 -1.284863501787185669e-01 2.409002482891082764e-01 2.274488806724548340e-01 -1.165687516331672668e-01 -1.367932111024856567e-01 -2.562740352004766464e-03 -2.397191524505615234e-01 2.312261313199996948e-01 -1.744759082794189453e-01 1.731513291597366333e-01 -3.910528123378753662e-01 -1.420017629861831665e-01 2.246667891740798950e-01 6.688445806503295898e-02 1.946915239095687866e-01 -7.400061190128326416e-02 -2.499764561653137207e-01 -6.075493618845939636e-02 -7.028817385435104370e-02 1.426667571067810059e-01 -9.625282883644104004e-02 -1.821716874837875366e-01 9.312567859888076782e-02 1.673730760812759399e-01 -5.342709645628929138e-02 -3.280813395977020264e-01 -7.738947868347167969e-02 -1.914270669221878052e-01 7.324581593275070190e-02
-4.908477142453193665e-02 1.783104836940765381e-01 -1.479290276765823364e-01 9.214743971824645996e-02 1.624828130006790161e-01 9.137934446334838867e-02 6.620535999536514282e-02 2.548662126064300537e-01 -2.512661218643188477e-01 -5.710023641586303711e-02 -2.045914679765701294e-01 1.114339157938957214e-01 3.210259377956390381e-01 7.320778071880340576e-02 -5.681221932172775269e-02 1.811413615942001343e-01 1.731246113777160645e-01 -4.800628498196601868e-02 -2.681085467338562012e-02 -4.115900993347167969e-01 1.871270835399627686e-01 -7.290948182344436646e-02 3.047060668468475342e-01 -1.333512067794799805e-01 -1.718705296516418457e-01 -6.263248622417449951e-02 -4.212703555822372437e-02 1.726221591234207153e-01 -2.260045111179351807e-01 -2.230628579854965210e-01 2.027786374092102051e-01 -7.649667561054229736e-02
2.153172194957733154e-01 4.525202512741088867e-02 -7.915134727954864502e-02 -1.152835711836814880e-01 -2.323185801506042480e-01 -7.097152620553970337e-02 -2.096048593521118164e-01 2.994006313383579254e-02 -9.303181618452072144e-02 -9.334166347980499268e-02 -2.059080153703689575e-01 -7.018871838226914406e-04 1.332165449857711792e-01 -2.656275033950805664e-01 -1.357567161321640015e-01 3.134581446647644043e-01 -1.087332442402839661e-01 -2.430302202701568604e-01 -1.791322380304336548e-01 1.341705583035945892e-02 6.893383711576461792e-02 -2.565294802188873291e-01 2.149575203657150269e-01 -2.692911028861999512e-01 -2.666804492473602295e-01 1.816900968551635742e-01 6.152542307972908020e-02 2.055952250957489014e-01 -1.036896407604217529e-01 -1.503611207008361816e-01 2.718666493892669678e-01 -1.163810417056083679e-01
2.211643755435943604e-02 -9.024024009704589844e-03 5.147796869277954102e-02 -1.302700936794281006e-01 1.133881211280822754e-01 7.619560509920120239e-02 -2.626490294933319092e-01 8.826757222414016724e-02 -1.185923814773559570e-01 -1.895519345998764038e-01 2.495137602090835571e-01 -1.513434201478958130e-01 2.178699374198913574e-01 1.008263081312179565e-01 -2.321835756301879883e-01 1.974599361419677734e-01 -1.081445962190628052e-01 -5.601986870169639587e-02 3.481884673237800598e-02 -2.923243045806884766e-01 1.757793426513671875e-01 -4.298199415206909180e-01 -1.361991614103317261e-01 -2.207254618406295776e-01 -3.592228293418884277e-01 -1.144051831215620041e-02 -1.118245571851730347e-01 2.311352640390396118e-02 -1.457614451646804810e-01 -1.478264331817626953e-01 1.675992906093597412e-01 -2.948758751153945923e-02
3.617417812347412109e-02 -2.592119015753269196e-02 5.240611359477043152e-02 1.066889092326164246e-01 1.517182439565658569e-01 2.129774838685989380e-01 -2.628602385520935059e-01 -2.610502950847148895e-02 1.302492246031761169e-02 -3.704203665256500244e-02 -1.309220939874649048e-01 1.554987858980894089e-02 3.748537898063659668e-01 -8.922883868217468262e-02 -6.928228586912155151e-02 -1.216615960001945496e-01 -6.889109313488006592e-02 -7.534896582365036011e-02 -9.630744159221649170e-02 -4.968916065990924835e-03 3.117156401276588440e-02 -6.609132885932922363e-01 3.040984645485877991e-02 -1.730050742626190186e-01 2.653483450412750244e-01 -1.937459707260131836e-01 -2.931356243789196014e-02 7.832513749599456787e-02 -2.144031673669815063e-01 -3.124892897903919220e-02 9.096740931272506714e-02 -1.464609242975711823e-02
-6.741374265402555466e-03 -2.523814141750335693e-01 -1.683096289634704590e-01 1.751169264316558838e-01 2.316780984401702881e-01 2.639594078063964844e-01 -1.084726490080356598e-02 -1.571018397808074951e-01 -5.305303260684013367e-02 7.476532459259033203e-02 1.164568662643432617e-01 -1.133460849523544312e-01 1.168422326445579529e-01 -8.411046117544174194e-02 4.434181377291679382e-02 1.943840980529785156e-01 3.553721904754638672e-01 -1.321838647127151489e-01 -9.181883931159973145e-02 -1.677405536174774170e-01 1.463349536061286926e-02 -2.804122865200042725e-01 4.323296248912811279e-01 -1.928843744099140167e-02 -3.069801032543182373e-01 -1.544742733240127563e-01 -3.863124549388885498e-02 -1.548680365085601807e-01 -8.293937891721725464e-02 1.726349443197250366e-01 4.738238081336021423e-02 -6.975689530372619629e-02
-5.803172290325164795e-02 1.655110120773315430e-01 -1.998910158872604370e-01 -2.703297138214111328e-02 -2.767486572265625000e-01 2.997089922428131104e-01 -5.762339383363723755e-02 1.103769168257713318e-01 3.207768127322196960e-02 5.097692087292671204e-02 -5.218752846121788025e-02 -2.201570421457290649e-01 -1.237709727138280869e-02 -2.387162297964096069e-01 1.012863516807556152e-01 3.032805025577545166e-01 1.774069517850875854e-01 4.419495910406112671e-02 -2.077352106571197510e-01 -2.900819480419158936e-02 4.558671638369560242e-02 -2.457961440086364746e-01 1.645205169916152954e-01 -2.856124341487884521e-01 -3.331803977489471436e-01 2.080626599490642548e-02 -1.526841074228286743e-01 8.803155273199081421e-02 -1.256425827741622925e-01 -2.147968858480453491e-01 2.754459381103515625e-01 5.983370542526245117e-02
4.882651567459106445e-02 7.626683264970779419e-02 1.088519953191280365e-02 1.171363964676856995e-01 2.250060997903347015e-02 3.253239691257476807e-01 -9.044385701417922974e-02 1.218291297554969788e-01 -3.914604485034942627e-01 -2.401276975870132446e-01 -3.171928599476814270e-02 -3.623020369559526443e-03 2.032041698694229126e-01 -1.840686649084091187e-01 8.296976238489151001e-02 -5.161724053323268890e-03 2.288721352815628052e-01 -1.176679208874702454e-01 -3.693782538175582886e-02 -4.989861845970153809e-01 -2.654730342328548431e-02 -2.713191136717796326e-02 2.068289667367935181e-01 5.276327580213546753e-02 -2.314234077930450439e-01 -8.821061998605728149e-02 -1.343088746070861816e-01 2.298270314931869507e-01 -6.660928577184677124e-02 -1.082028821110725403e-01 -2.240319550037384033e-02 -2.053364217281341553e-01
-7.970857620239257812e-02 2.365993894636631012e-02 1.320506930351257324e-01 -1.362762451171875000e-01 1.182907745242118835e-01 2.008558437228202820e-02 -2.496877908706665039e-01 1.316851228475570679e-01 -4.047627449035644531e-01 1.190300956368446350e-01 -1.928288489580154419e-01 -4.062001034617424011e-02 -6.986979395151138306e-02 -1.336554288864135742e-01 2.490426898002624512e-01 1.767372786998748779e-01 1.286753863096237183e-01 -1.178434789180755615e-01 8.132609655149281025e-04 3.221601247787475586e-02 8.767116069793701172e-02 -3.484555780887603760e-01 3.684202209115028381e-02 -2.371493130922317505e-01 -1.601407825946807861e-01 -1.684888005256652832e-01 -2.291086912155151367e-01 -8.166669309139251709e-02 -1.103533878922462463e-01 -3.763793408870697021e-01 2.056128680706024170e-01 -5.159463360905647278e-02
-4.636710509657859802e-02 4.678354784846305847e-02 2.314443439245223999e-01 -1.431795805692672729e-01 2.844551205635070801e-01 6.820115447044372559e-02 -1.957322470843791962e-02 6.990083307027816772e-02 -2.703589498996734619e-01 2.349246740341186523e-01 3.064914047718048096e-01 -3.776062652468681335e-02 4.854048788547515869e-01 4.728214815258979797e-02 -1.108073256909847260e-02 2.414380460977554321e-01 -9.558231383562088013e-02 -6.949429959058761597e-02 -1.837123483419418335e-01 -1.109757274389266968e-01 -1.261471956968307495e-01 -3.669629395008087158e-01 5.726042762398719788e-02 -3.277491405606269836e-02 -7.680116593837738037e-02 1.640142500400543213e-01 -1.755162477493286133e-01 1.630945056676864624e-01 3.868150338530540466e-02 -4.731474816799163818e-02 3.931662067770957947e-02 1.998769678175449371e-02
3.233395516872406006e-01 -7.044155895709991455e-02 -2.025927156209945679e-01 -2.409838885068893433e-01 1.460183691233396530e-02 -4.064055159687995911e-02 5.745330452919006348e-02 -1.726575493812561035e-01 -1.102128475904464722e-01 -1.922259926795959473e-01 1.977555751800537109e-01 -1.758992671966552734e-01 1.705216616392135620e-01 -2.702834904193878174e-01 -1.046264246106147766e-01 1.833293437957763672e-01 1.156083270907402039e-01 4.038596153259277344e-02 1.299245469272136688e-02 1.433498710393905640e-01 1.750136911869049072e-01 -2.932474911212921143e-01 2.942333519458770752e-01 1.688185632228851318e-01 -4.022613540291786194e-02 -6.797407567501068115e-02 -1.996451467275619507e-01 3.508636653423309326e-01 -1.771106570959091187e-01 1.536116236820816994e-03 1.601566188037395477e-02 -1.494092494249343872e-01
1.378348171710968018e-01 1.303030699491500854e-01 -2.318535596132278442e-01 -8.769243955612182617e-03 -6.722980737686157227e-02 2.264575660228729248e-02 2.595040947198867798e-02 -2.657163143157958984e-02 1.247816085815429688e-01 -6.365112215280532837e-02 -9.889348596334457397e-02 6.909469515085220337e-02 1.311910152435302734e-01 -3.170539736747741699e-01 -1.739860177040100098e-01 2.059696763753890991e-01 3.067248165607452393e-01 9.407736361026763916e-02 -2.255214303731918335e-01 -1.946309208869934082e-02 2.022550404071807861e-01 -3.642085790634155273e-01 4.434695839881896973e-02 -3.660826981067657471e-01 -2.260180115699768066e-01 1.997371762990951538e-01 -6.791224330663681030e-02 4.926574602723121643e-02 -2.070505172014236450e-01 -2.831245027482509613e-02 2.408580332994461060e-01 1.255490481853485107e-01
-1.027075275778770447e-01 1.970987021923065186e-02 4.225323349237442017e-02 6.071634963154792786e-02 -7.119142264127731323e-02 1.511019170284271240e-01 -1.339251995086669922e-01 3.558247908949851990e-02 -1.942123621702194214e-01 -2.866446971893310547e-01 3.867250084877014160e-01 -1.711012125015258789e-01 3.498531877994537354e-02 2.842708490788936615e-02 -1.447655707597732544e-01 1.209148168563842773e-01 6.368256360292434692e-02 -4.108551517128944397e-02 7.995596155524253845e-03 -2.740082740783691406e-01 -3.739009052515029907e-02 -3.780918121337890625e-01 -9.797827899456024170e-02 -1.516200453042984009e-01 -4.993916749954223633e-01 5.079451203346252441e-02 -6.849287450313568115e-02 3.513988849590532482e-05 -1.696739047765731812e-01 -1.895070523023605347e-01 1.343652755022048950e-01 5.400510132312774658e-02
[truncated: 3,277,360 more chars]
