# Supplementary material for: The Language of Innovation
Source: PLoS One. 2020 Apr 30;15(4):e0230107. doi: 10.1371/journal.pone.0230107 (PMC7194493; doi:10.1371/journal.pone.0230107)
Supplement: S20 File — (GZ) [file pone.0230107.s020.tar.gz › 1998-2002/V2Run_20_VS_4500_embeddings1998-2002ED32.txt]

8.857774734497070312e-02 -1.364369243383407593e-01 1.131541505455970764e-01 -2.837961614131927490e-01 -4.118642304092645645e-03 6.677713990211486816e-02 -1.367569565773010254e-01 -7.884652912616729736e-02 -9.445077925920486450e-02 1.349606066942214966e-01 5.324326083064079285e-02 -1.289975643157958984e-01 7.048020511865615845e-02 1.004110723733901978e-01 -1.541020274162292480e-01 -1.384496390819549561e-01 3.725668787956237793e-01 5.290081724524497986e-02 -1.480227261781692505e-01 -7.972157746553421021e-02 9.802210330963134766e-02 -3.334161341190338135e-01 1.446425355970859528e-02 -2.595598697662353516e-01 6.873414665460586548e-02 -1.311357319355010986e-01 -2.733830213546752930e-01 7.536643743515014648e-02 2.882888615131378174e-01 2.114358358085155487e-02 1.498173326253890991e-01 -4.238573908805847168e-01
1.274592876434326172e-01 -1.354753971099853516e-02 -4.445334523916244507e-02 2.125071287155151367e-01 -1.503446046262979507e-02 5.144163966178894043e-02 -2.673104405403137207e-01 -7.618418335914611816e-02 -4.867862537503242493e-02 -1.686153709888458252e-01 1.143836006522178650e-01 -2.693626582622528076e-01 1.685647070407867432e-01 9.711552411317825317e-02 1.240878403186798096e-01 3.644415736198425293e-02 3.360118567943572998e-01 1.773333996534347534e-01 8.272799849510192871e-02 2.517494261264801025e-01 -2.847947180271148682e-01 -1.757743805646896362e-01 1.158814132213592529e-02 -2.127347588539123535e-01 2.176028676331043243e-02 -1.035203263163566589e-01 -5.472857877612113953e-02 -1.436451673507690430e-01 4.850461184978485107e-01 1.053404062986373901e-01 -1.443477869033813477e-01 -1.063131168484687805e-01
1.386459767818450928e-01 2.509128451347351074e-01 -8.658472448587417603e-02 2.767116427421569824e-01 -1.065596342086791992e-01 2.782629728317260742e-01 1.305034756660461426e-01 -1.372089087963104248e-01 -1.163881793618202209e-01 5.557475239038467407e-02 -4.347266629338264465e-03 -2.213706225156784058e-01 1.157702207565307617e-01 7.191082090139389038e-02 -8.965201675891876221e-02 1.631113588809967041e-01 2.718069255352020264e-01 -3.008977472782135010e-01 2.411228232085704803e-02 -3.494702279567718506e-02 -8.896750211715698242e-02 -4.569692909717559814e-01 4.830313846468925476e-02 -7.415988296270370483e-02 1.343899667263031006e-01 -5.474659055471420288e-02 -2.100249677896499634e-01 3.349392861127853394e-02 2.971370816230773926e-01 -1.855881214141845703e-01 5.623624473810195923e-02 -8.520305156707763672e-02
1.376472115516662598e-01 -3.606994748115539551e-01 -1.455165445804595947e-01 -9.016799181699752808e-02 -6.823876500129699707e-02 2.114093899726867676e-01 -7.156790047883987427e-02 -1.009506359696388245e-01 1.432798951864242554e-01 -9.172628819942474365e-02 -7.438013702630996704e-02 -4.047674313187599182e-02 -5.622783303260803223e-02 9.415099024772644043e-02 -1.449273433536291122e-02 8.656720817089080811e-02 5.892907977104187012e-01 6.093015521764755249e-02 -1.028967574238777161e-01 -1.546850204467773438e-01 -3.807464987039566040e-02 -1.967815458774566650e-01 -2.563614249229431152e-01 -2.339915335178375244e-01 -1.585197299718856812e-01 2.075831145048141479e-01 -1.084267497062683105e-01 8.944831788539886475e-02 2.462268173694610596e-01 -1.806959323585033417e-02 1.571727171540260315e-02 7.630098611116409302e-02
-1.596588045358657837e-01 8.423491567373275757e-02 -1.739379465579986572e-01 1.575356163084506989e-02 -7.619154453277587891e-02 9.214808791875839233e-02 -2.520119547843933105e-01 -5.161207169294357300e-02 -6.793078035116195679e-03 2.359831780195236206e-01 7.216759771108627319e-02 1.257768124341964722e-01 2.594869732856750488e-01 -1.535935252904891968e-01 2.837083041667938232e-01 -4.235237836837768555e-03 4.062415957450866699e-01 -2.307537347078323364e-01 -7.690869271755218506e-02 -6.191228702664375305e-02 -3.203974664211273193e-02 -3.226658403873443604e-01 3.502627089619636536e-02 -1.778015047311782837e-01 2.002125792205333710e-02 2.179149072617292404e-03 -2.430160641670227051e-01 -5.560869723558425903e-02 1.994335353374481201e-01 -2.166170626878738403e-02 2.374637573957443237e-01 -2.881865501403808594e-01
1.988915503025054932e-01 2.795917093753814697e-01 2.914669178426265717e-02 3.976646438241004944e-02 -2.592911720275878906e-01 -2.987154573202133179e-02 -1.120550855994224548e-01 -2.069807797670364380e-01 1.484471261501312256e-01 1.181001812219619751e-01 8.502825349569320679e-02 1.831226050853729248e-01 1.258341073989868164e-01 1.022045984864234924e-01 8.091917634010314941e-02 7.623036205768585205e-02 3.663358688354492188e-01 -1.940895244479179382e-02 8.376864343881607056e-02 -1.231338307261466980e-01 -8.975185453891754150e-02 -4.094468355178833008e-01 1.015903241932392120e-02 4.466079548001289368e-02 1.413849741220474243e-01 5.114955827593803406e-02 -1.261458098888397217e-01 1.378889232873916626e-01 4.760909080505371094e-01 -1.241303011775016785e-01 4.616831988096237183e-02 -6.811095029115676880e-02
1.969000399112701416e-01 -9.900337457656860352e-02 -7.289066910743713379e-02 7.223214209079742432e-02 7.485713064670562744e-02 3.337986469268798828e-01 -9.489445388317108154e-02 -7.612475752830505371e-02 2.438699454069137573e-01 8.212660998106002808e-02 -8.643677830696105957e-02 9.436528384685516357e-02 1.164960339665412903e-01 1.673283427953720093e-01 3.458014726638793945e-01 9.522759914398193359e-02 3.668377697467803955e-01 -2.784530222415924072e-01 1.266571134328842163e-01 -1.614523828029632568e-01 1.155176013708114624e-01 -3.495868444442749023e-01 6.401730328798294067e-02 -1.675152629613876343e-01 -4.680509213358163834e-03 -6.699553132057189941e-02 -1.567237377166748047e-01 -8.083648979663848877e-02 2.512434422969818115e-01 -1.287306398153305054e-01 1.335045099258422852e-01 -3.474871441721916199e-02
9.115882217884063721e-02 1.960255056619644165e-01 9.688185900449752808e-02 -1.939537189900875092e-02 -1.885823756456375122e-01 -7.800673600286245346e-03 1.197978630661964417e-01 2.254451662302017212e-01 2.112517356872558594e-01 1.214542090892791748e-01 1.201487928628921509e-01 -3.631566837430000305e-02 2.023622989654541016e-01 -1.318967808037996292e-02 1.710447371006011963e-01 -8.653630316257476807e-02 3.114093542098999023e-01 -1.094985827803611755e-01 -4.409846384078264236e-03 -1.873751133680343628e-01 1.601095944643020630e-01 -4.255782067775726318e-01 6.213763356208801270e-02 -2.305934876203536987e-01 -1.300205290317535400e-01 -8.569316565990447998e-02 -2.273003756999969482e-01 -7.068663090467453003e-02 3.522372245788574219e-01 -4.724658280611038208e-02 1.419547200202941895e-01 -2.333500981330871582e-01
2.714642584323883057e-01 -1.032942309975624084e-01 5.549240857362747192e-02 1.403916180133819580e-01 -2.171338349580764771e-01 1.142327208071947098e-02 7.605400681495666504e-02 -1.597325950860977173e-01 8.657637238502502441e-02 1.213648691773414612e-01 2.064954191446304321e-01 9.470070898532867432e-02 4.425081238150596619e-02 1.594880521297454834e-01 -3.247475624084472656e-02 9.563456475734710693e-02 4.587675929069519043e-01 -1.996985971927642822e-01 -1.374672055244445801e-01 3.259156271815299988e-02 -9.446260333061218262e-02 -3.320887982845306396e-01 4.052136093378067017e-02 -2.839122414588928223e-01 3.010044991970062256e-01 1.212349161505699158e-01 -1.218094155192375183e-01 -5.959337949752807617e-02 1.797668337821960449e-01 1.053359135985374451e-01 1.626747548580169678e-01 -1.936931908130645752e-01
-4.955806769430637360e-03 -9.178351610898971558e-02 -8.758144080638885498e-02 1.924295327626168728e-03 -1.421587318181991577e-01 1.346860229969024658e-01 -1.417613625526428223e-01 1.533495634794235229e-01 -1.630022563040256500e-02 -1.800393462181091309e-01 -1.456259004771709442e-02 -4.618374630808830261e-02 1.908910721540451050e-01 -3.654354810714721680e-02 4.960435628890991211e-02 -1.250581233762204647e-03 4.987865388393402100e-01 -2.580861151218414307e-01 3.617993891239166260e-01 -5.631740018725395203e-02 -9.933582693338394165e-02 -3.028379082679748535e-01 -3.538890182971954346e-02 -1.244549825787544250e-01 2.004277110099792480e-01 -4.491523653268814087e-02 -2.350968122482299805e-01 -8.169335871934890747e-02 2.005582153797149658e-01 6.257716566324234009e-02 -3.196624517440795898e-01 9.170696139335632324e-02
-5.003019422292709351e-02 -6.498997658491134644e-02 -1.390531361103057861e-01 -1.018419414758682251e-01 3.631066158413887024e-02 1.774022430181503296e-01 -1.497731357812881470e-01 2.063426654785871506e-03 -2.101367898285388947e-02 5.236805230379104614e-02 7.119840383529663086e-02 -2.310155183076858521e-01 -1.571055501699447632e-01 1.615650802850723267e-01 1.577677205204963684e-02 -6.749043613672256470e-02 3.577470779418945312e-01 -1.841729879379272461e-01 -2.822189033031463623e-01 4.861744120717048645e-02 3.580058366060256958e-02 -2.273867875337600708e-01 -9.218920767307281494e-02 -8.838248252868652344e-02 -2.955193221569061279e-01 5.882978811860084534e-02 -2.254008501768112183e-01 2.132857143878936768e-01 3.688476383686065674e-01 -2.448885291814804077e-01 2.569280862808227539e-01 1.697002947330474854e-01
2.705607116222381592e-01 4.956307262182235718e-02 1.434109508991241455e-01 2.799438871443271637e-02 -1.449386179447174072e-01 2.252983450889587402e-01 2.947646193206310272e-02 1.052545499987900257e-03 1.426943987607955933e-01 6.243673712015151978e-02 -1.284528523683547974e-01 -9.440679848194122314e-02 1.838739216327667236e-01 -3.319463133811950684e-02 2.793925702571868896e-01 -5.851872265338897705e-02 4.723171591758728027e-01 -1.337904632091522217e-01 -8.793437480926513672e-02 3.575610369443893433e-02 -1.528939157724380493e-01 -2.207237482070922852e-01 8.144239336252212524e-02 -1.196837052702903748e-01 9.467798471450805664e-02 1.080734804272651672e-01 -6.361024826765060425e-02 -1.198765169829130173e-02 4.650860130786895752e-01 -1.823648065328598022e-01 1.898057162761688232e-01 -1.039988324046134949e-01
7.032579183578491211e-02 -1.856016367673873901e-02 6.604751106351613998e-03 -1.274047493934631348e-01 -2.667224705219268799e-01 3.651116490364074707e-01 1.434399187564849854e-01 -4.907999560236930847e-02 2.255442589521408081e-01 8.939266949892044067e-02 1.001533493399620056e-01 -3.209486231207847595e-02 7.614997029304504395e-02 -6.847013533115386963e-02 -7.976881414651870728e-02 1.327981352806091309e-01 3.891973495483398438e-01 -1.973902136087417603e-01 -5.029847100377082825e-02 -7.321717590093612671e-02 -1.388649344444274902e-01 -3.921066522598266602e-01 4.510161280632019043e-02 -1.959210187196731567e-01 1.766360998153686523e-01 -2.876058518886566162e-01 -1.135736797004938126e-02 -1.640543527901172638e-02 2.177143990993499756e-01 -2.021949291229248047e-01 1.792817264795303345e-01 8.791317231953144073e-03
2.279774248600006104e-01 1.746314316987991333e-01 -1.148699373006820679e-01 1.053986847400665283e-01 -2.929525971412658691e-01 -1.171548385173082352e-02 -2.202266454696655273e-01 3.571064025163650513e-02 2.544636428356170654e-01 -2.415035963058471680e-01 -2.005245909094810486e-02 9.668147191405296326e-03 7.103629410266876221e-02 1.187708824872970581e-01 -1.280103921890258789e-01 3.361117839813232422e-02 3.806482553482055664e-01 -1.098764538764953613e-01 1.141316145658493042e-01 5.991193652153015137e-02 -2.736107110977172852e-01 -2.155830860137939453e-01 -2.645247280597686768e-01 -1.159657686948776245e-01 7.699139416217803955e-02 -3.009615838527679443e-01 -2.473167628049850464e-01 -1.380730979144573212e-02 1.684481054544448853e-01 -1.507948487997055054e-01 9.054566919803619385e-02 4.167044162750244141e-02
2.281313538551330566e-01 -1.685974895954132080e-01 1.186023056507110596e-01 3.735336661338806152e-02 -1.959861069917678833e-02 -1.414674967527389526e-01 -6.385836750268936157e-02 1.101614385843276978e-01 8.696681819856166840e-03 -7.850567251443862915e-02 -2.797127366065979004e-01 -2.517394721508026123e-02 8.253517746925354004e-02 7.451256364583969116e-02 2.248503267765045166e-02 2.674535848200321198e-02 2.232263833284378052e-01 6.717620044946670532e-02 1.279449611902236938e-01 -1.659029573202133179e-01 -2.525802850723266602e-01 -1.608649641275405884e-01 -5.633833818137645721e-03 2.966777049005031586e-02 9.010069817304611206e-02 -1.417894214391708374e-01 -5.189394950866699219e-01 -1.773410141468048096e-01 4.932320117950439453e-01 -5.276211071759462357e-03 -8.592429757118225098e-02 1.673478074371814728e-02
9.800741076469421387e-02 3.935427591204643250e-02 -1.066080182790756226e-01 -3.219823166728019714e-02 -8.808276802301406860e-02 1.694296449422836304e-01 -3.139933049678802490e-01 1.046276316046714783e-01 -8.518181741237640381e-03 -8.672889322042465210e-03 2.266515940427780151e-01 -6.944117695093154907e-02 5.613547563552856445e-02 1.204648613929748535e-01 -1.742713898420333862e-01 -2.884480543434619904e-02 3.559034764766693115e-01 -1.340074688196182251e-01 -2.781118154525756836e-01 7.601786404848098755e-02 -6.963964551687240601e-02 -3.679605200886726379e-02 -4.561147093772888184e-02 -3.322420120239257812e-01 -3.527461886405944824e-01 1.387750031426548958e-03 -3.303238451480865479e-01 -7.240960747003555298e-02 1.398189812898635864e-01 -1.102437302470207214e-01 3.288484811782836914e-01 1.347491610795259476e-02
1.222009509801864624e-01 6.833375990390777588e-02 -1.184634342789649963e-01 7.455315440893173218e-02 -2.387190014123916626e-01 -9.195058792829513550e-02 -2.010467052459716797e-01 -1.441178321838378906e-01 1.626516729593276978e-01 1.018084213137626648e-01 -4.922127723693847656e-02 -6.957087665796279907e-02 5.817374959588050842e-02 -2.347003668546676636e-03 4.018363058567047119e-01 9.452007710933685303e-02 3.604747056961059570e-01 -1.470201462507247925e-01 -1.461435407400131226e-01 -3.160831704735755920e-02 2.314008399844169617e-02 -2.851742506027221680e-01 5.075895786285400391e-02 -1.790130585432052612e-01 8.460481464862823486e-02 -9.225109964609146118e-02 -9.403350204229354858e-02 1.059053093194961548e-01 1.802968978881835938e-01 -2.811301052570343018e-01 2.457346320152282715e-01 -3.438687920570373535e-01
4.220401495695114136e-02 8.171713352203369141e-02 -1.194711029529571533e-02 1.347966343164443970e-01 -1.684379875659942627e-01 9.833623468875885010e-02 -1.035787016153335571e-01 -7.947792112827301025e-02 6.129479780793190002e-02 3.321702778339385986e-01 8.322652429342269897e-02 -4.943584278225898743e-02 -2.183879911899566650e-02 -1.074957922101020813e-01 2.224751263856887817e-01 -7.860866189002990723e-02 4.343990981578826904e-01 -1.255154162645339966e-01 -1.750330906361341476e-03 -1.541323065757751465e-01 -9.595127403736114502e-02 -2.723582386970520020e-01 -9.868615865707397461e-02 -2.363730967044830322e-01 -8.033396303653717041e-02 4.754336178302764893e-02 -1.773781031370162964e-01 -5.984164401888847351e-02 2.415878027677536011e-01 -3.919297158718109131e-01 1.172970160841941833e-01 -2.833138704299926758e-01
2.964080274105072021e-01 -4.199262335896492004e-02 1.698975563049316406e-01 -2.751217186450958252e-01 -1.959070712327957153e-01 1.481334120035171509e-01 -1.839222013950347900e-01 -1.371244639158248901e-01 -1.552625000476837158e-02 -2.114613540470600128e-02 -2.238061577081680298e-01 8.903684467077255249e-02 -1.020174026489257812e-01 2.595916092395782471e-01 -2.486830204725265503e-02 -5.916938185691833496e-02 1.581894457340240479e-01 5.203564651310443878e-03 -9.779719263315200806e-02 3.228366971015930176e-01 -1.627956330776214600e-01 -3.118650019168853760e-01 1.951346397399902344e-01 -1.631102263927459717e-01 1.618402153253555298e-01 1.931768953800201416e-01 -1.809415221214294434e-01 -2.336803227663040161e-01 2.591327428817749023e-01 8.238971978425979614e-02 -1.197269465774297714e-02 -5.290697794407606125e-03
2.663127779960632324e-01 -1.222929568029940128e-03 -4.190887510776519775e-02 -2.938866987824440002e-02 2.654945291578769684e-02 3.190167844295501709e-01 -1.049423664808273315e-01 -1.251916736364364624e-01 3.865436092019081116e-02 1.382605731487274170e-01 -7.893697917461395264e-02 8.912193030118942261e-02 2.224737554788589478e-01 -4.036832973361015320e-02 1.468808948993682861e-01 -1.673191189765930176e-01 3.912236094474792480e-01 -9.867469966411590576e-02 5.881191790103912354e-02 2.260042168200016022e-02 -9.047292172908782959e-02 -3.971832990646362305e-01 1.377924531698226929e-01 -3.216285109519958496e-01 6.431940477341413498e-03 1.453254558145999908e-02 -1.705542504787445068e-01 8.113653957843780518e-02 1.821472793817520142e-01 -1.442226916551589966e-01 2.764757275581359863e-01 -2.008499503135681152e-01
3.452567458152770996e-01 1.155572384595870972e-01 8.415769785642623901e-02 -4.347959533333778381e-02 -2.538304626941680908e-01 2.114433348178863525e-01 -1.548008173704147339e-01 -1.707439683377742767e-02 1.461537480354309082e-01 2.112723290920257568e-01 1.777761876583099365e-01 1.311833411455154419e-01 2.129913121461868286e-01 1.039032265543937683e-01 1.989797800779342651e-01 7.612285669893026352e-03 3.499905765056610107e-01 -1.045507788658142090e-01 -1.091921888291835785e-02 -6.437504291534423828e-02 -1.206656172871589661e-01 -3.107211291790008545e-01 1.377235203981399536e-01 -1.693403869867324829e-01 3.569630905985832214e-02 -2.476596459746360779e-02 -2.634595632553100586e-01 5.881625786423683167e-02 2.454617470502853394e-01 -1.965023875236511230e-01 -4.262972995638847351e-02 -2.063410133123397827e-01
2.810415625572204590e-02 -7.219025492668151855e-02 -2.054332196712493896e-01 -2.410354912281036377e-01 -5.222145840525627136e-02 1.679947078227996826e-01 2.105153910815715790e-02 1.262681484222412109e-01 2.855772338807582855e-02 -1.648171059787273407e-02 -3.170901909470558167e-02 -1.360870301723480225e-01 -1.879530549049377441e-01 2.201470173895359039e-02 -3.064498864114284515e-02 -9.359344840049743652e-02 4.435023665428161621e-01 -8.765161782503128052e-02 -1.331953853368759155e-01 -1.990830898284912109e-01 1.059890761971473694e-01 -2.697401940822601318e-01 -2.843755781650543213e-01 -3.011974096298217773e-01 -1.445615589618682861e-01 -5.854010581970214844e-03 -2.737624645233154297e-01 4.173498228192329407e-02 1.898656040430068970e-01 -5.305258184671401978e-02 3.555474281311035156e-01 2.634568139910697937e-03
-1.850636303424835205e-02 -2.310595363378524780e-01 -4.887359216809272766e-02 -2.377602905035018921e-01 3.206886816769838333e-03 -5.356935784220695496e-03 -4.646226763725280762e-02 -1.161868125200271606e-01 1.122553199529647827e-01 7.211319357156753540e-02 1.008592396974563599e-01 -1.133023723959922791e-01 -1.005971804261207581e-01 -2.622880786657333374e-02 -1.321092098951339722e-01 6.705987453460693359e-02 5.236553549766540527e-01 5.283123627305030823e-02 -8.605431020259857178e-02 -1.337125748395919800e-01 8.487112075090408325e-02 -2.809070944786071777e-01 -2.002410590648651123e-02 -2.234731167554855347e-01 -3.550653159618377686e-01 5.028768791817128658e-04 -2.913894057273864746e-01 2.317888736724853516e-01 2.304372042417526245e-01 1.755304448306560516e-02 2.018149495124816895e-01 2.227814309298992157e-02
1.566970646381378174e-01 1.421544551849365234e-01 -1.396948099136352539e-01 -8.250687271356582642e-02 -1.205095648765563965e-01 2.104607410728931427e-02 4.653577134013175964e-02 -7.617993652820587158e-02 1.130306273698806763e-01 -5.729753896594047546e-02 4.159836843609809875e-02 -8.609428256750106812e-02 1.398612856864929199e-01 1.029554829001426697e-01 -2.631785571575164795e-01 -2.108285129070281982e-01 3.029639422893524170e-01 1.058151125907897949e-01 -1.212375611066818237e-01 -6.147276982665061951e-02 -2.213693708181381226e-01 -2.303243130445480347e-01 -1.074741408228874207e-01 -9.458437561988830566e-02 5.308738350868225098e-02 -4.003199338912963867e-01 -4.336723089218139648e-01 6.280955672264099121e-02 3.144879639148712158e-01 -1.405732780694961548e-01 -1.383443623781204224e-01 1.338846050202846527e-03
1.560145467519760132e-01 2.806590199470520020e-01 -6.271474063396453857e-02 -7.328873127698898315e-02 1.692807972431182861e-01 1.320061367005109787e-02 -3.726689890027046204e-02 -8.203401416540145874e-02 2.480685561895370483e-01 1.291698515415191650e-01 -9.822465479373931885e-02 -5.046018585562705994e-02 1.052878275513648987e-01 1.813229024410247803e-01 8.388024568557739258e-02 9.191495180130004883e-02 4.049591124057769775e-01 -3.914107382297515869e-01 -1.481103245168924332e-02 -1.236985102295875549e-01 -2.051737010478973389e-01 -3.014332056045532227e-01 2.731338739395141602e-01 3.487924113869667053e-02 -2.048994228243827820e-02 7.686115801334381104e-02 -1.426859050989151001e-01 -1.446730829775333405e-02 9.367971867322921753e-02 -3.173642158508300781e-01 1.487079858779907227e-01 2.782226726412773132e-02
1.087690368294715881e-01 1.188862174749374390e-01 3.469312191009521484e-02 -1.811305992305278778e-04 -2.669903934001922607e-01 1.238863263279199600e-02 -1.103607416152954102e-01 -2.060131281614303589e-01 2.516720257699489594e-02 4.129584506154060364e-02 -4.160895571112632751e-02 -1.564592123031616211e-01 -9.790882468223571777e-02 4.194081425666809082e-01 1.742384284734725952e-01 1.335138976573944092e-01 2.023358047008514404e-01 -1.535092741250991821e-01 -7.079062610864639282e-02 9.276650100946426392e-02 1.848746240139007568e-01 -1.954507827758789062e-01 9.269311279058456421e-02 -1.253209859132766724e-01 2.695508301258087158e-01 -5.264285206794738770e-02 -3.574880361557006836e-01 -2.669791281223297119e-01 2.831973433494567871e-01 1.068842411041259766e-01 -1.852112859487533569e-01 9.653002023696899414e-02
2.216761261224746704e-01 -1.881491392850875854e-02 2.902706861495971680e-01 3.110164031386375427e-02 -2.344559878110885620e-01 1.687557548284530640e-01 -1.880275607109069824e-01 -2.391749769449234009e-01 5.417231842875480652e-02 1.158443000167608261e-02 5.840930156409740448e-03 -2.998182782903313637e-03 2.562806308269500732e-01 1.691294759511947632e-01 1.274097859859466553e-01 -1.997555233538150787e-02 3.492066264152526855e-01 -1.770221889019012451e-01 1.034401450306177139e-02 -6.148315221071243286e-02 -4.343284294009208679e-02 -2.587867379188537598e-01 -7.440439611673355103e-02 -2.893665134906768799e-01 2.396836131811141968e-02 -1.826003044843673706e-01 -2.126139402389526367e-01 -3.650854900479316711e-02 1.754186004400253296e-01 -2.438209503889083862e-01 6.787519901990890503e-02 -2.909773886203765869e-01
3.946674168109893799e-01 -6.797992438077926636e-02 -1.355687677860260010e-01 4.268704727292060852e-02 6.081019528210163116e-03 -2.192451208829879761e-01 -2.556054294109344482e-01 7.297030091285705566e-02 8.554950356483459473e-02 -1.172238364815711975e-01 -6.176939979195594788e-02 -1.481260359287261963e-01 -3.949576243758201599e-02 1.007943600416183472e-01 1.600017547607421875e-01 -3.888002410531044006e-02 3.940117061138153076e-01 -7.155540585517883301e-02 1.181221473962068558e-02 4.030569642782211304e-02 -4.734888374805450439e-01 -2.081222385168075562e-01 6.876263022422790527e-02 -1.172913424670696259e-02 3.186188638210296631e-03 -1.276087313890457153e-01 -6.674104183912277222e-02 -3.387995809316635132e-02 3.623286485671997070e-01 -6.112815067172050476e-02 1.754522696137428284e-02 1.525709629058837891e-01
-8.300054818391799927e-02 -2.245699800550937653e-02 -4.510716721415519714e-02 -1.735639572143554688e-01 1.469306349754333496e-01 -3.935939073562622070e-02 -7.105136662721633911e-02 2.647302672266960144e-02 6.338422745466232300e-02 -2.095644304063171148e-04 -2.162076979875564575e-01 -2.699813842773437500e-01 -1.480541974306106567e-01 -1.433880254626274109e-02 -6.371503323316574097e-02 3.950450718402862549e-01 4.559059143066406250e-01 -2.375524258241057396e-03 2.659100666642189026e-02 2.689528092741966248e-02 1.600919365882873535e-01 -2.141448110342025757e-01 -2.305034250020980835e-01 -1.283144503831863403e-01 -1.774674355983734131e-01 1.608782112598419189e-01 -2.155906707048416138e-01 -2.740342915058135986e-01 2.861939072608947754e-01 -2.882822975516319275e-02 -7.492695748805999756e-02 -8.937977999448776245e-02
2.558597326278686523e-01 -6.787242740392684937e-02 -1.689292192459106445e-01 -8.027944713830947876e-02 -1.197295710444450378e-01 2.000853866338729858e-01 2.640443481504917145e-02 -3.500664979219436646e-02 2.742307782173156738e-01 2.761474847793579102e-01 4.219617322087287903e-02 -7.314192503690719604e-02 2.552075386047363281e-01 1.093020141124725342e-01 -1.990111544728279114e-02 -1.870544403791427612e-01 4.972652792930603027e-01 -4.932305589318275452e-02 1.325182616710662842e-01 -2.606708370149135590e-02 1.136691048741340637e-01 -2.370927035808563232e-01 2.167125344276428223e-01 6.120404601097106934e-02 3.446276485919952393e-02 -1.704780459403991699e-01 -1.141302809119224548e-01 -1.058264598250389099e-01 1.813272237777709961e-01 -1.409351378679275513e-01 2.671446204185485840e-01 -3.504023700952529907e-02
1.029002591967582703e-01 2.368819564580917358e-01 -4.909525439143180847e-02 1.724256202578544617e-02 -2.108242809772491455e-01 -1.757948100566864014e-02 -1.116821691393852234e-01 -7.473865151405334473e-02 -6.892007589340209961e-02 9.406876564025878906e-02 1.510085314512252808e-01 2.075660042464733124e-02 -3.052434697747230530e-02 -1.569552570581436157e-01 -4.231410473585128784e-02 6.447761505842208862e-02 4.514468908309936523e-01 -7.282336801290512085e-02 -1.115688607096672058e-01 3.667270019650459290e-02 -2.538756281137466431e-02 -4.115074872970581055e-01 1.171228289604187012e-01 -3.476484119892120361e-01 1.468473672866821289e-01 -1.823683977127075195e-01 -1.744772195816040039e-01 -7.136003673076629639e-02 2.773255407810211182e-01 -2.516965866088867188e-01 1.891993433237075806e-01 7.452627271413803101e-02
2.354030907154083252e-01 -3.116620238870382309e-03 2.920726872980594635e-02 -2.880458906292915344e-02 1.264584064483642578e-01 1.355166733264923096e-01 9.732840582728385925e-03 1.098951026797294617e-01 2.129159420728683472e-01 1.658646911382675171e-01 -6.833455711603164673e-02 -2.638547718524932861e-01 3.964157402515411377e-01 1.664785146713256836e-01 -5.473759770393371582e-02 9.100838005542755127e-02 3.606082499027252197e-01 -3.003506362438201904e-02 1.333185285329818726e-01 -3.385853171348571777e-01 -7.488820701837539673e-02 -1.430223286151885986e-01 1.415078341960906982e-01 -2.091782242059707642e-01 1.760133206844329834e-01 -8.172987401485443115e-02 -1.863003075122833252e-01 -8.622501045465469360e-02 1.626516729593276978e-01 -1.871287077665328979e-01 2.403111308813095093e-01 -2.948071062564849854e-02
1.160758435726165771e-01 -2.201283723115921021e-01 2.663385681807994843e-02 1.669940799474716187e-01 -1.686676144599914551e-01 7.589738350361585617e-03 -1.442185789346694946e-02 4.915057867765426636e-02 -4.878276214003562927e-02 -8.935552835464477539e-02 -2.380800247192382812e-01 -3.488621115684509277e-01 -5.367158353328704834e-02 -1.087169256061315536e-02 -5.702161043882369995e-02 7.093501836061477661e-02 2.492037266492843628e-01 -2.892090976238250732e-01 -5.959323607385158539e-03 2.428406327962875366e-01 -5.276849493384361267e-02 -4.888395667076110840e-01 1.348861865699291229e-02 -1.925466060638427734e-01 -2.899792976677417755e-02 -1.247688606381416321e-01 -2.567411065101623535e-01 -1.765242777764797211e-02 2.390742301940917969e-01 1.901537925004959106e-01 -1.342311054468154907e-01 2.419253624975681305e-02
7.467777281999588013e-02 9.827086329460144043e-02 -9.147993288934230804e-03 -1.031005457043647766e-01 -1.515002399682998657e-01 2.376770526170730591e-01 -2.122563421726226807e-01 1.553094536066055298e-01 1.422959659248590469e-02 8.731602877378463745e-02 1.219923272728919983e-01 -2.464229017496109009e-01 1.198394130915403366e-02 -4.935708642005920410e-02 1.109215989708900452e-02 8.725465834140777588e-02 3.543154597282409668e-01 -3.120229020714759827e-02 -2.386728227138519287e-01 -2.060266584157943726e-01 9.083030372858047485e-02 -7.956367731094360352e-02 -1.613473445177078247e-01 -2.327930480241775513e-01 -2.614151835441589355e-01 4.560407996177673340e-02 -3.924237191677093506e-01 1.246715411543846130e-01 2.367429137229919434e-01 -1.900236904621124268e-01 1.224506869912147522e-01 2.526834309101104736e-01
1.614249497652053833e-01 2.269956171512603760e-01 4.836797714233398438e-02 2.038635909557342529e-01 5.613924190402030945e-02 2.497964799404144287e-01 -8.562836796045303345e-02 1.329145282506942749e-01 1.316997855901718140e-01 1.160715669393539429e-01 -1.142743080854415894e-01 6.445989012718200684e-02 1.211470514535903931e-01 2.662221789360046387e-01 3.941226378083229065e-02 -4.605159338098019361e-04 1.940678060054779053e-01 -1.503163129091262817e-01 -1.551291812211275101e-02 -1.668032854795455933e-01 -2.842700779438018799e-01 -3.147784173488616943e-01 6.993810832500457764e-02 -2.815486490726470947e-01 2.094814330339431763e-01 -1.657927185297012329e-01 -4.300362616777420044e-02 -9.443883597850799561e-02 2.770481407642364502e-01 -1.980582624673843384e-01 -2.262583747506141663e-02 -3.190948069095611572e-01
-5.652605369687080383e-02 -2.329717427492141724e-01 -6.493041664361953735e-02 -3.002270758152008057e-01 -1.932892501354217529e-01 -9.422590583562850952e-02 -1.934802085161209106e-01 -4.487330839037895203e-02 -2.261486835777759552e-02 -2.627674117684364319e-02 -7.772000879049301147e-02 -8.705059438943862915e-02 -1.222807988524436951e-01 2.093752771615982056e-01 -1.432776898145675659e-01 2.948580086231231689e-01 2.176624685525894165e-01 6.222304329276084900e-02 -1.310179084539413452e-01 -1.270315945148468018e-01 -1.217945665121078491e-01 -1.810646802186965942e-01 -2.509324550628662109e-01 -2.425715774297714233e-01 -1.972727179527282715e-01 2.119089365005493164e-01 -3.515442907810211182e-01 3.718772903084754944e-03 2.666830420494079590e-01 -3.619264066219329834e-02 1.274288147687911987e-01 -1.770429015159606934e-01
8.171284198760986328e-02 1.491665989160537720e-01 1.907289773225784302e-01 1.896096765995025635e-01 -1.321402490139007568e-01 1.249328628182411194e-01 -2.090654894709587097e-02 -9.320618957281112671e-02 2.172956764698028564e-01 1.599455028772354126e-01 6.597184110432863235e-04 1.362423300743103027e-01 1.211700811982154846e-01 2.271343395113945007e-02 3.068192899227142334e-01 2.694378979504108429e-02 4.905717968940734863e-01 -1.046925336122512817e-01 3.882731869816780090e-02 -4.065188020467758179e-02 -1.049317568540573120e-01 -1.863110363483428955e-01 1.381489932537078857e-01 -2.101705819368362427e-01 -5.326315015554428101e-02 -7.778678089380264282e-02 -3.628963232040405273e-01 5.216398835182189941e-02 2.273560464382171631e-01 -7.059652358293533325e-02 9.980051964521408081e-02 -2.853538095951080322e-01
8.033474534749984741e-02 -8.436416834592819214e-02 -1.086780503392219543e-01 -3.097477853298187256e-01 -1.603588014841079712e-01 9.087643027305603027e-02 -1.405005455017089844e-01 2.556335926055908203e-01 3.272963762283325195e-01 -1.633891612291336060e-01 4.114580806344747543e-03 -3.925126492977142334e-01 1.188777908682823181e-01 2.099157869815826416e-01 3.069411516189575195e-01 4.991280287504196167e-02 1.885241866111755371e-01 6.582123041152954102e-02 -1.642647832632064819e-01 6.292666494846343994e-02 -6.140514090657234192e-02 -1.792560815811157227e-01 -8.487076498568058014e-03 -1.782803684473037720e-01 -1.039076820015907288e-01 1.615348458290100098e-01 -3.041617572307586670e-01 8.177344687283039093e-03 -9.875459223985671997e-02 -1.531063346192240715e-03 8.970972895622253418e-02 -1.759524941444396973e-01
1.453791558742523193e-01 -9.656596183776855469e-02 -2.382661104202270508e-01 1.145965978503227234e-02 -2.081810384988784790e-01 -4.543374758213758469e-03 -6.669610738754272461e-02 -1.254386156797409058e-01 1.577085256576538086e-01 -4.531117379665374756e-01 -7.865980267524719238e-02 -3.879776224493980408e-02 1.503616124391555786e-01 1.415102630853652954e-01 1.183890551328659058e-01 -8.041826658882200718e-04 3.819988369941711426e-01 -2.581666707992553711e-01 -5.929364264011383057e-02 1.510010212659835815e-01 -1.187516450881958008e-01 -2.253799736499786377e-01 2.749332189559936523e-01 9.034450352191925049e-02 8.138770610094070435e-02 -8.818455040454864502e-02 -1.302058845758438110e-01 1.182581707835197449e-01 3.220191597938537598e-01 4.219807684421539307e-02 3.005948616191744804e-03 1.273013055324554443e-01
1.298521608114242554e-01 -1.205859612673521042e-02 -9.838904440402984619e-02 -2.103525251150131226e-01 -4.909238964319229126e-02 -2.706351876258850098e-01 -3.046588301658630371e-01 -8.360583335161209106e-02 1.469175517559051514e-01 -1.276783794164657593e-01 -3.975767195224761963e-01 -1.587894260883331299e-01 -2.100754342973232269e-02 2.055055228993296623e-03 -6.902128458023071289e-02 9.341196715831756592e-02 4.056517779827117920e-01 -5.135221034288406372e-02 -1.285986006259918213e-01 -1.010055094957351685e-01 -4.193869605660438538e-02 -1.163048297166824341e-01 3.753162547945976257e-02 -1.020443215966224670e-01 -9.470766037702560425e-02 -7.938191294670104980e-02 -2.271196693181991577e-01 1.662317365407943726e-01 2.544190287590026855e-01 9.016001224517822266e-02 -2.582440674304962158e-01 -2.518496811389923096e-01
-3.722987323999404907e-02 -2.563307285308837891e-01 -1.639409214258193970e-01 -1.880218833684921265e-01 3.929607104510068893e-03 2.065805643796920776e-01 -1.336677372455596924e-01 -1.381359547376632690e-01 9.483035653829574585e-02 -1.083102636039257050e-02 -3.331756591796875000e-02 -2.471045823767781258e-03 1.309049129486083984e-02 5.199751257896423340e-02 -2.225825637578964233e-01 5.358972772955894470e-02 4.957468211650848389e-01 4.104106128215789795e-02 -1.448929756879806519e-01 -1.305177211761474609e-01 -6.778951734304428101e-02 -1.455944776535034180e-01 -3.114454746246337891e-01 -7.249174267053604126e-02 -2.422754168510437012e-01 4.714542627334594727e-02 -4.082009792327880859e-01 1.474348828196525574e-02 2.736321985721588135e-01 4.398519918322563171e-02 8.127903938293457031e-02 -2.860393002629280090e-02
1.389787197113037109e-01 7.215164601802825928e-02 -3.235524594783782959e-01 -2.824869193136692047e-02 -3.585246577858924866e-02 -9.300076961517333984e-02 -5.534359812736511230e-01 4.200111329555511475e-02 -1.740854680538177490e-01 5.497760325670242310e-02 -5.930160358548164368e-02 -1.806928813457489014e-01 -6.102618947625160217e-02 1.291638016700744629e-01 -2.538009174168109894e-02 1.286239176988601685e-01 2.291097044944763184e-01 -1.437538713216781616e-01 -9.961478412151336670e-02 -2.259872853755950928e-01 4.723025113344192505e-02 -1.340484172105789185e-01 1.558308452367782593e-01 -6.149217020720243454e-03 8.849421888589859009e-02 -7.537104934453964233e-02 -1.633243709802627563e-01 7.902589626610279083e-03 2.775475382804870605e-01 -1.800881698727607727e-02 -2.967584431171417236e-01 -2.461137771606445312e-01
3.262348473072052002e-01 1.025140732526779175e-01 -4.755973815917968750e-02 -2.209051698446273804e-02 -8.698128163814544678e-02 2.368821054697036743e-01 -1.035839319229125977e-01 2.646915055811405182e-02 8.487342298030853271e-02 1.766102015972137451e-01 -1.852116882801055908e-01 -4.087581858038902283e-02 1.810640096664428711e-01 -7.752464711666107178e-02 2.175949811935424805e-01 -2.393383067101240158e-03 4.185156524181365967e-01 1.733215339481830597e-02 2.138243429362773895e-02 -2.686251699924468994e-01 9.965594112873077393e-02 -4.750140309333801270e-01 6.738080084323883057e-02 -9.544796496629714966e-02 1.349925696849822998e-01 -7.591184228658676147e-03 -1.229113414883613586e-01 -3.777049109339714050e-02 1.369023621082305908e-01 -2.362989783287048340e-01 1.934556066989898682e-01 2.397357486188411713e-02
1.773383319377899170e-01 -9.957232326269149780e-02 -1.939112693071365356e-01 -2.161919623613357544e-01 -1.387822031974792480e-01 2.464341185986995697e-02 -8.967364579439163208e-02 -2.042874507606029510e-02 2.497489750385284424e-02 3.046103753149509430e-03 1.106182932853698730e-01 -3.382883965969085693e-01 3.547145426273345947e-01 1.327158603817224503e-02 -2.530989944934844971e-01 4.191773012280464172e-02 2.817871570587158203e-01 -1.441645324230194092e-01 -2.085153572261333466e-02 3.287139907479286194e-02 -2.096289768815040588e-02 -3.043093383312225342e-01 5.222393944859504700e-02 -2.666914761066436768e-01 2.899446189403533936e-01 -2.690425142645835876e-02 -1.953813433647155762e-01 2.809209050610661507e-03 2.778100967407226562e-01 1.012922357767820358e-02 -2.153304517269134521e-01 1.078255474567413330e-01
2.271581999957561493e-02 3.052771389484405518e-01 8.313140273094177246e-02 -1.761304587125778198e-01 -9.296682476997375488e-02 1.042226329445838928e-01 -2.336462587118148804e-02 -1.132466271519660950e-01 2.229293994605541229e-02 1.545802354812622070e-01 -1.225010082125663757e-01 -1.229836493730545044e-01 -3.014980442821979523e-02 3.026173114776611328e-01 1.022535413503646851e-01 -1.011469513177871704e-01 3.611116707324981689e-01 -1.826512515544891357e-01 -1.395765841007232666e-01 1.326356679201126099e-01 -7.411985844373703003e-02 -3.422583639621734619e-01 1.108360290527343750e-01 -2.145648896694183350e-01 1.242849528789520264e-01 9.990407526493072510e-02 -2.309264801442623138e-02 -3.021134436130523682e-01 2.839127779006958008e-01 2.636158764362335205e-01 4.495218023657798767e-02 -1.289848238229751587e-01
-4.091578423976898193e-01 -3.244178891181945801e-01 -1.963798403739929199e-01 5.520056188106536865e-02 -3.581548109650611877e-02 -3.919744491577148438e-02 -2.492529898881912231e-01 -3.892689943313598633e-02 2.137836255133152008e-02 1.435660868883132935e-01 6.104944273829460144e-03 -2.349557429552078247e-01 -1.623140126466751099e-01 3.657861948013305664e-01 4.957779869437217712e-02 1.771692186594009399e-01 3.309851586818695068e-01 -9.975384175777435303e-02 -1.569990068674087524e-02 -1.506940126419067383e-01 -9.692014008760452271e-02 -5.115804821252822876e-02 -6.029984354972839355e-02 -3.997058421373367310e-02 -8.444549143314361572e-02 2.456616461277008057e-01 -2.427069097757339478e-01 5.307177454233169556e-02 1.021577045321464539e-01 -1.865789145231246948e-01 8.329490572214126587e-02 -8.874604851007461548e-02
1.128113418817520142e-01 9.403043985366821289e-02 3.190631279721856117e-03 1.255896389484405518e-01 -2.013413012027740479e-01 -1.008493155241012573e-01 7.417716830968856812e-02 1.914647072553634644e-01 2.535625398159027100e-01 -4.800102114677429199e-02 -7.594160735607147217e-02 -9.053859114646911621e-02 2.715049088001251221e-01 -2.420186251401901245e-02 -1.184857711195945740e-01 2.088197879493236542e-02 4.085289239883422852e-01 -1.874655038118362427e-01 -6.963724736124277115e-03 -2.228218615055084229e-01 -7.085394859313964844e-02 -5.917577445507049561e-02 4.805845394730567932e-02 -1.257019639015197754e-01 1.598263978958129883e-01 2.004968374967575073e-01 -2.993179857730865479e-01 -1.437234226614236832e-02 4.821299612522125244e-01 -1.232841312885284424e-01 -1.369135528802871704e-01 -1.168068684637546539e-02
1.721570193767547607e-01 -1.613380387425422668e-02 -2.449260652065277100e-01 -7.924196124076843262e-02 -1.750028878450393677e-01 -1.402902752161026001e-01 -3.761286139488220215e-01 4.868986830115318298e-02 -2.862246707081794739e-02 -1.292029470205307007e-01 -3.617435693740844727e-01 -1.640124320983886719e-01 -4.277122765779495239e-02 7.194280624389648438e-02 -1.087374538183212280e-01 1.297438740730285645e-01 2.339138686656951904e-01 -1.634922027587890625e-01 -4.261851310729980469e-02 -8.766319602727890015e-03 2.584543824195861816e-02 -1.825106143951416016e-01 2.766411900520324707e-01 -1.069366093724966049e-02 -2.163313031196594238e-01 -5.717219784855842590e-02 -1.591655761003494263e-01 4.177511110901832581e-02 3.948627412319183350e-01 1.335607469081878662e-01 -9.610426425933837891e-02 -2.113054096698760986e-01
1.142900437116622925e-01 1.485507786273956299e-01 -6.181365624070167542e-02 -2.115125805139541626e-01 -1.722051389515399933e-02 -8.950407803058624268e-02 -3.032088279724121094e-01 1.067990809679031372e-01 -2.147445082664489746e-02 -8.263051509857177734e-02 -3.879950642585754395e-01 -2.025335878133773804e-01 -1.726464182138442993e-01 1.851549446582794189e-01 -4.717315360903739929e-02 1.110559180378913879e-01 4.070287942886352539e-01 -4.657622426748275757e-02 -1.800409406423568726e-01 4.959571640938520432e-03 -5.443368107080459595e-02 -7.260239124298095703e-02 2.031338959932327271e-01 -2.549797594547271729e-01 -1.007396131753921509e-01 -2.235356271266937256e-01 -3.028171882033348083e-02 7.472152821719646454e-03 2.244081348180770874e-01 -2.754908613860607147e-02 -2.226040661334991455e-01 -2.249723076820373535e-01
1.985669285058975220e-01 1.506018787622451782e-01 -4.937506467103958130e-02 -1.775162369012832642e-01 1.066168993711471558e-01 -1.350301057100296021e-01 -2.866730093955993652e-01 -1.719047315418720245e-02 2.237966954708099365e-01 -1.277985870838165283e-01 -4.991336539387702942e-02 -3.769818320870399475e-02 3.188176155090332031e-01 2.695065438747406006e-01 -5.085622519254684448e-02 -3.362798988819122314e-01 4.627599418163299561e-01 2.326660230755805969e-02 1.750039309263229370e-01 -1.476668417453765869e-01 1.182139664888381958e-01 -1.239302307367324829e-01 -1.057826578617095947e-01 2.101962454617023468e-02 -1.200212072581052780e-02 1.666730791330337524e-01 -1.174221262335777283e-01 -7.573209702968597412e-02 2.097200602293014526e-01 7.610221952199935913e-02 9.603484719991683960e-02 -1.305966377258300781e-01
9.782340377569198608e-02 -1.666348427534103394e-02 -1.026521623134613037e-01 1.136124227195978165e-02 -3.070190548896789551e-01 -2.514969790354371071e-03 -2.300885692238807678e-02 1.843108981847763062e-01 5.378745496273040771e-02 8.859656751155853271e-03 1.810429543256759644e-01 -1.985408514738082886e-01 1.630475372076034546e-01 4.263408109545707703e-02 -1.835713721811771393e-02 6.573896855115890503e-02 3.401823639869689941e-01 -2.038694769144058228e-01 -1.171019226312637329e-01 -2.965137176215648651e-02 8.856860548257827759e-02 -2.873550653457641602e-01 1.329055428504943848e-01 -1.618442982435226440e-01 -1.407933086156845093e-01 -1.453932821750640869e-01 -2.553198039531707764e-01 -1.711842119693756104e-01 2.843695580959320068e-01 3.682564795017242432e-01 2.583922147750854492e-01 1.328113526105880737e-01
-1.845417767763137817e-01 3.307970166206359863e-01 -1.857642829418182373e-01 -1.417073011398315430e-01 -3.238022699952125549e-02 1.387995630502700806e-01 -2.643237411975860596e-01 1.975818425416946411e-01 -2.144208550453186035e-02 2.102932147681713104e-02 3.969523683190345764e-02 -1.476034671068191528e-01 4.276898503303527832e-02 3.352373242378234863e-01 1.801726967096328735e-01 2.185886725783348083e-02 4.829481244087219238e-02 1.329926960170269012e-02 -1.393738836050033569e-01 -1.039796099066734314e-01 -1.292522996664047241e-01 -1.093207076191902161e-01 -1.376673877239227295e-01 -8.068212866783142090e-02 1.089713945984840393e-01 5.375066027045249939e-02 -4.249750375747680664e-01 2.494723349809646606e-01 2.191852033138275146e-01 5.022938176989555359e-02 2.709892578423023224e-02 -3.248421251773834229e-01
1.666199266910552979e-01 2.690175771713256836e-01 4.274890199303627014e-02 2.813537716865539551e-01 5.594957247376441956e-02 2.109402418136596680e-01 -1.294489204883575439e-01 -8.690799772739410400e-02 5.617614462971687317e-02 -6.417560577392578125e-02 -2.781568840146064758e-02 -1.561515480279922485e-01 2.050877362489700317e-01 1.132772043347358704e-01 -3.854303434491157532e-02 -1.854525655508041382e-01 3.116626441478729248e-01 -1.465752720832824707e-01 4.799799621105194092e-02 -7.060726732015609741e-02 -2.686487436294555664e-01 -2.801472246646881104e-01 1.972761452198028564e-01 2.621491812169551849e-02 -3.170717060565948486e-01 -2.076606154441833496e-01 -3.211553394794464111e-01 -1.173651143908500671e-01 1.436718255281448364e-01 -1.504279375076293945e-01 -4.005094617605209351e-02 -4.612592607736587524e-02
2.476877272129058838e-01 -1.247130185365676880e-01 1.263804584741592407e-01 1.412431746721267700e-01 -1.833440363407135010e-01 1.592119634151458740e-01 -1.686047911643981934e-01 5.642386525869369507e-02 2.017510384321212769e-01 9.864009171724319458e-02 -1.489633917808532715e-01 8.449976891279220581e-02 2.004147320985794067e-01 1.853832043707370758e-02 1.742485351860523224e-02 2.271109260618686676e-02 4.535710513591766357e-01 -2.021116763353347778e-01 1.060106754302978516e-01 -8.107762038707733154e-02 1.789713278412818909e-02 -4.590196013450622559e-01 1.802729070186614990e-01 2.862610667943954468e-02 -6.184373050928115845e-02 1.261231005191802979e-01 -9.324853122234344482e-02 1.292496770620346069e-01 1.535550206899642944e-01 -2.001755684614181519e-01 2.348350137472152710e-01 -5.342467501759529114e-02
-9.486193954944610596e-02 -1.206286773085594177e-01 -1.569563299417495728e-01 -1.114647835493087769e-01 -5.750616639852523804e-02 2.274681031703948975e-01 7.625685539096593857e-03 -2.169681340456008911e-01 -3.442021459341049194e-02 -3.837456554174423218e-02 -4.486674442887306213e-03 -9.641473740339279175e-02 -3.975170198827981949e-03 6.726445257663726807e-02 -7.060952484607696533e-02 1.034407913684844971e-01 4.988130927085876465e-01 5.178393423557281494e-02 -1.955681443214416504e-01 -1.813090294599533081e-01 -3.143015876412391663e-02 -1.040592268109321594e-01 -1.859397590160369873e-01 -2.842001020908355713e-01 -2.724086046218872070e-01 3.996374458074569702e-02 -3.127812743186950684e-01 9.168400615453720093e-02 3.825678527355194092e-01 -4.391153529286384583e-02 9.969927370548248291e-02 -1.223334446549415588e-01
6.375092267990112305e-02 -8.682195097208023071e-02 -6.938879191875457764e-02 -1.408846378326416016e-01 -1.463699736632406712e-03 -2.188827097415924072e-01 -1.149181649088859558e-01 5.244991928339004517e-02 -8.447741717100143433e-02 -9.698741883039474487e-02 -1.246715113520622253e-01 -1.399727463722229004e-01 9.683765470981597900e-02 3.038102686405181885e-01 -2.433837205171585083e-02 -2.954357862472534180e-01 2.146392613649368286e-01 -1.652870327234268188e-01 1.423814296722412109e-01 -9.269606322050094604e-02 -2.944644987583160400e-01 -2.118491977453231812e-01 1.242731064558029175e-01 -1.034335419535636902e-01 1.399655789136886597e-01 -2.180555462837219238e-01 -3.138502836227416992e-01 -4.718090221285820007e-02 4.176745712757110596e-01 -1.138072311878204346e-01 -1.001106500625610352e-01 -1.826333105564117432e-01
2.150970995426177979e-01 -1.982944905757904053e-01 -2.115815728902816772e-01 -2.100877165794372559e-01 1.202180236577987671e-01 1.012313514947891235e-01 -1.748226732015609741e-01 2.256862819194793701e-01 8.943270891904830933e-02 5.589796602725982666e-02 -1.499370634555816650e-01 -1.619279086589813232e-01 -9.626763314008712769e-02 -1.486720591783523560e-01 1.262088119983673096e-01 -9.723954647779464722e-02 3.831669986248016357e-01 -9.528430551290512085e-02 -2.217929661273956299e-01 8.151283115148544312e-02 -2.299774140119552612e-01 3.574878210201859474e-03 -9.709487110376358032e-02 2.952525317668914795e-01 2.583369016647338867e-01 -2.081791907548904419e-01 -1.031950637698173523e-01 -1.865993812680244446e-02 2.096741944551467896e-01 -6.716915220022201538e-02 1.017232984304428101e-01 -2.481914758682250977e-01
2.133913189172744751e-01 1.095923632383346558e-01 6.824371963739395142e-02 -1.882503181695938110e-01 -3.724175095558166504e-01 4.920114949345588684e-02 -1.188284456729888916e-01 -1.846896708011627197e-01 1.644549518823623657e-02 8.282808959484100342e-02 -2.327478304505348206e-02 1.074249073863029480e-01 -1.655338257551193237e-01 2.459079176187515259e-01 2.221743017435073853e-01 -6.149992346763610840e-02 3.849531412124633789e-01 -3.568958938121795654e-01 -1.166104152798652649e-01 -1.015093699097633362e-01 -1.698868125677108765e-01 -1.925096064805984497e-01 1.435627192258834839e-01 -2.669607698917388916e-01 8.191989362239837646e-02 4.643965885043144226e-02 -1.800776273012161255e-01 -1.806130260229110718e-01 9.673482924699783325e-02 -1.105906516313552856e-01 2.546199131757020950e-03 -2.665649168193340302e-03
1.992747187614440918e-01 2.616558074951171875e-01 1.943637281656265259e-01 -6.188924238085746765e-02 -1.977183073759078979e-01 2.232919931411743164e-01 -2.239591777324676514e-01 3.846763819456100464e-02 1.487220525741577148e-01 1.140130683779716492e-01 2.327751554548740387e-02 -1.916670948266983032e-01 1.377151012420654297e-01 1.542015671730041504e-01 -3.695472329854965210e-02 1.650391332805156708e-02 3.702374994754791260e-01 -3.804467022418975830e-01 1.888335496187210083e-01 -7.203967124223709106e-02 -5.665393546223640442e-02 -2.385561354458332062e-02 1.254582852125167847e-01 -2.238943129777908325e-01 1.122482791543006897e-01 -2.543958425521850586e-01 -5.266754701733589172e-02 2.250333428382873535e-01 9.289710223674774170e-02 -1.201528012752532959e-01 2.069882452487945557e-01 -6.244950369000434875e-02
2.345947474241256714e-01 2.057138085365295410e-02 1.263183504343032837e-01 -6.777388602495193481e-02 -2.474126368761062622e-01 8.932808786630630493e-02 4.184374120086431503e-03 -1.649563610553741455e-01 1.753281950950622559e-01 2.355270832777023315e-01 5.228669941425323486e-02 -1.786419935524463654e-02 1.167253255844116211e-01 -1.998718641698360443e-02 1.663466244935989380e-01 6.509022414684295654e-02 2.572490572929382324e-01 -1.686937659978866577e-01 2.297619357705116272e-02 -2.163906693458557129e-01 -1.058541145175695419e-02 -1.400234103202819824e-01 9.137304127216339111e-02 -2.335837185382843018e-01 -5.453982949256896973e-02 -9.075647592544555664e-02 -2.338703572750091553e-01 9.657048434019088745e-02 5.429185628890991211e-01 -1.475328505039215088e-01 1.725317686796188354e-01 -2.150137871503829956e-01
-5.053511261940002441e-02 2.829467318952083588e-02 -2.312898039817810059e-01 -2.254383414983749390e-01 -6.722542643547058105e-02 8.517704159021377563e-02 -9.829488396644592285e-02 -6.276882439851760864e-02 2.723254859447479248e-01 7.441794872283935547e-02 1.795603483915328979e-01 -1.536152511835098267e-01 -7.002873718738555908e-02 2.788885533809661865e-01 1.448376029729843140e-01 -4.097461700439453125e-02 3.978160023689270020e-01 -1.652980595827102661e-01 -2.391699701547622681e-01 -1.553134322166442871e-01 1.546551734209060669e-01 -5.838683620095252991e-02 -1.084171459078788757e-01 -1.257420182228088379e-01 -2.981818318367004395e-01 3.730893880128860474e-02 -3.811808228492736816e-01 1.593989729881286621e-01 1.534830033779144287e-01 -2.931003086268901825e-02 1.296624392271041870e-01 -4.511944577097892761e-02
8.682572096586227417e-02 2.606410766020417213e-03 9.361492097377777100e-02 -3.996740654110908508e-02 -3.052301704883575439e-02 -7.513493299484252930e-03 -1.882493495941162109e-01 -2.770847976207733154e-01 -5.704599618911743164e-02 -7.212195545434951782e-03 1.294081360101699829e-01 -1.217199862003326416e-01 1.997877955436706543e-01 1.233501657843589783e-01 -3.933741897344589233e-02 9.668667614459991455e-02 3.689758181571960449e-01 -3.627827763557434082e-01 6.608068197965621948e-02 2.029489278793334961e-01 1.131975874304771423e-01 -1.272936016321182251e-01 9.080340713262557983e-02 1.391927246004343033e-02 1.275591552257537842e-01 -3.368602395057678223e-01 -1.534776836633682251e-01 2.074594236910343170e-02 4.399409592151641846e-01 2.126886993646621704e-01 -1.053473353385925293e-01 -1.166889891028404236e-01
-7.925330102443695068e-02 -2.379509434103965759e-02 4.841176792979240417e-02 -4.533614218235015869e-02 -5.921332538127899170e-02 1.699776202440261841e-01 -1.158874407410621643e-01 -2.966959476470947266e-01 2.501584291458129883e-01 8.996934629976749420e-03 2.071030884981155396e-01 -2.987595498561859131e-01 2.270361334085464478e-01 1.211686581373214722e-01 8.233451843261718750e-02 -4.993540351279079914e-04 3.552080690860748291e-01 1.058218302205204964e-03 -1.802879571914672852e-01 7.104482501745223999e-02 6.521277874708175659e-02 -2.453467100858688354e-01 1.346796751022338867e-01 3.037931956350803375e-02 1.093238517642021179e-01 1.799159310758113861e-02 6.745647639036178589e-02 -2.093178778886795044e-01 3.559930622577667236e-01 -3.030072152614593506e-01 2.261216640472412109e-01 -9.762984514236450195e-02
5.739277228713035583e-02 1.130209416151046753e-01 4.201905429363250732e-02 1.567749865353107452e-02 -3.273908793926239014e-01 6.215347722172737122e-02 -2.232440710067749023e-01 7.673525065183639526e-02 -1.251806318759918213e-01 -1.415861696004867554e-01 4.789352044463157654e-02 9.726661443710327148e-02 1.815501414239406586e-02 7.958226650953292847e-02 -1.659657619893550873e-02 2.664392590522766113e-01 2.530993521213531494e-01 9.358377195894718170e-03 2.027777396142482758e-02 -1.870752274990081787e-01 -2.005012780427932739e-01 -3.936825096607208252e-01 5.603417754173278809e-02 8.157316595315933228e-02 -2.146637737751007080e-01 6.097961217164993286e-02 -2.311563044786453247e-01 3.541058162227272987e-03 2.569897174835205078e-01 -2.797298431396484375e-01 3.298427462577819824e-01 1.699340939521789551e-01
-7.167921960353851318e-02 -1.139792650938034058e-01 -2.539469003677368164e-01 -1.549511104822158813e-01 -5.569972842931747437e-02 9.786296635866165161e-02 -2.159743010997772217e-01 1.121062040328979492e-02 4.881123080849647522e-02 -4.038852825760841370e-02 6.316389888525009155e-02 -6.430096924304962158e-02 -3.120149672031402588e-01 -2.926440164446830750e-02 -1.936097443103790283e-02 2.121347561478614807e-02 3.672518432140350342e-01 -1.194816976785659790e-01 -3.422093093395233154e-01 -2.412841618061065674e-01 7.633627951145172119e-02 -2.016084641218185425e-01 -1.712635904550552368e-02 -2.540743649005889893e-01 -1.558444052934646606e-01 -2.079425752162933350e-02 -2.107014507055282593e-01 3.096801042556762695e-01 1.942561268806457520e-01 -1.506744604557752609e-02 2.463842183351516724e-01 1.525429934263229370e-01
2.640478610992431641e-01 -1.037477701902389526e-01 2.024642229080200195e-01 -2.045602304860949516e-03 -9.261360764503479004e-02 2.429190725088119507e-01 -1.040864214301109314e-01 -6.623668223619461060e-02 1.034299954771995544e-01 7.157842069864273071e-02 1.360497623682022095e-01 2.989724278450012207e-02 3.208090364933013916e-02 -1.718701794743537903e-02 2.337433993816375732e-01 -3.151689767837524414e-01 3.443649411201477051e-01 -1.856001317501068115e-01 2.221510708332061768e-01 -7.036499679088592529e-02 -5.693735927343368530e-02 -2.771427333354949951e-01 7.417887449264526367e-02 -2.012064158916473389e-01 4.340451851021498442e-04 -1.874396055936813354e-01 -2.457842081785202026e-01 -8.429954200983047485e-02 3.506991863250732422e-01 -8.389660716056823730e-02 1.144168376922607422e-01 -1.614030450582504272e-01
-6.764740683138370514e-04 -2.728888094425201416e-01 -2.596332728862762451e-01 -2.174715101718902588e-01 8.225133270025253296e-02 2.128131240606307983e-01 5.779081955552101135e-03 -1.271328926086425781e-01 -3.855799511075019836e-02 -4.146503284573554993e-02 -3.589441999793052673e-02 -9.976118803024291992e-02 -6.394723057746887207e-02 1.397371292114257812e-01 -1.493767797946929932e-01 3.537276759743690491e-02 4.602834582328796387e-01 1.077570319175720215e-01 -1.386279910802841187e-01 -2.512891888618469238e-01 -1.000754535198211670e-01 2.299192827194929123e-03 -9.494575858116149902e-02 -2.123908847570419312e-01 -2.433238178491592407e-01 1.418644189834594727e-02 -2.830848395824432373e-01 5.569307878613471985e-02 3.740695416927337646e-01 -6.360935419797897339e-02 1.423874944448471069e-01 -6.382615864276885986e-02
1.290711313486099243e-01 2.560418471693992615e-02 4.320057108998298645e-02 -8.878938970156013966e-04 1.050044074654579163e-01 -1.221666485071182251e-01 -6.759838014841079712e-02 -1.239843964576721191e-01 -1.989545300602912903e-02 -9.099993854761123657e-02 -9.129776060581207275e-02 -1.709505356848239899e-02 1.671743988990783691e-01 1.109149381518363953e-01 -1.280239224433898926e-01 -1.016175746917724609e-01 4.447719156742095947e-01 -1.862972974777221680e-01 -1.826441884040832520e-01 -4.814357459545135498e-01 -2.741801440715789795e-01 -2.156737595796585083e-01 2.591401338577270508e-01 5.140434578061103821e-02 -3.895020857453346252e-02 -1.390708386898040771e-01 -1.510455161333084106e-01 -1.040851250290870667e-01 2.190586477518081665e-01 -1.135450825095176697e-01 1.663297787308692932e-02 -2.141018509864807129e-01
-1.367924511432647705e-01 -2.827277779579162598e-01 -1.568749248981475830e-01 -2.253330871462821960e-02 -1.294225007295608521e-01 2.485823184251785278e-01 -6.253161281347274780e-02 -1.865237355232238770e-01 -7.914306968450546265e-02 5.949657782912254333e-02 -4.569198936223983765e-02 -4.497394710779190063e-02 -4.940756410360336304e-02 7.604298740625381470e-02 -1.574182808399200439e-01 5.549435690045356750e-02 5.096701979637145996e-01 8.710798621177673340e-02 -1.604029387235641479e-01 -1.854837834835052490e-01 -1.993890851736068726e-02 -1.060396432876586914e-01 -1.989199072122573853e-01 -1.397190988063812256e-01 -2.269891947507858276e-01 -5.183119699358940125e-02 -2.867774069309234619e-01 6.412556022405624390e-02 4.044418931007385254e-01 -3.165087103843688965e-02 3.159760683774948120e-02 -6.810580939054489136e-02
1.461102962493896484e-01 -2.877698279917240143e-02 -2.008535712957382202e-01 -2.874754071235656738e-01 -1.043093800544738770e-01 -2.531639337539672852e-01 -2.140300869941711426e-01 8.066900074481964111e-02 5.679960828274488449e-03 -9.078616648912429810e-02 -2.055908292531967163e-01 -2.360730469226837158e-01 -4.925463721156120300e-02 1.720338165760040283e-01 -4.080592468380928040e-02 1.364708989858627319e-01 3.505400121212005615e-01 -2.402229234576225281e-02 -9.072640538215637207e-02 -1.354775577783584595e-01 5.900009348988533020e-02 -6.281029433012008667e-02 3.840197250247001648e-02 -2.241540253162384033e-01 -9.904001653194427490e-02 -1.414583325386047363e-01 -2.194351702928543091e-01 3.978719934821128845e-02 3.690275549888610840e-01 1.179577335715293884e-01 -1.928229331970214844e-01 -3.048770129680633545e-01
-9.528640657663345337e-02 -2.442027032375335693e-01 -1.607294529676437378e-01 -1.976907402276992798e-01 -1.021598652005195618e-01 3.024048507213592529e-01 -1.247827112674713135e-01 -2.807278335094451904e-01 -5.199244245886802673e-02 1.878571324050426483e-02 1.121919229626655579e-02 -9.080028533935546875e-02 -1.888135448098182678e-02 -1.176177896559238434e-02 -9.306497126817703247e-02 -1.906589977443218231e-02 4.039798080921173096e-01 6.892951787449419498e-04 -9.008036553859710693e-02 -1.781500577926635742e-01 1.719032041728496552e-02 -2.183878570795059204e-01 -2.660257816314697266e-01 -2.537280619144439697e-01 -1.892575472593307495e-01 6.429643183946609497e-02 -3.271757364273071289e-01 5.652511119842529297e-02 3.253471553325653076e-01 -1.721920818090438843e-02 5.038939416408538818e-02 -6.397996842861175537e-02
-5.861129239201545715e-02 -1.851612478494644165e-01 -2.344949990510940552e-01 -8.829534798860549927e-02 4.872277844697237015e-03 1.997789293527603149e-01 -1.442775875329971313e-01 -2.192690968513488770e-02 1.230848506093025208e-01 -3.806251659989356995e-02 7.593017816543579102e-02 -2.145062536001205444e-01 -9.652458131313323975e-02 1.275113523006439209e-01 1.087296660989522934e-02 -3.256824240088462830e-02 3.347240090370178223e-01 1.794516481459140778e-02 1.214132737368345261e-02 -2.308856695890426636e-01 -1.143768355250358582e-01 -2.162645608186721802e-01 -1.248254477977752686e-01 -2.628650367259979248e-01 -3.193512558937072754e-01 -9.480229020118713379e-02 -3.129391670227050781e-01 9.612774103879928589e-02 2.663097083568572998e-01 -1.189648732542991638e-01 3.228906691074371338e-01 1.590798199176788330e-01
-4.920319840312004089e-02 -1.147149056196212769e-01 -6.095998361706733704e-02 -3.117766082286834717e-01 1.032804250717163086e-01 3.534173965454101562e-02 -1.309026479721069336e-01 -6.540377438068389893e-02 -6.827818602323532104e-02 -3.190386667847633362e-02 2.819543145596981049e-02 -2.431986629962921143e-01 -9.453634917736053467e-02 1.749175041913986206e-01 -1.948371380567550659e-01 1.528956578113138676e-03 5.206596851348876953e-01 -3.046452254056930542e-02 -7.063732296228408813e-02 -2.458126246929168701e-01 -8.679917454719543457e-02 -2.432536780834197998e-01 -1.618084758520126343e-01 -1.299710422754287720e-01 -3.409146368503570557e-01 2.281560897827148438e-01 -1.885760724544525146e-01 -5.602470133453607559e-03 2.006494849920272827e-01 5.631307512521743774e-02 1.199900452047586441e-02 -1.113447770476341248e-01
4.633436910808086395e-03 -1.043649390339851379e-01 -1.332162320613861084e-01 7.027765363454818726e-02 1.001207977533340454e-01 1.071619018912315369e-01 -1.759501993656158447e-01 9.934777021408081055e-02 7.267437130212783813e-02 4.092876985669136047e-02 7.406049221754074097e-02 -1.821451783180236816e-01 -1.021639108657836914e-01 2.020099312067031860e-01 1.226825192570686340e-01 4.848151654005050659e-02 2.970752418041229248e-01 -1.667200773954391479e-01 -3.539118468761444092e-01 -2.159693092107772827e-01 1.333436965942382812e-01 -2.097343653440475464e-01 -3.222243487834930420e-01 -2.922026216983795166e-01 -2.116829454898834229e-01 -1.282379031181335449e-01 -2.333751916885375977e-01 9.981687366962432861e-02 2.718097269535064697e-01 2.170047350227832794e-02 2.024297416210174561e-01 -9.930960088968276978e-02
-1.940331980586051941e-02 -2.554294466972351074e-02 -6.355384737253189087e-02 -1.263084542006254196e-02 -3.623416721820831299e-01 -1.849249377846717834e-02 -7.103344053030014038e-02 1.680713519454002380e-02 1.368931494653224945e-02 1.127520278096199036e-01 1.388745009899139404e-01 3.490151837468147278e-02 1.939853280782699585e-01 9.631282091140747070e-02 3.018602132797241211e-01 -6.383842974901199341e-02 3.933138549327850342e-01 -2.885740250349044800e-02 -1.054408177733421326e-01 -1.838380396366119385e-01 -1.871856898069381714e-01 -2.867919802665710449e-01 2.886669151484966278e-02 -2.285954207181930542e-01 -1.684602349996566772e-01 -1.784381866455078125e-01 -1.661890745162963867e-01 1.026002541184425354e-01 2.467276602983474731e-01 -8.218120038509368896e-02 3.568615019321441650e-01 -1.346918791532516479e-01
8.683323115110397339e-02 1.848925650119781494e-01 -8.813610672950744629e-02 2.243685303255915642e-03 -2.930603027343750000e-01 -4.957901313900947571e-02 1.082808151841163635e-01 2.542149461805820465e-02 2.521754205226898193e-01 -2.950526587665081024e-02 5.090203601866960526e-03 -1.222991496324539185e-01 2.321069538593292236e-01 2.412197738885879517e-01 -1.685004532337188721e-01 7.947714999318122864e-03 4.398597478866577148e-01 -2.549091586843132973e-03 1.060998961329460144e-01 -7.303737103939056396e-02 -5.688916146755218506e-02 -1.645941436290740967e-01 7.500053942203521729e-02 -2.847414612770080566e-01 2.088981866836547852e-01 8.406589925289154053e-02 -3.078676164150238037e-01 5.722191650420427322e-03 1.234725117683410645e-01 -3.416731953620910645e-01 -1.058742627501487732e-01 -1.183424070477485657e-01
4.531051591038703918e-02 1.224060803651809692e-01 2.480872906744480133e-02 -5.826961621642112732e-02 -2.611985802650451660e-01 1.833372265100479126e-01 5.827723816037178040e-02 1.879133842885494232e-02 2.208124287426471710e-02 -4.470380023121833801e-03 1.075187027454376221e-01 1.134240031242370605e-01 2.764621675014495850e-01 1.758330464363098145e-01 -4.856626968830823898e-03 -2.013568393886089325e-02 4.772562682628631592e-01 -2.593492865562438965e-01 -7.492272555828094482e-02 1.660233363509178162e-02 -1.929279230535030365e-02 -9.352830052375793457e-02 1.319400370121002197e-01 -1.844918578863143921e-01 1.837930828332901001e-01 1.052076816558837891e-01 -3.343062996864318848e-01 6.884717941284179688e-02 3.592509031295776367e-01 -2.930251061916351318e-01 5.233639478683471680e-02 -1.236555445939302444e-02
2.168513983488082886e-01 -5.005114153027534485e-02 -2.646443992853164673e-02 -1.997601091861724854e-01 -2.572307884693145752e-01 -9.483800828456878662e-02 -2.382371574640274048e-01 -5.726335570216178894e-02 -1.390691101551055908e-01 1.641188561916351318e-01 -1.609195023775100708e-01 -2.979977726936340332e-01 1.008664537221193314e-02 -1.772652752697467804e-02 1.274461895227432251e-01 -1.845358014106750488e-01 3.778126239776611328e-01 -2.337711304426193237e-01 2.709443494677543640e-02 -1.090996861457824707e-01 1.950427889823913574e-02 -8.849536627531051636e-02 -1.784830838441848755e-01 -1.406163722276687622e-01 2.521372735500335693e-01 2.059501409530639648e-01 -1.868288367986679077e-01 1.290625631809234619e-01 3.277494609355926514e-01 2.591680549085140228e-02 -8.551180362701416016e-02 1.419834047555923462e-01
-2.984040416777133942e-02 5.548384785652160645e-02 -2.123944461345672607e-02 -1.162073612213134766e-01 -1.974419653415679932e-01 -1.063864901661872864e-01 -1.962881833314895630e-01 -3.309492766857147217e-02 1.223051249980926514e-01 -1.147328242659568787e-01 1.944375336170196533e-01 -1.006712540984153748e-01 1.387352347373962402e-01 -1.610757708549499512e-01 -1.261696368455886841e-01 4.098116233944892883e-02 8.724573254585266113e-02 -1.699893623590469360e-01 -2.006990276277065277e-02 1.093975156545639038e-01 -1.050911322236061096e-01 -3.730425834655761719e-01 2.374093085527420044e-01 -3.209846317768096924e-01 8.613898605108261108e-02 -2.009939216077327728e-02 -5.303226709365844727e-01 -1.792453229427337646e-01 1.242608353495597839e-01 -1.329850107431411743e-01 1.744161248207092285e-01 -1.003818437457084656e-01
1.833340227603912354e-01 2.050509601831436157e-01 -9.680546075105667114e-02 2.505126036703586578e-02 -2.140884660184383392e-02 -1.082182750105857849e-01 -7.508414238691329956e-02 1.718792319297790527e-01 5.474420264363288879e-02 -2.068109363317489624e-01 -9.253694117069244385e-02 -1.634651571512222290e-01 2.361230403184890747e-01 -1.134289205074310303e-01 -4.582362249493598938e-02 -1.201409772038459778e-01 5.493188500404357910e-01 -4.031627625226974487e-02 -1.901998817920684814e-01 -1.471718996763229370e-01 1.060088276863098145e-01 -2.259289324283599854e-01 -1.197132021188735962e-01 -2.426899075508117676e-01 2.507687509059906006e-01 -2.647239565849304199e-01 -2.222382575273513794e-01 -1.047922000288963318e-01 4.173883795738220215e-02 5.362704396247863770e-02 -7.694851607084274292e-02 -1.383168157190084457e-02
1.608142405748367310e-01 1.112033128738403320e-01 1.365930140018463135e-01 -1.274074763059616089e-01 7.236610352993011475e-02 3.912010416388511658e-02 -2.752465307712554932e-01 -7.826837711036205292e-03 -2.143799811601638794e-01 1.445848941802978516e-01 7.286068797111511230e-02 -1.799810379743576050e-01 1.111404970288276672e-01 3.260508552193641663e-02 -6.320022046566009521e-02 -8.513247966766357422e-02 2.943244278430938721e-01 -2.179106771945953369e-01 1.608643531799316406e-01 2.250506430864334106e-01 -1.495876163244247437e-01 -8.098242431879043579e-02 -9.652986377477645874e-02 1.509886141866445541e-02 1.861381232738494873e-01 -3.187893629074096680e-01 -1.132554039359092712e-01 4.632825776934623718e-02 5.115990042686462402e-01 2.092730402946472168e-01 9.395986795425415039e-02 -1.866964437067508698e-02
4.035380482673645020e-02 -5.983440577983856201e-02 -2.761872718110680580e-03 -1.470932513475418091e-01 -2.104986310005187988e-01 4.273093640804290771e-01 -4.837862551212310791e-01 4.009166732430458069e-02 1.596417278051376343e-01 -6.775975227355957031e-02 8.721428364515304565e-02 -2.492963336408138275e-03 -7.134911417961120605e-02 8.181586861610412598e-02 3.457910940051078796e-02 -2.389109730720520020e-01 1.945457160472869873e-01 2.830617688596248627e-02 1.405664831399917603e-01 -1.939262598752975464e-01 -9.108577668666839600e-02 6.979969888925552368e-02 -1.124081239104270935e-01 9.773872792720794678e-02 1.993264704942703247e-01 3.716733679175376892e-02 -3.305681049823760986e-01 5.973222479224205017e-02 2.471198737621307373e-01 -9.712164103984832764e-02 1.964998543262481689e-01 9.164378792047500610e-02
-7.622084766626358032e-02 -3.159653246402740479e-01 -1.052437424659729004e-01 -1.524728089570999146e-01 -7.804352790117263794e-02 1.595596820116043091e-01 -2.177112177014350891e-02 -3.863173723220825195e-02 -1.673159301280975342e-01 9.446746669709682465e-03 5.771702900528907776e-02 -1.049268096685409546e-01 -1.164088472723960876e-01 2.399720996618270874e-02 -7.838299125432968140e-02 9.579348564147949219e-02 5.267484188079833984e-01 -1.118941083550453186e-01 -1.244739666581153870e-01 -1.863851696252822876e-01 -5.597556009888648987e-02 -2.102193683385848999e-01 -1.477000564336776733e-01 -2.609495222568511963e-01 -2.667875587940216064e-01 6.290294975042343140e-02 -3.177739679813385010e-01 4.946452379226684570e-02 2.713705301284790039e-01 5.903877783566713333e-03 1.075895726680755615e-01 -1.156687065958976746e-01
1.130108255892992020e-02 -4.713673517107963562e-02 -5.208507180213928223e-03 -2.922612242400646210e-02 -7.780582178384065628e-03 1.485040932893753052e-01 -1.219807118177413940e-01 -7.050913572311401367e-02 1.777298375964164734e-02 -1.552341133356094360e-02 6.410700827836990356e-02 -7.096969336271286011e-02 -3.262757360935211182e-01 1.038291826844215393e-01 3.681946778669953346e-03 1.628028042614459991e-02 4.463626146316528320e-01 1.095649823546409607e-01 -8.041542023420333862e-02 -1.874094754457473755e-01 8.744912594556808472e-02 -2.612662017345428467e-01 -1.890628784894943237e-01 -1.658197343349456787e-01 -3.115710318088531494e-01 2.037286013364791870e-01 -3.099782466888427734e-01 2.143990397453308105e-01 2.808472514152526855e-01 -5.104691162705421448e-02 2.705174982547760010e-01 -1.756545715034008026e-02
2.877187728881835938e-02 1.422009430825710297e-02 -2.071935497224330902e-02 -3.042672276496887207e-01 2.230749279260635376e-01 5.493051186203956604e-02 -1.188784912228584290e-01 -1.274471133947372437e-01 1.036688312888145447e-02 5.837881565093994141e-02 -3.548128157854080200e-02 -2.134443521499633789e-01 -2.083658576011657715e-01 1.503066867589950562e-01 9.490788727998733521e-02 2.523615062236785889e-01 3.639590442180633545e-01 9.300176799297332764e-02 -1.358507573604583740e-01 -2.160835862159729004e-01 -3.369216620922088623e-02 -1.899037063121795654e-01 -2.459976524114608765e-01 -2.808858156204223633e-01 -1.048461496829986572e-01 1.493007689714431763e-01 -3.522198796272277832e-01 -1.380890142172574997e-02 7.740474492311477661e-02 -1.806032061576843262e-01 -1.973377466201782227e-01 -1.257576942443847656e-01
-9.839013963937759399e-02 -2.974458336830139160e-01 -8.701863139867782593e-02 -1.439426839351654053e-01 -2.598805353045463562e-02 8.205071836709976196e-02 -1.799027919769287109e-01 -7.116772234439849854e-02 1.438299659639596939e-02 -2.472860738635063171e-02 -6.453949958086013794e-02 9.761039167642593384e-02 -1.855105459690093994e-01 3.777161613106727600e-02 -1.672334671020507812e-01 7.142823934555053711e-02 5.903995037078857422e-01 -1.169548090547323227e-02 -7.314871251583099365e-02 -1.378440707921981812e-01 4.185898974537849426e-02 -1.280536353588104248e-01 -3.183661699295043945e-01 -1.371895372867584229e-01 -2.196527719497680664e-01 5.249815806746482849e-02 -3.710303008556365967e-01 -9.219194762408733368e-03 1.382251977920532227e-01 -7.418426126241683960e-02 -7.340380549430847168e-02 -1.231154203414916992e-01
1.302907615900039673e-01 1.384529918432235718e-01 1.568682864308357239e-02 1.583864539861679077e-01 -8.042643964290618896e-02 9.276375174522399902e-03 -1.991154402494430542e-01 2.405952215194702148e-01 1.536530908197164536e-02 -7.709908485412597656e-02 6.811698433011770248e-03 -3.290888965129852295e-01 2.792695537209510803e-02 1.636949330568313599e-01 -2.281420975923538208e-01 4.054178297519683838e-02 2.274200618267059326e-01 5.930812330916523933e-04 -2.238541394472122192e-01 -4.800476506352424622e-02 -2.597410380840301514e-01 -1.643066108226776123e-01 -1.905230581760406494e-01 -1.781671941280364990e-01 2.122788131237030029e-01 -1.561526805162429810e-01 -3.588521182537078857e-01 -1.502659451216459274e-02 1.327592283487319946e-01 2.893508970737457275e-01 -4.589657112956047058e-02 -2.647610604763031006e-01
2.640146911144256592e-01 1.697169989347457886e-01 -1.145700141787528992e-01 1.599151268601417542e-02 -1.788716465234756470e-01 -2.295155674219131470e-01 -1.890621781349182129e-01 -2.075079828500747681e-03 4.689009487628936768e-02 3.032894432544708252e-01 -7.708298414945602417e-02 -1.814118772745132446e-01 2.187878042459487915e-01 9.147684276103973389e-02 2.734617330133914948e-02 1.095130923204123974e-03 2.252506017684936523e-01 -2.174340486526489258e-01 1.977993734180927277e-02 -2.491114437580108643e-01 -1.315751522779464722e-01 -2.538349032402038574e-01 1.382422894239425659e-01 -1.648965924978256226e-01 -2.182202972471714020e-02 -2.896081209182739258e-01 -5.863550305366516113e-02 -1.399541348218917847e-01 3.084005415439605713e-01 -1.516805887222290039e-01 5.090568214654922485e-02 -2.471354305744171143e-01
5.371323972940444946e-02 -4.352127388119697571e-02 -2.712646499276161194e-02 -1.702427864074707031e-01 -6.231515109539031982e-02 -2.320001833140850067e-02 -1.213160678744316101e-01 -1.340522021055221558e-01 -2.381007820367813110e-01 -1.801757365465164185e-01 3.011069297790527344e-01 2.582404948770999908e-02 -1.699507236480712891e-01 2.405650913715362549e-02 -1.914655119180679321e-01 3.370207846164703369e-01 3.308838307857513428e-01 -7.167275995016098022e-02 -8.797379583120346069e-02 -5.462379008531570435e-02 -1.614084690809249878e-01 -4.512329101562500000e-01 5.305771157145500183e-02 -1.162269040942192078e-01 -8.501768857240676880e-02 -4.091766476631164551e-02 -2.062598764896392822e-01 4.653749614953994751e-02 4.512707144021987915e-02 -4.916323721408843994e-02 1.981638371944427490e-01 -3.154939711093902588e-01
4.056724160909652710e-02 2.837690412998199463e-01 3.676736727356910706e-02 -1.352520734071731567e-01 2.409021854400634766e-01 4.724268987774848938e-02 -2.963820993900299072e-01 1.844397485256195068e-01 3.457782557234168053e-03 -2.323423512279987335e-02 -1.835038959980010986e-01 -3.652106598019599915e-02 -3.623994812369346619e-02 4.675932526588439941e-01 -7.379046082496643066e-02 -2.788768112659454346e-01 2.964109778404235840e-01 2.761195972561836243e-02 -1.191717535257339478e-01 1.278087198734283447e-01 1.248999759554862976e-01 -3.143550455570220947e-01 -6.036661192774772644e-02 -3.615419566631317139e-02 5.697539448738098145e-02 -1.056579202413558960e-01 -2.467882782220840454e-01 -6.922223418951034546e-02 1.902941465377807617e-01 -1.472509354352951050e-01 -2.312247268855571747e-02 1.614213921129703522e-02
3.053573966026306152e-01 1.163838952779769897e-01 5.729727074503898621e-02 -5.451535806059837341e-02 -3.255867213010787964e-02 1.345430165529251099e-01 -6.218913942575454712e-02 -9.335489571094512939e-02 3.780078291893005371e-01 3.289028704166412354e-01 -4.499868303537368774e-02 -1.333528757095336914e-01 1.270624101161956787e-01 -5.999066308140754700e-02 1.544908285140991211e-01 1.915820688009262085e-01 2.340354472398757935e-01 -1.660284101963043213e-01 8.171612769365310669e-02 6.123073864728212357e-03 -1.436570435762405396e-01 -2.591215968132019043e-01 -4.665134474635124207e-02 -2.269233763217926025e-01 1.424503885209560394e-02 -7.267288863658905029e-02 -2.154030948877334595e-01 -7.005894184112548828e-02 2.541636526584625244e-01 -1.619290411472320557e-01 2.170845419168472290e-01 -2.806786596775054932e-01
6.431662291288375854e-02 6.161398440599441528e-02 -1.613809168338775635e-02 -2.449335157871246338e-02 -5.415097624063491821e-02 -7.408868521451950073e-02 1.211980804800987244e-01 8.373223990201950073e-02 2.253390997648239136e-01 -1.483450680971145630e-01 -1.334780901670455933e-01 -3.722948953509330750e-02 1.867771148681640625e-02 7.285626232624053955e-02 -8.612331002950668335e-02 -6.436574459075927734e-02 3.178682029247283936e-01 -1.425067186355590820e-01 2.314971387386322021e-01 -2.888569533824920654e-01 -3.962367773056030273e-01 -2.191243320703506470e-01 1.588452160358428955e-01 3.104076348245143890e-02 1.313605010509490967e-01 4.854847490787506104e-02 -5.390949919819831848e-02 -3.436476737260818481e-02 3.236784040927886963e-01 1.446220874786376953e-01 3.161717206239700317e-02 -4.603336751461029053e-01
1.421100050210952759e-01 -1.900093257427215576e-01 -4.509672895073890686e-02 -1.419012993574142456e-01 -2.448567375540733337e-02 1.609217822551727295e-01 -2.480239421129226685e-02 -4.173079133033752441e-02 3.043649792671203613e-01 2.057375013828277588e-01 -4.959706962108612061e-02 -1.312421560287475586e-01 2.403099238872528076e-01 1.071337908506393433e-01 1.146073043346405029e-01 -1.420401334762573242e-01 3.061356544494628906e-01 -2.033129334449768066e-01 -5.608513485640287399e-03 -6.247303634881973267e-02 1.819510199129581451e-02 -5.367974638938903809e-01 6.725534051656723022e-02 -2.659131772816181183e-03 8.886265754699707031e-02 -2.635293453931808472e-02 -1.398875862360000610e-01 -4.985223710536956787e-02 1.789518743753433228e-01 -2.998201549053192139e-01 2.091227620840072632e-01 -8.483461290597915649e-02
-2.104908823966979980e-01 -2.131555676460266113e-01 -3.959121927618980408e-02 -2.018209844827651978e-01 -2.031740695238113403e-01 2.021422535181045532e-01 -9.044140577316284180e-02 -2.146950513124465942e-01 2.045253477990627289e-02 -1.759378798305988312e-02 -3.014202415943145752e-02 -9.504782408475875854e-02 -4.005974903702735901e-02 8.100678771734237671e-02 -1.311536729335784912e-01 -3.840218111872673035e-02 5.889548063278198242e-01 8.459496498107910156e-02 -1.247324943542480469e-01 -1.422313600778579712e-01 2.265588555019348860e-04 -1.398891657590866089e-01 -2.598609030246734619e-01 -2.292714267969131470e-01 -1.637897938489913940e-01 9.075753390789031982e-02 -1.964224129915237427e-01 6.074524298310279846e-02 2.287583947181701660e-01 -5.732475593686103821e-02 2.692114375531673431e-02 -1.757261604070663452e-01
3.593268692493438721e-01 3.235163539648056030e-02 1.531857252120971680e-01 -2.764579653739929199e-01 -1.968633234500885010e-01 1.473928056657314301e-02 -2.613593935966491699e-01 -5.997410044074058533e-02 2.725902497768402100e-01 -1.583724282681941986e-02 4.951529577374458313e-02 -2.037560194730758667e-01 -4.233352839946746826e-02 1.635141484439373016e-02 -1.892312914133071899e-01 1.311816833913326263e-02 2.319459617137908936e-01 -3.585308790206909180e-02 -4.818170145153999329e-02 -2.763426899909973145e-01 -1.578999459743499756e-01 -2.720561623573303223e-01 9.992551058530807495e-02 -4.006357863545417786e-02 1.228161528706550598e-01 -2.624621391296386719e-01 1.975476555526256561e-02 -1.148675940930843353e-02 2.272134721279144287e-01 2.188411951065063477e-01 -2.441932857036590576e-01 -1.206308007240295410e-01
-2.053385414183139801e-02 -3.318818286061286926e-02 4.475542157888412476e-02 -2.065636366605758667e-01 3.791941329836845398e-02 3.058733046054840088e-01 -1.395243778824806213e-02 -1.208729594945907593e-01 1.757373511791229248e-01 -3.062913566827774048e-02 -2.254156619310379028e-01 -2.370562404394149780e-01 2.524386048316955566e-01 2.354202270507812500e-01 8.241447806358337402e-02 7.138839364051818848e-02 4.349695146083831787e-01 -6.626211572438478470e-03 -2.078453451395034790e-01 1.289869248867034912e-01 -8.284462988376617432e-02 -7.269304990768432617e-02 -2.007687836885452271e-01 -1.298799365758895874e-01 -9.565231204032897949e-02 -1.651936024427413940e-01 -1.448895782232284546e-01 3.259485363960266113e-01 2.735299468040466309e-01 1.262988746166229248e-01 5.592660512775182724e-03 -3.548201546072959900e-02
1.660362631082534790e-01 -3.368083387613296509e-03 7.091975212097167969e-02 -2.401340007781982422e-02 -2.303394824266433716e-01 4.746521264314651489e-02 -9.651648253202438354e-02 8.061323314905166626e-04 -1.190034486353397369e-02 1.813437789678573608e-01 1.249775066971778870e-01 7.675095647573471069e-02 1.125490963459014893e-01 -2.137035727500915527e-01 -8.396536856889724731e-02 2.766908407211303711e-01 2.855712175369262695e-01 -4.926696792244911194e-02 -1.027777343988418579e-01 4.127526655793190002e-02 -4.014261811971664429e-02 -3.014154434204101562e-01 4.661704972386360168e-02 -2.083589881658554077e-01 1.557606458663940430e-01 -5.122169852256774902e-02 -4.443929195404052734e-01 -8.958048373460769653e-02 3.785727620124816895e-01 -1.492040753364562988e-01 2.606002390384674072e-01 7.434058934450149536e-02
-8.813028782606124878e-02 -2.425540834665298462e-01 -1.360193789005279541e-01 -8.808538317680358887e-02 -8.231855928897857666e-02 1.994003653526306152e-01 -1.209068968892097473e-01 -1.838572174310684204e-01 -7.584919780492782593e-02 1.234043855220079422e-02 -1.056046411395072937e-01 -3.772759810090065002e-02 6.207616627216339111e-02 1.574313789606094360e-01 -7.900864630937576294e-02 1.461499650031328201e-02 4.752627909183502197e-01 1.384927779436111450e-01 -3.129486441612243652e-01 -1.484327614307403564e-01 7.595627009868621826e-02 -2.184916585683822632e-01 -2.159090042114257812e-01 -1.078142300248146057e-01 -2.715921998023986816e-01 9.822191670536994934e-03 -2.279644608497619629e-01 6.779681146144866943e-02 3.127084076404571533e-01 -8.007971942424774170e-02 1.072119623422622681e-01 -1.889893710613250732e-01
-8.126734942197799683e-02 -2.312359660863876343e-01 -1.131993010640144348e-01 -1.989376842975616455e-01 -1.144328713417053223e-01 1.252878308296203613e-01 -5.029701441526412964e-02 -1.674028635025024414e-01 5.704360827803611755e-02 -7.035686820745468140e-02 -7.139424234628677368e-02 -1.636424362659454346e-01 -2.207498438656330109e-02 1.209087744355201721e-01 -1.571775525808334351e-01 -3.149060159921646118e-02 4.511276185512542725e-01 8.365111425518989563e-03 -2.143352031707763672e-01 -2.481986731290817261e-01 4.196815192699432373e-02 -2.233959585428237915e-01 -2.332600355148315430e-01 -2.256933897733688354e-01 -2.670249342918395996e-01 -4.000592231750488281e-02 -3.194358944892883301e-01 4.250250756740570068e-02 2.360925972461700439e-01 -2.003900706768035889e-01 8.009944856166839600e-02 -1.017551496624946594e-02
1.576699167490005493e-01 -2.032887339591979980e-01 3.946839272975921631e-02 -1.597450226545333862e-01 -8.121073991060256958e-02 -7.959194481372833252e-02 -2.879702448844909668e-01 7.138216402381658554e-03 5.424703657627105713e-02 -9.746114909648895264e-02 -2.082445472478866577e-01 -2.385016679763793945e-01 -2.340527251362800598e-02 2.440307140350341797e-01 -1.174409165978431702e-01 7.488869875669479370e-02 3.523308932781219482e-01 -7.128213346004486084e-02 -1.831261366605758667e-01 -5.973504111170768738e-02 1.209404170513153076e-01 -1.040304452180862427e-01 2.019820213317871094e-01 -6.985018402338027954e-02 3.500400111079216003e-02 6.208574026823043823e-02 1.517554968595504761e-01 4.827009513974189758e-02 3.501485586166381836e-01 1.285993605852127075e-01 -1.819318830966949463e-01 -4.225080013275146484e-01
3.906227052211761475e-01 1.346298120915889740e-02 -1.716133058071136475e-01 -1.092992499470710754e-01 -3.565753111615777016e-03 -1.754683852195739746e-01 -1.262517273426055908e-01 -6.004587188363075256e-02 7.258830219507217407e-02 -3.149428218603134155e-02 -1.908110231161117554e-01 -4.173421561717987061e-01 -1.512569934129714966e-01 7.461287826299667358e-02 -5.834556370973587036e-02 -1.472235657274723053e-02 4.585222303867340088e-01 -1.654856950044631958e-01 9.452403336763381958e-02 -1.616532728075981140e-02 -9.848015755414962769e-02 8.282117545604705811e-02 -5.052426457405090332e-02 3.365684300661087036e-03 8.890634030103683472e-02 8.645622432231903076e-02 -3.580720424652099609e-01 1.795423924922943115e-01 5.748965591192245483e-02 -9.975480288267135620e-02 -1.535757482051849365e-01 -1.672119647264480591e-01
-1.570589956827461720e-03 -2.138780504465103149e-01 1.240390017628669739e-01 -1.424468159675598145e-01 -1.332223415374755859e-01 -1.221161186695098877e-01 -3.798830509185791016e-01 1.659131348133087158e-01 1.370624005794525146e-01 1.333878934383392334e-01 1.180730238556861877e-01 -7.874304801225662231e-02 2.272200733423233032e-01 -7.689585536718368530e-02 -7.011476159095764160e-02 4.648669809103012085e-02 2.348915636539459229e-01 -2.812997102737426758e-01 -2.251891344785690308e-01 -2.212789952754974365e-01 -9.975381940603256226e-02 -1.859509795904159546e-01 -8.236453682184219360e-02 7.937908917665481567e-02 2.607234939932823181e-02 3.205194696784019470e-02 -2.260834723711013794e-01 -1.978060603141784668e-01 1.125636175274848938e-01 2.868444025516510010e-01 -2.070968039333820343e-02 -3.373722434043884277e-01
-6.686288118362426758e-02 -2.607138156890869141e-01 -1.180779710412025452e-01 -1.543147265911102295e-01 -6.745915859937667847e-02 3.141172528266906738e-01 -3.622129186987876892e-02 -8.935894817113876343e-02 3.336280956864356995e-02 3.446930274367332458e-02 -1.130013540387153625e-01 8.312260359525680542e-02 -5.401884764432907104e-02 8.161294460296630859e-02 -1.922637075185775757e-01 5.728347599506378174e-02 4.961877167224884033e-01 -1.196940080262720585e-03 -3.488284721970558167e-02 -1.029915064573287964e-01 -5.677502849721349776e-05 -2.162984013557434082e-01 -2.143037915229797363e-01 -2.117562592029571533e-01 -3.102842271327972412e-01 1.574529707431793213e-02 -2.328157275915145874e-01 1.195590645074844360e-01 3.448573946952819824e-01 -9.798482060432434082e-02 -5.837844219058752060e-05 -1.278697401285171509e-01
9.848156571388244629e-02 5.541427806019783020e-02 -2.566519379615783691e-01 -5.388288572430610657e-02 -1.974168121814727783e-01 1.632014214992523193e-01 -2.819333672523498535e-01 3.645488619804382324e-01 1.918569058179855347e-01 2.459037899971008301e-01 4.400120675563812256e-02 -8.769515901803970337e-02 -3.920669481158256531e-02 4.684879258275032043e-02 -8.387604355812072754e-02 1.455004513263702393e-01 3.018560111522674561e-01 2.066497802734375000e-01 -1.558158081024885178e-02 2.284427285194396973e-01 -2.590292133390903473e-02 -1.262827068567276001e-01 -2.952773310244083405e-02 -1.559772193431854248e-01 -9.748587757349014282e-02 -2.023430466651916504e-01 -1.445360183715820312e-01 2.984002828598022461e-01 4.072667658329010010e-02 -1.311517953872680664e-01 5.224715545773506165e-02 -3.026336133480072021e-01
9.493627399206161499e-02 1.228889301419258118e-01 -1.912740170955657959e-01 5.160985514521598816e-02 -8.956979215145111084e-02 1.171092092990875244e-01 -2.655584216117858887e-01 2.072695940732955933e-01 -2.234926372766494751e-01 -1.582891047000885010e-01 1.151583492755889893e-01 -7.187749445438385010e-02 1.174386963248252869e-01 2.105117589235305786e-01 6.334498524665832520e-02 -2.319211512804031372e-01 1.019250676035881042e-01 -2.656225673854351044e-02 -1.101760491728782654e-01 -1.589535772800445557e-01 6.224648654460906982e-02 -3.283554911613464355e-01 5.327170714735984802e-02 -2.067128568887710571e-01 -1.340354681015014648e-01 -1.163556799292564392e-02 -3.235193192958831787e-01 -6.247113272547721863e-02 3.935737907886505127e-01 1.004418879747390747e-01 3.000977039337158203e-01 6.784281879663467407e-02
-6.927007436752319336e-02 -2.869431972503662109e-01 -1.048386618494987488e-01 -2.634201347827911377e-01 6.423648446798324585e-02 1.845913976430892944e-01 -1.981777604669332504e-03 2.270548231899738312e-02 9.383375197649002075e-02 -7.914070785045623779e-02 2.302173525094985962e-01 -2.839105576276779175e-02 -1.037079468369483948e-01 1.554413884878158569e-01 -7.659628242254257202e-02 1.909128129482269287e-01 3.605227470397949219e-01 -4.686794802546501160e-02 -2.078533023595809937e-01 -2.316274344921112061e-01 1.254096776247024536e-01 -3.960234522819519043e-01 -1.944399327039718628e-01 -6.443220376968383789e-02 -2.269546538591384888e-01 1.147341653704643250e-01 -2.612803280353546143e-01 7.191136479377746582e-02 2.093658000230789185e-01 -3.923478722572326660e-02 1.176717653870582581e-01 -8.233482390642166138e-02
-9.800726547837257385e-03 -1.774748116731643677e-01 8.704130537807941437e-03 -7.474054396152496338e-02 1.081809122115373611e-02 1.320507824420928955e-01 -2.764582447707653046e-02 -7.694840896874666214e-03 1.008939966559410095e-01 -1.040708795189857483e-01 1.075939685106277466e-01 -3.596470057964324951e-01 -8.768274635076522827e-02 4.136004298925399780e-02 -5.698899924755096436e-02 -3.526859730482101440e-02 4.509152173995971680e-01 1.668312586843967438e-02 -2.718449831008911133e-01 -1.780712753534317017e-01 6.493876874446868896e-02 -2.471788376569747925e-01 -2.577910423278808594e-01 -2.135803848505020142e-01 -1.677062511444091797e-01 -3.018021956086158752e-02 -2.495038658380508423e-01 2.014945447444915771e-01 1.974182575941085815e-01 -9.204626828432083130e-02 3.203101456165313721e-01 3.291485132649540901e-03
1.270649731159210205e-01 1.537708044052124023e-01 9.455373883247375488e-02 -7.411281019449234009e-02 -9.916613996028900146e-02 9.290720522403717041e-02 -2.954859435558319092e-01 1.873908005654811859e-02 2.718194127082824707e-01 -7.023046165704727173e-02 1.653907597064971924e-01 1.990451477468013763e-02 2.692765742540359497e-02 1.286228150129318237e-01 -1.105158776044845581e-01 2.749107778072357178e-01 1.222106888890266418e-01 1.402598172426223755e-01 2.819539606571197510e-02 1.299798041582107544e-01 2.153516560792922974e-01 -9.506258368492126465e-02 3.749523162841796875e-01 7.504811137914657593e-02 1.746949851512908936e-01 3.584070829674601555e-03 -2.222822755575180054e-01 -2.289911806583404541e-01 3.687000870704650879e-01 -2.979011535644531250e-01 -5.763800814747810364e-03 -1.303528249263763428e-01
2.983297705650329590e-01 -1.370042413473129272e-01 -1.356139928102493286e-01 3.072932958602905273e-01 -7.397294789552688599e-02 2.593622803688049316e-01 -5.132399126887321472e-02 -9.994585812091827393e-02 5.411345139145851135e-02 -1.231985986232757568e-01 -5.769699811935424805e-02 -1.287851333618164062e-01 3.117055594921112061e-01 -2.569931326434016228e-03 -2.673357725143432617e-02 1.295800954103469849e-01 3.634368479251861572e-01 -1.136871576309204102e-01 -2.604630589485168457e-02 -5.016187205910682678e-02 -6.526664644479751587e-02 -1.624528020620346069e-01 4.338234961032867432e-01 -6.827560067176818848e-02 2.250687181949615479e-01 -1.638516783714294434e-01 -2.641105353832244873e-01 2.887283824384212494e-02 -2.058787271380424500e-02 -5.982849374413490295e-02 5.589538253843784332e-03 -1.323049515485763550e-01
2.332920730113983154e-01 2.970975339412689209e-01 1.173638850450515747e-01 2.279208600521087646e-01 -2.179105430841445923e-01 -9.401253610849380493e-02 -2.336278706789016724e-01 3.104299604892730713e-01 6.849050521850585938e-02 -6.490442156791687012e-02 -6.049488857388496399e-02 -2.350794076919555664e-01 -7.411479949951171875e-02 1.311100572347640991e-01 -2.741752564907073975e-01 2.033026069402694702e-01 2.713200449943542480e-01 6.197789683938026428e-02 -1.276187896728515625e-01 -6.852863729000091553e-02 -1.265947520732879639e-01 -1.515557765960693359e-01 -2.817156538367271423e-02 -9.958525747060775757e-02 1.320345252752304077e-01 -7.314938306808471680e-02 -2.531552910804748535e-01 1.109144538640975952e-01 3.139926791191101074e-01 1.332071870565414429e-01 -8.046967536211013794e-02 -8.468721807003021240e-02
-6.257722526788711548e-02 1.201485469937324524e-01 1.459551043808460236e-02 3.822006657719612122e-02 -2.010291367769241333e-01 2.573837339878082275e-01 1.171456500887870789e-01 1.545445341616868973e-02 -1.100915577262639999e-02 -7.733387406915426254e-03 3.755746001843363047e-05 -1.218602657318115234e-01 1.727211475372314453e-01 2.156634330749511719e-01 -2.254898697137832642e-01 2.145955860614776611e-01 3.246632516384124756e-01 -2.065306305885314941e-01 9.781786054372787476e-02 1.403244677931070328e-02 4.326560720801353455e-02 -3.718460798263549805e-01 6.840272247791290283e-02 -2.811735868453979492e-01 2.150926887989044189e-01 -1.010161042213439941e-01 -2.638756670057773590e-02 5.301705375313758850e-02 4.785018563270568848e-01 -1.742065697908401489e-02 7.447556126862764359e-03 -8.835011161863803864e-03
1.252950876951217651e-01 -1.026094928383827209e-01 -1.700656116008758545e-01 -1.577427834272384644e-01 -1.081470167264342308e-03 1.863465756177902222e-01 -1.106842532753944397e-01 -1.305626481771469116e-01 2.694256603717803955e-01 3.459676802158355713e-01 1.177612394094467163e-01 -1.019088365137577057e-02 1.496355831623077393e-01 2.433998696506023407e-02 2.328853905200958252e-01 7.116319146007299423e-03 3.852820396423339844e-01 -3.707892075181007385e-02 4.606487974524497986e-02 -1.824195683002471924e-01 -5.194417200982570648e-03 -3.979035317897796631e-01 1.893061250448226929e-01 -1.385255251079797745e-02 1.398105025291442871e-01 1.285676807165145874e-01 -1.375447362661361694e-01 3.687329962849617004e-02 1.306373029947280884e-01 -2.776667773723602295e-01 2.032848000526428223e-01 -3.123042546212673187e-02
2.147993147373199463e-01 -1.148536801338195801e-01 -1.381271034479141235e-01 1.066797524690628052e-01 -2.875271141529083252e-01 -2.763081192970275879e-01 -3.233022987842559814e-01 -5.781394615769386292e-02 1.272540688514709473e-01 1.939851492643356323e-01 -5.750503763556480408e-02 -6.076531484723091125e-02 8.512907475233078003e-02 1.320286989212036133e-01 4.204334318637847900e-02 7.233644276857376099e-02 2.270577847957611084e-01 -4.201926589012145996e-01 2.518777549266815186e-02 -7.361447066068649292e-02 1.055360026657581329e-02 -1.797005981206893921e-01 3.357479115948081017e-03 -9.241779893636703491e-02 7.288373261690139771e-02 -1.221068426966667175e-01 -1.951697319746017456e-01 -1.209069117903709412e-01 2.827581167221069336e-01 -2.913897037506103516e-01 2.289285883307456970e-02 -1.933417320251464844e-01
1.153925061225891113e-01 3.526957705616950989e-02 3.831868991255760193e-02 -1.695488095283508301e-01 -5.779636651277542114e-02 -7.248035073280334473e-02 -2.065525054931640625e-01 3.931556046009063721e-01 -1.779715418815612793e-01 -1.741814166307449341e-01 3.003257513046264648e-02 -2.337263822555541992e-01 -5.740229785442352295e-02 3.117796182632446289e-01 -1.491653472185134888e-01 6.747088581323623657e-02 1.291095614433288574e-01 5.632311478257179260e-02 -1.270533446222543716e-02 7.264515757560729980e-02 -2.097121328115463257e-01 -1.689865589141845703e-01 3.292604535818099976e-02 -2.930787205696105957e-01 2.399319857358932495e-01 -1.775341629981994629e-01 -1.656277924776077271e-01 4.197013378143310547e-02 1.429008543491363525e-01 9.592413157224655151e-02 2.721369564533233643e-01 -3.127198517322540283e-01
9.938041865825653076e-02 1.666657328605651855e-01 6.194300204515457153e-02 1.961255446076393127e-02 -1.935389935970306396e-01 -3.077457426115870476e-03 -1.363170146942138672e-01 -8.391042798757553101e-02 2.512462437152862549e-02 2.036808580160140991e-01 2.208991646766662598e-01 -3.159478306770324707e-02 1.596366465091705322e-01 -2.529788995161652565e-03 5.195665732026100159e-02 2.427831441164016724e-01 3.193868398666381836e-01 -6.255280971527099609e-02 -1.750947088003158569e-01 -9.042526781558990479e-02 -1.451361030340194702e-01 -2.554636299610137939e-01 1.433632671833038330e-01 -4.075541794300079346e-01 1.572434455156326294e-01 -1.825774908065795898e-01 -2.716068327426910400e-01 -6.350164860486984253e-02 2.696970701217651367e-01 -1.681529134511947632e-01 2.464215159416198730e-01 2.560611441731452942e-02
3.182267397642135620e-02 -1.540065091103315353e-02 -4.684094712138175964e-02 -9.574984014034271240e-02 -1.546271331608295441e-02 -8.596245199441909790e-02 -1.404854804277420044e-01 9.421128779649734497e-02 -9.925998002290725708e-02 -7.668206840753555298e-02 -1.721750050783157349e-01 -2.226502001285552979e-01 7.237692922353744507e-02 1.106389313936233521e-01 1.677837595343589783e-02 9.846427291631698608e-02 4.273923337459564209e-01 -2.209113240242004395e-01 1.878134347498416901e-02 1.283023655414581299e-01 -1.160210072994232178e-01 -2.544971108436584473e-01 2.006423473358154297e-01 -1.563570499420166016e-01 -2.056424170732498169e-01 2.891667783260345459e-01 -2.116731107234954834e-01 3.351723253726959229e-01 2.493959218263626099e-01 1.427970677614212036e-01 -2.050833106040954590e-01 -1.727010607719421387e-01
-7.624439895153045654e-02 3.183407709002494812e-02 4.303314909338951111e-02 -4.541238769888877869e-02 -1.255610883235931396e-01 1.242418140172958374e-01 2.454018779098987579e-02 -2.634785175323486328e-01 2.402121871709823608e-01 3.039658628404140472e-02 1.608808636665344238e-01 4.140426591038703918e-02 1.487233489751815796e-01 -7.330344058573246002e-03 1.694532670080661774e-02 -4.443578887730836868e-03 5.228125452995300293e-01 8.997451514005661011e-03 -1.379353106021881104e-01 -9.782474953681230545e-04 2.049481272697448730e-01 -3.067429065704345703e-01 7.558044046163558960e-02 4.069570451974868774e-02 4.421357437968254089e-02 -2.211462706327438354e-01 -2.290970683097839355e-01 -1.105587035417556763e-01 2.034899741411209106e-01 -4.015394747257232666e-01 1.071225255727767944e-01 -1.172230169177055359e-01
-2.734890207648277283e-02 -1.066585853695869446e-01 -5.168962106108665466e-02 -1.372475922107696533e-01 -1.136175990104675293e-01 4.757653176784515381e-02 -5.500005483627319336e-01 1.893305033445358276e-01 6.897885818034410477e-03 1.518859416246414185e-01 -1.281092613935470581e-01 -1.419759243726730347e-01 -7.373248692601919174e-03 6.832477450370788574e-02 -7.195965200662612915e-02 2.334180176258087158e-01 3.515654206275939941e-01 -4.006038419902324677e-03 -2.609288096427917480e-01 -8.618263155221939087e-02 -1.265608966350555420e-01 -1.183735504746437073e-01 8.784827589988708496e-02 1.387437880039215088e-01 1.921785250306129456e-02 3.067533075809478760e-01 -9.551949799060821533e-02 -2.465759813785552979e-01 2.152402997016906738e-01 1.040172651410102844e-01 -8.678048849105834961e-02 -5.987546965479850769e-02
-2.103345841169357300e-01 -3.042884469032287598e-01 -9.508960694074630737e-02 -2.410731017589569092e-01 8.976386487483978271e-02 2.031223326921463013e-01 -1.783022135496139526e-01 -6.456048786640167236e-02 1.221406981348991394e-01 6.618757545948028564e-02 -1.069701537489891052e-01 -4.021042585372924805e-02 -2.483059316873550415e-01 2.037185877561569214e-01 -1.682852953672409058e-01 2.409919649362564087e-01 4.699884057044982910e-01 -1.206813286989927292e-02 -1.625887453556060791e-01 -1.481830775737762451e-01 1.391506493091583252e-01 -2.342821061611175537e-01 -5.576620995998382568e-02 -2.095253467559814453e-01 -1.293089985847473145e-01 2.014924883842468262e-01 -1.099454909563064575e-01 -3.154652565717697144e-02 4.156003519892692566e-02 -9.847697615623474121e-02 8.518891781568527222e-02 -9.510868042707443237e-02
-3.776634112000465393e-02 5.950708687305450439e-02 -1.413372755050659180e-01 1.374054849147796631e-01 -6.100623682141304016e-02 1.387861818075180054e-01 -1.835260391235351562e-01 4.915941506624221802e-02 -4.644018597900867462e-03 8.678195625543594360e-02 -1.405841559171676636e-01 -7.692391425371170044e-02 1.994574069976806641e-01 4.951862990856170654e-02 -2.809702754020690918e-01 -2.333449572324752808e-01 4.800818860530853271e-01 -1.934479027986526489e-01 1.595387421548366547e-02 7.503313571214675903e-02 -1.772825866937637329e-01 -1.853930298238992691e-03 -2.405638098716735840e-01 -2.258120626211166382e-01 1.749965250492095947e-01 -7.763356715440750122e-02 -3.366147577762603760e-01 -1.094949617981910706e-01 1.778836250305175781e-01 2.805035095661878586e-03 -2.812056839466094971e-01 -3.839976340532302856e-02
1.157095804810523987e-01 -7.356110960245132446e-02 2.123643457889556885e-01 1.222015023231506348e-01 -2.309988141059875488e-01 5.004874616861343384e-02 -1.311964392662048340e-01 -6.482924520969390869e-02 1.843996047973632812e-01 -8.791444450616836548e-02 1.654143184423446655e-01 -1.083650961518287659e-01 -4.687761887907981873e-02 -1.108919009566307068e-01 3.827419579029083252e-01 -6.893913447856903076e-02 2.131042033433914185e-01 -4.092293232679367065e-02 -3.007467463612556458e-02 -2.299437671899795532e-01 -3.221088945865631104e-01 -4.043248593807220459e-01 1.343227624893188477e-01 -2.205298244953155518e-01 -6.473441421985626221e-02 -5.886485800147056580e-02 -1.243424639105796814e-01 -4.701207950711250305e-02 2.556553781032562256e-01 -6.288088858127593994e-02 1.529495269060134888e-01 -2.109561860561370850e-01
-7.648548483848571777e-02 -1.820322424173355103e-01 -1.409732103347778320e-01 -1.993076354265213013e-01 -9.343222528696060181e-02 1.994271576404571533e-01 -1.852917075157165527e-01 2.186282165348529816e-02 -9.621561504900455475e-03 -3.208081424236297607e-02 1.513717919588088989e-01 -1.739105582237243652e-01 -2.047893851995468140e-01 7.664605230093002319e-02 -1.305128335952758789e-01 -5.104858428239822388e-02 4.507047533988952637e-01 4.083941131830215454e-02 -1.090061739087104797e-01 -2.215822935104370117e-01 -1.298627108335494995e-01 -1.396116465330123901e-01 -1.900768578052520752e-01 -2.674354016780853271e-01 -2.009496390819549561e-01 -4.925179760903120041e-03 -2.184762656688690186e-01 2.377249747514724731e-01 2.181978672742843628e-01 -1.196955218911170959e-01 2.828121781349182129e-01 -3.496574005112051964e-03
1.065324395895004272e-01 8.490584790706634521e-02 2.990650236606597900e-01 -3.777750954031944275e-02 -9.680896252393722534e-02 1.148951053619384766e-01 -1.173149868845939636e-01 -1.473922580480575562e-01 1.038592234253883362e-01 5.358244851231575012e-02 3.362891823053359985e-02 -2.461456954479217529e-01 1.699476093053817749e-01 -1.707132011651992798e-01 4.878932982683181763e-02 9.842629730701446533e-02 4.578628242015838623e-01 -2.801753580570220947e-01 7.708506286144256592e-02 -6.226273253560066223e-02 5.930555611848831177e-02 -5.255530402064323425e-02 -1.584135810844600201e-03 -2.312547713518142700e-01 2.770847082138061523e-01 -1.930779069662094116e-01 -1.395447999238967896e-01 2.046765834093093872e-01 3.039801716804504395e-01 -1.547064334154129028e-01 1.685356050729751587e-01 -9.574199467897415161e-02
1.106473710387945175e-02 -1.857401616871356964e-02 -3.630498424172401428e-02 -4.471232369542121887e-02 -9.671735018491744995e-02 -9.556704759597778320e-02 -1.785020828247070312e-01 -1.345027238130569458e-01 1.847897022962570190e-01 2.802584767341613770e-01 1.603677868843078613e-02 -1.176467835903167725e-01 8.002434670925140381e-02 2.132721543312072754e-01 2.021094560623168945e-01 -8.540246635675430298e-03 2.107241451740264893e-01 -2.978414297103881836e-01 6.627098470926284790e-02 -2.780647873878479004e-01 -9.859097748994827271e-02 -2.167408019304275513e-01 4.574049636721611023e-02 -9.642277657985687256e-02 7.255433499813079834e-02 -2.718246579170227051e-01 1.218774821609258652e-02 -2.063215374946594238e-01 4.519636332988739014e-01 -1.865673959255218506e-01 1.539739221334457397e-01 -2.015072554349899292e-01
-1.598410680890083313e-02 2.108594626188278198e-01 7.119280099868774414e-02 -1.654700040817260742e-01 2.035608440637588501e-01 5.202512443065643311e-02 -4.072285890579223633e-01 1.761460900306701660e-01 6.433814298361539841e-03 -8.519866317510604858e-02 -1.794258207082748413e-01 2.000281587243080139e-02 1.157018914818763733e-01 2.261075526475906372e-01 -7.769253849983215332e-02 -2.048722356557846069e-01 2.819937169551849365e-01 -1.716715246438980103e-01 1.893024444580078125e-01 -2.416385859251022339e-01 -9.151198901236057281e-03 -2.387220263481140137e-01 1.981261670589447021e-01 -1.300079673528671265e-01 -4.106524586677551270e-02 1.716919839382171631e-01 -1.760424077510833740e-01 -2.387175858020782471e-01 1.702904850244522095e-01 -1.200901642441749573e-01 -1.412843912839889526e-01 -1.744883358478546143e-01
3.676699846982955933e-02 -1.621811068616807461e-03 1.762142404913902283e-02 1.204047799110412598e-01 -2.994942367076873779e-01 3.865991160273551941e-02 -2.590079903602600098e-01 -4.266845062375068665e-02 2.294886410236358643e-01 3.748422265052795410e-01 -1.656596064567565918e-01 -6.145541556179523468e-03 7.552134990692138672e-02 1.282181590795516968e-01 2.700974699109792709e-03 1.074056793004274368e-02 3.445926010608673096e-01 -1.771859973669052124e-01 -4.782435670495033264e-02 -1.529803276062011719e-01 7.163038942962884903e-03 -2.095795571804046631e-01 4.570705443620681763e-02 -1.483318954706192017e-01 -1.646307557821273804e-01 2.152605727314949036e-02 9.721501730382442474e-03 1.095394231379032135e-02 2.744404375553131104e-01 -2.110181301832199097e-01 3.499097228050231934e-01 -2.585775852203369141e-01
1.658312603831291199e-02 1.842693239450454712e-01 -1.122089773416519165e-01 -1.576662878505885601e-03 -1.613529622554779053e-01 2.491349428892135620e-01 -2.515775859355926514e-01 2.910537421703338623e-01 -3.780006617307662964e-02 -5.121782049536705017e-02 3.674511611461639404e-02 -2.348126322031021118e-01 2.033882401883602142e-02 3.023615479469299316e-01 8.221345394849777222e-02 1.192002382595092058e-04 3.353088498115539551e-01 1.368277817964553833e-01 -4.689794406294822693e-02 -5.468764901161193848e-02 -4.674324765801429749e-02 -3.024554848670959473e-01 -2.960108593106269836e-02 -1.917132139205932617e-01 -4.375221580266952515e-02 -1.186003610491752625e-01 -3.268673717975616455e-01 2.611055374145507812e-01 7.204740494489669800e-02 2.396463602781295776e-01 -1.268669068813323975e-01 1.434634774923324585e-01
2.747690975666046143e-01 1.522331964224576950e-03 -5.299602448940277100e-02 -1.518534570932388306e-01 1.512621343135833740e-01 9.734127670526504517e-03 -2.098201513290405273e-01 2.204870879650115967e-01 -7.366456836462020874e-02 -6.345174461603164673e-02 -1.162942573428153992e-01 -1.415998786687850952e-01 -6.808055192232131958e-02 -6.497842073440551758e-02 -5.785759910941123962e-02 2.055678069591522217e-01 2.361727952957153320e-01 -1.449406594038009644e-01 -8.148962259292602539e-02 7.612212747335433960e-02 4.465921223163604736e-02 5.154544115066528320e-02 7.593325339257717133e-03 -1.234727501869201660e-01 -1.712467074394226074e-01 -4.261922463774681091e-02 -5.322341918945312500e-01 5.647514760494232178e-02 4.046896696090698242e-01 1.268998086452484131e-01 -1.968940645456314087e-01 -2.002579569816589355e-01
2.731179594993591309e-01 1.682312637567520142e-01 -1.717197448015213013e-01 -9.169973433017730713e-02 2.892932109534740448e-02 -1.644458919763565063e-01 -1.900119334459304810e-01 2.017580531537532806e-02 1.051962282508611679e-02 1.025266870856285095e-01 7.518249750137329102e-02 -4.589411318302154541e-01 -1.680941283702850342e-01 1.161644011735916138e-01 -1.458085626363754272e-01 8.806672878563404083e-03 2.687478363513946533e-01 -9.668989479541778564e-02 2.711692638695240021e-02 1.293030679225921631e-01 -6.497493386268615723e-02 -1.963179856538772583e-01 -2.634830400347709656e-02 1.477347612380981445e-01 7.505006343126296997e-02 1.384357511997222900e-01 -4.266426563262939453e-01 1.562679111957550049e-01 2.551111578941345215e-01 -9.460104256868362427e-02 -1.791578084230422974e-01 -5.610558763146400452e-02
4.939897730946540833e-02 7.380305230617523193e-02 4.319688770920038223e-03 8.915527164936065674e-02 -1.032343655824661255e-01 7.957683503627777100e-02 -2.618502974510192871e-01 7.149341050535440445e-03 1.693715304136276245e-01 -1.448570340871810913e-01 -6.737528741359710693e-02 7.953514158725738525e-02 -7.484120130538940430e-02 1.655820459127426147e-01 -2.883775532245635986e-01 1.619172245264053345e-01 2.196061611175537109e-01 -4.517194330692291260e-01 -4.760574921965599060e-02 -6.131520867347717285e-02 6.835960596799850464e-02 -3.668803870677947998e-01 -4.873749613761901855e-02 -1.464520096778869629e-01 1.704584509134292603e-01 -5.928603187203407288e-02 -3.569461405277252197e-02 -1.505608707666397095e-01 3.600343465805053711e-01 -2.723477482795715332e-01 1.115835681557655334e-01 3.797849640250205994e-02
2.081740945577621460e-01 -2.380598522722721100e-02 -1.620959043502807617e-01 1.166754439473152161e-01 -1.684456914663314819e-01 5.431196093559265137e-02 -1.930381208658218384e-01 9.723604656755924225e-03 7.269911293406039476e-05 -2.308273315429687500e-01 -1.800479888916015625e-01 -8.474148064851760864e-02 2.811450362205505371e-01 1.157350707217119634e-04 -6.389404088258743286e-02 -6.274276878684759140e-03 2.601118683815002441e-01 4.051520675420761108e-02 -1.110150068998336792e-01 -1.865238100290298462e-01 -5.594597011804580688e-02 -4.365951716899871826e-01 4.410482943058013916e-02 -2.578654587268829346e-01 3.491711616516113281e-01 -2.307423204183578491e-01 -2.315430194139480591e-01 1.794225871562957764e-01 8.572220057249069214e-02 1.437389999628067017e-01 4.386061429977416992e-02 4.452287033200263977e-02
6.829025596380233765e-02 -6.130102649331092834e-02 -7.751692086458206177e-02 -1.991946017369627953e-03 -2.368999123573303223e-01 7.985960692167282104e-02 6.122907623648643494e-02 2.152261789888143539e-03 -4.751242231577634811e-03 -1.074943505227565765e-02 -7.729514501988887787e-03 -1.046661064028739929e-01 1.853369325399398804e-01 2.815236747264862061e-01 -1.421490758657455444e-01 -2.787563018500804901e-02 6.054540276527404785e-01 -8.767261356115341187e-02 6.947567220777273178e-03 3.128495300188660622e-03 -7.820565253496170044e-02 -1.672497391700744629e-01 -2.993427813053131104e-01 9.163656085729598999e-02 1.824389845132827759e-01 -1.193419024348258972e-01 -2.449799478054046631e-01 -5.629462376236915588e-02 2.358061969280242920e-01 8.381811901926994324e-03 -3.170589506626129150e-01 -1.575724966824054718e-02
-1.253354400396347046e-01 -9.593371301889419556e-02 -1.430671662092208862e-01 -1.414560526609420776e-01 6.465876102447509766e-02 2.707036733627319336e-01 -1.086632162332534790e-01 1.185497492551803589e-01 1.598288565874099731e-01 1.257928907871246338e-01 8.601727336645126343e-02 -1.986447274684906006e-01 -1.422239691019058228e-01 1.045175716280937195e-01 9.227098524570465088e-02 8.843777328729629517e-02 3.330938220024108887e-01 -1.517754942178726196e-01 -2.584429681301116943e-01 -1.277962923049926758e-01 2.873758077621459961e-01 -5.872991308569908142e-02 1.435403432697057724e-02 -2.859597206115722656e-01 -3.352562189102172852e-01 -8.521534502506256104e-02 -1.850405931472778320e-01 8.602146059274673462e-02 3.179771900177001953e-01 -4.786827601492404938e-03 1.868901103734970093e-01 -1.144061088562011719e-01
8.969388902187347412e-02 -2.734160721302032471e-01 -1.146164387464523315e-01 -6.564879417419433594e-02 3.381682187318801880e-02 4.463620483875274658e-03 -5.622657760977745056e-02 6.385774910449981689e-02 -7.625947147607803345e-02 1.313749253749847412e-01 -1.630536317825317383e-01 -3.005586564540863037e-02 1.377399563789367676e-01 5.415304377675056458e-02 -1.452887505292892456e-01 2.360002696514129639e-02 2.787527143955230713e-01 -9.024249017238616943e-02 2.456054240465164185e-01 -1.579410582780838013e-01 -6.345188617706298828e-02 -3.335281908512115479e-01 4.188424050807952881e-01 1.219133809208869934e-01 1.017547473311424255e-01 -1.673519015312194824e-01 -2.783035933971405029e-01 -2.646049559116363525e-01 1.723436266183853149e-01 -2.394592165946960449e-01 1.303181201219558716e-01 -1.751726120710372925e-01
2.691892087459564209e-01 1.320990622043609619e-01 2.383987419307231903e-02 1.043639257550239563e-01 -2.913652956485748291e-01 1.025440767407417297e-01 4.991173371672630310e-02 1.947372220456600189e-02 1.420760005712509155e-01 -2.650865539908409119e-02 -1.037764623761177063e-01 2.134370803833007812e-02 -6.457315385341644287e-02 8.342498540878295898e-02 1.034777164459228516e-01 -1.859022229909896851e-01 4.677428007125854492e-01 1.291119115194305778e-04 1.536782383918762207e-01 -1.071846932172775269e-01 6.867395341396331787e-02 6.756293587386608124e-03 -4.765203967690467834e-02 -7.643110305070877075e-02 3.459545224905014038e-02 -4.774260222911834717e-01 -3.469145894050598145e-01 -3.997911885380744934e-02 3.042130172252655029e-01 -9.370585903525352478e-03 6.933518219739198685e-03 -3.622757643461227417e-02
4.032215774059295654e-01 8.633850514888763428e-02 6.646461784839630127e-02 -6.590844690799713135e-02 1.107954755425453186e-01 2.033616751432418823e-01 -2.279437705874443054e-02 -1.435085982084274292e-01 3.646255731582641602e-01 -4.359378665685653687e-02 6.540226191282272339e-02 -1.908368915319442749e-01 2.184838503599166870e-01 1.820461153984069824e-01 1.191910952329635620e-01 8.911569416522979736e-02 3.324151933193206787e-01 -8.034061640501022339e-02 1.239977180957794189e-01 -6.261387467384338379e-02 6.212260201573371887e-02 -2.963147759437561035e-01 2.776534259319305420e-01 -1.664977520704269409e-01 -9.932330995798110962e-02 -1.438282430171966553e-01 -1.143345311284065247e-01 5.921306088566780090e-02 1.633648276329040527e-01 -1.854820922017097473e-02 1.738582849502563477e-01 -1.753972619771957397e-01
3.355462849140167236e-01 1.161452196538448334e-02 -4.374763462692499161e-03 7.618255913257598877e-02 1.578141450881958008e-01 3.068286180496215820e-01 -1.136942356824874878e-01 -7.271278649568557739e-02 3.030278682708740234e-01 -2.554199658334255219e-02 -7.020656764507293701e-02 -1.703122109174728394e-01 1.631742268800735474e-01 -2.906421758234500885e-02 2.019205838441848755e-01 1.132306009531021118e-01 3.992038965225219727e-01 -4.368784651160240173e-02 2.402091920375823975e-01 5.089402198791503906e-02 -3.294185549020767212e-02 -2.956832945346832275e-01 1.603750586509704590e-01 -2.557553648948669434e-01 1.673469543457031250e-01 1.433703489601612091e-02 -2.862699329853057861e-02 7.345782965421676636e-02 1.729339659214019775e-01 -1.397626996040344238e-01 1.928570717573165894e-01 -1.201816052198410034e-01
7.591284066438674927e-02 1.822380423545837402e-01 -1.145292744040489197e-01 -1.251275241374969482e-01 6.280806660652160645e-02 -1.087234728038311005e-02 -1.747391670942306519e-01 7.344143837690353394e-02 1.262318938970565796e-01 -2.118542492389678955e-01 -5.599517747759819031e-02 -2.204620689153671265e-01 2.310470342636108398e-01 2.329419553279876709e-01 -1.620608568191528320e-01 -4.195696413516998291e-01 3.051174581050872803e-01 1.467210948467254639e-01 -8.939798176288604736e-02 -6.073600053787231445e-02 1.174258142709732056e-01 -1.436972171068191528e-01 6.133429706096649170e-02 1.251893397420644760e-02 -6.190079078078269958e-02 1.853135526180267334e-01 -2.478546351194381714e-01 7.239204831421375275e-03 1.936919540166854858e-01 2.024101316928863525e-01 -2.812536992132663727e-02 -3.551954329013824463e-01
-1.409781575202941895e-01 7.909183949232101440e-02 -2.338102757930755615e-01 7.708440534770488739e-03 -9.430900961160659790e-02 -3.860828280448913574e-02 -1.124388054013252258e-01 -7.964040338993072510e-02 1.500341594219207764e-01 -3.923088684678077698e-02 1.529403477907180786e-01 -1.818170212209224701e-02 2.721881866455078125e-01 -8.239204436540603638e-02 -8.768369257450103760e-02 1.633933037519454956e-01 3.805585503578186035e-01 -2.601382136344909668e-01 4.329447820782661438e-02 -1.591704487800598145e-01 1.245537213981151581e-02 -2.787898182868957520e-01 1.541845053434371948e-01 -2.745488882064819336e-01 3.427583575248718262e-01 -1.899196184240281582e-03 -3.506474792957305908e-01 1.415043473243713379e-01 2.159102559089660645e-01 2.378065139055252075e-02 -3.607720509171485901e-02 3.252961114048957825e-02
2.420653775334358215e-02 4.812711104750633240e-02 -7.154978811740875244e-02 -6.194753944873809814e-02 -1.711958944797515869e-01 -3.160126507282257080e-02 -5.696382746100425720e-02 -1.268374770879745483e-01 9.133706986904144287e-02 -2.625181376934051514e-01 -2.608848502859473228e-03 -9.010511636734008789e-02 2.892333082854747772e-02 -1.499444395303726196e-01 -1.896146386861801147e-01 1.870076656341552734e-01 1.948007941246032715e-01 -1.575018316507339478e-01 1.250759214162826538e-01 -3.136245012283325195e-01 3.190391510725021362e-02 -4.978344440460205078e-01 4.415670037269592285e-02 -3.133746087551116943e-01 2.093579769134521484e-01 1.932642608880996704e-02 -2.432423382997512817e-01 -4.833262879401445389e-03 3.121263086795806885e-01 8.508108556270599365e-02 1.286216527223587036e-01 9.221609681844711304e-02
-2.093430608510971069e-02 -3.697744384407997131e-02 -4.383217915892601013e-02 -3.975408673286437988e-01 -1.587539762258529663e-01 -1.539424061775207520e-02 -1.710674911737442017e-01 1.063962429761886597e-01 -1.197761595249176025e-01 -1.394497305154800415e-01 4.080572724342346191e-01 -1.834189705550670624e-02 -1.306347548961639404e-01 2.422998659312725067e-02 -2.326468676328659058e-01 2.152092307806015015e-01 4.128731489181518555e-01 -2.440539188683032990e-02 8.300118148326873779e-02 -1.040219813585281372e-01 -1.054585725069046021e-01 -2.813286483287811279e-01 -9.531506150960922241e-02 5.235342308878898621e-02 -3.365084528923034668e-02 -7.409647852182388306e-02 -1.693240404129028320e-01 2.238590121269226074e-01 2.658614814281463623e-01 -7.096970826387405396e-02 3.836784139275550842e-02 -4.302301909774541855e-03
-1.085802726447582245e-02 -1.762723922729492188e-01 2.320047095417976379e-02 -3.244546949863433838e-01 2.130856662988662720e-01 6.445213407278060913e-02 -2.062866240739822388e-01 -5.372520163655281067e-02 2.539132162928581238e-02 6.670185178518295288e-02 -2.236102819442749023e-01 -7.386300712823867798e-02 -7.747354358434677124e-02 9.994078427553176880e-02 1.307675838470458984e-01 1.428945660591125488e-01 4.593881070613861084e-01 -9.009274654090404510e-03 -4.912672564387321472e-02 6.033124402165412903e-02 -1.258546262979507446e-01 -1.158757656812667847e-01 -2.249025702476501465e-01 -2.865206301212310791e-01 -1.806279718875885010e-01 7.585866749286651611e-02 -2.683924436569213867e-01 -2.514347732067108154e-01 1.381461173295974731e-01 -2.294211387634277344e-01 -1.437872201204299927e-01 -9.380017220973968506e-02
1.053381934762001038e-01 1.107168644666671753e-01 -3.767396882176399231e-02 1.143283993005752563e-01 2.377763763070106506e-02 4.065643250942230225e-01 -2.998832464218139648e-01 3.083417415618896484e-01 1.140633076429367065e-01 -9.839104861021041870e-02 -3.891562297940254211e-02 -2.435072958469390869e-01 8.741950988769531250e-02 9.118022024631500244e-02 1.945541705936193466e-03 -2.599660158157348633e-01 1.658554524183273315e-01 1.649191826581954956e-01 -2.057655155658721924e-01 -1.196394711732864380e-01 -9.139258414506912231e-02 1.359287202358245850e-01 4.502333328127861023e-02 -4.867733642458915710e-02 1.439076066017150879e-01 1.174436211585998535e-01 -2.604399621486663818e-01 2.339134216308593750e-01 2.990867793560028076e-01 -1.210178956389427185e-01 4.125769436359405518e-02 -1.970144957304000854e-01
2.095460146665573120e-02 1.028167828917503357e-01 9.540683776140213013e-02 -3.465604782104492188e-02 6.021159142255783081e-02 1.165716126561164856e-01 -1.568532288074493408e-01 -4.467105492949485779e-02 9.019070863723754883e-02 -2.751128673553466797e-01 -2.810498178005218506e-01 1.540340036153793335e-01 1.512158811092376709e-01 2.290496975183486938e-01 -1.387052237987518311e-01 -1.076419129967689514e-01 2.471349388360977173e-01 -1.356862951070070267e-02 1.925793141126632690e-01 -4.435937106609344482e-02 3.917440399527549744e-02 -4.072411656379699707e-01 -3.744146972894668579e-02 5.112351477146148682e-02 -5.359276197850704193e-03 9.903275221586227417e-02 -2.970704138278961182e-01 -3.214905560016632080e-01 1.815613657236099243e-01 -1.410474926233291626e-01 1.896633505821228027e-01 -2.831892073154449463e-01
2.554718554019927979e-01 1.339481323957443237e-01 -3.376115262508392334e-01 -3.517940640449523926e-01 3.975496068596839905e-02 -8.888931572437286377e-02 -3.364277780055999756e-01 3.158444464206695557e-01 3.467234224081039429e-02 9.333822876214981079e-02 5.257460474967956543e-02 -1.106163933873176575e-01 -8.695084601640701294e-02 3.521856665611267090e-02 -1.362030655145645142e-01 3.836465999484062195e-02 2.448535412549972534e-01 -1.577106714248657227e-01 -3.059489652514457703e-02 -3.180557489395141602e-02 7.054133713245391846e-02 -1.907125115394592285e-01 4.698542132973670959e-02 1.105005368590354919e-01 3.604141250252723694e-02 -7.734275609254837036e-02 -1.097082048654556274e-01 -1.011437475681304932e-01 4.532076716423034668e-01 1.618107035756111145e-02 -7.282007485628128052e-02 -1.408634036779403687e-01
-1.427534129470586777e-02 8.489689789712429047e-04 -2.236810624599456787e-01 -3.378402814269065857e-02 1.735617779195308685e-02 1.185617521405220032e-01 -1.112811788916587830e-01 -2.027521729469299316e-01 3.412293503060936928e-03 -8.639753796160221100e-03 -9.251765906810760498e-02 4.488140344619750977e-02 5.898803472518920898e-02 9.077082388103008270e-03 -1.075068041682243347e-01 8.655803650617599487e-02 2.972670793533325195e-01 -2.374302744865417480e-01 -8.752401918172836304e-02 -1.837761849164962769e-01 -2.211211472749710083e-01 -2.827248573303222656e-01 2.339294999837875366e-01 -3.181855082511901855e-01 3.032689094543457031e-01 -1.356715559959411621e-01 -1.836350560188293457e-01 3.210857510566711426e-02 2.881350815296173096e-01 2.302380055189132690e-01 2.954076975584030151e-02 3.074005544185638428e-01
-2.181531675159931183e-02 8.446148596704006195e-03 -1.206788867712020874e-01 -3.367408737540245056e-02 2.782815508544445038e-02 -5.276489630341529846e-02 1.243669539690017700e-01 2.169035673141479492e-01 1.153654530644416809e-01 -5.939346924424171448e-02 3.638293221592903137e-02 -1.149905771017074585e-01 -9.754270315170288086e-02 7.385442405939102173e-02 -2.520121634006500244e-01 1.133363917469978333e-01 4.282148182392120361e-01 -3.434116393327713013e-02 3.548072874546051025e-01 2.458831071853637695e-01 -2.295687794685363770e-01 -2.494018375873565674e-01 -3.673490136861801147e-02 -2.216750979423522949e-01 1.872923821210861206e-01 1.760691553354263306e-01 -2.871817648410797119e-01 -4.709553346037864685e-02 3.068483173847198486e-01 1.060585677623748779e-01 -4.660439863801002502e-02 -1.850346662104129791e-02
7.190345227718353271e-02 1.317920684814453125e-01 -1.173817366361618042e-01 -1.255809366703033447e-01 -2.063125669956207275e-01 3.814383447170257568e-01 -1.849355697631835938e-01 -4.155300930142402649e-02 2.595122456550598145e-01 -1.563282608985900879e-01 -8.986577391624450684e-02 -3.465106189250946045e-01 -2.248043268918991089e-01 4.369004454929381609e-04 -2.846827544271945953e-02 -1.261802017688751221e-01 -6.591583043336868286e-02 7.218877226114273071e-02 9.393624216318130493e-02 -1.734297275543212891e-01 -3.537122011184692383e-01 -3.553085625171661377e-01 4.523843526840209961e-02 -1.646461188793182373e-01 5.316050723195075989e-02 1.521952897310256958e-01 -1.189011782407760620e-01 -4.881525412201881409e-02 1.720395386219024658e-01 5.059000104665756226e-02 1.817253679037094116e-01 7.994027808308601379e-03
-1.646381616592407227e-01 3.041670098900794983e-02 5.927494913339614868e-02 1.279772818088531494e-01 1.331460773944854736e-01 -4.680338315665721893e-03 -1.701694279909133911e-01 2.698165476322174072e-01 7.165250927209854126e-02 -2.333950065076351166e-02 -3.278952091932296753e-02 -2.969464659690856934e-01 -4.145563244819641113e-01 1.083344891667366028e-01 -1.783944517374038696e-01 2.019644528627395630e-02 4.423167109489440918e-01 -2.169356215745210648e-03 1.402603089809417725e-01 -2.044483870267868042e-01 -1.125527992844581604e-01 -1.047514937818050385e-02 1.498583257198333740e-01 -2.168033272027969360e-01 2.867951691150665283e-01 -8.696015924215316772e-02 -5.400092154741287231e-02 1.968788951635360718e-01 1.588835269212722778e-01 3.220157325267791748e-02 1.294412314891815186e-01 8.902342617511749268e-02
-1.638431474566459656e-02 8.345784991979598999e-02 -1.419157534837722778e-01 -1.245437469333410263e-02 2.017879392951726913e-03 2.306921184062957764e-01 -3.370523452758789062e-01 1.331319659948348999e-01 3.031080663204193115e-01 -1.518595367670059204e-01 -2.281512171030044556e-01 -2.180185317993164062e-01 4.334425181150436401e-02 3.434674441814422607e-01 3.491446375846862793e-02 2.758215181529521942e-02 3.174285292625427246e-01 9.840009361505508423e-02 2.084730267524719238e-01 -6.523003336042165756e-03 1.961924321949481964e-02 -5.115893669426441193e-03 -1.867582947015762329e-01 -1.333127170801162720e-01 1.454976350069046021e-01 4.492527991533279419e-02 -2.155374437570571899e-01 2.862686216831207275e-01 1.603034138679504395e-01 2.218357920646667480e-01 1.227367818355560303e-01 -5.472429096698760986e-02
1.108271479606628418e-01 -1.279136836528778076e-01 -1.301284283399581909e-01 -1.892045140266418457e-01 2.954748272895812988e-01 2.775513008236885071e-02 -2.932240962982177734e-01 -4.663298605009913445e-04 2.567884325981140137e-01 3.382096439599990845e-02 -3.537329286336898804e-02 -3.517812788486480713e-01 -1.868412643671035767e-01 -1.315635293722152710e-01 2.079912722110748291e-01 9.539316594600677490e-02 3.655813932418823242e-01 -6.372520327568054199e-02 4.054569080471992493e-02 4.404877498745918274e-02 -7.114993035793304443e-02 -8.144891262054443359e-02 -2.337845414876937866e-01 -3.188065588474273682e-01 -1.494899839162826538e-01 1.086069718003273010e-01 -2.816488742828369141e-01 -8.119247853755950928e-02 3.050553239881992340e-02 1.249749064445495605e-01 1.289534382522106171e-02 -4.292188212275505066e-02
1.006355062127113342e-01 -2.554228156805038452e-02 3.754895587917417288e-04 3.184788394719362259e-03 -7.026667147874832153e-02 1.908301860094070435e-01 -1.166156828403472900e-01 1.067701876163482666e-01 -2.501408010721206665e-02 7.604052126407623291e-02 1.117550805211067200e-01 -1.473404467105865479e-01 -8.104626089334487915e-02 1.319357007741928101e-01 -9.556900709867477417e-02 -1.637402474880218506e-01 4.152224659919738770e-01 -2.198634296655654907e-01 -3.590461313724517822e-01 -1.874150931835174561e-01 9.447233378887176514e-02 -1.046057790517807007e-02 -2.097537368535995483e-02 -3.142541050910949707e-01 -3.023713827133178711e-01 -9.721654467284679413e-03 -2.976245880126953125e-01 2.317809909582138062e-01 2.830883860588073730e-01 -2.115743793547153473e-02 9.536735713481903076e-02 7.619341462850570679e-02
-1.542523205280303955e-01 -1.704627424478530884e-01 -2.682489752769470215e-01 -9.690379351377487183e-02 -1.097336858510971069e-01 2.000865340232849121e-01 -8.247482776641845703e-02 -2.811106741428375244e-01 -1.548377983272075653e-02 -5.722513422369956970e-02 -9.985254704952239990e-02 -1.588655263185501099e-01 -1.502134799957275391e-01 8.433612436056137085e-02 -2.220893353223800659e-01 8.718169480562210083e-02 4.768397808074951172e-01 3.613070398569107056e-02 -2.276871651411056519e-01 -1.862961798906326294e-01 3.147163987159729004e-02 -2.307363599538803101e-01 -2.091465890407562256e-01 -1.715483665466308594e-01 -1.824043840169906616e-01 3.443150594830513000e-02 -2.519914209842681885e-01 3.905815258622169495e-02 2.398750334978103638e-01 -2.365219779312610626e-02 1.709529943764209747e-02 -4.550957679748535156e-02
1.422357708215713501e-01 2.481646537780761719e-01 -5.973115097731351852e-03 2.125256657600402832e-01 -4.304897040128707886e-02 8.704704791307449341e-02 -2.627026140689849854e-01 -2.082634158432483673e-02 2.120916545391082764e-01 -2.089529633522033691e-01 -6.158544123172760010e-02 -6.512427330017089844e-02 -3.544240444898605347e-02 1.007993593811988831e-01 -5.362218990921974182e-02 -2.003697156906127930e-01 3.147942423820495605e-01 -4.627167806029319763e-02 -1.858026534318923950e-02 -1.801820844411849976e-01 -5.685878545045852661e-02 -1.746103465557098389e-01 4.684186875820159912e-01 9.345155209302902222e-02 1.226505041122436523e-01 -4.853666946291923523e-02 2.109947614371776581e-02 -6.460892409086227417e-02 2.271812856197357178e-01 -3.502538502216339111e-01 1.132573559880256653e-01 -1.947624832391738892e-01
4.493830204010009766e-01 -6.689214706420898438e-02 -1.320481896400451660e-01 2.605942450463771820e-02 4.244986921548843384e-02 1.996453851461410522e-01 -7.387880980968475342e-02 4.419169947504997253e-02 2.102407962083816528e-01 2.291138842701911926e-02 -8.807297796010971069e-02 -3.490621596574783325e-02 3.063355684280395508e-01 1.148491054773330688e-01 1.257909238338470459e-01 -1.928462088108062744e-02 3.617264926433563232e-01 -8.238894492387771606e-02 -1.939236670732498169e-01 -1.625914424657821655e-01 -3.879677131772041321e-02 -4.651531875133514404e-01 8.808235824108123779e-02 -1.228601709008216858e-01 1.939214393496513367e-02 2.919547073543071747e-02 5.454133078455924988e-02 1.529525965452194214e-01 2.513889372348785400e-01 3.827359154820442200e-02 1.156189441680908203e-01 -3.789418935775756836e-02
3.809323534369468689e-02 -2.696187794208526611e-02 -1.622840762138366699e-01 -1.123450323939323425e-01 -1.984764039516448975e-01 3.448220342397689819e-02 -4.116846248507499695e-02 -7.374178152531385422e-03 2.175617814064025879e-01 -1.980274319648742676e-01 -1.939316391944885254e-01 -7.333212345838546753e-02 1.511048376560211182e-01 9.634568355977535248e-03 -6.246152147650718689e-02 1.747664995491504669e-02 4.803479313850402832e-01 -1.141271293163299561e-01 -7.602302730083465576e-02 2.990365587174892426e-02 -2.802409827709197998e-01 -2.023285031318664551e-01 -1.502797305583953857e-01 -1.097552329301834106e-01 2.876405417919158936e-01 -2.595102787017822266e-01 -2.382168024778366089e-01 -2.416248023509979248e-01 1.631791293621063232e-01 1.425721794366836548e-01 -2.056181430816650391e-01 2.976067736744880676e-02
9.850548207759857178e-02 7.121801376342773438e-02 9.080900996923446655e-02 -2.282425574958324432e-02 -6.583192199468612671e-02 4.436666667461395264e-01 -4.747521281242370605e-01 -1.984020881354808807e-02 2.141771763563156128e-01 -5.160360783338546753e-02 1.442925930023193359e-01 1.747710257768630981e-02 1.183938086032867432e-01 -6.399694830179214478e-02 7.731743156909942627e-02 -3.479267358779907227e-01 1.886073201894760132e-01 -2.684104442596435547e-02 6.533530354499816895e-02 -5.560834333300590515e-02 -1.372128725051879883e-01 -1.464857459068298340e-01 -1.767841912806034088e-02 2.710580639541149139e-02 2.285475879907608032e-01 9.992776811122894287e-02 -3.744884431362152100e-01 -3.236671164631843567e-02 1.963305175304412842e-01 -5.001896247267723083e-02 2.598560042679309845e-02 -6.691501289606094360e-02
1.969637870788574219e-01 -6.818618625402450562e-02 -5.638432223349809647e-03 -5.113774165511131287e-02 4.646500572562217712e-02 1.701459139585494995e-01 1.364614814519882202e-02 5.462007969617843628e-02 1.766673028469085693e-01 2.430340051651000977e-01 -2.525755017995834351e-02 1.168592087924480438e-02 2.592557668685913086e-01 1.884915530681610107e-01 5.556047707796096802e-02 -3.276465833187103271e-02 3.494016230106353760e-01 -8.153408020734786987e-02 7.351469248533248901e-02 -1.854226142168045044e-01 -1.208962649106979370e-01 -4.577834606170654297e-01 2.164057046175003052e-01 -1.148672327399253845e-01 9.726800769567489624e-02 -9.782454371452331543e-02 -1.761096566915512085e-01 -3.569563478231430054e-02 2.399694621562957764e-01 -3.490363657474517822e-01 1.614256501197814941e-01 -1.102918982505798340e-01
2.571119070053100586e-01 -1.148922741413116455e-01 -2.522022463381290436e-03 -2.546171098947525024e-02 8.885601162910461426e-02 2.332338392734527588e-01 1.105662714689970016e-02 4.299579188227653503e-02 1.675570160150527954e-01 -3.508662059903144836e-02 6.369473785161972046e-02 -1.044961735606193542e-01 1.143166646361351013e-01 1.506935358047485352e-01 4.593079537153244019e-02 1.377741992473602295e-01 4.826575219631195068e-01 -1.088587567210197449e-01 3.464207947254180908e-01 -1.884307898581027985e-02 -8.801016956567764282e-02 -7.873333245515823364e-02 1.614126265048980713e-01 -1.759830564260482788e-01 -2.048594504594802856e-02 -2.283017635345458984e-01 -1.445411592721939087e-01 6.091769784688949585e-02 -4.396588355302810669e-02 -2.924546599388122559e-01 3.346591293811798096e-01 -2.046446502208709717e-01
1.519303768873214722e-01 1.066635474562644958e-01 -2.368522249162197113e-02 -4.153605923056602478e-02 -1.011853665113449097e-01 1.916430294513702393e-01 -3.762295842170715332e-02 8.022055774927139282e-02 3.097718954086303711e-01 -1.008936315774917603e-01 6.567525118589401245e-02 -1.963954791426658630e-02 5.449096113443374634e-02 -1.053026020526885986e-01 2.363604009151458740e-01 6.912372261285781860e-02 3.788614571094512939e-01 -1.386372894048690796e-01 5.098107457160949707e-02 -2.647951245307922363e-01 -5.024446640163660049e-03 -3.624556362628936768e-01 1.170718148350715637e-01 -1.264739781618118286e-01 2.093427479267120361e-01 4.795234277844429016e-02 -3.460439294576644897e-02 -2.317669689655303955e-01 1.625937409698963165e-02 -2.482320740818977356e-02 3.744463920593261719e-01 -2.901683151721954346e-01
-7.254073023796081543e-02 6.225469708442687988e-02 4.660082608461380005e-02 -1.443231254816055298e-01 -2.902625203132629395e-01 2.243443429470062256e-01 -2.627715766429901123e-01 3.531365096569061279e-01 -2.344873696565628052e-01 7.273540832102298737e-03 5.229381844401359558e-02 -2.907439768314361572e-01 5.267144739627838135e-02 -1.837749034166336060e-02 3.412592783570289612e-02 -6.094209477305412292e-02 2.153513282537460327e-01 -4.725784808397293091e-02 -1.544790565967559814e-01 -7.424500072374939919e-04 -1.103032454848289490e-01 -4.004466235637664795e-01 7.257121801376342773e-02 -2.318128943443298340e-01 -2.066236436367034912e-01 -6.208620220422744751e-02 -1.986989378929138184e-01 -1.907673664391040802e-02 1.670958250761032104e-01 1.187836900353431702e-01 2.083110511302947998e-01 1.158037334680557251e-01
1.144551709294319153e-01 9.915742278099060059e-02 -6.490831077098846436e-02 1.602460741996765137e-01 -3.506961166858673096e-01 1.306488513946533203e-01 -1.497394293546676636e-01 -1.132602393627166748e-01 1.377784907817840576e-01 3.321935534477233887e-01 -4.011707752943038940e-02 -1.624225676059722900e-01 1.029010042548179626e-01 7.818102836608886719e-02 1.731008440256118774e-01 -8.645868860185146332e-03 2.227589786052703857e-01 -2.304276227951049805e-01 -2.496687024831771851e-01 -1.931190341711044312e-01 -1.818278133869171143e-01 -1.482956111431121826e-01 1.488094218075275421e-03 -1.132724136114120483e-01 -5.588342994451522827e-02 -5.163540691137313843e-02 -2.678528726100921631e-01 5.177520960569381714e-02 2.460303753614425659e-01 -2.152382284402847290e-01 2.955646514892578125e-01 -1.521127969026565552e-01
5.229850113391876221e-02 1.080480217933654785e-01 1.364814788103103638e-01 6.925599277019500732e-02 1.487018615007400513e-01 8.063007891178131104e-02 -6.499854475259780884e-02 -1.640715152025222778e-01 1.835460588335990906e-02 5.662063602358102798e-03 -9.692332893610000610e-02 2.592659555375576019e-02 -4.879867732524871826e-01 1.368865966796875000e-01 -2.477068305015563965e-01 1.148521620780229568e-02 1.390184015035629272e-01 -1.475407481193542480e-01 4.749287385493516922e-03 2.434189058840274811e-02 7.507897168397903442e-02 -1.623663008213043213e-01 2.104149758815765381e-01 -2.482338249683380127e-02 1.275894790887832642e-01 -1.588335931301116943e-01 -4.090483188629150391e-01 1.992022097110748291e-01 4.145582020282745361e-01 1.452343761920928955e-01 1.049553528428077698e-01 5.038092285394668579e-02
-1.455541998147964478e-01 8.631604164838790894e-02 3.081044852733612061e-01 -2.898127138614654541e-01 1.023109257221221924e-01 9.381520748138427734e-02 -4.206556454300880432e-02 2.719668112695217133e-02 2.075592987239360809e-02 2.581837214529514313e-02 -9.769334644079208374e-02 -1.089221239089965820e-01 -2.277921885251998901e-01 -1.186661571264266968e-01 4.873399436473846436e-02 1.247863844037055969e-02 1.592001169919967651e-01 -2.434114515781402588e-01 5.687803402543067932e-02 -7.317107636481523514e-03 7.596380263566970825e-02 -2.131878286600112915e-01 6.582207232713699341e-02 3.114354014396667480e-01 1.069371402263641357e-01 -7.739849388599395752e-02 -3.521483242511749268e-01 1.031644940376281738e-01 4.613033235073089600e-01 1.435786783695220947e-01 -3.504533320665359497e-02 -2.291529327630996704e-01
-5.397277325391769409e-02 -2.071916311979293823e-01 -1.073890551924705505e-01 -1.870412379503250122e-01 -1.278546303510665894e-01 2.999413013458251953e-01 -1.634256541728973389e-02 -3.072985708713531494e-01 1.679821126163005829e-02 -4.463057592511177063e-02 3.239595517516136169e-02 -1.180236637592315674e-01 -6.249346211552619934e-02 9.863960742950439453e-02 -1.273634880781173706e-01 4.160061851143836975e-02 3.877052068710327148e-01 1.016746014356613159e-01 -1.224366575479507446e-01 -6.349127739667892456e-02 -4.615585785359144211e-03 -2.429695576429367065e-01 -2.445180267095565796e-01 -2.324205338954925537e-01 -2.634699344635009766e-01 6.542647629976272583e-02 -2.407559156417846680e-01 3.036031126976013184e-02 3.633699119091033936e-01 1.112591940909624100e-02 3.719556704163551331e-02 -1.977987289428710938e-01
2.225895822048187256e-01 -1.637769937515258789e-01 -1.876302659511566162e-01 -2.168502509593963623e-01 -1.422828156501054764e-02 9.321470558643341064e-02 -4.429655671119689941e-01 1.664135605096817017e-01 -1.728851646184921265e-01 4.351583495736122131e-02 4.240782558917999268e-02 1.027968376874923706e-01 -1.294392645359039307e-01 1.560915708541870117e-01 -2.416667938232421875e-01 1.414542794227600098e-01 3.228465020656585693e-01 4.853947088122367859e-02 6.382352113723754883e-02 4.048203676939010620e-02 -1.994243450462818146e-02 -2.538620531558990479e-01 -1.962803602218627930e-01 -1.565532833337783813e-01 -4.939181730151176453e-02 1.267581433057785034e-01 1.313950717449188232e-01 -8.882034569978713989e-02 3.528597056865692139e-01 -8.928568102419376373e-03 9.443692862987518311e-02 -1.660512834787368774e-01
1.409607827663421631e-01 -1.022080704569816589e-02 -7.242599874734878540e-02 3.306681662797927856e-02 1.078317314386367798e-01 -2.076878100633621216e-01 -3.577135205268859863e-01 2.561510205268859863e-01 1.567871123552322388e-02 1.559563446789979935e-02 -1.105073168873786926e-01 -3.607290685176849365e-01 -2.159535586833953857e-01 1.383244693279266357e-01 -1.157006099820137024e-01 1.987025141716003418e-02 2.928943037986755371e-01 -1.492859870195388794e-01 1.134798210114240646e-02 -1.368343085050582886e-01 -1.386018693447113037e-01 -8.812046051025390625e-02 1.660426706075668335e-01 1.365670263767242432e-01 2.204786539077758789e-01 4.078443627804517746e-03 -2.404925674200057983e-01 -8.203040808439254761e-02 3.607292473316192627e-01 8.121387660503387451e-02 -1.873444318771362305e-01 -1.335684061050415039e-01
5.867323651909828186e-02 3.463064879179000854e-02 -2.487872391939163208e-01 -2.046152949333190918e-01 8.543838560581207275e-02 -8.252964168787002563e-02 -9.090592712163925171e-02 -1.362328529357910156e-01 -3.414797410368919373e-02 8.814448863267898560e-02 -1.532659083604812622e-01 -2.671266198158264160e-01 -1.613194346427917480e-01 -1.776226237416267395e-02 -1.264770925045013428e-01 8.440653234720230103e-02 2.819535732269287109e-01 -1.222808361053466797e-01 1.060111001133918762e-01 -3.509943187236785889e-02 -7.295341044664382935e-02 7.672360539436340332e-02 1.102814450860023499e-01 -2.438007891178131104e-01 -7.276808470487594604e-02 8.000720292329788208e-02 -2.421840578317642212e-01 1.682213246822357178e-01 4.277501106262207031e-01 1.991210728883743286e-01 -1.299070268869400024e-01 -4.117588102817535400e-01
1.180467456579208374e-01 -4.948495700955390930e-02 -1.410909444093704224e-01 -2.232315391302108765e-01 -7.759408652782440186e-02 -1.472067385911941528e-01 -2.493374943733215332e-01 1.723746582865715027e-02 -1.096222456544637680e-02 -5.978216603398323059e-02 -2.488912940025329590e-01 -2.046144306659698486e-01 -1.336082220077514648e-01 2.208256870508193970e-01 -1.556802988052368164e-01 1.244236230850219727e-01 3.456489145755767822e-01 4.159864038228988647e-02 -1.020776033401489258e-01 1.096032112836837769e-01 1.183335110545158386e-01 -3.034811913967132568e-01 1.236070394515991211e-01 -2.251011729240417480e-01 -1.807535588741302490e-01 5.753116216510534286e-03 -2.042124718427658081e-01 1.656101047992706299e-01 2.365207672119140625e-01 -1.597657613456249237e-02 -3.169959783554077148e-01 -1.888707876205444336e-01
-5.483414605259895325e-02 8.761477470397949219e-02 2.486080378293991089e-01 -1.701249368488788605e-02 1.260249018669128418e-01 6.365878134965896606e-02 -6.267761439085006714e-02 -3.119341135025024414e-01 1.542175710201263428e-01 -9.612669050693511963e-02 -9.818902611732482910e-02 -7.029801607131958008e-02 -7.918766140937805176e-02 1.506948024034500122e-01 -2.284106910228729248e-01 -8.915345370769500732e-02 2.758786082267761230e-01 -2.772668600082397461e-01 -1.240915581583976746e-01 -1.749461889266967773e-01 1.675639748573303223e-01 -3.327620923519134521e-01 1.554705798625946045e-01 6.458046287298202515e-02 1.884573996067047119e-01 9.759837761521339417e-03 -2.034326493740081787e-01 3.785271197557449341e-02 1.975613385438919067e-01 2.482244968414306641e-01 2.866647541522979736e-01 -2.048348933458328247e-01
3.131118835881352425e-03 2.027943879365921021e-01 4.232206195592880249e-02 -1.107753515243530273e-01 -9.287336468696594238e-02 4.957345128059387207e-02 1.106148865073919296e-02 -7.966890186071395874e-02 2.982210181653499603e-02 2.117001265287399292e-01 2.304716557264328003e-01 -2.133254660293459892e-03 -1.313623636960983276e-01 3.659071028232574463e-02 -5.464203655719757080e-02 2.433868348598480225e-01 4.312382340431213379e-01 -1.856712400913238525e-01 1.427998999133706093e-03 1.646296121180057526e-02 -1.333301365375518799e-01 -3.981083631515502930e-01 -3.237853944301605225e-02 -2.670248448848724365e-01 1.200150847434997559e-01 3.752560168504714966e-02 -2.646220326423645020e-01 -6.929163634777069092e-02 3.413559794425964355e-01 -8.691135048866271973e-02 1.335809826850891113e-01 2.138078063726425171e-01
1.428105235099792480e-01 1.563422083854675293e-01 -3.482295572757720947e-01 -3.084928728640079498e-02 -6.789833307266235352e-02 -1.755994856357574463e-01 -3.089784383773803711e-01 1.830656379461288452e-01 -7.440850883722305298e-02 1.770518906414508820e-02 3.924447670578956604e-02 -1.764135062694549561e-01 -1.237043994478881359e-03 1.261284053325653076e-01 -1.159276813268661499e-01 2.088028937578201294e-01 2.958555221557617188e-01 -2.438892722129821777e-01 -5.340193863958120346e-03 -7.014571875333786011e-02 -4.867892339825630188e-02 -9.966479986906051636e-02 1.207743585109710693e-01 7.955692708492279053e-02 1.611361205577850342e-01 6.128724664449691772e-02 -1.583402752876281738e-01 3.996086120605468750e-02 4.938372075557708740e-01 -6.264021247625350952e-02 -1.840841472148895264e-01 -1.838634312152862549e-01
1.960400640964508057e-01 -7.413836196064949036e-03 -8.577090501785278320e-02 -7.090440392494201660e-02 2.539746090769767761e-02 7.345026731491088867e-02 -1.201012209057807922e-01 2.182666808366775513e-01 1.253236234188079834e-01 -3.281094133853912354e-01 -7.382823526859283447e-02 6.251446157693862915e-02 -3.235185518860816956e-02 1.296176314353942871e-01 -3.140639141201972961e-02 3.697089478373527527e-02 2.443221509456634521e-01 -2.298392206430435181e-01 -2.353261858224868774e-01 -4.256608784198760986e-01 -1.532575935125350952e-01 -7.260058075189590454e-02 1.815855354070663452e-01 2.247167378664016724e-01 6.163139268755912781e-02 -3.164087608456611633e-02 -1.700209081172943115e-01 -4.655073210597038269e-02 3.428540527820587158e-01 -2.171871662139892578e-01 -3.614488616585731506e-02 -2.547343075275421143e-01
1.770873814821243286e-01 -2.938796281814575195e-01 -1.582447439432144165e-01 -3.592673242092132568e-01 -1.766843348741531372e-01 -1.549233943223953247e-01 -2.970978617668151855e-01 1.887334976345300674e-03 -4.330087825655937195e-02 1.127384826540946960e-01 -1.946012824773788452e-01 -3.288579285144805908e-01 1.847321540117263794e-02 1.291619092226028442e-01 -8.145684003829956055e-02 2.764961309731006622e-02 2.542564868927001953e-01 2.658281102776527405e-02 -5.219702795147895813e-02 -4.361767321825027466e-02 -1.008518487215042114e-01 -8.265668153762817383e-02 1.624569594860076904e-01 -1.567468643188476562e-01 -6.284371018409729004e-02 -1.474627554416656494e-01 -1.498961895704269409e-01 7.499475777149200439e-02 3.673175573348999023e-01 5.373227968811988831e-02 -1.886624097824096680e-01 -1.857675313949584961e-01
2.778461575508117676e-01 2.334592044353485107e-01 -1.458505541086196899e-01 -3.570744395256042480e-02 -2.855538576841354370e-02 -2.201798409223556519e-01 -1.540900170803070068e-01 -7.303591072559356689e-02 1.566228717565536499e-01 1.098067872226238251e-02 1.419062316417694092e-01 -4.778999388217926025e-01 -1.763824820518493652e-01 1.647757142782211304e-01 -9.669473022222518921e-02 5.311067029833793640e-02 2.420300841331481934e-01 -1.600619405508041382e-01 -5.248311534523963928e-02 1.010297089815139771e-01 -1.515617072582244873e-01 -2.772293388843536377e-01 -1.126792728900909424e-01 1.614963412284851074e-01 2.404454723000526428e-02 1.315955817699432373e-01 -3.071552515029907227e-01 9.602940082550048828e-02 2.251698970794677734e-01 -4.375211137812584639e-04 -1.195324882864952087e-01 -3.940754756331443787e-02
-7.739273458719253540e-02 2.217690646648406982e-01 -4.314517974853515625e-02 6.690663844347000122e-02 1.560227721929550171e-01 -8.462882786989212036e-02 -1.829864382743835449e-01 1.739113628864288330e-01 1.081480309367179871e-01 5.808712169528007507e-02 1.395715326070785522e-01 -4.976314306259155273e-02 1.172083467245101929e-01 -4.806558601558208466e-03 -1.420558243989944458e-01 1.491122245788574219e-01 2.830755710601806641e-01 8.353541046380996704e-02 5.094891414046287537e-02 8.950880914926528931e-02 -2.196415215730667114e-01 -3.430204987525939941e-01 -6.451458483934402466e-02 -1.345717310905456543e-01 1.013342216610908508e-01 -1.711450517177581787e-01 -4.667405188083648682e-01 1.644568443298339844e-01 3.012976050376892090e-01 2.559713423252105713e-01 1.155268549919128418e-01 1.002984642982482910e-01
9.565099328756332397e-02 7.524272799491882324e-02 -1.921635121107101440e-01 -2.500405609607696533e-01 7.332335412502288818e-02 1.587627381086349487e-01 -2.562018334865570068e-01 3.724610209465026855e-01 4.995067138224840164e-03 -6.194192543625831604e-02 4.112762957811355591e-02 3.689167648553848267e-02 3.728568926453590393e-02 6.340505182743072510e-02 7.856708019971847534e-02 1.042524445801973343e-02 3.078842163085937500e-01 2.285755984485149384e-02 -3.414934501051902771e-02 2.652922458946704865e-02 1.831452101469039917e-01 -1.859065145254135132e-01 -1.674238890409469604e-01 -7.968622446060180664e-02 -1.243609338998794556e-01 7.980997860431671143e-02 -3.438894748687744141e-01 2.386468648910522461e-01 3.133418858051300049e-01 2.884460687637329102e-01 5.541834980249404907e-02 -2.258659750223159790e-01
1.443014442920684814e-01 6.277114897966384888e-02 1.323314309120178223e-01 -4.851122573018074036e-02 -9.273689985275268555e-02 1.670344918966293335e-01 -9.672459959983825684e-02 -1.561762988567352295e-01 2.104687392711639404e-01 1.675895154476165771e-01 2.045505046844482422e-01 5.055205151438713074e-02 2.302211672067642212e-01 1.192603409290313721e-01 2.055484354496002197e-01 -2.501788735389709473e-02 2.275585830211639404e-01 1.044019227265380323e-04 -3.410656377673149109e-02 -7.042142003774642944e-02 -2.289722263813018799e-01 -1.582496464252471924e-01 2.762917056679725647e-02 -2.845755219459533691e-01 1.438393909484148026e-02 -1.984285265207290649e-01 -3.444803357124328613e-01 1.612127423286437988e-01 3.946593999862670898e-01 -2.481933683156967163e-01 1.239867880940437317e-01 -1.554192900657653809e-01
1.933857351541519165e-01 9.243298321962356567e-02 2.509227991104125977e-01 -9.649699181318283081e-02 -1.422773301601409912e-01 1.995116025209426880e-01 -1.107318848371505737e-01 -9.357207268476486206e-02 -2.734375186264514923e-02 5.516389012336730957e-02 -1.432733833789825439e-01 -2.166289091110229492e-01 -3.353113681077957153e-02 -1.589672118425369263e-01 -9.234869480133056641e-02 -8.714559674263000488e-02 2.679210901260375977e-01 -3.907709717750549316e-01 1.216727942228317261e-01 -2.779869548976421356e-02 -6.035309284925460815e-02 -1.910900771617889404e-01 3.785978630185127258e-02 -1.534664332866668701e-01 2.990058660507202148e-01 -2.929263412952423096e-01 -1.588307023048400879e-01 -7.799376733601093292e-03 8.034732192754745483e-02 1.075961366295814514e-01 3.153773248195648193e-01 -2.525029480457305908e-01
-1.245978474617004395e-01 -1.847071945667266846e-01 4.244339466094970703e-02 -2.161547988653182983e-01 2.981902100145816803e-02 2.032205313444137573e-01 -7.535024732351303101e-02 -3.060766682028770447e-02 3.893239200115203857e-01 -9.863915294408798218e-02 -1.317934244871139526e-01 6.009112671017646790e-02 -1.201105490326881409e-01 1.588243544101715088e-01 -4.140526428818702698e-02 6.086078286170959473e-02 2.613918185234069824e-01 -9.594647586345672607e-02 4.313436802476644516e-03 -1.380887627601623535e-01 -2.474262863397598267e-01 -7.369707524776458740e-02 3.090178966522216797e-01 1.946965903043746948e-01 5.381054058670997620e-02 -1.773515641689300537e-01 -3.742440938949584961e-01 7.248477637767791748e-02 2.056732587516307831e-02 3.511955142021179199e-01 1.311615258455276489e-01 -9.156283736228942871e-02
4.168775975704193115e-01 -3.565652295947074890e-02 9.544439613819122314e-02 -6.481853872537612915e-02 -6.732882931828498840e-03 3.345564305782318115e-01 7.287088781595230103e-02 -1.999776065349578857e-01 8.017394691705703735e-02 -8.124579489231109619e-02 -6.650550663471221924e-02 -1.578000001609325409e-02 1.307144612073898315e-01 1.522729098796844482e-01 5.228437483310699463e-02 1.407669186592102051e-01 3.253577053546905518e-01 3.347368165850639343e-02 2.375606000423431396e-01 1.043671555817127228e-02 5.305869132280349731e-02 -2.402307540178298950e-01 2.326402813196182251e-01 -1.742668598890304565e-01 1.013104021549224854e-01 -1.401086300611495972e-01 -2.539048492908477783e-01 1.449649184942245483e-01 2.199424356222152710e-01 -2.642231285572052002e-01 7.603607326745986938e-02 -1.610826849937438965e-01
1.255169510841369629e-01 -3.833318352699279785e-01 8.273496478796005249e-02 -5.327956378459930420e-02 -2.024634480476379395e-01 3.294093012809753418e-01 -1.119272187352180481e-01 -1.575233191251754761e-01 -6.679208576679229736e-02 2.493643388152122498e-02 -2.651051580905914307e-01 -1.411620527505874634e-01 -6.210348755121231079e-02 7.906573265790939331e-02 -1.971053481101989746e-01 1.837475597858428955e-01 3.694058060646057129e-01 -1.374993324279785156e-01 -1.452832221984863281e-01 -2.213152498006820679e-01 -1.108179539442062378e-01 2.354855462908744812e-02 -1.511076390743255615e-01 -2.180518656969070435e-01 -1.150718107819557190e-01 1.821904815733432770e-02 -2.496888786554336548e-01 5.008535459637641907e-02 2.523007094860076904e-01 4.760379344224929810e-02 8.858527988195419312e-02 -4.355939105153083801e-02
4.578436724841594696e-03 -1.863052845001220703e-01 -2.011385373771190643e-02 1.407385468482971191e-01 -1.248547211289405823e-01 -2.446855604648590088e-01 -2.044339030981063843e-01 -7.280497252941131592e-02 -3.328626975417137146e-02 -2.818983793258666992e-01 1.409686803817749023e-01 -9.855603426694869995e-02 -2.062118649482727051e-01 -3.222161531448364258e-02 6.826929003000259399e-02 5.471554026007652283e-02 3.557891845703125000e-01 -1.182378828525543213e-01 6.893035024404525757e-02 -7.046043127775192261e-02 -2.203419208526611328e-01 -3.235482275485992432e-01 2.678861916065216064e-01 -2.387453168630599976e-01 2.808867990970611572e-01 -1.026263684034347534e-01 -3.322505056858062744e-01 6.266885250806808472e-02 6.287094950675964355e-02 -8.297017216682434082e-02 -1.193726435303688049e-01 -3.919938113540410995e-03
1.006412059068679810e-01 -1.123625710606575012e-01 -1.350885331630706787e-01 -5.206148698925971985e-02 8.456750214099884033e-02 -2.266355752944946289e-01 -1.577301323413848877e-01 -1.889159530401229858e-01 -1.968138217926025391e-01 1.601329743862152100e-01 -2.717452347278594971e-01 -2.711913287639617920e-01 -8.628143370151519775e-02 2.866331338882446289e-01 -8.588616736233234406e-03 7.481852918863296509e-02 4.698240756988525391e-01 -2.585423886775970459e-01 -9.371244162321090698e-02 -3.916720859706401825e-03 -2.015685662627220154e-02 -2.401652336120605469e-01 -7.107280194759368896e-02 -1.975291073322296143e-01 2.075236141681671143e-01 5.028881877660751343e-02 -1.920952647924423218e-01 6.750911474227905273e-02 1.056657209992408752e-01 -6.687575578689575195e-02 -2.753348462283611298e-02 1.678707450628280640e-01
1.166101396083831787e-01 -1.578538268804550171e-01 -1.390771716833114624e-01 -1.772028207778930664e-01 -1.723952591419219971e-01 -6.558869779109954834e-02 -2.128419876098632812e-01 1.942944973707199097e-01 1.391989290714263916e-01 -6.146270781755447388e-03 3.920369595289230347e-02 -2.047878503799438477e-01 -1.573564708232879639e-01 2.009258270263671875e-01 -1.909415721893310547e-01 1.710714399814605713e-02 3.096972107887268066e-01 -1.021970761939883232e-03 -9.392654150724411011e-02 -9.267366491258144379e-03 1.794724911451339722e-01 -3.551958203315734863e-01 3.112156987190246582e-01 -2.092133834958076477e-02 1.402470469474792480e-02 -8.064710348844528198e-02 2.460467256605625153e-02 -5.889835953712463379e-02 2.939898669719696045e-01 2.026857882738113403e-01 -2.585642337799072266e-01 -2.515219449996948242e-01
9.317873418331146240e-02 1.589609980583190918e-01 -3.602868318557739258e-02 -4.022159278392791748e-01 -1.094060540199279785e-01 2.412746250629425049e-01 -2.559693753719329834e-01 -1.488113850355148315e-01 1.123125329613685608e-01 2.099627256393432617e-02 -2.344981580972671509e-01 2.533688209950923920e-02 -1.723156571388244629e-01 1.236028224229812622e-01 -1.676706820726394653e-01 6.081513687968254089e-02 2.064509093761444092e-01 1.477540880441665649e-01 -2.836819589138031006e-01 -1.238659098744392395e-01 5.975474044680595398e-02 -1.634698212146759033e-01 3.384158313274383545e-01 8.633913844823837280e-02 1.907216608524322510e-01 -8.441644161939620972e-02 -2.688194997608661652e-02 -2.956671640276908875e-02 2.091970592737197876e-01 -2.666949629783630371e-01 1.586047261953353882e-01 4.438034445047378540e-02
1.957958638668060303e-01 1.125131919980049133e-01 -1.109172627329826355e-01 6.720151007175445557e-02 -1.577659249305725098e-01 -2.559340558946132660e-02 -2.742136642336845398e-02 -1.205258816480636597e-01 2.189245373010635376e-01 4.393292963504791260e-01 -6.040704250335693359e-02 -7.061780244112014771e-02 1.886055618524551392e-01 8.869644254446029663e-02 -8.498270064592361450e-02 5.531154200434684753e-02 1.244435086846351624e-01 -1.850306391716003418e-01 -2.268339991569519043e-01 -1.423927098512649536e-01 -1.089149042963981628e-01 -1.776355504989624023e-01 -1.776785776019096375e-02 -9.549466520547866821e-02 -1.317592989653348923e-02 -6.865869741886854172e-03 -2.218044102191925049e-01 -1.056433189660310745e-02 3.658908307552337646e-01 -1.786644905805587769e-01 1.962626874446868896e-01 -3.998982608318328857e-01
2.765365839004516602e-01 -1.730707939714193344e-03 -9.177403897047042847e-02 -1.110185123980045319e-02 -4.251697100698947906e-03 -1.744504421949386597e-01 -2.973513901233673096e-01 1.498981863260269165e-01 -1.233910843729972839e-01 9.747239202260971069e-02 -8.849849551916122437e-02 -1.169303953647613525e-01 -6.559959799051284790e-02 -2.695574238896369934e-02 -1.295395791530609131e-01 1.106104068458080292e-02 2.897183001041412354e-01 -2.853012681007385254e-01 3.694684011861681938e-03 -5.500477552413940430e-02 -1.606426835060119629e-01 -3.395716249942779541e-01 -1.533357501029968262e-01 -3.342547453939914703e-03 -8.194402605295181274e-02 4.306148737668991089e-02 -1.384990215301513672e-01 6.194612383842468262e-02 4.009848833084106445e-01 -2.806164622306823730e-01 -2.019704729318618774e-01 -2.460710108280181885e-01
-9.115218999795615673e-04 4.781818762421607971e-02 1.374399214982986450e-01 1.115686595439910889e-01 -2.532774955034255981e-02 2.412031888961791992e-01 -2.974447309970855713e-01 -1.879208981990814209e-01 4.326355457305908203e-01 -2.732613086700439453e-01 8.278422802686691284e-02 -5.534129589796066284e-02 -2.972851991653442383e-01 6.046493351459503174e-02 1.082033887505531311e-01 2.951084077358245850e-02 2.267267107963562012e-01 5.948550254106521606e-02 9.776584804058074951e-02 -9.230290353298187256e-02 2.212160229682922363e-01 -9.513818472623825073e-02 -2.072356790304183960e-01 7.516010105609893799e-02 1.538044363260269165e-01 -2.341286977753043175e-03 -2.631331682205200195e-01 -3.789626434445381165e-02 2.707478404045104980e-01 -1.465521454811096191e-01 1.384890675544738770e-01 -1.396064758300781250e-01
2.869185805320739746e-02 7.537460327148437500e-02 -1.810914427042007446e-01 -8.805789798498153687e-02 1.307223141193389893e-01 1.939309239387512207e-01 -3.738190233707427979e-01 2.202855944633483887e-01 3.009561914950609207e-03 -1.304007023572921753e-01 -1.007231995463371277e-01 -1.271824538707733154e-01 -2.558933943510055542e-02 3.113251626491546631e-01 1.812178939580917358e-01 1.292896121740341187e-01 3.893429934978485107e-01 -2.138830162584781647e-02 -6.117402389645576477e-02 1.195917427539825439e-01 -8.847733587026596069e-02 5.723207816481590271e-02 -9.882538765668869019e-02 9.934473037719726562e-02 2.154149115085601807e-01 1.387515068054199219e-01 -3.510762453079223633e-01 2.393745332956314087e-01 2.175501734018325806e-01 1.394431740045547485e-01 -1.845104433596134186e-02 -7.323050498962402344e-02
-1.087111979722976685e-01 -9.574487060308456421e-02 -1.070588529109954834e-01 5.549491941928863525e-02 -1.927643716335296631e-01 4.637479409575462341e-02 -1.256666928529739380e-01 6.295759230852127075e-02 2.559848725795745850e-01 -2.504633963108062744e-01 -3.207430839538574219e-01 -3.313660621643066406e-01 4.209855943918228149e-02 -1.150389835238456726e-01 -1.083548590540885925e-01 2.193440049886703491e-01 4.702171981334686279e-01 -1.747149415314197540e-02 5.603307113051414490e-02 -2.239181101322174072e-01 -1.531434804201126099e-01 -2.701479494571685791e-01 5.065498873591423035e-02 4.779914021492004395e-02 1.623855382204055786e-01 -4.900895524770021439e-03 -6.101492792367935181e-02 -1.162503436207771301e-01 2.961515448987483978e-03 -2.388574331998825073e-01 -1.069011911749839783e-01 -3.897317126393318176e-02
8.151602745056152344e-02 -6.394891440868377686e-02 -2.479922473430633545e-01 -1.490112841129302979e-01 -6.392911821603775024e-02 5.392194911837577820e-02 -1.718580126762390137e-01 2.875973237678408623e-03 -5.275557935237884521e-02 -1.815833449363708496e-01 8.110347390174865723e-02 -2.000770419836044312e-01 1.350258588790893555e-01 -5.586498975753784180e-02 -3.215787112712860107e-01 5.085524544119834900e-02 3.756043612957000732e-01 -2.000035345554351807e-01 4.840619862079620361e-02 1.243764609098434448e-01 -1.629321835935115814e-02 -1.658538728952407837e-01 -6.900331936776638031e-03 -1.693797111511230469e-01 2.858131229877471924e-01 5.632034316658973694e-02 -2.791655957698822021e-01 6.158301979303359985e-02 3.028534054756164551e-01 1.436922997236251831e-01 -3.283531963825225830e-01 -1.308953464031219482e-01
-2.156697027385234833e-02 3.977519273757934570e-02 -1.009385958313941956e-01 -2.668334171175956726e-02 -1.192953512072563171e-01 7.307422906160354614e-02 -1.004781872034072876e-01 1.353807598352432251e-01 1.917889267206192017e-01 -1.929734949953854084e-03 1.639799326658248901e-01 -4.341759085655212402e-01 -8.411446213722229004e-02 1.838746964931488037e-01 2.117697000503540039e-01 2.438059300184249878e-01 1.342388093471527100e-01 -3.052328526973724365e-01 6.963184475898742676e-02 -9.524924680590629578e-04 -3.279959261417388916e-01 -3.041794598102569580e-01 -1.051442418247461319e-02 -1.126728206872940063e-01 -1.526636183261871338e-01 -1.396299451589584351e-01 -3.255127966403961182e-01 -1.023939698934555054e-01 -1.251184288412332535e-02 1.981378346681594849e-01 -8.017582446336746216e-02 -8.753042668104171753e-02
2.323864251375198364e-01 2.288464456796646118e-01 -1.222126260399818420e-01 -2.918577790260314941e-01 -1.064235121011734009e-01 -1.199793666601181030e-01 -3.510653600096702576e-02 2.204428613185882568e-01 -2.714764699339866638e-02 6.851691752672195435e-02 6.094519980251789093e-03 6.073571369051933289e-02 -6.037063151597976685e-02 1.094061955809593201e-01 1.586479879915714264e-02 4.863763600587844849e-02 4.507737755775451660e-01 1.660028249025344849e-01 -5.458070337772369385e-02 -2.212119549512863159e-01 -1.691579818725585938e-01 -2.781662642955780029e-01 1.502421051263809204e-01 -8.250699192285537720e-02 1.912345439195632935e-01 -1.262693405151367188e-01 -3.044088780879974365e-01 -1.296368241310119629e-01 -7.355511933565139771e-02 2.865491211414337158e-01 -1.304758619517087936e-02 -1.511836796998977661e-01
4.284690618515014648e-01 -1.270949244499206543e-01 -4.865243285894393921e-02 3.931842371821403503e-02 7.058104872703552246e-02 2.876539826393127441e-01 -2.720113657414913177e-02 6.575078517198562622e-02 1.587795466184616089e-01 -7.278430461883544922e-02 3.718878328800201416e-02 -4.694107174873352051e-02 1.495321393013000488e-01 2.893794560804963112e-03 3.262302279472351074e-02 4.106267914175987244e-02 4.111958742141723633e-01 -1.109427586197853088e-01 -3.102643042802810669e-02 -1.288522779941558838e-01 -6.835637241601943970e-02 -4.522970318794250488e-01 3.304673433303833008e-01 -3.235488235950469971e-01 -4.950143396854400635e-02 2.150824293494224548e-02 1.967748999595642090e-02 9.466562420129776001e-02 9.361590445041656494e-02 -2.651060931384563446e-02 -1.326836645603179932e-02 -1.862462610006332397e-02
1.770164817571640015e-01 3.528560325503349304e-02 -1.281041949987411499e-01 -2.741315960884094238e-01 -1.353887617588043213e-01 6.780261546373367310e-02 -2.272044271230697632e-01 1.042731404304504395e-01 2.533246576786041260e-01 8.503697067499160767e-02 -1.392332278192043304e-02 -5.905372649431228638e-02 -3.387409746646881104e-01 9.023152291774749756e-02 -6.063491106033325195e-02 -3.592332126572728157e-03 2.977857589721679688e-01 -5.471457913517951965e-02 1.896286457777023315e-01 -7.518421858549118042e-02 7.930807769298553467e-02 -2.151959687471389771e-01 3.462133705615997314e-01 -2.147138118743896484e-03 -1.084205061197280884e-01 -9.081769734621047974e-02 -1.918564178049564362e-02 3.501496091485023499e-02 3.308855891227722168e-01 8.746250718832015991e-02 -3.511835634708404541e-01 -1.447958797216415405e-01
3.234508633613586426e-01 1.544012129306793213e-01 3.187835216522216797e-01 -8.567850291728973389e-02 7.072775065898895264e-02 2.211297899484634399e-01 -4.903352260589599609e-02 -8.380922675132751465e-02 -3.446521004661917686e-03 1.432540863752365112e-01 8.216720074415206909e-02 -1.353447586297988892e-01 6.236385926604270935e-02 4.546752199530601501e-03 -7.303594797849655151e-02 2.291207164525985718e-01 3.699843585491180420e-01 -9.015795588493347168e-02 1.556000560522079468e-01 9.657846391201019287e-02 1.493906676769256592e-01 -2.992794215679168701e-01 2.237423695623874664e-02 -2.813978791236877441e-01 -1.528288796544075012e-02 -1.445659548044204712e-01 -2.946566045284271240e-01 -3.475445136427879333e-02 1.328398287296295166e-01 -2.895950675010681152e-01 8.726548403501510620e-02 5.904316902160644531e-02
2.662709355354309082e-02 1.958681344985961914e-01 -2.177170217037200928e-01 1.985625326633453369e-01 5.574802309274673462e-02 1.523092836141586304e-01 -1.322692036628723145e-01 -2.145383059978485107e-01 1.339950319379568100e-02 -1.894353628158569336e-01 -1.838499903678894043e-01 -4.061265662312507629e-02 -6.350231915712356567e-02 3.306942582130432129e-01 7.140865921974182129e-02 -1.257017552852630615e-01 3.103669583797454834e-01 7.020934950560331345e-03 5.861023440957069397e-02 -1.655033975839614868e-01 -2.964396476745605469e-01 -8.320477604866027832e-02 -1.293953601270914078e-02 -2.281478792428970337e-01 2.278232425451278687e-01 -1.897354610264301300e-02 -2.457255125045776367e-01 -2.764661908149719238e-01 1.121345460414886475e-01 -8.381427824497222900e-02 2.456126660108566284e-01 -1.877225488424301147e-01
6.828168779611587524e-02 -1.285610944032669067e-01 -2.898567914962768555e-01 -1.218606904149055481e-01 -1.622039377689361572e-01 1.291056573390960693e-01 -1.161790266633033752e-02 2.332685440778732300e-01 -1.673652529716491699e-01 -6.942137330770492554e-02 -2.226209938526153564e-01 -1.393473744392395020e-01 -4.054237604141235352e-01 1.684683114290237427e-01 1.681641042232513428e-01 2.740235812962055206e-02 2.904364764690399170e-01 2.586144953966140747e-02 -9.619595855474472046e-02 2.441151440143585205e-01 -2.312342450022697449e-02 -1.391681432723999023e-01 -5.634453147649765015e-02 -1.611947566270828247e-01 2.057920098304748535e-01 -1.136547178030014038e-01 -1.405274271965026855e-01 9.264113008975982666e-02 2.611915469169616699e-01 -1.968735158443450928e-01 7.538021355867385864e-02 -2.442076057195663452e-01
1.185982748866081238e-01 1.189360767602920532e-01 3.914415463805198669e-02 -1.649435311555862427e-01 5.545433238148689270e-02 9.014165028929710388e-03 4.808823578059673309e-03 -5.839552357792854309e-02 6.032389774918556213e-02 6.542062759399414062e-02 -2.271021455526351929e-01 1.375555098056793213e-01 5.449201911687850952e-02 1.884149312973022461e-01 -9.195762127637863159e-02 -1.055381726473569870e-03 2.801115512847900391e-01 -2.309701889753341675e-01 -6.235211342573165894e-02 -1.721295267343521118e-01 -3.110865652561187744e-01 -2.978431582450866699e-01 2.110355943441390991e-01 1.084115281701087952e-01 2.654955983161926270e-01 -1.364050507545471191e-01 -1.187345609068870544e-01 -2.001530826091766357e-01 3.516552746295928955e-01 -4.023877158761024475e-02 -2.628012001514434814e-02 -3.671410381793975830e-01
5.296494439244270325e-02 7.092254608869552612e-02 -3.993264734745025635e-01 5.085292831063270569e-02 4.285044502466917038e-03 3.274976611137390137e-01 -9.644152969121932983e-02 2.520111501216888428e-01 1.402164399623870850e-01 -6.906814128160476685e-02 1.687656193971633911e-01 -3.318561315536499023e-01 -1.116400957107543945e-01 1.892517805099487305e-01 -2.462249435484409332e-02 1.474693864583969116e-01 2.472504526376724243e-01 -1.843479648232460022e-02 -1.602719128131866455e-01 1.566856950521469116e-01 2.597990632057189941e-01 -2.989033460617065430e-01 9.020945429801940918e-02 -6.735692918300628662e-02 -7.316790521144866943e-02 5.481624975800514221e-02 -2.017921507358551025e-01 1.606133282184600830e-01 3.162385523319244385e-02 -8.037523366510868073e-03 9.547975659370422363e-02 -2.237835377454757690e-01
2.835802733898162842e-01 5.647354945540428162e-02 9.695708751678466797e-02 -2.392597943544387817e-01 -1.365309804677963257e-01 -1.052011325955390930e-01 -1.603846400976181030e-01 -1.716621033847332001e-02 3.992694318294525146e-01 -1.420965641736984253e-01 1.394795775413513184e-01 -1.545950770378112793e-01 -2.016904503107070923e-01 -8.710554242134094238e-02 7.580829551443457603e-04 1.692229360342025757e-01 4.011854529380798340e-01 -4.200270026922225952e-02 1.140809580683708191e-01 -3.028434701263904572e-02 -5.075126141309738159e-02 -2.039155215024948120e-01 3.212849497795104980e-01 -3.532048314809799194e-02 -1.354426294565200806e-01 -8.922211080789566040e-02 -8.146844804286956787e-02 4.227439686655998230e-02 2.202970981597900391e-01 1.726197153329849243e-01 -2.311533093452453613e-01 4.890799894928932190e-02
-1.194179803133010864e-01 7.768204063177108765e-02 -2.074591070413589478e-01 -1.886214315891265869e-02 -1.747837960720062256e-01 2.312944382429122925e-01 -2.313091605901718140e-01 1.991625726222991943e-01 -1.659252308309078217e-02 -1.936576887965202332e-02 3.459078371524810791e-01 -1.541660279035568237e-01 -4.506374895572662354e-02 8.560317754745483398e-02 2.106657326221466064e-01 -6.692785024642944336e-02 4.383412599563598633e-01 -1.208346858620643616e-01 -2.744417488574981689e-01 3.958639875054359436e-02 1.394748538732528687e-01 -1.984071731567382812e-01 -4.925276339054107666e-02 -3.096852600574493408e-01 -1.291766166687011719e-01 -5.171009153127670288e-02 -1.680737584829330444e-01 4.795027896761894226e-02 1.641277968883514404e-01 1.569951474666595459e-01 1.058983728289604187e-01 5.760587006807327271e-02
5.548317730426788330e-02 2.731335908174514771e-02 -1.636397987604141235e-01 -1.502931863069534302e-01 -1.292116492986679077e-01 1.511729508638381958e-01 -7.190776616334915161e-02 1.438266038894653320e-01 -3.993963077664375305e-02 -9.314271062612533569e-02 -1.841051429510116577e-01 -7.507555186748504639e-02 -3.094294071197509766e-01 -3.157809972763061523e-01 2.801866829395294189e-01 -4.551534075289964676e-03 4.973070025444030762e-01 -1.930837631225585938e-01 -1.604084521532058716e-01 -1.211699619889259338e-01 -6.558292359113693237e-02 2.900011464953422546e-02 7.667224109172821045e-02 1.376584172248840332e-01 2.089232355356216431e-01 -1.998765170574188232e-01 -9.295493364334106445e-02 1.444850862026214600e-01 2.304843366146087646e-01 -1.502833068370819092e-01 -8.222069591283798218e-03 -1.172243207693099976e-01
-4.781058058142662048e-02 -1.581756770610809326e-01 -2.400155216455459595e-01 -1.394002735614776611e-01 -1.692764908075332642e-01 2.039677798748016357e-01 -1.009440198540687561e-01 -1.607020497322082520e-01 3.139629960060119629e-02 -2.317681163549423218e-02 -3.253747150301933289e-02 -1.234760507941246033e-01 -3.454741835594177246e-02 8.385948836803436279e-02 -2.223549038171768188e-01 4.783333279192447662e-04 4.907586276531219482e-01 4.796141758561134338e-02 -1.869268268346786499e-01 -1.311479806900024414e-01 -9.013786911964416504e-02 -1.717688739299774170e-01 -2.485579997301101685e-01 -1.347595751285552979e-01 -2.901530265808105469e-01 8.691660128533840179e-03 -2.957130670547485352e-01 2.352722883224487305e-01 2.290044575929641724e-01 -2.846153825521469116e-02 7.496048510074615479e-02 -1.228606551885604858e-01
-3.583835065364837646e-02 2.014390379190444946e-01 1.053050439804792404e-02 6.387533247470855713e-02 -2.998128831386566162e-01 -2.977273613214492798e-02 -1.025184541940689087e-01 -3.375963121652603149e-02 -1.088896300643682480e-02 -9.744410961866378784e-02 2.339924722909927368e-01 -1.230139955878257751e-01 1.808547824621200562e-01 4.167917370796203613e-02 -1.671825647354125977e-01 1.586521863937377930e-01 4.677679836750030518e-01 -1.853461936116218567e-02 9.515102952718734741e-02 -1.657083630561828613e-01 -8.140248805284500122e-02 9.441738575696945190e-02 1.573786586523056030e-01 -4.237296059727668762e-02 -1.263608336448669434e-01 -2.185106128454208374e-01 -2.088226974010467529e-01 -5.025280267000198364e-02 1.709614396095275879e-01 1.961600929498672485e-01 4.042378962039947510e-01 -2.138430178165435791e-01
2.339781820774078369e-01 -1.930734366178512573e-01 1.368420198559761047e-02 -1.770169883966445923e-01 1.996434777975082397e-01 -2.006112784147262573e-01 -4.225503653287887573e-02 7.904444821178913116e-03 2.014902234077453613e-01 -1.008924171328544617e-01 -1.701087355613708496e-01 -5.628204345703125000e-02 -1.821452528238296509e-01 1.894156932830810547e-01 -1.126294285058975220e-01 2.150788605213165283e-01 4.348127841949462891e-01 4.458294063806533813e-02 -1.628744602203369141e-01 2.111965604126453400e-02 -1.373726222664117813e-02 -1.375130712985992432e-01 -5.878465622663497925e-02 -1.820765584707260132e-01 5.021248757839202881e-02 3.667955473065376282e-02 -3.025374710559844971e-01 -3.797167912125587463e-02 2.212452292442321777e-01 1.071639806032180786e-01 -3.044878542423248291e-01 -2.447626441717147827e-01
2.094368189573287964e-01 1.170301139354705811e-01 -2.526220679283142090e-01 -1.077617034316062927e-01 -4.631554707884788513e-02 -1.851920336484909058e-01 -3.603946864604949951e-01 5.129425972700119019e-02 -6.705560372211039066e-04 -6.536164134740829468e-02 -5.936999246478080750e-02 -3.328515887260437012e-01 -4.932883754372596741e-02 1.786754578351974487e-01 -2.519379258155822754e-01 1.967230588197708130e-01 2.906355261802673340e-01 -1.147546097636222839e-01 -1.382219493389129639e-01 1.009831503033638000e-01 -1.608408801257610321e-02 -1.715737879276275635e-01 8.907855302095413208e-02 -6.467704474925994873e-02 -1.219853572547435760e-02 2.935368008911609650e-02 -2.369610965251922607e-01 2.621890045702457428e-02 3.268344700336456299e-01 1.683907359838485718e-01 -2.031848877668380737e-01 -1.996766626834869385e-01
3.563263817341066897e-05 4.670847579836845398e-02 -3.049219548702239990e-01 -3.349433839321136475e-01 -1.114412844181060791e-01 2.021766081452369690e-02 -5.860493183135986328e-01 1.045031473040580750e-01 -1.221073977649211884e-02 -7.748016715049743652e-02 -8.679125458002090454e-02 1.288993805646896362e-01 -2.030358090996742249e-02 -1.238442584872245789e-01 -5.071261152625083923e-02 1.358805894851684570e-01 3.510798513889312744e-01 1.376617792993783951e-02 1.849581450223922729e-01 -8.766046911478042603e-02 -1.946453005075454712e-01 -2.255858927965164185e-01 -1.396621167659759521e-01 -1.918598450720310211e-02 -1.288753300905227661e-01 6.655374914407730103e-02 -6.469657272100448608e-02 9.234903752803802490e-02 1.759971231222152710e-01 -7.131254673004150391e-02 1.202236786484718323e-01 -1.049228571355342865e-02
1.528686191886663437e-02 6.269742548465728760e-02 -1.009910404682159424e-01 -1.172219812870025635e-01 -1.601000279188156128e-01 5.042919144034385681e-02 -2.109087109565734863e-01 -6.799013819545507431e-03 -7.544651627540588379e-02 -2.036172300577163696e-01 2.368866354227066040e-01 3.811861947178840637e-02 -1.188549920916557312e-01 -9.157836437225341797e-02 3.088109940290451050e-02 3.910248577594757080e-01 4.514620602130889893e-01 -1.350164264440536499e-01 5.214171484112739563e-02 -4.426047578454017639e-02 -2.333310842514038086e-01 -3.299120068550109863e-01 4.161280766129493713e-02 7.083463948220014572e-03 -8.418009430170059204e-02 1.091740354895591736e-01 1.078006625175476074e-01 -3.238171339035034180e-02 3.445743024349212646e-01 2.405526675283908844e-02 2.722064256668090820e-01 -3.507670015096664429e-02
1.716079711914062500e-01 8.799716830253601074e-02 1.964479982852935791e-01 -9.122578054666519165e-02 -3.310493528842926025e-01 8.577194809913635254e-02 -7.727675139904022217e-02 -4.966782778501510620e-02 -2.790905348956584930e-02 2.743616700172424316e-01 1.300327759236097336e-02 -3.086814656853675842e-02 -3.219357132911682129e-02 9.560687094926834106e-02 2.701224684715270996e-01 9.088996052742004395e-02 4.211737513542175293e-01 -1.085663959383964539e-01 -6.988050043582916260e-02 -2.856974676251411438e-02 -9.610250592231750488e-02 -2.431338429450988770e-01 1.118819415569305420e-02 -2.493623197078704834e-01 3.515372872352600098e-01 1.140457764267921448e-01 -2.490982562303543091e-01 -1.141947656869888306e-01 2.775923609733581543e-01 -5.392204225063323975e-02 1.447951514273881912e-02 -6.741517037153244019e-02
6.317888945341110229e-02 1.242684647440910339e-01 -1.284919977188110352e-01 -2.345821261405944824e-01 -5.026110261678695679e-02 2.922929823398590088e-01 -2.300173938274383545e-01 3.913592398166656494e-01 1.640475243330001831e-01 1.024910584092140198e-01 -8.662664145231246948e-02 -1.232111304998397827e-01 -1.373402029275894165e-01 2.646287977695465088e-01 8.000636845827102661e-02 2.636358439922332764e-01 3.317338228225708008e-01 4.856548830866813660e-02 -1.024141311645507812e-01 -9.337696433067321777e-02 -4.343112185597419739e-02 2.810613438487052917e-02 -3.104027807712554932e-01 2.094261795282363892e-01 -3.036637417972087860e-02 1.388121545314788818e-01 -7.413038611412048340e-02 -8.800765872001647949e-02 2.713480889797210693e-01 4.874745756387710571e-02 -5.794592574238777161e-02 -5.295256152749061584e-02
2.466099858283996582e-01 -8.714860677719116211e-02 -8.724267780780792236e-02 -3.606831133365631104e-01 -2.775482647120952606e-02 2.488333545625209808e-02 -1.702317893505096436e-01 5.449591949582099915e-02 2.577124908566474915e-02 -1.030207984149456024e-02 -3.664764389395713806e-02 -4.258465170860290527e-01 -1.629993617534637451e-01 1.434528082609176636e-01 1.109193339943885803e-01 1.966606825590133667e-01 4.891633391380310059e-01 -1.494019180536270142e-01 -1.699952930212020874e-01 -1.087744534015655518e-01 8.326794952154159546e-02 1.820421963930130005e-01 -1.357789784669876099e-01 3.684394434094429016e-02 -1.590285897254943848e-01 7.306557148694992065e-02 -1.030422747135162354e-01 7.088728249073028564e-02 1.566962897777557373e-01 -6.556074321269989014e-02 1.017621308565139771e-01 -1.768758594989776611e-01
2.497356086969375610e-01 -1.816629767417907715e-01 -1.607183925807476044e-02 -1.280749682337045670e-02 -8.074418641626834869e-03 1.711552590131759644e-01 -6.898482143878936768e-02 9.465140849351882935e-02 -9.979724138975143433e-02 9.325349330902099609e-02 -3.757641911506652832e-01 -2.364861965179443359e-02 1.508776992559432983e-01 6.075236201286315918e-02 -4.199510812759399414e-02 2.238225005567073822e-02 5.528793931007385254e-01 -4.607540369033813477e-02 -1.966676302254199982e-02 1.422970145940780640e-01 -1.310342364013195038e-02 -1.723100394010543823e-01 1.897599995136260986e-01 -8.448170125484466553e-02 1.115253195166587830e-02 1.753220260143280029e-01 -1.270565688610076904e-01 2.656998336315155029e-01 1.731072366237640381e-01 2.119527310132980347e-01 -1.650375127792358398e-01 -2.254473119974136353e-01
-9.223613142967224121e-02 -3.275551646947860718e-02 -2.684575319290161133e-01 9.954294562339782715e-02 -2.048651874065399170e-01 9.134977310895919800e-02 -7.861120253801345825e-02 -5.639211088418960571e-02 3.240688741207122803e-01 -1.254858821630477905e-01 2.421771548688411713e-02 -1.467301249504089355e-01 3.496501594781875610e-02 6.469075381755828857e-02 -1.053528338670730591e-01 1.326055973768234253e-01 3.479814231395721436e-01 -3.611636757850646973e-01 6.606668978929519653e-02 2.253998257219791412e-02 -1.121151298284530640e-01 -7.134125381708145142e-02 1.274707913398742676e-01 -3.756277561187744141e-01 3.113176822662353516e-01 6.482953578233718872e-02 -1.007799282670021057e-01 -3.425025939941406250e-02 3.037114143371582031e-01 -1.628677099943161011e-01 -9.458877146244049072e-02 1.484061870723962784e-02
2.135519981384277344e-01 5.244459211826324463e-02 -6.632762402296066284e-02 -1.089081838726997375e-01 -2.429205477237701416e-01 1.362474113702774048e-01 -2.769578099250793457e-01 -2.033967338502407074e-02 8.472353965044021606e-02 3.650667965412139893e-01 1.990120857954025269e-01 -1.986362636089324951e-01 -1.822260469198226929e-01 4.201831296086311340e-02 -1.938155740499496460e-01 2.028556168079376221e-01 2.584918141365051270e-01 5.777943879365921021e-02 1.090977899730205536e-02 -1.568882912397384644e-01 -9.909549355506896973e-02 -1.009302064776420593e-01 -1.583020687103271484e-01 -6.687929481267929077e-02 4.069150984287261963e-02 1.993144452571868896e-01 -2.104542553424835205e-01 -3.557321727275848389e-01 4.105862975120544434e-02 1.452666223049163818e-01 -1.615380793809890747e-01 -2.048435956239700317e-01
-9.980811178684234619e-02 -4.376992210745811462e-02 5.577774718403816223e-02 -8.071669191122055054e-02 -2.531851232051849365e-01 -7.071539014577865601e-02 -6.580575555562973022e-02 -1.468293815851211548e-01 6.369099020957946777e-02 1.589252799749374390e-01 2.275366485118865967e-01 -1.451119035482406616e-01 2.340073287487030029e-01 5.959492176771163940e-02 8.713197708129882812e-02 -5.287326499819755554e-02 4.534825086593627930e-01 -2.691245265305042267e-02 -2.045951224863529205e-02 -2.189010009169578552e-02 1.275864243507385254e-01 -3.311137259006500244e-01 1.190955191850662231e-01 7.595811784267425537e-02 5.754286795854568481e-02 1.104294806718826294e-01 -3.799979388713836670e-01 -3.211168199777603149e-02 1.385424882173538208e-01 -4.036509096622467041e-01 8.816280215978622437e-02 -9.321068227291107178e-02
1.221129223704338074e-01 5.476117506623268127e-02 -1.702907532453536987e-01 5.819599609822034836e-04 1.062299683690071106e-01 -3.005528822541236877e-02 1.448144763708114624e-02 -4.413395375013351440e-02 1.611043065786361694e-01 -3.940580785274505615e-01 1.859441585838794708e-02 -4.919138550758361816e-02 1.517054885625839233e-01 -3.424621000885963440e-02 4.386320710182189941e-02 1.587822139263153076e-01 4.288819730281829834e-01 -3.343508392572402954e-02 -1.617445349693298340e-01 -9.078521281480789185e-02 -3.476240113377571106e-02 -2.234263420104980469e-01 2.627222537994384766e-01 -3.402436971664428711e-01 1.842696368694305420e-01 -3.022128529846668243e-02 -3.631196618080139160e-01 1.759124249219894409e-01 1.458052694797515869e-01 4.866731911897659302e-02 -2.596563287079334259e-02 1.614644080400466919e-01
1.206219103187322617e-02 1.109900176525115967e-01 -3.254309296607971191e-01 -1.847916692495346069e-01 -6.283695250749588013e-02 6.028641387820243835e-02 -2.699850201606750488e-01 1.948669403791427612e-01 -2.962584607303142548e-02 -2.335852384567260742e-02 8.458047360181808472e-02 -3.610178232192993164e-01 -8.104614168405532837e-02 6.652002781629562378e-02 8.467807620763778687e-02 3.748060464859008789e-01 3.675542175769805908e-01 -4.769216850399971008e-02 -1.646626293659210205e-01 -3.171019256114959717e-02 -3.020562529563903809e-01 -7.789710909128189087e-02 -1.441054046154022217e-01 -6.801617797464132309e-03 -1.085340082645416260e-01 2.246476337313652039e-02 -1.476996093988418579e-01 -7.169676572084426880e-02 2.834789687767624855e-03 2.398543208837509155e-01 1.577793359756469727e-01 -1.618615835905075073e-01
1.772634387016296387e-01 -6.499162316322326660e-02 -6.737864017486572266e-02 1.073915511369705200e-01 -4.072782769799232483e-02 2.343695163726806641e-01 -1.232903003692626953e-01 -2.144684195518493652e-01 1.132021993398666382e-01 1.219119951128959656e-01 -6.077450513839721680e-02 -6.185523420572280884e-02 -1.178061887621879578e-01 -4.524388909339904785e-02 1.005580928176641464e-02 2.335050255060195923e-01 3.230218291282653809e-01 1.048722937703132629e-01 -1.049036681652069092e-01 -2.736201584339141846e-01 -1.189554110169410706e-01 7.600663602352142334e-02 2.098733633756637573e-01 -5.647710338234901428e-02 3.955323100090026855e-01 -1.201834604144096375e-01 -3.134120255708694458e-02 -1.378073245286941528e-01 2.120329737663269043e-01 -1.059452444314956665e-01 1.835399270057678223e-01 -4.190915226936340332e-01
7.941987365484237671e-02 5.712796002626419067e-02 -8.484092354774475098e-02 -5.026378855109214783e-02 -2.525141537189483643e-01 1.707202345132827759e-01 -1.917244940996170044e-01 5.250263214111328125e-02 -5.331458896398544312e-02 -3.007645905017852783e-01 4.062015712261199951e-01 -9.345410764217376709e-02 -9.516005963087081909e-02 7.074873894453048706e-02 4.319374915212392807e-03 4.282729029655456543e-01 4.424263238906860352e-01 -1.668283641338348389e-01 1.632127314805984497e-01 -1.286749839782714844e-01 -6.534936279058456421e-02 -1.410340070724487305e-01 1.107691451907157898e-01 -9.452600032091140747e-02 1.346641965210437775e-02 7.770186662673950195e-02 -6.036768481135368347e-02 -3.902104496955871582e-02 7.145447283983230591e-02 -1.595900058746337891e-01 1.663158088922500610e-01 4.463690146803855896e-02
4.943159967660903931e-02 -5.672285333275794983e-02 -2.960754372179508209e-02 -9.892337955534458160e-03 1.924131214618682861e-01 -3.148737177252769470e-02 1.413013320416212082e-02 3.385407850146293640e-02 -3.191250190138816833e-02 -2.742556631565093994e-01 -6.013122946023941040e-02 -2.281682789325714111e-01 6.092486158013343811e-02 2.776503562927246094e-01 4.474630951881408691e-02 -1.951001137495040894e-01 3.561640381813049316e-01 -2.692079544067382812e-01 -2.329479157924652100e-01 -2.988066971302032471e-01 -2.597522735595703125e-01 -1.593645662069320679e-01 1.694148182868957520e-01 1.258429139852523804e-01 -1.200159266591072083e-02 -9.049240499734878540e-02 -6.909466534852981567e-02 -1.263063848018646240e-01 4.167420864105224609e-01 -2.361068129539489746e-02 5.993259325623512268e-02 -1.185749396681785583e-01
-6.894037872552871704e-02 5.994494631886482239e-02 2.200838476419448853e-01 -4.912480711936950684e-03 1.455174535512924194e-01 1.029117032885551453e-01 -1.211240887641906738e-01 -8.648423105478286743e-02 2.294043004512786865e-01 -6.005568802356719971e-02 -2.154440879821777344e-01 -8.096574991941452026e-02 -1.915309131145477295e-01 9.630043804645538330e-02 -1.887891441583633423e-01 -4.005553945899009705e-02 3.344131112098693848e-01 -3.103460073471069336e-01 6.821164488792419434e-02 -1.931021064519882202e-01 1.463321316987276077e-02 -3.412964642047882080e-01 2.564121782779693604e-01 1.174016222357749939e-01 1.127162277698516846e-01 -1.095924973487854004e-01 -3.264756873250007629e-02 -1.320149097591638565e-02 2.366310358047485352e-01 3.159825801849365234e-01 2.616277933120727539e-01 -1.755468174815177917e-02
3.543478846549987793e-01 -3.353562951087951660e-01 -2.066690176725387573e-01 -1.440861076116561890e-01 -6.513825803995132446e-02 1.335307061672210693e-01 -1.236859709024429321e-02 -4.170022159814834595e-02 6.531583517789840698e-02 1.517023593187332153e-01 -9.753835201263427734e-02 -2.841823399066925049e-01 6.045745685696601868e-03 4.976972565054893494e-02 2.537558972835540771e-02 1.491262316703796387e-01 4.781774282455444336e-01 -1.030732840299606323e-01 -3.264196962118148804e-02 -3.106565214693546295e-02 -1.351939886808395386e-02 2.598659098148345947e-01 -7.559670507907867432e-02 5.167079344391822815e-02 -2.230596244335174561e-01 -1.034968718886375427e-01 -2.551221847534179688e-01 -7.311017066240310669e-02 2.458629906177520752e-01 8.399028331041336060e-02 1.191479489207267761e-01 -3.976528346538543701e-02
-6.470987945795059204e-02 1.162687093019485474e-01 2.826038561761379242e-02 -5.924397334456443787e-02 -4.236637055873870850e-01 -6.388944387435913086e-02 -2.494127303361892700e-01 -1.400335729122161865e-01 6.480140239000320435e-02 1.420568078756332397e-01 -3.383297920227050781e-01 7.505234330892562866e-02 -2.670116424560546875e-01 7.646930962800979614e-02 -7.175356615334749222e-03 -1.305014826357364655e-02 3.996687531471252441e-01 -1.974701583385467529e-01 -1.538838297128677368e-01 1.784448027610778809e-01 -9.413882344961166382e-02 -2.987828254699707031e-01 1.070907488465309143e-01 -1.250081211328506470e-01 1.387471705675125122e-01 -8.247395604848861694e-02 -1.241559907793998718e-01 -6.752680987119674683e-02 1.408629864454269409e-01 1.904741227626800537e-01 9.550676494836807251e-02 5.539056728594005108e-04
1.744421720504760742e-01 -1.206847354769706726e-01 -1.647937446832656860e-01 5.327863618731498718e-02 -3.014978393912315369e-02 2.942215502262115479e-01 -9.739060699939727783e-02 6.512334570288658142e-03 2.123029902577400208e-02 6.202585995197296143e-03 5.076763033866882324e-02 4.621075466275215149e-03 -7.538188947364687920e-05 -1.506682783365249634e-01 9.025172889232635498e-02 1.244922727346420288e-01 3.696401417255401611e-01 -1.506287455558776855e-01 -8.247971534729003906e-02 -1.751333177089691162e-01 -6.626820191740989685e-03 -3.503023087978363037e-01 1.981617808341979980e-01 2.250681445002555847e-02 8.548827469348907471e-02 9.693388640880584717e-02 -1.342154145240783691e-01 -2.744309008121490479e-01 1.857424229383468628e-01 -2.781854569911956787e-01 4.321800172328948975e-01 -1.027084439992904663e-01
-5.228099226951599121e-02 2.472393065690994263e-01 1.068363711237907410e-02 -7.870671898126602173e-02 -1.703249067068099976e-01 1.541617959737777710e-01 5.670552141964435577e-03 -6.911575049161911011e-02 -1.647595781832933426e-03 1.513135582208633423e-01 2.042068243026733398e-01 -1.900689490139484406e-02 -5.302808061242103577e-02 1.006511449813842773e-01 4.911681637167930603e-02 2.937773466110229492e-01 4.545029103755950928e-01 -1.300854831933975220e-01 -4.990753531455993652e-02 5.561003834009170532e-02 -1.399174239486455917e-02 -3.419669568538665771e-01 -2.090477570891380310e-02 -2.730396687984466553e-01 2.153748273849487305e-01 2.702189981937408447e-02 -1.281745582818984985e-01 -1.464100182056427002e-01 3.969478011131286621e-01 -1.816352009773254395e-01 6.348767131567001343e-02 6.964717805385589600e-02
-6.939052790403366089e-02 -7.070194184780120850e-02 -2.069808989763259888e-01 -3.114025481045246124e-02 -1.213854923844337463e-01 4.267627000808715820e-01 9.214054793119430542e-02 3.638451993465423584e-01 1.309944391250610352e-01 7.971877604722976685e-02 -1.805247813463211060e-01 1.067865546792745590e-02 -1.745473444461822510e-01 8.833499997854232788e-02 3.148663043975830078e-02 8.036499843001365662e-03 2.074414789676666260e-01 2.315337955951690674e-02 -1.382761448621749878e-01 -1.706118434667587280e-01 -1.850457936525344849e-01 -2.331448942422866821e-01 9.431846439838409424e-02 1.345575004816055298e-01 2.899708449840545654e-01 -9.353166818618774414e-02 -2.363466918468475342e-01 1.722075603902339935e-02 2.816130220890045166e-01 1.717129796743392944e-01 -1.134060788899660110e-02 -2.186164110898971558e-01
3.516443446278572083e-02 1.311423033475875854e-01 -3.133677542209625244e-01 -9.582323580980300903e-02 6.530484557151794434e-02 -1.099879890680313110e-01 -1.793335527181625366e-01 2.590913474559783936e-01 2.009093062952160835e-03 1.534890849143266678e-02 -7.773930579423904419e-02 -2.517341077327728271e-01 -2.328935414552688599e-01 -8.791459351778030396e-02 1.229770854115486145e-01 4.762079939246177673e-02 3.949886560440063477e-01 -2.051767408847808838e-01 8.677662350237369537e-03 -2.868638839572668076e-03 -3.254352137446403503e-02 -1.201485767960548401e-01 -3.079734183847904205e-02 1.811435073614120483e-01 3.625346422195434570e-01 -4.150559380650520325e-02 -1.880081593990325928e-01 4.508862271904945374e-02 2.346262335777282715e-01 -1.330800354480743408e-01 -1.248946040868759155e-01 -3.212075531482696533e-01
-3.260042890906333923e-02 7.253167778253555298e-02 -9.990464895963668823e-02 -1.248721033334732056e-02 -4.585379362106323242e-02 2.904409170150756836e-01 -3.425138890743255615e-01 -1.539175361394882202e-01 3.548545837402343750e-01 -1.847408339381217957e-02 1.093785390257835388e-01 -8.006875962018966675e-02 -1.030210554599761963e-01 7.395317405462265015e-02 -5.567955598235130310e-02 -3.226863741874694824e-01 2.373192012310028076e-01 5.834832042455673218e-02 -4.398557357490062714e-03 -1.855351626873016357e-01 1.767612248659133911e-01 7.879258133471012115e-03 3.168732300400733948e-02 -8.511871099472045898e-02 2.844207882881164551e-01 1.873954199254512787e-02 -2.631601989269256592e-01 2.959274686872959137e-02 1.171452775597572327e-01 -2.866410315036773682e-01 2.537569105625152588e-01 -2.067613452672958374e-01
1.849327236413955688e-01 1.192216016352176666e-02 -1.129006501287221909e-02 -1.531281024217605591e-01 1.187790930271148682e-01 2.778383791446685791e-01 -2.251288443803787231e-01 8.724624663591384888e-02 1.441549062728881836e-01 -1.323540061712265015e-01 -1.345029026269912720e-01 -1.264125853776931763e-01 -2.928214669227600098e-01 -2.408582568168640137e-01 -2.807810902595520020e-01 -3.077427670359611511e-02 3.612478971481323242e-01 1.447406709194183350e-01 -4.118714481592178345e-02 -2.101028114557266235e-01 7.406686246395111084e-02 -7.568120211362838745e-02 3.197792470455169678e-01 7.415204495191574097e-02 1.939646452665328979e-01 7.034836709499359131e-02 2.655682526528835297e-02 -5.218707025051116943e-02 2.730121910572052002e-01 -2.269218862056732178e-01 6.795366853475570679e-02 -6.054547801613807678e-02
-1.258719563484191895e-01 7.830215245485305786e-02 1.433140337467193604e-01 4.406275600194931030e-02 -3.407291769981384277e-01 1.357103735208511353e-01 6.882113218307495117e-02 8.741812407970428467e-02 -1.507764589041471481e-02 7.433585822582244873e-02 -6.834350526332855225e-02 -8.099695295095443726e-02 1.473933905363082886e-01 5.674702301621437073e-02 1.282139867544174194e-01 1.131128296256065369e-01 2.158173918724060059e-01 -2.328463047742843628e-01 -2.927835844457149506e-02 -1.294187903404235840e-01 3.272115066647529602e-02 -3.656834363937377930e-01 4.044318944215774536e-02 -1.180855184793472290e-01 1.278749108314514160e-01 -2.458288148045539856e-02 -3.028714954853057861e-01 1.527641266584396362e-01 2.077721655368804932e-01 -4.288172721862792969e-01 8.589309453964233398e-02 -3.197786211967468262e-01
1.252750605344772339e-01 -7.851400226354598999e-02 -1.352904438972473145e-01 -1.042130142450332642e-01 -1.799337118864059448e-01 -3.267606720328330994e-02 4.697158932685852051e-02 -2.254455387592315674e-01 1.030763834714889526e-01 3.455074271187186241e-03 1.824599504470825195e-01 -1.819420903921127319e-01 4.674581065773963928e-02 1.859024614095687866e-01 -1.134979352355003357e-02 2.166569828987121582e-01 3.162463009357452393e-01 2.588753774762153625e-02 -2.828657440841197968e-02 -5.640194192528724670e-02 -2.532483264803886414e-02 -9.086022526025772095e-02 2.748481631278991699e-01 1.163175255060195923e-01 2.001534849405288696e-01 -2.287911772727966309e-01 -4.304704368114471436e-01 -4.976054653525352478e-02 1.454097330570220947e-01 -2.656667828559875488e-01 3.023988306522369385e-01 1.888646632432937622e-01
-1.488020122051239014e-01 1.860345155000686646e-01 9.469399601221084595e-02 6.851486396044492722e-03 -1.298520416021347046e-01 7.849109172821044922e-02 4.560959711670875549e-02 -5.738180503249168396e-02 4.148384614381939173e-04 1.267406791448593140e-01 1.911651045083999634e-01 4.035476967692375183e-02 6.891241669654846191e-02 6.869069486856460571e-02 1.672053039073944092e-01 1.728097647428512573e-01 5.133066177368164062e-01 -8.445947617292404175e-02 -2.321810275316238403e-01 -4.791228473186492920e-02 4.121786728501319885e-02 -3.384187519550323486e-01 -6.093573570251464844e-02 -1.737954616546630859e-01 1.960554271936416626e-01 -1.176971495151519775e-01 -3.288655579090118408e-01 -1.193667501211166382e-01 2.672967612743377686e-01 -2.439823001623153687e-01 3.679181635379791260e-02 1.819725334644317627e-02
2.137622088193893433e-01 -9.976034983992576599e-03 -2.286676913499832153e-01 -1.592897176742553711e-01 -2.169933728873729706e-02 -3.747082129120826721e-02 -4.347670376300811768e-01 4.494513571262359619e-02 -7.773905992507934570e-02 -1.204036846756935120e-01 -1.262568682432174683e-01 6.822632998228073120e-02 -1.420175582170486450e-01 1.039505600929260254e-01 -8.414605259895324707e-02 5.862967669963836670e-02 3.678189814090728760e-01 -1.509140133857727051e-01 -2.517641149461269379e-02 4.016610607504844666e-02 1.850737780332565308e-01 -1.698442995548248291e-01 2.269080132246017456e-01 3.206366300582885742e-02 -2.508245408535003662e-01 -5.561813339591026306e-02 -2.152145653963088989e-01 6.207786966115236282e-03 2.058193683624267578e-01 1.511630117893218994e-01 -1.604022234678268433e-01 -3.489520549774169922e-01
3.803313151001930237e-02 -2.920725047588348389e-01 -4.824689030647277832e-02 -1.797571778297424316e-01 -1.056047379970550537e-01 6.682614237070083618e-02 -4.406034350395202637e-01 1.265459209680557251e-01 6.789169460535049438e-02 2.470396459102630615e-01 2.747770026326179504e-02 -3.109888732433319092e-01 1.926673576235771179e-02 -5.373686924576759338e-02 -1.816752366721630096e-02 2.519162297248840332e-01 1.482307910919189453e-01 -1.568223237991333008e-01 -2.759367227554321289e-01 1.424977462738752365e-02 -1.465774178504943848e-01 -2.944575548171997070e-01 1.146320719271898270e-02 3.490189090371131897e-02 7.977672666311264038e-02 2.390948385000228882e-01 -1.031431853771209717e-01 -1.745928823947906494e-01 2.489736229181289673e-01 4.600926116108894348e-02 -2.716568484902381897e-02 -1.440188586711883545e-01
-1.069162599742412567e-02 1.210106089711189270e-01 -2.246375083923339844e-01 -4.963148757815361023e-02 -9.990480542182922363e-02 1.706281900405883789e-01 -3.323246538639068604e-01 1.951578110456466675e-01 8.263202011585235596e-02 1.064995974302291870e-01 1.153240427374839783e-01 -1.265009045600891113e-01 -1.772372126579284668e-01 1.123229488730430603e-01 1.872925907373428345e-01 2.030889876186847687e-02 2.787638604640960693e-01 4.287027567625045776e-02 -5.889847408980131149e-03 2.454073280096054077e-01 1.074555367231369019e-01 -2.458585947751998901e-01 -5.600058473646640778e-03 -1.017509773373603821e-01 -1.422667801380157471e-01 -1.234993562102317810e-01 -2.771928012371063232e-01 3.266564309597015381e-01 -9.915324300527572632e-02 -1.084462255239486694e-01 1.202960088849067688e-01 -3.747308254241943359e-01
2.705946564674377441e-01 -6.002653390169143677e-02 -1.137838885188102722e-01 -1.880117505788803101e-01 -2.285399883985519409e-01 -1.019051764160394669e-02 -3.769440352916717529e-01 4.247578233480453491e-02 9.756751358509063721e-02 -2.869781479239463806e-02 7.588249444961547852e-02 -1.950070559978485107e-01 -1.787267029285430908e-01 1.871236413717269897e-02 -5.017352104187011719e-02 -1.063941791653633118e-01 1.193604543805122375e-01 -7.434864342212677002e-02 -2.725201845169067383e-01 -2.033119946718215942e-01 -1.361583322286605835e-01 -4.598383009433746338e-01 1.703134179115295410e-01 -2.402789704501628876e-02 1.441712379455566406e-01 -5.186592787504196167e-02 1.140486299991607666e-01 2.417133003473281860e-02 3.440425395965576172e-01 -6.818368285894393921e-02 -1.488620936870574951e-01 -3.467668965458869934e-02
8.728441596031188965e-02 -1.945898532867431641e-01 -9.969805181026458740e-02 1.823345124721527100e-01 -4.754294082522392273e-02 1.246008798480033875e-01 -3.695698380470275879e-01 1.234175786375999451e-01 1.834613978862762451e-01 -9.702071547508239746e-02 -2.591224946081638336e-02 -3.303622603416442871e-01 -1.409540325403213501e-01 -6.135252490639686584e-02 7.288405299186706543e-02 7.314459979534149170e-02 -5.487811751663684845e-03 -1.880284100770950317e-01 9.136199206113815308e-02 5.571074411273002625e-02 -9.129151701927185059e-02 -2.179330587387084961e-01 -7.535836100578308105e-02 -1.448341459035873413e-01 -6.767827272415161133e-02 -4.687236547470092773e-01 -3.044210672378540039e-01 1.678373068571090698e-01 2.574339210987091064e-01 -2.782192267477512360e-02 -9.933193773031234741e-02 -5.654961615800857544e-02
3.725972175598144531e-01 9.179674834012985229e-02 2.857225015759468079e-02 7.335083559155464172e-03 1.207021698355674744e-01 2.134887576103210449e-01 1.169443354010581970e-01 6.217692513018846512e-03 1.101984009146690369e-01 1.412364188581705093e-02 3.602842241525650024e-02 -1.605029851198196411e-01 1.281574964523315430e-01 7.017271220684051514e-02 1.852805018424987793e-01 9.628485143184661865e-02 4.392245709896087646e-01 4.753258824348449707e-02 3.671639859676361084e-01 -2.158069610595703125e-01 -8.813396841287612915e-02 -3.242482841014862061e-01 1.271349340677261353e-01 -2.211070805788040161e-01 3.860360011458396912e-02 -2.312640547752380371e-01 -1.542236506938934326e-01 4.043697938323020935e-02 1.354013681411743164e-01 -6.000448763370513916e-02 1.487897615879774094e-02 -1.288340538740158081e-01
1.859821975231170654e-01 -7.363315671682357788e-02 -1.478175371885299683e-01 -1.656811684370040894e-01 9.052132815122604370e-02 -5.302058160305023193e-02 -1.486407518386840820e-01 -1.963231116533279419e-01 -1.325707584619522095e-01 -2.575924098491668701e-01 -3.250358998775482178e-01 -3.617566823959350586e-01 -3.616444393992424011e-02 1.233243569731712341e-01 -3.505152463912963867e-02 -9.933788329362869263e-02 2.031969577074050903e-01 7.199262082576751709e-02 1.024453490972518921e-01 -4.812565818428993225e-02 -2.357187867164611816e-01 -2.621181309223175049e-01 -3.607868403196334839e-02 -1.610847264528274536e-01 7.418389618396759033e-02 -7.712051272392272949e-02 -2.647534608840942383e-01 1.115463823080062866e-01 3.111011981964111328e-01 -5.633731838315725327e-03 -1.988572925329208374e-01 -2.232442945241928101e-01
2.727016210556030273e-01 1.437797099351882935e-01 -2.549100816249847412e-01 5.831569433212280273e-04 -6.048397719860076904e-02 2.835434973239898682e-01 -8.150759339332580566e-02 1.361498087644577026e-01 1.045192778110504150e-01 -2.991076558828353882e-02 1.016742438077926636e-01 -3.489102721214294434e-01 -2.527726292610168457e-01 1.171936318278312683e-01 3.594837784767150879e-01 2.123910635709762573e-01 1.061875745654106140e-01 2.983489260077476501e-02 -3.485620394349098206e-02 -1.979547441005706787e-01 -1.046106964349746704e-01 -1.070322766900062561e-01 2.486806362867355347e-01 1.763207018375396729e-01 -5.075944215059280396e-02 -5.152023583650588989e-02 -3.216859996318817139e-01 -7.791779004037380219e-03 4.711610451340675354e-02 -1.659725159406661987e-01 -1.204579696059226990e-01 -1.180537790060043335e-01
-7.597825676202774048e-02 1.495812833309173584e-02 9.938287734985351562e-02 9.224932640790939331e-02 -2.894513309001922607e-02 1.575171798467636108e-01 -3.983990848064422607e-01 -1.976660490036010742e-01 3.072994053363800049e-01 -2.224687039852142334e-01 8.561988174915313721e-02 -1.820030212402343750e-01 -7.025500386953353882e-02 1.636204719543457031e-01 5.076614208519458771e-03 -2.931824326515197754e-01 3.987608551979064941e-01 8.708624541759490967e-02 -5.824198201298713684e-02 -4.597129672765731812e-02 1.068690940737724304e-01 -5.564241483807563782e-02 -6.801932305097579956e-02 9.227472543716430664e-02 2.184736579656600952e-01 9.017401188611984253e-02 -1.221584603190422058e-01 -6.447584927082061768e-02 9.129062294960021973e-02 -2.222740948200225830e-01 2.881639599800109863e-01 -1.860781461000442505e-01
-5.114866048097610474e-02 -2.701443433761596680e-01 -1.895561814308166504e-01 -1.233350299298763275e-02 -1.651308983564376831e-01 3.678873479366302490e-01 -6.772633641958236694e-02 -7.579798996448516846e-02 -5.079884082078933716e-02 1.541739795356988907e-03 -4.391438141465187073e-02 -4.530701041221618652e-02 -1.513833999633789062e-01 8.748038113117218018e-02 -2.780193984508514404e-01 1.134351640939712524e-01 4.514293372631072998e-01 4.760611429810523987e-02 -1.070972979068756104e-01 -1.468774676322937012e-01 6.798534095287322998e-02 -1.632970422506332397e-01 -1.164899691939353943e-01 -1.427529901266098022e-01 -2.293975353240966797e-01 6.274820771068334579e-03 -3.170191943645477295e-01 4.344571381807327271e-02 3.338895142078399658e-01 -1.169746220111846924e-01 2.671323530375957489e-02 5.310758948326110840e-02
2.378473756834864616e-03 1.851076036691665649e-01 -7.417423278093338013e-02 -8.298585563898086548e-02 -2.826194167137145996e-01 4.809540882706642151e-02 -1.711813360452651978e-01 -1.460066735744476318e-01 2.267863601446151733e-01 6.618508603423833847e-03 -3.462378308176994324e-02 7.902529090642929077e-03 3.955499082803726196e-02 1.055811941623687744e-01 5.824614316225051880e-02 2.455644458532333374e-01 1.727326065301895142e-01 -3.109802305698394775e-01 -1.461000293493270874e-01 -5.574710294604301453e-02 -1.569417268037796021e-01 -3.627610206604003906e-01 -5.913531780242919922e-02 -2.712555229663848877e-01 1.925123631954193115e-01 1.201342865824699402e-01 -2.863372266292572021e-01 -1.437010616064071655e-01 3.162566423416137695e-01 2.102253139019012451e-01 -4.219360277056694031e-02 8.344454318284988403e-02
4.837144166231155396e-02 -8.536352217197418213e-02 3.132472038269042969e-01 -5.001492053270339966e-02 -7.990096695721149445e-03 8.646359294652938843e-02 -1.142483055591583252e-01 2.969053015112876892e-02 8.120782673358917236e-02 2.310868054628372192e-01 2.835665047168731689e-01 2.756534516811370850e-02 1.603548526763916016e-01 6.483950465917587280e-02 1.283010989427566528e-01 5.783543735742568970e-02 5.439122915267944336e-01 -1.464373916387557983e-01 -8.994036167860031128e-02 -2.147230803966522217e-01 -2.944266796112060547e-02 -3.213540911674499512e-01 5.214739963412284851e-02 2.728059422224760056e-03 2.298329323530197144e-01 -1.486555188894271851e-01 -1.391872465610504150e-01 3.815661743283271790e-02 5.745646357536315918e-02 -2.560207247734069824e-01 1.851726770401000977e-01 -1.244476158171892166e-02
1.339774578809738159e-01 4.582937806844711304e-03 -1.403570640832185745e-02 1.416006833314895630e-01 -1.663617044687271118e-01 -1.238870546221733093e-01 -4.117257427424192429e-03 5.155520141124725342e-02 1.921979486942291260e-01 -1.354724168777465820e-01 -3.168254792690277100e-01 -2.146524190902709961e-01 9.523021429777145386e-02 1.218260154128074646e-01 -1.646793931722640991e-01 -9.707255661487579346e-02 3.908298611640930176e-01 -7.177752256393432617e-02 -5.485801771283149719e-02 -1.383531391620635986e-01 -3.088276982307434082e-01 -3.557659685611724854e-01 -2.019693329930305481e-02 -1.333523541688919067e-01 1.717081665992736816e-01 -2.856212258338928223e-01 -1.012769863009452820e-01 -2.197589576244354248e-01 2.185681760311126709e-01 -4.872253909707069397e-02 2.857840619981288910e-02 -1.145420670509338379e-01
1.980497092008590698e-01 1.451291143894195557e-01 3.393172323703765869e-01 -1.427313834428787231e-01 1.183873414993286133e-02 1.417078673839569092e-01 -2.989310324192047119e-01 -7.602415978908538818e-03 8.136863261461257935e-02 2.262343838810920715e-02 -1.827367395162582397e-01 -1.094117164611816406e-01 9.967699646949768066e-03 -1.267943996936082840e-02 5.635604262351989746e-02 2.561988830566406250e-01 1.923760324716567993e-01 -4.293859899044036865e-01 8.403944224119186401e-02 -2.081781625747680664e-01 -2.721348106861114502e-01 1.936864666640758514e-02 7.090540975332260132e-02 9.624131023883819580e-02 2.299506813287734985e-01 -1.921484470367431641e-01 -1.083722636103630066e-01 -1.634304970502853394e-02 3.165614306926727295e-01 -7.677716761827468872e-02 2.164700999855995178e-02 -6.409195810556411743e-02
9.200116991996765137e-02 -1.354427784681320190e-01 1.186648532748222351e-01 4.693545028567314148e-02 4.498386010527610779e-02 2.518672943115234375e-01 -8.685479313135147095e-02 1.111035570502281189e-01 2.357603460550308228e-01 -1.310042738914489746e-01 -6.706450134515762329e-02 -2.328144609928131104e-01 -3.339307010173797607e-01 1.053585261106491089e-01 -1.718250811100006104e-01 2.143733017146587372e-02 2.436125837266445160e-02 -1.574749946594238281e-01 -2.322684675455093384e-01 7.215712219476699829e-03 -6.419777870178222656e-02 -3.563121855258941650e-01 2.619489729404449463e-01 3.286919742822647095e-02 2.346465587615966797e-01 -7.603690773248672485e-02 -2.180966138839721680e-01 3.043528180569410324e-03 2.813508212566375732e-01 2.371940016746520996e-01 -6.115593761205673218e-02 -2.444875091314315796e-01
-3.808593004941940308e-02 3.111023306846618652e-01 -2.648366382345557213e-03 -2.191567234694957733e-02 -1.149419397115707397e-01 9.382585436105728149e-02 -2.502272725105285645e-01 -1.280169486999511719e-01 9.245119243860244751e-02 -1.322269141674041748e-01 7.100886106491088867e-02 -1.877454221248626709e-01 -9.749763458967208862e-02 -2.339337766170501709e-01 3.573615569621324539e-03 -1.487717628479003906e-01 2.985086143016815186e-01 -7.503810524940490723e-02 1.300949305295944214e-01 -7.881914824247360229e-02 -1.238678544759750366e-01 -1.467166244983673096e-01 2.310296297073364258e-01 9.839111007750034332e-03 1.965044438838958740e-01 -2.587004899978637695e-01 -3.745809197425842285e-01 -7.578128576278686523e-02 2.567983865737915039e-01 4.446891136467456818e-03 3.310100138187408447e-01 1.105438843369483948e-01
2.589892745018005371e-01 -3.216546773910522461e-01 2.131571434438228607e-02 -1.347078531980514526e-01 -1.306287497282028198e-01 1.048204675316810608e-01 -4.339205026626586914e-01 7.865580171346664429e-02 -7.663248479366302490e-02 2.237937897443771362e-01 -2.797818183898925781e-02 -2.617269158363342285e-01 -2.277530357241630554e-02 7.428534328937530518e-02 -1.470880806446075439e-01 1.202107146382331848e-01 2.214590907096862793e-01 3.050523437559604645e-02 -2.390246540307998657e-01 -4.631578177213668823e-02 -2.040327638387680054e-01 -1.640070825815200806e-01 2.214242070913314819e-01 1.270211338996887207e-01 -4.610458016395568848e-02 6.458660215139389038e-02 -1.672260165214538574e-01 -1.787611097097396851e-01 1.853084862232208252e-01 4.404798150062561035e-02 -2.743402123451232910e-01 -1.649932749569416046e-02
4.748787265270948410e-03 -2.003324404358863831e-02 -1.212831810116767883e-01 -2.078856974840164185e-01 3.718822821974754333e-02 2.054885625839233398e-01 -2.572541832923889160e-01 -3.008482754230499268e-01 1.368024200201034546e-01 -5.884647369384765625e-02 -2.220093309879302979e-01 -1.793086230754852295e-01 1.089199185371398926e-01 2.277956306934356689e-01 -2.015772834420204163e-02 2.252966016530990601e-01 4.052949547767639160e-01 -8.603602647781372070e-02 -6.301426142454147339e-02 1.018535941839218140e-01 1.119234412908554077e-01 -1.118189394474029541e-01 4.452272132039070129e-02 -2.444938272237777710e-01 -2.556967437267303467e-01 -1.622216589748859406e-02 -3.125582933425903320e-01 1.962744742631912231e-01 3.756548091769218445e-02 9.846992790699005127e-02 -1.835319995880126953e-01 5.798585712909698486e-02
3.736939281225204468e-02 3.002460002899169922e-01 -1.610706895589828491e-01 -3.533353507518768311e-01 1.014134734869003296e-01 3.074927628040313721e-01 -3.208375275135040283e-01 -1.046946644783020020e-01 2.777131460607051849e-02 7.758179306983947754e-02 -1.935988664627075195e-01 1.205865740776062012e-01 -4.780306667089462280e-02 7.774864137172698975e-02 -2.377558201551437378e-01 1.990338712930679321e-01 1.116290539503097534e-01 1.060346066951751709e-01 -1.361219584941864014e-01 -7.940364629030227661e-02 -1.641935110092163086e-01 -2.902090251445770264e-01 2.502407431602478027e-01 5.224684998393058777e-02 6.026910617947578430e-02 -1.406147032976150513e-01 -2.255345880985260010e-01 6.264606118202209473e-02 1.711853742599487305e-01 -1.675587594509124756e-01 6.205223873257637024e-02 -1.056038588285446167e-01
-5.015484616160392761e-02 1.371255815029144287e-01 3.742948919534683228e-02 1.243874952197074890e-01 1.497330069541931152e-01 -1.077315583825111389e-02 -1.473845839500427246e-01 -1.980375945568084717e-01 2.104398906230926514e-01 -3.567434102296829224e-02 -1.236701756715774536e-01 -9.086297452449798584e-02 -1.347086131572723389e-01 8.090580254793167114e-02 -3.175493180751800537e-01 -4.790573567152023315e-02 4.592438042163848877e-01 -2.011139094829559326e-01 5.968241766095161438e-02 -8.400445431470870972e-02 -2.439989149570465088e-01 -4.827420413494110107e-02 1.352158486843109131e-01 1.466733664274215698e-01 3.854644298553466797e-02 1.535112708806991577e-01 -2.173191457986831665e-01 4.732436686754226685e-02 2.010361552238464355e-01 2.095666527748107910e-01 3.986387848854064941e-01 -4.574442937155254185e-05
4.721035808324813843e-02 -3.229319453239440918e-01 8.986822515726089478e-02 -8.147900551557540894e-02 -2.535591423511505127e-01 4.462644457817077637e-02 -5.458617210388183594e-01 2.005645632743835449e-02 2.877169474959373474e-02 1.407826095819473267e-01 4.817559197545051575e-02 -1.489617079496383667e-01 -2.481954405084252357e-03 2.970355376601219177e-02 -7.198818027973175049e-02 1.618027389049530029e-01 2.030202299356460571e-01 -3.161275386810302734e-01 6.405577808618545532e-02 1.992169301956892014e-03 -1.388379931449890137e-01 -1.599861532449722290e-01 1.767637580633163452e-01 1.632546931505203247e-01 1.227725064381957054e-03 1.944792270660400391e-01 -1.073040440678596497e-01 -1.534284055233001709e-01 1.491782516241073608e-01 -6.789772212505340576e-02 5.509143695235252380e-02 -2.930933237075805664e-01
1.459671556949615479e-01 2.686777524650096893e-02 1.166032776236534119e-01 -1.426978409290313721e-01 -2.220720499753952026e-01 2.426977641880512238e-02 -1.226139143109321594e-01 -1.145861744880676270e-01 -1.669804602861404419e-01 -3.899846076965332031e-01 -6.716440618038177490e-02 -1.446081995964050293e-01 -6.899375934153795242e-03 2.475140392780303955e-01 -3.760154545307159424e-02 -3.441756367683410645e-01 2.559411227703094482e-01 5.517306923866271973e-02 -1.059717163443565369e-01 -1.574449799954891205e-02 -2.539529800415039062e-01 -2.955705225467681885e-01 -3.728043287992477417e-02 -9.436216205358505249e-02 3.136427104473114014e-01 -1.021215096116065979e-01 -1.896854788064956665e-01 1.498949378728866577e-01 1.794660538434982300e-01 -3.392307832837104797e-02 1.606213003396987915e-01 1.038524359464645386e-01
7.748357206583023071e-02 -3.469013422727584839e-02 -6.598659791052341461e-03 1.220384165644645691e-01 -2.445309162139892578e-01 -1.572781652212142944e-01 -2.004571855068206787e-01 -2.176967114210128784e-01 1.100317984819412231e-01 1.587919890880584717e-01 3.217978402972221375e-02 -1.274938285350799561e-01 1.680771410465240479e-01 1.668207049369812012e-01 1.363125350326299667e-02 8.759538829326629639e-02 2.706276774406433105e-01 -3.292051255702972412e-01 5.752051994204521179e-02 -2.256568223237991333e-01 -1.347247213125228882e-01 -2.845710217952728271e-01 1.486418992280960083e-01 -2.855005301535129547e-02 2.590151317417621613e-02 -2.564465999603271484e-01 -1.477714180946350098e-01 -2.696885764598846436e-01 3.538276851177215576e-01 -1.589137464761734009e-01 1.300038546323776245e-01 -3.099636919796466827e-02
6.234324537217617035e-03 2.989068925380706787e-01 2.474520588293671608e-03 2.064337767660617828e-02 -7.930915802717208862e-03 2.416132241487503052e-01 -1.575305610895156860e-01 5.785953253507614136e-02 3.002276718616485596e-01 6.834590435028076172e-02 -2.408064305782318115e-01 -9.846007451415061951e-03 -4.490222036838531494e-02 7.511775940656661987e-02 -6.532604247331619263e-02 -7.943209260702133179e-02 2.562394440174102783e-01 2.409731894731521606e-01 6.907273828983306885e-02 -3.195526599884033203e-01 8.645563386380672455e-03 -2.469820082187652588e-01 2.912725210189819336e-01 3.273300528526306152e-01 1.769783943891525269e-01 1.224506413564085960e-03 -2.527060210704803467e-01 5.180934444069862366e-02 2.176183611154556274e-01 8.612772077322006226e-02 -6.719780713319778442e-02 -1.078051850199699402e-01
1.255836188793182373e-01 -1.681953290244564414e-04 -1.572432368993759155e-01 -8.638436347246170044e-02 -6.157232448458671570e-02 3.686188459396362305e-01 1.775882206857204437e-02 6.606217473745346069e-02 1.700887084007263184e-01 9.022095054388046265e-02 7.071360200643539429e-02 -2.946640253067016602e-01 2.022330611944198608e-01 4.677381739020347595e-02 5.353584885597229004e-02 -1.188772730529308319e-02 2.850610315799713135e-01 -3.178541064262390137e-01 1.004077568650245667e-01 5.971701815724372864e-02 1.302721053361892700e-01 -2.978208065032958984e-01 -6.456709653139114380e-02 -1.490648537874221802e-01 1.391163021326065063e-01 -1.900302618741989136e-01 -1.051389798521995544e-01 3.097702190279960632e-02 1.553355008363723755e-01 -3.374563157558441162e-01 2.858982682228088379e-01 -1.322165131568908691e-01
-2.983677573502063751e-02 2.804151177406311035e-01 -1.216053366661071777e-01 -1.763085722923278809e-01 -9.966112673282623291e-02 1.623732969164848328e-02 6.478196009993553162e-04 6.288308650255203247e-02 -6.665579974651336670e-02 -6.711461395025253296e-02 1.453442275524139404e-01 -1.685619205236434937e-01 5.588940158486366272e-02 -7.155201863497495651e-03 -2.299044514074921608e-03 3.484832346439361572e-01 2.908142507076263428e-01 7.964784651994705200e-02 -1.503513157367706299e-01 1.367298066616058350e-01 -1.887097209692001343e-01 -3.589627444744110107e-01 -2.411829680204391479e-01 -2.109343558549880981e-01 1.231636479496955872e-01 -4.766733199357986450e-02 -1.480715870857238770e-01 -1.634736359119415283e-01 3.208327293395996094e-01 -1.289557814598083496e-01 2.893821597099304199e-01 -9.277221560478210449e-02
5.891238898038864136e-02 -2.479296624660491943e-01 -1.258292607963085175e-02 -1.922018975019454956e-01 -9.872074425220489502e-02 -1.622687727212905884e-01 -5.162928700447082520e-01 2.769446074962615967e-01 5.217061936855316162e-02 1.893466264009475708e-01 -2.410251833498477936e-02 -1.313226968050003052e-01 2.396221831440925598e-02 1.405083090066909790e-01 -1.593962311744689941e-01 1.233626604080200195e-01 3.206601440906524658e-01 -1.507641971111297607e-01 -1.983960717916488647e-01 8.850158192217350006e-03 4.629227146506309509e-02 -1.650023311376571655e-01 8.827378973364830017e-03 1.246551796793937683e-01 3.280615806579589844e-02 7.163906842470169067e-02 -6.846822053194046021e-02 -8.732423186302185059e-02 3.256299495697021484e-01 3.722551837563514709e-02 -2.094966173171997070e-01 -1.465442925691604614e-01
1.196911744773387909e-02 -1.916591972112655640e-01 -1.465801149606704712e-01 -2.811366021633148193e-01 -1.957630515098571777e-01 3.046861290931701660e-01 -3.590013831853866577e-02 -1.524881869554519653e-01 1.802853494882583618e-02 4.602196812629699707e-02 -9.468556940555572510e-02 2.831130055710673332e-03 -1.378424465656280518e-01 1.381952911615371704e-01 -1.929899603128433228e-01 1.070579215884208679e-01 4.749122262001037598e-01 5.089233070611953735e-02 -1.794504076242446899e-01 -1.871742755174636841e-01 -3.106172569096088409e-02 -1.611082404851913452e-01 -2.074707895517349243e-01 -1.153237372636795044e-01 -2.265496701002120972e-01 3.865773230791091919e-02 -2.772083282470703125e-01 6.693112105131149292e-02 3.042360246181488037e-01 3.679636865854263306e-02 -3.334490954875946045e-02 -2.964494377374649048e-02
2.259954959154129028e-01 -8.551182597875595093e-02 -1.880774796009063721e-01 2.402907237410545349e-02 -1.541733443737030029e-01 -3.616129234433174133e-02 -2.926363050937652588e-01 -3.968151658773422241e-02 -1.406621187925338745e-01 3.455557823181152344e-01 4.632842540740966797e-02 -4.726722463965415955e-02 8.013504743576049805e-02 4.442554898560047150e-03 -1.316971927881240845e-01 1.212277114391326904e-01 2.634440064430236816e-01 -3.096745312213897705e-01 -2.191148400306701660e-01 -1.590346843004226685e-01 1.128542143851518631e-02 -1.901855766773223877e-01 1.499449163675308228e-01 -5.333713814616203308e-02 5.788878537714481354e-03 -9.708049893379211426e-02 -1.212640777230262756e-01 -1.715137809514999390e-01 4.058948457241058350e-01 -2.227530926465988159e-01 -1.697183251380920410e-01 -1.197257190942764282e-01
3.937939107418060303e-01 5.737691372632980347e-02 1.489088237285614014e-01 1.431499868631362915e-01 -8.062151819467544556e-02 7.901800423860549927e-02 -4.237480834126472473e-02 -2.799720875918865204e-02 2.898165881633758545e-01 7.936272025108337402e-02 1.337958127260208130e-01 -3.138762339949607849e-02 1.107481867074966431e-01 1.166738197207450867e-01 1.104338932782411575e-02 -1.152151077985763550e-01 4.563050270080566406e-01 -4.788350686430931091e-02 9.582451730966567993e-02 -1.538156270980834961e-01 -3.176959231495857239e-02 -2.361558005213737488e-02 -1.374048888683319092e-01 -1.289969831705093384e-01 1.463161110877990723e-01 -3.054483234882354736e-01 -2.755462825298309326e-01 9.092223830521106720e-03 2.548394799232482910e-01 -5.788624286651611328e-02 -9.248965233564376831e-02 -2.952838540077209473e-01
3.186679780483245850e-01 2.892049252986907959e-01 3.624076768755912781e-02 3.141050413250923157e-02 -1.208285167813301086e-01 1.072672083973884583e-01 1.665153056383132935e-01 -1.240215674042701721e-01 2.824062108993530273e-01 -1.898692697286605835e-01 1.450077164918184280e-02 -2.191436886787414551e-01 8.752350695431232452e-03 1.294369101524353027e-01 2.411795221269130707e-02 1.016029971651732922e-03 3.256030082702636719e-01 -4.113350808620452881e-02 1.271391510963439941e-01 -1.795769035816192627e-01 -1.334585845470428467e-01 -1.564259082078933716e-01 -2.431735210120677948e-02 -4.420300200581550598e-02 1.461445093154907227e-01 -1.652160286903381348e-01 -4.125633835792541504e-01 -2.763569653034210205e-01 1.872825473546981812e-01 -1.361419558525085449e-01 1.412499509751796722e-02 -1.088742688298225403e-01
2.971234023571014404e-01 1.645355224609375000e-01 -7.071630656719207764e-02 -2.377301827073097229e-02 -2.897020801901817322e-02 -2.605527080595493317e-02 1.668267995119094849e-01 -7.598256319761276245e-02 1.424115151166915894e-01 -2.042825520038604736e-01 -8.860623836517333984e-02 -2.617903351783752441e-01 5.645531043410301208e-02 1.086086034774780273e-02 -8.585830219089984894e-03 5.887068063020706177e-02 4.895100295543670654e-01 7.634853571653366089e-02 2.813572287559509277e-01 -9.444601833820343018e-02 -3.803675994277000427e-02 -2.401390373706817627e-01 -1.162737086415290833e-01 -6.545659154653549194e-02 1.135189011693000793e-01 -2.527591288089752197e-01 -3.574855327606201172e-01 3.521320596337318420e-02 -1.471044775098562241e-02 -1.236776784062385559e-01 2.344794124364852905e-01 -1.093768328428268433e-01
-1.835280060768127441e-01 -2.014315724372863770e-01 -2.395528107881546021e-01 -9.890674799680709839e-02 -5.895688757300376892e-02 2.847170531749725342e-01 -9.539616107940673828e-02 -2.766426205635070801e-01 -2.181215211749076843e-02 -3.856451436877250671e-02 3.657101467251777649e-02 2.489598467946052551e-02 -1.350384652614593506e-01 -5.396808963268995285e-03 -1.171010285615921021e-01 3.177716583013534546e-02 5.076969265937805176e-01 4.003774747252464294e-02 -2.062640041112899780e-01 -6.702245771884918213e-02 -6.039845198392868042e-02 -2.350044697523117065e-01 -2.017279863357543945e-01 -1.964353770017623901e-01 -2.256835550069808960e-01 -6.478372495621442795e-03 -3.282867670059204102e-01 2.974482811987400055e-02 1.814030259847640991e-01 2.862774394452571869e-02 2.003565244376659393e-02 -1.148213595151901245e-01
9.045320749282836914e-02 -1.441218703985214233e-01 2.105922847986221313e-01 -1.692196875810623169e-01 2.220727056264877319e-01 1.294941157102584839e-01 -2.744734585285186768e-01 7.036261260509490967e-03 2.993126809597015381e-01 -1.527091562747955322e-01 4.401549696922302246e-02 -2.342858314514160156e-01 -9.743592143058776855e-02 1.080144643783569336e-01 1.972613632678985596e-01 2.239181250333786011e-01 3.919122219085693359e-01 -2.621089816093444824e-01 1.993220066651701927e-03 1.820211298763751984e-02 4.266196489334106445e-02 -7.065982371568679810e-02 -1.979393362998962402e-01 -1.494903862476348877e-01 -2.204598039388656616e-01 -2.337672561407089233e-02 -2.921260297298431396e-01 -7.505668699741363525e-02 1.031632907688617706e-02 7.312012463808059692e-02 -1.611498892307281494e-01 -1.188727021217346191e-01
2.722267806529998779e-01 2.192635089159011841e-01 -1.077559068799018860e-01 1.304084807634353638e-01 -1.941366642713546753e-01 1.687058508396148682e-01 -7.064907997846603394e-02 -1.061604619026184082e-01 1.449925750494003296e-01 -8.697347342967987061e-02 -5.192649085074663162e-03 3.377051651477813721e-02 -4.089007154107093811e-02 3.353987336158752441e-01 -2.287947982549667358e-01 -1.924288868904113770e-01 3.574692606925964355e-01 -8.386862277984619141e-02 6.138265132904052734e-02 -2.063826769590377808e-01 -2.570066452026367188e-01 -5.939026176929473877e-02 -6.672358512878417969e-02 -1.031703874468803406e-01 2.129881381988525391e-01 -9.309791028499603271e-02 -3.448695242404937744e-01 -2.026976794004440308e-01 4.974240809679031372e-02 -1.493467241525650024e-01 1.139854565262794495e-01 -1.257445961236953735e-01
1.114584207534790039e-01 -1.626499295234680176e-01 -4.855103418231010437e-02 -9.970191121101379395e-02 -1.139272376894950867e-02 -2.096902728080749512e-01 -2.587283551692962646e-01 1.891567721031606197e-03 7.220613956451416016e-02 -2.215545773506164551e-01 -4.318875670433044434e-01 -2.683694660663604736e-01 -1.003349646925926208e-01 3.153786808252334595e-02 6.616368144750595093e-02 -2.656886912882328033e-02 2.960758507251739502e-01 -2.483819238841533661e-02 7.305011898279190063e-02 2.711089141666889191e-02 -2.420582324266433716e-01 -6.663080304861068726e-02 1.167840883135795593e-01 -2.099524885416030884e-01 -2.717278152704238892e-02 -3.028471581637859344e-02 -1.268861591815948486e-01 1.618039757013320923e-01 4.281619191169738770e-01 -1.450733002275228500e-02 -1.073047369718551636e-01 -2.338863164186477661e-01
8.527731150388717651e-02 7.494003977626562119e-03 -1.446858644485473633e-01 5.251916497945785522e-02 -2.952054440975189209e-01 5.100266635417938232e-02 -1.949493400752544403e-02 7.101906090974807739e-02 -5.339008197188377380e-02 -1.357164829969406128e-01 -3.224984705448150635e-01 -2.082728743553161621e-01 1.371327340602874756e-01 -2.068835683166980743e-02 -3.025333881378173828e-01 -2.550120651721954346e-02 5.815326571464538574e-01 5.678755789995193481e-02 -1.122099608182907104e-01 1.820020973682403564e-01 2.164225094020366669e-02 -6.626902520656585693e-02 -1.990358978509902954e-01 -2.213522344827651978e-01 1.146479770541191101e-01 8.552327752113342285e-03 -1.422235369682312012e-01 1.164304986596107483e-01 1.922439783811569214e-01 -1.491604000329971313e-01 -1.641454175114631653e-02 8.170446753501892090e-02
-1.419906783849000931e-02 -2.257644236087799072e-01 -1.123732253909111023e-01 -2.339683007448911667e-03 -1.322175413370132446e-01 -2.075262367725372314e-01 -2.847967743873596191e-01 -4.199671372771263123e-02 2.854310572147369385e-01 2.315190732479095459e-01 5.599577724933624268e-02 -7.665179669857025146e-02 1.761764101684093475e-02 -2.276284545660018921e-01 -7.148505747318267822e-02 -1.396382749080657959e-01 3.323629498481750488e-01 1.023928299546241760e-01 -6.189633533358573914e-02 1.403529196977615356e-01 -4.186204969882965088e-01 -9.422215819358825684e-02 5.719685927033424377e-02 -5.776921287178993225e-02 -1.681130528450012207e-01 6.525050103664398193e-02 -1.815250366926193237e-01 -1.346174180507659912e-01 2.840343117713928223e-01 8.978167176246643066e-02 2.064190804958343506e-01 -1.476824134588241577e-01
2.505380213260650635e-01 -2.495694719254970551e-02 4.207393899559974670e-02 -1.032587140798568726e-01 -2.201579660177230835e-01 3.775826469063758850e-02 -4.447290897369384766e-01 3.455880656838417053e-02 3.567257896065711975e-02 2.743021249771118164e-01 9.732881933450698853e-02 -3.045192956924438477e-01 4.930398985743522644e-02 2.830594964325428009e-02 -5.196337029337882996e-02 1.694336831569671631e-01 1.872570365667343140e-01 -1.285215020179748535e-01 -1.693771332502365112e-01 -1.822533905506134033e-01 -1.688018292188644409e-01 -1.643224209547042847e-01 1.173217147588729858e-01 1.006641536951065063e-01 -4.931547492742538452e-02 1.095808520913124084e-01 -2.801691293716430664e-01 -3.130304217338562012e-01 8.073205500841140747e-02 1.709685847163200378e-02 -1.580180823802947998e-01 -2.153106182813644409e-01
8.669564127922058105e-02 4.614162258803844452e-03 9.638981521129608154e-02 -5.517245270311832428e-03 -1.201905403286218643e-02 7.136052101850509644e-02 3.952532634139060974e-02 1.827772706747055054e-01 1.605082675814628601e-02 2.332499995827674866e-02 3.933991119265556335e-02 5.055161938071250916e-02 -1.525704413652420044e-01 9.034727513790130615e-02 -4.023911058902740479e-01 2.873914837837219238e-01 4.370685815811157227e-01 -1.329614818096160889e-01 2.426398694515228271e-01 1.287867724895477295e-01 -2.192086875438690186e-01 3.282909095287322998e-02 1.084571480751037598e-01 -5.418874323368072510e-02 1.688173711299896240e-01 2.249345555901527405e-02 -3.268603980541229248e-01 6.635678559541702271e-02 3.633242249488830566e-01 -1.165980175137519836e-01 -6.253118067979812622e-02 1.559602022171020508e-01
1.755328029394149780e-01 -5.874429270625114441e-02 -6.632252782583236694e-02 4.646320641040802002e-02 6.984718143939971924e-02 1.522894501686096191e-01 -1.153806671500205994e-01 3.779091313481330872e-02 7.445528637617826462e-03 7.724653114564716816e-04 -1.672108024358749390e-01 -7.681855559349060059e-02 -2.104459106922149658e-01 -2.470896840095520020e-01 2.481876909732818604e-01 2.890541553497314453e-01 3.936826884746551514e-01 -1.830739080905914307e-01 -2.392999380826950073e-01 -5.507848784327507019e-02 -6.107525154948234558e-02 -1.234758570790290833e-01 2.312884926795959473e-01 1.075956076383590698e-01 4.022343456745147705e-01 -1.233202591538429260e-02 -7.986133545637130737e-02 1.819544844329357147e-02 2.497364878654479980e-01 1.674695611000061035e-01 -1.004632413387298584e-01 -1.730692088603973389e-01
9.872473776340484619e-02 -1.006849631667137146e-01 -1.276506781578063965e-01 -1.740019619464874268e-01 1.007817611098289490e-01 -2.807011008262634277e-01 -3.017483651638031006e-01 4.833875969052314758e-02 -4.443659260869026184e-02 -9.733321517705917358e-02 -1.963131427764892578e-01 -2.794335186481475830e-01 -4.912296682596206665e-02 3.641728684306144714e-02 -3.501170501112937927e-02 1.736178100109100342e-01 4.599579274654388428e-01 -5.651732906699180603e-02 -6.213230080902576447e-03 -8.271892555058002472e-03 1.923382515087723732e-04 -2.465707212686538696e-01 5.984840914607048035e-02 -2.368352413177490234e-01 -1.263886243104934692e-01 -5.168846342712640762e-03 -1.615424603223800659e-01 1.787046194076538086e-01 1.872609704732894897e-01 -2.993198111653327942e-02 -2.448818087577819824e-01 -2.876335084438323975e-01
1.670195907354354858e-01 1.919994503259658813e-01 -1.222639158368110657e-01 6.616178154945373535e-02 -1.358989775180816650e-01 -5.928868427872657776e-02 7.787411101162433624e-03 1.769490092992782593e-01 -1.198340207338333130e-01 2.124811112880706787e-01 1.018235925585031509e-02 -1.242072209715843201e-01 -2.439008206129074097e-01 4.965670779347419739e-02 1.837325654923915863e-02 1.657095737755298615e-02 6.175695657730102539e-01 1.197932139039039612e-01 -6.226935610175132751e-02 -2.107846289873123169e-01 -2.699502110481262207e-01 -6.841246783733367920e-02 1.893541961908340454e-01 -1.490121185779571533e-01 1.926616132259368896e-01 6.539294868707656860e-02 -1.764071136713027954e-01 -7.591142505407333374e-02 -1.270076483488082886e-01 1.408944129943847656e-01 8.753735572099685669e-02 -1.528707742691040039e-01
8.366114646196365356e-02 -4.936071112751960754e-02 -2.605544626712799072e-01 -3.025879859924316406e-01 -2.281473390758037567e-02 -1.664561219513416290e-02 -1.553701162338256836e-01 3.549990653991699219e-01 1.305728871375322342e-02 5.969259887933731079e-02 8.516852743923664093e-03 -4.480125010013580322e-02 -1.919248104095458984e-01 -6.480468064546585083e-02 1.380411088466644287e-01 -7.703440636396408081e-02 4.651267230510711670e-01 -2.634375356137752533e-02 -1.232151966542005539e-02 6.935896724462509155e-02 -9.752654470503330231e-03 -1.174984946846961975e-01 2.384781464934349060e-02 1.423936188220977783e-01 3.471533358097076416e-01 -1.389911919832229614e-01 -1.160360798239707947e-01 1.843543164432048798e-02 2.569994032382965088e-01 -7.991351187229156494e-02 -1.533965617418289185e-01 -3.193243443965911865e-01
1.433916985988616943e-01 1.305445134639739990e-01 -3.317487239837646484e-02 -7.585295289754867554e-02 -9.241435676813125610e-02 1.233920603990554810e-01 3.060862608253955841e-02 -1.227129846811294556e-01 1.806925982236862183e-01 -2.698272839188575745e-02 8.559448271989822388e-02 -9.610778838396072388e-02 1.476960838772356510e-03 7.284604944288730621e-03 -8.552784472703933716e-02 8.566836267709732056e-02 2.713752388954162598e-01 -3.942275941371917725e-01 -1.093228086829185486e-01 -8.579278737306594849e-02 5.989768542349338531e-03 -3.811050653457641602e-01 -1.629338264465332031e-01 -2.092516422271728516e-01 3.381975591182708740e-01 -5.515114217996597290e-02 -2.332909256219863892e-01 -1.354068219661712646e-01 3.497812151908874512e-01 -2.392246425151824951e-01 1.285206526517868042e-01 -2.961063571274280548e-02
6.812261044979095459e-02 -1.455182433128356934e-01 -1.074489280581474304e-01 -1.218090876936912537e-01 -8.657720685005187988e-02 -5.997342243790626526e-02 -4.184894636273384094e-02 -2.348670661449432373e-01 1.569920480251312256e-01 2.524992823600769043e-02 2.484882920980453491e-01 -2.696230411529541016e-01 1.591341346502304077e-01 -3.356026113033294678e-02 -4.355316236615180969e-02 1.363095194101333618e-01 2.820253372192382812e-01 -6.527014821767807007e-02 -4.274426493793725967e-03 -5.686576291918754578e-02 -2.106567658483982086e-02 -4.423044621944427490e-02 2.171826362609863281e-01 1.097555160522460938e-01 1.619774848222732544e-01 -1.243922188878059387e-01 -4.109664559364318848e-01 -2.490995377302169800e-01 1.759859621524810791e-01 -2.227630168199539185e-01 4.041901230812072754e-01 -8.864049613475799561e-02
5.232883617281913757e-02 -1.328869909048080444e-01 -1.416409760713577271e-02 -2.310255169868469238e-01 2.678485810756683350e-01 -8.755930699408054352e-03 -1.524947285652160645e-01 8.131174743175506592e-02 -4.643648117780685425e-02 7.424494624137878418e-02 -2.048677951097488403e-01 -1.436860114336013794e-01 -7.644104212522506714e-02 1.039969846606254578e-01 -6.370381265878677368e-02 3.304585814476013184e-01 5.539692044258117676e-01 7.639193534851074219e-02 -1.067588552832603455e-01 -3.029243834316730499e-02 1.852900721132755280e-02 -8.391486853361129761e-02 -1.287139952182769775e-01 -1.667908579111099243e-01 -1.290494799613952637e-01 1.460863351821899414e-01 -2.922371625900268555e-01 -1.378087401390075684e-01 8.287139236927032471e-02 -2.766288816928863525e-01 -1.385811865329742432e-01 4.847674816846847534e-02
-1.061528474092483521e-01 -6.903974711894989014e-02 -2.517642676830291748e-01 -5.256432667374610901e-02 -3.426739573478698730e-01 1.239321827888488770e-01 -1.500640064477920532e-01 5.346722900867462158e-02 1.442765444517135620e-01 -1.448009163141250610e-01 -1.064735800027847290e-01 -1.147280111908912659e-01 2.492100000381469727e-01 1.001799032092094421e-01 -2.135998755693435669e-01 2.037818729877471924e-01 3.397187888622283936e-01 -1.114760264754295349e-01 -8.620053529739379883e-02 -1.373579055070877075e-01 -1.381134092807769775e-01 -2.332358062267303467e-01 2.807286977767944336e-01 -1.775030493736267090e-01 1.498435884714126587e-01 -3.890101239085197449e-02 -1.273164451122283936e-01 -2.945558167994022369e-02 3.240386396646499634e-02 -2.113905102014541626e-01 -3.199887871742248535e-01 -8.356104046106338501e-02
2.054141312837600708e-01 2.237590104341506958e-01 -1.248924732208251953e-01 5.396485328674316406e-02 -8.112693578004837036e-02 -1.648498028516769409e-01 -2.407494038343429565e-01 3.094859607517719269e-02 7.212024182081222534e-02 4.758293181657791138e-02 1.330807805061340332e-01 -4.681654572486877441e-01 -2.058428674936294556e-01 1.298940628767013550e-01 -1.074207201600074768e-01 -2.000253647565841675e-02 3.394145071506500244e-01 -1.658902019262313843e-01 9.547308087348937988e-02 1.856169998645782471e-01 -1.361997425556182861e-01 -2.546853125095367432e-01 -6.705423444509506226e-02 1.077015772461891174e-01 1.033018250018358231e-02 1.004328057169914246e-01 -2.926871478557586670e-01 2.019271850585937500e-01 1.956495046615600586e-01 2.868193201720714569e-02 -1.371718347072601318e-01 -2.570456638932228088e-02
6.847602874040603638e-02 -1.071608737111091614e-01 -3.073882758617401123e-01 -2.623400688171386719e-01 -3.275272436439990997e-03 8.090660721063613892e-02 -2.630707919597625732e-01 1.737568378448486328e-01 -1.072523072361946106e-01 4.923434183001518250e-02 -5.324941873550415039e-02 -3.320470079779624939e-02 -7.996373623609542847e-02 -1.303893178701400757e-01 1.569939702749252319e-01 -1.232423707842826843e-01 4.671750962734222412e-01 -3.699433756992220879e-03 -1.139500830322504044e-02 1.275859922170639038e-01 -4.811457544565200806e-02 -3.031060099601745605e-01 1.050953716039657593e-01 2.052894532680511475e-01 3.260185420513153076e-01 -8.003538846969604492e-02 -6.427869200706481934e-02 1.975736320018768311e-01 8.811798691749572754e-02 -1.834912300109863281e-01 -1.830484569072723389e-01 -1.435767561197280884e-01
1.934908330440521240e-01 1.333115249872207642e-01 -2.359379231929779053e-01 -1.413910090923309326e-01 -2.382895797491073608e-01 -6.284614093601703644e-03 -2.128051519393920898e-01 -1.544261127710342407e-01 -2.377593368291854858e-01 8.614010363817214966e-02 -2.985727190971374512e-01 -1.302271187305450439e-01 -2.018176317214965820e-01 2.367591410875320435e-01 8.367770165205001831e-02 -4.745358601212501526e-02 5.032278299331665039e-01 4.893007874488830566e-02 -3.272743895649909973e-02 1.019873246550559998e-01 1.527058184146881104e-01 -1.461009383201599121e-01 1.208714395761489868e-02 -2.379482835531234741e-01 1.157155856490135193e-01 -9.762854874134063721e-02 -1.449699699878692627e-01 -8.198086917400360107e-02 -3.250762447714805603e-02 2.105809152126312256e-01 -4.971114173531532288e-02 -4.144128412008285522e-03
2.056420147418975830e-01 1.054124534130096436e-01 -1.597610116004943848e-01 -1.616240888833999634e-01 -1.193857192993164062e-02 -1.806324720382690430e-01 -1.571282297372817993e-01 -2.257683500647544861e-02 7.600094657391309738e-03 4.934581741690635681e-02 -2.504923641681671143e-01 -4.368068575859069824e-01 -2.111038267612457275e-01 1.557463705539703369e-01 -1.030560657382011414e-01 4.511123523116111755e-02 3.775116801261901855e-01 -1.345469504594802856e-01 -1.022663265466690063e-01 1.318169832229614258e-01 -5.702665075659751892e-02 8.378125727176666260e-02 -4.529352486133575439e-02 -1.026816759258508682e-02 -1.760787889361381531e-02 7.614502310752868652e-02 -3.785672485828399658e-01 1.725318729877471924e-01 1.887799054384231567e-01 -2.329307943582534790e-01 -1.557265222072601318e-01 -7.247850298881530762e-02
9.668403863906860352e-02 -3.052931427955627441e-01 -1.339931190013885498e-01 -7.128880172967910767e-02 -1.734936833381652832e-01 3.373481631278991699e-01 -1.804285198450088501e-01 -3.485333919525146484e-01 4.616671055555343628e-02 1.196285858750343323e-01 -1.282469928264617920e-01 -1.999589204788208008e-01 3.068319149315357208e-02 1.085064038634300232e-01 -1.824029237031936646e-01 1.036395430564880371e-01 3.148385286331176758e-01 -2.124148607254028320e-01 -1.156652197241783142e-01 -5.664926394820213318e-02 -1.794143170118331909e-01 -5.360005795955657959e-02 -1.685929298400878906e-01 -2.085913717746734619e-01 -1.817500442266464233e-01 -6.396910548210144043e-02 -2.824076712131500244e-01 1.045887768268585205e-01 1.568652242422103882e-01 6.033269315958023071e-02 1.884811557829380035e-02 -1.504343748092651367e-01
-1.402671784162521362e-01 1.446578837931156158e-02 -8.695176243782043457e-02 -4.175621271133422852e-01 -1.756013780832290649e-01 1.787317097187042236e-01 -3.532745838165283203e-01 5.643011257052421570e-02 -2.723088674247264862e-02 -2.891241014003753662e-01 2.278769612312316895e-01 -4.332080110907554626e-02 -2.223912812769412994e-02 3.166454732418060303e-01 -1.396603882312774658e-01 1.173291802406311035e-01 2.784053683280944824e-01 -8.830340951681137085e-02 -9.561474621295928955e-02 -9.638456255197525024e-02 -4.618686437606811523e-02 -3.415535986423492432e-01 6.725867092609405518e-02 2.564813569188117981e-02 -2.436269819736480713e-01 7.733995467424392700e-02 -9.418399631977081299e-02 -2.068789303302764893e-02 3.800572082400321960e-02 7.053081411868333817e-03 1.592208594083786011e-01 -7.789394259452819824e-02
-7.925647497177124023e-02 -1.500431597232818604e-01 -9.505946934223175049e-02 -4.009016752243041992e-01 -1.952147483825683594e-02 1.784115582704544067e-01 -2.031288444995880127e-01 -1.113802790641784668e-01 -1.064434554427862167e-02 -1.192076206207275391e-01 -3.498090431094169617e-02 -8.862556517124176025e-02 -8.875117450952529907e-02 2.792934775352478027e-01 -1.033014059066772461e-01 2.027402818202972412e-01 4.673635959625244141e-01 1.008981168270111084e-01 -1.043605729937553406e-01 -8.713682740926742554e-02 7.925966382026672363e-02 -2.334572076797485352e-01 -1.473982334136962891e-01 5.475264042615890503e-02 -2.352015674114227295e-01 2.287749350070953369e-01 -2.668086886405944824e-01 -7.258128840476274490e-03 1.337657272815704346e-01 -1.136845126748085022e-01 9.766700118780136108e-02 -5.152691900730133057e-02
1.482316553592681885e-01 -2.568712234497070312e-01 6.747663021087646484e-02 -2.411718964576721191e-01 5.440527945756912231e-02 5.946986004710197449e-02 -2.523275911808013916e-01 1.781676262617111206e-01 2.706684768199920654e-01 -1.074231341481208801e-01 1.917074993252754211e-02 -4.146847426891326904e-01 -1.591904163360595703e-01 2.198280021548271179e-02 1.775637269020080566e-01 1.247082799673080444e-01 3.668854832649230957e-01 -1.244179680943489075e-01 4.318598657846450806e-02 3.301441669464111328e-02 -1.260520219802856445e-01 -1.617660671472549438e-01 -3.296648859977722168e-01 -1.649422049522399902e-01 -9.509531408548355103e-02 -3.338995203375816345e-02 -1.160612702369689941e-01 -2.137550115585327148e-01 -6.313860416412353516e-02 -5.230116844177246094e-02 -1.012348309159278870e-01 -1.040616631507873535e-02
9.287818684242665768e-04 1.138954311609268188e-01 2.381667941808700562e-01 8.514642715454101562e-02 -8.357944339513778687e-02 1.923638433218002319e-01 -1.615266799926757812e-01 -1.167150214314460754e-01 -1.522186398506164551e-02 -3.722942993044853210e-02 -9.586800634860992432e-02 -4.156764447689056396e-01 1.469687093049287796e-02 -1.116166859865188599e-01 2.866934053599834442e-02 9.709988534450531006e-02 1.630490124225616455e-01 -2.972474694252014160e-01 2.167365401983261108e-01 -1.771806478500366211e-01 -7.874433696269989014e-02 -1.583132520318031311e-02 1.649668663740158081e-01 -1.790277659893035889e-01 2.411866784095764160e-01 -2.398223429918289185e-01 -2.361418753862380981e-01 1.352451555430889130e-02 2.707048654556274414e-01 2.318321615457534790e-01 1.651597619056701660e-01 -2.187906503677368164e-01
7.129085063934326172e-02 4.596173763275146484e-02 -1.781317219138145447e-02 -3.530976474285125732e-01 -2.284667491912841797e-01 -5.628523975610733032e-02 -1.443248540163040161e-01 1.815535314381122589e-02 2.702352358028292656e-03 -1.824577003717422485e-01 2.701708376407623291e-01 9.882169961929321289e-02 -1.383061408996582031e-01 7.643572986125946045e-02 -2.728574872016906738e-01 1.674053817987442017e-01 4.430929124355316162e-01 9.768745861947536469e-03 4.696040600538253784e-02 -1.339784264564514160e-01 -3.123334944248199463e-01 -2.715765237808227539e-01 1.186279430985450745e-01 -2.108265273272991180e-02 -1.249185651540756226e-01 9.430407732725143433e-02 -1.011220067739486694e-01 6.693957000970840454e-02 2.617500349879264832e-02 7.246592640876770020e-02 2.797070741653442383e-01 -1.483248770236968994e-01
-2.330160140991210938e-01 2.099529504776000977e-01 -6.528223305940628052e-02 -3.291191533207893372e-02 -9.321311861276626587e-02 1.354602128267288208e-01 -3.129417896270751953e-01 1.733679920434951782e-01 2.024447917938232422e-01 3.291873633861541748e-02 -2.204675227403640747e-01 -2.900081872940063477e-01 1.025850474834442139e-01 3.037656843662261963e-01 -8.989716321229934692e-02 -1.093747541308403015e-01 1.872663795948028564e-01 2.506470978260040283e-01 -1.425264626741409302e-01 -5.866478756070137024e-02 1.560504585504531860e-01 1.402091141790151596e-02 1.545107364654541016e-01 -1.692620962858200073e-01 1.268942803144454956e-01 -7.264621555805206299e-02 -4.409687221050262451e-01 2.919075638055801392e-02 2.555662021040916443e-02 1.204498931765556335e-01 -2.162211202085018158e-02 -1.122404858469963074e-01
-1.359621733427047729e-01 2.083433717489242554e-01 -1.001358702778816223e-01 -2.403548359870910645e-01 -2.745074592530727386e-02 3.681336939334869385e-01 -3.080694079399108887e-01 3.180802762508392334e-01 1.990651041269302368e-01 1.112362742424011230e-01 -2.457916736602783203e-02 -4.923234134912490845e-02 -5.939196050167083740e-02 2.818246781826019287e-01 2.396078854799270630e-01 -1.893663704395294189e-01 6.911972165107727051e-02 -8.514178544282913208e-02 -1.852359771728515625e-01 6.868427246809005737e-02 -2.400006055831909180e-01 -2.450245171785354614e-01 9.701633453369140625e-02 -6.788085401058197021e-02 1.220621094107627869e-01 6.437969952821731567e-02 -1.052119806408882141e-01 9.103532880544662476e-02 2.340901196002960205e-01 8.488740772008895874e-02 3.897868469357490540e-02 -1.485305875539779663e-01
1.150021422654390335e-02 8.644374459981918335e-02 6.277667731046676636e-02 8.896192908287048340e-02 -8.626125752925872803e-02 1.144524216651916504e-01 -2.430875897407531738e-01 -2.670933604240417480e-01 2.592638432979583740e-01 -2.431948930025100708e-01 8.276943117380142212e-02 -3.230106532573699951e-01 -1.835817396640777588e-01 -5.209271609783172607e-02 -7.987232506275177002e-02 7.675201166421175003e-03 1.678016781806945801e-01 1.450313031673431396e-01 1.061167418956756592e-01 -3.631210327148437500e-01 1.798071861267089844e-01 -1.439991891384124756e-01 2.029605954885482788e-01 6.686951220035552979e-02 4.692581668496131897e-02 -4.085361212491989136e-02 -3.490442037582397461e-01 -1.113134846091270447e-01 2.233705371618270874e-01 -1.412029266357421875e-01 2.192317247390747070e-01 4.623565077781677246e-02
1.659991294145584106e-01 -5.176987498998641968e-02 -2.164091318845748901e-01 -2.311743348836898804e-01 -8.038089424371719360e-02 1.440441161394119263e-01 -3.238851726055145264e-01 -1.494070440530776978e-01 -7.835305295884609222e-03 2.670440636575222015e-02 -3.106586867943406105e-03 -1.771694282069802284e-03 -8.596003800630569458e-02 -3.771079704165458679e-02 -2.381154745817184448e-01 -9.561534225940704346e-02 3.015008866786956787e-01 -6.608537584543228149e-02 -8.043182641267776489e-02 -4.074627533555030823e-02 3.188995271921157837e-02 2.078964933753013611e-02 3.265553414821624756e-01 1.464376002550125122e-01 3.644657731056213379e-01 -7.099466770887374878e-02 -2.102665975689888000e-02 -6.520863622426986694e-02 4.131877720355987549e-01 -1.609839797019958496e-01 -1.336081922054290771e-01 -2.227641791105270386e-01
-1.621167548000812531e-02 5.038333311676979065e-02 2.702642977237701416e-01 1.299830432981252670e-02 1.145076602697372437e-01 3.100671768188476562e-01 -2.537465989589691162e-01 -6.550778448581695557e-02 3.942114412784576416e-01 -6.718733906745910645e-02 -5.730868503451347351e-02 -2.489547133445739746e-01 -1.848462224006652832e-01 -4.185858368873596191e-02 -3.321433663368225098e-01 -1.815523058176040649e-01 2.591693699359893799e-01 2.849782118573784828e-03 -1.824313215911388397e-02 9.463489800691604614e-02 2.312455624341964722e-01 -2.193488776683807373e-01 -8.098520338535308838e-02 -1.630584709346294403e-02 3.228757902979850769e-02 5.565138533711433411e-02 -1.392246782779693604e-01 -1.281729713082313538e-02 2.053728103637695312e-01 -2.266705185174942017e-01 1.315535157918930054e-01 -1.491471379995346069e-01
1.014611870050430298e-01 -5.077413842082023621e-02 1.943752616643905640e-01 8.013379573822021484e-02 4.264445602893829346e-02 1.138845309615135193e-01 -1.050408780574798584e-01 2.425691783428192139e-01 5.317353457212448120e-02 1.571890264749526978e-01 -5.604964494705200195e-02 -1.237743124365806580e-01 -3.665019869804382324e-01 -2.477165311574935913e-02 -1.508388072252273560e-01 -1.638583242893218994e-01 5.219425559043884277e-01 -7.766491174697875977e-02 -1.512307673692703247e-01 -4.935347288846969604e-02 -1.151911243796348572e-01 5.099781602621078491e-02 1.996523141860961914e-01 -2.228056490421295166e-01 3.191463351249694824e-01 -6.151945516467094421e-02 -2.953149378299713135e-01 1.144141927361488342e-01 3.731196373701095581e-02 4.691526666283607483e-02 3.564345464110374451e-02 8.823934942483901978e-02
-2.574012614786624908e-02 -1.007211804389953613e-01 -7.133727520704269409e-02 -8.155687898397445679e-02 5.767910275608301163e-03 7.351232320070266724e-02 1.002990081906318665e-01 -1.764300912618637085e-01 2.842820584774017334e-01 1.066193133592605591e-01 1.057530120015144348e-01 -1.092293187975883484e-01 1.936985850334167480e-01 7.155350595712661743e-02 1.035519018769264221e-01 6.701536476612091064e-04 4.173584878444671631e-01 4.394401237368583679e-02 3.204594925045967102e-02 -1.157861016690731049e-02 2.035852521657943726e-01 -3.797663748264312744e-01 1.625220030546188354e-01 1.052417084574699402e-01 1.053886264562606812e-01 -3.209475427865982056e-02 -2.415096312761306763e-01 -2.441522032022476196e-01 2.678821980953216553e-01 -2.482675015926361084e-01 3.054522275924682617e-01 -7.038916647434234619e-02
-4.260115697979927063e-02 -2.960970401763916016e-01 -1.639738678932189941e-01 3.476462513208389282e-02 -1.083155274391174316e-01 1.529790274798870087e-02 -2.956216931343078613e-01 9.756311774253845215e-02 9.103587269783020020e-02 1.354727447032928467e-01 -1.143096387386322021e-01 -1.857060790061950684e-01 -9.057155251502990723e-02 1.778413057327270508e-01 3.301463425159454346e-01 2.353331297636032104e-01 4.103310108184814453e-01 1.173553988337516785e-01 -1.710500270128250122e-01 -1.506683081388473511e-01 1.235576346516609192e-02 -1.319056153297424316e-01 6.140017881989479065e-02 -5.065600853413343430e-03 -1.330206841230392456e-01 3.594524264335632324e-01 -8.648484200239181519e-02 3.878264874219894409e-02 2.417496144771575928e-01 1.481812000274658203e-01 1.771432906389236450e-02 -5.555898696184158325e-02
2.579517662525177002e-01 2.847411334514617920e-01 -2.161376178264617920e-01 1.379659678786993027e-02 7.291536778211593628e-02 -1.503412872552871704e-01 -3.311463594436645508e-01 -2.116963267326354980e-03 3.599318861961364746e-02 2.152435481548309326e-02 -3.444473072886466980e-02 -3.974661231040954590e-01 -2.085156142711639404e-01 1.871682107448577881e-01 -1.509649455547332764e-01 -2.199365198612213135e-02 3.527149856090545654e-01 -2.279698252677917480e-01 -3.418529406189918518e-02 1.617980301380157471e-01 -2.120386809110641479e-02 -1.513952165842056274e-01 6.715254858136177063e-04 2.561364322900772095e-02 1.547514647245407104e-01 1.621288806200027466e-02 -3.062912523746490479e-01 5.530036240816116333e-02 1.193742230534553528e-01 -1.100962385535240173e-01 -1.650818437337875366e-01 -5.222894251346588135e-02
2.828027009963989258e-01 -1.650509685277938843e-01 -6.623514741659164429e-02 -9.605216328054666519e-04 -1.266794651746749878e-02 2.386081665754318237e-01 -1.222676038742065430e-01 -1.492865234613418579e-01 2.066892236471176147e-01 3.228582143783569336e-01 -1.434641778469085693e-01 -1.850086152553558350e-01 1.492069512605667114e-01 2.882256545126438141e-02 1.679113060235977173e-01 -9.982237964868545532e-02 3.950920104980468750e-01 -1.390601396560668945e-01 1.134087238460779190e-02 -1.421411484479904175e-01 9.793862700462341309e-03 -3.328089118003845215e-01 1.960288882255554199e-01 -7.274461910128593445e-03 4.325660690665245056e-02 3.738314658403396606e-02 -1.893497556447982788e-01 -6.708153337240219116e-02 1.242235749959945679e-01 -2.793170213699340820e-01 1.876003742218017578e-01 -1.169237941503524780e-01
5.379984527826309204e-02 5.407637357711791992e-02 -1.806970089673995972e-01 -1.283946037292480469e-01 6.511999666690826416e-02 -1.561686992645263672e-01 -3.402198664844036102e-03 2.703752815723419189e-01 -1.622697860002517700e-01 -1.177006736397743225e-01 -2.145019620656967163e-01 5.185176059603691101e-02 -2.524772891774773598e-03 1.481052488088607788e-01 -5.875974893569946289e-02 -1.039559580385684967e-02 3.488102555274963379e-01 -2.678711116313934326e-01 2.701481282711029053e-01 -1.829773187637329102e-01 -1.521632969379425049e-01 -2.177110016345977783e-01 1.931048780679702759e-01 4.519326984882354736e-02 3.119536042213439941e-01 -1.962682306766510010e-01 -1.798242628574371338e-01 3.495570644736289978e-02 3.418686091899871826e-01 -6.496263295412063599e-02 8.140107244253158569e-02 -1.484277248382568359e-01
-1.044106408953666687e-01 1.816616207361221313e-01 1.203846093267202377e-02 4.939866811037063599e-02 -2.526495456695556641e-01 1.275526136159896851e-01 -1.039891317486763000e-01 -1.707174032926559448e-01 1.747672557830810547e-01 2.117091864347457886e-01 -1.826830506324768066e-01 -1.691348552703857422e-01 9.495111554861068726e-02 -2.315624803304672241e-02 1.843475699424743652e-01 2.826491296291351318e-01 2.094388753175735474e-01 -1.906475424766540527e-01 -1.290797889232635498e-01 -1.691556274890899658e-01 -6.060649454593658447e-02 -1.383919715881347656e-01 -1.288457214832305908e-01 -1.133617088198661804e-01 2.043363451957702637e-01 1.385687440633773804e-01 -6.970217823982238770e-02 1.879514567553997040e-02 3.095436096191406250e-01 -3.039136826992034912e-01 1.616299301385879517e-01 -3.383000493049621582e-01
8.470441401004791260e-02 -2.046908289194107056e-01 2.760895192623138428e-01 -8.127532154321670532e-02 -9.101825952529907227e-02 3.441157639026641846e-01 -2.361158132553100586e-01 -6.360199302434921265e-02 2.593320608139038086e-01 -6.535792350769042969e-02 4.750789701938629150e-02 -4.435826465487480164e-02 1.130835339426994324e-02 1.910640150308609009e-01 -1.007188111543655396e-01 -2.676831781864166260e-01 1.774513870477676392e-01 -1.022883355617523193e-01 -2.871809341013431549e-02 -1.380616426467895508e-01 -5.162101238965988159e-02 -2.130411267280578613e-01 -1.681612059473991394e-02 -4.899831954389810562e-03 1.451581865549087524e-01 1.696431338787078857e-01 -2.098722606897354126e-01 4.048683345317840576e-01 2.568206489086151123e-01 -7.174932956695556641e-02 -1.476754317991435528e-03 -2.197760343551635742e-01
6.249868497252464294e-02 -1.012905538082122803e-01 -1.255154889076948166e-02 7.926451414823532104e-02 -3.669469431042671204e-02 3.514198064804077148e-01 -4.374351203441619873e-01 -7.362911850214004517e-02 1.986525803804397583e-01 8.090770244598388672e-02 -8.046718314290046692e-03 -2.915716469287872314e-01 -1.653901636600494385e-01 2.209968119859695435e-01 2.189922183752059937e-01 -3.139533698558807373e-01 1.512019932270050049e-01 8.939816802740097046e-02 -1.534253656864166260e-01 -2.353818267583847046e-01 -9.056144952774047852e-02 -4.544244706630706787e-02 6.909474730491638184e-02 -1.005203835666179657e-02 1.861773580312728882e-01 5.914342403411865234e-02 -2.304019629955291748e-01 1.758873909711837769e-01 1.563990861177444458e-01 3.160928562283515930e-02 -1.143166124820709229e-01 -1.353735476732254028e-01
-1.960335522890090942e-01 6.781174242496490479e-02 -2.180967181921005249e-01 4.054508358240127563e-02 -7.028856873512268066e-02 1.017538830637931824e-01 2.226780779892578721e-04 -2.883637137711048126e-02 1.772859394550323486e-01 -1.813936233520507812e-01 -1.678869277238845825e-01 -3.689193725585937500e-01 2.158045619726181030e-01 5.825593322515487671e-02 -1.954268515110015869e-01 2.849051654338836670e-01 4.655231237411499023e-01 -5.709565430879592896e-02 -1.822386234998703003e-01 -2.199774682521820068e-01 -8.860759437084197998e-02 -2.040896117687225342e-01 2.175148576498031616e-01 -9.586400538682937622e-02 1.855918318033218384e-01 -9.768451005220413208e-02 1.755954883992671967e-02 -8.044887334108352661e-02 1.034514978528022766e-01 -9.205993264913558960e-02 -1.221871897578239441e-01 -3.512617945671081543e-02
2.570728659629821777e-01 1.722850948572158813e-01 2.083288133144378662e-01 3.520330190658569336e-01 -6.793834269046783447e-02 1.472640335559844971e-01 -1.073469296097755432e-01 1.157619282603263855e-01 2.543131113052368164e-01 4.148964211344718933e-02 -1.119030639529228210e-01 -6.857808679342269897e-02 -3.506128117442131042e-02 7.257135212421417236e-02 7.172401994466781616e-02 -1.280932426452636719e-01 3.807700574398040771e-01 -1.220741420984268188e-01 -2.814204990863800049e-02 -1.463174521923065186e-01 5.511595681309700012e-02 -8.978426456451416016e-02 -1.550614982843399048e-01 -1.103247851133346558e-01 9.369266778230667114e-02 -3.276176154613494873e-01 -2.807154655456542969e-01 -1.647348552942276001e-01 3.078163862228393555e-01 -9.063281863927841187e-02 -1.011636331677436829e-01 -9.671507030725479126e-02
1.081159487366676331e-01 1.533091627061367035e-02 1.619566231966018677e-01 -8.633404970169067383e-03 -1.908616870641708374e-01 1.651529222726821899e-01 -8.381852507591247559e-02 -6.261912733316421509e-02 1.482647359371185303e-01 2.353875190019607544e-01 4.872755706310272217e-02 -1.362767666578292847e-01 2.399262040853500366e-01 1.412232518196105957e-01 1.607545316219329834e-01 1.379826217889785767e-01 4.250942468643188477e-01 -2.363756150007247925e-01 1.197554543614387512e-01 -1.594273447990417480e-01 -4.548105224967002869e-02 -3.188506662845611572e-01 -1.605207920074462891e-01 1.156213730573654175e-01 2.062262147665023804e-01 -1.564883142709732056e-01 -9.618474543094635010e-02 1.249686256051063538e-01 1.647641211748123169e-01 -1.987747848033905029e-01 2.802304625511169434e-01 -1.005735695362091064e-01
-1.355990320444107056e-01 1.530084908008575439e-01 5.001375917345285416e-03 1.372461467981338501e-01 2.169013172388076782e-01 2.060869932174682617e-01 -4.239866733551025391e-01 -1.093679293990135193e-01 2.403881549835205078e-01 -2.239817231893539429e-01 -2.638859152793884277e-01 -9.775654971599578857e-02 2.136012166738510132e-02 2.485077083110809326e-01 2.072622068226337433e-02 -2.024478614330291748e-01 3.016605973243713379e-01 9.684691578149795532e-02 -1.687058620154857635e-02 -1.320590376853942871e-01 9.960412234067916870e-02 -1.088208630681037903e-01 -7.204981520771980286e-03 3.738364204764366150e-02 8.920299261808395386e-02 -7.312995195388793945e-02 -1.823260039091110229e-01 -2.173545509576797485e-01 1.759960651397705078e-01 -7.738205790519714355e-02 2.423980534076690674e-01 -1.910416632890701294e-01
3.854683786630630493e-02 1.545461565256118774e-01 6.402448564767837524e-02 -1.107885241508483887e-01 9.102277457714080811e-02 2.779318988323211670e-01 -3.042706847190856934e-01 2.060889899730682373e-01 9.971509128808975220e-02 -1.537320911884307861e-01 -1.471865773200988770e-01 -2.011014521121978760e-01 4.274990782141685486e-02 3.987722694873809814e-01 -4.234769940376281738e-02 2.093988507986068726e-01 2.943657934665679932e-01 1.250351816415786743e-01 5.731923878192901611e-02 4.952206835150718689e-02 -6.954359263181686401e-02 -3.528949990868568420e-02 -9.100865572690963745e-02 -2.679024823009967804e-02 1.936227828264236450e-01 1.478136479854583740e-01 -2.646436393260955811e-01 2.855296730995178223e-01 2.585644423961639404e-01 1.345721334218978882e-01 -1.058392673730850220e-01 -7.298809289932250977e-02
-4.666013270616531372e-02 1.691394150257110596e-01 -2.271340340375900269e-01 -1.691761426627635956e-02 -7.598417252302169800e-02 7.631138712167739868e-02 -1.254757791757583618e-01 1.781660616397857666e-01 3.779377341270446777e-01 9.906180948019027710e-02 -1.805660128593444824e-01 5.346272140741348267e-02 -1.193682551383972168e-01 1.370933055877685547e-01 2.815476357936859131e-01 -3.307515755295753479e-02 3.125903904438018799e-01 -5.024882405996322632e-02 -4.507007822394371033e-02 -2.104413509368896484e-01 -1.401513367891311646e-01 -1.604742705821990967e-01 6.612283736467361450e-02 2.298839539289474487e-01 1.415007412433624268e-01 -1.406601537019014359e-02 -2.401369959115982056e-01 2.460218667984008789e-01 2.050778716802597046e-01 2.925240099430084229e-01 5.008445307612419128e-02 -1.975324153900146484e-01
6.427797488868236542e-03 4.888758808374404907e-02 4.892455413937568665e-02 1.224536448717117310e-01 -1.381208151578903198e-01 -1.930091530084609985e-01 -2.545132040977478027e-01 -4.646089859306812286e-03 5.194704234600067139e-02 -6.640466302633285522e-02 2.226122841238975525e-02 -7.306020706892013550e-02 9.231194853782653809e-02 3.847523825243115425e-03 1.481187194585800171e-01 1.878863573074340820e-01 3.044705986976623535e-01 -1.383043825626373291e-01 7.762494497001171112e-03 2.127398699522018433e-01 -2.293353974819183350e-01 -4.623145759105682373e-01 3.322397824376821518e-03 -1.288498640060424805e-01 2.472600154578685760e-02 -1.130054965615272522e-01 -4.482566416263580322e-01 1.682115197181701660e-01 3.025365769863128662e-01 6.841456890106201172e-02 -1.066262181848287582e-02 3.617119044065475464e-02
1.041272208094596863e-01 -1.351307034492492676e-01 -6.838564574718475342e-02 -1.796224266290664673e-01 -2.145761847496032715e-01 2.850326299667358398e-01 -2.866832166910171509e-02 -2.489529401063919067e-01 9.102932177484035492e-03 6.367561966180801392e-02 -1.992547214031219482e-01 -1.632484942674636841e-01 -3.218787023797631264e-03 2.323715388774871826e-01 -1.477004140615463257e-01 1.296853721141815186e-01 5.003204345703125000e-01 -1.689575016498565674e-01 -2.668539993464946747e-02 -3.185766935348510742e-02 -4.937047511339187622e-02 8.246854692697525024e-02 -1.458097398281097412e-01 -1.390116214752197266e-01 -1.488396525382995605e-01 3.127800673246383667e-02 -3.607978522777557373e-01 2.218669503927230835e-01 1.978619843721389771e-01 -3.336482495069503784e-02 -8.167531341314315796e-02 2.928037382662296295e-02
3.957541659474372864e-02 1.373364031314849854e-01 -1.791637688875198364e-01 -3.407443165779113770e-01 -7.382114976644515991e-02 -8.365338295698165894e-02 -1.149658858776092529e-01 -3.250489011406898499e-02 2.665880881249904633e-02 -3.114631175994873047e-01 1.884962916374206543e-01 -1.723152101039886475e-01 -2.205209732055664062e-01 7.871484011411666870e-02 -2.936633527278900146e-01 1.070919781923294067e-01 4.199047088623046875e-01 -3.857326507568359375e-02 -1.248672530055046082e-01 8.670652657747268677e-02 -9.805580228567123413e-02 -1.300528049468994141e-01 -1.415670514106750488e-01 -1.610597074031829834e-01 -1.403564661741256714e-01 1.182623803615570068e-01 -5.786567181348800659e-02 2.682732939720153809e-01 2.477294057607650757e-01 -7.024010270833969116e-02 1.119322050362825394e-02 -2.007679194211959839e-01
4.524503052234649658e-01 1.903114169836044312e-01 1.733024716377258301e-01 1.074424535036087036e-01 2.362186834216117859e-02 9.737608581781387329e-02 -1.821430176496505737e-01 -1.674596033990383148e-02 2.030656039714813232e-01 -5.223967880010604858e-02 5.684179440140724182e-02 -2.265487611293792725e-02 6.569501757621765137e-02 9.008031338453292847e-02 3.465284779667854309e-02 -1.277732998132705688e-01 3.541444838047027588e-01 4.951514303684234619e-03 -7.315313071012496948e-02 -3.203604742884635925e-02 3.698990121483802795e-02 -1.556490212678909302e-01 2.178898081183433533e-02 -1.197137683629989624e-01 -3.474059700965881348e-02 -3.970231413841247559e-01 -2.069815397262573242e-01 -2.019908875226974487e-01 3.754254579544067383e-01 8.125169575214385986e-02 9.286237880587577820e-03 -1.843910813331604004e-01
-1.612512511201202869e-03 1.212122514843940735e-01 -2.960543334484100342e-02 4.346165060997009277e-02 -2.131634652614593506e-01 7.333400845527648926e-02 -1.741027832031250000e-01 -7.642983645200729370e-02 3.046428412199020386e-02 -2.308336496353149414e-01 -3.703727945685386658e-02 -9.033153951168060303e-02 -7.312541827559471130e-03 1.117626577615737915e-02 -2.428096383810043335e-01 2.101238518953323364e-01 2.651925683021545410e-01 -2.385077327489852905e-01 4.842952638864517212e-02 -9.568944573402404785e-02 4.435305669903755188e-02 -3.931750655174255371e-01 3.912021219730377197e-02 -2.980972826480865479e-01 2.667906284332275391e-01 1.402965486049652100e-01 -1.392753571271896362e-01 -2.576333880424499512e-01 1.537995189428329468e-01 -3.208343386650085449e-01 1.682811975479125977e-01 -1.064772531390190125e-01
1.281807869672775269e-01 -1.536122709512710571e-01 4.248202964663505554e-02 8.125180751085281372e-02 5.032526701688766479e-02 -1.132737472653388977e-01 3.497815225273370743e-03 4.810365661978721619e-02 -2.963011711835861206e-02 -8.034472167491912842e-02 -2.603850327432155609e-02 -1.360834240913391113e-01 6.413221359252929688e-02 2.952693700790405273e-01 4.464653134346008301e-02 2.761116810142993927e-02 3.039896488189697266e-01 -2.176874727010726929e-01 -3.610961511731147766e-02 -4.460384249687194824e-01 -2.243184298276901245e-01 -1.952843815088272095e-01 2.026377916336059570e-01 6.314690224826335907e-03 9.197564213536679745e-04 -1.220899000763893127e-01 -1.015753597021102905e-01 -9.385866671800613403e-02 5.332209467887878418e-01 -1.128301024436950684e-01 2.928625419735908508e-02 -1.083462759852409363e-01
-7.010037451982498169e-02 1.412329077720642090e-01 -1.947012692689895630e-01 -9.919834882020950317e-02 -1.389125548303127289e-02 2.325488924980163574e-01 -4.974086582660675049e-02 3.658898770809173584e-01 2.541381418704986572e-01 7.967744022607803345e-02 -1.270883530378341675e-01 -2.390759624540805817e-02 -1.335253659635782242e-02 6.978825479745864868e-02 2.536916732788085938e-01 -2.335929125547409058e-02 2.493747174739837646e-01 -2.479977458715438843e-01 -2.543434202671051025e-01 -1.265341937541961670e-01 -2.563098073005676270e-01 -1.398399770259857178e-01 -7.300591468811035156e-02 8.860990405082702637e-02 1.819010823965072632e-01 -5.113928765058517456e-02 -1.988648325204849243e-01 6.358350068330764771e-02 2.069171369075775146e-01 3.345802724361419678e-01 1.242162510752677917e-01 -1.638660281896591187e-01
5.586381070315837860e-03 3.453889116644859314e-02 1.731686443090438843e-01 1.338225305080413818e-01 -1.618957668542861938e-01 -1.134596988558769226e-01 -2.447006255388259888e-01 7.441634684801101685e-02 -7.675704360008239746e-02 -2.192073687911033630e-02 8.601032942533493042e-02 -2.067122608423233032e-01 -2.036910057067871094e-01 2.422838062047958374e-01 -2.656557261943817139e-01 -3.103003837168216705e-02 5.399164557456970215e-01 -1.148148253560066223e-01 1.936124265193939209e-01 -8.013889193534851074e-02 -2.400740832090377808e-01 8.843301236629486084e-02 7.625067979097366333e-02 1.175707485526800156e-02 -7.140138652175664902e-03 -2.257275432348251343e-01 -9.097583591938018799e-02 -7.287147641181945801e-02 3.189831376075744629e-01 8.667276054620742798e-02 1.535009145736694336e-01 -2.700138837099075317e-02
7.119533419609069824e-02 -1.036417391151189804e-02 1.312002390623092651e-01 1.601718552410602570e-02 -1.477564871311187744e-01 -8.423839509487152100e-02 -1.296444684267044067e-01 -4.605829715728759766e-02 -2.276819795370101929e-01 -9.350273758172988892e-02 -1.401399970054626465e-01 -1.498818099498748779e-01 -2.825128100812435150e-02 2.233670800924301147e-01 -1.235786974430084229e-01 -1.827332824468612671e-01 5.588374137878417969e-01 -2.801045030355453491e-02 2.680368721485137939e-01 -1.744449138641357422e-01 -2.597445845603942871e-01 2.402905188500881195e-02 1.166014894843101501e-01 1.716690808534622192e-01 7.312417775392532349e-02 -1.243377402424812317e-01 -2.106772512197494507e-01 -1.244863569736480713e-01 1.103178411722183228e-01 8.575138449668884277e-02 1.672791242599487305e-01 -2.698015868663787842e-01
1.021609678864479065e-01 -4.128388687968254089e-02 1.951997578144073486e-01 6.400855630636215210e-02 -4.376069083809852600e-02 4.405550658702850342e-01 -6.287000328302383423e-02 1.838310956954956055e-01 2.894859611988067627e-01 1.395278889685869217e-02 -1.009499877691268921e-01 -1.820738911628723145e-01 -2.400100827217102051e-01 -1.410660892724990845e-01 -3.853248432278633118e-02 -6.026301532983779907e-02 1.353236734867095947e-01 1.713583767414093018e-01 8.043564856052398682e-02 -1.498388350009918213e-01 4.941091686487197876e-02 -2.248643636703491211e-01 2.894479632377624512e-01 1.174948178231716156e-02 7.236672099679708481e-03 -6.940343976020812988e-02 -1.446108669042587280e-01 -1.307514458894729614e-01 2.006722092628479004e-01 -2.865265309810638428e-01 1.560822427272796631e-01 -3.143591880798339844e-01
5.378513783216476440e-02 -9.064347250387072563e-04 -1.729159951210021973e-01 -2.930162847042083740e-02 -1.597874611616134644e-01 3.399630188941955566e-01 3.401532769203186035e-02 1.381508260965347290e-01 2.408605962991714478e-01 1.660234481096267700e-01 -7.055567204952239990e-02 2.410220727324485779e-02 -8.913285098969936371e-03 1.211442127823829651e-01 2.289561629295349121e-01 -1.645812094211578369e-01 2.865150570869445801e-01 1.544924825429916382e-01 3.177157416939735413e-02 -2.552504539489746094e-01 -2.595915794372558594e-01 -3.585012555122375488e-01 -1.966535896062850952e-01 1.189727038145065308e-01 1.545361876487731934e-01 -1.990005820989608765e-01 -1.271232366561889648e-01 -1.009534075856208801e-01 2.157620489597320557e-01 1.685667783021926880e-01 1.781053990125656128e-01 -4.706469550728797913e-02
-8.602927625179290771e-02 -1.569232940673828125e-01 -1.760609820485115051e-02 2.609085477888584137e-02 -3.484157621860504150e-01 -4.180866107344627380e-02 -2.041077315807342529e-01 5.011980980634689331e-02 2.284676581621170044e-01 1.816174238920211792e-01 -9.120979160070419312e-02 9.975527226924896240e-02 2.506642602384090424e-02 -1.987033933401107788e-01 9.671120345592498779e-02 2.344326488673686981e-02 1.302055567502975464e-01 8.681879937648773193e-02 -6.284547597169876099e-02 -1.265447288751602173e-01 -3.823429346084594727e-01 -2.564243972301483154e-01 6.392209324985742569e-04 1.797860562801361084e-01 -1.184982508420944214e-01 -1.567807346582412720e-01 -3.026136457920074463e-01 -1.671132743358612061e-01 2.958925664424896240e-01 -1.542429625988006592e-01 9.817223995923995972e-02 -2.799659967422485352e-01
3.101673424243927002e-01 -6.807509809732437134e-02 8.536944538354873657e-02 -3.479995951056480408e-02 -2.810358442366123199e-02 5.616348236799240112e-02 1.442271769046783447e-01 -2.119800597429275513e-01 1.281197518110275269e-01 -2.537827193737030029e-02 -1.579343900084495544e-02 -5.054635182023048401e-02 5.886909738183021545e-02 1.020698100328445435e-01 -3.756768535822629929e-03 2.069904655218124390e-01 5.094099640846252441e-01 3.694707900285720825e-02 4.232828915119171143e-01 -1.848350018262863159e-01 -7.628628611564636230e-02 -4.729904234409332275e-02 6.068094167858362198e-03 -2.719797790050506592e-01 5.738361179828643799e-02 -2.261735349893569946e-01 -1.545200645923614502e-01 1.646002568304538727e-02 2.462663948535919189e-01 -1.033651381731033325e-01 4.097424075007438660e-02 -1.910702288150787354e-01
3.526220321655273438e-01 -2.623600959777832031e-01 -1.279922127723693848e-01 1.301179230213165283e-01 -4.344788193702697754e-02 2.463532835245132446e-01 1.002695717033930123e-04 -2.313588187098503113e-02 2.487819343805313110e-01 -2.116432338953018188e-01 -1.223041862249374390e-02 -1.084422692656517029e-02 2.457772046327590942e-01 -8.528862893581390381e-02 -1.173801198601722717e-01 2.113388627767562866e-01 3.935993909835815430e-01 7.223212718963623047e-02 1.097765266895294189e-01 4.004622250795364380e-02 5.547216162085533142e-02 -3.528052568435668945e-01 2.739253044128417969e-01 -1.735971719026565552e-01 5.632390081882476807e-02 -3.466954827308654785e-02 -2.184760123491287231e-01 5.284140631556510925e-02 7.273134589195251465e-02 -6.761298980563879013e-03 -8.728981018066406250e-02 -5.438902229070663452e-02
2.167808450758457184e-02 -3.479586914181709290e-02 -9.101312607526779175e-02 -3.429619967937469482e-02 -3.833058774471282959e-01 6.275564432144165039e-02 -1.500216722488403320e-01 -8.874862641096115112e-02 1.461447179317474365e-01 3.160077631473541260e-01 -4.363631457090377808e-02 -3.635586053133010864e-02 1.347200274467468262e-01 1.355205178260803223e-01 1.450275331735610962e-01 -5.275468528270721436e-02 3.148655593395233154e-01 -1.727036833763122559e-01 -2.063330709934234619e-01 -2.716547250747680664e-01 -2.571811378002166748e-01 -2.017575353384017944e-01 3.511363640427589417e-02 -3.498212620615959167e-02 3.919525444507598877e-02 1.264743134379386902e-02 -7.768724113702774048e-02 -3.105035051703453064e-02 3.742407262325286865e-01 -2.846577465534210205e-01 1.561508327722549438e-01 -1.184585466980934143e-01
1.859955787658691406e-01 -2.431964268907904625e-03 -1.626224219799041748e-01 -1.858125627040863037e-01 -5.884696170687675476e-02 -1.960276365280151367e-01 -1.545420289039611816e-01 -1.208590865135192871e-01 -5.772612616419792175e-02 -3.659704467281699181e-03 -2.128309458494186401e-01 -5.262432694435119629e-01 -1.469508856534957886e-01 2.039296478033065796e-01 -7.507152110338211060e-02 9.393185377120971680e-02 3.440617322921752930e-01 -1.355660259723663330e-01 1.120758359320461750e-03 1.391557902097702026e-01 1.616656593978404999e-02 2.676716819405555725e-02 -2.686677325982600451e-04 -7.898937910795211792e-02 1.437641233205795288e-01 1.397157609462738037e-01 -4.129980504512786865e-01 4.145000874996185303e-02 1.446378082036972046e-01 -1.078055426478385925e-01 -3.051914274692535400e-02 -1.074467226862907410e-01
1.296554803848266602e-01 1.572345048189163208e-01 -2.681984566152095795e-02 -7.908145338296890259e-02 1.471996903419494629e-01 -1.843545138835906982e-01 -1.836441904306411743e-01 1.709000468254089355e-01 -2.262131571769714355e-01 -1.526070237159729004e-01 -3.224618434906005859e-01 -1.198057681322097778e-01 1.201962009072303772e-01 3.298960626125335693e-01 -1.586906909942626953e-01 -6.882672011852264404e-02 3.472384512424468994e-01 -9.204873442649841309e-02 -1.392478346824645996e-01 -1.419236790388822556e-02 -2.636665478348731995e-02 -1.144764870405197144e-01 1.250540316104888916e-01 -1.101583912968635559e-01 -6.128596886992454529e-02 1.122598815709352493e-02 -2.691828906536102295e-01 -8.215727657079696655e-02 4.278824031352996826e-01 5.641662701964378357e-02 -2.515763975679874420e-02 -1.634314060211181641e-01
8.648004382848739624e-02 1.075728610157966614e-01 -8.245655149221420288e-02 -4.592666029930114746e-02 -1.392027437686920166e-01 2.298846095800399780e-01 3.591719642281532288e-02 -1.083204969763755798e-01 1.354398876428604126e-01 4.937165230512619019e-02 -3.351236227899789810e-03 -1.770093888044357300e-01 6.155858561396598816e-02 5.027846619486808777e-02 -4.243365488946437836e-03 1.981951668858528137e-02 4.007642865180969238e-01 -2.788903713226318359e-01 2.056048065423965454e-01 -1.310807168483734131e-01 1.093494668602943420e-01 -2.753714323043823242e-01 2.338859252631664276e-02 -2.107380926609039307e-01 1.577746309340000153e-02 -9.941962361335754395e-02 -6.278020143508911133e-02 1.812909394502639771e-01 2.291058450937271118e-01 -3.273013532161712646e-01 4.331536591053009033e-01 -5.629964545369148254e-02
3.017414510250091553e-01 1.212056912481784821e-02 -3.403864055871963501e-02 1.784396916627883911e-01 -3.364742174744606018e-02 7.847675681114196777e-02 -2.421957850456237793e-01 1.071562543511390686e-01 1.133284643292427063e-01 5.344092473387718201e-02 4.161115270107984543e-03 -1.416461616754531860e-01 3.478818107396364212e-03 -1.034850105643272400e-01 -2.004822343587875366e-02 2.748047709465026855e-01 2.814150452613830566e-01 -1.359005123376846313e-01 -1.532340645790100098e-01 -1.114749833941459656e-01 -8.409286290407180786e-02 -1.195890158414840698e-01 1.237483397126197815e-01 -6.623653322458267212e-02 3.019360899925231934e-01 -3.704510629177093506e-02 -1.781303435564041138e-01 -4.241389036178588867e-01 1.629532128572463989e-01 -2.922132313251495361e-01 2.913632988929748535e-01 -1.764112524688243866e-02
-1.482763439416885376e-01 1.682897210121154785e-01 7.426936924457550049e-02 -5.857713520526885986e-02 -2.178785800933837891e-01 -1.760099530220031738e-01 -1.832105517387390137e-01 -8.561284095048904419e-02 1.948091238737106323e-01 -1.398227214813232422e-01 1.691085696220397949e-01 -1.809182460419833660e-03 -1.079958006739616394e-01 -1.915629506111145020e-01 2.486244402825832367e-02 1.166435796767473221e-02 1.865605711936950684e-01 -7.795187085866928101e-02 2.030713297426700592e-02 6.848712265491485596e-02 -2.386354655027389526e-02 -3.202966451644897461e-01 2.768273353576660156e-01 -1.170685589313507080e-01 -7.357201725244522095e-02 -1.551927477121353149e-01 -4.435351490974426270e-01 -1.779109798371791840e-02 3.920664787292480469e-01 2.470587193965911865e-02 2.513327598571777344e-01 5.166641622781753540e-02
-2.054584212601184845e-02 2.917885594069957733e-02 -8.975815773010253906e-02 2.662748284637928009e-02 7.662685215473175049e-02 3.706924915313720703e-01 -1.699944734573364258e-01 -3.685775026679039001e-02 1.290228068828582764e-01 -1.394968330860137939e-01 -3.941955566406250000e-01 -3.097564280033111572e-01 6.132406368851661682e-02 2.036805152893066406e-01 -7.415943313390016556e-03 1.523137241601943970e-01 3.925331234931945801e-01 -4.686215892434120178e-03 9.898630529642105103e-02 1.034898683428764343e-01 -6.077552679926156998e-03 -5.111443251371383667e-02 -7.886881381273269653e-02 -6.351626664400100708e-02 -7.592956721782684326e-02 8.597137033939361572e-02 -1.974791288375854492e-01 2.991041541099548340e-01 2.626406848430633545e-01 1.758347898721694946e-01 -1.478052735328674316e-01 -9.795141965150833130e-02
1.922432631254196167e-01 7.405690848827362061e-03 -3.275939822196960449e-01 -3.747601211071014404e-01 9.218931943178176880e-02 5.649229511618614197e-02 -4.130253493785858154e-01 2.675200104713439941e-01 1.283633112907409668e-01 -2.188343368470668793e-02 5.363148823380470276e-02 2.193594165146350861e-02 -1.420404464006423950e-01 2.402311861515045166e-01 -1.588093861937522888e-02 5.075254943221807480e-03 1.844881176948547363e-01 -2.247943431138992310e-01 1.451467126607894897e-01 -9.452705830335617065e-02 9.147597104310989380e-02 -1.576762944459915161e-01 -2.146579883992671967e-02 8.702938258647918701e-02 -1.341257244348526001e-01 -1.140847057104110718e-02 -1.235272884368896484e-01 1.064994744956493378e-02 3.754209578037261963e-01 -1.139752268791198730e-01 5.702620372176170349e-03 -1.400280743837356567e-01
2.344514280557632446e-01 -1.873643882572650909e-02 2.987412214279174805e-01 5.312071368098258972e-02 -1.076692640781402588e-01 1.960380077362060547e-01 -4.459610208868980408e-03 -2.885016240179538727e-02 6.919483095407485962e-02 2.607773840427398682e-01 6.846297532320022583e-02 -1.479737758636474609e-01 1.114358678460121155e-01 9.812124818563461304e-02 5.631472915410995483e-02 1.125162616372108459e-01 5.583416223526000977e-01 -9.144562482833862305e-02 5.911161378026008606e-02 -1.823174394667148590e-02 8.047249168157577515e-02 -3.216772973537445068e-01 5.672349035739898682e-02 -1.028194744139909744e-02 2.323648333549499512e-01 -2.366651743650436401e-01 4.432372376322746277e-02 1.575633734464645386e-01 7.169213145971298218e-02 -3.976678103208541870e-02 2.776000797748565674e-01 -8.183609694242477417e-02
-3.974332660436630249e-02 1.795999109745025635e-01 6.024362891912460327e-02 7.195775210857391357e-02 -6.600926071405410767e-02 3.448004648089408875e-02 -1.402571350336074829e-01 -1.105295866727828979e-01 3.997546732425689697e-01 -1.773298084735870361e-01 -2.360417693853378296e-02 -2.907860279083251953e-01 1.279456615447998047e-01 -6.146470829844474792e-02 -1.882267892360687256e-01 2.633640468120574951e-01 3.775405287742614746e-01 1.220079213380813599e-01 -7.165585458278656006e-02 -2.157574445009231567e-01 6.152653694152832031e-02 -2.075452655553817749e-01 2.410823255777359009e-01 4.287161305546760559e-02 2.335004210472106934e-01 2.203409746289253235e-02 -3.853324428200721741e-02 -2.339657396078109741e-01 1.530854403972625732e-01 -2.348518073558807373e-01 -5.946002528071403503e-02 -9.661468118429183960e-02
-1.092531010508537292e-01 2.521028518676757812e-01 1.697975397109985352e-01 -2.598108053207397461e-01 -2.369751781225204468e-01 1.678589731454849243e-02 -1.732733398675918579e-01 -5.426646769046783447e-02 1.818390004336833954e-02 -5.964042246341705322e-02 1.785780787467956543e-01 -6.071944162249565125e-02 -5.394870415329933167e-02 -1.489125192165374756e-01 -8.277262747287750244e-02 -1.875206530094146729e-01 2.563392817974090576e-01 -9.186106920242309570e-02 8.711642026901245117e-02 -1.906182151287794113e-03 -5.888082832098007202e-02 -1.818493306636810303e-01 1.937763243913650513e-01 -6.848548352718353271e-02 6.580757349729537964e-02 -2.142076641321182251e-01 -4.844938814640045166e-01 -1.111437454819679260e-01 2.871558964252471924e-01 6.102878972887992859e-02 2.910099029541015625e-01 -5.926878750324249268e-02
-2.502363324165344238e-01 -1.331790685653686523e-01 -1.092990562319755554e-01 -6.520513445138931274e-02 -4.705549404025077820e-02 1.085875406861305237e-01 -1.375593245029449463e-01 -9.316948801279067993e-02 -9.974069148302078247e-02 1.143011003732681274e-01 -1.149963736534118652e-01 -2.590147852897644043e-01 -7.275880128145217896e-02 2.350137382745742798e-01 9.698511660099029541e-02 2.415363341569900513e-01 3.403126299381256104e-01 2.182974107563495636e-02 -2.153617739677429199e-01 -1.491264849901199341e-01 2.557249367237091064e-01 -3.297184705734252930e-01 -5.259964987635612488e-02 -5.748847872018814087e-02 -1.564141809940338135e-01 3.534092605113983154e-01 -2.363633215427398682e-01 9.397166781127452850e-03 5.932115390896797180e-02 -3.051929920911788940e-02 5.694024637341499329e-02 -2.283413559198379517e-01
4.171177744865417480e-01 7.441622018814086914e-02 3.546971082687377930e-02 1.021919623017311096e-01 -6.232187896966934204e-02 1.706572324037551880e-01 -4.389110952615737915e-02 1.730601936578750610e-01 -2.424856834113597870e-02 -2.972546592354774475e-02 -3.469947725534439087e-02 8.056510984897613525e-02 1.045167297124862671e-01 6.063913926482200623e-02 8.779980987310409546e-02 -2.942808717489242554e-02 4.417091310024261475e-01 6.930469721555709839e-02 4.850565269589424133e-02 -1.638453006744384766e-01 -1.427318453788757324e-01 -1.297346949577331543e-01 -7.927898317575454712e-02 -2.533034384250640869e-01 1.366003155708312988e-01 -3.108259439468383789e-01 -4.144418835639953613e-01 -7.768486440181732178e-02 1.151277720928192139e-01 -1.659836620092391968e-01 3.006903082132339478e-02 -2.000230401754379272e-01
1.442461311817169189e-01 -3.616505861282348633e-02 9.390584379434585571e-02 -1.322070956230163574e-01 -6.742596626281738281e-02 -7.247471809387207031e-02 -1.916082203388214111e-01 2.026198059320449829e-01 -2.181840837001800537e-01 6.623762100934982300e-02 -5.922561883926391602e-02 -1.028793081641197205e-01 -2.399619072675704956e-01 2.475607097148895264e-01 -2.345527857542037964e-01 2.393401227891445160e-02 5.380334258079528809e-01 -1.094115525484085083e-01 2.064109593629837036e-01 -7.102916389703750610e-02 -9.911592304706573486e-02 2.084352672100067139e-01 1.946048885583877563e-01 -6.168117374181747437e-02 1.192989945411682129e-01 -2.157322168350219727e-01 -2.139721661806106567e-01 -2.075945958495140076e-02 1.593951731920242310e-01 1.117209792137145996e-01 1.858734935522079468e-01 3.169116796925663948e-03
-2.308943718671798706e-01 1.116511821746826172e-01 -1.670297533273696899e-01 1.253395713865756989e-02 2.786908112466335297e-02 3.311286494135856628e-02 -2.409444600343704224e-01 2.477365732192993164e-01 1.185669824481010437e-01 -1.768875271081924438e-01 -1.130021885037422180e-01 1.173891499638557434e-02 -3.793894872069358826e-02 2.387894839048385620e-01 -2.473589181900024414e-01 -1.052184253931045532e-01 3.248752057552337646e-01 1.128268092870712280e-01 5.751818791031837463e-02 2.208315432071685791e-01 3.954562917351722717e-02 -6.699691992253065109e-03 6.510459631681442261e-02 -2.343249469995498657e-01 -2.410652115941047668e-02 3.336187452077865601e-02 -4.772374033927917480e-01 -4.433848708868026733e-02 2.504397332668304443e-01 7.715844362974166870e-02 -9.630069136619567871e-02 -2.354275286197662354e-01
7.034000754356384277e-02 1.129037439823150635e-01 1.339057534933090210e-01 2.252761274576187134e-01 -1.723317354917526245e-01 2.198526114225387573e-01 -1.895400881767272949e-01 1.260869652032852173e-01 2.280181348323822021e-01 -4.777307063341140747e-02 9.526757895946502686e-02 -4.850851744413375854e-02 -2.432176657021045685e-02 -9.189204871654510498e-02 3.845439851284027100e-01 -1.251768879592418671e-02 2.692120969295501709e-01 -3.663456439971923828e-02 1.660565733909606934e-01 -2.645220756530761719e-01 -2.004192173480987549e-01 -3.077896833419799805e-01 1.314837634563446045e-01 -8.635660260915756226e-02 8.446207642555236816e-02 8.955252915620803833e-02 -3.372558951377868652e-01 -1.423475444316864014e-01 5.567926168441772461e-02 -8.690305799245834351e-02 2.347848564386367798e-01 -1.226881667971611023e-01
4.222013056278228760e-02 5.027732253074645996e-02 -1.026786491274833679e-01 4.189152643084526062e-02 -2.134832739830017090e-01 1.530461311340332031e-01 -3.347215056419372559e-01 -1.157931312918663025e-01 -2.244812548160552979e-01 9.950549900531768799e-02 -9.508596360683441162e-02 -2.598408162593841553e-01 -2.292618900537490845e-02 1.105654761195182800e-01 -1.366938799619674683e-01 3.715715557336807251e-02 1.619528830051422119e-01 -1.927445083856582642e-01 -3.519424051046371460e-02 1.485334634780883789e-01 1.927355825901031494e-01 -4.230434596538543701e-01 -1.933973282575607300e-01 -1.479755043983459473e-01 8.836517482995986938e-02 1.943838410079479218e-02 -2.093271166086196899e-01 9.561174362897872925e-02 3.977645039558410645e-01 6.830991059541702271e-02 -1.657143086194992065e-01 7.548128068447113037e-02
1.673448085784912109e-01 8.358117192983627319e-03 -5.928439646959304810e-02 -6.953851133584976196e-02 1.142572388052940369e-01 -4.631526395678520203e-02 -2.321264445781707764e-01 6.016474589705467224e-02 -1.172188445925712585e-01 -6.215315684676170349e-02 -2.553142905235290527e-01 -1.149918511509895325e-01 8.789430558681488037e-02 1.283659636974334717e-01 8.523675054311752319e-02 1.769862622022628784e-01 4.033468961715698242e-01 -1.080379486083984375e-01 -5.776978656649589539e-02 5.800412967801094055e-02 5.946023017168045044e-02 -2.511174082756042480e-01 1.206674277782440186e-01 -2.648528516292572021e-01 -2.700407207012176514e-01 1.547795236110687256e-01 -2.831480801105499268e-01 3.150337040424346924e-01 2.130390405654907227e-01 7.698327302932739258e-02 -1.477109193801879883e-01 -2.242201566696166992e-01
4.844642058014869690e-02 4.125353880226612091e-03 -1.210069060325622559e-01 -2.077423632144927979e-01 -1.110204830765724182e-01 3.620922863483428955e-01 -1.660283058881759644e-01 2.051728367805480957e-01 -2.900905441492795944e-03 2.756564617156982422e-01 9.900593012571334839e-02 1.407526284456253052e-01 -5.050928518176078796e-02 1.734552979469299316e-01 -2.885339781641960144e-02 -1.501852720975875854e-01 3.734537959098815918e-01 1.234928891062736511e-01 4.318962618708610535e-02 2.026876360177993774e-01 1.052183657884597778e-02 -5.389042943716049194e-02 1.843782067298889160e-01 -1.468226462602615356e-01 7.629304379224777222e-02 -6.132724508643150330e-02 -4.915075898170471191e-01 8.164360374212265015e-02 -3.950089216232299805e-02 -1.145091187208890915e-02 -1.612053997814655304e-02 -2.215694934129714966e-01
1.778759509325027466e-01 2.134756743907928467e-02 -2.451301813125610352e-01 -1.276378287002444267e-03 -1.658675223588943481e-01 2.001839131116867065e-01 -3.608419373631477356e-02 1.283602565526962280e-01 8.853320032358169556e-03 1.052812635898590088e-01 -3.012889325618743896e-01 -1.541370153427124023e-01 6.270467489957809448e-02 1.212624981999397278e-01 1.877869218587875366e-01 2.844740170985460281e-03 1.260529011487960815e-01 1.407405883073806763e-01 -8.698687702417373657e-02 -8.175200968980789185e-02 -2.377405315637588501e-01 -4.584209918975830078e-01 1.685600727796554565e-01 1.764562577009201050e-01 1.660058796405792236e-01 7.452272623777389526e-02 -3.731091916561126709e-01 1.668557524681091309e-01 -6.750160455703735352e-02 2.361405082046985626e-02 2.441129386425018311e-01 -4.254961758852005005e-02
-2.675528526306152344e-01 -1.068159714341163635e-01 1.943767517805099487e-01 -2.029558867216110229e-01 -4.930564761161804199e-02 2.044658213853836060e-01 -1.531164795160293579e-01 -1.767251640558242798e-01 3.278755247592926025e-01 -1.191356852650642395e-01 6.966426968574523926e-02 -1.913202852010726929e-01 -2.995560467243194580e-01 2.055491320788860321e-02 -1.679110974073410034e-01 -6.224013492465019226e-02 1.109640747308731079e-01 -7.373472303152084351e-02 1.868108361959457397e-01 3.793299570679664612e-02 -3.559748455882072449e-02 -1.976432949304580688e-01 9.248626977205276489e-02 -1.639528721570968628e-01 1.831320077180862427e-01 -2.357610762119293213e-01 -2.543905973434448242e-01 -2.757525444030761719e-01 2.250075787305831909e-01 -4.270198568701744080e-02 1.590026021003723145e-01 -1.276014894247055054e-01
2.634778022766113281e-01 9.261748194694519043e-02 1.846979744732379913e-02 -2.512710094451904297e-01 -1.236823871731758118e-01 -1.035848818719387054e-02 -2.455799728631973267e-01 -7.911162078380584717e-02 2.083604931831359863e-01 4.353096708655357361e-02 -2.566026337444782257e-02 -9.511634707450866699e-02 -2.192789167165756226e-01 3.107238560914993286e-03 -1.356186121702194214e-01 5.982889607548713684e-02 2.718391418457031250e-01 -1.562772840261459351e-01 7.856684178113937378e-02 -1.633677482604980469e-01 -7.977317273616790771e-02 -3.110652565956115723e-01 3.623629510402679443e-01 1.072456538677215576e-01 2.474710159003734589e-02 -2.845005393028259277e-01 -8.951842784881591797e-02 4.265836998820304871e-02 2.328184098005294800e-01 1.733300834894180298e-01 -2.511168718338012695e-01 -1.888455003499984741e-01
2.119308412075042725e-01 -2.884871959686279297e-01 -9.303651005029678345e-02 -1.045720130205154419e-01 -2.672147452831268311e-01 3.362024724483489990e-01 1.845850236713886261e-02 -2.117310464382171631e-01 4.159704316407442093e-03 9.592887014150619507e-02 -1.791790276765823364e-01 -1.544520109891891479e-01 -9.014543890953063965e-02 1.351248323917388916e-01 -1.915240138769149780e-01 1.371195912361145020e-01 3.760541379451751709e-01 -2.291818559169769287e-01 -9.785925596952438354e-02 -1.807786971330642700e-01 2.076064050197601318e-02 -1.011852696537971497e-01 -8.816129714250564575e-02 -8.888466656208038330e-02 -1.373930871486663818e-01 -9.637971222400665283e-02 -3.730646371841430664e-01 1.126314923167228699e-01 1.499477624893188477e-01 4.929130524396896362e-02 3.154233470559120178e-02 -8.447337150573730469e-02
1.178542971611022949e-01 2.238246351480484009e-01 5.603976547718048096e-02 1.916022896766662598e-01 -1.239357739686965942e-01 4.035979509353637695e-02 -2.681424915790557861e-01 2.433263063430786133e-01 9.368309378623962402e-02 -1.089729145169258118e-01 -6.488098949193954468e-02 4.219973087310791016e-02 -8.265638351440429688e-02 1.587817072868347168e-01 3.734394535422325134e-02 2.520238161087036133e-01 2.895967364311218262e-01 1.146882027387619019e-01 -9.784898161888122559e-02 1.365591436624526978e-01 -3.148404955863952637e-01 -2.445442825555801392e-01 6.355704367160797119e-02 -4.705312103033065796e-02 1.229952052235603333e-01 -7.952170073986053467e-02 -4.472164213657379150e-01 2.203960269689559937e-01 1.246467381715774536e-01 2.149243503808975220e-01 2.153312414884567261e-02 4.270613938570022583e-02
1.185048446059226990e-01 -2.291273027658462524e-01 -1.776644028723239899e-02 -4.974769428372383118e-02 -1.914042280986905098e-03 -5.668881349265575409e-03 -5.117638781666755676e-02 1.460564434528350830e-01 1.080158725380897522e-01 -2.727870941162109375e-01 1.911505609750747681e-01 1.103723272681236267e-01 3.779066354036331177e-02 1.893036067485809326e-01 -1.635670661926269531e-01 -1.367153376340866089e-01 3.653706908226013184e-01 -2.067752778530120850e-01 -3.080103993415832520e-01 -1.707999259233474731e-01 -1.505458950996398926e-01 -1.241359114646911621e-01 3.224024176597595215e-01 -6.285896897315979004e-02 -4.425805434584617615e-02 -1.554761826992034912e-01 -1.018192544579505920e-01 -3.670290485024452209e-02 1.977621614933013916e-01 -3.078567683696746826e-01 2.559641376137733459e-02 -2.655552625656127930e-01
1.250149756669998169e-01 5.768771097064018250e-02 -2.106522321701049805e-01 -7.916092872619628906e-02 -2.627409100532531738e-01 8.269644528627395630e-02 -7.517083734273910522e-02 -1.181494221091270447e-01 1.144961267709732056e-01 -2.186813205480575562e-01 1.367837488651275635e-01 -1.616533547639846802e-01 1.126658096909523010e-01 -1.415526121854782104e-01 -7.748245447874069214e-02 1.560182273387908936e-01 2.965574860572814941e-01 -1.448287367820739746e-01 9.620327502489089966e-02 1.530532463220879436e-04 -5.532447248697280884e-02 -3.081437945365905762e-01 8.246713876724243164e-02 -2.546595931053161621e-01 2.980388104915618896e-01 -1.029310934245586395e-02 -1.128904595971107483e-01 4.693173989653587341e-02 4.275149703025817871e-01 2.348938137292861938e-01 -1.844462454319000244e-01 -4.884553700685501099e-02
-4.538892582058906555e-02 1.454611271619796753e-01 6.735408306121826172e-02 7.038836926221847534e-02 -3.200344443321228027e-01 -2.603025734424591064e-02 3.951657097786664963e-03 2.024387270212173462e-01 1.620398163795471191e-01 2.356341779232025146e-01 -2.060449570417404175e-01 -3.087918274104595184e-02 -9.188124909996986389e-03 1.095582023262977600e-01 1.045608595013618469e-01 2.074525654315948486e-01 2.220104783773422241e-01 -9.884437173604965210e-02 -2.958074957132339478e-02 -4.790878295898437500e-02 -2.789666950702667236e-01 -1.058057788759469986e-02 1.136716380715370178e-01 -6.981156021356582642e-02 1.780125200748443604e-01 -5.131958052515983582e-02 -8.582813292741775513e-02 -1.313059870153665543e-02 5.254327654838562012e-01 -2.585246562957763672e-01 2.141763418912887573e-01 -2.081878781318664551e-01
2.530781924724578857e-01 -1.187811046838760376e-01 -1.843604147434234619e-01 -3.916207253932952881e-01 2.346395701169967651e-01 1.195565760135650635e-01 -3.925091326236724854e-01 1.362085640430450439e-01 7.313220202922821045e-02 -7.362646609544754028e-02 -1.050022765994071960e-01 -1.863438785076141357e-01 -1.433094441890716553e-01 1.717924177646636963e-01 -1.715578837320208549e-03 2.300718277692794800e-01 1.909035295248031616e-01 -2.630417644977569580e-01 1.291673928499221802e-01 3.579017519950866699e-02 8.075201511383056641e-02 -9.038888663053512573e-02 2.356429584324359894e-02 -3.040098547935485840e-01 4.056115075945854187e-02 -2.557147108018398285e-02 -8.653976023197174072e-02 -4.470828548073768616e-02 2.368938177824020386e-01 -1.837660372257232666e-01 -7.314327172935009003e-03 -4.304641392081975937e-03
2.036002278327941895e-02 -1.327147185802459717e-01 -1.313152313232421875e-01 -1.287312507629394531e-01 5.546944215893745422e-03 -1.449067741632461548e-01 -2.054772078990936279e-01 1.608273237943649292e-01 3.371530771255493164e-01 2.386116050183773041e-02 1.011261865496635437e-01 -3.046298623085021973e-01 1.035500094294548035e-01 4.814319312572479248e-03 -4.750354215502738953e-02 1.852959990501403809e-01 3.467817604541778564e-01 -6.626423448324203491e-02 -3.391260802745819092e-01 -1.230693235993385315e-01 1.215646937489509583e-01 -3.353830426931381226e-02 -9.418689459562301636e-02 2.105347365140914917e-01 1.124607995152473450e-01 -2.170320153236389160e-01 -4.916670732200145721e-03 1.889343261718750000e-01 1.324367970228195190e-01 -5.842693522572517395e-02 -1.129018068313598633e-01 -3.759876489639282227e-01
1.449424326419830322e-01 1.893217861652374268e-02 2.816732414066791534e-02 1.468659285455942154e-02 -2.511408179998397827e-02 4.620978608727455139e-02 -5.930386111140251160e-02 5.186408013105392456e-02 1.831510663032531738e-01 -2.640307247638702393e-01 -8.813939988613128662e-02 -1.394263561815023422e-02 8.065229654312133789e-02 1.476471871137619019e-01 8.563827723264694214e-03 -1.405909955501556396e-01 3.521490395069122314e-01 -1.594308465719223022e-01 8.043943345546722412e-02 -9.963294863700866699e-02 -1.776239871978759766e-01 -2.678454220294952393e-01 1.185392886400222778e-01 6.437387317419052124e-02 -3.607154488563537598e-01 -2.490232586860656738e-01 -2.541901469230651855e-01 -2.506865561008453369e-01 4.370493888854980469e-01 5.512552335858345032e-02 -1.495702005922794342e-02 9.009694308042526245e-02
2.855868935585021973e-01 -7.551690936088562012e-02 -1.421310566365718842e-02 -4.456240311264991760e-02 9.813263267278671265e-02 2.606939971446990967e-01 -1.007425412535667419e-01 -5.889752879738807678e-02 2.607817053794860840e-01 3.051271736621856689e-01 -1.746656149625778198e-01 -1.137983798980712891e-02 4.534253850579261780e-02 1.437347941100597382e-02 1.945104300975799561e-01 -1.378094255924224854e-01 3.741973042488098145e-01 -1.483813077211380005e-01 -8.675952255725860596e-02 -9.148111939430236816e-02 5.626543238759040833e-02 -3.414571583271026611e-01 2.055068761110305786e-01 -5.122948437929153442e-03 2.921646088361740112e-02 6.669142097234725952e-02 -1.451165378093719482e-01 -3.052903711795806885e-02 2.867499589920043945e-01 -2.742499113082885742e-01 1.829799711704254150e-01 -1.016734689474105835e-01
6.456349045038223267e-02 3.342189639806747437e-02 -2.072820216417312622e-01 -3.443747162818908691e-01 1.097843516618013382e-02 2.023036032915115356e-01 -3.573880195617675781e-01 3.378531932830810547e-01 1.779594272375106812e-01 -1.888910681009292603e-01 3.499368205666542053e-02 -5.877777934074401855e-02 -1.070782691240310669e-01 3.223059773445129395e-01 8.392190933227539062e-02 1.251295953989028931e-02 1.223573163151741028e-01 -9.649135917425155640e-02 -1.852887421846389771e-01 8.076359331607818604e-02 -1.336692571640014648e-01 -5.741524323821067810e-02 2.599084749817848206e-02 -1.338312327861785889e-01 1.002769917249679565e-01 1.198811978101730347e-01 -4.690312966704368591e-02 1.051411777734756470e-01 2.757042348384857178e-01 2.118760347366333008e-01 1.496093422174453735e-01 -2.642074227333068848e-01
1.936142593622207642e-01 -3.350561950355768204e-03 -1.110401675105094910e-01 -1.290304064750671387e-01 1.602538675069808960e-01 2.350541651248931885e-01 8.127205073833465576e-03 -3.389202803373336792e-02 1.454473882913589478e-01 1.414462029933929443e-01 -1.483110934495925903e-01 -2.775895595550537109e-01 1.784910857677459717e-01 2.735205590724945068e-01 1.540210694074630737e-01 -2.249921904876828194e-03 3.555488288402557373e-01 -6.308108568191528320e-03 1.695954948663711548e-01 5.194915458559989929e-02 -2.124027162790298462e-02 -3.046849668025970459e-01 3.354703485965728760e-01 -1.954717338085174561e-01 -3.161199763417243958e-02 -1.799350082874298096e-01 -6.611750274896621704e-02 -5.350736901164054871e-02 1.039377003908157349e-01 -2.531532943248748779e-01 2.373155802488327026e-01 -8.363141119480133057e-02
2.484543994069099426e-02 -1.556751430034637451e-01 1.438017338514328003e-01 1.802260428667068481e-01 1.129589676856994629e-01 -6.990906596183776855e-02 -8.263387531042098999e-02 4.194918647408485413e-02 -4.206950962543487549e-02 -2.530827522277832031e-01 1.960899122059345245e-02 4.793531447649002075e-02 -1.377988904714584351e-01 1.046456918120384216e-01 -2.083838917315006256e-03 -1.386050134897232056e-01 4.457462430000305176e-01 -2.081487625837326050e-01 4.362830147147178650e-02 -1.729957759380340576e-01 -1.293992847204208374e-01 -3.329198062419891357e-01 2.055056840181350708e-01 1.456247866153717041e-01 -7.319125533103942871e-02 -8.868130296468734741e-02 7.311515975743532181e-03 -8.983935229480266571e-03 5.447627305984497070e-01 3.001070767641067505e-02 -3.659972548484802246e-02 2.944394014775753021e-02
1.012198254466056824e-01 3.950364142656326294e-02 -5.341053009033203125e-02 -1.414734572172164917e-01 -1.950562894344329834e-01 2.708887159824371338e-01 -2.618163526058197021e-01 3.001895546913146973e-02 -1.032428070902824402e-01 -1.340982615947723389e-01 3.432806134223937988e-01 -7.485964894294738770e-02 -1.149528622627258301e-01 1.841275393962860107e-01 -1.031741276383399963e-01 3.379285335540771484e-01 2.797726392745971680e-01 1.085916981101036072e-01 -1.508201360702514648e-01 -2.608244419097900391e-01 -1.810734272003173828e-01 -2.803449630737304688e-01 1.590898185968399048e-01 -6.648351997137069702e-02 -2.285092920064926147e-01 5.570032820105552673e-02 -7.479976862668991089e-02 -1.451697498559951782e-01 2.002342641353607178e-01 -1.254650950431823730e-01 5.689719226211309433e-03 -2.445306442677974701e-02
1.221360415220260620e-01 1.103840768337249756e-01 -1.359871029853820801e-01 -3.382197022438049316e-02 -3.022242188453674316e-01 3.443679213523864746e-01 -1.800290197134017944e-01 -9.351188689470291138e-02 -8.940359205007553101e-02 -1.296803206205368042e-01 2.453977316617965698e-01 -1.453930139541625977e-01 1.522798985242843628e-01 2.182199656963348389e-01 3.623435273766517639e-02 -2.267037481069564819e-01 1.913862377405166626e-01 -3.577037155628204346e-02 -3.090216219425201416e-01 -1.725347042083740234e-01 -1.137028560042381287e-01 -3.044747114181518555e-01 1.452658772468566895e-01 6.346791237592697144e-02 -5.937861651182174683e-02 -1.295664459466934204e-01 -3.692117631435394287e-01 -6.904087215662002563e-02 2.693882398307323456e-02 -7.675661891698837280e-02 7.848395407199859619e-02 -6.620698422193527222e-02
6.704181432723999023e-02 -1.053666044026613235e-02 -9.651959687471389771e-02 -6.632931530475616455e-02 -2.825847566127777100e-01 3.390324115753173828e-01 -2.512858808040618896e-01 2.672231793403625488e-01 1.781389117240905762e-01 -1.254522204399108887e-01 1.326917260885238647e-01 -1.874674111604690552e-01 -1.395924687385559082e-01 1.994112432003021240e-01 5.916757509112358093e-02 2.476032264530658722e-02 1.103685274720191956e-01 -2.977308332920074463e-01 -1.190055683255195618e-01 1.549668610095977783e-01 -4.955611005425453186e-02 -2.217485308647155762e-01 1.703820526599884033e-01 3.828083723783493042e-02 -1.948718577623367310e-01 4.709563031792640686e-02 -9.371765702962875366e-02 1.577565819025039673e-01 1.100712195038795471e-01 1.246306374669075012e-01 1.671683043241500854e-01 -3.716968894004821777e-01
7.036852836608886719e-02 -5.718678236007690430e-02 -1.240549162030220032e-01 6.683527678251266479e-02 -2.227246463298797607e-01 -3.231727331876754761e-02 -1.909413486719131470e-01 1.572180092334747314e-01 3.027085959911346436e-02 -2.650677561759948730e-01 -6.517446041107177734e-02 -1.833540350198745728e-01 8.680088073015213013e-02 1.174992993474006653e-01 -2.549079358577728271e-01 -1.014066953212022781e-02 2.165538817644119263e-01 1.409323960542678833e-01 -1.900760224089026451e-03 -1.892360160127282143e-03 1.632774434983730316e-02 -1.867036968469619751e-01 -1.130686551332473755e-01 -1.608616411685943604e-01 2.451045662164688110e-01 -4.034139811992645264e-01 -4.545086026191711426e-01 2.483087927103042603e-01 1.765072941780090332e-01 -2.717433124780654907e-02 8.462123572826385498e-03 -3.255383670330047607e-02
-1.040372531861066818e-02 -1.521067172288894653e-01 -2.525917291641235352e-01 -3.434066772460937500e-01 -1.073366124182939529e-02 2.272999845445156097e-02 -2.114470005035400391e-01 -9.039402753114700317e-02 -1.371404435485601425e-02 1.539931446313858032e-01 -1.177885830402374268e-01 -2.865478098392486572e-01 -7.737973332405090332e-02 2.986514270305633545e-01 3.668018803000450134e-02 9.730169177055358887e-02 1.392802447080612183e-01 -1.656204611063003540e-01 -1.148395463824272156e-01 7.888147234916687012e-02 -1.415841132402420044e-01 -2.157219350337982178e-01 1.298601180315017700e-01 -8.255613595247268677e-02 -1.689621508121490479e-01 -6.361752748489379883e-02 -2.302885204553604126e-01 2.789495587348937988e-01 3.533250391483306885e-01 5.776027590036392212e-02 -2.598218917846679688e-01 2.925526583567261696e-03
9.862656891345977783e-02 -8.632275462150573730e-02 -5.650348588824272156e-02 -2.903390228748321533e-01 -8.476043120026588440e-03 -1.715550273656845093e-01 -3.811736106872558594e-01 -1.231073960661888123e-02 7.252942025661468506e-02 -2.063008546829223633e-01 -3.572825789451599121e-01 -1.420015394687652588e-01 -1.843071281909942627e-01 1.380338668823242188e-01 -1.064085960388183594e-02 -7.582059502601623535e-02 3.650874793529510498e-01 8.500568568706512451e-03 -2.491032145917415619e-02 7.039168849587440491e-03 -3.578034788370132446e-02 -2.044040709733963013e-01 5.812487378716468811e-02 -1.080488339066505432e-01 -1.536934077739715576e-02 -2.007078230381011963e-01 -8.766100555658340454e-02 1.042590066790580750e-01 3.353251516819000244e-01 4.288968071341514587e-02 -2.612824738025665283e-01 -1.791450083255767822e-01
2.940938472747802734e-01 1.870508044958114624e-01 -5.761575698852539062e-02 -1.218692883849143982e-01 -5.789958685636520386e-02 -1.418309211730957031e-01 -1.816908419132232666e-01 2.850607931613922119e-01 -6.103333085775375366e-03 -2.030838578939437866e-01 -5.881403107196092606e-03 -3.144527375698089600e-01 -1.803366839885711670e-01 1.348629295825958252e-01 8.097867667675018311e-02 -2.524298802018165588e-02 2.673726081848144531e-01 4.918910190463066101e-02 -1.197327971458435059e-01 1.675064861774444580e-01 -1.867907494306564331e-01 3.967275470495223999e-02 -4.522168636322021484e-02 -2.192305587232112885e-02 2.045232057571411133e-01 -1.012033149600028992e-01 -3.452447354793548584e-01 7.369060814380645752e-02 3.302631676197052002e-01 5.682274699211120605e-02 4.815549775958061218e-02 -2.791061997413635254e-01
4.344534873962402344e-02 -3.738924115896224976e-02 -1.811504014767706394e-03 1.765000224113464355e-01 4.366042092442512512e-02 2.032830417156219482e-01 -5.076283812522888184e-01 -1.880186349153518677e-01 2.212898880243301392e-01 -1.549327373504638672e-01 -1.250298023223876953e-01 -9.294563531875610352e-02 -1.149332672357559204e-01 5.916928872466087341e-02 -1.896357387304306030e-01 -2.854413092136383057e-01 1.629106700420379639e-01 6.961808353662490845e-02 1.240495592355728149e-01 -8.781244978308677673e-03 5.776439979672431946e-02 -1.360709071159362793e-01 -3.570704534649848938e-02 3.040730021893978119e-02 1.216872856020927429e-01 -8.180700987577438354e-02 -2.155559659004211426e-01 -1.151636429131031036e-02 1.920602619647979736e-01 -2.537528574466705322e-01 2.903583943843841553e-01 -2.707599997520446777e-01
2.541317939758300781e-01 7.033133506774902344e-02 2.302348241209983826e-02 -1.160979717969894409e-01 1.255538612604141235e-01 1.604611128568649292e-01 1.108870506286621094e-01 -1.035020425915718079e-01 1.474418491125106812e-01 -5.574414879083633423e-02 -1.015026792883872986e-01 -1.674215048551559448e-01 1.288492232561111450e-01 1.265481412410736084e-01 -1.801093965768814087e-01 -4.953827336430549622e-02 3.339853584766387939e-01 1.627590358257293701e-01 2.026497125625610352e-01 7.261042296886444092e-02 -1.307953298091888428e-01 -3.448994159698486328e-01 -1.487204432487487793e-01 4.773781821131706238e-02 1.568691730499267578e-01 -3.053934872150421143e-01 -4.195310175418853760e-01 -5.418962240219116211e-02 7.260647416114807129e-02 -2.400434613227844238e-01 1.127863600850105286e-01 -6.314770132303237915e-02
-1.002343818545341492e-01 -1.475327312946319580e-01 -1.425801217555999756e-01 -1.936516016721725464e-01 -1.921948790550231934e-01 -9.051728248596191406e-02 -5.739732980728149414e-01 -4.740417748689651489e-02 1.381508409976959229e-01 1.116674840450286865e-01 1.484596449881792068e-02 -3.126954138278961182e-01 -7.049765437841415405e-02 -1.174050793051719666e-01 -4.881095141172409058e-02 1.407992839813232422e-01 3.454854488372802734e-01 -1.441472321748733521e-01 6.599524524062871933e-03 -1.752472817897796631e-01 -1.438255459070205688e-01 -8.094791322946548462e-02 1.498781740665435791e-01 2.922952920198440552e-02 4.549700021743774414e-02 2.301730364561080933e-01 4.566619172692298889e-04 -8.671126514673233032e-02 -3.747890144586563110e-02 -9.475829452276229858e-02 7.597846537828445435e-02 -2.506834268569946289e-01
-1.318664699792861938e-01 8.510863780975341797e-02 2.763230204582214355e-01 5.928679928183555603e-02 6.341653317213058472e-02 1.611522883176803589e-01 -2.775767445564270020e-01 -2.354491651058197021e-01 6.023884192109107971e-02 -8.970038965344429016e-03 -2.609082162380218506e-01 -7.993885874748229980e-02 -1.311721801757812500e-01 8.550306409597396851e-02 -2.039409428834915161e-01 -9.599135816097259521e-02 4.850904941558837891e-01 -3.407289385795593262e-01 1.566984802484512329e-01 -1.809452921152114868e-01 -2.147256396710872650e-02 -2.023306936025619507e-01 1.694937646389007568e-01 2.923290431499481201e-02 1.403273344039916992e-01 -1.130008045583963394e-02 -1.330351531505584717e-01 1.169524062424898148e-02 1.186387613415718079e-02 1.029467657208442688e-01 2.210849076509475708e-01 5.067485570907592773e-02
-3.714431822299957275e-02 4.819650575518608093e-02 2.526691928505897522e-02 -5.517313629388809204e-02 -2.028033733367919922e-01 1.758986501954495907e-03 -1.602237522602081299e-01 -2.507836222648620605e-01 1.328589916229248047e-01 3.533164858818054199e-01 -3.989811614155769348e-02 -4.726339131593704224e-02 -2.923632264137268066e-01 1.724004745483398438e-01 2.662659436464309692e-02 -2.224288433790206909e-01 3.368179202079772949e-01 -2.616086602210998535e-01 -1.351314485073089600e-01 5.979259312152862549e-02 -1.532774716615676880e-01 -2.535130679607391357e-01 -9.143535792827606201e-02 -1.477704346179962158e-01 2.382511794567108154e-01 -3.673188015818595886e-02 -1.692382395267486572e-01 -2.848050929605960846e-02 3.160533905029296875e-01 -1.300276517868041992e-01 -9.427919238805770874e-02 1.276539117097854614e-01
1.576517075300216675e-01 7.433156017214059830e-03 1.598548591136932373e-01 -3.299943804740905762e-01 -1.043961420655250549e-01 3.497546305879950523e-03 -1.161243207752704620e-02 -5.001699551939964294e-02 4.437138140201568604e-02 1.498453691601753235e-02 3.619761392474174500e-02 8.065662346780300140e-03 1.842728257179260254e-01 1.104771718382835388e-01 -9.071990847587585449e-02 7.056161016225814819e-02 3.950728178024291992e-01 -1.924337595701217651e-01 -4.937162995338439941e-02 -1.919783949851989746e-01 -1.052022576332092285e-01 -2.720302939414978027e-01 9.389843791723251343e-02 3.417569398880004883e-01 3.431606888771057129e-01 -8.759504556655883789e-02 -1.962903141975402832e-01 2.270715385675430298e-01 4.840176552534103394e-02 -1.539986133575439453e-01 2.754279673099517822e-01 -6.018579378724098206e-02
-8.511042594909667969e-02 1.320807337760925293e-01 -4.506668448448181152e-01 6.682516075670719147e-03 6.758603453636169434e-02 1.132927015423774719e-01 1.854028739035129547e-02 1.765510737895965576e-01 2.273655980825424194e-01 -7.142155617475509644e-02 -1.200915798544883728e-01 -2.294347286224365234e-01 2.707121521234512329e-02 -1.823928803205490112e-01 -4.534531012177467346e-02 -1.160965636372566223e-01 3.513684570789337158e-01 -1.914801262319087982e-02 -2.290582805871963501e-01 2.953742630779743195e-02 1.503348350524902344e-03 -1.714489310979843140e-01 -9.772184491157531738e-02 2.014700323343276978e-01 2.119677215814590454e-01 -1.267599463462829590e-01 -2.451615184545516968e-01 -6.584011763334274292e-02 2.877922356128692627e-01 1.364781241863965988e-02 -1.102403253316879272e-01 -2.693530917167663574e-01
1.918511092662811279e-01 -2.149425446987152100e-02 7.133807241916656494e-02 -9.378676861524581909e-02 1.120568737387657166e-01 2.301621139049530029e-01 -8.365248888731002808e-02 -1.292565613985061646e-01 1.027222797274589539e-01 -6.967509537935256958e-02 -1.277400851249694824e-01 -4.981836304068565369e-02 -2.374857068061828613e-01 -1.359363198280334473e-01 -1.761866360902786255e-01 1.970348507165908813e-01 3.161722421646118164e-01 8.852169848978519440e-03 -1.464558243751525879e-01 -2.465750277042388916e-01 1.083784699440002441e-01 -2.398845702409744263e-01 3.477041721343994141e-01 9.634694457054138184e-02 2.247968018054962158e-01 -7.274720817804336548e-02 5.267062038183212280e-02 -2.338553220033645630e-01 3.585011661052703857e-01 -2.416315674781799316e-02 4.240424931049346924e-02 -2.338904142379760742e-01
1.991216838359832764e-01 -8.864789456129074097e-02 -4.629107192158699036e-02 -8.264357596635818481e-02 1.431583426892757416e-02 -1.464479118585586548e-01 -1.254270374774932861e-01 1.423393040895462036e-01 -7.163154426962137222e-03 -1.603792048990726471e-02 -1.101388633251190186e-01 -2.670843899250030518e-01 2.511470206081867218e-02 -1.720904372632503510e-02 -4.584959521889686584e-02 2.228110134601593018e-01 2.485121190547943115e-01 -1.780853122472763062e-01 6.819613277912139893e-02 5.341632664203643799e-02 2.039534598588943481e-02 -3.320255875587463379e-01 -6.409430503845214844e-02 -3.671157658100128174e-01 -1.350550055503845215e-01 1.692761182785034180e-01 -3.431170582771301270e-01 2.654014229774475098e-01 1.264709830284118652e-01 -4.169190675020217896e-02 -1.438680291175842285e-01 -3.541463911533355713e-01
7.409520447254180908e-02 -5.635317414999008179e-03 -2.260293066501617432e-01 -3.105615079402923584e-01 2.879305928945541382e-02 -7.425904273986816406e-02 -2.599006295204162598e-01 -6.464581936597824097e-02 -2.023041248321533203e-01 -1.973232626914978027e-01 1.840490549802780151e-01 1.178592592477798462e-01 1.900802999734878540e-01 1.979235112667083740e-01 6.537688523530960083e-02 4.297608882188796997e-02 5.244817137718200684e-01 4.300725460052490234e-02 -2.551349252462387085e-02 -1.694303601980209351e-01 -1.947421282529830933e-01 -2.998051941394805908e-01 -1.125779673457145691e-01 2.526960521936416626e-02 -1.202052682638168335e-01 -1.218579560518264771e-01 -9.640489518642425537e-02 -8.900064975023269653e-02 1.158087179064750671e-01 -3.228341788053512573e-02 1.925645172595977783e-01 -1.198297217488288879e-01
1.545077264308929443e-01 -2.280723750591278076e-01 -1.888723373413085938e-01 -1.053136140108108521e-01 -1.873895227909088135e-01 3.657485544681549072e-01 -2.125372141599655151e-01 -2.611602246761322021e-01 4.333484452217817307e-03 6.945082545280456543e-02 -2.192919850349426270e-01 -1.786527186632156372e-01 -2.038572169840335846e-02 2.222703099250793457e-01 -1.797841638326644897e-01 9.262602031230926514e-02 3.268965780735015869e-01 -2.545625865459442139e-01 -7.274851948022842407e-02 -1.794468760490417480e-01 -1.361431479454040527e-01 1.012594066560268402e-02 -1.988920271396636963e-01 -8.031401783227920532e-02 -1.913389861583709717e-01 -9.916236251592636108e-02 -1.751480847597122192e-01 -1.971630938351154327e-02 2.381553500890731812e-01 3.589146211743354797e-02 9.795713424682617188e-02 2.448266185820102692e-02
-8.048543706536293030e-03 6.308244913816452026e-02 -1.144123747944831848e-01 -7.784023880958557129e-02 -4.852711036801338196e-02 1.583200395107269287e-01 -8.983357995748519897e-02 -2.875274047255516052e-02 2.724795043468475342e-02 -3.405354022979736328e-01 2.897071540355682373e-01 -2.354511022567749023e-01 1.413423418998718262e-01 -9.426467120647430420e-03 -2.275626361370086670e-01 2.626132071018218994e-01 2.387363165616989136e-01 -2.132289260625839233e-01 4.082330316305160522e-02 3.016630187630653381e-02 -1.608747392892837524e-01 -3.625820577144622803e-01 1.614192873239517212e-01 -2.295996397733688354e-01 4.748043045401573181e-02 1.120812073349952698e-01 6.730489432811737061e-02 -1.366297155618667603e-02 2.885772585868835449e-01 -9.138997644186019897e-02 2.431599795818328857e-01 -1.793116480112075806e-01
2.305315881967544556e-01 9.100992232561111450e-02 5.688014253973960876e-02 -7.138349860906600952e-02 -1.984942853450775146e-01 1.614098846912384033e-01 -1.383015811443328857e-01 -5.981564521789550781e-02 1.941927969455718994e-01 2.971279621124267578e-01 -4.563222825527191162e-02 -3.781492263078689575e-02 1.261599957942962646e-01 -6.669878214597702026e-02 -5.088360980153083801e-03 4.268604516983032227e-02 2.219005674123764038e-01 -1.858188956975936890e-01 -3.913628170266747475e-04 -1.339088939130306244e-02 1.260733697563409805e-02 -2.029776126146316528e-01 1.405338644981384277e-01 -3.180633783340454102e-01 -7.772706449031829834e-02 -2.759999632835388184e-01 -1.850554347038269043e-01 3.425491601228713989e-02 3.482783138751983643e-01 -2.890911102294921875e-01 1.885666549205780029e-01 -2.933866679668426514e-01
1.644680649042129517e-01 1.141443103551864624e-02 7.877573370933532715e-03 -1.282441616058349609e-01 6.862448155879974365e-02 -4.768161848187446594e-02 -1.847268640995025635e-01 -1.742608696222305298e-01 1.297702789306640625e-01 6.394667923450469971e-02 -1.197768673300743103e-01 -2.611757069826126099e-02 -4.275306165218353271e-01 5.962593853473663330e-02 -9.436997771263122559e-02 1.793408766388893127e-02 3.832291364669799805e-01 -6.286559253931045532e-02 -1.847487241029739380e-01 2.145264893770217896e-01 -2.203336451202630997e-03 -1.750502735376358032e-01 3.435089290142059326e-01 -2.385236322879791260e-01 9.854671359062194824e-02 1.030204296112060547e-01 -9.906461834907531738e-02 4.856665153056383133e-03 2.039707154035568237e-01 3.715598881244659424e-01 -1.726795732975006104e-02 -8.175397664308547974e-02
-1.349079757928848267e-01 3.778234869241714478e-02 -2.351041287183761597e-01 -2.054935991764068604e-01 3.038823977112770081e-02 -1.991238817572593689e-02 -1.988856047391891479e-01 -1.181874722242355347e-01 -1.031759083271026611e-01 -2.394577413797378540e-01 -5.936725530773401260e-03 5.803791340440511703e-03 -6.500314176082611084e-02 5.417006462812423706e-02 9.372455999255180359e-03 4.482552111148834229e-01 4.597848653793334961e-01 2.695359289646148682e-03 -5.980401486158370972e-02 -5.407553911209106445e-02 -2.155715227127075195e-01 -3.622441291809082031e-01 -1.210052147507667542e-01 -7.307193428277969360e-02 -1.324976887553930283e-02 -1.454076915979385376e-01 -2.218430042266845703e-01 -4.711034148931503296e-02 1.203707456588745117e-01 -2.390324883162975311e-02 1.822991371154785156e-01 1.231366991996765137e-01
1.338790357112884521e-02 3.896115720272064209e-02 -1.586235165596008301e-01 -1.434347126632928848e-02 -2.651088237762451172e-01 4.217166826128959656e-02 -2.291841059923171997e-01 1.131276637315750122e-01 8.198956400156021118e-02 -3.864171355962753296e-02 3.876478224992752075e-02 -3.274385035037994385e-01 -1.633512824773788452e-01 2.388092875480651855e-01 7.577934116125106812e-02 -2.349184080958366394e-02 4.685472846031188965e-01 2.011913806200027466e-01 1.416447665542364120e-02 2.482574805617332458e-02 9.717517346143722534e-02 -3.364278376102447510e-01 -1.012669429183006287e-01 -2.916831709444522858e-02 -1.106801182031631470e-01 1.181302685290575027e-02 -2.519402205944061279e-01 2.447271905839443207e-02 -3.143884539604187012e-01 -9.825375676155090332e-02 -1.711371392011642456e-01 -1.407162696123123169e-01
2.484777569770812988e-01 -8.932478725910186768e-03 -2.582405693829059601e-03 3.003725036978721619e-02 -7.916008681058883667e-02 2.717701494693756104e-01 -1.727451533079147339e-01 -1.812638789415359497e-01 2.098346650600433350e-01 6.032650917768478394e-02 -6.335757672786712646e-02 -1.079384386539459229e-01 -6.827563792467117310e-02 -8.678772300481796265e-02 -4.836286418139934540e-03 8.326613903045654297e-02 2.094144523143768311e-01 -8.138402551412582397e-02 -6.457828730344772339e-02 -3.516989946365356445e-01 1.461766362190246582e-01 -1.428728252649307251e-01 1.738799512386322021e-01 8.322041481733322144e-02 2.055314779281616211e-01 -2.161756902933120728e-01 -5.755169317126274109e-02 -2.260625362396240234e-01 3.153060972690582275e-01 -2.772443294525146484e-01 3.344632983207702637e-01 -1.521253287792205811e-01
5.814350396394729614e-02 2.637335062026977539e-01 2.943724691867828369e-01 -3.077805936336517334e-01 -1.651112884283065796e-01 -1.775674335658550262e-02 -2.018410339951515198e-02 7.250445336103439331e-02 -2.459128759801387787e-02 -3.443979471921920776e-02 -7.262550294399261475e-02 -2.151934802532196045e-01 6.372636556625366211e-02 1.223933845758438110e-01 1.199468076229095459e-01 -1.047382280230522156e-01 3.094115257263183594e-01 -5.308498628437519073e-03 -1.325417403131723404e-02 -2.805118262767791748e-01 -1.047440543770790100e-01 -2.613095939159393311e-01 1.691713780164718628e-01 -5.077377706766128540e-02 2.694155871868133545e-01 1.366689205169677734e-01 -9.173899888992309570e-02 -1.632886677980422974e-01 2.614904642105102539e-01 -2.871248424053192139e-01 -1.406596302986145020e-01 -1.806759387254714966e-01
2.268644981086254120e-02 -2.734405361115932465e-02 -9.479713439941406250e-02 1.711589284241199493e-02 -4.044843316078186035e-01 -4.643418826162815094e-03 -1.995490193367004395e-01 -2.320317178964614868e-01 2.298045307397842407e-01 4.031448364257812500e-01 -1.275480389595031738e-01 -4.345314949750900269e-02 -1.697113662958145142e-01 1.663502156734466553e-01 -1.483279168605804443e-01 -7.602054625749588013e-02 4.205578565597534180e-01 -3.476997837424278259e-02 -2.933466248214244843e-02 1.051086559891700745e-01 -9.609233587980270386e-02 -2.648332118988037109e-01 1.314905881881713867e-01 -2.387999296188354492e-01 1.159775033593177795e-01 -1.084445696324110031e-02 3.193767974153161049e-03 -3.676130250096321106e-02 1.458515077829360962e-01 1.503071635961532593e-01 1.084060370922088623e-01 -1.431052200496196747e-02
4.769632816314697266e-01 1.528063137084245682e-02 3.596945479512214661e-02 6.524954736232757568e-02 8.976984024047851562e-02 2.451642602682113647e-01 7.357797771692276001e-02 1.261011511087417603e-01 9.482425451278686523e-02 -1.483811438083648682e-01 6.313575804233551025e-02 -1.117032319307327271e-01 1.217673942446708679e-01 1.503742486238479614e-01 9.917712956666946411e-02 1.967132277786731720e-02 4.680821299552917480e-01 -2.784593217074871063e-02 1.774502843618392944e-01 -2.294714152812957764e-01 -1.382762193679809570e-02 -3.559307754039764404e-01 1.266666799783706665e-01 1.095762625336647034e-01 1.005396842956542969e-01 -6.686276197433471680e-02 -7.967694103717803955e-02 -2.500453265383839607e-03 1.770799010992050171e-01 -1.346966326236724854e-01 2.198555022478103638e-01 -6.621956825256347656e-02
-1.437879055738449097e-01 -1.823672354221343994e-01 -2.592941224575042725e-01 -8.938195556402206421e-02 -1.393936723470687866e-01 -1.754311472177505493e-02 -3.882225602865219116e-02 1.511492580175399780e-01 -3.624927485361695290e-03 9.291200898587703705e-03 -1.259891688823699951e-01 -1.303210854530334473e-01 -2.703031897544860840e-01 -2.313904613256454468e-01 3.229042887687683105e-01 -1.060851663351058960e-01 3.444418013095855713e-01 -1.655651330947875977e-01 -5.269861966371536255e-02 6.723704934120178223e-02 -1.749417930841445923e-02 -3.275648653507232666e-01 1.142360642552375793e-01 8.318204432725906372e-02 4.727554693818092346e-02 -1.188095957040786743e-01 -7.609180361032485962e-02 -1.563635617494583130e-01 3.136866986751556396e-01 -1.702703386545181274e-01 2.263761311769485474e-01 -2.133504152297973633e-01
1.569252908229827881e-01 1.028132066130638123e-01 3.722057640552520752e-01 -8.809550106525421143e-02 -1.873194426298141479e-01 1.493681520223617554e-01 -3.778299987316131592e-01 -3.236263990402221680e-02 -1.543669775128364563e-02 2.216424494981765747e-01 -5.640770494937896729e-02 -2.561610341072082520e-01 6.667918711900711060e-02 3.032240644097328186e-02 -7.469512522220611572e-02 1.874107569456100464e-01 9.968588501214981079e-02 -2.900367975234985352e-01 2.367984056472778320e-01 5.721125379204750061e-02 -2.507354915142059326e-01 -1.369114071130752563e-01 6.215708330273628235e-02 -5.485507100820541382e-02 1.311739981174468994e-01 -1.057983413338661194e-01 -5.244303494691848755e-02 6.686667446047067642e-03 4.075739085674285889e-01 -7.057914137840270996e-02 -3.457345813512802124e-02 -8.770938217639923096e-02
8.774667233228683472e-02 2.192195057868957520e-01 -1.299014985561370850e-01 -8.600597269833087921e-03 1.809938549995422363e-01 -1.165888085961341858e-01 -2.776498496532440186e-01 -5.504360049962997437e-02 1.889159232378005981e-01 -2.421431541442871094e-01 -1.912061870098114014e-01 6.821144372224807739e-02 9.829805046319961548e-02 3.025970160961151123e-01 -1.070785596966743469e-01 -1.990916579961776733e-01 4.696807861328125000e-01 -8.333034813404083252e-02 -1.929342281073331833e-03 -2.374520525336265564e-02 1.124178245663642883e-01 -2.080457359552383423e-01 6.205914914608001709e-02 -3.146279603242874146e-02 -2.323216646909713745e-01 1.291368752717971802e-01 -2.992661893367767334e-01 -1.179149746894836426e-01 1.551968306303024292e-01 2.609742432832717896e-02 -7.425498962402343750e-02 -1.403201818466186523e-01
9.358072280883789062e-02 -4.171379655599594116e-02 1.083097830414772034e-01 -1.664356291294097900e-01 -1.591552644968032837e-01 1.954220384359359741e-01 -3.752445876598358154e-01 8.285651355981826782e-02 7.593746483325958252e-02 2.678587436676025391e-01 1.514402776956558228e-01 -2.703709602355957031e-01 -7.807420194149017334e-02 -4.955533891916275024e-02 -8.277287334203720093e-02 2.462744861841201782e-01 1.873515248298645020e-01 3.791973367333412170e-02 -8.842427283525466919e-03 -1.667130440473556519e-01 5.098480358719825745e-02 -3.173792660236358643e-01 4.494740813970565796e-02 1.312839686870574951e-01 -5.562299489974975586e-02 2.176741510629653931e-01 -2.481455206871032715e-01 -3.313292860984802246e-01 1.722074300050735474e-01 1.388581693172454834e-01 -1.742342561483383179e-01 -3.395881131291389465e-02
-4.335262626409530640e-02 -2.424586266279220581e-01 -7.164053618907928467e-02 -1.866050809621810913e-01 2.352457791566848755e-01 1.067382097244262695e-01 -2.526847720146179199e-01 7.282694801688194275e-03 -7.792755495756864548e-03 -2.009355463087558746e-02 -2.094543725252151489e-01 -1.169895455241203308e-01 -1.866542100906372070e-01 7.245005667209625244e-02 -5.865823477506637573e-02 2.854170501232147217e-01 4.902321398258209229e-01 5.648633837699890137e-02 -3.307386487722396851e-02 -1.421010345220565796e-01 8.187165111303329468e-02 -2.450141124427318573e-02 -8.625442534685134888e-02 -2.211214303970336914e-01 -1.502119600772857666e-01 5.098629370331764221e-02 -3.792743682861328125e-01 -1.385592669248580933e-01 9.364570677280426025e-02 -1.752576231956481934e-01 -1.590955704450607300e-01 -6.542100757360458374e-02
8.621070533990859985e-03 1.876969076693058014e-02 2.610872313380241394e-02 -1.608093976974487305e-01 -1.259702891111373901e-01 7.677773386240005493e-02 1.439582183957099915e-02 -1.271676868200302124e-01 -5.648962035775184631e-02 -1.172294244170188904e-01 4.302934408187866211e-01 -1.284966766834259033e-01 8.593164384365081787e-02 2.208431512117385864e-01 1.118268817663192749e-01 3.682203590869903564e-01 3.365141451358795166e-01 -1.580852270126342773e-01 -2.005442231893539429e-01 -1.454032063484191895e-01 -1.967271417379379272e-01 -1.863370239734649658e-01 4.056808724999427795e-02 9.255359321832656860e-02 5.532346665859222412e-02 -1.076419502496719360e-01 -2.464151829481124878e-01 -2.598414383828639984e-02 1.763799041509628296e-01 4.513244330883026123e-02 3.457921445369720459e-01 -7.414719089865684509e-03
-8.190061151981353760e-02 -9.639465063810348511e-02 -1.787880212068557739e-01 -1.791414320468902588e-01 -1.225543841719627380e-01 1.130987703800201416e-01 -1.533084213733673096e-01 -1.024807468056678772e-01 -1.012814939022064209e-01 -2.899462878704071045e-01 2.969938814640045166e-01 -4.136981070041656494e-02 1.526652425527572632e-01 6.046286318451166153e-03 -7.475031167268753052e-02 3.135666549205780029e-01 4.948305785655975342e-01 6.719137728214263916e-02 2.591119706630706787e-02 -9.989695250988006592e-02 -2.935550510883331299e-01 -3.245235681533813477e-01 -1.186861097812652588e-02 6.278628855943679810e-02 1.283939331769943237e-01 1.309381518512964249e-02 -7.915593683719635010e-02 1.628589332103729248e-01 1.423639059066772461e-01 4.849003627896308899e-02 1.328981518745422363e-01 -3.614844754338264465e-02
2.208554744720458984e-02 5.683747678995132446e-02 -1.826129257678985596e-01 1.686128228902816772e-01 9.282106161117553711e-02 1.863292306661605835e-01 -1.463194489479064941e-01 -4.155564680695533752e-02 1.679164469242095947e-01 2.892618477344512939e-01 -1.799906194210052490e-01 -7.371971756219863892e-02 -2.147116065025329590e-01 1.035340353846549988e-01 1.015586927533149719e-01 1.157924812287092209e-02 2.857585847377777100e-01 1.708569079637527466e-01 -4.718193784356117249e-03 -4.013049900531768799e-01 4.014708101749420166e-02 -3.457452356815338135e-01 1.088863797485828400e-02 1.811928004026412964e-01 1.211689934134483337e-01 -9.167172014713287354e-02 -3.075199127197265625e-01 1.284278929233551025e-01 9.498499333858489990e-02 2.709337472915649414e-01 7.013648748397827148e-02 5.959893390536308289e-02
2.462195456027984619e-01 -1.283767968416213989e-01 2.247889526188373566e-02 -2.938371002674102783e-01 -1.410832256078720093e-01 -1.541481316089630127e-01 -2.421800792217254639e-01 -1.666758581995964050e-02 9.131659567356109619e-02 -5.482258740812540054e-03 -1.632393449544906616e-01 -1.561178863048553467e-01 1.128342971205711365e-01 9.927354007959365845e-02 1.257543712854385376e-01 6.961350888013839722e-02 4.100194275379180908e-01 -1.051904540508985519e-02 -1.544862538576126099e-01 -7.001411169767379761e-02 -4.077579081058502197e-02 -2.056753635406494141e-01 5.732647329568862915e-02 -2.605461776256561279e-01 1.302143279463052750e-02 -8.540162444114685059e-02 -9.322398109361529350e-04 1.908654421567916870e-01 1.365910321474075317e-01 3.637477755546569824e-02 -3.424491584300994873e-01 -3.708688318729400635e-01
2.416156418621540070e-02 -2.616002224385738373e-02 -1.535659581422805786e-01 -5.547961592674255371e-02 4.300644621253013611e-02 1.399222165346145630e-01 -3.021294176578521729e-01 2.191135734319686890e-01 1.675929576158523560e-01 -2.351393997669219971e-01 7.216102629899978638e-02 -2.013350427150726318e-01 5.540848523378372192e-02 3.768811821937561035e-01 -1.483209710568189621e-02 1.811856031417846680e-01 1.410052776336669922e-01 -7.503356039524078369e-02 -1.789801865816116333e-01 1.704302728176116943e-01 1.140670850872993469e-01 -3.885404467582702637e-01 -2.512777969241142273e-02 3.857405111193656921e-02 -2.454093694686889648e-01 9.250986576080322266e-02 -3.156313598155975342e-01 6.204624474048614502e-02 1.346823424100875854e-01 1.174653917551040649e-01 1.660254746675491333e-01 -1.400937139987945557e-01
-5.554050952196121216e-02 2.081292122602462769e-01 8.720041066408157349e-02 1.212081760168075562e-01 -7.731618732213973999e-02 -6.580661237239837646e-02 -4.858125373721122742e-02 3.192496597766876221e-01 -4.602114111185073853e-02 -4.762079194188117981e-02 -4.143016412854194641e-02 -1.643915623426437378e-01 9.976158291101455688e-02 -1.105578020215034485e-01 -1.358284950256347656e-01 2.334641516208648682e-01 3.130406141281127930e-01 9.434038773179054260e-03 -1.766844391822814941e-01 5.440910905599594116e-02 -1.201606988906860352e-01 -4.027561247348785400e-01 -4.613825585693120956e-03 -2.783009707927703857e-01 -3.654026240110397339e-02 -7.807435840368270874e-02 -3.078178167343139648e-01 -1.521916091442108154e-01 2.277104258537292480e-01 1.136505380272865295e-01 3.338479697704315186e-01 2.243909984827041626e-02
2.877273261547088623e-01 -4.181069880723953247e-02 -5.538709089159965515e-02 -2.682442367076873779e-01 -1.602676510810852051e-01 -9.197260439395904541e-02 -2.458538264036178589e-01 1.619204729795455933e-01 1.288134604692459106e-01 1.669144444167613983e-02 3.852138668298721313e-02 -1.518199294805526733e-01 -2.411952465772628784e-01 -5.491583049297332764e-02 -2.584376037120819092e-01 -1.033352594822645187e-02 3.275919258594512939e-01 -4.297468066215515137e-02 1.671706438064575195e-01 -1.445549428462982178e-01 7.336625456809997559e-02 -2.814504504203796387e-01 2.034748494625091553e-01 -4.604968801140785217e-02 -2.822425775229930878e-02 -1.842885613441467285e-01 -8.818914741277694702e-02 2.595135197043418884e-02 3.542886674404144287e-01 1.524229794740676880e-01 -2.167054265737533569e-01 -1.584095805883407593e-01
-6.482169777154922485e-02 2.125487476587295532e-02 2.813406288623809814e-01 -1.516417115926742554e-01 1.812069714069366455e-01 1.009959504008293152e-01 -1.186802759766578674e-01 -5.227962881326675415e-02 9.248867630958557129e-02 1.689016819000244141e-02 -9.744947403669357300e-02 -2.495139092206954956e-01 -1.743758320808410645e-01 1.193849891424179077e-01 -3.111835420131683350e-01 -2.200567424297332764e-01 3.567667007446289062e-01 -2.665079236030578613e-01 2.099176049232482910e-01 -4.227629676461219788e-02 -2.320711314678192139e-01 -1.434138268232345581e-01 9.285230934619903564e-02 3.502913936972618103e-02 4.657996073365211487e-02 -4.125818610191345215e-02 -1.794648766517639160e-01 -1.686872690916061401e-01 3.026890158653259277e-01 1.619583219289779663e-01 2.019912600517272949e-01 1.058775037527084351e-01
2.714164853096008301e-01 9.745813161134719849e-02 1.910127848386764526e-01 -7.618602365255355835e-02 -3.605657024309039116e-03 4.364657104015350342e-01 -9.713609516620635986e-02 -7.425069063901901245e-02 1.547056436538696289e-02 8.365154266357421875e-02 -4.725080728530883789e-02 -2.771758735179901123e-01 2.896336615085601807e-01 6.948852539062500000e-02 6.279794126749038696e-02 2.828712761402130127e-01 3.979150950908660889e-01 5.887207761406898499e-02 2.417966723442077637e-01 -5.873999372124671936e-02 -3.844135627150535583e-02 -1.735874861478805542e-01 1.269729137420654297e-01 -1.434907913208007812e-01 -1.188097968697547913e-01 -2.363679707050323486e-01 -9.922944009304046631e-03 -5.024639889597892761e-02 1.411315053701400757e-01 -3.509199619293212891e-02 4.221982136368751526e-02 -1.500923037528991699e-01
1.474386900663375854e-01 -1.666075885295867920e-01 -1.474644243717193604e-01 -6.347215175628662109e-02 -2.820741236209869385e-01 2.726162672042846680e-01 -5.720378085970878601e-02 -2.605597674846649170e-01 1.278941929340362549e-01 7.711490243673324585e-02 -2.487345933914184570e-01 -1.262809038162231445e-01 -2.162865363061428070e-02 2.323637157678604126e-01 -2.284927666187286377e-01 1.841715425252914429e-01 2.985058426856994629e-01 -2.581883072853088379e-01 -5.127660930156707764e-02 -1.881558299064636230e-01 4.443446546792984009e-02 -4.781371448189020157e-03 -2.106557339429855347e-01 -1.225883066654205322e-01 -1.793640553951263428e-01 -6.966783851385116577e-02 -3.047787845134735107e-01 5.994441732764244080e-02 2.302179932594299316e-01 4.855010658502578735e-02 -1.944564841687679291e-02 -1.205323562026023865e-01
1.806120127439498901e-01 8.683934807777404785e-02 -5.861796811223030090e-02 -5.953430011868476868e-02 -4.811288416385650635e-02 3.415265977382659912e-01 -1.343563795089721680e-01 7.527374476194381714e-02 -1.320762187242507935e-01 -8.309348486363887787e-03 -3.003094196319580078e-01 -1.943518817424774170e-01 3.019936941564083099e-02 1.878625601530075073e-01 -7.092388719320297241e-02 1.013528630137443542e-01 4.152575433254241943e-01 -1.421189010143280029e-01 -2.081459909677505493e-01 -1.367570012807846069e-01 -1.032957658171653748e-01 -2.234153300523757935e-01 2.448156289756298065e-02 -1.071050316095352173e-01 1.648071222007274628e-02 2.077876031398773193e-02 -1.969668827950954437e-02 2.998718321323394775e-01 4.440870834514498711e-04 2.245152443647384644e-01 -2.310765534639358521e-01 -3.017766475677490234e-01
1.388904172927141190e-03 3.101335465908050537e-01 6.575978547334671021e-02 -1.595242470502853394e-01 -2.273261733353137970e-02 1.067732945084571838e-01 -5.650295317173004150e-02 -1.919127404689788818e-01 2.723543532192707062e-02 -1.773551702499389648e-01 -5.738897621631622314e-02 -9.303346276283264160e-02 -1.514629274606704712e-01 1.594329923391342163e-01 2.383093982934951782e-01 -9.550266712903976440e-02 4.805727303028106689e-01 -6.830155849456787109e-02 3.869797289371490479e-02 -3.310391604900360107e-01 -1.037156209349632263e-01 -2.417050153017044067e-01 5.065350234508514404e-02 3.941258415579795837e-02 1.676542162895202637e-01 -4.341213405132293701e-02 -3.778744488954544067e-02 -2.444740086793899536e-01 2.834922373294830322e-01 -2.236485630273818970e-01 -1.225463226437568665e-01 -8.423785120248794556e-02
1.131224539130926132e-02 1.763219982385635376e-01 -2.153532356023788452e-01 9.333720803260803223e-02 -1.155581399798393250e-01 1.634890884160995483e-01 3.777483850717544556e-02 2.284692376852035522e-01 -1.210610270500183105e-01 -3.371027857065200806e-02 -1.735360771417617798e-01 -7.115682214498519897e-02 3.899709135293960571e-02 -2.727401442825794220e-02 -2.325420677661895752e-01 2.953906059265136719e-01 3.210696876049041748e-01 -6.559343636035919189e-02 -2.203362807631492615e-02 1.296488493680953979e-01 3.022258542478084564e-02 -2.502008378505706787e-01 -2.009230107069015503e-01 -2.162725627422332764e-01 1.076333373785018921e-01 -2.760567963123321533e-01 -3.091790080070495605e-01 -2.462611496448516846e-01 2.618941366672515869e-01 -1.267558312974870205e-03 1.892795860767364502e-01 -4.042736813426017761e-02
1.134475544095039368e-01 -2.798954248428344727e-01 -1.265606284141540527e-01 -1.351640075445175171e-01 -3.083350658416748047e-01 2.819952070713043213e-01 -4.040195792913436890e-02 -2.527514994144439697e-01 5.502880737185478210e-02 8.715961873531341553e-02 -2.319335490465164185e-01 -1.709661781787872314e-01 -4.955598711967468262e-02 3.003957495093345642e-02 -2.492833882570266724e-01 9.260909259319305420e-02 3.556480109691619873e-01 -2.395903021097183228e-01 -4.369304701685905457e-02 -1.044531017541885376e-01 -1.334767043590545654e-01 -2.070829505100846291e-03 -8.015795052051544189e-02 -2.311823517084121704e-01 -1.845925003290176392e-01 6.268794834613800049e-02 -3.249462544918060303e-01 7.404625415802001953e-02 1.442885994911193848e-01 2.831301465630531311e-02 5.283687636256217957e-02 -1.370407193899154663e-01
2.775037586688995361e-01 2.374152839183807373e-02 -1.969227641820907593e-01 -1.272514909505844116e-01 -1.198923587799072266e-01 1.661516726016998291e-02 -2.769164973869919777e-03 -1.882515549659729004e-01 -2.922154776751995087e-02 1.322232335805892944e-01 -1.099001094698905945e-01 3.997047245502471924e-02 -1.323307603597640991e-01 5.791362747550010681e-02 -7.424788922071456909e-02 -5.637152493000030518e-02 5.152813196182250977e-01 2.026676200330257416e-02 -1.461498904973268509e-02 3.110032975673675537e-01 2.804007008671760559e-02 -8.318239450454711914e-02 1.487572025507688522e-02 -7.812086492776870728e-02 -3.019869094714522362e-03 -1.445356905460357666e-01 -3.600455820560455322e-01 -6.201124563813209534e-02 2.556530237197875977e-01 3.556624054908752441e-01 -1.208607032895088196e-01 1.343876868486404419e-01
1.758344620466232300e-01 9.962771087884902954e-02 -1.093079745769500732e-01 -1.982601881027221680e-01 -8.804476261138916016e-02 1.756382435560226440e-01 -2.023212015628814697e-01 6.916948407888412476e-02 1.522357016801834106e-01 -7.232598215341567993e-02 1.892587095499038696e-01 -8.173619955778121948e-02 1.194614842534065247e-01 -2.060532867908477783e-01 1.680374331772327423e-02 9.843782335519790649e-02 4.459977149963378906e-01 -4.075920209288597107e-02 -1.157320141792297363e-01 -1.554613858461380005e-01 9.084096178412437439e-03 -2.071664333343505859e-01 1.057856306433677673e-01 1.549581289291381836e-01 3.290595486760139465e-03 8.716994524002075195e-02 -1.880126148462295532e-01 -3.562170267105102539e-01 4.641158506274223328e-02 -2.120787203311920166e-01 3.901470303535461426e-01 2.095803432166576385e-02
4.361071437597274780e-02 1.383991837501525879e-01 -2.031152099370956421e-01 -3.803161671385169029e-03 -6.233097985386848450e-02 8.600187301635742188e-02 -2.374127507209777832e-01 -1.618607491254806519e-01 -9.731001220643520355e-03 -2.797328531742095947e-01 1.241482049226760864e-01 3.879968822002410889e-02 -9.423304349184036255e-02 -9.112133085727691650e-02 -2.538209557533264160e-01 4.135178402066230774e-02 2.756063938140869141e-01 -3.285349309444427490e-01 -5.751647427678108215e-02 -1.492458432912826538e-01 1.508635729551315308e-01 -3.503775894641876221e-01 9.184613078832626343e-02 -2.592480778694152832e-01 2.322301715612411499e-01 -2.231242321431636810e-02 -1.828286200761795044e-01 -6.288060545921325684e-02 2.928646802902221680e-01 -1.854670643806457520e-01 1.461296528577804565e-01 3.564145788550376892e-02
1.572427600622177124e-01 7.933638989925384521e-02 -1.859516799449920654e-01 -1.187322214245796204e-01 3.745630756020545959e-02 7.722722738981246948e-02 -8.824347704648971558e-02 -3.028773516416549683e-02 2.153504639863967896e-01 3.526618331670761108e-02 2.927342057228088379e-01 -4.466293752193450928e-01 -6.987994909286499023e-02 1.330187320709228516e-01 3.042945638298988342e-02 8.161717653274536133e-02 1.438897252082824707e-01 -2.988994820043444633e-03 9.479872882366180420e-02 -1.832669042050838470e-02 -2.086583822965621948e-01 -4.994343221187591553e-01 -9.996607154607772827e-02 1.738294363021850586e-01 3.423058614134788513e-02 1.599869132041931152e-01 -3.380745649337768555e-01 9.327521175146102905e-02 5.448792129755020142e-02 9.185183793306350708e-02 -9.600428491830825806e-02 -8.760906010866165161e-02
4.409581422805786133e-01 2.457634918391704559e-02 -6.361031532287597656e-02 9.782077372074127197e-02 9.284970909357070923e-02 2.735414206981658936e-01 -1.433063894510269165e-01 1.008140668272972107e-01 3.985687792301177979e-01 1.773508340120315552e-01 -2.058441378176212311e-02 1.503158360719680786e-01 3.856251761317253113e-02 5.049105361104011536e-02 9.176906198263168335e-03 4.329517111182212830e-02 4.259790182113647461e-01 -1.084027364850044250e-01 -9.701913595199584961e-02 -1.761225312948226929e-01 -6.264982372522354126e-02 -3.356303572654724121e-01 6.285598874092102051e-02 -4.690115898847579956e-02 2.237111702561378479e-02 -2.164763957262039185e-02 -3.374347090721130371e-02 1.366637349128723145e-01 9.989967197179794312e-02 -1.925837546586990356e-01 1.705767065286636353e-01 -6.747239083051681519e-02
1.693475842475891113e-01 2.114613950252532959e-01 -6.610333174467086792e-02 3.549847006797790527e-02 -1.590176671743392944e-01 -2.137673348188400269e-01 -1.407962441444396973e-01 -1.433772891759872437e-01 1.392740458250045776e-01 5.182136595249176025e-02 2.323298901319503784e-01 -5.016318559646606445e-01 -1.337466984987258911e-01 7.285925745964050293e-02 -8.910722285509109497e-02 -9.205839782953262329e-02 1.725826412439346313e-01 -8.682689070701599121e-02 -8.551085367798805237e-03 7.738590240478515625e-02 -1.242855489253997803e-01 -3.741765916347503662e-01 -1.207906082272529602e-01 1.902614021673798561e-03 -1.001927331089973450e-01 1.347390562295913696e-01 -3.733566701412200928e-01 -1.423865184187889099e-02 1.794418394565582275e-01 5.067912489175796509e-02 -1.396395713090896606e-01 -8.254379779100418091e-02
-2.931327372789382935e-02 -8.450005203485488892e-03 1.365145146846771240e-01 -1.991421729326248169e-01 4.254693910479545593e-02 -2.776023745536804199e-01 -1.368102729320526123e-01 2.316780239343643188e-01 1.140973195433616638e-01 -1.151116341352462769e-01 1.212148517370223999e-01 -6.049303710460662842e-02 -3.642340302467346191e-01 2.808669805526733398e-01 -1.647959798574447632e-01 -2.649545203894376755e-04 4.338842034339904785e-01 6.171046197414398193e-02 5.422379076480865479e-02 -3.481769934296607971e-02 -1.603084504604339600e-01 -9.625923633575439453e-02 7.162879407405853271e-02 -5.732410028576850891e-02 1.556354761123657227e-01 -2.066525369882583618e-01 -1.174041107296943665e-01 1.304298192262649536e-01 2.336727082729339600e-01 2.267002314329147339e-01 1.701967120170593262e-01 -1.841057389974594116e-01
1.366853266954421997e-01 1.488581020385026932e-02 7.584332674741744995e-02 -2.502021193504333496e-01 5.944526940584182739e-02 2.369265258312225342e-02 6.329362839460372925e-02 1.906399577856063843e-01 4.210037738084793091e-02 2.527442015707492828e-02 1.124405711889266968e-01 -1.822926700115203857e-01 9.749495238065719604e-02 8.132361620664596558e-02 -2.434327602386474609e-01 1.305570006370544434e-01 5.622887611389160156e-01 -2.364834994077682495e-01 1.189722642302513123e-01 2.426005601882934570e-01 -2.831178903579711914e-01 -1.450194120407104492e-01 2.522550337016582489e-02 5.685075372457504272e-02 1.056752577424049377e-01 8.919289708137512207e-02 -2.207014113664627075e-01 -1.154446322470903397e-02 2.500019967555999756e-01 -2.597192861139774323e-02 -1.884330213069915771e-01 1.038481518626213074e-01
1.310896873474121094e-02 1.471366882324218750e-01 8.422801643610000610e-02 9.360730648040771484e-02 -3.115275800228118896e-01 2.348601073026657104e-01 -2.569223046302795410e-01 1.730501800775527954e-01 -1.357902586460113525e-01 1.671560555696487427e-01 1.299766153097152710e-01 -3.002094030380249023e-01 8.182298392057418823e-03 -4.556743055582046509e-02 -9.632127359509468079e-03 -1.079779267311096191e-01 3.600797057151794434e-01 5.102654173970222473e-02 -2.293188571929931641e-01 5.553964897990226746e-02 -9.388262778520584106e-02 -3.568838238716125488e-01 1.547414660453796387e-01 -1.183508113026618958e-01 -2.295964658260345459e-01 1.049390658736228943e-01 -2.386455684900283813e-01 6.795754283666610718e-02 1.156161203980445862e-01 3.690914437174797058e-02 1.616323590278625488e-01 1.365548521280288696e-01
4.848864674568176270e-02 1.976076811552047729e-01 -1.279243230819702148e-01 -1.521001905202865601e-01 -2.549101784825325012e-02 1.982304304838180542e-01 -1.026661470532417297e-01 1.259862035512924194e-01 2.879677116870880127e-01 -1.773926019668579102e-01 -1.344940513372421265e-01 1.213964447379112244e-01 -2.591015696525573730e-01 -1.978929489850997925e-01 -5.940496176481246948e-02 2.719376236200332642e-02 2.976144254207611084e-01 -1.727849841117858887e-01 -2.094472497701644897e-01 -9.718994051218032837e-02 -1.813441663980484009e-01 -1.027433350682258606e-01 2.553874254226684570e-01 3.374700620770454407e-02 2.078216224908828735e-01 -1.582175493240356445e-01 -1.576314680278301239e-02 1.616399176418781281e-02 3.832386136054992676e-01 -1.628957241773605347e-01 -4.736177623271942139e-02 -2.627374827861785889e-01
3.047022819519042969e-01 -1.261891126632690430e-01 -2.062599807977676392e-01 -1.817873716354370117e-01 5.820663273334503174e-02 -3.853405639529228210e-02 -1.633222699165344238e-01 -1.717487126588821411e-01 -1.216676309704780579e-01 1.008405685424804688e-01 -1.405651420354843140e-01 -4.421573877334594727e-01 -2.278598845005035400e-01 1.220972277224063873e-02 -2.146841287612915039e-01 6.743873655796051025e-02 2.097617089748382568e-01 -1.708481311798095703e-01 5.630574189126491547e-03 1.001964211463928223e-01 -1.671729087829589844e-01 -9.922682493925094604e-02 1.703728549182415009e-02 -1.693432182073593140e-01 1.800442337989807129e-01 -3.330909088253974915e-02 -2.697858214378356934e-01 2.661520838737487793e-01 1.304042488336563110e-01 -8.234866708517074585e-02 -1.041782498359680176e-01 -2.232751846313476562e-01
3.933256864547729492e-01 1.432460397481918335e-01 9.103618562221527100e-02 -3.742167726159095764e-02 3.431530669331550598e-02 2.012237459421157837e-01 1.035002842545509338e-01 4.401570931077003479e-02 8.670878410339355469e-02 -5.593807250261306763e-02 -8.167839795351028442e-02 4.186102747917175293e-02 1.234539523720741272e-01 9.021310508251190186e-02 -7.032769732177257538e-03 -9.687677025794982910e-03 4.629888534545898438e-01 7.472008466720581055e-02 3.009656667709350586e-01 -1.800290346145629883e-01 -1.124669015407562256e-01 -1.694686216069385409e-04 -3.276965394616127014e-02 -1.368787139654159546e-01 4.360835626721382141e-02 -2.002167701721191406e-01 -4.137653410434722900e-01 4.909211024641990662e-02 2.537702620029449463e-01 -1.905514001846313477e-01 8.876512199640274048e-02 -1.363669633865356445e-01
1.257960498332977295e-01 -1.909754127264022827e-01 -1.473504155874252319e-01 -1.115718856453895569e-01 -2.737068235874176025e-01 3.391953706741333008e-01 -3.125456348061561584e-02 -2.013147473335266113e-01 -1.787373609840869904e-02 1.085955947637557983e-01 -7.660321146249771118e-02 -4.140207543969154358e-02 1.441534236073493958e-02 2.211551368236541748e-01 -1.968502402305603027e-01 7.676496356725692749e-02 4.639153480529785156e-01 -1.502764374017715454e-01 -1.235067918896675110e-01 -1.492167115211486816e-01 -5.929283797740936279e-02 -1.752999238669872284e-02 -1.618156880140304565e-01 -1.115129142999649048e-01 -1.300938278436660767e-01 -5.029344931244850159e-02 -4.386091232299804688e-01 -3.862626617774367332e-03 1.390771269798278809e-01 9.411108493804931641e-02 -2.434891276061534882e-02 1.010627746582031250e-01
-9.759894013404846191e-02 -7.062748819589614868e-02 -8.335781842470169067e-02 -1.094440296292304993e-01 -8.382721245288848877e-02 5.572967976331710815e-02 -2.513064146041870117e-01 1.086491048336029053e-01 9.811424463987350464e-02 -3.412819281220436096e-02 -4.538144171237945557e-02 -2.414684444665908813e-01 7.338471710681915283e-02 1.414360664784908295e-02 3.753306716680526733e-02 -1.667180508375167847e-01 3.361468017101287842e-01 -5.654718354344367981e-02 -8.268431574106216431e-02 -1.314003169536590576e-01 -9.145988523960113525e-02 -1.863416433334350586e-01 -1.171849071979522705e-01 -2.727527022361755371e-01 -4.095690250396728516e-01 2.261703163385391235e-01 -2.891514003276824951e-01 2.891681194305419922e-01 2.349319159984588623e-01 -1.327417045831680298e-01 2.118016332387924194e-01 1.454109512269496918e-02
2.457591444253921509e-01 -2.044144086539745331e-02 -2.568702995777130127e-01 -1.973681151866912842e-01 2.123658731579780579e-02 1.813484132289886475e-01 -2.620686590671539307e-01 7.107538729906082153e-02 1.505433917045593262e-01 -1.450464278459548950e-01 -3.833160921931266785e-02 -2.399197071790695190e-01 -1.241348534822463989e-01 3.785471245646476746e-02 2.488000988960266113e-01 3.714314997196197510e-01 1.435574591159820557e-01 9.563409723341464996e-03 -1.144927367568016052e-01 -5.509703606367111206e-02 -5.106958001852035522e-02 -4.308007955551147461e-01 1.169942468404769897e-01 3.053459525108337402e-01 1.595988273620605469e-01 -7.397036999464035034e-02 -7.402320206165313721e-02 -7.318315654993057251e-02 1.606654375791549683e-02 1.163605153560638428e-01 1.105291843414306641e-01 -8.933816105127334595e-02
2.246360033750534058e-01 1.905878633260726929e-01 -2.452045977115631104e-01 -1.721070855855941772e-01 -6.397318094968795776e-02 -8.096577972173690796e-02 -5.422522425651550293e-01 3.160006999969482422e-01 -3.426770493388175964e-02 5.051130056381225586e-02 9.291813522577285767e-02 -1.197716295719146729e-01 -1.346017420291900635e-01 -7.625076919794082642e-02 -1.926464959979057312e-02 1.827210769988596439e-03 2.477150112390518188e-01 -1.588598787784576416e-01 5.185092985630035400e-02 -1.789928972721099854e-01 -2.327009476721286774e-02 -1.020620018243789673e-01 1.107377707958221436e-01 9.284296631813049316e-02 2.035996764898300171e-01 -1.461500395089387894e-02 -1.429827660322189331e-01 2.502063848078250885e-02 3.568257689476013184e-01 7.711660582572221756e-03 -8.928650617599487305e-02 -1.290585547685623169e-01
-5.938390269875526428e-02 4.118450731039047241e-02 8.305786177515983582e-03 -8.640959113836288452e-02 -2.666033804416656494e-01 2.214628607034683228e-01 -3.455430269241333008e-01 1.667399555444717407e-01 -2.947776578366756439e-02 1.771163381636142731e-02 1.666220426559448242e-01 -2.740261852741241455e-01 4.871873557567596436e-02 1.548634171485900879e-01 -3.917020931839942932e-02 -6.702241301536560059e-02 3.665786981582641602e-01 5.426483228802680969e-02 -3.340488970279693604e-01 -2.029258944094181061e-02 -8.495631814002990723e-02 -3.191946744918823242e-01 1.791440397500991821e-01 -1.730670630931854248e-01 -1.701336055994033813e-01 -6.860966980457305908e-02 -4.855343326926231384e-02 2.916309237480163574e-02 7.570149749517440796e-02 2.181336879730224609e-01 8.685284852981567383e-02 2.555546760559082031e-01
3.074261844158172607e-01 -1.315090507268905640e-01 -3.923023492097854614e-02 -3.791622072458267212e-02 -2.222990691661834717e-01 -3.883725404739379883e-02 -1.836103945970535278e-01 2.468223422765731812e-01 -3.283387124538421631e-01 -1.727386713027954102e-01 -1.664552241563796997e-01 -1.119926944375038147e-01 -1.520100086927413940e-01 3.114815950393676758e-01 -9.434060752391815186e-02 -2.542611658573150635e-01 3.661693036556243896e-01 1.889481395483016968e-02 1.405831128358840942e-01 -5.598349124193191528e-02 -9.739094972610473633e-02 -1.842850148677825928e-01 -3.687633946537971497e-02 8.938074111938476562e-03 3.267845511436462402e-02 -1.796732246875762939e-01 -1.842708736658096313e-01 -1.412935405969619751e-01 2.639017403125762939e-01 1.160750258713960648e-02 5.083910375833511353e-02 -7.895098626613616943e-02
1.770368516445159912e-01 -1.525288373231887817e-01 -1.167650148272514343e-02 -2.679731547832489014e-01 9.607967734336853027e-02 -1.722217500209808350e-01 -2.497454136610031128e-01 6.689140945672988892e-02 -3.990981355309486389e-02 6.336873024702072144e-02 -2.604301273822784424e-01 -1.949889063835144043e-01 1.291912794113159180e-01 4.328173398971557617e-02 9.403071552515029907e-02 1.918847300112247467e-02 4.587523937225341797e-01 -1.086370944976806641e-01 -9.012570232152938843e-02 -4.736394435167312622e-02 5.728922411799430847e-02 -2.519508898258209229e-01 2.162284106016159058e-01 -2.144392728805541992e-01 -3.317027539014816284e-02 -1.044336780905723572e-01 -1.705799438059329987e-02 1.545940786600112915e-01 1.305249780416488647e-01 -7.613317575305700302e-03 -2.503270208835601807e-01 -3.469927906990051270e-01
3.954999521374702454e-02 5.889727547764778137e-02 -8.434996008872985840e-02 -2.963091135025024414e-01 -3.889238834381103516e-02 -1.851276159286499023e-01 -2.547084093093872070e-01 2.194296009838581085e-02 -2.791556157171726227e-02 -2.257918864488601685e-01 -4.199371933937072754e-01 -2.363904565572738647e-01 -1.427886933088302612e-01 2.346597611904144287e-01 2.436285465955734253e-02 1.524778604507446289e-01 4.358404278755187988e-01 2.829020842909812927e-02 -2.354328520596027374e-02 6.058046594262123108e-02 1.470713783055543900e-02 -1.297447532415390015e-01 8.351693302392959595e-02 -7.380408793687820435e-02 1.154714450240135193e-02 -1.193623915314674377e-01 -7.549795508384704590e-02 1.132251173257827759e-01 3.083691298961639404e-01 -7.912132143974304199e-02 -2.159173935651779175e-01 -1.014784649014472961e-01
-1.718166470527648926e-01 -1.378347128629684448e-01 -4.110753163695335388e-02 -1.973935365676879883e-01 1.214955821633338928e-01 1.888021379709243774e-01 -1.023497134447097778e-01 2.242359705269336700e-02 3.678610175848007202e-02 -7.783287204802036285e-03 -3.338050842285156250e-01 -3.538812994956970215e-01 2.174198180437088013e-01 9.263490140438079834e-02 1.059776097536087036e-01 2.532767951488494873e-01 3.671796023845672607e-01 1.110295997932553291e-03 1.412375122308731079e-01 -8.530938625335693359e-02 4.406771436333656311e-02 -1.466471850872039795e-01 -2.449923381209373474e-02 -1.401610672473907471e-01 -9.599489718675613403e-02 -5.374497175216674805e-02 -3.414836823940277100e-01 2.570721507072448730e-01 2.080043852329254150e-01 1.894452273845672607e-01 -1.998391188681125641e-02 -6.352794822305440903e-03
3.407067954540252686e-01 1.285570263862609863e-01 -1.455858200788497925e-01 -2.078862041234970093e-01 1.101883426308631897e-01 -5.477091297507286072e-02 -1.428819745779037476e-01 1.018863078206777573e-02 5.146646872162818909e-02 -2.348992973566055298e-02 -2.095689475536346436e-01 -4.797706305980682373e-01 -4.084054380655288696e-02 1.295076459646224976e-01 -3.978565335273742676e-02 2.298996001482009888e-01 1.851026713848114014e-01 -1.261878311634063721e-01 -1.118599474430084229e-01 5.153909698128700256e-02 -1.246126666665077209e-01 -2.561484090983867645e-02 -4.144711419939994812e-02 -9.474358707666397095e-02 1.830931305885314941e-01 6.325750797986984253e-02 -4.270675182342529297e-01 -5.447788164019584656e-02 1.073901280760765076e-01 -2.554397843778133392e-02 -1.993083804845809937e-01 -2.238776385784149170e-01
2.489347606897354126e-01 1.815996915102005005e-01 7.357281446456909180e-02 3.266297653317451477e-02 1.656517386436462402e-01 3.067148029804229736e-01 -1.293252706527709961e-01 -1.624355912208557129e-01 -4.786975309252738953e-02 -1.774842590093612671e-01 9.273337572813034058e-02 9.104146808385848999e-02 3.466788306832313538e-02 2.076981663703918457e-01 2.009324282407760620e-01 -1.647601723670959473e-01 4.618877470493316650e-01 -2.284489013254642487e-02 1.067779585719108582e-01 -1.415287256240844727e-01 -1.169800609350204468e-01 -2.331785559654235840e-01 -2.151292003691196442e-02 -1.729370467364788055e-02 -2.447518333792686462e-02 3.181141614913940430e-02 -2.639921903610229492e-01 -3.158508241176605225e-01 2.441433668136596680e-01 -2.141425944864749908e-02 -1.766287349164485931e-02 -1.607927531003952026e-01
1.805143356323242188e-01 -1.157880350947380066e-01 -1.986645013093948364e-01 -1.771229654550552368e-01 -4.165484383702278137e-02 -3.940453752875328064e-03 1.461509764194488525e-01 5.385900661349296570e-02 1.476666480302810669e-01 -1.077643502503633499e-02 -6.779067218303680420e-02 -1.723325848579406738e-01 -1.539054661989212036e-01 8.455504477024078369e-02 1.925081461668014526e-01 4.731201753020286560e-02 1.600442826747894287e-01 -4.331389814615249634e-02 -4.521530866622924805e-01 1.232313439249992371e-01 9.430263936519622803e-02 -7.470684498548507690e-02 1.248277574777603149e-01 1.679036319255828857e-01 8.362196385860443115e-02 -5.219504609704017639e-02 -3.937168419361114502e-01 -1.434433311223983765e-01 3.113254308700561523e-01 -1.328784525394439697e-01 1.205343157052993774e-01 -3.332042694091796875e-01
6.345459073781967163e-02 -1.056454703211784363e-01 -1.939754933118820190e-01 3.629665076732635498e-02 2.297088056802749634e-01 5.462275072932243347e-02 -5.197397992014884949e-02 5.465109273791313171e-02 1.616953611373901367e-01 4.171033576130867004e-02 -5.576780997216701508e-03 -2.401303201913833618e-01 1.744075268507003784e-01 1.607076972723007202e-01 -1.317287385463714600e-01 1.494858562946319580e-01 3.320685029029846191e-01 7.008851319551467896e-02 1.946093440055847168e-01 -1.772620081901550293e-01 -1.020427197217941284e-01 -3.780273199081420898e-01 4.221334457397460938e-01 -6.234347075223922729e-02 1.375795155763626099e-01 -4.684193804860115051e-02 -1.621591746807098389e-01 -1.106748208403587341e-01 9.813134372234344482e-02 -1.796109080314636230e-01 2.854031026363372803e-01 -4.445561673492193222e-03
1.052647456526756287e-01 8.785011619329452515e-02 6.934461742639541626e-02 1.094168797135353088e-01 -3.257185220718383789e-02 -1.500550955533981323e-01 -2.952102720737457275e-01 1.584852635860443115e-01 1.292600855231285095e-02 -3.146333098411560059e-01 -5.795638635754585266e-02 -3.403534740209579468e-02 7.718793582171201706e-03 3.791650831699371338e-01 -1.817790120840072632e-01 -2.710571140050888062e-02 4.750182628631591797e-01 -1.822410672903060913e-01 -2.634519040584564209e-01 -1.022435072809457779e-02 -6.253453344106674194e-02 2.944384701550006866e-02 2.385201454162597656e-01 8.076559752225875854e-02 -2.626470755785703659e-03 -1.796176880598068237e-01 -1.219007521867752075e-01 -9.540698491036891937e-03 2.833413481712341309e-01 -4.802734404802322388e-02 -9.083474427461624146e-02 -1.125876605510711670e-01
3.520046770572662354e-01 3.403139710426330566e-01 -5.674558505415916443e-02 1.911511570215225220e-01 2.922931453213095665e-03 8.845099061727523804e-02 9.986453689634799957e-03 -1.250513345003128052e-01 1.010109335184097290e-01 -1.301101446151733398e-01 -1.362438686192035675e-02 7.214994728565216064e-02 -5.108426790684461594e-03 1.927898228168487549e-01 -3.494584560394287109e-02 -3.122983314096927643e-02 4.459184706211090088e-01 3.426900133490562439e-02 7.413592189550399780e-02 -1.701490134000778198e-01 -1.363485008478164673e-01 -1.865763366222381592e-01 -1.277597397565841675e-01 8.716311305761337280e-03 2.075921297073364258e-01 1.981868408620357513e-02 -4.221266210079193115e-01 -1.775527000427246094e-01 2.801354974508285522e-02 -5.186205357313156128e-02 1.006126254796981812e-01 -2.323185503482818604e-01
6.563222408294677734e-02 1.833100430667400360e-02 8.085849136114120483e-02 7.451703399419784546e-02 -3.804538547992706299e-01 -9.946110099554061890e-02 -8.376669883728027344e-02 -1.221198737621307373e-01 3.870539367198944092e-01 2.827934324741363525e-01 -1.016861498355865479e-01 6.208943668752908707e-04 -4.053896665573120117e-02 -5.462654680013656616e-02 -6.573473662137985229e-02 -4.899311810731887817e-02 3.077567815780639648e-01 -2.122489213943481445e-01 -3.162120580673217773e-01 -1.243918612599372864e-01 -9.568243473768234253e-02 5.918706301599740982e-04 -1.102732643485069275e-01 -8.074236661195755005e-02 1.179550737142562866e-01 9.743228554725646973e-02 -1.986540108919143677e-01 5.884098634123802185e-02 2.430293858051300049e-01 -1.174135655164718628e-01 2.830599546432495117e-01 -2.299103140830993652e-01
1.799180358648300171e-01 -3.873576223850250244e-02 5.905684456229209900e-02 -1.424910575151443481e-01 -4.487191513180732727e-02 2.461372762918472290e-01 -1.004338115453720093e-01 -1.705638915300369263e-01 3.073697686195373535e-01 3.412882089614868164e-01 -1.266082078218460083e-01 2.778619155287742615e-02 9.839288890361785889e-02 6.168041005730628967e-02 8.330388367176055908e-02 -4.775376245379447937e-02 4.415645897388458252e-01 -6.396030634641647339e-02 5.566108226776123047e-02 -1.010088622570037842e-01 7.406195998191833496e-02 -3.875452578067779541e-01 2.583912611007690430e-01 -9.710275381803512573e-02 8.363154716789722443e-03 5.973104014992713928e-02 -8.173061162233352661e-02 -1.010847464203834534e-02 1.309064030647277832e-01 -2.612197101116180420e-01 2.199611961841583252e-01 -4.102204367518424988e-02
1.639873683452606201e-01 -5.727578699588775635e-02 -8.522841334342956543e-02 -6.790072470903396606e-02 2.191307097673416138e-01 2.432051301002502441e-01 -6.806122511625289917e-02 7.374768704175949097e-02 2.557003796100616455e-01 -5.940891429781913757e-02 -3.008118830621242523e-03 -1.290976405143737793e-01 2.892344594001770020e-01 1.321748197078704834e-01 1.980891376733779907e-01 2.742430381476879120e-02 3.646561205387115479e-01 -1.123553663492202759e-01 2.152713537216186523e-01 -5.594554916024208069e-02 -1.062553524971008301e-01 -4.210281968116760254e-01 2.725876569747924805e-01 -4.398778453469276428e-02 3.031642118003219366e-04 -2.040494382381439209e-01 -1.640090346336364746e-01 -1.008752509951591492e-01 8.388048410415649414e-02 -1.034284755587577820e-01 2.275797277688980103e-01 -7.687307894229888916e-02
-3.788547217845916748e-02 1.328378617763519287e-01 -1.575894057750701904e-01 2.140529081225395203e-02 -9.314352273941040039e-02 3.826105892658233643e-01 -3.134038746356964111e-01 1.817575395107269287e-01 2.554296255111694336e-01 -2.271060049533843994e-01 1.652656123042106628e-02 -2.098367959260940552e-01 -2.386749535799026489e-01 1.351179033517837524e-01 1.688112318515777588e-01 7.007871568202972412e-02 1.081271991133689880e-01 -1.550607234239578247e-01 -1.342045813798904419e-01 -3.336545778438448906e-03 -2.490376494824886322e-02 -2.890515327453613281e-01 2.334215044975280762e-01 4.643295332789421082e-02 -1.616715192794799805e-01 1.803028136491775513e-01 -1.252843886613845825e-01 1.401775628328323364e-01 1.369931641966104507e-02 7.797098159790039062e-02 1.581960916519165039e-01 -2.822924852371215820e-01
-2.610523486509919167e-03 -1.281940098851919174e-02 -1.841857433319091797e-01 -2.204024046659469604e-02 -7.069240510463714600e-02 1.446988731622695923e-01 -1.161536425352096558e-01 1.015499904751777649e-01 -5.892608687281608582e-02 2.068177312612533569e-01 -2.761516869068145752e-01 -2.807794697582721710e-02 -1.226024478673934937e-01 2.519996650516986847e-02 3.367167115211486816e-01 1.918365508317947388e-01 3.178032338619232178e-01 -2.909641899168491364e-02 -5.876403674483299255e-02 -3.269968926906585693e-01 -1.316486746072769165e-01 -1.786894500255584717e-01 3.687153458595275879e-01 8.984858542680740356e-02 -5.992105975747108459e-02 7.701109349727630615e-02 -9.859219938516616821e-02 -1.136043444275856018e-01 3.196435570716857910e-01 2.083519399166107178e-01 -4.131577908992767334e-03 -2.080423831939697266e-01
7.485891878604888916e-02 -8.120266348123550415e-02 1.939264833927154541e-01 3.186526894569396973e-02 1.481698304414749146e-01 4.499295726418495178e-02 -1.842712014913558960e-01 -2.365041524171829224e-01 -3.047210350632667542e-02 -1.050341129302978516e-01 -1.918999403715133667e-01 3.887463733553886414e-02 -6.555559486150741577e-02 1.659114509820938110e-01 -3.184498846530914307e-01 -8.779656887054443359e-02 4.988608956336975098e-01 -1.665284484624862671e-01 1.076834872364997864e-01 -4.289633408188819885e-02 -2.724530734121799469e-02 -1.037457138299942017e-01 2.001841664314270020e-01 2.340584248304367065e-01 6.164120137691497803e-02 -4.888859391212463379e-02 -2.351291179656982422e-01 -8.010105788707733154e-02 2.072003036737442017e-01 2.400344014167785645e-01 2.814713418483734131e-01 -3.454167861491441727e-03
-1.517965644598007202e-02 -8.179384469985961914e-02 -1.456376612186431885e-01 -1.216338202357292175e-02 -1.423739921301603317e-02 4.089554846286773682e-01 -2.605582177639007568e-01 -2.138580977916717529e-01 -2.398962713778018951e-02 2.656787447631359100e-02 -2.412970513105392456e-01 -1.698955148458480835e-01 8.831605315208435059e-02 1.753992587327957153e-01 -1.148564144968986511e-01 1.895157396793365479e-01 4.134729802608489990e-01 -1.611862629652023315e-01 -4.158201813697814941e-02 -1.137470975518226624e-01 1.100426763296127319e-01 -6.363845616579055786e-02 -2.057249546051025391e-01 -2.625654339790344238e-01 -2.033049017190933228e-01 -2.843075059354305267e-02 -2.691021263599395752e-01 1.195932328701019287e-01 1.456901878118515015e-01 -4.497134126722812653e-03 -1.172819212079048157e-01 -1.082292944192886353e-01
-6.016282737255096436e-02 -7.194517552852630615e-02 -1.357879042625427246e-01 -8.498605340719223022e-02 -2.183758318424224854e-01 3.543014079332351685e-02 2.146162651479244232e-02 3.455181047320365906e-02 2.255032360553741455e-01 1.082103252410888672e-01 2.681288421154022217e-01 -2.667230665683746338e-01 -1.299207806587219238e-01 5.827828869223594666e-02 -4.778644070029258728e-02 1.875286251306533813e-01 3.765218555927276611e-01 -6.330915540456771851e-02 -2.194017916917800903e-01 -2.678484618663787842e-01 4.939275328069925308e-03 -8.317152410745620728e-02 -1.536216586828231812e-01 -3.725630789995193481e-02 -3.295951187610626221e-01 -5.761825293302536011e-02 -2.603495717048645020e-01 1.084688752889633179e-01 2.674587666988372803e-01 5.501166378962807357e-05 2.889493405818939209e-01 -8.666779845952987671e-02
1.458138227462768555e-01 -2.264257371425628662e-01 7.724025100469589233e-02 -3.430594876408576965e-02 -1.675484478473663330e-01 2.272313088178634644e-01 -1.271635740995407104e-01 -1.754733175039291382e-01 -2.095936089754104614e-01 1.083310469985008240e-01 -1.171742081642150879e-01 -9.980428218841552734e-02 -1.044141426682472229e-01 1.146332025527954102e-01 -3.195564150810241699e-01 6.921555846929550171e-02 4.754930138587951660e-01 -1.468826234340667725e-01 1.581257954239845276e-02 -1.889636740088462830e-02 5.194982513785362244e-02 -7.512286305427551270e-02 -2.064524888992309570e-01 -2.637345790863037109e-01 -6.049786135554313660e-02 6.626199185848236084e-02 -3.038793802261352539e-01 9.041359275579452515e-02 3.007960617542266846e-01 9.614374488592147827e-02 7.016657292842864990e-02 3.665680438280105591e-02
6.556078046560287476e-02 2.550794482231140137e-01 1.109713222831487656e-02 -8.047849684953689575e-02 5.678896605968475342e-02 2.359112203121185303e-01 -1.603110879659652710e-01 4.888969659805297852e-02 1.845309287309646606e-01 8.134290575981140137e-02 9.585571289062500000e-02 -1.656354218721389771e-02 8.312942087650299072e-02 3.999311476945877075e-02 -1.672811657190322876e-01 1.770436316728591919e-01 3.207430541515350342e-01 -1.224698424339294434e-01 1.022829636931419373e-01 -1.543586999177932739e-01 -3.807466477155685425e-02 -2.448049783706665039e-01 3.330415487289428711e-01 1.954914778470993042e-01 4.261397421360015869e-01 -8.354918658733367920e-02 -2.150497958064079285e-02 -2.052083052694797516e-02 1.497454792261123657e-01 -3.091431558132171631e-01 1.989481598138809204e-02 -2.203966379165649414e-01
4.888478294014930725e-02 -2.216508239507675171e-01 -3.137992024421691895e-01 -3.832353055477142334e-01 -1.589322462677955627e-03 5.532120913267135620e-02 -3.245845735073089600e-01 3.584344685077667236e-02 1.033098250627517700e-01 -9.074284881353378296e-02 -2.422736138105392456e-01 -2.126539200544357300e-01 -6.127614900469779968e-02 3.504057824611663818e-01 -1.091016232967376709e-01 8.874851465225219727e-02 4.182837903499603271e-02 -2.416749000549316406e-01 6.887667626142501831e-02 -4.494390636682510376e-02 8.436445146799087524e-02 -2.457740157842636108e-01 -4.126400500535964966e-02 -1.075569838285446167e-01 -1.428423170000314713e-02 -2.680374383926391602e-01 -1.167077422142028809e-01 -1.514708623290061951e-02 1.522820591926574707e-01 4.875538125634193420e-02 6.326413899660110474e-02 -2.472124993801116943e-01
5.662469565868377686e-02 4.760484397411346436e-02 7.235545665025711060e-02 -1.449261605739593506e-01 -4.230351448059082031e-01 5.230936780571937561e-02 -1.005985289812088013e-01 -2.121402472257614136e-01 2.608076632022857666e-01 3.645693063735961914e-01 -1.959180384874343872e-01 -6.849779281765222549e-03 -1.303201913833618164e-01 -6.303139962255954742e-03 -7.912312448024749756e-02 -5.446942523121833801e-02 4.546689987182617188e-01 -7.339832931756973267e-02 2.020622789859771729e-02 1.185520887374877930e-01 -1.117461398243904114e-01 -2.293954640626907349e-01 7.004887610673904419e-02 -6.604851037263870239e-02 7.984161376953125000e-02 -7.738880813121795654e-02 -1.442797929048538208e-01 -2.260148227214813232e-01 1.687534004449844360e-01 2.254425734281539917e-01 -2.088546007871627808e-02 3.005174547433853149e-02
-1.363844424486160278e-01 5.203891173005104065e-02 1.739709451794624329e-02 -1.413753032684326172e-01 -3.159900903701782227e-01 9.050645679235458374e-02 -2.656918168067932129e-01 1.149349957704544067e-01 3.400774672627449036e-02 -6.699637044221162796e-03 9.995665401220321655e-02 -2.621277868747711182e-01 1.287231892347335815e-01 1.116056963801383972e-01 -1.796265989542007446e-01 -1.327682435512542725e-01 3.297203183174133301e-01 4.206571262329816818e-03 -1.727441400289535522e-01 1.932695694267749786e-02 -2.495124936103820801e-02 -2.372609227895736694e-01 -2.006664872169494629e-02 -2.889394462108612061e-01 -1.530757844448089600e-01 -1.871212571859359741e-01 -2.210535109043121338e-01 1.704046279191970825e-01 1.988727599382400513e-01 1.950950920581817627e-01 2.704082727432250977e-01 2.022441029548645020e-01
-1.120849400758743286e-01 1.484774351119995117e-01 -1.862308755517005920e-02 6.073695793747901917e-02 1.241789292544126511e-02 2.731719911098480225e-01 -3.910846412181854248e-01 -2.593765258789062500e-01 2.088314592838287354e-01 -1.024697124958038330e-01 2.207283973693847656e-01 -2.039790153503417969e-01 1.345250010490417480e-02 3.755882009863853455e-02 -2.646593935787677765e-02 6.422282010316848755e-02 1.736661344766616821e-01 1.358825564384460449e-01 9.559604339301586151e-03 6.790071725845336914e-02 1.943223327398300171e-01 -2.056892812252044678e-01 8.882997930049896240e-02 -2.243028767406940460e-02 3.148666918277740479e-01 -5.478186905384063721e-02 -1.979645937681198120e-01 -1.441667824983596802e-01 2.327651232481002808e-01 -3.052445948123931885e-01 2.397783249616622925e-01 -8.213887363672256470e-02
3.165177404880523682e-01 -8.508292585611343384e-02 -9.501972049474716187e-02 -1.804494261741638184e-01 3.976339846849441528e-02 -4.640649631619453430e-02 -2.600093781948089600e-01 -6.586279720067977905e-02 -2.082927152514457703e-02 1.702323369681835175e-02 -1.446235328912734985e-01 -4.884479343891143799e-01 -3.797601163387298584e-02 6.321958452463150024e-02 -1.063736677169799805e-01 -2.243526279926300049e-02 2.839253246784210205e-01 -2.372059077024459839e-01 7.241140119731426239e-04 2.523710727691650391e-01 -7.210902869701385498e-02 -5.807490088045597076e-03 1.179695427417755127e-01 -1.508987247943878174e-01 7.933176308870315552e-02 1.543236225843429565e-01 -3.185880184173583984e-01 9.323039650917053223e-02 3.080245852470397949e-02 -1.972035467624664307e-01 -1.330662369728088379e-01 -2.397787570953369141e-01
1.073174923658370972e-01 -2.007106840610504150e-01 4.380441736429929733e-03 1.370029896497726440e-01 -5.859136208891868591e-02 1.326526254415512085e-01 -1.445233821868896484e-01 -1.750114932656288147e-02 1.922546476125717163e-01 1.272086650133132935e-01 5.152154713869094849e-02 -1.529414858669042587e-02 -1.378514915704727173e-01 3.176573216915130615e-01 -9.159367531538009644e-02 -3.438584879040718079e-02 9.488301724195480347e-02 3.222445771098136902e-02 -2.621804177761077881e-02 -2.014673501253128052e-01 -8.059230446815490723e-02 -1.079183518886566162e-01 2.477384656667709351e-01 -1.130649670958518982e-01 2.001063823699951172e-01 -1.848613470792770386e-01 -6.520435810089111328e-01 1.420359313488006592e-01 -2.670338377356529236e-02 1.123930066823959351e-01 2.437918446958065033e-02 -1.567317843437194824e-01
-4.764600843191146851e-02 -2.503445148468017578e-01 -2.787952125072479248e-02 -1.450242698192596436e-01 1.157383713871240616e-02 -8.818042464554309845e-03 6.397175788879394531e-02 -2.482552975416183472e-01 1.533766835927963257e-01 4.508965462446212769e-02 5.232207104563713074e-02 -1.924764662981033325e-01 1.431541293859481812e-01 -7.042876631021499634e-02 2.006047517061233521e-01 3.342700749635696411e-02 3.878082334995269775e-01 -5.223933234810829163e-02 -1.183960866183042526e-02 -9.105117619037628174e-02 1.100439205765724182e-01 -3.555406928062438965e-01 2.866405546665191650e-01 -3.201170638203620911e-02 6.501183658838272095e-02 -9.968426823616027832e-02 -3.005970418453216553e-01 -1.345043927431106567e-01 1.753661632537841797e-01 -2.865716516971588135e-01 3.062654435634613037e-01 5.107203125953674316e-02
1.221509426832199097e-01 -1.722852587699890137e-01 -1.846798360347747803e-01 -1.272145807743072510e-01 1.023030355572700500e-01 -1.912616044282913208e-01 -9.484663605690002441e-02 4.648515582084655762e-02 -5.229048430919647217e-02 -4.092535376548767090e-02 -1.126456484198570251e-01 -2.503885328769683838e-01 4.009341821074485779e-02 8.777897804975509644e-02 5.806589871644973755e-02 1.988082230091094971e-01 3.764073252677917480e-01 -2.270729988813400269e-01 2.402554899454116821e-01 2.387126907706260681e-02 -2.181046754121780396e-01 -2.496542334556579590e-01 2.017919160425662994e-02 -2.012700438499450684e-01 -1.964212022721767426e-02 1.076775193214416504e-01 -2.965116500854492188e-01 2.411993741989135742e-01 1.295254677534103394e-01 2.629707567393779755e-02 -1.819042116403579712e-01 -3.223611116409301758e-01
1.451750844717025757e-01 -2.117290198802947998e-01 -1.985840871930122375e-02 -1.373456418514251709e-01 3.491938859224319458e-02 2.309628129005432129e-01 -1.092937812209129333e-01 9.079032391309738159e-02 -8.979447931051254272e-02 -1.282979846000671387e-01 -3.179232180118560791e-01 -2.291728556156158447e-01 4.358785692602396011e-03 1.723807901144027710e-01 -2.630655765533447266e-01 1.091518849134445190e-01 4.605682492256164551e-01 -1.151217985898256302e-02 -1.520598977804183960e-01 -8.993086405098438263e-03 7.810150831937789917e-02 -5.512727797031402588e-02 -1.901401323266327381e-03 -2.198362052440643311e-01 -2.446530908346176147e-01 -1.533197015523910522e-01 -3.259249031543731689e-01 1.483333557844161987e-01 1.915247291326522827e-01 4.618911072611808777e-02 4.343066737055778503e-02 7.676406204700469971e-02
8.945511281490325928e-02 -2.867801114916801453e-02 9.754902869462966919e-02 -4.659258201718330383e-02 1.768310070037841797e-01 2.563485801219940186e-01 -3.506596013903617859e-02 -2.379203438758850098e-01 4.073427617549896240e-02 -4.977411031723022461e-02 -1.138453930616378784e-01 -1.372818201780319214e-01 -2.241073995828628540e-01 -2.232074290513992310e-01 1.187853217124938965e-01 -2.780189737677574158e-02 2.779948413372039795e-01 6.191162392497062683e-02 -9.491861611604690552e-02 -2.210161834955215454e-01 7.477182894945144653e-02 -3.436816036701202393e-01 1.372542977333068848e-01 -2.175631560385227203e-02 3.485908210277557373e-01 -2.486807703971862793e-01 -1.268800050020217896e-01 -2.879553735256195068e-01 2.806595265865325928e-01 1.206993907690048218e-01 8.076637983322143555e-02 -9.782177954912185669e-02
-6.545401364564895630e-02 1.880150735378265381e-01 -1.795220673084259033e-01 2.777946367859840393e-02 -2.205990701913833618e-01 2.057518064975738525e-02 -1.592430174350738525e-01 8.573581278324127197e-02 7.223092019557952881e-02 8.635972440242767334e-02 -1.887374371290206909e-01 -1.701246649026870728e-01 2.660763561725616455e-01 -8.827374875545501709e-02 -1.152960732579231262e-01 6.820527464151382446e-02 6.007492542266845703e-01 -1.062477976083755493e-01 -1.622703857719898224e-02 -1.271028071641921997e-01 5.943379178643226624e-02 -5.573112890124320984e-02 1.426215171813964844e-01 1.895832456648349762e-02 2.774367034435272217e-01 -2.705436386168003082e-02 -1.197902187705039978e-01 -1.025776192545890808e-01 8.300773799419403076e-02 -2.646584510803222656e-01 -2.746231853961944580e-01 -3.039432503283023834e-02
3.668649494647979736e-02 -1.763413548469543457e-01 -2.350371181964874268e-01 1.986391656100749969e-02 1.070018559694290161e-01 -2.329828031361103058e-02 -1.231261119246482849e-01 7.733121514320373535e-03 2.224679663777351379e-02 1.737259626388549805e-01 -5.738229677081108093e-02 -2.809336781501770020e-01 9.931400418281555176e-02 5.786619707942008972e-02 -4.116943106055259705e-02 1.153777725994586945e-02 2.860054373741149902e-01 -1.597534678876399994e-02 1.812883168458938599e-01 -2.955972552299499512e-01 -9.998945891857147217e-02 -4.050209522247314453e-01 3.294331133365631104e-01 -4.886070638895034790e-02 1.362100094556808472e-01 -2.912094891071319580e-01 -2.695274055004119873e-01 -9.522396326065063477e-02 -4.033254459500312805e-02 -2.609813213348388672e-01 1.210312470793724060e-01 8.400748483836650848e-03
1.212860941886901855e-01 -3.140965942293405533e-03 4.948896169662475586e-02 -2.754919044673442841e-02 -1.532755196094512939e-01 1.704934984445571899e-01 -8.506561815738677979e-02 -1.126346960663795471e-01 3.894867002964019775e-02 3.199284076690673828e-01 1.420128252357244492e-02 -7.558123208582401276e-03 -4.289844259619712830e-02 -4.362709075212478638e-02 -1.917001046240329742e-02 2.134434729814529419e-01 1.224681958556175232e-01 -9.432592242956161499e-02 -3.151571750640869141e-02 -2.655507028102874756e-01 -1.098175495862960815e-01 -2.084394693374633789e-01 1.808020174503326416e-01 -2.016573101282119751e-01 1.105697527527809143e-01 -1.782108098268508911e-01 -2.611273825168609619e-01 -3.027900457382202148e-01 1.925119459629058838e-01 -1.469222456216812134e-01 3.572328984737396240e-01 -3.760368525981903076e-01
1.546413004398345947e-01 2.938892506062984467e-02 -1.163886785507202148e-01 -1.477439850568771362e-01 6.059953942894935608e-02 1.372681856155395508e-01 -2.099769562482833862e-01 1.089627072215080261e-01 -1.163757145404815674e-01 1.458000838756561279e-01 1.296780854463577271e-01 -1.329435110092163086e-01 7.992004603147506714e-02 2.343152612447738647e-01 6.962837278842926025e-02 -7.228013873100280762e-02 4.179202616214752197e-01 -4.159774980507791042e-04 -2.808176279067993164e-01 -2.847360074520111084e-01 -4.342081397771835327e-02 -1.150062158703804016e-01 3.122263848781585693e-01 -2.997289225459098816e-02 7.480841875076293945e-02 3.659540116786956787e-01 -1.531071662902832031e-01 -2.653434276580810547e-01 -1.409892924129962921e-02 1.125607788562774658e-01 7.381044328212738037e-02 -1.447225511074066162e-01
-7.098466157913208008e-03 1.774212904274463654e-02 2.839780449867248535e-01 -1.878538727760314941e-01 -9.353645890951156616e-02 3.428770601749420166e-01 6.286408007144927979e-02 2.171930372714996338e-01 -3.760386258363723755e-02 -2.973040044307708740e-01 -2.478761598467826843e-04 -2.690509557723999023e-01 -2.340108603239059448e-01 2.687834203243255615e-01 -4.661307111382484436e-02 5.995276942849159241e-02 3.155825436115264893e-01 1.741417497396469116e-02 -6.650754064321517944e-02 -7.047165185213088989e-02 1.151290908455848694e-01 -7.056188583374023438e-02 3.143015503883361816e-02 2.704215468838810921e-03 -6.894014030694961548e-02 -1.061653792858123779e-01 -3.807872235774993896e-01 -1.284402459859848022e-01 -5.276305228471755981e-02 -1.485528200864791870e-01 1.038488522171974182e-01 -2.638729810714721680e-01
1.947575807571411133e-01 -2.286696434020996094e-01 -3.645608201622962952e-03 -6.129532307386398315e-02 1.055517271161079407e-01 -5.737957358360290527e-02 -2.112194448709487915e-01 -1.854955963790416718e-02 -1.959255039691925049e-01 -2.615275382995605469e-01 -1.522932350635528564e-01 8.436867594718933105e-02 6.670631468296051025e-02 3.259009420871734619e-01 -1.317359507083892822e-01 -1.832540519535541534e-02 3.933985829353332520e-01 -2.244023233652114868e-01 -1.625629365444183350e-01 -1.186805814504623413e-01 7.104495167732238770e-02 -8.925502747297286987e-02 3.358755409717559814e-01 7.518729567527770996e-02 1.632895320653915405e-01 -2.071764916181564331e-01 -5.467490106821060181e-02 -1.259811073541641235e-01 2.192709445953369141e-01 -1.653839834034442902e-03 2.778303250670433044e-02 -2.583824098110198975e-01
2.999404259026050568e-02 -3.913530334830284119e-02 1.154129281640052795e-01 -1.270009279251098633e-01 -7.297674566507339478e-02 2.113012224435806274e-01 -2.632978856563568115e-01 -2.446372956037521362e-01 8.140291273593902588e-02 -1.429442167282104492e-01 6.985253840684890747e-02 -3.165010809898376465e-01 -9.604629874229431152e-02 -2.034410387277603149e-01 -1.156866624951362610e-01 2.800760045647621155e-02 1.577386558055877686e-01 2.123003453016281128e-01 1.928695440292358398e-01 -2.010030746459960938e-01 2.913819253444671631e-01 -1.741982847452163696e-01 9.060535579919815063e-02 7.251244038343429565e-02 1.677280515432357788e-01 -4.000238142907619476e-03 -3.247261047363281250e-01 -1.104819998145103455e-01 2.810143530368804932e-01 -2.630436718463897705e-01 1.470727324485778809e-01 -1.471312064677476883e-02
5.419603735208511353e-02 2.073375731706619263e-01 -8.060558140277862549e-02 -1.300635784864425659e-01 9.131512045860290527e-02 2.493983358144760132e-01 -3.131234347820281982e-01 2.056464105844497681e-01 1.150591447949409485e-01 -1.381622552871704102e-01 -1.928488761186599731e-01 -2.533087134361267090e-01 5.648171529173851013e-03 2.995103299617767334e-01 7.902111858129501343e-02 1.599935740232467651e-01 3.596382439136505127e-01 6.133857741951942444e-02 -2.586845122277736664e-02 1.448926478624343872e-01 6.705714017152786255e-02 -9.259160608053207397e-03 -1.063093394041061401e-01 -6.789265573024749756e-02 2.049058675765991211e-01 1.394420415163040161e-01 -2.351277917623519897e-01 2.516497075557708740e-01 2.836597859859466553e-01 1.450920253992080688e-01 -7.769474387168884277e-02 -4.085069894790649414e-02
1.808645129203796387e-01 -1.048970445990562439e-01 -3.936205431818962097e-02 -1.632029265165328979e-01 2.004890739917755127e-01 2.923986017704010010e-01 -3.087416887283325195e-01 1.660301685333251953e-01 2.149440646171569824e-01 -9.697268903255462646e-02 1.268504112958908081e-01 -1.713039278984069824e-01 -2.394616231322288513e-02 5.417314171791076660e-02 1.167008280754089355e-01 -2.507794201374053955e-01 1.704553067684173584e-01 -1.662165299057960510e-02 -1.451598405838012695e-01 -6.544980406761169434e-02 -7.585728913545608521e-02 1.242022290825843811e-01 2.719765007495880127e-01 -2.415642328560352325e-02 2.908795177936553955e-01 1.248576268553733826e-01 -2.640566229820251465e-01 1.880169212818145752e-01 2.324431389570236206e-01 5.394461378455162048e-02 9.493760019540786743e-02 -2.771468162536621094e-01
-1.460768561810255051e-02 -1.473006457090377808e-01 5.948894843459129333e-02 -2.124284580349922180e-02 -2.890328764915466309e-01 4.143148660659790039e-01 -3.081084191799163818e-01 -8.315115422010421753e-02 1.019032895565032959e-01 -1.424580812454223633e-01 -8.955431729555130005e-02 -3.385872542858123779e-01 -2.201356291770935059e-01 1.212003827095031738e-01 8.927233517169952393e-02 -1.348323673009872437e-01 9.960016608238220215e-02 -2.252692431211471558e-01 -5.591897293925285339e-02 -2.853453159332275391e-01 1.238666996359825134e-01 -5.980695039033889771e-02 2.649678289890289307e-01 3.843804821372032166e-02 1.777647286653518677e-01 7.936042547225952148e-02 -2.778945267200469971e-01 4.151797667145729065e-02 -6.378081440925598145e-02 -1.608735509216785431e-02 -8.188413083553314209e-02 -1.035321950912475586e-01
2.280070632696151733e-02 8.084725588560104370e-02 -2.478570491075515747e-01 -1.290572434663772583e-01 -1.990973502397537231e-01 3.017784841358661652e-02 -9.553807973861694336e-02 -1.608221232891082764e-01 1.957555562257766724e-01 -9.971354901790618896e-02 3.656846657395362854e-02 -2.497467696666717529e-01 1.127696856856346130e-01 -1.741096824407577515e-01 -1.786405146121978760e-01 8.828005939722061157e-02 1.276585012674331665e-01 -2.413738965988159180e-01 6.241054832935333252e-02 -7.753751426935195923e-02 -1.090160533785820007e-01 -4.091697633266448975e-01 7.425988465547561646e-02 -3.039185404777526855e-01 2.626272737979888916e-01 6.249272450804710388e-02 -2.447431683540344238e-01 4.553547874093055725e-02 2.830528914928436279e-01 2.411340773105621338e-01 7.767970860004425049e-02 6.165944039821624756e-02
2.598680555820465088e-02 1.411966681480407715e-01 2.735053002834320068e-01 1.716762632131576538e-01 -9.793829917907714844e-02 3.303367197513580322e-01 -3.535046279430389404e-01 -1.255821883678436279e-01 1.846092939376831055e-01 -1.964621990919113159e-01 1.111141145229339600e-01 -2.554042730480432510e-03 -1.601082831621170044e-01 -1.278212070465087891e-01 -7.660910487174987793e-02 3.354891762137413025e-02 4.231604933738708496e-01 1.297458261251449585e-01 -9.543766081333160400e-02 -1.301626395434141159e-02 1.629182249307632446e-01 -2.101309001445770264e-01 -9.044750779867172241e-02 1.732974126935005188e-02 1.823785752058029175e-01 4.328604042530059814e-02 -7.796698063611984253e-02 -6.274882238358259201e-03 1.944791078567504883e-01 -2.202677577733993530e-01 1.893294602632522583e-01 -1.840296983718872070e-01
2.822338044643402100e-01 1.612483523786067963e-02 -1.177283897995948792e-01 -2.550343237817287445e-02 -4.969277419149875641e-03 -2.337941974401473999e-01 -2.338020652532577515e-01 1.418048888444900513e-01 6.712427735328674316e-02 2.346394658088684082e-01 9.182701259851455688e-02 -2.018392086029052734e-01 -1.123827025294303894e-01 -1.617279946804046631e-01 4.279856011271476746e-02 1.548489481210708618e-01 4.550299942493438721e-01 -1.079528480768203735e-01 1.720336824655532837e-02 1.140548940747976303e-02 4.883591830730438232e-02 -1.901708990335464478e-01 -2.600122988224029541e-02 2.152584056602790952e-04 2.717736065387725830e-01 -6.542894989252090454e-02 -2.086915522813796997e-01 -3.606924042105674744e-02 3.536472320556640625e-01 -1.006274968385696411e-01 -2.279838174581527710e-01 1.851130127906799316e-01
1.712781041860580444e-01 2.456440329551696777e-01 8.554613590240478516e-02 -3.725116699934005737e-02 -1.419565528631210327e-01 2.799172401428222656e-01 -4.231829196214675903e-02 1.144674140959978104e-02 3.191764652729034424e-02 2.432718873023986816e-01 2.193969041109085083e-01 -8.388631045818328857e-02 -3.308464959263801575e-02 1.694087982177734375e-01 -8.515568077564239502e-02 2.283494025468826294e-01 3.079837858676910400e-01 -6.808251142501831055e-02 4.373657330870628357e-02 8.812126517295837402e-02 8.037735521793365479e-02 -3.276623189449310303e-01 9.441267699003219604e-02 -2.645191252231597900e-01 1.688251942396163940e-01 -7.914222776889801025e-02 -2.260061204433441162e-01 9.068006277084350586e-02 3.012089431285858154e-01 -2.032805830240249634e-01 2.383708953857421875e-01 1.087060123682022095e-01
-1.931955851614475250e-02 -8.633962273597717285e-02 4.308465123176574707e-02 8.299867808818817139e-02 1.596426069736480713e-01 -7.254890352487564087e-02 -1.556187123060226440e-01 1.023273691534996033e-01 1.443788707256317139e-01 -2.356842309236526489e-01 2.382616698741912842e-01 -3.733752295374870300e-02 -3.297217488288879395e-01 9.807022660970687866e-02 2.694135606288909912e-01 -3.241123259067535400e-02 3.662699460983276367e-01 -8.504097163677215576e-02 -5.926718935370445251e-02 -1.660241633653640747e-01 -2.082604914903640747e-01 -3.906561993062496185e-03 1.792525947093963623e-01 -1.768230199813842773e-01 2.469710856676101685e-01 -1.678515225648880005e-01 -4.104166626930236816e-01 -1.467576157301664352e-02 7.443295419216156006e-02 -2.067845612764358521e-01 7.771027088165283203e-02 -7.323513273149728775e-03
-4.275666549801826477e-02 2.405624464154243469e-02 -1.729500740766525269e-01 -1.469872333109378815e-02 2.414597012102603912e-02 1.355390548706054688e-01 -1.663622409105300903e-01 6.855708360671997070e-02 1.095682661980390549e-02 -1.061445623636245728e-01 -1.876406222581863403e-01 -1.549832969903945923e-01 -8.124604821205139160e-02 -2.303054928779602051e-01 2.493033558130264282e-01 2.229073084890842438e-02 2.867393493652343750e-01 -1.189116761088371277e-01 -2.305510789155960083e-01 -1.860740482807159424e-01 9.123825281858444214e-02 -2.775676548480987549e-01 8.908259123563766479e-02 -9.894552081823348999e-02 3.987259566783905029e-01 1.193556189537048340e-02 -1.918283663690090179e-02 -2.340180277824401855e-01 4.211950302124023438e-01 1.295686066150665283e-01 2.254256792366504669e-02 -1.644363999366760254e-01
3.659028559923171997e-02 -9.970790147781372070e-02 2.121585160493850708e-01 5.281775444746017456e-02 -8.562286943197250366e-02 3.083736300468444824e-01 -3.184230327606201172e-01 8.693251875229179859e-04 2.290294021368026733e-01 -5.295466259121894836e-02 1.203849818557500839e-02 -1.522481292486190796e-01 -2.762555778026580811e-01 -1.344355195760726929e-01 3.388175740838050842e-02 -3.330972492694854736e-01 1.785973459482192993e-01 1.218026317656040192e-02 6.359393149614334106e-02 -2.160951048135757446e-01 -2.100244909524917603e-01 2.345397137105464935e-02 8.917313069105148315e-02 -3.612947463989257812e-01 1.728760898113250732e-01 -1.227505691349506378e-02 -1.397156864404678345e-01 1.712603121995925903e-01 2.711787521839141846e-01 8.987215161323547363e-02 9.163282066583633423e-02 -1.311201006174087524e-01
2.414698153734207153e-01 -7.103832066059112549e-02 2.085305750370025635e-01 1.345382481813430786e-01 1.743142604827880859e-01 9.537480771541595459e-02 -1.865861117839813232e-01 -1.511599421501159668e-01 1.515825837850570679e-01 -1.168828606605529785e-01 1.498821824789047241e-01 -6.409927457571029663e-02 -2.064929455518722534e-01 -5.339582636952400208e-02 -3.419112563133239746e-01 7.685775309801101685e-02 2.852181792259216309e-01 1.504930555820465088e-01 1.301387846469879150e-01 -1.612366437911987305e-01 1.874209791421890259e-01 -4.106032103300094604e-02 2.648183703422546387e-01 -4.577968642115592957e-02 -1.307184696197509766e-01 6.660450994968414307e-02 -1.895785182714462280e-01 1.171919107437133789e-01 4.083254635334014893e-01 7.585909217596054077e-02 1.776835173368453979e-01 -1.232091486454010010e-01
-1.130803525447845459e-01 -3.796814708039164543e-04 -1.534980535507202148e-02 -1.511414498090744019e-01 6.900995969772338867e-02 3.247442245483398438e-01 -2.434287518262863159e-01 -4.011834785342216492e-02 2.570499479770660400e-01 4.556838050484657288e-02 -3.473573029041290283e-01 -8.879595994949340820e-02 1.709730774164199829e-01 2.534133493900299072e-01 1.833032369613647461e-01 9.042932093143463135e-02 4.595657289028167725e-01 -1.661167666316032410e-02 -1.147124692797660828e-01 3.456046432256698608e-02 6.881792843341827393e-02 -2.336370199918746948e-01 -6.019064038991928101e-02 -1.478554308414459229e-01 -1.277227848768234253e-01 5.924459174275398254e-02 -1.978753358125686646e-01 1.888015121221542358e-01 6.810446828603744507e-02 1.911437213420867920e-01 -4.995448514819145203e-02 1.104308664798736572e-01
9.045165777206420898e-02 -1.698639243841171265e-01 -6.497335433959960938e-02 -9.239188581705093384e-02 -2.285064756870269775e-01 2.765959203243255615e-01 -6.192687898874282837e-02 -2.152699530124664307e-01 -5.607886612415313721e-02 8.728785067796707153e-02 -2.403457760810852051e-01 -7.181904464960098267e-02 4.816322401165962219e-02 1.013722941279411316e-01 -1.875929981470108032e-01 1.390746533870697021e-01 5.222511887550354004e-01 -2.167332470417022705e-01 -7.892225682735443115e-02 -2.620133012533187866e-02 1.047050300985574722e-02 2.993070229422301054e-04 -2.299184650182723999e-01 -1.665920764207839966e-01 -1.833798885345458984e-01 1.836579106748104095e-02 -3.492668867111206055e-01 1.748375711031258106e-03 2.270266413688659668e-01 1.065500080585479736e-01 4.714862629771232605e-02 4.539473727345466614e-02
-6.369373202323913574e-02 -2.089189132675528526e-03 -1.546443849802017212e-01 -7.217527925968170166e-02 -1.961516141891479492e-01 4.721336960792541504e-01 -1.625859290361404419e-01 -4.052587598562240601e-02 4.681622609496116638e-02 2.053496688604354858e-01 -5.543383583426475525e-02 -9.359368681907653809e-02 -1.648263037204742432e-01 -1.560422480106353760e-01 -4.582282528281211853e-02 -3.353379666805267334e-02 4.077353775501251221e-01 2.274502217769622803e-01 7.140024006366729736e-02 -6.154776737093925476e-02 1.133816465735435486e-01 -1.758901774883270264e-01 2.112591266632080078e-01 1.111996993422508240e-01 -2.366951294243335724e-02 -3.830749541521072388e-02 2.144769392907619476e-02 -1.982246488332748413e-01 1.360809057950973511e-01 -8.245413750410079956e-02 3.469629678875207901e-03 -4.143096506595611572e-01
4.628562834113836288e-03 1.575461924076080322e-01 1.790568381547927856e-01 5.938743427395820618e-02 9.619893133640289307e-02 9.618330746889114380e-02 -2.849709987640380859e-01 -8.309436589479446411e-02 1.517196893692016602e-01 1.795564740896224976e-01 3.189728781580924988e-02 -1.762418448925018311e-02 -1.935541927814483643e-01 -8.559604734182357788e-02 -3.729775249958038330e-01 -3.233768045902252197e-02 9.940780699253082275e-02 -1.826452314853668213e-01 -7.771307229995727539e-02 -8.646955713629722595e-03 1.784982234239578247e-01 -4.020848870277404785e-01 2.828656733036041260e-01 -1.422417014837265015e-01 2.758102305233478546e-02 -1.934998631477355957e-01 -3.882181644439697266e-01 9.638096392154693604e-02 1.639371663331985474e-01 5.365319550037384033e-02 1.284321695566177368e-01 -6.185843050479888916e-02
2.352881431579589844e-01 1.206921488046646118e-01 -1.371610760688781738e-01 -5.679874867200851440e-02 1.021226029843091965e-02 2.901902981102466583e-02 -1.038269624114036560e-01 2.285774648189544678e-01 -8.445430546998977661e-03 -1.231303513050079346e-01 6.803503632545471191e-02 -4.374931454658508301e-01 1.238183770328760147e-02 5.608576536178588867e-02 -8.340512961149215698e-02 2.724214196205139160e-01 3.729882836341857910e-01 -9.714308381080627441e-02 -1.325018331408500671e-02 5.998411029577255249e-02 -6.149388849735260010e-02 1.593286544084548950e-02 3.370543196797370911e-02 6.475505419075489044e-03 3.881033957004547119e-01 3.105295449495315552e-02 -3.071553707122802734e-01 -1.630173996090888977e-02 2.848985493183135986e-01 1.130111068487167358e-01 -2.222969830036163330e-01 -3.510309010744094849e-02
-2.490558177232742310e-01 -8.960885554552078247e-02 -1.527830958366394043e-01 -3.625423088669776917e-02 7.420743256807327271e-02 2.026449739933013916e-01 -7.409408688545227051e-02 4.827833175659179688e-02 3.616860806941986084e-01 -1.324749588966369629e-01 -2.650543749332427979e-01 -2.026166021823883057e-01 1.096475645899772644e-01 1.116025969386100769e-01 -4.786749556660652161e-02 2.044584006071090698e-01 3.557325005531311035e-01 -1.615381687879562378e-01 -1.358756422996520996e-01 -1.320412307977676392e-01 -2.917757630348205566e-01 -2.582662403583526611e-01 3.129971772432327271e-02 4.808538407087326050e-02 6.758963316679000854e-02 -1.010572686791419983e-01 5.746543779969215393e-02 -2.079102098941802979e-01 1.864079982042312622e-01 -2.338338643312454224e-01 -9.713236242532730103e-02 -1.371546983718872070e-01
2.425899542868137360e-02 -1.697239130735397339e-01 -2.535766065120697021e-01 -3.476097434759140015e-02 7.388953864574432373e-02 -1.170747727155685425e-01 -1.988582760095596313e-01 8.163657039403915405e-02 2.193179577589035034e-01 1.353244334459304810e-01 6.686874665319919586e-03 -9.170630574226379395e-02 3.001464158296585083e-02 2.533605694770812988e-01 -2.505179047584533691e-01 -4.018106684088706970e-02 2.841795086860656738e-01 4.842432960867881775e-02 2.045379579067230225e-01 -1.400174945592880249e-01 -1.995394229888916016e-01 -4.171765446662902832e-01 1.663283854722976685e-01 3.922170773148536682e-02 2.173234373331069946e-01 -1.117048710584640503e-01 -1.656600385904312134e-01 -2.107738107442855835e-01 1.184181217104196548e-02 -2.377930879592895508e-01 2.437933087348937988e-01 -9.484643116593360901e-03
1.239742338657379150e-01 -2.206279635429382324e-01 -2.747845947742462158e-01 -1.626664213836193085e-02 -7.758264988660812378e-02 -2.826876193284988403e-02 -8.692269772291183472e-02 1.956391781568527222e-01 3.311833143234252930e-01 1.160305589437484741e-01 1.934354156255722046e-01 -1.504716873168945312e-01 -8.770828694105148315e-02 -4.984537139534950256e-03 -2.527739852666854858e-02 8.911823481321334839e-02 4.564754664897918701e-01 -6.704436987638473511e-02 -3.417729139328002930e-01 4.104619845747947693e-02 2.425528466701507568e-01 -3.841816261410713196e-02 -8.835908770561218262e-02 1.862016506493091583e-02 1.872198283672332764e-02 -1.995074003934860229e-01 -5.327212810516357422e-02 1.668795496225357056e-01 1.375565379858016968e-01 -1.474787294864654541e-01 -3.273049741983413696e-02 -3.092366456985473633e-01
2.924183011054992676e-01 -1.207740083336830139e-01 -5.475359037518501282e-02 -2.728638350963592529e-01 -3.004485974088311195e-03 -6.200486049056053162e-02 -1.972515881061553955e-01 1.657885909080505371e-01 6.781579554080963135e-02 -4.477071762084960938e-02 -2.789858281612396240e-01 -1.837170720100402832e-01 2.378946729004383087e-02 1.447570025920867920e-01 -1.721673412248492241e-03 -3.422424197196960449e-02 3.083655536174774170e-01 -8.717622607946395874e-02 -1.209747120738029480e-01 -7.277352362871170044e-02 1.023553237318992615e-01 -8.832502365112304688e-02 2.910929918289184570e-01 -2.157248705625534058e-01 -1.109914630651473999e-01 1.967007108032703400e-02 -2.414363622665405273e-01 2.260615676641464233e-02 2.825431227684020996e-01 1.106915026903152466e-01 -2.677817940711975098e-01 -3.222615122795104980e-01
1.699535399675369263e-01 8.851568400859832764e-02 5.993372178636491299e-04 -1.713815145194530487e-03 2.496838569641113281e-01 1.148554086685180664e-01 -8.350475132465362549e-02 1.075008884072303772e-01 1.711378246545791626e-01 2.982405722141265869e-01 1.509726494550704956e-01 -2.248070836067199707e-01 -3.285998106002807617e-01 -4.088682681322097778e-02 -1.457259505987167358e-01 -1.387645900249481201e-01 4.583210349082946777e-01 1.429015398025512695e-01 2.043950930237770081e-02 -2.033271268010139465e-02 -1.510274261236190796e-01 -1.238101534545421600e-02 2.326261103153228760e-01 -2.309457063674926758e-01 2.210293859243392944e-01 1.416785642504692078e-02 -3.055036067962646484e-01 7.087275385856628418e-02 5.155055969953536987e-02 7.053448259830474854e-02 5.078279227018356323e-02 9.033983200788497925e-02
1.125566195696592331e-02 -1.312327533960342407e-01 9.085562825202941895e-02 2.110495567321777344e-01 -1.786010116338729858e-01 -1.652171164751052856e-01 -2.842567563056945801e-01 9.628438204526901245e-02 2.336798161268234253e-01 -5.326455086469650269e-02 6.308186054229736328e-02 -5.767067428678274155e-03 -1.200697869062423706e-01 9.455057233572006226e-02 2.184918336570262909e-02 7.167325168848037720e-02 1.735029518604278564e-01 -1.616704314947128296e-01 -7.146150618791580200e-02 5.990495532751083374e-02 -4.388789832592010498e-01 -2.120477706193923950e-01 1.835592687129974365e-01 -2.598349004983901978e-02 -9.675568342208862305e-02 -1.016211733222007751e-01 -1.895721703767776489e-01 -2.726006805896759033e-01 4.641290307044982910e-01 -8.077193796634674072e-02 -5.361090879887342453e-03 -3.701525181531906128e-02
-1.490660160779953003e-01 -1.937150210142135620e-01 -2.255751043558120728e-01 -1.629323661327362061e-01 1.977806985378265381e-01 8.035208284854888916e-02 -1.665864735841751099e-01 1.925791352987289429e-01 7.305907458066940308e-02 1.521541476249694824e-01 1.240789070725440979e-01 -1.766700595617294312e-01 5.029651150107383728e-02 2.632466852664947510e-01 4.896241053938865662e-02 6.908924877643585205e-02 4.964888691902160645e-01 -1.898608803749084473e-01 -1.314641684293746948e-01 -1.518155783414840698e-01 5.198198929429054260e-02 -1.648619920015335083e-01 -6.395710259675979614e-02 -2.696641981601715088e-01 -1.840481311082839966e-01 -7.318644970655441284e-02 -1.294553875923156738e-01 1.612328290939331055e-01 1.922607868909835815e-01 6.339586526155471802e-02 1.941074579954147339e-01 9.000154584646224976e-02
1.933783441781997681e-01 -8.713683485984802246e-02 -5.837186053395271301e-02 2.302582375705242157e-02 -1.213306114077568054e-01 -3.931864351034164429e-02 1.443402320146560669e-01 5.441992729902267456e-02 -3.483142936602234840e-03 -8.840495347976684570e-02 -2.057091593742370605e-01 -3.546510338783264160e-01 8.904463611543178558e-03 1.975865811109542847e-01 -1.526418775320053101e-01 -1.392171345651149750e-02 3.107203543186187744e-01 1.230088248848915100e-01 2.561782300472259521e-01 -1.026122272014617920e-01 -1.918995678424835205e-01 -2.547532320022583008e-01 2.814668416976928711e-01 3.085384704172611237e-02 1.109789386391639709e-01 -2.883251309394836426e-01 -1.664213985204696655e-01 -6.885362416505813599e-02 2.821251749992370605e-01 -9.493475407361984253e-02 2.847919464111328125e-01 -7.172371447086334229e-02
-1.286881864070892334e-01 -3.733923286199569702e-02 9.270515292882919312e-02 -1.551420837640762329e-01 -1.382364630699157715e-01 1.752393990755081177e-01 -3.192453086376190186e-01 4.523003101348876953e-01 -2.014043368399143219e-02 -1.113619208335876465e-01 -4.216507659293711185e-04 -1.704933643341064453e-01 2.241018116474151611e-01 -4.848183691501617432e-02 -7.036445289850234985e-02 -1.097465604543685913e-01 4.024558365345001221e-01 -6.392558664083480835e-02 -5.998776853084564209e-02 1.189313158392906189e-01 -5.307137221097946167e-02 -2.877784967422485352e-01 -7.270155847072601318e-02 -1.358236223459243774e-01 -1.924608498811721802e-01 1.231635436415672302e-01 -1.886834949254989624e-01 7.625406980514526367e-02 1.563934236764907837e-01 8.378995209932327271e-02 2.340712249279022217e-01 9.254934638738632202e-02
1.390441060066223145e-01 1.752138286828994751e-01 -2.408899813890457153e-01 4.019036889076232910e-02 -1.514938771724700928e-01 -9.292922914028167725e-02 -4.574179053306579590e-01 2.941183149814605713e-01 3.435527672991156578e-03 -3.147916495800018311e-02 -7.247444242238998413e-02 -2.331963628530502319e-01 7.604060322046279907e-02 1.196373626589775085e-01 -1.749681234359741211e-01 1.870666295289993286e-01 3.297846913337707520e-01 -2.563299797475337982e-02 -6.363146752119064331e-02 5.446400120854377747e-02 -7.819135487079620361e-02 -6.504396349191665649e-02 -4.814711213111877441e-02 7.797821611166000366e-02 2.583990991115570068e-01 4.148355871438980103e-02 -1.597672104835510254e-01 4.329702630639076233e-02 3.630288839340209961e-01 9.530287981033325195e-02 -1.491730064153671265e-01 -1.499050557613372803e-01
-1.761432588100433350e-01 5.763289332389831543e-02 6.363987922668457031e-02 7.511087227612733841e-03 6.549733132123947144e-02 1.205959990620613098e-01 -1.545939147472381592e-01 -2.171722352504730225e-01 4.693626761436462402e-01 1.258676052093505859e-01 3.177091106772422791e-02 -2.507070302963256836e-01 -9.546392410993576050e-02 -2.231698036193847656e-01 -5.238771811127662659e-02 -1.068328619003295898e-01 3.692281842231750488e-01 1.690190881490707397e-01 8.827070891857147217e-02 -5.868966504931449890e-02 -2.207149267196655273e-01 -8.343890309333801270e-02 7.542213052511215210e-02 1.413069963455200195e-01 -1.076077148318290710e-01 -9.345292299985885620e-02 -1.324709951877593994e-01 -8.852588385343551636e-02 1.697204858064651489e-01 -1.833281815052032471e-01 8.505560457706451416e-02 -3.546161055564880371e-01
-1.878779083490371704e-01 -1.453611105680465698e-01 -2.001192867755889893e-01 2.823162637650966644e-02 1.844059675931930542e-01 1.159478500485420227e-01 -2.647441029548645020e-01 9.800028987228870392e-03 1.452358067035675049e-01 1.211865097284317017e-01 -5.276238173246383667e-02 -1.098203510046005249e-01 -3.182534128427505493e-02 2.857336960732936859e-02 2.013201862573623657e-01 1.195361614227294922e-01 5.153206586837768555e-01 6.826484948396682739e-02 -3.454331755638122559e-01 -9.496179968118667603e-02 2.485666573047637939e-01 4.460365325212478638e-02 1.534582972526550293e-01 2.442332450300455093e-03 -1.855894029140472412e-01 1.380288153886795044e-01 -6.916416436433792114e-02 1.236919313669204712e-01 2.163626998662948608e-01 5.848085973411798477e-03 2.251563519239425659e-01 -1.442613750696182251e-01
1.313313096761703491e-01 -1.211439520120620728e-01 -1.569774597883224487e-01 -1.482798010110855103e-01 1.148764267563819885e-01 -1.545369774103164673e-01 -2.937130630016326904e-01 -8.055608719587326050e-02 -1.117795705795288086e-01 -9.929471462965011597e-02 -3.276965320110321045e-01 -1.230516433715820312e-01 -1.086827814579010010e-01 9.270036220550537109e-02 3.046004474163055420e-02 -2.753135189414024353e-02 3.552540242671966553e-01 -7.907966524362564087e-02 -2.020743787288665771e-01 -3.379729762673377991e-02 6.054481491446495056e-04 -1.950488835573196411e-01 1.212134957313537598e-01 -2.754703462123870850e-01 -5.944882705807685852e-02 -8.990355581045150757e-02 -2.612873315811157227e-01 5.747113004326820374e-02 2.484328895807266235e-01 9.218636900186538696e-02 -2.193074524402618408e-01 -3.465262353420257568e-01
[truncated: 3,276,867 more chars]
