# Supplementary material for: The Language of Innovation
Source: PLoS One. 2020 Apr 30;15(4):e0230107. doi: 10.1371/journal.pone.0230107 (PMC7194493; doi:10.1371/journal.pone.0230107)
Supplement: S21 File — (GZ) [file pone.0230107.s021.tar.gz › 1999-2003/V2Run_9_VS_4500_embeddings1999-2003ED32.txt]

-2.399571835994720459e-01 -3.156427145004272461e-01 -1.138112246990203857e-01 4.095244035124778748e-02 6.706681102514266968e-02 1.993183940649032593e-01 7.402488589286804199e-02 -7.466343697160482407e-03 8.325106464326381683e-03 6.045855954289436340e-02 1.811891235411167145e-02 4.559044167399406433e-02 -4.894447978585958481e-03 -2.382068037986755371e-01 -8.553845435380935669e-02 -1.685227602720260620e-01 5.717401579022407532e-02 -8.505142480134963989e-02 -2.799108996987342834e-02 -1.047515776008367538e-02 -1.577199548482894897e-01 1.357859224081039429e-01 -3.291946053504943848e-01 1.479586362838745117e-01 1.407695561647415161e-02 -2.617282234132289886e-02 4.562880992889404297e-01 -3.141058683395385742e-01 7.082892954349517822e-02 -1.513387113809585571e-01 -3.963021039962768555e-01 4.576281830668449402e-02
-1.214057877659797668e-01 1.091128364205360413e-01 -8.057441562414169312e-02 7.995232194662094116e-02 -5.588173121213912964e-02 -4.747784510254859924e-02 -2.816549539566040039e-01 4.888255521655082703e-02 1.036294996738433838e-01 1.920949965715408325e-01 -1.626969315111637115e-02 -1.241859793663024902e-01 -1.436434686183929443e-01 -1.224559247493743896e-01 2.392339706420898438e-01 -4.061584174633026123e-01 1.730909645557403564e-01 1.294319182634353638e-01 -1.011482477188110352e-01 1.643034256994724274e-02 7.721777260303497314e-02 -1.320366263389587402e-01 -7.424318790435791016e-02 2.524262368679046631e-01 3.097298741340637207e-01 -3.225725889205932617e-01 4.942041635513305664e-02 7.017146050930023193e-02 -5.522280000150203705e-03 -2.156430333852767944e-01 -1.953496783971786499e-01 3.321659862995147705e-01
-1.488377600908279419e-01 9.078299254179000854e-02 -2.436154335737228394e-02 4.574630036950111389e-02 5.425588786602020264e-02 6.222305819392204285e-02 -4.281316697597503662e-01 9.075999259948730469e-02 2.719862461090087891e-01 2.614051401615142822e-01 -1.642367430031299591e-02 -3.084347248077392578e-01 2.528880238533020020e-01 1.109642758965492249e-01 5.065613612532615662e-02 -7.863219827413558960e-02 -7.467235624790191650e-02 -4.231241345405578613e-02 -9.064456820487976074e-02 -1.004214435815811157e-01 7.259994745254516602e-02 2.652411460876464844e-01 -1.638311892747879028e-01 1.238105073571205139e-01 1.152741909027099609e-01 -3.490449786186218262e-01 3.044096827507019043e-01 1.422767713665962219e-02 4.348132386803627014e-02 1.624376773834228516e-01 -2.090819329023361206e-01 -4.903299361467361450e-02
5.856417492032051086e-02 -2.521042823791503906e-01 -1.587146520614624023e-01 -1.170770600438117981e-01 2.178879221901297569e-03 6.172483786940574646e-02 -1.155548449605703354e-02 -6.142699718475341797e-02 7.996056973934173584e-02 2.165024727582931519e-01 -2.106391638517379761e-01 -2.247137725353240967e-01 3.331698179244995117e-01 -2.113858759403228760e-01 3.890617191791534424e-02 -3.845463991165161133e-01 -6.328935921192169189e-02 2.404273450374603271e-01 2.288130857050418854e-02 3.151617944240570068e-01 -3.762267529964447021e-03 1.121538951992988586e-01 -2.276991158723831177e-01 1.864228695631027222e-01 9.789673238992691040e-02 -2.601920813322067261e-02 2.709015011787414551e-01 8.602524548768997192e-02 2.815568149089813232e-01 1.082419510930776596e-02 -4.249608889222145081e-02 -9.296175092458724976e-03
-2.304411381483078003e-01 -1.358356773853302002e-01 4.034825414419174194e-02 5.226578935980796814e-02 -2.298524975776672363e-02 2.754252552986145020e-01 -1.385308057069778442e-01 3.446599543094635010e-01 2.084557414054870605e-01 1.496872454881668091e-01 -3.078803420066833496e-01 -9.320266544818878174e-02 8.686012588441371918e-03 -1.392306834459304810e-01 3.429278433322906494e-01 -2.712305486202239990e-01 3.101952001452445984e-02 1.185613311827182770e-02 -1.783327907323837280e-01 -1.288494318723678589e-01 -2.293363511562347412e-01 2.194441705942153931e-01 -1.092176586389541626e-01 8.670558035373687744e-02 -1.814154833555221558e-01 -1.403455585241317749e-01 2.144837826490402222e-01 -7.093989104032516479e-02 -1.068393979221582413e-02 -1.186887398362159729e-01 -1.814375370740890503e-01 -9.635408222675323486e-02
-2.061073482036590576e-01 -4.544410482048988342e-02 -7.064271718263626099e-02 2.494795247912406921e-02 5.382614955306053162e-02 3.968935459852218628e-02 -4.357092082500457764e-01 3.472357690334320068e-01 1.542426496744155884e-01 1.660022735595703125e-01 1.335755735635757446e-01 -9.229759685695171356e-03 -1.010728999972343445e-01 -9.399978816509246826e-02 -8.558943867683410645e-02 -3.116430342197418213e-01 6.069652736186981201e-02 8.668778464198112488e-03 -2.172227948904037476e-01 -2.884370274841785431e-02 5.446115881204605103e-02 4.693543910980224609e-02 -2.954848706722259521e-01 8.223329484462738037e-02 6.814337521791458130e-02 -3.552576899528503418e-01 2.497969418764114380e-01 3.282777965068817139e-02 -1.792486198246479034e-02 -2.056272625923156738e-01 -1.542627960443496704e-01 -1.744486242532730103e-01
-2.283593118190765381e-01 -2.693145908415317535e-02 -1.760624349117279053e-01 6.430543959140777588e-02 7.013179827481508255e-03 9.355558454990386963e-02 -2.432990819215774536e-01 1.319254338741302490e-01 2.945668995380401611e-01 2.239228188991546631e-01 -3.158598542213439941e-01 1.407778263092041016e-02 -3.585989028215408325e-02 -2.556113302707672119e-01 2.895617112517356873e-02 -1.112916022539138794e-01 1.565413922071456909e-01 -5.228438973426818848e-02 -5.997848138213157654e-02 -2.168532460927963257e-01 -1.143129426054656506e-03 9.060265868902206421e-02 -3.271411657333374023e-01 -3.174300491809844971e-02 4.797098040580749512e-02 -1.916840672492980957e-01 2.756639719009399414e-01 -3.163409233093261719e-01 -2.061962336301803589e-02 -1.348429769277572632e-01 -2.396008521318435669e-01 -1.569882631301879883e-01
-9.708591550588607788e-02 -1.304444968700408936e-01 9.683358669281005859e-02 1.334975063800811768e-01 2.456777915358543396e-02 3.690882325172424316e-01 -3.267184495925903320e-01 2.486284822225570679e-01 1.385971903800964355e-01 1.651142090559005737e-01 -6.252887845039367676e-02 -4.550470039248466492e-02 4.659823328256607056e-02 -1.314944326877593994e-01 2.884018123149871826e-01 -2.473073005676269531e-01 -2.062291139736771584e-03 2.341126948595046997e-01 3.429614007472991943e-02 1.222922932356595993e-03 7.253351807594299316e-02 7.918618619441986084e-02 -2.629962563514709473e-01 -3.565048426389694214e-02 7.506372034549713135e-02 -3.115420341491699219e-01 1.394059509038925171e-01 -2.248279899358749390e-01 -1.180762723088264465e-01 1.361465305089950562e-01 -2.159199714660644531e-01 -1.870404034852981567e-01
-2.693509757518768311e-01 -1.296075731515884399e-01 2.748070098459720612e-02 2.995519340038299561e-01 -1.059121638536453247e-02 7.202762365341186523e-02 -1.620212942361831665e-01 2.102071642875671387e-01 3.555435836315155029e-01 2.513057589530944824e-01 5.210903286933898926e-02 -5.455090850591659546e-02 -2.260497957468032837e-02 -1.757673472166061401e-01 -1.567653939127922058e-02 -1.680471748113632202e-01 -2.719122767448425293e-01 -9.694584459066390991e-02 -5.797385796904563904e-02 2.529608830809593201e-02 1.117756739258766174e-01 -1.491242926567792892e-02 -1.613722890615463257e-01 1.754442900419235229e-01 2.120623737573623657e-01 -2.724272310733795166e-01 4.098837077617645264e-01 6.203860417008399963e-02 7.964119315147399902e-02 -1.506537646055221558e-01 -1.109940186142921448e-01 2.600135281682014465e-03
-4.338985681533813477e-01 -1.015104278922080994e-01 1.194058358669281006e-02 -5.782794207334518433e-02 -4.848754778504371643e-02 2.973704598844051361e-02 -1.831647455692291260e-01 4.594256356358528137e-02 -1.647858321666717529e-01 1.946375519037246704e-01 -4.751911386847496033e-02 2.054195851087570190e-02 3.603245317935943604e-02 3.254684805870056152e-02 1.606171764433383942e-02 -6.401988118886947632e-02 2.016715854406356812e-01 2.865308821201324463e-01 -2.900682576000690460e-02 -2.678321115672588348e-02 -8.653554320335388184e-02 1.042979769408702850e-03 -3.208706527948379517e-02 4.504389762878417969e-01 2.340053915977478027e-01 -2.221348434686660767e-01 3.616113364696502686e-01 -1.705038398504257202e-01 -2.184093371033668518e-02 4.119564592838287354e-02 -2.876766622066497803e-01 -2.633349213283509016e-04
5.139493569731712341e-02 5.105107277631759644e-02 -1.584510654211044312e-01 3.668724792078137398e-03 6.041744723916053772e-02 1.476700305938720703e-01 -1.067594513297080994e-01 -2.131865620613098145e-01 -1.182838156819343567e-01 1.054716557264328003e-01 3.435165807604789734e-02 -3.597371876239776611e-01 7.606638967990875244e-02 -2.790108621120452881e-01 1.198329851031303406e-01 -3.482272624969482422e-01 1.207875981926918030e-01 2.014303356409072876e-01 -2.353800237178802490e-01 2.752871811389923096e-01 1.346589475870132446e-01 1.387323886156082153e-01 -1.759472191333770752e-01 2.970851771533489227e-02 2.875191569328308105e-01 3.653273219242691994e-03 2.736877501010894775e-01 -2.012578397989273071e-01 -3.332864493131637573e-02 -2.127854377031326294e-01 -7.966636121273040771e-02 -7.727815955877304077e-02
-1.141792386770248413e-01 -1.849649101495742798e-01 3.943730145692825317e-02 9.364104270935058594e-02 6.290026009082794189e-02 5.041065439581871033e-02 -3.533245623111724854e-01 2.798318266868591309e-01 2.493205815553665161e-01 2.092602998018264771e-01 -1.589998453855514526e-01 -4.724635556340217590e-02 1.879037171602249146e-01 -7.400020956993103027e-02 4.352480173110961914e-02 -2.763734757900238037e-01 2.006726413965225220e-01 4.001371189951896667e-02 -2.333525121212005615e-01 1.284345332533121109e-02 2.240292355418205261e-02 -1.410409659147262573e-01 -3.595606386661529541e-01 2.459776587784290314e-02 3.890207409858703613e-02 -9.526794403791427612e-02 3.560971319675445557e-01 -3.580392524600028992e-02 -3.246349096298217773e-02 8.257028460502624512e-02 -2.347207963466644287e-01 -1.784567683935165405e-01
-1.153721138834953308e-01 -2.059006839990615845e-01 -7.312104105949401855e-02 7.832037657499313354e-02 1.813738495111465454e-01 1.597040742635726929e-01 -2.661313414573669434e-01 3.019377589225769043e-01 3.497306406497955322e-01 3.707165718078613281e-01 2.732492797076702118e-02 -4.958790913224220276e-02 8.049927651882171631e-02 -2.053440809249877930e-01 -9.030716121196746826e-02 -2.151605039834976196e-01 -3.278600424528121948e-02 5.721380468457937241e-03 -2.302739024162292480e-01 -4.407496750354766846e-02 7.821266353130340576e-02 3.114168941974639893e-01 -9.155843406915664673e-02 6.159066781401634216e-02 1.345958262681961060e-01 -8.437455445528030396e-02 1.283373534679412842e-01 -1.823092550039291382e-01 1.421229392290115356e-01 1.668464690446853638e-01 -6.478244066238403320e-02 -2.187452763319015503e-01
-2.245420664548873901e-01 -7.509701419621706009e-03 -2.010559104382991791e-02 -4.606293886899948120e-02 8.561533689498901367e-02 -6.757834460586309433e-03 -1.209918782114982605e-01 7.228290289640426636e-02 2.762913703918457031e-01 4.510394334793090820e-01 5.215688608586788177e-03 4.053527663927525282e-04 1.863654851913452148e-01 -5.334882065653800964e-02 8.495943248271942139e-02 -1.116569638252258301e-01 3.125170767307281494e-01 2.842828035354614258e-01 -2.431494593620300293e-01 4.759570583701133728e-02 -1.482755541801452637e-01 8.199956268072128296e-02 -1.287207305431365967e-01 3.480331301689147949e-01 -1.151693910360336304e-01 -1.074993237853050232e-01 9.592209756374359131e-02 -1.247773692011833191e-01 -1.251629274338483810e-02 3.541285637766122818e-03 -2.611902952194213867e-01 2.417396605014801025e-01
-2.249873727560043335e-01 1.158825531601905823e-01 -3.103206455707550049e-01 3.082838356494903564e-01 7.557965070009231567e-02 3.403529822826385498e-01 -4.145210236310958862e-02 -9.243994206190109253e-02 2.314399555325508118e-02 -2.259305119514465332e-02 -7.124433666467666626e-02 -3.132978975772857666e-01 4.175999015569686890e-02 -2.612352371215820312e-01 8.914012461900711060e-02 -3.841840624809265137e-01 1.849748566746711731e-02 1.906128674745559692e-01 1.583564430475234985e-01 1.280044317245483398e-01 -5.804751813411712646e-02 6.877651810646057129e-02 -2.009266912937164307e-01 1.873826049268245697e-02 1.865306198596954346e-01 6.945543736219406128e-02 1.464807838201522827e-01 -1.883952766656875610e-01 -4.166165739297866821e-02 -1.175401955842971802e-01 -1.919741630554199219e-01 -8.400749415159225464e-02
-3.024432063102722168e-01 -1.246931310743093491e-02 -2.145228441804647446e-03 1.425792127847671509e-01 1.233295053243637085e-01 1.110432371497154236e-01 -1.627662330865859985e-01 4.236153960227966309e-01 -5.561159923672676086e-02 1.612636744976043701e-01 -2.918810248374938965e-01 3.014358505606651306e-02 6.906060129404067993e-02 -1.211795583367347717e-01 2.329661697149276733e-01 -2.854296863079071045e-01 -5.917248874902725220e-02 -5.688577424734830856e-03 -5.228413641452789307e-02 1.346862763166427612e-01 3.844752535223960876e-02 1.761029660701751709e-01 -2.609612345695495605e-01 -4.736276343464851379e-03 1.195551007986068726e-01 -1.231141015887260437e-01 2.305297851562500000e-01 1.030755564570426941e-01 4.258888214826583862e-02 -1.405081804841756821e-02 -2.847094237804412842e-01 -2.878286540508270264e-01
-1.132138147950172424e-01 -7.251017540693283081e-02 1.431495696306228638e-01 8.112358301877975464e-02 -1.260421425104141235e-01 -2.414663136005401611e-01 -3.076572120189666748e-01 9.395528584718704224e-02 -2.670997940003871918e-02 1.204119101166725159e-01 7.137954980134963989e-02 1.365589946508407593e-01 -1.027897745370864868e-01 4.038797318935394287e-02 -3.067820146679878235e-02 -2.440973222255706787e-01 2.283700108528137207e-01 1.465515345335006714e-01 -1.506792455911636353e-01 -5.985031276941299438e-02 9.384016692638397217e-02 1.544086933135986328e-01 -1.570650488138198853e-01 1.802305430173873901e-01 -5.663398280739784241e-02 -6.412694603204727173e-02 3.815396130084991455e-01 -2.156167626380920410e-01 4.571228101849555969e-02 -3.769957274198532104e-02 -2.546887099742889404e-01 4.560971856117248535e-01
-5.805605649948120117e-02 -1.029708385467529297e-01 -1.873251497745513916e-01 8.397240936756134033e-02 1.970748305320739746e-01 2.743009328842163086e-01 -2.413656115531921387e-01 4.007896482944488525e-01 -4.489469155669212341e-02 6.555990874767303467e-02 -2.202953100204467773e-01 -4.418144002556800842e-02 7.311354856938123703e-03 -1.085916534066200256e-01 2.519076168537139893e-01 -1.752376705408096313e-01 -4.191233590245246887e-02 9.309317916631698608e-02 -2.791192531585693359e-01 -8.391082286834716797e-02 -4.041339457035064697e-02 7.494346052408218384e-02 -1.595573425292968750e-01 2.710542455315589905e-02 5.738509818911552429e-02 -5.733572319149971008e-02 4.113712608814239502e-01 -1.580221503973007202e-01 2.677099220454692841e-02 7.091708946973085403e-03 -2.403586804866790771e-01 -2.449014484882354736e-01
-2.302286773920059204e-01 -4.690133407711982727e-02 -9.375996887683868408e-02 5.143999308347702026e-02 1.029234007000923157e-01 2.265621274709701538e-01 -4.303934574127197266e-01 2.990567684173583984e-01 1.844056397676467896e-01 2.500382065773010254e-01 -1.139178499579429626e-02 -7.927400618791580200e-02 3.912979364395141602e-02 -1.226623803377151489e-01 1.691975891590118408e-01 -1.299184411764144897e-01 3.391694650053977966e-02 -1.449914276599884033e-01 -2.701201736927032471e-01 8.278949558734893799e-02 -1.703835651278495789e-02 -7.379117608070373535e-02 -2.706864178180694580e-01 -2.093888372182846069e-01 1.003106236457824707e-01 -2.126296609640121460e-01 2.900282144546508789e-01 -1.399326175451278687e-01 8.535245060920715332e-02 -1.106332167983055115e-01 -1.615772247314453125e-01 -4.788952320814132690e-02
-1.969651132822036743e-01 -2.936344444751739502e-01 1.213591024279594421e-01 4.834547638893127441e-02 1.447887346148490906e-02 1.385561227798461914e-01 -2.502513229846954346e-01 2.263972163200378418e-01 9.689430147409439087e-02 1.386218070983886719e-01 2.838809788227081299e-02 -1.664918661117553711e-02 7.217148691415786743e-02 -2.138193398714065552e-01 3.322361707687377930e-01 -1.429786682128906250e-01 1.130555197596549988e-02 -5.842299014329910278e-02 -3.321368396282196045e-01 -2.485761232674121857e-02 -1.485683619976043701e-01 8.120861649513244629e-02 -2.437949031591415405e-01 -4.426882043480873108e-02 7.250116020441055298e-02 -2.027497738599777222e-01 2.908158600330352783e-01 -5.806706845760345459e-02 -1.294586956501007080e-01 1.115400716662406921e-01 -3.544588387012481689e-01 -1.396510303020477295e-01
-1.940726488828659058e-01 4.434865713119506836e-02 2.119208425283432007e-01 2.719220221042633057e-01 7.346763461828231812e-02 3.513150215148925781e-01 -3.668827936053276062e-02 -1.410468667745590210e-01 -9.747347235679626465e-02 8.839460462331771851e-02 6.612765789031982422e-02 2.598531357944011688e-02 3.334153816103935242e-02 1.995514780282974243e-01 -5.028807371854782104e-02 -2.368549108505249023e-01 -3.104351647198200226e-02 9.363160282373428345e-02 -6.774532794952392578e-02 -9.648892097175121307e-03 1.300678700208663940e-01 1.372913420200347900e-01 -3.531885445117950439e-01 7.636746764183044434e-02 2.304053455591201782e-01 -2.939304411411285400e-01 2.810944020748138428e-01 1.520961076021194458e-01 8.150023967027664185e-02 -3.633659482002258301e-01 -8.372361958026885986e-02 3.825105726718902588e-02
-1.188426241278648376e-01 -2.187086343765258789e-01 2.212128192186355591e-01 -5.876832175999879837e-03 3.202886879444122314e-02 4.106788933277130127e-01 -5.134040117263793945e-01 6.953837722539901733e-02 2.853169105947017670e-02 8.525373041629791260e-02 5.596324428915977478e-02 5.364412814378738403e-02 1.660298705101013184e-01 -5.409615859389305115e-02 4.235631227493286133e-02 -1.724876612424850464e-01 6.525263935327529907e-02 8.998363465070724487e-02 -8.556805551052093506e-02 -1.291665976168587804e-04 2.670321054756641388e-02 1.812798529863357544e-01 -1.773280203342437744e-01 7.542938459664583206e-03 2.552068233489990234e-01 -1.673202663660049438e-01 3.922304809093475342e-01 1.773420572280883789e-01 -4.987314715981483459e-02 3.842168301343917847e-02 -7.948604226112365723e-02 -3.719349950551986694e-02
-2.474314570426940918e-01 1.604426205158233643e-01 -1.320349872112274170e-01 1.281092464923858643e-01 -3.650617599487304688e-02 3.436169400811195374e-02 -2.060402184724807739e-01 1.947073638439178467e-01 7.990347594022750854e-02 3.459034860134124756e-01 2.141911983489990234e-01 -1.989671289920806885e-01 1.977292895317077637e-01 -1.008207947015762329e-01 -7.321222126483917236e-02 -1.165122240781784058e-01 3.149325251579284668e-01 1.251355558633804321e-01 -2.342614084482192993e-01 1.484540663659572601e-02 1.707861423492431641e-01 3.138504624366760254e-01 -1.047336012125015259e-01 4.547797515988349915e-02 1.637872122228145599e-02 -1.602238416671752930e-01 1.447133161127567291e-02 -2.045475393533706665e-01 -7.142148911952972412e-02 -8.723503351211547852e-02 -2.835009992122650146e-01 2.118884921073913574e-01
9.010058641433715820e-02 -8.683625608682632446e-02 -1.483980715274810791e-01 3.548191487789154053e-02 1.059285402297973633e-01 2.809624671936035156e-01 -2.067407369613647461e-01 -2.400407493114471436e-01 2.734586223959922791e-02 1.629323959350585938e-01 -1.647506654262542725e-01 -3.195296227931976318e-01 1.827763617038726807e-01 -2.562285363674163818e-01 2.519887685775756836e-02 -1.408444643020629883e-01 -1.004527509212493896e-01 1.750021427869796753e-01 -6.678671576082706451e-03 1.624099612236022949e-01 2.213271558284759521e-01 9.705798327922821045e-02 -2.483073472976684570e-01 2.474435418844223022e-01 5.503524094820022583e-02 6.105482578277587891e-02 3.744560480117797852e-01 -2.858698666095733643e-01 -4.775068257004022598e-03 -2.135645225644111633e-02 -1.110721677541732788e-01 -6.729827076196670532e-02
3.756172582507133484e-02 6.129896268248558044e-02 -1.541291028261184692e-01 -4.534796252846717834e-02 1.477765589952468872e-01 6.858650594949722290e-02 -1.223805621266365051e-01 -1.057696118950843811e-01 -1.082413420081138611e-01 2.684144377708435059e-01 -1.835765540599822998e-01 -3.053211867809295654e-01 7.579119503498077393e-02 -2.172699719667434692e-01 1.815572381019592285e-01 -3.732932806015014648e-01 -2.994198910892009735e-02 1.141004040837287903e-01 6.112678721547126770e-02 1.920932382345199585e-01 7.823307067155838013e-02 3.787369430065155029e-01 -2.857863306999206543e-01 1.089492589235305786e-01 5.950436741113662720e-02 3.768270835280418396e-02 3.060322701930999756e-01 -1.532262712717056274e-01 1.399284452199935913e-01 1.236436814069747925e-01 -1.576226651668548584e-01 3.004644438624382019e-02
-2.603188753128051758e-01 -4.150288403034210205e-01 1.347120553255081177e-01 1.458775997161865234e-01 2.674965262413024902e-01 -1.277085393667221069e-02 -1.339475214481353760e-01 1.274303626269102097e-02 7.883978076279163361e-03 1.592799723148345947e-01 1.021869331598281860e-01 -1.036430243402719498e-02 1.874827742576599121e-01 8.216083049774169922e-02 -9.632404148578643799e-02 -2.112305909395217896e-01 -6.604058668017387390e-03 -2.207758873701095581e-01 -1.693149656057357788e-01 -1.374256163835525513e-01 1.168134212493896484e-01 -1.614940539002418518e-02 -3.387079536914825439e-01 2.089843153953552246e-01 1.799927055835723877e-01 -8.686430007219314575e-02 1.325892210006713867e-01 -6.339107453823089600e-02 1.754456311464309692e-01 -2.358484268188476562e-01 -1.271346807479858398e-01 2.573021352291107178e-01
-2.265033125877380371e-01 -8.104034513235092163e-02 -7.782908529043197632e-02 7.915917038917541504e-02 5.090173706412315369e-02 1.539909541606903076e-01 -3.299059867858886719e-01 2.460410594940185547e-01 2.311800867319107056e-01 2.484751343727111816e-01 -8.024396747350692749e-02 2.146096229553222656e-01 1.131940633058547974e-01 -6.263908464461565018e-03 2.102121412754058838e-01 -2.619126737117767334e-01 7.985389232635498047e-02 -1.498300433158874512e-01 -2.947584688663482666e-01 8.692972362041473389e-02 2.010039053857326508e-03 -4.310746118426322937e-02 -1.535167247056961060e-01 8.823121339082717896e-02 2.589742243289947510e-01 -2.097562402486801147e-01 1.269333809614181519e-02 -2.163504511117935181e-01 6.256627291440963745e-02 3.164176270365715027e-02 -3.349985480308532715e-01 -9.567501395940780640e-02
1.195908114314079285e-01 -3.113998770713806152e-01 1.779440492391586304e-01 8.048163354396820068e-02 -5.309078097343444824e-02 1.091210097074508667e-01 -3.935041427612304688e-01 3.540967106819152832e-01 1.135181710124015808e-01 2.317504137754440308e-01 -6.605290807783603668e-03 -1.784983724355697632e-01 1.409241855144500732e-01 -2.558198571205139160e-01 8.331912010908126831e-02 7.385751232504844666e-03 1.476980447769165039e-01 6.759428232908248901e-02 -4.485843703150749207e-02 -1.950605027377605438e-02 1.959239132702350616e-02 2.715056240558624268e-01 -2.994766831398010254e-01 -5.798515677452087402e-02 -9.243597090244293213e-02 -8.301215618848800659e-02 2.317388355731964111e-01 -1.971546262502670288e-01 -2.695963950827717781e-03 6.792306900024414062e-02 -2.182244509458541870e-01 -9.303630143404006958e-02
-1.290926039218902588e-01 -4.765526205301284790e-02 -3.009519577026367188e-01 1.838819682598114014e-01 1.937390267848968506e-01 1.098372638225555420e-01 -1.214279532432556152e-01 -2.121440917253494263e-01 6.152901053428649902e-02 1.162030473351478577e-01 -1.004370227456092834e-01 -2.917388975620269775e-01 6.584978848695755005e-02 -2.844841480255126953e-01 4.960450902581214905e-02 -3.650265634059906006e-01 7.988013327121734619e-03 9.988677501678466797e-02 -3.021305501461029053e-01 3.621535003185272217e-02 9.610848873853683472e-02 1.340486407279968262e-01 -1.265046745538711548e-01 2.101041972637176514e-01 1.193192377686500549e-01 2.819684445858001709e-01 2.174553871154785156e-01 -2.025373876094818115e-01 -1.224381290376186371e-02 -4.086577892303466797e-02 -1.845666766166687012e-01 -7.710337638854980469e-02
8.779834955930709839e-02 -7.922821678221225739e-03 1.479564756155014038e-01 2.387160807847976685e-02 -1.070434898138046265e-01 1.097783222794532776e-01 -4.268831014633178711e-01 2.034530639648437500e-01 1.863217949867248535e-01 3.401324152946472168e-01 1.067656502127647400e-01 -1.470901723951101303e-02 2.447607368230819702e-02 -2.877152264118194580e-01 2.719697058200836182e-01 -1.204418111592531204e-02 2.336169779300689697e-01 1.416376084089279175e-01 -8.884421736001968384e-02 2.057858109474182129e-01 6.991103757172822952e-03 1.409499496221542358e-01 -1.975399106740951538e-01 2.241085022687911987e-01 -1.877715997397899628e-02 -1.163863241672515869e-01 3.101921677589416504e-01 -4.620759934186935425e-02 3.592063114047050476e-02 1.256894022226333618e-01 -1.854739785194396973e-01 -7.307373732328414917e-02
-8.387684822082519531e-02 -2.330549508333206177e-01 -5.097971484065055847e-02 -1.523692160844802856e-02 -1.560884527862071991e-02 1.340283006429672241e-01 -2.473148554563522339e-01 -2.551725804805755615e-01 -1.857606619596481323e-01 4.519747495651245117e-01 -3.319163620471954346e-02 -1.886992156505584717e-02 1.900315880775451660e-01 2.828581258654594421e-02 3.583181500434875488e-01 -3.115509450435638428e-01 -1.878543384373188019e-02 1.072593256831169128e-01 6.517215073108673096e-02 2.343813478946685791e-01 1.691016703844070435e-01 -1.195276677608489990e-01 -1.954651772975921631e-01 1.826154068112373352e-02 3.116230666637420654e-02 -1.299455463886260986e-01 1.935415863990783691e-01 2.368025481700897217e-02 1.901411414146423340e-01 7.175608724355697632e-02 -1.974147409200668335e-01 -1.035500969737768173e-02
-4.539238288998603821e-02 -3.479758277535438538e-02 2.298642843961715698e-01 -1.691557466983795166e-03 6.320843100547790527e-02 -4.841841012239456177e-02 -1.675106137990951538e-01 -1.174869090318679810e-01 -4.326548054814338684e-02 2.032487094402313232e-01 -3.928923234343528748e-02 4.299174621701240540e-02 -4.423835501074790955e-02 -4.481174051761627197e-02 2.586563490331172943e-02 -1.517529338598251343e-01 3.276467025279998779e-01 1.585158705711364746e-01 -2.989385426044464111e-01 -1.861136704683303833e-01 7.338276505470275879e-02 3.272533044219017029e-02 -2.040896937251091003e-02 3.847539052367210388e-02 3.944227397441864014e-01 -8.990856260061264038e-02 3.513563573360443115e-01 -1.444132179021835327e-01 1.988499462604522705e-01 -2.109218686819076538e-01 -3.549419641494750977e-01 1.965734362602233887e-01
-3.276597857475280762e-01 -9.772489219903945923e-02 1.067926362156867981e-01 -3.434792906045913696e-02 7.669186592102050781e-02 2.471259981393814087e-01 9.497422724962234497e-02 -2.574027776718139648e-01 -1.039834842085838318e-01 1.885017454624176025e-01 -6.248923391103744507e-02 -1.829493492841720581e-01 1.711636930704116821e-01 -2.768231928348541260e-01 1.891867369413375854e-01 -2.180570363998413086e-01 -1.349168270826339722e-01 2.297125160694122314e-01 7.462393492460250854e-02 1.682625263929367065e-01 1.973018608987331390e-02 1.110737994313240051e-01 -4.498220384120941162e-01 8.484233915805816650e-02 1.432904154062271118e-01 -1.149448193609714508e-02 1.523659974336624146e-01 5.846539139747619629e-02 1.359800696372985840e-01 1.028190180659294128e-01 -2.200923115015029907e-01 -5.804204568266868591e-02
-2.184577584266662598e-01 1.758685261011123657e-01 -4.524431377649307251e-02 1.099670752882957458e-01 1.140545904636383057e-01 6.039868667721748352e-02 -1.795486956834793091e-01 2.495543658733367920e-01 2.012744992971420288e-01 1.773514747619628906e-01 9.114437550306320190e-02 -1.111880689859390259e-01 2.680694758892059326e-01 -3.149762749671936035e-01 -4.521371796727180481e-02 -2.195959538221359253e-01 -1.252901554107666016e-01 4.046594258397817612e-03 -1.413276493549346924e-01 1.594093814492225647e-02 -1.362269520759582520e-01 2.403932809829711914e-01 -2.593439519405364990e-01 2.139105945825576782e-01 -3.270848467946052551e-02 -2.122588455677032471e-01 2.738046348094940186e-01 -2.021478861570358276e-01 -3.069664537906646729e-02 -2.026053667068481445e-01 -1.264079958200454712e-01 -1.919123232364654541e-01
-5.834508314728736877e-02 -1.183905638754367828e-02 -1.961756311357021332e-02 9.916274994611740112e-02 -4.484264925122261047e-02 -2.442670986056327820e-02 -7.479760795831680298e-03 1.783599262125790119e-03 -1.130855754017829895e-01 1.022352501749992371e-01 7.300996780395507812e-02 -3.094288147985935211e-02 1.643355935811996460e-01 -9.945669770240783691e-02 5.569795891642570496e-02 -1.830133646726608276e-01 3.873340040445327759e-02 1.180653572082519531e-01 -2.104186117649078369e-01 -1.862441301345825195e-01 5.209800973534584045e-02 8.439138531684875488e-02 -2.260221689939498901e-01 5.311882495880126953e-01 1.380655467510223389e-01 -3.088400363922119141e-01 1.121715456247329712e-01 -3.466883897781372070e-01 2.364713847637176514e-01 -8.908955007791519165e-02 -1.938610523939132690e-01 3.072551786899566650e-01
-1.042335778474807739e-01 1.515104323625564575e-01 6.408766657114028931e-02 1.470077633857727051e-01 6.173460930585861206e-02 1.617732048034667969e-01 -4.106636941432952881e-01 -5.398047156631946564e-03 2.787416577339172363e-01 1.571641117334365845e-01 1.072446480393409729e-01 1.345684975385665894e-01 2.188263088464736938e-01 -9.025170467793941498e-03 1.751054972410202026e-01 -2.393438294529914856e-02 2.302542328834533691e-01 7.374075055122375488e-02 -1.812636107206344604e-01 -4.913105443120002747e-02 3.087674081325531006e-01 8.571800589561462402e-02 -1.109880506992340088e-01 -4.986840859055519104e-02 -1.701853238046169281e-02 -1.649157255887985229e-01 3.456201851367950439e-01 -6.516158580780029297e-02 -2.148884534835815430e-02 -5.092462524771690369e-02 -3.732537329196929932e-01 -1.606933325529098511e-01
-2.849818468093872070e-01 -1.833760142326354980e-01 -1.176044121384620667e-01 1.007217839360237122e-01 -3.576124832034111023e-02 1.374451369047164917e-01 -2.099411785602569580e-01 2.250842750072479248e-01 2.379239052534103394e-01 1.080454289913177490e-01 -1.376688294112682343e-02 8.576294034719467163e-02 3.657191246747970581e-02 -2.579148486256599426e-02 1.628140211105346680e-01 -2.619010508060455322e-01 1.456893533468246460e-01 1.013442799448966980e-01 -2.958149909973144531e-01 1.213779598474502563e-01 -8.789926022291183472e-02 1.339565068483352661e-01 -2.700581848621368408e-01 -1.580720394849777222e-01 1.883560717105865479e-01 -2.633463740348815918e-01 3.569096624851226807e-01 -1.986357420682907104e-01 -9.164536744356155396e-02 -6.898380815982818604e-02 -9.735235571861267090e-02 -1.473627090454101562e-01
-1.189293935894966125e-01 -1.422559916973114014e-01 -1.077076941728591919e-01 -7.433780282735824585e-02 -7.204625010490417480e-02 2.319331653416156769e-02 -6.511092931032180786e-02 4.152498766779899597e-02 -2.039496898651123047e-01 -5.748017877340316772e-02 -1.105172485113143921e-01 -3.031604588031768799e-01 2.455296693369746208e-03 1.720543950796127319e-03 1.737318485975265503e-01 -1.666755676269531250e-01 -1.388252153992652893e-02 1.124483048915863037e-01 -7.748993486166000366e-02 6.061071157455444336e-02 3.479093611240386963e-01 -1.190668269991874695e-01 -5.238579511642456055e-01 -1.392590161412954330e-02 1.131645962595939636e-01 6.831873953342437744e-02 3.703363239765167236e-01 1.544705592095851898e-02 3.473862707614898682e-01 4.587781056761741638e-02 -6.031834706664085388e-02 -1.271653771400451660e-01
-2.204826921224594116e-01 3.006994351744651794e-02 2.094998210668563843e-02 8.378941565752029419e-02 7.144366204738616943e-02 2.175440788269042969e-01 -7.173199951648712158e-02 2.933675348758697510e-01 -1.024197861552238464e-01 1.989342272281646729e-01 2.617222666740417480e-01 -2.492267489433288574e-01 -3.866816638037562370e-03 5.530045554041862488e-02 4.505677614361047745e-03 -3.355987071990966797e-01 1.948902606964111328e-01 4.140492975711822510e-01 7.259775698184967041e-02 -3.131388127803802490e-02 -8.925077319145202637e-02 -1.432877033948898315e-02 -6.277057528495788574e-02 2.242754995822906494e-01 3.156081140041351318e-01 -7.375861704349517822e-02 2.119065672159194946e-01 -1.371468883007764816e-02 1.974325776100158691e-01 1.070354431867599487e-01 -1.138707995414733887e-01 1.065939366817474365e-01
-5.621362850069999695e-02 -1.924549043178558350e-01 -2.102497369050979614e-01 3.366024419665336609e-02 6.437632255256175995e-03 1.204459816217422485e-01 -1.827839612960815430e-01 -1.661373376846313477e-01 3.151322901248931885e-02 1.312343329191207886e-01 -2.202509641647338867e-01 -2.234651744365692139e-01 2.669313549995422363e-01 -2.526428997516632080e-01 2.056262455880641937e-02 -2.640298008918762207e-01 1.289998888969421387e-01 6.077098473906517029e-02 2.048094011843204498e-02 2.979001402854919434e-01 1.330451518297195435e-01 2.843849360942840576e-01 -3.372719287872314453e-01 -1.533477101475000381e-02 1.391949355602264404e-01 -7.549390196800231934e-02 2.190974503755569458e-01 -3.647710382938385010e-02 3.241088390350341797e-01 5.445549637079238892e-02 -1.022270098328590393e-01 4.574266448616981506e-02
-4.342460334300994873e-01 -3.395152390003204346e-01 2.842194586992263794e-02 1.009080260992050171e-01 1.423099823296070099e-02 1.654416322708129883e-01 -9.818982332944869995e-02 -5.729486234486103058e-03 -6.970176100730895996e-02 1.984939724206924438e-01 -2.380519956350326538e-01 -1.255233436822891235e-01 5.218667536973953247e-02 1.318423002958297729e-01 1.776318997144699097e-01 -2.978618443012237549e-01 2.305556535720825195e-01 2.275533229112625122e-01 -1.393337100744247437e-01 2.194529175758361816e-01 2.624844610691070557e-01 8.762653172016143799e-02 8.098024129867553711e-02 -6.258125603199005127e-02 -3.181583806872367859e-02 1.622624546289443970e-01 3.034173510968685150e-02 -1.872338205575942993e-01 -3.688205033540725708e-02 -5.806170403957366943e-02 -1.293487697839736938e-01 2.156778872013092041e-01
-3.749940693378448486e-01 -7.751559466123580933e-02 -6.540049612522125244e-02 -5.271572247147560120e-02 -7.304602116346359253e-02 -3.289847820997238159e-02 -2.580325603485107422e-01 1.633011847734451294e-01 4.086989443749189377e-03 1.062498837709426880e-01 1.537795960903167725e-01 -2.724111378192901611e-01 5.430084466934204102e-02 -1.910325437784194946e-01 -1.457353085279464722e-01 -3.534233570098876953e-01 -3.610646724700927734e-02 9.306089952588081360e-03 1.065493654459714890e-02 -1.855321079492568970e-01 -4.587465897202491760e-02 -1.279532257467508316e-02 -3.533022478222846985e-03 4.597655534744262695e-01 1.429515779018402100e-01 -1.377350091934204102e-01 2.225895822048187256e-01 -3.110335767269134521e-02 7.932627201080322266e-02 1.592600047588348389e-01 -2.832350432872772217e-01 2.255543321371078491e-02
-1.322373747825622559e-01 9.363339096307754517e-02 8.053769916296005249e-02 -1.896072761155664921e-03 8.027790486812591553e-02 3.663963973522186279e-01 6.361869163811206818e-03 -6.184012815356254578e-02 2.550060749053955078e-01 1.294629126787185669e-01 -4.056714475154876709e-02 9.418360888957977295e-02 2.328213304281234741e-01 5.216336995363235474e-02 -5.045398324728012085e-02 -3.559725880622863770e-01 -9.338999539613723755e-02 -1.485503464937210083e-01 -2.330220937728881836e-01 -1.330217719078063965e-01 2.355026453733444214e-01 -7.188530266284942627e-02 -3.254781067371368408e-01 1.229072138667106628e-01 1.173936277627944946e-01 -2.227097153663635254e-01 3.224414587020874023e-01 7.795768976211547852e-02 -3.012475930154323578e-02 -2.229898571968078613e-01 -1.723601073026657104e-01 7.736776769161224365e-02
-1.301397234201431274e-01 5.524170771241188049e-02 1.289390958845615387e-02 5.533723533153533936e-02 -2.699565589427947998e-01 6.284137815237045288e-02 -1.689995229244232178e-01 -2.146343700587749481e-02 -1.650027334690093994e-01 3.513393104076385498e-01 -8.514637500047683716e-02 -5.012487620115280151e-02 2.611845731735229492e-01 -2.472432795912027359e-03 -5.382816866040229797e-02 -3.887656927108764648e-01 -4.093027114868164062e-02 1.301125437021255493e-01 1.049361974000930786e-01 -1.789003461599349976e-01 2.803681492805480957e-01 1.022403910756111145e-01 -1.966849863529205322e-01 -3.351411223411560059e-02 6.423981487751007080e-02 1.067911088466644287e-01 9.251367300748825073e-02 -8.480485528707504272e-02 1.766881942749023438e-01 -1.351047456264495850e-01 -4.642317295074462891e-01 3.866908699274063110e-02
-4.230357334017753601e-02 -2.274667657911777496e-02 1.198493912816047668e-01 5.451803281903266907e-02 1.294832080602645874e-01 2.561634778976440430e-01 -2.808260619640350342e-01 3.249978423118591309e-01 6.808409839868545532e-02 4.621689617633819580e-01 -1.314763352274894714e-02 -3.670356050133705139e-02 5.001662671566009521e-02 -5.774334818124771118e-02 5.559886619448661804e-02 -2.512937784194946289e-01 -4.433501884341239929e-02 -4.400181025266647339e-02 -3.301775082945823669e-02 8.333607017993927002e-02 -6.596478819847106934e-02 1.268910616636276245e-01 -2.673074007034301758e-01 -2.250167168676853180e-02 -9.256006032228469849e-02 -9.907448291778564453e-02 2.963240444660186768e-01 -1.918108165264129639e-01 -1.626221239566802979e-01 1.389091908931732178e-01 -2.943976521492004395e-01 -2.047183364629745483e-01
-2.802467942237854004e-01 -4.959384351968765259e-02 2.132042348384857178e-01 -1.247375756502151489e-01 -4.793275892734527588e-01 8.059085905551910400e-02 -3.121193945407867432e-01 6.417255103588104248e-02 -4.904774576425552368e-02 1.247778758406639099e-01 -9.291356429457664490e-03 -2.162855714559555054e-01 1.012820899486541748e-01 3.292911453172564507e-03 6.347683817148208618e-02 -2.376977056264877319e-01 -4.000330716371536255e-02 1.657118946313858032e-01 7.500520348548889160e-02 -1.308921724557876587e-01 9.685630351305007935e-02 -2.824827842414379120e-02 -1.067301034927368164e-01 1.460543461143970490e-02 8.265320211648941040e-02 4.994430765509605408e-02 1.313416957855224609e-01 -7.031375914812088013e-02 3.170052170753479004e-01 -3.085489869117736816e-01 -2.884334027767181396e-01 -2.342541515827178955e-02
-1.683061271905899048e-01 1.228849738836288452e-01 -8.361367881298065186e-02 5.190234631299972534e-02 3.005168773233890533e-02 8.628549426794052124e-02 -5.246392451226711273e-03 2.107163071632385254e-01 2.434111386537551880e-01 1.565668284893035889e-01 -1.648723483085632324e-01 -2.561925649642944336e-01 1.716291718184947968e-02 -3.049279749393463135e-01 -1.245686113834381104e-01 -2.184216380119323730e-01 -1.493041813373565674e-01 2.650308907032012939e-01 4.107976332306861877e-03 -1.173339225351810455e-02 2.380683086812496185e-03 -6.414487492293119431e-03 -3.391542434692382812e-01 2.936159372329711914e-01 1.512936800718307495e-01 -5.221939086914062500e-02 8.719775825738906860e-02 -4.384770393371582031e-01 2.172146551311016083e-02 -1.402304023504257202e-01 3.008755296468734741e-02 1.433009058237075806e-01
6.988784670829772949e-02 -1.294227540493011475e-01 -1.522761881351470947e-01 3.948319703340530396e-02 5.594822391867637634e-02 5.316173285245895386e-02 -2.236010432243347168e-01 -1.907626539468765259e-01 -5.829867720603942871e-02 1.225939318537712097e-01 -1.673454791307449341e-01 -1.871222704648971558e-01 2.656205296516418457e-01 -3.627337217330932617e-01 3.722161054611206055e-02 -2.841930687427520752e-01 9.575443714857101440e-02 1.889284104108810425e-01 -2.742451615631580353e-02 2.158713191747665405e-01 7.740476727485656738e-02 1.114108487963676453e-01 -3.043563961982727051e-01 -4.568975418806076050e-02 9.779539704322814941e-02 1.731065660715103149e-01 3.806495070457458496e-01 -5.323864519596099854e-02 2.120943367481231689e-01 1.254220306873321533e-01 -1.966436654329299927e-01 5.970366299152374268e-02
-2.493216246366500854e-01 -1.960383206605911255e-01 1.391410711221396923e-03 -2.065386250615119934e-02 -9.195246547460556030e-02 -1.596365123987197876e-01 -4.638492763042449951e-01 3.203905522823333740e-01 4.798939824104309082e-02 2.590803503990173340e-01 -1.027026474475860596e-01 -1.334298253059387207e-01 1.786727160215377808e-01 2.305560559034347534e-02 -1.785159111022949219e-01 -9.613014012575149536e-02 5.866150837391614914e-03 2.977193295955657959e-01 -1.129494383931159973e-01 -1.618784368038177490e-01 1.407830119132995605e-01 2.952797152101993561e-02 -5.916448310017585754e-02 2.161252349615097046e-01 9.906431287527084351e-02 -5.583914741873741150e-02 3.116248846054077148e-01 2.201952226459980011e-02 -7.239637430757284164e-03 -1.772525012493133545e-01 -1.721092760562896729e-01 7.574644684791564941e-02
-1.161166578531265259e-01 2.009523361921310425e-01 1.149692311882972717e-01 -9.442104399204254150e-02 -2.340975999832153320e-01 1.903214901685714722e-01 -1.440355926752090454e-01 -1.044303327798843384e-01 -1.140994951128959656e-01 4.073511958122253418e-01 2.652885764837265015e-02 1.295025944709777832e-01 1.871035695075988770e-01 -9.534211456775665283e-02 6.899342685937881470e-02 -3.556367754936218262e-01 -8.224951475858688354e-02 1.662183851003646851e-01 1.882010325789451599e-02 -7.501176744699478149e-02 2.184312194585800171e-01 3.089349344372749329e-02 -1.003287658095359802e-01 9.520876407623291016e-02 -5.668426398187875748e-03 -3.900398733094334602e-03 1.322734802961349487e-01 3.412960469722747803e-02 1.762383803725242615e-02 -7.048610597848892212e-02 -5.094694495201110840e-01 1.945351064205169678e-01
1.004235725849866867e-02 -1.112856641411781311e-01 -1.779009699821472168e-01 5.454537644982337952e-02 -1.988019794225692749e-03 2.478875219821929932e-02 -4.938529133796691895e-01 2.377971708774566650e-01 1.680758595466613770e-01 1.503537446260452271e-01 -2.146821767091751099e-01 2.013120502233505249e-01 1.077866628766059875e-01 -2.061338871717453003e-01 1.560211330652236938e-01 -3.971531987190246582e-01 -8.376325666904449463e-02 -7.155260443687438965e-02 -1.945810019969940186e-01 2.902965061366558075e-03 5.329425260424613953e-02 8.166512846946716309e-02 -3.066440522670745850e-01 8.705658256076276302e-04 7.282794266939163208e-02 -2.229552716016769409e-01 1.913456022739410400e-01 -4.639430716633796692e-02 -2.098099514842033386e-02 4.619270935654640198e-02 -1.670923382043838501e-01 1.901573128998279572e-02
-3.137915730476379395e-01 -2.685699798166751862e-02 7.702431827783584595e-02 1.748977005481719971e-01 1.908770017325878143e-02 2.611091136932373047e-01 -1.937682479619979858e-01 9.468595683574676514e-02 4.412006214261054993e-02 3.462617397308349609e-01 1.016662921756505966e-02 2.807686030864715576e-01 6.831810623407363892e-02 -6.991292466409504414e-04 2.139166230335831642e-03 -9.496437758207321167e-02 -1.632595211267471313e-01 -5.491496250033378601e-02 -2.372297793626785278e-01 8.249565027654170990e-03 6.145912781357765198e-02 -1.081396341323852539e-01 -3.021551370620727539e-01 2.989786118268966675e-02 5.043679103255271912e-02 -1.054747998714447021e-01 4.551379382610321045e-01 -1.137717887759208679e-01 7.066646963357925415e-02 -2.570835649967193604e-01 -1.736171096563339233e-01 -7.809206098318099976e-02
-2.267284393310546875e-01 -3.020957410335540771e-01 -1.459693461656570435e-01 1.060987710952758789e-01 -2.101148515939712524e-01 2.096505761146545410e-01 -1.004549637436866760e-01 6.606595963239669800e-02 -2.625144086778163910e-03 3.686914592981338501e-02 -3.453605473041534424e-01 -1.582114100456237793e-01 7.540144026279449463e-02 2.790436707437038422e-02 -1.439186632633209229e-01 7.015845179557800293e-02 -3.451764956116676331e-02 2.450709939002990723e-01 -2.000912725925445557e-01 2.289513796567916870e-01 -5.623901262879371643e-03 -1.218920275568962097e-01 -1.977411508560180664e-01 -1.640625447034835815e-01 -6.445957720279693604e-02 1.796018704771995544e-02 2.195394337177276611e-01 -2.255783528089523315e-01 1.714661084406543523e-05 -3.041736483573913574e-01 -2.278544008731842041e-01 2.486505955457687378e-01
-2.971556186676025391e-01 8.575100451707839966e-02 7.565221190452575684e-02 -1.678825765848159790e-01 -3.518827259540557861e-01 1.894386410713195801e-01 -1.678085029125213623e-01 8.983355760574340820e-02 -1.123003140091896057e-01 2.393502742052078247e-01 1.082949340343475342e-01 6.768388301134109497e-02 1.739161312580108643e-01 -1.081075072288513184e-01 -6.794149987399578094e-03 -3.343777060508728027e-01 -5.915507790632545948e-04 1.505704969167709351e-01 1.107966993004083633e-02 -1.379765123128890991e-01 1.912792026996612549e-01 1.947229057550430298e-01 -2.266490012407302856e-01 1.496310532093048096e-01 2.120328880846500397e-02 8.277729898691177368e-02 9.592607617378234863e-02 -1.504084318876266479e-01 2.665075361728668213e-01 -9.506063908338546753e-02 -2.594196796417236328e-01 2.406619936227798462e-01
-1.360708326101303101e-01 -1.132052317261695862e-01 3.647911921143531799e-02 2.532189488410949707e-01 3.923268318176269531e-01 2.648204267024993896e-01 -2.025062292814254761e-01 -4.992511123418807983e-03 1.735617592930793762e-02 2.871527373790740967e-01 -5.912003293633460999e-02 -1.975659430027008057e-01 1.767440587282180786e-01 -2.057163864374160767e-01 4.614285379648208618e-02 -6.053418852388858795e-03 -6.317869573831558228e-02 1.174426525831222534e-01 -1.370366662740707397e-01 -4.798971489071846008e-02 -1.542795598506927490e-01 2.430609762668609619e-01 -1.230838671326637268e-01 -1.262316554784774780e-01 2.737701237201690674e-01 1.634679585695266724e-01 2.775131165981292725e-01 -9.698605537414550781e-02 1.548002809286117554e-01 -2.559540867805480957e-01 -7.524342834949493408e-02 3.264816850423812866e-02
-1.543992478400468826e-02 1.885253489017486572e-01 -1.412535309791564941e-01 1.890797466039657593e-01 -9.256661869585514069e-03 2.238373756408691406e-01 -2.209546864032745361e-01 2.925792932510375977e-01 1.552122831344604492e-01 1.737054884433746338e-01 3.119810819625854492e-01 -7.244143635034561157e-02 1.335185170173645020e-01 -2.589049339294433594e-01 9.995187073945999146e-02 -3.847506642341613770e-02 1.327201873064041138e-01 2.161350399255752563e-01 -2.875907719135284424e-01 -2.703425474464893341e-02 -8.608274161815643311e-02 -4.520997777581214905e-02 -1.323902308940887451e-01 -1.493316441774368286e-01 3.308168426156044006e-02 -7.610522210597991943e-02 3.012050092220306396e-01 -2.561765611171722412e-01 -8.462110161781311035e-02 -2.993945404887199402e-02 -2.469985783100128174e-01 2.034141421318054199e-01
1.610509492456912994e-02 -2.871018052101135254e-01 -8.639933168888092041e-02 -1.977566033601760864e-01 -1.867282390594482422e-01 3.143979609012603760e-01 -2.535554468631744385e-01 -7.038634270429611206e-02 2.703709900379180908e-01 -3.102369792759418488e-02 9.141810983419418335e-02 1.239757388830184937e-01 -3.391041979193687439e-02 -1.676883697509765625e-01 3.902212902903556824e-02 -2.255548238754272461e-01 9.474787861108779907e-02 -2.508399821817874908e-02 -8.173016458749771118e-02 -7.745983451604843140e-02 1.251495778560638428e-01 1.009919494390487671e-01 -9.420087188482284546e-02 3.125796020030975342e-01 8.371914178133010864e-02 1.617262139916419983e-02 2.741091847419738770e-01 -8.047647029161453247e-02 -3.091199696063995361e-01 -1.646968871355056763e-01 -1.693017035722732544e-01 3.055676221847534180e-01
7.234788686037063599e-02 -2.414188534021377563e-01 2.501951754093170166e-01 1.108674518764019012e-02 -5.286162346601486206e-02 2.150358706712722778e-01 -3.576154410839080811e-01 1.931187957525253296e-01 1.127355694770812988e-01 2.692904472351074219e-01 -3.803836181759834290e-02 -1.203275620937347412e-01 -1.809286177158355713e-01 8.631266653537750244e-03 1.257895529270172119e-01 -2.480912357568740845e-01 -1.761431433260440826e-02 -2.663091011345386505e-02 -1.223550811409950256e-01 -6.480807811021804810e-02 -8.002918958663940430e-02 -4.365423321723937988e-02 -2.724033594131469727e-01 -4.570607468485832214e-02 1.912299543619155884e-01 -1.885661333799362183e-01 2.567366659641265869e-01 -1.611227691173553467e-01 7.661061733961105347e-02 8.227542042732238770e-02 -2.993853092193603516e-01 -2.777515947818756104e-01
-1.017765477299690247e-01 -7.233079988509416580e-03 1.711094677448272705e-01 -8.933497965335845947e-02 -1.507687419652938843e-01 -1.724274642765522003e-02 -1.592951118946075439e-01 1.621479988098144531e-01 2.830408215522766113e-01 3.668202459812164307e-01 2.220564037561416626e-01 2.046458721160888672e-01 8.127737790346145630e-02 -8.265852183103561401e-02 -7.617777585983276367e-02 -2.544161081314086914e-01 2.140513658523559570e-01 1.057272925972938538e-01 3.717599809169769287e-02 -5.372639372944831848e-02 1.733372807502746582e-01 1.020490452647209167e-01 -6.112407520413398743e-02 9.923613071441650391e-02 2.031028568744659424e-01 -1.258590370416641235e-01 3.778432607650756836e-01 -1.557727009057998657e-01 5.674240365624427795e-02 -1.348469592630863190e-02 -2.839176356792449951e-01 2.537049651145935059e-01
-2.512308955192565918e-01 -1.165892034769058228e-01 -1.499992907047271729e-01 2.983667254447937012e-01 -1.266752779483795166e-01 1.622945070266723633e-01 -3.562169969081878662e-01 3.738477826118469238e-02 2.699015438556671143e-01 1.344916373491287231e-01 -4.465672001242637634e-02 1.018598899245262146e-01 1.123790889978408813e-01 -9.675743430852890015e-02 1.582092493772506714e-01 3.562321513891220093e-02 5.908587574958801270e-02 -7.164099812507629395e-02 -2.682196497917175293e-01 -6.358352024108171463e-03 -4.497682675719261169e-02 8.063694834709167480e-02 -3.135987818241119385e-01 1.411428600549697876e-01 3.147242218255996704e-02 5.493749678134918213e-02 1.521981060504913330e-01 -1.403652280569076538e-01 3.428378105163574219e-01 2.317931801080703735e-01 -2.187008559703826904e-01 -1.270065605640411377e-01
-4.598892852663993835e-02 -2.902509570121765137e-01 -5.746748670935630798e-02 -3.262111917138099670e-02 1.193204671144485474e-01 9.161213785409927368e-02 -1.385894119739532471e-01 -7.053168863058090210e-02 5.088823661208152771e-02 7.870203256607055664e-02 -6.622530519962310791e-02 -3.534988760948181152e-01 2.733210325241088867e-01 -3.169142603874206543e-01 1.171538233757019043e-01 -3.677982091903686523e-01 1.892500072717666626e-01 1.854863017797470093e-01 1.562887243926525116e-02 9.886930137872695923e-02 2.038283646106719971e-01 2.171431481838226318e-01 -2.627005875110626221e-01 -3.129612654447555542e-03 1.030369624495506287e-01 1.072310879826545715e-01 2.357562780380249023e-01 -2.942744642496109009e-02 2.248301506042480469e-01 1.606204062700271606e-01 -7.259372621774673462e-02 4.530357196927070618e-02
8.621747046709060669e-02 1.437739431858062744e-01 -8.212785422801971436e-02 4.527768492698669434e-02 -1.249945461750030518e-01 3.864272236824035645e-01 -1.984895318746566772e-01 5.095595121383666992e-01 1.904611289501190186e-01 1.230263113975524902e-01 -1.113798096776008606e-01 -2.348177582025527954e-01 1.884695328772068024e-02 -1.166185587644577026e-01 -1.172994598746299744e-01 -7.203172426670789719e-04 -4.352362453937530518e-02 1.686158329248428345e-01 -1.824860274791717529e-01 6.416408717632293701e-02 6.450311839580535889e-02 1.711748242378234863e-01 -2.216501086950302124e-01 1.201880350708961487e-01 1.974378079175949097e-01 -4.559016600251197815e-02 2.420135438442230225e-01 -5.542851611971855164e-02 1.166247501969337463e-01 -3.170092031359672546e-02 -5.462766811251640320e-02 -2.595357000827789307e-01
-1.539521068334579468e-01 -1.248828470706939697e-01 -2.607868611812591553e-01 -1.496547311544418335e-01 3.244485007598996162e-03 5.280254781246185303e-02 -2.129725664854049683e-01 -1.843027770519256592e-01 -1.113541275262832642e-01 2.344475686550140381e-01 -1.306535899639129639e-01 -2.278530895709991455e-01 -7.660205662250518799e-02 -1.354111433029174805e-01 1.960022300481796265e-01 -3.237555325031280518e-01 6.366395205259323120e-02 2.671887278556823730e-01 -9.546516835689544678e-02 2.665259540081024170e-01 8.688548952341079712e-02 6.886546313762664795e-02 -4.728676751255989075e-02 3.769979625940322876e-02 1.440397053956985474e-01 4.262237623333930969e-02 3.182429373264312744e-01 -3.375438451766967773e-01 -5.671115219593048096e-02 9.321993589401245117e-02 -1.517467051744461060e-01 -2.003215253353118896e-01
-4.097517430782318115e-01 -1.528781354427337646e-01 -9.964519739151000977e-02 9.861949831247329712e-02 -6.624191999435424805e-02 -7.554686069488525391e-02 -1.862020045518875122e-01 9.729557484388351440e-02 1.099669188261032104e-01 1.197908595204353333e-01 7.785179652273654938e-03 -8.879512548446655273e-02 3.031222149729728699e-02 1.371917873620986938e-01 1.459810584783554077e-01 -3.147118687629699707e-01 2.251979708671569824e-01 -6.472527049481868744e-03 -1.281605940312147141e-02 -1.139109358191490173e-01 7.319274544715881348e-02 2.620599567890167236e-01 -2.936778068542480469e-01 3.034410178661346436e-01 2.596783041954040527e-01 -1.600931137800216675e-01 -2.371024712920188904e-02 4.420322552323341370e-02 3.704828619956970215e-01 5.025862157344818115e-02 -8.737511187791824341e-02 -3.336827084422111511e-02
4.836711287498474121e-02 -1.294819712638854980e-01 -2.005056291818618774e-01 -1.183041408658027649e-01 1.497897803783416748e-01 2.258027344942092896e-01 -9.953295439481735229e-02 -1.846417784690856934e-02 -2.725134491920471191e-01 1.547104120254516602e-01 -6.702765077352523804e-02 -3.531799018383026123e-01 1.766048371791839600e-01 -1.843414008617401123e-01 8.763469755649566650e-02 -2.146432697772979736e-01 -1.583168804645538330e-01 3.161173164844512939e-01 -1.705295741558074951e-01 1.456268429756164551e-01 2.811859548091888428e-02 2.109541296958923340e-01 -1.814505308866500854e-01 1.752687990665435791e-01 2.033047825098037720e-01 1.112829744815826416e-01 2.766908109188079834e-01 -2.101717591285705566e-01 -7.935217022895812988e-02 9.722414612770080566e-02 -1.476337313652038574e-01 2.157431282103061676e-02
-9.205644577741622925e-02 -3.582271933555603027e-01 -1.972731649875640869e-01 1.580640822649002075e-01 1.117955669760704041e-01 5.268963053822517395e-02 -3.047066032886505127e-01 2.652273178100585938e-01 2.703151106834411621e-01 6.992656737565994263e-02 2.258771844208240509e-02 -1.411410700529813766e-02 1.623539477586746216e-01 -1.373247802257537842e-01 1.927661597728729248e-01 -1.967379450798034668e-01 1.071248576045036316e-01 9.756577201187610626e-03 -1.148044243454933167e-01 -1.726019978523254395e-01 -7.232646644115447998e-02 1.183167565613985062e-02 -3.179734051227569580e-01 -1.148777604103088379e-01 1.379900127649307251e-01 -1.827162355184555054e-01 9.429567307233810425e-02 -1.860410571098327637e-01 -7.490288466215133667e-02 -1.103079915046691895e-01 -3.643903732299804688e-01 -1.937386766076087952e-02
-4.602638259530067444e-02 -1.293786615133285522e-01 -2.219450324773788452e-01 -3.302742913365364075e-02 1.184844747185707092e-01 7.776468247175216675e-02 -1.886643171310424805e-01 -1.102995127439498901e-01 -1.460769213736057281e-02 6.614792346954345703e-02 -1.954119801521301270e-01 -1.338321566581726074e-01 3.655595779418945312e-01 -2.767775952816009521e-01 5.741005297750234604e-03 -2.865483462810516357e-01 6.160273030400276184e-02 1.280472576618194580e-01 -6.397277116775512695e-02 2.403376400470733643e-01 1.290472745895385742e-01 1.959701329469680786e-01 -2.097366303205490112e-01 -7.245991379022598267e-02 1.270095407962799072e-01 1.406778097152709961e-01 3.637817203998565674e-01 -8.754639327526092529e-02 3.269316256046295166e-01 5.496968328952789307e-02 -1.832898408174514771e-01 6.411439925432205200e-02
-5.274319276213645935e-02 -1.397530585527420044e-01 -1.231253966689109802e-01 -2.376179583370685577e-02 1.185148283839225769e-01 7.937473803758621216e-02 -2.260233312845230103e-01 -1.534102559089660645e-01 1.223666965961456299e-02 7.507483661174774170e-02 -1.686114966869354248e-01 -3.070431351661682129e-01 3.630278408527374268e-01 -1.458028405904769897e-01 6.185341626405715942e-02 -3.592391014099121094e-01 -4.970809910446405411e-03 1.623802930116653442e-01 -1.407883465290069580e-01 2.692668735980987549e-01 6.128495186567306519e-02 1.465857625007629395e-01 -2.719315588474273682e-01 -4.344994947314262390e-02 1.236275434494018555e-01 4.318673163652420044e-03 2.785499393939971924e-01 -3.577610850334167480e-02 2.663555741310119629e-01 1.815175712108612061e-01 -1.642816662788391113e-01 8.790433406829833984e-02
-2.010998427867889404e-01 -1.527692191302776337e-02 -3.920526802539825439e-02 -1.328749358654022217e-01 -1.513149291276931763e-01 1.518819332122802734e-01 -8.138669282197952271e-02 7.522933185100555420e-02 2.116151601076126099e-01 1.183381378650665283e-01 -1.547181457281112671e-01 1.166643351316452026e-01 -2.494864165782928467e-01 -1.107808873057365417e-01 1.458091586828231812e-01 -1.955496519804000854e-01 -1.354309618473052979e-01 4.030488133430480957e-01 -2.109242230653762817e-02 1.997863203287124634e-01 8.607206493616104126e-02 -5.483226105570793152e-02 -4.939328506588935852e-02 1.924559324979782104e-01 -4.617803916335105896e-02 1.486666202545166016e-01 6.317579001188278198e-02 3.286243081092834473e-01 7.417639344930648804e-02 -2.416521459817886353e-01 -4.216876327991485596e-01 -5.054881796240806580e-02
1.887834370136260986e-01 -4.131228104233741760e-02 -7.942036539316177368e-02 -4.029538482427597046e-02 6.417860090732574463e-02 4.941083118319511414e-02 -3.326131403446197510e-01 3.566311895847320557e-01 1.690839231014251709e-01 9.227904677391052246e-02 1.224553436040878296e-01 1.414480656385421753e-01 1.617684811353683472e-01 -1.366701722145080566e-01 -1.049607917666435242e-01 -1.127622202038764954e-01 1.154128685593605042e-01 2.006539851427078247e-01 4.280189052224159241e-02 -6.072856113314628601e-02 1.465069595724344254e-02 5.601119250059127808e-02 1.033348310738801956e-02 1.032614242285490036e-02 1.168589293956756592e-01 -7.967931777238845825e-02 4.747271537780761719e-01 -6.769021600484848022e-02 2.656884491443634033e-01 -1.351220160722732544e-02 -3.173064887523651123e-01 2.925426661968231201e-01
-3.378255069255828857e-01 -2.457540035247802734e-01 -1.461398303508758545e-01 -1.910033971071243286e-01 4.828311502933502197e-02 1.043709069490432739e-01 -2.926972210407257080e-01 2.666610181331634521e-01 3.226710557937622070e-01 3.389388322830200195e-01 7.003212720155715942e-02 -2.338147759437561035e-01 1.989749073982238770e-01 -9.598939120769500732e-02 -1.502452194690704346e-01 -3.475718200206756592e-02 1.131820082664489746e-01 1.971418969333171844e-02 -1.983121633529663086e-01 -4.992419108748435974e-02 1.181766837835311890e-01 -5.353926494717597961e-02 -8.709684759378433228e-02 2.264063954353332520e-01 4.990494623780250549e-02 -1.050551831722259521e-01 2.258397340774536133e-01 -5.682531371712684631e-02 -9.540521353483200073e-02 -1.929618604481220245e-02 -1.270249485969543457e-01 1.497075855731964111e-01
-3.625321667641401291e-03 -2.013150602579116821e-01 -1.227357238531112671e-01 -6.267275661230087280e-02 -1.618346385657787323e-02 2.238211780786514282e-02 -1.564046740531921387e-01 -3.327824175357818604e-01 -2.107040956616401672e-02 1.281192302703857422e-01 -6.782171875238418579e-02 -1.666163504123687744e-01 2.205207943916320801e-01 -2.816755175590515137e-01 3.081545233726501465e-01 -3.167388141155242920e-01 -2.166023105382919312e-01 2.084544897079467773e-01 4.243566188961267471e-03 -2.107937447726726532e-02 1.401548087596893311e-01 1.790250539779663086e-01 -3.532659113407135010e-01 9.346289187669754028e-02 9.535352885723114014e-02 -5.139362066984176636e-02 4.274162277579307556e-02 -1.489107459783554077e-01 2.627973556518554688e-01 1.054540574550628662e-01 -1.679069101810455322e-01 1.088905334472656250e-01
-1.596441566944122314e-01 3.879940509796142578e-02 -1.865214258432388306e-01 -1.018705219030380249e-01 2.008518129587173462e-01 8.341517299413681030e-02 -1.872497200965881348e-01 2.176463603973388672e-01 9.715775400400161743e-02 3.289028704166412354e-01 -3.490782380104064941e-01 -9.901887923479080200e-02 2.086664438247680664e-01 -9.328362345695495605e-02 2.262921184301376343e-01 -3.091939687728881836e-01 1.141622513532638550e-01 1.269060820341110229e-01 -1.894234865903854370e-01 5.091195926070213318e-03 -1.389262974262237549e-01 1.455459296703338623e-01 -2.793073058128356934e-01 -7.490265369415283203e-02 1.394578069448471069e-01 -4.924979526549577713e-03 2.160974293947219849e-01 -2.010080367326736450e-01 -1.422047764062881470e-01 -1.712905019521713257e-01 -5.664088949561119080e-02 -3.578273206949234009e-02
-9.141950309276580811e-02 -1.777728497982025146e-01 -1.040317416191101074e-01 8.739618211984634399e-02 -4.159135743975639343e-02 2.068706750869750977e-01 -4.268510043621063232e-01 3.136611282825469971e-01 1.298083215951919556e-01 3.577820360660552979e-01 -9.240583330392837524e-02 -6.570256501436233521e-02 2.764061391353607178e-01 -1.211806610226631165e-01 -7.848569750785827637e-02 1.892657950520515442e-02 -1.831274107098579407e-02 2.064241617918014526e-01 -2.068608999252319336e-01 1.826623827219009399e-02 -2.870247466489672661e-03 -6.603199243545532227e-02 -2.053032517433166504e-01 2.026558965444564819e-01 9.064197540283203125e-02 -3.024884462356567383e-01 1.797257363796234131e-01 -1.633564196527004242e-02 -3.968646377325057983e-02 -1.810779124498367310e-01 -1.024991124868392944e-01 -1.016791462898254395e-01
-7.300474494695663452e-02 3.579749912023544312e-02 -1.815398037433624268e-01 -3.750979376491159201e-04 4.823702946305274963e-02 4.510012641549110413e-02 -1.322555541992187500e-01 -6.871794164180755615e-02 3.032944165170192719e-02 2.334666103124618530e-01 -3.640310466289520264e-02 -3.426836133003234863e-01 1.995957046747207642e-01 -2.670253515243530273e-01 9.607722610235214233e-02 -2.541481554508209229e-01 9.070181101560592651e-02 1.744084507226943970e-01 -4.438040032982826233e-02 2.778865098953247070e-01 2.447997778654098511e-01 2.503124177455902100e-01 -2.799055278301239014e-01 1.269245594739913940e-01 -1.769345812499523163e-02 2.299660593271255493e-01 3.288183212280273438e-01 -1.815738528966903687e-01 -6.173609197139739990e-02 -6.932789087295532227e-02 -1.085919439792633057e-01 -1.585459411144256592e-01
-3.212002515792846680e-01 7.447225600481033325e-02 4.300865158438682556e-02 2.726742923259735107e-01 -4.016714170575141907e-02 9.227877855300903320e-02 -2.598419785499572754e-01 -6.573607772588729858e-02 1.621397584676742554e-01 7.836975157260894775e-02 1.684563606977462769e-02 -8.110897243022918701e-02 -6.228555366396903992e-02 -2.761908471584320068e-01 -1.197643280029296875e-01 -5.217090621590614319e-02 1.422017812728881836e-01 3.251619338989257812e-01 2.167224884033203125e-02 -1.939782649278640747e-01 1.292316466569900513e-01 1.194607540965080261e-01 -2.048855274915695190e-01 2.373423129320144653e-01 -1.133537441492080688e-01 -1.226069629192352295e-01 1.625196486711502075e-01 -2.044800296425819397e-02 -2.069979161024093628e-01 -5.790964141488075256e-02 -4.093476533889770508e-01 1.865101605653762817e-01
3.661040216684341431e-02 -1.514806747436523438e-01 -1.303658932447433472e-01 -3.496598824858665466e-02 2.231901139020919800e-01 2.023207992315292358e-01 -2.098128572106361389e-02 -1.988319605588912964e-01 -2.711272612214088440e-02 1.328501105308532715e-01 -7.010909169912338257e-02 -2.263213545083999634e-01 2.210043668746948242e-01 -2.940959334373474121e-01 1.193451583385467529e-01 -3.210679590702056885e-01 5.800309404730796814e-02 2.895959615707397461e-01 4.551273211836814880e-02 2.432851046323776245e-01 8.652435243129730225e-02 1.545284092426300049e-01 -2.639198899269104004e-01 1.932678185403347015e-02 6.737475842237472534e-02 7.045168429613113403e-02 2.344914823770523071e-01 -2.118534445762634277e-01 3.097429573535919189e-01 4.790192842483520508e-02 -2.034777849912643433e-01 2.641986496746540070e-02
-3.455418050289154053e-01 -5.187018960714340210e-02 6.074022036045789719e-03 -1.397443413734436035e-01 -3.118280470371246338e-01 2.220676653087139130e-02 -1.277756094932556152e-01 -7.349853962659835815e-02 -2.031000554561614990e-01 3.591310381889343262e-01 3.922801837325096130e-02 1.394322048872709274e-02 3.566491976380348206e-02 -1.813839077949523926e-01 1.108041498810052872e-02 -4.087332189083099365e-01 -5.547799519263207912e-04 1.754568070173263550e-01 7.426743954420089722e-02 -1.356173604726791382e-01 2.440902441740036011e-01 6.974095851182937622e-02 -2.388169914484024048e-01 2.639686688780784607e-03 6.325971335172653198e-02 1.360192894935607910e-01 1.317769438028335571e-01 -8.262618631124496460e-02 1.510088890790939331e-01 -1.076762080192565918e-01 -3.242276012897491455e-01 5.636050924658775330e-02
-1.915902495384216309e-01 -7.314681261777877808e-02 3.589323954656720161e-03 1.372947245836257935e-01 -3.881677985191345215e-02 1.561560574918985367e-02 -4.630625545978546143e-01 2.838883697986602783e-01 1.917916089296340942e-01 3.406636789441108704e-02 1.254207361489534378e-02 3.568571060895919800e-02 1.289517730474472046e-01 -1.280402094125747681e-01 2.242556661367416382e-01 -3.741276264190673828e-01 -4.880434647202491760e-02 -1.253191232681274414e-01 -2.549408674240112305e-01 1.233813539147377014e-01 1.185561195015907288e-01 4.762262850999832153e-02 -2.602829933166503906e-01 7.144220173358917236e-02 1.724890172481536865e-01 -8.728556334972381592e-02 2.563310265541076660e-01 -2.554814517498016357e-01 2.733691595494747162e-02 7.014367729425430298e-02 -3.055713884532451630e-02 -1.312308907508850098e-01
4.343605786561965942e-02 -2.960660755634307861e-01 -2.075580060482025146e-01 -5.746910721063613892e-02 5.725195258855819702e-02 2.324701398611068726e-01 -2.003832161426544189e-01 -1.107943058013916016e-01 -1.071485728025436401e-01 9.728047251701354980e-02 -1.417070478200912476e-01 -2.600584328174591064e-01 1.720575243234634399e-01 -8.143349736928939819e-02 1.241917163133621216e-01 -2.740998566150665283e-01 4.714081063866615295e-02 1.279228925704956055e-01 4.003845155239105225e-03 2.550686001777648926e-01 2.920210957527160645e-01 1.393064558506011963e-01 -1.655586063861846924e-01 1.848579496145248413e-01 2.936073839664459229e-01 1.613436043262481689e-01 1.736162006855010986e-01 -3.298999667167663574e-01 9.398497641086578369e-02 1.796063967049121857e-03 -4.522927850484848022e-02 -8.281289786100387573e-02
-1.599369198083877563e-01 -1.649995446205139160e-01 -4.635020792484283447e-01 1.290593016892671585e-02 4.914008080959320068e-02 2.691525816917419434e-01 -1.671701222658157349e-01 1.723116934299468994e-01 5.318712070584297180e-02 1.267249286174774170e-01 1.009010337293148041e-02 -9.552200138568878174e-02 -3.441323339939117432e-02 8.101475983858108521e-02 -3.260556235909461975e-02 1.138552576303482056e-01 5.734723061323165894e-03 -5.279790237545967102e-02 -2.213305532932281494e-01 3.550193607807159424e-01 1.967322677373886108e-01 6.507811695337295532e-02 -1.320797353982925415e-01 4.318513348698616028e-02 2.697066366672515869e-01 1.972245797514915466e-02 -1.759917736053466797e-01 -2.328560054302215576e-01 -3.888821229338645935e-02 -6.344571709632873535e-02 -3.811869919300079346e-01 -2.343582361936569214e-02
-7.180237025022506714e-02 -1.263150721788406372e-01 -1.871844083070755005e-01 -7.297880202531814575e-02 9.487996995449066162e-02 1.335099786520004272e-01 3.574461117386817932e-02 -1.057394370436668396e-01 1.027358472347259521e-01 1.424936205148696899e-01 -2.756947278976440430e-01 -2.531047463417053223e-01 2.748663723468780518e-01 -2.423664778470993042e-01 1.464190036058425903e-01 -2.610959708690643311e-01 -4.338628053665161133e-02 1.806488931179046631e-01 -9.227048605680465698e-02 2.425647228956222534e-01 1.854623705148696899e-01 1.345084458589553833e-01 -2.239483445882797241e-01 -1.390438377857208252e-01 1.684723347425460815e-01 -5.409495532512664795e-02 3.018630146980285645e-01 -1.719198934733867645e-02 2.323362529277801514e-01 2.593347728252410889e-01 -1.902720481157302856e-01 2.003044076263904572e-02
-1.574859321117401123e-01 -3.465779870748519897e-02 -1.290748268365859985e-01 1.228374987840652466e-01 -8.268555253744125366e-02 -8.398262411355972290e-02 -1.575818061828613281e-01 -7.643944770097732544e-02 1.054011867381632328e-03 1.532710790634155273e-01 9.604013711214065552e-02 -5.343098193407058716e-02 3.204075396060943604e-01 -1.392626911401748657e-01 -6.607758998870849609e-02 -2.611225843429565430e-01 -1.686171293258666992e-01 -1.176855787634849548e-01 -3.160056844353675842e-02 2.797521650791168213e-02 -1.037964373826980591e-01 -3.276246190071105957e-01 -1.616353690624237061e-01 2.612546384334564209e-01 1.414199918508529663e-01 -1.189473867416381836e-01 2.090890407562255859e-01 4.432192072272300720e-03 3.415802717208862305e-01 -1.646945327520370483e-01 -4.265783727169036865e-01 -8.540380746126174927e-02
9.601267427206039429e-02 -5.274842306971549988e-02 -1.659294217824935913e-01 -1.702495664358139038e-01 1.121719628572463989e-01 1.381154507398605347e-01 -2.343647554516792297e-02 -1.957828849554061890e-01 9.056624770164489746e-02 1.530888825654983521e-01 -1.931544393301010132e-02 -3.161003887653350830e-01 1.749218404293060303e-01 -2.105567157268524170e-01 1.177807152271270752e-01 -3.685804903507232666e-01 -1.553191095590591431e-01 6.818197667598724365e-02 3.094528056681156158e-02 2.173592895269393921e-01 1.453586220741271973e-01 1.187905445694923401e-01 -3.933649957180023193e-01 -4.141526669263839722e-02 1.176620945334434509e-01 1.666678488254547119e-01 3.427489995956420898e-01 -1.181198433041572571e-01 -7.133817672729492188e-02 3.505168110132217407e-02 -2.344764471054077148e-01 3.661790117621421814e-02
-4.511359333992004395e-02 -1.728740334510803223e-01 -1.155113950371742249e-01 -3.490803018212318420e-02 1.954531297087669373e-02 2.216462790966033936e-01 -7.970073819160461426e-02 -1.491099298000335693e-01 -2.634443715214729309e-02 -2.364416047930717468e-02 -2.653332054615020752e-01 -1.459703445434570312e-01 3.512068390846252441e-01 -2.622508108615875244e-01 1.149944216012954712e-01 -2.269507348537445068e-01 1.230580061674118042e-01 1.437629312276840210e-01 -8.353205770254135132e-02 2.668029963970184326e-01 1.218193173408508301e-01 1.724727600812911987e-01 -2.018998265266418457e-01 9.016023948788642883e-03 1.711989641189575195e-01 9.059742838144302368e-02 2.822234034538269043e-01 -1.341995149850845337e-01 3.743869662284851074e-01 1.115675494074821472e-01 -1.914011985063552856e-01 4.219790920615196228e-02
7.244806736707687378e-02 -1.674668192863464355e-01 -2.264944761991500854e-01 6.085417419672012329e-02 6.233366206288337708e-02 2.386952936649322510e-01 -2.629935182631015778e-02 -1.078407987952232361e-01 -5.334769934415817261e-02 2.625497579574584961e-01 -1.619761735200881958e-01 -5.916850641369819641e-02 1.833333224058151245e-01 -3.435599505901336670e-01 2.341041266918182373e-01 -2.463983595371246338e-01 -1.170253613963723183e-03 1.724286526441574097e-01 9.040465578436851501e-03 2.646745741367340088e-01 1.529266685247421265e-01 1.552468687295913696e-01 -3.535743951797485352e-01 3.380203992128372192e-02 1.092030704021453857e-01 1.456328108906745911e-02 1.662407517433166504e-01 1.503714453428983688e-02 3.362112939357757568e-01 9.579203277826309204e-02 -1.686989814043045044e-01 7.521820068359375000e-02
4.054343700408935547e-02 1.631887070834636688e-02 1.750556938350200653e-02 -1.974950283765792847e-01 7.697220891714096069e-02 6.105580925941467285e-02 -4.287170171737670898e-01 1.658656001091003418e-01 2.355158776044845581e-01 1.945295929908752441e-01 7.130456715822219849e-02 1.785438209772109985e-01 -8.270334452390670776e-02 1.862861961126327515e-01 -4.699522629380226135e-02 1.646410301327705383e-02 7.498656958341598511e-02 2.658867835998535156e-01 8.138017728924751282e-03 2.745095454156398773e-02 2.109999954700469971e-01 -8.562719076871871948e-02 -3.101707696914672852e-01 5.476156622171401978e-02 -1.955248787999153137e-02 -3.613720536231994629e-01 1.767476350069046021e-01 -6.711646169424057007e-02 1.986667662858963013e-01 -4.441856965422630310e-02 -3.040046691894531250e-01 1.864142864942550659e-01
-4.514401778578758240e-02 4.825758561491966248e-02 -7.286521047353744507e-02 -1.894161105155944824e-01 3.325584828853607178e-01 2.418528348207473755e-01 -1.805148422718048096e-01 -2.553695440292358398e-02 1.641441881656646729e-01 2.212471514940261841e-01 1.523704975843429565e-01 -4.811892211437225342e-01 -8.665996044874191284e-02 -2.870950400829315186e-01 1.582426875829696655e-01 -8.460272103548049927e-02 -1.659637093544006348e-01 1.935622543096542358e-01 -1.077240481972694397e-01 1.019640080630779266e-02 -6.447736173868179321e-02 1.239570379257202148e-01 -1.326418817043304443e-01 -7.254432886838912964e-02 5.169665068387985229e-02 -9.234557300806045532e-02 1.276767253875732422e-01 8.284524083137512207e-02 3.178715109825134277e-01 1.499087549746036530e-02 -2.091561555862426758e-01 -2.929301559925079346e-02
1.166699081659317017e-01 -2.424196749925613403e-01 -2.307143062353134155e-02 4.000014811754226685e-02 -3.026348352432250977e-02 3.033122420310974121e-01 6.903185509145259857e-03 -2.372343391180038452e-01 -1.419717520475387573e-01 2.648417055606842041e-01 -1.861554384231567383e-02 -1.996591389179229736e-01 2.116125524044036865e-01 -4.529425874352455139e-03 2.747558951377868652e-01 -2.990372478961944580e-01 -7.925223559141159058e-02 -1.119066774845123291e-01 2.387812128290534019e-03 1.190994307398796082e-01 2.117560952901840210e-01 2.497221715748310089e-02 -1.271077990531921387e-01 -8.809948712587356567e-02 1.787829101085662842e-01 -2.489607408642768860e-02 1.495155990123748779e-01 -4.718324542045593262e-02 3.901159763336181641e-01 -5.225555226206779480e-02 -3.485342264175415039e-01 -9.301704354584217072e-03
-2.252785116434097290e-01 6.744686514139175415e-02 -8.863731473684310913e-02 6.633464246988296509e-02 1.297691464424133301e-01 1.940045505762100220e-01 -2.840993106365203857e-01 2.558264434337615967e-01 2.215767651796340942e-01 2.345382869243621826e-01 -4.467939212918281555e-02 -6.627100706100463867e-02 2.751321494579315186e-01 -2.780626416206359863e-01 7.929338514804840088e-02 -1.972826421260833740e-01 1.434120349586009979e-03 -1.173261851072311401e-01 -2.233953475952148438e-01 1.364273130893707275e-01 -2.258852124214172363e-01 1.235376074910163879e-01 -2.421657592058181763e-01 2.233889847993850708e-01 6.059989705681800842e-02 -1.920097768306732178e-01 2.403489649295806885e-01 -1.816640347242355347e-01 1.408410370349884033e-01 -1.202301755547523499e-01 1.019504945725202560e-02 1.632367447018623352e-02
4.131788387894630432e-02 -1.537002623081207275e-01 1.858916580677032471e-01 1.857440359890460968e-02 -3.924325108528137207e-02 2.602243721485137939e-01 -3.532006740570068359e-01 2.690277099609375000e-01 4.968572035431861877e-02 2.314834594726562500e-01 1.698400080204010010e-01 -1.829757690429687500e-01 -2.129920944571495056e-02 -2.598454356193542480e-01 1.570146381855010986e-01 -1.737461686134338379e-01 9.302863478660583496e-02 1.270574517548084259e-02 -9.235531836748123169e-02 -6.028932705521583557e-02 1.982967853546142578e-01 2.252967804670333862e-01 -1.439526379108428955e-01 -1.044363528490066528e-02 1.139308735728263855e-01 -1.622591167688369751e-01 3.223493993282318115e-01 -5.911954492330551147e-02 -4.145524650812149048e-02 -6.440874189138412476e-02 -2.099550217390060425e-01 -3.219301104545593262e-01
-3.543870151042938232e-01 -6.434492021799087524e-02 -1.757576018571853638e-01 1.924042701721191406e-01 -2.799344360828399658e-01 -3.702974319458007812e-02 2.639343589544296265e-02 -7.708683144301176071e-03 1.575096696615219116e-01 1.419878453016281128e-01 6.026572734117507935e-02 1.581259518861770630e-01 -5.458435788750648499e-02 5.439896881580352783e-02 4.180901944637298584e-01 -1.375081241130828857e-01 -1.055357977747917175e-01 7.373857498168945312e-02 2.560040913522243500e-02 -1.557921767234802246e-01 3.066259063780307770e-02 2.099699676036834717e-01 -2.527947425842285156e-01 3.061057031154632568e-01 3.166933059692382812e-01 -5.226590856909751892e-02 9.973208606243133545e-02 -6.244057044386863708e-02 1.314271837472915649e-01 -1.600756804691627622e-04 -2.637045085430145264e-01 2.822496555745601654e-02
-2.165070474147796631e-01 3.523676469922065735e-02 -2.140503972768783569e-01 -3.634601458907127380e-02 -1.024314239621162415e-01 -5.580270662903785706e-02 -3.199158608913421631e-01 -6.793909519910812378e-02 1.521614659577608109e-02 1.362288445234298706e-01 -1.028707064688205719e-02 -2.189167588949203491e-01 3.026654124259948730e-01 5.008677393198013306e-02 -2.029879242181777954e-01 -2.628573775291442871e-02 2.936438620090484619e-01 1.053437143564224243e-01 -2.002176456153392792e-02 4.011329263448715210e-02 1.166771054267883301e-01 7.303608953952789307e-02 -2.103467881679534912e-01 3.917713463306427002e-01 1.055987179279327393e-01 -2.041660249233245850e-01 1.158150061964988708e-01 -1.240478008985519409e-01 -2.985110320150852203e-02 -2.651810646057128906e-01 -3.320820629596710205e-01 4.698285087943077087e-02
-2.360365986824035645e-01 5.610015988349914551e-02 9.264495223760604858e-02 9.407510608434677124e-02 4.340649768710136414e-02 -8.902082592248916626e-02 -2.015037685632705688e-01 1.949637830257415771e-01 2.237750887870788574e-01 1.532832384109497070e-01 -9.135433286428451538e-02 -1.398409754037857056e-01 9.248674660921096802e-02 -7.768966257572174072e-02 -2.041289061307907104e-01 -1.887864023447036743e-01 -1.177454367280006409e-01 3.966250270605087280e-02 -2.116254717111587524e-01 -2.437270013615489006e-03 -3.235320448875427246e-01 2.542401850223541260e-01 -5.984824150800704956e-02 1.030820161104202271e-01 2.920145094394683838e-01 -8.732631802558898926e-02 2.065905779600143433e-01 -4.369218051433563232e-01 1.200522705912590027e-01 -1.045326068997383118e-01 -2.119054347276687622e-01 3.798359632492065430e-02
-2.656571334227919579e-03 -9.602057188749313354e-02 -1.936715543270111084e-01 -3.412051498889923096e-02 1.247992813587188721e-01 2.163819670677185059e-01 -9.901838749647140503e-02 -2.036417126655578613e-01 7.438344508409500122e-02 1.420657783746719360e-01 -2.696739137172698975e-01 -2.265228480100631714e-01 2.841880917549133301e-01 -1.336862295866012573e-01 1.091537699103355408e-01 -3.154491484165191650e-01 1.371571272611618042e-01 1.758331358432769775e-01 -8.218686282634735107e-02 1.378667354583740234e-01 1.817502975463867188e-01 2.353479415178298950e-01 -2.912879884243011475e-01 7.409518957138061523e-02 1.072604805231094360e-01 2.258228883147239685e-02 3.302448987960815430e-01 4.396187141537666321e-02 2.558696269989013672e-01 6.707727164030075073e-02 -1.284124404191970825e-01 1.220678240060806274e-01
7.013098150491714478e-02 -2.280583977699279785e-01 -1.405976414680480957e-01 1.292977575212717056e-02 9.199286811053752899e-03 1.125125512480735779e-01 -1.213268861174583435e-01 -1.902060210704803467e-01 3.583967313170433044e-02 1.438540518283843994e-01 -2.510618865489959717e-01 -1.914677321910858154e-01 2.042443454265594482e-01 -1.860940009355545044e-01 5.551230907440185547e-02 -3.070687353610992432e-01 7.239177823066711426e-02 2.893058657646179199e-01 -1.690962351858615875e-03 2.932443916797637939e-01 1.415113955736160278e-01 3.014282584190368652e-01 -2.836908102035522461e-01 -4.504273831844329834e-02 1.568494290113449097e-01 2.258004620671272278e-02 2.865619361400604248e-01 -1.099760681390762329e-01 2.114335000514984131e-01 1.342014372348785400e-01 -1.128500103950500488e-01 -3.167308121919631958e-02
-9.041626006364822388e-02 1.294059753417968750e-01 2.905232645571231842e-02 6.527447700500488281e-02 6.138003617525100708e-02 4.164116829633712769e-02 -4.467471837997436523e-01 3.008920550346374512e-01 4.877820238471031189e-02 3.059227764606475830e-01 4.843693599104881287e-02 1.647344082593917847e-01 1.755552440881729126e-01 -1.938121914863586426e-01 3.004170060157775879e-01 -1.489896774291992188e-01 6.519283354282379150e-02 8.682173676788806915e-03 -1.156313940882682800e-01 -2.441659569740295410e-01 1.229821369051933289e-01 1.853787600994110107e-01 -2.535098493099212646e-01 5.750024691224098206e-02 3.444534912705421448e-02 3.403403982520103455e-02 2.254379838705062866e-01 -8.669687062501907349e-02 2.102207541465759277e-01 -1.748677194118499756e-01 -1.931256651878356934e-01 -3.069359995424747467e-02
-2.791612744331359863e-01 1.902986317873001099e-01 -3.235107287764549255e-02 1.761425882577896118e-01 -2.627233564853668213e-01 2.302762866020202637e-02 2.955576404929161072e-02 1.431336905807256699e-02 2.260395735502243042e-01 -5.291856825351715088e-03 -7.261078059673309326e-02 -3.724613785743713379e-01 2.001435458660125732e-01 -6.051401793956756592e-02 7.106049358844757080e-02 -2.571331523358821869e-02 1.875245124101638794e-01 1.913323104381561279e-01 -9.727974422276020050e-03 -6.444279104471206665e-02 1.806475222110748291e-01 1.965662091970443726e-01 -9.116013348102569580e-02 9.304872900247573853e-02 4.230108577758073807e-03 -1.052279025316238403e-01 1.930591017007827759e-01 -8.639808744192123413e-02 1.968234479427337646e-01 -2.659347951412200928e-01 -3.203440606594085693e-01 3.262346386909484863e-01
-1.182151213288307190e-01 -7.973289489746093750e-02 1.019114255905151367e-02 7.511768490076065063e-02 2.070087939500808716e-01 7.831509411334991455e-02 -2.102945894002914429e-01 1.604063659906387329e-01 2.896659374237060547e-01 1.222016885876655579e-01 -1.414334028959274292e-01 -1.057548224925994873e-01 1.132710427045822144e-01 -1.480945646762847900e-01 4.192534834146499634e-02 -2.025614976882934570e-01 -8.295162022113800049e-02 8.311300724744796753e-02 -1.843862831592559814e-01 3.128409385681152344e-02 -2.835360169410705566e-01 2.407810240983963013e-01 -2.407857328653335571e-01 3.802642524242401123e-01 7.851448655128479004e-02 -2.088656127452850342e-01 1.475015431642532349e-01 -3.364394903182983398e-01 1.191848218441009521e-01 -2.080714851617813110e-01 -4.901233687996864319e-02 -1.142449229955673218e-01
-1.641256064176559448e-01 -1.691185384988784790e-01 4.098026454448699951e-02 -2.232232838869094849e-01 -2.993947267532348633e-01 2.391923218965530396e-01 -2.674113214015960693e-01 -1.561704128980636597e-01 1.088410913944244385e-01 5.633704736828804016e-02 1.352101564407348633e-01 -1.421570181846618652e-01 2.253547161817550659e-01 -2.117285728454589844e-01 6.442695856094360352e-02 -1.114154756069183350e-01 -1.235243603587150574e-01 7.471469789743423462e-02 -2.345647066831588745e-01 -5.051389336585998535e-02 1.022172495722770691e-01 3.526408970355987549e-02 -1.139596402645111084e-01 -2.110353410243988037e-01 1.123028919100761414e-01 6.774852424860000610e-02 1.053687259554862976e-01 -1.101732254028320312e-01 -2.151134014129638672e-01 5.613574758172035217e-02 -3.917182087898254395e-01 3.059064745903015137e-01
1.911188103258609772e-02 -3.138259053230285645e-01 -1.397772729396820068e-01 -8.014450222253799438e-02 -5.789368972182273865e-02 2.817995846271514893e-01 1.296504437923431396e-01 -1.483850479125976562e-01 -9.469833225011825562e-02 1.274728327989578247e-01 -4.826210811734199524e-02 -1.234474554657936096e-01 2.342278957366943359e-01 -1.058884784579277039e-01 4.450650513172149658e-01 -2.833111584186553955e-01 -4.526503384113311768e-02 1.855431199073791504e-01 -2.136151678860187531e-02 1.542802304029464722e-01 -1.089933514595031738e-02 2.623799145221710205e-01 -2.815071642398834229e-01 3.152992948889732361e-02 -6.917411088943481445e-02 -6.152542680501937866e-02 3.134232461452484131e-01 -3.081907331943511963e-02 1.473167538642883301e-01 3.457977622747421265e-02 -1.204643994569778442e-01 -1.062445268034934998e-01
-2.746354043483734131e-01 -2.068284004926681519e-01 4.986200481653213501e-02 -5.841570720076560974e-02 -1.890729218721389771e-01 -1.505628824234008789e-01 -2.464972883462905884e-01 1.246135011315345764e-01 -7.216984778642654419e-02 -1.919253021478652954e-01 3.973167762160301208e-02 -9.501054883003234863e-02 2.491298019886016846e-01 -1.509295497089624405e-02 1.691801100969314575e-01 -9.520372748374938965e-02 -8.969644457101821899e-02 2.413141280412673950e-01 1.170912012457847595e-01 -8.901853114366531372e-02 2.652840614318847656e-01 4.406799748539924622e-02 -1.980505734682083130e-01 -1.151689067482948303e-01 -7.948634028434753418e-02 -1.293305903673171997e-01 2.922561764717102051e-01 -3.548907041549682617e-01 2.997252345085144043e-01 -1.144134774804115295e-01 -1.407826244831085205e-01 -1.367259770631790161e-01
-2.161131948232650757e-01 -1.350192129611968994e-01 -1.684679090976715088e-01 8.375809341669082642e-02 -1.902012526988983154e-01 -4.169036075472831726e-02 -4.852419346570968628e-02 1.050322353839874268e-01 1.983799226582050323e-02 3.319794237613677979e-01 1.178643852472305298e-01 -2.755853831768035889e-01 2.446106076240539551e-01 -4.794102162122726440e-02 -1.522587388753890991e-01 -1.975801438093185425e-01 3.045526146888732910e-01 6.136617437005043030e-02 -1.774881035089492798e-02 -6.620753556489944458e-02 1.108430325984954834e-01 1.213250458240509033e-01 7.660761475563049316e-02 2.639482617378234863e-01 8.979149907827377319e-02 -2.090699076652526855e-01 3.265975713729858398e-01 -2.988306246697902679e-02 -1.252639293670654297e-01 -1.256210058927536011e-01 -3.588684201240539551e-01 -1.485260576009750366e-02
9.502517059445381165e-03 -2.826445400714874268e-01 9.511545300483703613e-02 2.043565036728978157e-04 -9.645143151283264160e-02 1.965014189481735229e-01 -2.753505110740661621e-01 4.166183471679687500e-01 6.470742821693420410e-02 1.601380109786987305e-01 -4.532859474420547485e-02 -1.943896412849426270e-01 -4.367452859878540039e-02 -1.344132721424102783e-01 1.374971866607666016e-01 -3.021741211414337158e-01 -7.576761394739151001e-02 -7.237614598125219345e-03 -4.454358667135238647e-02 5.219742655754089355e-02 -5.326152965426445007e-02 2.687300443649291992e-01 -1.751094013452529907e-01 -2.806068398058414459e-03 1.467571854591369629e-01 -5.568377673625946045e-02 3.013218641281127930e-01 -2.477971017360687256e-01 -1.672400534152984619e-01 5.194518715143203735e-02 -1.505697071552276611e-01 -2.596290111541748047e-01
-1.520357728004455566e-01 -1.929733902215957642e-01 -7.114984840154647827e-02 -1.306574493646621704e-01 2.159902453422546387e-01 1.926845312118530273e-01 -5.222112312912940979e-02 -3.094075024127960205e-01 2.626872248947620392e-02 1.050638407468795776e-01 3.028582967817783356e-02 -2.437219619750976562e-01 3.297799825668334961e-02 -1.537452042102813721e-01 2.247707545757293701e-01 -2.891856431961059570e-01 -9.953724592924118042e-02 1.494278609752655029e-01 3.033418767154216766e-02 3.910472691059112549e-01 1.312132626771926880e-01 2.566598951816558838e-01 -1.713770031929016113e-01 1.910108923912048340e-01 1.706445030868053436e-02 6.242902949452400208e-02 2.553847730159759521e-01 -1.229682117700576782e-01 2.656608819961547852e-01 8.577878028154373169e-02 -8.241917192935943604e-02 8.567786775529384613e-03
-1.214948073029518127e-01 -1.046864315867424011e-01 -2.369783073663711548e-02 1.432560980319976807e-01 3.602334856986999512e-02 9.775548428297042847e-02 -1.295456737279891968e-01 3.518180549144744873e-02 1.490504890680313110e-01 2.139868587255477905e-01 -3.841227293014526367e-02 -2.404067069292068481e-01 1.809651851654052734e-01 -1.788459420204162598e-01 -3.388942405581474304e-02 -2.410960942506790161e-01 1.953888498246669769e-02 1.359821557998657227e-01 -2.433253452181816101e-02 1.256254017353057861e-01 -1.096583902835845947e-01 3.254520520567893982e-02 -2.549063265323638916e-01 -3.933931887149810791e-02 2.015543282032012939e-01 2.286890447139739990e-01 1.992917805910110474e-01 -4.629784226417541504e-01 -2.201521098613739014e-01 -3.085034191608428955e-01 -9.979268163442611694e-02 2.399797290563583374e-01
-1.471334993839263916e-01 3.637591376900672913e-02 1.123154237866401672e-01 -1.074585542082786560e-01 -7.964149117469787598e-02 4.525545239448547363e-01 -2.616503536701202393e-01 1.895967125892639160e-01 2.188997268676757812e-01 -1.381795406341552734e-01 -6.886447221040725708e-02 3.100189007818698883e-02 1.531429886817932129e-01 -1.373839527368545532e-01 -1.774653345346450806e-01 -3.145216405391693115e-02 -2.228730618953704834e-01 -1.605655103921890259e-01 7.945588976144790649e-02 1.901640594005584717e-01 -1.735899150371551514e-01 3.172045052051544189e-01 -5.633275210857391357e-02 1.341491937637329102e-01 2.841810584068298340e-01 -3.027012571692466736e-02 1.243178620934486389e-01 -8.324760198593139648e-02 1.199241429567337036e-01 -1.076946184039115906e-01 -2.843475937843322754e-01 9.508573263883590698e-02
1.069046705961227417e-01 -1.489621698856353760e-01 -1.846452802419662476e-01 1.632167249917984009e-01 -3.318051695823669434e-01 8.370500057935714722e-02 -2.808231115341186523e-01 8.699698001146316528e-02 -3.504090756177902222e-02 8.144491910934448242e-02 -2.561093270778656006e-01 -2.866303622722625732e-01 2.590965330600738525e-01 -1.971750855445861816e-01 4.733284190297126770e-02 -2.261205911636352539e-01 2.327347397804260254e-01 1.200455278158187866e-01 -1.567433327436447144e-01 1.941647678613662720e-01 1.722834408283233643e-01 7.274694740772247314e-02 -2.545682489871978760e-01 1.886736303567886353e-01 -1.037101671099662781e-01 6.569702178239822388e-02 8.810951560735702515e-02 1.666029798798263073e-03 1.865952908992767334e-01 -3.285916894674301147e-02 -1.036678999662399292e-01 2.267663478851318359e-01
-1.629739105701446533e-01 -7.664601504802703857e-02 1.421468565240502357e-03 -1.356169730424880981e-01 -1.128285378217697144e-01 4.354124665260314941e-01 -8.564402163028717041e-02 -2.087402045726776123e-01 1.036987453699111938e-01 -9.764581173658370972e-02 -1.533705443143844604e-01 1.011271327733993530e-01 -3.387875109910964966e-02 4.065371758770197630e-04 -5.574033781886100769e-02 -1.089572459459304810e-01 1.347845494747161865e-01 -1.262919604778289795e-01 -2.188029736280441284e-01 1.845180429518222809e-02 2.492683529853820801e-01 -7.599151134490966797e-02 -2.339956909418106079e-01 2.149035334587097168e-01 1.190515905618667603e-01 1.010702848434448242e-01 1.219811290502548218e-01 -2.467067539691925049e-01 -7.752134650945663452e-02 -1.685043424367904663e-01 -3.297871649265289307e-01 3.623698055744171143e-01
-2.786249816417694092e-01 7.642374932765960693e-02 -1.245421450585126877e-02 -1.790265440940856934e-01 8.969187736511230469e-02 1.036450490355491638e-01 -1.505749225616455078e-01 9.847199916839599609e-02 -4.650969803333282471e-02 2.740871161222457886e-02 7.717333734035491943e-02 1.240402087569236755e-02 2.089891135692596436e-01 2.050095498561859131e-01 -9.534522891044616699e-03 -3.426326811313629150e-01 6.744601577520370483e-02 -1.171807944774627686e-02 -9.603237360715866089e-02 -3.605571091175079346e-01 -1.683400385081768036e-02 1.367392688989639282e-01 -1.305479705333709717e-01 -4.427612572908401489e-02 2.872661128640174866e-02 2.551135793328285217e-02 5.428680777549743652e-02 -1.643789112567901611e-01 2.956383228302001953e-01 -1.271868944168090820e-01 -5.378930568695068359e-01 1.212558150291442871e-01
-4.159503057599067688e-02 -2.170694172382354736e-01 2.040861099958419800e-01 6.137391179800033569e-02 -3.859275281429290771e-01 5.188388749957084656e-02 4.559343308210372925e-02 -3.731740638613700867e-02 -2.568954369053244591e-03 3.276379108428955078e-01 -1.931578963994979858e-01 -1.540395915508270264e-01 2.115581929683685303e-01 -5.175608024001121521e-02 -4.285607486963272095e-02 -2.887591719627380371e-02 1.552344579249620438e-02 1.787941306829452515e-01 -1.116391569375991821e-01 -1.752764545381069183e-02 1.569499820470809937e-01 -4.636027291417121887e-02 -1.284078508615493774e-01 1.887025982141494751e-01 2.386921644210815430e-01 1.040941998362541199e-01 1.173045411705970764e-01 4.975546523928642273e-02 9.693554788827896118e-02 -3.055672347545623779e-01 -4.687164425849914551e-01 4.201187193393707275e-02
-1.502664238214492798e-01 -2.887984514236450195e-01 -2.109177112579345703e-01 -1.508902758359909058e-01 -2.310389280319213867e-01 2.066346406936645508e-01 1.556152384728193283e-02 1.661423742771148682e-01 -1.496189236640930176e-01 2.217889577150344849e-01 -1.829380244016647339e-01 -2.440363913774490356e-01 -3.336626887321472168e-01 8.160185813903808594e-02 1.570993959903717041e-01 -2.783012688159942627e-01 -3.141393419355154037e-03 2.756899595260620117e-02 -1.818520128726959229e-01 -1.667946204543113708e-02 1.604701876640319824e-01 1.924538314342498779e-01 -2.076038271188735962e-01 -1.046762149780988693e-02 -3.121420275419950485e-03 1.442816555500030518e-01 2.604022026062011719e-01 -8.585029840469360352e-02 -5.364285781979560852e-02 -2.534148395061492920e-01 -6.007389724254608154e-02 1.062683388590812683e-01
-2.247615307569503784e-01 -6.611043214797973633e-02 -2.109639346599578857e-01 -5.062445998191833496e-02 1.225398182868957520e-01 3.166411444544792175e-02 -3.889215290546417236e-01 4.287196695804595947e-02 2.281441986560821533e-01 3.992610871791839600e-01 6.101692095398902893e-03 -1.756661087274551392e-01 4.575833305716514587e-02 -3.385136276483535767e-02 -6.996957957744598389e-02 4.045534878969192505e-02 -1.859970390796661377e-01 -1.799412630498409271e-02 -2.209348827600479126e-01 -8.013555407524108887e-02 2.131111919879913330e-01 5.103192850947380066e-02 -2.788120210170745850e-01 3.857701122760772705e-01 1.152924969792366028e-01 -2.226375788450241089e-01 1.200617551803588867e-01 -1.164587810635566711e-01 2.452581003308296204e-02 2.944680675864219666e-02 -1.295755356550216675e-01 -5.455043911933898926e-02
-5.481892824172973633e-02 -2.282183617353439331e-02 -7.394841313362121582e-02 -1.111982986330986023e-01 5.392523482441902161e-02 1.630713194608688354e-01 -8.556608110666275024e-02 -2.095553427934646606e-01 2.592553943395614624e-02 4.922509938478469849e-02 -1.734536588191986084e-01 -3.121724724769592285e-01 6.025974825024604797e-02 -1.456891596317291260e-01 -7.932026870548725128e-03 -3.577527403831481934e-01 4.217272996902465820e-02 5.637577921152114868e-02 -5.261392518877983093e-02 1.605933904647827148e-01 2.826259136199951172e-01 2.883499562740325928e-01 -2.325290292501449585e-01 1.677457094192504883e-01 2.665695846080780029e-01 7.010925561189651489e-02 3.345909416675567627e-01 -3.011210262775421143e-01 -3.113751299679279327e-02 1.000008955597877502e-01 -1.686071306467056274e-01 -1.327466368675231934e-01
-2.887196242809295654e-01 -1.666981959715485573e-03 2.124018073081970215e-01 5.541940778493881226e-02 1.429447978734970093e-01 1.710015684366226196e-01 -4.427929818630218506e-01 3.064467012882232666e-01 -3.430460114032030106e-03 1.621626317501068115e-01 5.180388316512107849e-02 -2.750637829303741455e-01 7.994323223829269409e-02 -7.603419572114944458e-02 7.727652788162231445e-02 -1.863063722848892212e-01 1.988194137811660767e-01 3.186566382646560669e-02 -1.828575320541858673e-02 1.132871210575103760e-01 3.620623843744397163e-03 1.033077761530876160e-02 -2.425632923841476440e-01 3.867198526859283447e-02 1.904327422380447388e-01 1.761014014482498169e-02 1.975016146898269653e-01 -3.722250461578369141e-02 8.679507672786712646e-02 3.329042494297027588e-01 -1.086034327745437622e-01 2.236308008432388306e-01
-2.347816973924636841e-01 -7.840328663587570190e-02 1.038317233324050903e-01 -7.387982308864593506e-02 -2.345048934221267700e-01 2.692015469074249268e-01 -2.036285847425460815e-01 8.073114603757858276e-02 -2.261995226144790649e-01 1.656621508300304413e-02 1.300219148397445679e-01 2.408246695995330811e-02 4.839992895722389221e-02 -1.156627833843231201e-01 2.028967440128326416e-02 -5.178621411323547363e-01 1.099003180861473083e-01 2.725978195667266846e-02 1.868876516819000244e-01 -8.426948450505733490e-03 1.098474934697151184e-01 4.026666656136512756e-02 -2.034222036600112915e-01 -3.207338228821754456e-02 2.286210805177688599e-01 1.279538124799728394e-01 7.223671674728393555e-02 -3.819773672148585320e-03 1.073819249868392944e-01 -1.880771368741989136e-01 -4.032762348651885986e-01 8.051817864179611206e-02
-3.613072335720062256e-01 -4.323681443929672241e-02 -8.677218109369277954e-02 1.047981455922126770e-01 -2.382923662662506104e-01 1.551820486783981323e-01 -1.318915486335754395e-01 -4.594919085502624512e-02 2.671998143196105957e-01 8.172762393951416016e-02 9.288547188043594360e-02 -2.502434551715850830e-01 2.210938632488250732e-01 -6.670605391263961792e-02 7.110139727592468262e-02 6.791527569293975830e-02 7.936181873083114624e-02 1.880866438150405884e-01 -1.315939128398895264e-01 -6.226725503802299500e-02 -1.395486295223236084e-01 -9.660607902333140373e-04 -1.231832131743431091e-01 9.952781349420547485e-02 -4.471769183874130249e-02 -1.078021824359893799e-01 1.077444329857826233e-01 1.572487317025661469e-02 3.293812572956085205e-01 -2.308045178651809692e-01 -2.797343432903289795e-01 4.043076634407043457e-01
1.048068851232528687e-01 -1.918487101793289185e-01 -6.285674870014190674e-02 -1.587535440921783447e-01 1.424545049667358398e-02 2.921793758869171143e-01 -2.878063023090362549e-01 3.496416509151458740e-01 1.827791929244995117e-01 3.314368054270744324e-02 -1.682542860507965088e-01 -2.251183688640594482e-01 1.877702325582504272e-01 -2.843033969402313232e-01 -2.609757892787456512e-02 -1.058449000120162964e-01 1.723598986864089966e-01 -1.039225235581398010e-02 -1.405342221260070801e-01 -4.146022349596023560e-02 4.364856705069541931e-02 2.624567449092864990e-01 -1.597836166620254517e-01 1.389446407556533813e-01 2.197783142328262329e-01 -2.314264774322509766e-01 1.358578801155090332e-01 4.381734877824783325e-02 -2.916860207915306091e-02 -1.616179347038269043e-01 -2.059866189956665039e-01 -1.799662411212921143e-01
-4.476145505905151367e-01 -8.992651104927062988e-02 3.171294033527374268e-01 -1.569895297288894653e-01 -8.975189924240112305e-02 -6.480871140956878662e-02 -2.390178889036178589e-01 -1.298708096146583557e-02 -6.833935528993606567e-02 -2.733262442052364349e-02 -7.713897526264190674e-02 -1.959452629089355469e-01 8.605977147817611694e-02 -1.612704992294311523e-02 3.993268311023712158e-01 -2.165759503841400146e-01 -4.166367929428815842e-03 8.517746813595294952e-03 1.064270138740539551e-01 6.705935299396514893e-02 1.389295607805252075e-01 -2.982131578028202057e-02 -2.436702698469161987e-01 3.094326518476009369e-02 -1.796444356441497803e-01 -5.995667353272438049e-02 1.971090137958526611e-01 -1.566894948482513428e-01 2.089065164327621460e-01 -5.219395458698272705e-02 -2.998793721199035645e-01 3.141241893172264099e-02
-8.158867806196212769e-02 3.821848705410957336e-02 2.196022272109985352e-01 1.781787574291229248e-01 3.465678915381431580e-02 -9.047437459230422974e-03 -2.882453203201293945e-01 2.356735169887542725e-01 -1.628934592008590698e-02 1.985302567481994629e-01 -2.647996842861175537e-01 1.338097900152206421e-01 1.722998768091201782e-01 -9.577709436416625977e-02 2.152824103832244873e-01 -2.027676999568939209e-01 1.567513048648834229e-01 -6.608688831329345703e-02 -1.340955346822738647e-01 -1.182514801621437073e-01 1.811413168907165527e-01 4.600538685917854309e-02 -1.958687603473663330e-01 2.955483794212341309e-01 1.642228811979293823e-01 -4.141354188323020935e-02 1.635480672121047974e-01 -3.899991884827613831e-02 4.031757116317749023e-01 -1.810162812471389771e-01 -1.824071407318115234e-01 -1.043335795402526855e-01
-2.287592738866806030e-01 -3.908393532037734985e-02 -2.968415021896362305e-01 1.056123822927474976e-01 -2.122398465871810913e-01 1.131164282560348511e-01 -4.578160122036933899e-02 8.281538635492324829e-02 8.855511248111724854e-02 2.837567031383514404e-01 1.157539561390876770e-01 -7.662139832973480225e-02 -2.057960182428359985e-01 -1.247222349047660828e-01 8.335372060537338257e-02 4.863614588975906372e-02 -4.093360900878906250e-02 1.795000433921813965e-01 4.224959015846252441e-02 -2.169986627995967865e-02 1.275143772363662720e-01 1.348853204399347305e-02 -2.149449735879898071e-01 -8.756920695304870605e-02 1.418746113777160645e-01 2.350428104400634766e-01 2.380119860172271729e-01 -6.274925172328948975e-02 1.971267759799957275e-01 8.848477737046778202e-04 -3.624045848846435547e-01 4.388689994812011719e-01
-3.288481235504150391e-01 -1.220720633864402771e-01 -1.946593523025512695e-01 1.692916005849838257e-01 -6.874682754278182983e-02 9.137377142906188965e-02 -4.053328335285186768e-01 6.421458721160888672e-02 3.220039308071136475e-01 -1.504575274884700775e-02 -2.594660408794879913e-02 2.391229756176471710e-02 1.517449021339416504e-01 -2.053139805793762207e-01 -1.636038720607757568e-02 -2.113610059022903442e-01 6.523527204990386963e-03 1.197079103440046310e-02 -1.198286488652229309e-01 -5.592368543148040771e-02 8.187677711248397827e-03 2.022539079189300537e-01 -3.080322146415710449e-01 2.411281168460845947e-01 1.057566925883293152e-01 -1.738586649298667908e-02 4.947470128536224365e-02 1.708058416843414307e-01 8.279206603765487671e-02 9.132581204175949097e-02 -3.064511716365814209e-01 -2.230326831340789795e-01
-2.680244147777557373e-01 -4.674215801060199738e-03 -1.168996766209602356e-01 8.451247960329055786e-02 -2.985587716102600098e-01 1.278769671916961670e-01 -5.736264958977699280e-02 5.285036563873291016e-02 5.955997109413146973e-02 1.341180205345153809e-01 -2.047973871231079102e-01 -5.407000780105590820e-01 -5.312687531113624573e-02 -6.826483458280563354e-02 4.772067815065383911e-02 -1.688308864831924438e-01 1.055118218064308167e-01 2.361187338829040527e-01 1.195187587291002274e-02 1.181586459279060364e-01 1.155929341912269592e-01 2.720867982134222984e-03 -2.973868846893310547e-01 1.072313636541366577e-01 1.355544105172157288e-02 -1.244111433625221252e-01 9.476351737976074219e-02 -3.369799852371215820e-01 4.772940278053283691e-02 -1.511465162038803101e-01 -8.251686394214630127e-02 1.929686069488525391e-01
3.737549483776092529e-02 3.723733872175216675e-02 3.838005661964416504e-02 -1.852259412407875061e-02 1.214544251561164856e-01 1.626798138022422791e-02 -3.464602530002593994e-01 3.542943596839904785e-01 1.563406288623809814e-01 1.806021928787231445e-01 -3.069093823432922363e-02 9.419923275709152222e-02 2.708067297935485840e-01 -1.849011518061161041e-02 2.325409352779388428e-01 -3.383985161781311035e-01 1.277886629104614258e-01 5.834034457802772522e-02 -3.325094282627105713e-02 -1.661079823970794678e-01 5.748455971479415894e-02 9.377394616603851318e-02 -3.871931433677673340e-01 1.086448282003402710e-01 8.474838733673095703e-02 1.130923628807067871e-01 2.805108129978179932e-01 -1.098358631134033203e-01 1.178375929594039917e-01 -1.855516582727432251e-01 -1.624530553817749023e-01 -1.341772675514221191e-01
-2.180572226643562317e-02 -4.301982372999191284e-02 -1.791877746582031250e-01 -1.685795933008193970e-01 1.260471940040588379e-01 2.268619090318679810e-01 -9.861470758914947510e-02 -1.298695802688598633e-01 2.262260392308235168e-02 2.027256488800048828e-01 -1.196921095252037048e-01 -4.128611683845520020e-01 1.151774749159812927e-01 -2.251160144805908203e-01 1.331592053174972534e-01 -2.757900655269622803e-01 -4.062431864440441132e-03 3.136784732341766357e-01 -7.397504523396492004e-03 1.029522269964218140e-01 1.394359022378921509e-01 1.696906536817550659e-01 -3.575537502765655518e-01 1.023048087954521179e-01 1.059973016381263733e-01 1.924000978469848633e-01 1.463289558887481689e-01 -1.547784209251403809e-01 7.272520661354064941e-02 -5.439416971057653427e-03 -2.080588489770889282e-01 -1.457226574420928955e-01
9.677480906248092651e-02 -9.349516779184341431e-02 -2.207900583744049072e-01 1.155705675482749939e-01 -3.843140555545687675e-03 9.288550168275833130e-02 -2.608059644699096680e-01 -8.645629137754440308e-02 -1.040916815400123596e-01 1.254262328147888184e-01 -5.978066474199295044e-02 -3.426206707954406738e-01 9.326033294200897217e-02 -6.541625410318374634e-02 1.458682268857955933e-01 -4.263354837894439697e-01 1.584589034318923950e-01 1.947556883096694946e-01 1.725434674881398678e-03 1.718233078718185425e-01 4.485964402556419373e-02 6.827215850353240967e-02 -2.456044256687164307e-01 8.561004698276519775e-02 2.629128694534301758e-01 2.219182252883911133e-01 1.975614279508590698e-01 -2.426091432571411133e-01 -1.176752746105194092e-01 1.056509208865463734e-03 -2.703070640563964844e-01 4.518181085586547852e-02
-1.104602292180061340e-01 1.547038834542036057e-02 -5.984986573457717896e-02 1.577725410461425781e-01 2.699946463108062744e-01 2.287509106099605560e-02 -1.320769041776657104e-01 4.068693220615386963e-01 1.737513840198516846e-01 4.738324135541915894e-02 -2.122010141611099243e-01 4.914089664816856384e-02 -6.729177385568618774e-02 -1.858627796173095703e-01 -1.029756963253021240e-01 -1.789979934692382812e-01 8.912987262010574341e-02 1.646965444087982178e-01 -3.067579567432403564e-01 -1.012406870722770691e-01 8.463552221655845642e-03 3.930597007274627686e-02 -2.085527777671813965e-01 -2.060118019580841064e-01 2.041513770818710327e-01 -1.768410950899124146e-01 2.242051362991333008e-01 -1.027810946106910706e-01 1.108462288975715637e-01 -1.038705185055732727e-01 -3.953929543495178223e-01 3.027344122529029846e-02
4.819385334849357605e-02 -2.346582114696502686e-01 -1.058276463299989700e-02 -1.970398426055908203e-02 1.575871109962463379e-01 3.986677899956703186e-02 -1.964120417833328247e-01 3.934878110885620117e-01 1.237768605351448059e-01 2.723751962184906006e-01 -1.923105716705322266e-01 5.897377803921699524e-02 1.818657815456390381e-01 -4.974032938480377197e-02 3.644832074642181396e-01 -3.423463106155395508e-01 -2.096155881881713867e-01 -2.805771492421627045e-02 -1.772461831569671631e-01 -1.057468131184577942e-01 1.438611447811126709e-01 1.883795112371444702e-01 -1.531821787357330322e-01 -5.786180868744850159e-02 7.816169410943984985e-02 -2.329366095364093781e-02 2.356849461793899536e-01 -1.330106407403945923e-01 1.312294751405715942e-01 -4.942043498158454895e-02 -1.373822838068008423e-01 -1.340228617191314697e-01
-7.228092104196548462e-02 -1.403509527444839478e-01 1.454108357429504395e-01 -3.644550219178199768e-02 -1.506353765726089478e-01 1.367106735706329346e-01 -1.626592576503753662e-01 2.137032598257064819e-01 4.127842485904693604e-01 1.632907688617706299e-01 5.407994613051414490e-02 -5.381444841623306274e-02 2.091717440634965897e-03 -2.945797145366668701e-01 1.617456376552581787e-01 -1.518549025058746338e-01 1.127106547355651855e-01 3.518468700349330902e-03 -9.221608936786651611e-02 1.453519165515899658e-01 4.824573919177055359e-02 3.007999807596206665e-02 -3.848344087600708008e-01 -4.263833910226821899e-02 2.206378281116485596e-01 -2.197506874799728394e-01 1.859219521284103394e-01 -2.527665197849273682e-01 -5.954879149794578552e-02 2.645151317119598389e-01 -1.863331496715545654e-01 -3.254903107881546021e-02
-1.925292760133743286e-01 3.905643150210380554e-02 -8.528896421194076538e-02 -2.361591309309005737e-01 1.740110665559768677e-01 1.599561870098114014e-01 -2.726098001003265381e-01 -2.322745919227600098e-01 -7.630826532840728760e-02 2.069095820188522339e-01 -1.969588547945022583e-02 -1.989827603101730347e-01 5.168693140149116516e-02 -2.811157107353210449e-01 1.767456531524658203e-01 8.289254270493984222e-03 -1.658107936382293701e-01 3.869378864765167236e-01 -5.791899189352989197e-02 4.035118967294692993e-02 -1.019430905580520630e-01 2.564022541046142578e-01 -1.069144085049629211e-01 -5.646567326039075851e-03 2.491279989480972290e-01 3.898709267377853394e-02 1.007112953811883926e-02 8.483615517616271973e-02 2.150682061910629272e-01 -1.867523938417434692e-01 -2.954678237438201904e-01 5.913501232862472534e-02
-2.106911689043045044e-02 -8.940654993057250977e-02 4.427085816860198975e-02 1.211266592144966125e-01 -3.692177832126617432e-01 1.800709813833236694e-01 -1.687840670347213745e-01 4.704467207193374634e-02 -1.390435695648193359e-01 3.160428702831268311e-01 -1.762290000915527344e-01 -2.304096370935440063e-01 1.162545233964920044e-01 -1.249407008290290833e-01 -1.375420987606048584e-01 -4.532601535320281982e-01 -2.894128113985061646e-02 4.145975783467292786e-02 -4.622381925582885742e-02 -9.786756336688995361e-02 -4.014553502202033997e-02 -1.055575311183929443e-01 -7.223308831453323364e-02 1.132976934313774109e-01 1.828168779611587524e-01 -4.921048507094383240e-02 7.882089167833328247e-02 -2.772597670555114746e-01 2.755930721759796143e-01 8.511662017554044724e-04 -2.643674910068511963e-01 9.371066838502883911e-02
2.270859032869338989e-01 9.886102378368377686e-02 2.038594484329223633e-01 -1.519457250833511353e-01 -2.380756586790084839e-01 1.072155237197875977e-01 -4.940848350524902344e-01 1.574528962373733521e-01 1.907039582729339600e-01 1.608378738164901733e-01 6.591776013374328613e-02 -1.355707496404647827e-01 6.865403056144714355e-02 -6.554237753152847290e-02 1.663613468408584595e-01 8.711892366409301758e-02 3.736653923988342285e-02 1.104816570878028870e-01 -3.621805086731910706e-02 2.872195839881896973e-02 5.597332864999771118e-02 1.775479167699813843e-01 -2.700601816177368164e-01 1.879920810461044312e-01 1.947613433003425598e-03 3.479892760515213013e-02 3.685189187526702881e-01 -2.528941035270690918e-01 1.544931381940841675e-01 -1.307862102985382080e-01 -8.317982405424118042e-02 -1.234474312514066696e-02
-4.724506735801696777e-01 -6.212001293897628784e-02 -5.469248443841934204e-02 5.085953697562217712e-02 -3.457202389836311340e-02 -1.841471530497074127e-02 -3.975751399993896484e-01 3.328538239002227783e-01 -6.619050353765487671e-02 1.611367464065551758e-01 3.583133965730667114e-02 -1.785671859979629517e-01 7.792995125055313110e-02 1.258186716586351395e-02 -1.767688244581222534e-01 -1.312977969646453857e-01 -1.197191104292869568e-01 2.478968352079391479e-01 -1.667213588953018188e-01 8.941337466239929199e-02 -1.942255347967147827e-02 1.269499659538269043e-01 -2.395831793546676636e-02 2.695845663547515869e-01 1.576494872570037842e-01 -1.814599335193634033e-01 1.874140650033950806e-01 -1.328220367431640625e-01 2.012239694595336914e-01 1.413137316703796387e-01 -4.819201305508613586e-02 -6.385968625545501709e-02
-2.500548362731933594e-01 -1.824309825897216797e-01 2.667841315269470215e-01 -1.766841709613800049e-01 -2.378223091363906860e-01 8.446878753602504730e-03 2.179829217493534088e-02 -9.893646836280822754e-02 1.237497255206108093e-01 2.000339776277542114e-01 4.548007249832153320e-02 -2.971541583538055420e-01 2.201208099722862244e-02 9.900229424238204956e-02 -1.480296021327376366e-03 -8.375541120767593384e-02 2.420971868559718132e-03 9.861736744642257690e-02 -2.416666299104690552e-01 -1.089164093136787415e-01 6.110292673110961914e-02 -1.677550971508026123e-01 -1.638700813055038452e-01 2.285643666982650757e-01 1.301139295101165771e-01 1.749817095696926117e-02 5.766237527132034302e-02 -1.029660254716873169e-01 1.961662024259567261e-01 -2.984341084957122803e-01 -4.685050547122955322e-01 5.229878798127174377e-02
-7.803799957036972046e-02 -1.071856319904327393e-01 -1.463756710290908813e-01 1.439501494169235229e-01 8.827091008424758911e-02 2.114243060350418091e-01 -3.580599427223205566e-01 2.755025625228881836e-01 1.919259279966354370e-01 1.649249643087387085e-01 1.716637983918190002e-02 2.066504023969173431e-02 2.317687720060348511e-01 -2.523508667945861816e-01 2.350428700447082520e-01 -1.515777260065078735e-01 2.152618914842605591e-01 4.787779971957206726e-02 -3.897134661674499512e-01 9.908607602119445801e-02 1.736736507155001163e-03 5.817999690771102905e-02 -3.029653429985046387e-01 2.468905597925186157e-02 1.955967545509338379e-01 -2.038875818252563477e-01 9.801428765058517456e-02 -4.934732615947723389e-02 7.254295051097869873e-02 -1.115846708416938782e-01 -6.947875767946243286e-02 -5.268641933798789978e-02
-6.353955715894699097e-02 9.693430736660957336e-03 1.202468294650316238e-03 1.082537770271301270e-01 7.625482976436614990e-02 1.524437516927719116e-01 -5.822451114654541016e-01 -1.669942736625671387e-01 2.665159106254577637e-01 1.030565649271011353e-01 1.798148900270462036e-01 4.660741239786148071e-02 1.868683695793151855e-01 -1.469488441944122314e-01 -2.651831693947315216e-02 -1.198891475796699524e-01 -1.875805705785751343e-01 1.390933692455291748e-01 -2.099952846765518188e-01 -2.939352951943874359e-02 1.306932270526885986e-01 1.560096442699432373e-01 4.341145232319831848e-02 3.675487339496612549e-01 -2.153819240629673004e-02 -2.186927050352096558e-01 2.009640336036682129e-01 -8.850345015525817871e-02 6.874959915876388550e-02 -3.635916486382484436e-02 -1.407208889722824097e-01 -1.407771557569503784e-02
-1.823561340570449829e-01 2.727829515933990479e-01 6.100215390324592590e-02 1.797819584608078003e-01 1.023019701242446899e-01 -5.005248636007308960e-02 -1.927317231893539429e-01 1.140055954456329346e-01 7.238508015871047974e-02 1.311160176992416382e-01 2.099282890558242798e-01 -3.347035944461822510e-01 8.640173077583312988e-02 -8.599551022052764893e-02 -5.991020053625106812e-02 -7.296013087034225464e-02 1.797160059213638306e-01 6.976924091577529907e-02 -3.672037646174430847e-02 -5.621685180813074112e-03 3.584451228380203247e-02 -2.727688290178775787e-02 -3.010953962802886963e-01 3.079365193843841553e-01 -5.115414038300514221e-03 -1.030256375670433044e-01 1.908242851495742798e-01 -1.349559128284454346e-01 1.548375487327575684e-01 2.490283995866775513e-01 -4.439307153224945068e-01 1.284103989601135254e-01
-1.092846244573593140e-01 -1.005559787154197693e-01 1.541543304920196533e-01 -1.114878803491592407e-01 -1.206717938184738159e-01 2.922787368297576904e-01 -3.848509490489959717e-01 -2.163118869066238403e-01 1.744217425584793091e-01 3.439797461032867432e-02 1.207239478826522827e-01 2.167239338159561157e-01 5.371534824371337891e-02 1.667216978967189789e-02 -7.046682294458150864e-03 -6.162916496396064758e-02 -1.299132257699966431e-01 7.752921432256698608e-02 1.427638381719589233e-01 -4.076612368226051331e-02 -1.404854934662580490e-02 1.055671572685241699e-01 -1.612838953733444214e-01 6.809633225202560425e-02 -2.514657378196716309e-02 5.229904782027006149e-03 2.572429478168487549e-01 -3.836947381496429443e-01 -1.215209364891052246e-01 6.452209781855344772e-03 -4.072034358978271484e-01 2.551467120647430420e-01
-1.610432267189025879e-01 -7.944429665803909302e-02 -2.283288240432739258e-01 1.365011185407638550e-01 -3.167463243007659912e-01 5.282425135374069214e-02 -1.372718811035156250e-01 8.818254619836807251e-02 2.207439094781875610e-01 -5.256555229425430298e-02 -8.409882336854934692e-02 -1.102809160947799683e-01 2.408620901405811310e-03 -2.402376942336559296e-02 -7.807648181915283203e-02 -6.091710180044174194e-02 -1.050201654434204102e-01 -1.136099174618721008e-01 -1.722202003002166748e-01 3.822547793388366699e-01 3.598924577236175537e-01 -1.006218492984771729e-01 -1.020659729838371277e-01 -1.295430213212966919e-01 1.191790848970413208e-01 -1.369712501764297485e-02 8.814013749361038208e-02 -1.167495176196098328e-01 -1.665111929178237915e-01 -2.644478380680084229e-01 -4.192025065422058105e-01 1.019434630870819092e-01
-4.127316176891326904e-02 -1.954963654279708862e-01 -2.339802384376525879e-01 -1.870721280574798584e-01 -4.181966651231050491e-03 1.782576590776443481e-01 -1.218941807746887207e-01 -9.151484817266464233e-02 5.524880811572074890e-02 8.017140626907348633e-02 -1.204085126519203186e-01 -2.733911871910095215e-01 3.181458711624145508e-01 -3.072081506252288818e-01 6.053538247942924500e-02 -2.877081036567687988e-01 -4.536122828722000122e-02 1.015129312872886658e-01 3.968985378742218018e-02 3.036375045776367188e-01 -1.494279690086841583e-02 1.636514812707901001e-01 -1.361493617296218872e-01 -1.060082688927650452e-01 1.563858836889266968e-01 2.699137479066848755e-02 2.606171965599060059e-01 -1.104931011795997620e-01 3.000514209270477295e-01 1.939600706100463867e-01 -1.962233036756515503e-01 -1.305156201124191284e-02
-2.434862107038497925e-01 -1.422543823719024658e-01 -1.707417815923690796e-01 2.074182629585266113e-01 7.357568014413118362e-03 -1.071189045906066895e-01 -2.388470023870468140e-01 3.949090093374252319e-02 1.890915185213088989e-01 2.795380353927612305e-01 3.182849381119012833e-03 1.031546592712402344e-01 1.712692528963088989e-01 6.905373930931091309e-02 1.861015409231185913e-01 -2.256202101707458496e-01 2.302023619413375854e-01 -4.566684365272521973e-02 -2.274877279996871948e-01 -1.604283787310123444e-02 4.644896462559700012e-02 3.215566277503967285e-01 -2.380497008562088013e-01 -4.201545566320419312e-02 6.184925884008407593e-02 -9.100811928510665894e-02 6.932190060615539551e-02 -1.391453891992568970e-01 -1.038306429982185364e-01 1.107708215713500977e-01 -3.214868903160095215e-01 3.165813386440277100e-01
-3.907572031021118164e-01 1.302883774042129517e-01 -1.488946098834276199e-02 7.316084951162338257e-02 7.743849605321884155e-02 -1.326756179332733154e-02 -3.184351921081542969e-01 4.916506633162498474e-02 8.335186541080474854e-02 1.973306834697723389e-01 2.319190949201583862e-01 -9.388998895883560181e-02 -8.593803644180297852e-02 -1.101038083434104919e-01 -1.567712575197219849e-01 -6.650706380605697632e-02 -1.811502128839492798e-01 3.850657492876052856e-02 -2.911899089813232422e-01 -4.346117749810218811e-02 -7.298088818788528442e-02 3.089079558849334717e-01 6.419254001230001450e-03 2.258301675319671631e-01 2.801643311977386475e-02 -6.669944524765014648e-02 2.596741616725921631e-01 -2.700884640216827393e-01 2.353656142950057983e-01 1.845567077398300171e-01 -2.226504832506179810e-01 -1.893148012459278107e-02
-1.052946001291275024e-01 -2.273821830749511719e-01 5.768175795674324036e-02 2.004927694797515869e-01 -1.230415049940347672e-02 5.296378955245018005e-02 -2.521677017211914062e-01 1.057711094617843628e-01 1.636772453784942627e-01 1.205707490444183350e-01 3.702706843614578247e-02 -7.598631829023361206e-02 -6.007875129580497742e-02 -2.405323684215545654e-01 1.682657599449157715e-01 -3.743928670883178711e-02 -2.289894223213195801e-02 6.954771000891923904e-03 -8.692507445812225342e-02 1.768420934677124023e-01 7.550973445177078247e-02 2.752172574400901794e-02 -4.036311209201812744e-01 1.002149134874343872e-01 1.430864483118057251e-01 -2.023093849420547485e-01 4.036869704723358154e-01 -1.680217087268829346e-01 -1.008922308683395386e-01 3.388214111328125000e-01 -2.759729027748107910e-01 -6.116253510117530823e-02
-2.874827980995178223e-01 -1.290033906698226929e-01 4.060339927673339844e-02 5.894244834780693054e-02 -1.162053868174552917e-01 -2.312400005757808685e-02 1.476404815912246704e-01 -4.800991620868444443e-03 6.193742156028747559e-03 4.231444001197814941e-01 -7.247444987297058105e-02 1.290740910917520523e-02 1.983914822340011597e-01 -1.997260600328445435e-01 -7.212110329419374466e-03 -3.272234797477722168e-01 1.909206621348857880e-02 2.610180675983428955e-01 1.704655140638351440e-01 2.991905808448791504e-02 2.290139347314834595e-01 1.297497451305389404e-01 -5.449135228991508484e-02 7.707514613866806030e-02 -4.717834666371345520e-02 -1.091293804347515106e-02 -8.765054494142532349e-02 -7.627899944782257080e-02 2.067796289920806885e-01 -1.258691102266311646e-01 -4.369600415229797363e-01 2.163849920034408569e-01
-3.253397941589355469e-01 2.280949056148529053e-01 -7.544903457164764404e-02 1.230952441692352295e-01 2.626291513442993164e-01 -3.459635749459266663e-02 -1.257521808147430420e-01 2.505845725536346436e-01 -8.792366832494735718e-02 3.121491968631744385e-01 3.584938049316406250e-01 -1.258525531738996506e-02 2.684828452765941620e-02 -3.088276460766792297e-02 -1.212804242968559265e-01 -2.301475107669830322e-01 -1.181368082761764526e-01 1.198989897966384888e-01 9.830512106418609619e-03 8.088275045156478882e-02 7.832088321447372437e-02 7.743726670742034912e-02 -3.096564114093780518e-01 2.300355732440948486e-01 8.468372374773025513e-02 -1.533758342266082764e-01 1.044349819421768188e-01 -1.393100023269653320e-01 1.145088374614715576e-01 1.374266147613525391e-01 -2.795604169368743896e-01 4.735542833805084229e-02
-4.564606025815010071e-02 -1.836259216070175171e-01 -2.080666869878768921e-01 -1.362681537866592407e-01 4.419530928134918213e-02 3.407790139317512512e-02 -5.658390745520591736e-02 -2.030144333839416504e-01 1.693403869867324829e-01 1.590555757284164429e-01 -1.163555234670639038e-01 -2.787247598171234131e-01 3.405767083168029785e-01 -2.347971349954605103e-01 1.833082921802997589e-02 -2.181999683380126953e-01 3.722891956567764282e-02 1.210520714521408081e-01 -2.652759291231632233e-02 2.002104371786117554e-01 1.642135381698608398e-01 2.258831709623336792e-01 -2.505529224872589111e-01 -6.330454349517822266e-02 6.415759772062301636e-02 5.010063946247100830e-02 3.731683790683746338e-01 -3.649742156267166138e-02 2.481845617294311523e-01 1.699764132499694824e-01 -1.965441852807998657e-01 1.122694611549377441e-01
2.062148042023181915e-02 -3.159950077533721924e-01 -1.442659050226211548e-01 2.261160463094711304e-01 4.088626429438591003e-02 1.789645850658416748e-01 -2.392973378300666809e-02 -5.312670767307281494e-02 -1.912760883569717407e-01 3.257994055747985840e-01 4.712427034974098206e-03 -1.687221080064773560e-01 1.630832850933074951e-01 1.293619871139526367e-01 1.169343814253807068e-01 -3.784942030906677246e-01 -5.118722096085548401e-02 2.160460315644741058e-02 1.606912612915039062e-01 9.334053099155426025e-02 2.938226461410522461e-01 1.771350800991058350e-01 -1.701114922761917114e-01 6.816752254962921143e-02 1.596511751413345337e-01 -9.200755506753921509e-02 1.078331172466278076e-01 -2.966116368770599365e-02 3.777020275592803955e-01 5.415142327547073364e-02 -1.688417345285415649e-01 9.862893819808959961e-02
-1.910749375820159912e-01 -2.414864301681518555e-01 -2.434490174055099487e-01 8.566369116306304932e-02 -1.989812962710857391e-02 1.969665735960006714e-01 -1.907456070184707642e-01 3.748686313629150391e-01 -6.370404362678527832e-02 -1.083060801029205322e-01 9.977260231971740723e-02 -8.564747124910354614e-02 -1.102550253272056580e-01 -1.375807821750640869e-01 3.865355253219604492e-02 -6.637218408286571503e-03 8.387150615453720093e-02 1.952904090285301208e-02 -3.168172836303710938e-01 2.548103332519531250e-01 4.138351976871490479e-02 3.426985815167427063e-02 -1.627862155437469482e-01 6.220906972885131836e-02 1.602905988693237305e-01 -5.601002648472785950e-02 9.115095599554479122e-04 -3.007069230079650879e-01 -2.402186691761016846e-01 -1.156489253044128418e-01 -3.979095518589019775e-01 4.609288275241851807e-02
-3.546738326549530029e-01 1.100793033838272095e-01 -1.128896176815032959e-01 1.088147014379501343e-01 3.335098922252655029e-02 1.320592164993286133e-01 -1.669517718255519867e-02 1.512123346328735352e-01 7.272646576166152954e-02 1.904776990413665771e-01 3.850146010518074036e-02 -5.427057668566703796e-02 1.472563296556472778e-02 -3.840892389416694641e-02 -2.059618532657623291e-01 -1.609683036804199219e-01 3.741516768932342529e-01 2.738273143768310547e-01 1.180020049214363098e-01 -6.417348980903625488e-03 1.860412508249282837e-01 1.368166059255599976e-01 -5.229246616363525391e-02 3.487749099731445312e-01 -4.712996631860733032e-02 -2.651057839393615723e-01 2.743471860885620117e-01 -1.596867293119430542e-01 7.871363312005996704e-02 -4.424959793686866760e-02 -2.929244339466094971e-01 7.690583914518356323e-02
4.554056376218795776e-02 -1.351967006921768188e-01 -1.830707937479019165e-01 -1.697329729795455933e-01 1.502607762813568115e-01 3.570701479911804199e-01 -3.361174762248992920e-01 6.404333561658859253e-02 4.930658638477325439e-02 2.074334323406219482e-01 1.302204877138137817e-01 7.869157940149307251e-02 -6.993754953145980835e-02 1.591162830591201782e-01 4.856938030570745468e-03 -3.682016208767890930e-02 9.102461487054824829e-02 8.117262274026870728e-03 -4.428522288799285889e-02 -1.022849753499031067e-01 1.351795345544815063e-01 1.773550957441329956e-01 -2.131567746400833130e-01 4.581612348556518555e-02 -2.884044870734214783e-02 -1.860801130533218384e-02 2.275932729244232178e-01 -3.682651519775390625e-01 -3.183815777301788330e-01 5.189234390854835510e-02 -3.522996306419372559e-01 1.231385543942451477e-01
2.998523041605949402e-02 -2.896049916744232178e-01 1.055173799395561218e-01 7.978777587413787842e-02 2.404463477432727814e-02 1.372240334749221802e-01 -3.618947267532348633e-01 2.440385371446609497e-01 1.687169820070266724e-01 1.481999158859252930e-01 -9.475801140069961548e-03 -7.268127799034118652e-02 -4.473826661705970764e-02 -2.845243513584136963e-01 2.764083743095397949e-01 1.010134145617485046e-01 1.104897260665893555e-01 6.645928602665662766e-03 5.900487769395112991e-03 2.138939946889877319e-01 1.358679980039596558e-01 5.168434232473373413e-02 -3.828358948230743408e-01 2.279959022998809814e-01 2.575570642948150635e-01 -6.736491620540618896e-02 -9.812531061470508575e-03 1.448676642030477524e-02 1.125554963946342468e-01 1.836766451597213745e-01 -2.257786691188812256e-01 1.271249949932098389e-01
1.195597648620605469e-02 -2.397485077381134033e-01 -1.923685371875762939e-01 -6.937273591756820679e-02 -6.086036935448646545e-02 1.691727191209793091e-01 -2.681839466094970703e-01 -9.916514158248901367e-02 -2.166000008583068848e-01 2.677695266902446747e-02 -2.012563794851303101e-01 -4.941121637821197510e-01 -4.048563167452812195e-02 8.465853519737720490e-03 1.890327185392379761e-01 -2.827457487583160400e-01 1.151697188615798950e-01 1.123304590582847595e-01 -4.726640880107879639e-02 2.536895275115966797e-01 6.811390072107315063e-02 2.022522240877151489e-01 -8.606526255607604980e-02 1.191970184445381165e-01 1.219201534986495972e-01 7.804118096828460693e-02 2.682912051677703857e-01 -2.169677913188934326e-01 -3.505015373229980469e-02 -6.568178534507751465e-02 -1.188436746597290039e-01 -1.322690248489379883e-01
-4.658553898334503174e-01 -1.790789216756820679e-01 1.606240272521972656e-01 -1.069510802626609802e-01 -2.127569764852523804e-01 3.117375373840332031e-01 -1.572091877460479736e-01 6.909425836056470871e-03 9.256081283092498779e-02 1.989992856979370117e-01 1.109754443168640137e-01 -1.215261369943618774e-01 -6.240703165531158447e-02 -1.256038099527359009e-01 -1.704904437065124512e-02 -1.237243413925170898e-01 -5.906264856457710266e-02 8.041654527187347412e-02 1.023444160819053650e-01 -8.351996541023254395e-02 1.390443146228790283e-01 1.157024502754211426e-01 -1.446586567908525467e-02 1.395373325794935226e-02 -8.148542046546936035e-02 1.888902634382247925e-01 1.016264706850051880e-01 -5.550808832049369812e-02 3.273853361606597900e-01 -2.763424515724182129e-01 -3.500510752201080322e-01 1.166223362088203430e-01
-1.387828886508941650e-01 -3.620490431785583496e-01 -1.527600921690464020e-02 -5.856921896338462830e-02 2.396662831306457520e-01 3.195475041866302490e-01 4.342071339488029480e-02 1.549579501152038574e-01 2.918643057346343994e-01 2.592528983950614929e-02 1.145781427621841431e-01 -6.565796583890914917e-02 -5.246902257204055786e-02 8.022781461477279663e-02 -1.368122547864913940e-02 -2.343632131814956665e-01 -3.565676510334014893e-02 3.030215799808502197e-01 -5.667611956596374512e-02 1.532546132802963257e-01 1.073687374591827393e-01 -1.019889041781425476e-01 -4.021573960781097412e-01 1.145388334989547729e-01 1.463510394096374512e-01 1.026594545692205429e-02 -2.887910306453704834e-01 -4.622607305645942688e-02 -1.668420806527137756e-02 -9.857401996850967407e-02 -2.257183790206909180e-01 9.150023013353347778e-02
2.225725166499614716e-02 2.437849715352058411e-02 1.651110686361789703e-02 -1.627026349306106567e-01 -9.950330853462219238e-02 3.141135871410369873e-01 -4.256833791732788086e-01 3.125852644443511963e-01 3.052073121070861816e-01 -8.382748067378997803e-02 7.915230840444564819e-02 1.689619966782629490e-03 9.979312866926193237e-02 9.669277071952819824e-02 -2.366326600313186646e-01 -2.719373907893896103e-03 5.641277134418487549e-02 1.226514577865600586e-01 -1.661397069692611694e-01 1.844688318669795990e-02 1.728396117687225342e-02 -1.134573891758918762e-01 -2.835960388183593750e-01 -1.445607841014862061e-01 2.303087413311004639e-01 3.793226182460784912e-02 2.006587386131286621e-01 -1.032540127635002136e-01 -3.388176113367080688e-02 -1.025497168302536011e-01 -3.451002836227416992e-01 -7.807143777608871460e-02
-1.021487787365913391e-01 1.514208782464265823e-02 8.568471670150756836e-02 1.990474164485931396e-01 -6.822650879621505737e-02 -3.763128817081451416e-02 1.106457933783531189e-01 9.351683780550956726e-03 1.090809106826782227e-01 6.691589485853910446e-03 2.602230608463287354e-01 -3.434098884463310242e-02 1.244080513715744019e-01 1.868748217821121216e-01 1.999745965003967285e-01 -3.251588642597198486e-01 8.708118461072444916e-03 -1.879590153694152832e-01 -2.707232236862182617e-01 7.282956037670373917e-03 1.552323717623949051e-02 3.047519624233245850e-01 -2.284317314624786377e-01 1.052122414112091064e-01 6.677453219890594482e-02 2.387590892612934113e-02 1.812085658311843872e-01 1.771653443574905396e-01 1.470602303743362427e-01 6.406901776790618896e-02 -4.970125854015350342e-01 1.997431963682174683e-01
-1.795803010463714600e-01 -1.368643343448638916e-01 -2.024775296449661255e-01 6.034446880221366882e-02 -3.653881549835205078e-01 3.986130952835083008e-01 -1.516351103782653809e-01 -4.284339025616645813e-02 -4.299045726656913757e-02 -4.735389724373817444e-02 -9.817510098218917847e-02 -3.282509744167327881e-01 8.351648598909378052e-02 -2.081337571144104004e-01 4.498419165611267090e-02 -6.656080950051546097e-03 1.547947973012924194e-01 -2.899344824254512787e-02 -9.496616572141647339e-02 2.969360649585723877e-01 5.828326102346181870e-03 2.126958593726158142e-02 -3.305130451917648315e-02 1.734473705291748047e-01 -9.335289895534515381e-02 -4.080620780587196350e-02 1.751641333103179932e-01 3.720361366868019104e-02 2.302902936935424805e-02 2.060399018228054047e-02 -3.762269020080566406e-01 2.733278572559356689e-01
-9.024383127689361572e-02 -7.943988591432571411e-02 -1.531255692243576050e-01 -7.651598006486892700e-02 1.152207404375076294e-01 1.552173793315887451e-01 -9.193988144397735596e-02 3.309808373451232910e-01 1.725959926843643188e-01 1.925093829631805420e-01 -1.740238070487976074e-01 1.606516391038894653e-01 2.992013283073902130e-02 -2.643151879310607910e-01 2.350124567747116089e-01 -5.221384763717651367e-01 -8.648058027029037476e-02 -1.154573932290077209e-01 -1.714105159044265747e-01 -1.537036616355180740e-02 -5.127168260514736176e-03 7.766531407833099365e-02 -5.732184648513793945e-02 7.350319623947143555e-02 1.826062351465225220e-01 -2.182768099009990692e-02 3.542620241641998291e-01 1.657223515212535858e-02 1.351552456617355347e-02 -7.271619886159896851e-02 -1.862470954656600952e-01 -1.199351847171783447e-01
-3.303838074207305908e-01 3.214779123663902283e-02 -1.334576904773712158e-01 1.633121371269226074e-01 1.014697104692459106e-01 3.796299919486045837e-02 -1.165214702486991882e-01 -7.784263044595718384e-02 1.883892118930816650e-01 1.349644362926483154e-01 -1.361417770385742188e-01 -3.133480846881866455e-01 -1.472553145140409470e-02 -4.714328423142433167e-02 9.843379259109497070e-02 -2.653300464153289795e-01 -8.107582479715347290e-02 1.305274665355682373e-01 -6.336445361375808716e-02 4.938384145498275757e-02 -2.662660181522369385e-02 1.243149861693382263e-01 -2.004788219928741455e-01 2.007309580221772194e-03 1.026599109172821045e-01 1.167579367756843567e-01 1.331070810556411743e-01 -5.516294240951538086e-01 9.192267805337905884e-02 -3.232498764991760254e-01 -2.893714420497417450e-02 1.208973824977874756e-01
1.185230910778045654e-01 -1.761261969804763794e-01 1.019276902079582214e-01 -2.949846535921096802e-02 3.285303711891174316e-02 2.256180197000503540e-01 -3.801078200340270996e-01 2.834757566452026367e-01 1.241222918033599854e-01 3.375826776027679443e-01 9.370807558298110962e-02 -3.502840921282768250e-02 7.236175239086151123e-02 -1.398620456457138062e-01 1.985955387353897095e-01 -4.671188443899154663e-02 1.577707380056381226e-01 4.988295584917068481e-02 -6.133712455630302429e-02 7.644092664122581482e-03 -8.800727315247058868e-03 1.839848160743713379e-01 -1.963032335042953491e-01 5.329792387783527374e-03 2.101267725229263306e-01 -2.243711948394775391e-01 3.235135376453399658e-01 -1.662002354860305786e-01 1.285358238965272903e-02 4.066416993737220764e-02 -2.797353863716125488e-01 -2.247463911771774292e-01
-2.338011711835861206e-01 -2.121955603361129761e-01 1.959174573421478271e-01 1.931155472993850708e-01 2.082639783620834351e-01 2.214892804622650146e-01 -3.277286887168884277e-01 3.001896440982818604e-01 3.212783634662628174e-01 1.154964938759803772e-01 -1.123114302754402161e-01 6.161283701658248901e-02 -1.876148879528045654e-01 -8.579076826572418213e-02 -7.576664537191390991e-02 -7.795752584934234619e-02 -9.021566249430179596e-03 2.103853505104780197e-03 -4.590097442269325256e-02 7.583238929510116577e-02 8.065327256917953491e-02 1.108280569314956665e-01 -2.724921703338623047e-01 8.134736120700836182e-02 8.475153706967830658e-03 9.945028275251388550e-02 2.044651806354522705e-01 -2.485370822250843048e-02 -1.649214625358581543e-01 3.602519258856773376e-02 -3.892837762832641602e-01 -8.549658209085464478e-02
-2.666102349758148193e-01 -1.763807982206344604e-01 -7.218003273010253906e-02 -5.893259868025779724e-02 2.361509203910827637e-02 4.252213984727859497e-03 6.494271755218505859e-02 6.653156876564025879e-02 6.368489563465118408e-02 1.454621851444244385e-01 7.395797222852706909e-02 -1.523135304450988770e-01 2.891902625560760498e-01 -1.940699368715286255e-01 -3.655940666794776917e-02 -5.637454241514205933e-02 -1.884773820638656616e-01 1.325732469558715820e-01 1.439750473946332932e-02 -7.728318870067596436e-02 1.032047439366579056e-03 -1.172034069895744324e-02 5.474095046520233154e-02 1.180637851357460022e-01 3.638202548027038574e-01 -2.349877357482910156e-01 2.899826765060424805e-01 -6.493913382291793823e-02 -2.179133147001266479e-01 -1.659009009599685669e-01 -4.407705664634704590e-01 2.804998755455017090e-01
-1.000995114445686340e-01 -1.704126894474029541e-01 -2.170089036226272583e-01 -2.713819444179534912e-01 -2.639445662498474121e-01 -6.250812206417322159e-03 -2.105305716395378113e-02 -1.125901341438293457e-01 2.300559580326080322e-01 5.288078682497143745e-04 7.124899327754974365e-02 -7.159343361854553223e-02 -1.716904044151306152e-01 -1.968320831656455994e-02 4.564673174172639847e-03 9.788504242897033691e-02 -1.053967475891113281e-01 3.287981152534484863e-01 -1.524306237697601318e-01 9.740008413791656494e-02 3.053793311119079590e-02 1.539982408285140991e-01 -3.262039422988891602e-01 1.068108677864074707e-01 2.401789128780364990e-01 -1.727284938097000122e-01 2.104520797729492188e-01 1.162126511335372925e-01 2.040582597255706787e-01 1.633320897817611694e-01 -3.477726578712463379e-01 1.606048345565795898e-01
-1.547581553459167480e-01 9.508784860372543335e-03 -1.649154871702194214e-01 1.242248490452766418e-01 1.519106179475784302e-01 -2.183155901730060577e-02 -7.987352460622787476e-02 1.292174011468887329e-01 1.702020019292831421e-01 3.698891699314117432e-01 1.119887083768844604e-02 -3.611218556761741638e-02 1.058531254529953003e-01 -2.418234944343566895e-01 -1.738128811120986938e-01 -1.809998601675033569e-01 -1.666978299617767334e-01 1.361074671149253845e-02 -4.075556993484497070e-02 1.308951228857040405e-01 -1.658477336168289185e-01 2.164761126041412354e-01 -3.229087889194488525e-01 2.729930877685546875e-01 6.932329386472702026e-02 -3.196144998073577881e-01 2.281279414892196655e-01 -2.340271323919296265e-01 6.825382355600595474e-03 -1.620062738656997681e-01 -1.603978872299194336e-01 -1.452853977680206299e-01
-2.116073295474052429e-02 -1.175604164600372314e-01 -2.280754148960113525e-01 -7.821273803710937500e-02 8.125091344118118286e-02 1.149117350578308105e-01 -1.342459768056869507e-01 1.772560551762580872e-02 -1.846814602613449097e-01 3.791772127151489258e-01 -7.053185254335403442e-02 -2.584047317504882812e-01 -1.925181224942207336e-02 -1.323451548814773560e-01 1.848969608545303345e-01 -2.525236904621124268e-01 6.122913584113121033e-02 -1.287828236818313599e-01 6.111393123865127563e-02 3.333117440342903137e-02 3.691036999225616455e-01 -1.556185483932495117e-01 -1.007711514830589294e-01 9.107441455125808716e-02 -3.664332441985607147e-03 -2.498783022165298462e-01 3.349332138895988464e-02 -2.849237024784088135e-01 2.953022420406341553e-01 7.773147523403167725e-02 -2.744569480419158936e-01 8.105748146772384644e-02
-2.731537520885467529e-01 -4.595370218157768250e-02 2.773423790931701660e-01 -1.279059499502182007e-01 -4.065938889980316162e-01 -1.593275927007198334e-02 -2.103445231914520264e-01 -1.212934628129005432e-01 1.235071420669555664e-01 5.058244615793228149e-02 1.273912489414215088e-01 -7.507531344890594482e-02 -2.452425472438335419e-02 8.761531859636306763e-02 6.741050630807876587e-02 -1.464819163084030151e-01 -3.527601063251495361e-02 1.139878481626510620e-01 7.925859093666076660e-02 -9.748231619596481323e-02 8.276996016502380371e-02 6.453913450241088867e-02 -7.090511173009872437e-02 7.589282840490341187e-02 1.530799418687820435e-01 2.009042352437973022e-02 2.329367697238922119e-01 -1.335223317146301270e-01 3.361678719520568848e-01 -1.097519025206565857e-01 -4.983041882514953613e-01 1.019736975431442261e-01
-1.909489929676055908e-01 -4.828792065382003784e-02 -1.280296593904495239e-01 -9.685439616441726685e-02 -2.877904847264289856e-02 2.177971303462982178e-01 -1.892085671424865723e-01 -2.268732935190200806e-01 2.434201538562774658e-02 1.416524946689605713e-01 6.770817190408706665e-02 -2.196105569601058960e-01 -1.643838011659681797e-03 -4.014706611633300781e-01 1.271387636661529541e-01 -2.586146295070648193e-01 -2.723360657691955566e-01 7.946248352527618408e-02 8.231888711452484131e-02 -1.459411978721618652e-01 3.445749357342720032e-02 -4.444412887096405029e-02 -1.419585347175598145e-01 8.615860342979431152e-02 -1.447813957929611206e-01 2.676186524331569672e-02 1.162759736180305481e-01 3.766026720404624939e-02 3.997498452663421631e-01 -2.657348215579986572e-01 -2.355199605226516724e-01 -1.428476870059967041e-01
-3.357752561569213867e-01 -1.724682301282882690e-01 1.886089593172073364e-01 -1.860200166702270508e-01 -1.949925124645233154e-01 -4.116422683000564575e-02 3.529427945613861084e-02 -1.239755302667617798e-01 1.740918010473251343e-01 2.236211448907852173e-01 -3.782426565885543823e-02 -2.087778598070144653e-01 1.066150292754173279e-01 -4.275853186845779419e-02 -2.951673232018947601e-02 -5.909129232168197632e-02 -1.998827606439590454e-01 2.449287176132202148e-01 -2.995502948760986328e-01 -9.078652411699295044e-02 1.887764632701873779e-01 -1.422834396362304688e-01 -1.353407949209213257e-01 1.451239734888076782e-01 2.193168550729751587e-01 -3.523780778050422668e-02 -2.223848830908536911e-03 -2.216063141822814941e-01 1.340586096048355103e-01 -2.508908212184906006e-01 -3.393755257129669189e-01 1.961504481732845306e-02
-6.490727514028549194e-02 1.349820476025342941e-02 -2.675504684448242188e-01 1.775030642747879028e-01 -3.908416256308555603e-03 7.777409255504608154e-02 -1.450130939483642578e-01 1.713839918375015259e-01 7.846010476350784302e-02 -6.752015091478824615e-03 3.694005012512207031e-01 -8.509928733110427856e-02 -1.089589819312095642e-01 1.903045922517776489e-01 2.397958375513553619e-02 -1.438014507293701172e-01 -7.870767265558242798e-02 1.453801691532135010e-01 -4.267409741878509521e-01 -4.148568585515022278e-02 9.803892672061920166e-02 7.459688186645507812e-02 -3.151814043521881104e-01 1.487437784671783447e-01 -1.284612417221069336e-01 1.266518235206604004e-01 2.614741325378417969e-01 2.643192186951637268e-02 -1.991431042551994324e-02 -1.128085143864154816e-02 -3.985406756401062012e-01 -8.965801447629928589e-02
-3.916535079479217529e-01 -1.859227716922760010e-01 -1.604727702215313911e-03 -1.584407314658164978e-02 1.941500753164291382e-01 1.055865958333015442e-01 -2.405230104923248291e-01 3.050746917724609375e-01 4.663093760609626770e-02 2.246590256690979004e-01 4.469977691769599915e-02 1.212813425809144974e-02 2.478440701961517334e-01 -1.288041472434997559e-01 -1.472733821719884872e-02 -4.356685653328895569e-02 -1.368988603353500366e-01 1.496243774890899658e-01 -1.973026245832443237e-01 -4.588088393211364746e-02 2.478507012128829956e-01 1.159763559699058533e-01 -2.898274222388863564e-03 4.323397874832153320e-01 1.791473478078842163e-01 -9.803778678178787231e-02 7.142154872417449951e-02 7.496471703052520752e-02 1.004616767168045044e-01 9.301996976137161255e-02 -2.165418267250061035e-01 1.227522864937782288e-01
-2.437027245759963989e-01 -2.506212331354618073e-02 4.811591282486915588e-02 1.337934285402297974e-01 -5.548280663788318634e-03 1.968850567936897278e-02 -1.623627990484237671e-01 -3.022723831236362457e-02 1.156107634305953979e-01 -7.089654356241226196e-02 1.774246841669082642e-01 1.892834007740020752e-01 -1.738609671592712402e-01 1.230198442935943604e-01 -1.965653598308563232e-01 -1.482034325599670410e-01 1.265108026564121246e-02 1.160040050745010376e-01 -1.414913237094879150e-01 -9.501012414693832397e-02 2.113948166370391846e-01 2.649112045764923096e-01 -4.085110425949096680e-01 2.008635085076093674e-03 -7.834562659263610840e-02 1.261755079030990601e-01 -2.701530978083610535e-02 -3.473427891731262207e-02 1.485380381345748901e-01 -2.280578464269638062e-01 -5.239429473876953125e-01 -5.838064849376678467e-02
-1.573222577571868896e-01 -1.343705505132675171e-02 4.612182080745697021e-02 -8.895940333604812622e-02 -2.420641332864761353e-01 1.563430875539779663e-01 -7.575160823762416840e-03 -1.154070049524307251e-01 -1.028522476553916931e-01 3.627413511276245117e-01 -2.223266102373600006e-02 -8.969485759735107422e-02 1.157380938529968262e-01 -9.105347841978073120e-02 6.791067123413085938e-02 -5.583578348159790039e-01 -1.109360978007316589e-01 6.860355287790298462e-02 3.207603096961975098e-02 -1.450208127498626709e-01 1.844400316476821899e-01 1.520309299230575562e-01 -3.081991076469421387e-01 3.351972252130508423e-02 5.379390344023704529e-02 7.080040127038955688e-02 5.988299101591110229e-02 -1.346306204795837402e-01 1.381958127021789551e-01 -1.069412082433700562e-01 -3.384290635585784912e-01 1.133649423718452454e-01
-5.056629702448844910e-02 -3.307315409183502197e-01 -3.354224190115928650e-02 8.717167377471923828e-02 -8.298013359308242798e-02 -3.517660871148109436e-02 -4.180921986699104309e-02 2.916330397129058838e-01 1.205666065216064453e-01 1.195175722241401672e-01 1.459708660840988159e-01 -1.155080646276473999e-01 -1.493149064481258392e-02 3.064819574356079102e-01 -4.490732215344905853e-03 -1.402057409286499023e-01 -8.471527695655822754e-02 3.958916962146759033e-01 -3.172944486141204834e-01 1.865694373846054077e-01 2.459960058331489563e-02 1.078767180442810059e-01 -6.487762182950973511e-02 1.374273896217346191e-01 -3.478819131851196289e-01 -1.179865151643753052e-01 7.589374482631683350e-02 1.299468576908111572e-01 1.505773067474365234e-01 2.424887940287590027e-02 -2.508568167686462402e-01 1.691280007362365723e-01
-4.074296653270721436e-01 -1.128008887171745300e-01 -1.191684678196907043e-01 5.267662927508354187e-02 -3.366039693355560303e-01 3.193403184413909912e-01 -5.175802391022443771e-03 -8.168939501047134399e-02 -7.741690427064895630e-02 2.980495095252990723e-01 -5.354852974414825439e-02 -2.733262181282043457e-01 2.781637199223041534e-02 -2.408987432718276978e-01 8.365558087825775146e-02 -8.359742909669876099e-02 -5.732803046703338623e-02 1.209496855735778809e-01 -3.213678300380706787e-02 2.201959341764450073e-01 2.649575099349021912e-02 -6.346548348665237427e-02 -1.621479690074920654e-01 6.486416608095169067e-02 -2.092615962028503418e-01 2.217399924993515015e-01 2.087222188711166382e-01 -2.140547186136245728e-01 -4.104968905448913574e-02 -1.063337698578834534e-01 -1.976020634174346924e-01 8.995209820568561554e-03
1.530104037374258041e-02 -1.545554250478744507e-01 -2.406717985868453979e-01 -9.797508269548416138e-02 2.174723334610462189e-02 7.348301261663436890e-02 -4.037008807063102722e-02 -1.720781028270721436e-01 9.459129534661769867e-03 1.674183905124664307e-01 -1.910016387701034546e-01 -1.655051559209823608e-01 3.791725635528564453e-01 2.839938679244369268e-04 -9.739083051681518555e-02 -2.863325774669647217e-01 2.709080576896667480e-01 2.602214813232421875e-01 -4.026026278734207153e-02 4.099045321345329285e-02 -2.211018837988376617e-02 1.715095043182373047e-01 -2.745229899883270264e-01 -7.673677988350391388e-03 -5.240976810455322266e-02 -4.539420828223228455e-02 2.776159644126892090e-01 -4.923362284898757935e-02 2.676692306995391846e-01 2.720199897885322571e-02 -3.342122137546539307e-01 -1.608966886997222900e-01
-1.658191531896591187e-01 -1.910658180713653564e-02 -9.994950890541076660e-02 2.566217482089996338e-01 -1.751511693000793457e-01 -6.373220682144165039e-02 -1.147782877087593079e-01 -7.437866181135177612e-02 -1.385718584060668945e-01 3.185658752918243408e-01 4.923328757286071777e-02 7.036557886749505997e-03 1.898755729198455811e-01 -3.328322991728782654e-02 -4.823791608214378357e-02 -2.292813658714294434e-01 1.082823947072029114e-01 -1.814360618591308594e-01 -1.574666649103164673e-01 2.094155251979827881e-01 2.179750949144363403e-01 -9.119876474142074585e-02 -9.644858539104461670e-02 2.696528136730194092e-01 2.322862744331359863e-01 3.297274187207221985e-02 2.183794677257537842e-01 -6.234924495220184326e-02 3.223587274551391602e-01 -3.079282939434051514e-01 -2.617933452129364014e-01 -5.098146572709083557e-02
-3.301762044429779053e-02 2.489858679473400116e-02 7.686074823141098022e-02 -1.621835678815841675e-01 -2.334580197930335999e-02 2.329317480325698853e-01 -3.080512285232543945e-01 1.623108088970184326e-01 4.279775917530059814e-02 -1.078896671533584595e-01 4.325563833117485046e-02 2.206628620624542236e-01 1.113532409071922302e-01 1.400241702795028687e-01 -1.119429692625999451e-01 -1.400676816701889038e-01 2.520932257175445557e-01 4.707797765731811523e-01 5.025641620159149170e-02 1.607427895069122314e-01 -6.529976427555084229e-02 -4.572719335556030273e-02 -1.303707361221313477e-01 7.086233794689178467e-02 -2.483807876706123352e-02 6.439793854951858521e-02 3.117386102676391602e-01 -2.049711942672729492e-01 9.719214588403701782e-02 1.759112440049648285e-02 -4.071488678455352783e-01 -2.095293439924716949e-02
-4.393479973077774048e-02 -2.289309501647949219e-01 6.637104600667953491e-02 -1.114451736211776733e-01 -2.594891786575317383e-01 9.302189201116561890e-02 -2.156172543764114380e-01 -7.837728410959243774e-02 -1.333638131618499756e-01 3.789183795452117920e-01 -3.257344067096710205e-01 -8.339541405439376831e-02 2.357663586735725403e-03 -3.306351974606513977e-02 -1.987388730049133301e-01 -1.830620169639587402e-01 -9.712920337915420532e-02 1.094463840126991272e-01 1.080379784107208252e-01 -5.291111767292022705e-03 -1.415189262479543686e-02 2.176727652549743652e-01 -3.052792847156524658e-01 2.193500846624374390e-01 5.373767763376235962e-02 -7.620978355407714844e-02 -6.108459085226058960e-02 5.173990875482559204e-02 2.264878600835800171e-01 -2.496493160724639893e-01 -1.948687434196472168e-01 2.509573996067047119e-01
-3.333036899566650391e-01 -5.407659709453582764e-02 -1.654762923717498779e-01 4.041922092437744141e-02 1.593184471130371094e-01 1.158429011702537537e-01 -1.992486715316772461e-01 -2.875647693872451782e-02 -1.637874990701675415e-01 1.624999046325683594e-01 -1.704525053501129150e-01 -3.332149386405944824e-01 -9.722531586885452271e-02 2.228061482310295105e-02 5.025287717580795288e-02 -4.117856323719024658e-01 6.137551367282867432e-02 8.244189620018005371e-02 -4.808982089161872864e-02 2.658804655075073242e-01 1.982824318110942841e-02 -2.345052547752857208e-03 -1.924694329500198364e-01 1.093658357858657837e-01 1.389970034360885620e-01 1.334742903709411621e-01 2.189743667840957642e-01 -3.525796532630920410e-01 -8.082257211208343506e-02 -2.224022150039672852e-01 -1.540716737508773804e-02 6.062763929367065430e-02
-3.959892094135284424e-01 -1.800418347120285034e-01 1.707179397344589233e-01 -1.558028906583786011e-01 -2.790695130825042725e-01 1.314752101898193359e-01 -2.776876688003540039e-01 1.410917937755584717e-01 2.468763291835784912e-02 2.190079391002655029e-01 9.519746899604797363e-02 -1.077253445982933044e-01 9.518496692180633545e-02 -2.133923955261707306e-02 5.747102946043014526e-02 -8.733155578374862671e-02 3.238797187805175781e-03 2.775678038597106934e-01 1.228515803813934326e-01 -1.948363631963729858e-01 -4.712339490652084351e-02 -3.157640621066093445e-02 -1.122707501053810120e-01 1.636748611927032471e-01 -3.719281405210494995e-02 1.260515768080949783e-02 1.220017001032829285e-01 -4.628051817417144775e-02 2.970669269561767578e-01 -3.235011100769042969e-01 -2.967921197414398193e-01 5.668628960847854614e-02
-2.502090334892272949e-01 -2.936135977506637573e-02 -1.515434533357620239e-01 1.327464282512664795e-01 -1.257978379726409912e-01 -2.545623183250427246e-01 -1.555465310811996460e-01 4.159365221858024597e-02 1.573996543884277344e-01 1.045963764190673828e-01 -7.119274232536554337e-03 -4.272705912590026855e-01 1.195388734340667725e-01 -2.908547036349773407e-02 1.279275268316268921e-01 -1.616361588239669800e-01 -1.564187705516815186e-01 2.234223634004592896e-01 -1.299197375774383545e-01 -6.661299616098403931e-02 -2.054481953382492065e-01 5.323635414242744446e-02 -1.969828456640243530e-01 -9.830743074417114258e-02 1.523198932409286499e-01 -1.868337690830230713e-01 -1.805924437940120697e-02 -2.752171754837036133e-01 -8.799131959676742554e-02 -6.196276098489761353e-02 -3.666533827781677246e-01 2.098467946052551270e-01
-7.032956928014755249e-02 1.149164396338164806e-03 6.536126881837844849e-02 -2.134129256010055542e-01 -5.752739682793617249e-02 1.873173564672470093e-01 -3.223111331462860107e-01 2.276861965656280518e-01 2.037512809038162231e-01 1.117334216833114624e-01 3.319235891103744507e-02 1.862300559878349304e-02 2.491687834262847900e-01 1.432937234640121460e-01 -1.805163174867630005e-01 -4.289980828762054443e-01 -2.627405822277069092e-01 -8.170538395643234253e-02 -1.755171120166778564e-01 3.178284764289855957e-01 -7.659448310732841492e-03 1.876584589481353760e-01 -1.517748832702636719e-01 -4.194717388600111008e-03 -1.087210252881050110e-01 2.235460728406906128e-01 1.265387684106826782e-01 1.213565915822982788e-01 1.401047408580780029e-01 -1.038383468985557556e-01 -6.294528394937515259e-02 6.047924980521202087e-02
-2.749033570289611816e-01 -4.762847721576690674e-02 3.063986264169216156e-02 -3.323644101619720459e-01 -3.339373767375946045e-01 8.660338819026947021e-02 -1.578753292560577393e-01 -4.040319100022315979e-02 -2.640997767448425293e-01 2.813023030757904053e-01 1.700147092342376709e-01 -5.620935559272766113e-02 9.687855839729309082e-02 6.343111395835876465e-02 6.373733282089233398e-02 -3.386649191379547119e-01 6.266247481107711792e-02 8.969625830650329590e-02 4.040228947997093201e-02 -9.756501019001007080e-02 1.171823292970657349e-01 1.998943537473678589e-01 -2.936703264713287354e-01 1.317898184061050415e-01 1.416858881711959839e-01 1.413812339305877686e-01 1.264418065547943115e-01 -6.500228494405746460e-02 1.140734031796455383e-01 -1.687000244855880737e-01 -2.614491581916809082e-01 -3.931998088955879211e-02
-2.716186940670013428e-01 1.216720044612884521e-02 -8.989021182060241699e-02 1.790101453661918640e-02 4.622981697320938110e-02 2.777544856071472168e-01 -1.932174414396286011e-01 2.064211666584014893e-01 1.519000828266143799e-01 -4.553476348519325256e-02 2.217011712491512299e-02 -2.135944962501525879e-01 1.358016878366470337e-01 6.370554119348526001e-02 -1.517199575901031494e-01 -1.328676789999008179e-01 -5.387138202786445618e-02 2.434682548046112061e-01 -3.465499903541058302e-04 -4.063739627599716187e-02 3.154438436031341553e-01 1.678446084260940552e-01 1.606180369853973389e-01 3.515432178974151611e-01 1.267162412405014038e-01 1.476261019706726074e-01 3.522430658340454102e-01 -2.985245734453201294e-02 -3.747765719890594482e-02 4.609476402401924133e-02 -3.396879434585571289e-01 3.729218617081642151e-02
-8.889348059892654419e-02 -9.838390350341796875e-02 -1.842534691095352173e-01 -8.931721001863479614e-02 7.498165965080261230e-02 1.913690567016601562e-01 -1.099761798977851868e-01 -9.150093048810958862e-02 7.140303496271371841e-04 8.997924625873565674e-02 -1.672477424144744873e-01 -2.833835780620574951e-01 3.542183637619018555e-01 -2.959792912006378174e-01 -1.001937501132488251e-02 -2.589697241783142090e-01 5.215973407030105591e-02 1.940078139305114746e-01 -9.697042405605316162e-02 2.434752285480499268e-01 1.354361027479171753e-01 2.313993275165557861e-01 -1.457076072692871094e-01 -2.815590798854827881e-02 1.304532587528228760e-01 1.519368737936019897e-01 2.488487511873245239e-01 -1.651119291782379150e-01 3.379763662815093994e-01 1.016154214739799500e-01 -1.521638184785842896e-01 -3.481863439083099365e-02
-4.486989974975585938e-01 -3.333390923216938972e-03 -1.082603167742490768e-02 -9.359180182218551636e-02 -1.727097779512405396e-01 2.757889591157436371e-02 -1.907283812761306763e-01 8.541156351566314697e-02 -5.711815506219863892e-02 1.902619600296020508e-01 2.985424175858497620e-02 -2.484707385301589966e-01 1.436598747968673706e-01 -1.280260831117630005e-01 2.049389667809009552e-02 -1.249723881483078003e-01 -7.805684208869934082e-02 1.162105277180671692e-01 2.853288687765598297e-02 -1.117752492427825928e-02 -7.403123378753662109e-02 9.647169709205627441e-02 -4.298996180295944214e-03 4.572051167488098145e-01 1.791612803936004639e-01 -1.573771834373474121e-01 1.048571690917015076e-01 -1.888828352093696594e-02 1.239348948001861572e-01 1.098621934652328491e-01 -3.875140845775604248e-01 2.648916840553283691e-01
-2.762044966220855713e-01 -1.031111031770706177e-01 -5.322924349457025528e-03 -1.193056702613830566e-01 3.751331567764282227e-01 -6.478472799062728882e-02 -3.240223526954650879e-01 8.418665081262588501e-02 5.366055294871330261e-02 2.496836483478546143e-01 -7.607915997505187988e-02 -2.722831964492797852e-01 -1.220414787530899048e-02 -9.511151164770126343e-02 1.661247313022613525e-01 -1.152732502669095993e-02 -2.039083987474441528e-01 3.113777041435241699e-01 -3.224913234589621425e-05 2.873835153877735138e-02 8.352252095937728882e-02 3.086004555225372314e-01 -8.218678086996078491e-02 4.689056891947984695e-03 1.302787810564041138e-01 -5.199468228965997696e-03 2.110119014978408813e-01 5.250547826290130615e-02 2.591906189918518066e-01 -2.800448834896087646e-01 -8.008285425603389740e-03 3.801258280873298645e-02
-3.040866553783416748e-01 -1.072550788521766663e-01 1.065853089094161987e-01 4.289492592215538025e-02 3.836052864789962769e-02 -1.009513437747955322e-01 -2.058015614748001099e-01 1.656465530395507812e-01 1.709714680910110474e-01 4.561447724699974060e-02 2.317385673522949219e-01 -2.492816001176834106e-01 -1.505774855613708496e-01 2.693441137671470642e-02 -1.543391644954681396e-01 -6.950982660055160522e-02 1.286129187792539597e-02 1.570618897676467896e-01 -2.230305224657058716e-01 1.097678020596504211e-02 -1.518090069293975830e-01 -1.096247732639312744e-01 -1.173756718635559082e-01 5.022307485342025757e-02 1.954002380371093750e-01 -1.772668212652206421e-01 1.972515136003494263e-01 -2.272780984640121460e-01 4.685507118701934814e-01 2.884077094495296478e-02 -2.531782388687133789e-01 1.773843318223953247e-01
-8.616487681865692139e-02 -6.556247826665639877e-03 1.373037695884704590e-01 -1.395374685525894165e-01 2.325811609625816345e-02 4.694369435310363770e-02 -4.897583127021789551e-01 1.812454611063003540e-01 2.567771673202514648e-01 1.649554818868637085e-01 2.157545834779739380e-01 2.008480429649353027e-01 -4.690264351665973663e-03 7.004674524068832397e-02 -1.136310584843158722e-02 -2.221038788557052612e-01 -9.860980208031833172e-05 1.880304068326950073e-01 7.070297002792358398e-02 -1.499121636152267456e-01 2.293898612260818481e-01 9.433406591415405273e-02 -2.168421447277069092e-01 3.659487143158912659e-02 -1.433707624673843384e-01 -1.729486584663391113e-01 2.932730317115783691e-01 4.816925525665283203e-02 -1.287827035412192345e-03 -8.776301145553588867e-02 -3.453923165798187256e-01 7.633771002292633057e-02
1.537301838397979736e-01 9.660629928112030029e-02 -1.671278327703475952e-01 1.558111310005187988e-01 3.951363731175661087e-03 2.709983289241790771e-01 -4.840965941548347473e-02 2.680928707122802734e-01 1.495256274938583374e-01 -7.875314354896545410e-02 2.341648787260055542e-01 -5.153578519821166992e-02 2.312594279646873474e-02 -1.841599643230438232e-01 -1.799246855080127716e-02 1.991245895624160767e-03 -2.444470301270484924e-02 -8.949545025825500488e-02 -3.148691728711128235e-02 1.342132240533828735e-01 2.421045675873756409e-02 1.330633312463760376e-01 -3.925788402557373047e-01 3.147647157311439514e-02 -8.122218400239944458e-02 -2.405094206333160400e-01 -4.053036496043205261e-02 -3.198213279247283936e-01 1.283165365457534790e-01 -3.240652382373809814e-02 -5.080755352973937988e-01 -3.587555512785911560e-02
-7.562475651502609253e-02 -1.479794681072235107e-01 4.896558821201324463e-02 3.218200206756591797e-01 -6.769794970750808716e-02 1.871974468231201172e-01 -2.970195114612579346e-01 2.285352200269699097e-01 -5.749484524130821228e-02 2.415612787008285522e-01 1.112091466784477234e-01 -1.504025459289550781e-01 1.425329409539699554e-02 -1.517393141984939575e-01 2.104260586202144623e-02 -1.949339210987091064e-01 6.789872050285339355e-02 3.329461440443992615e-02 3.343691304326057434e-02 5.826896056532859802e-02 1.135731935501098633e-01 -6.374388188123703003e-02 -5.617774650454521179e-02 -9.379126131534576416e-02 2.577828764915466309e-01 -2.006055712699890137e-01 4.253883659839630127e-01 -7.742200046777725220e-02 -3.363616392016410828e-02 2.278066128492355347e-01 -3.492741286754608154e-01 -1.421823799610137939e-01
-3.437396883964538574e-01 -1.693398803472518921e-01 -1.048277318477630615e-01 9.744583815336227417e-02 -7.447513192892074585e-02 2.157819718122482300e-01 -2.414392232894897461e-01 -2.258784174919128418e-01 -1.112837810069322586e-02 1.203547045588493347e-01 -2.547328174114227295e-01 -3.319780528545379639e-01 5.361753329634666443e-02 9.839052706956863403e-02 1.546481996774673462e-01 -1.587057113647460938e-01 -1.879873126745223999e-01 7.517571747303009033e-02 1.437238156795501709e-01 8.481512218713760376e-02 2.882903516292572021e-01 -1.044461503624916077e-01 2.193921618163585663e-02 1.648664474487304688e-02 -1.860638856887817383e-01 -7.752487063407897949e-02 1.963950097560882568e-01 1.391468495130538940e-01 -1.536687090992927551e-02 -1.625747382640838623e-01 -3.578586876392364502e-01 -5.465688928961753845e-02
-1.992334723472595215e-01 -9.019482135772705078e-02 2.443394996225833893e-02 2.254571169614791870e-01 4.489538818597793579e-02 1.583782583475112915e-01 -4.294410049915313721e-01 1.601221971213817596e-03 1.900877952575683594e-01 2.175882011651992798e-01 1.817148327827453613e-01 6.166271865367889404e-02 1.335257291793823242e-01 -9.059137850999832153e-02 -6.079380586743354797e-02 -4.157461971044540405e-02 -1.387412250041961670e-01 1.012999489903450012e-01 -2.558082640171051025e-01 7.944444566965103149e-02 1.124848127365112305e-01 3.532654047012329102e-01 -3.252005204558372498e-02 2.479988038539886475e-01 4.315190762281417847e-02 -2.750379741191864014e-01 3.370176851749420166e-01 -8.954408019781112671e-02 1.283399760723114014e-01 5.076577886939048767e-02 -9.742208570241928101e-02 -9.243374317884445190e-02
-2.951761186122894287e-01 -2.106084525585174561e-01 -6.140237301588058472e-02 1.511590927839279175e-02 -4.028065800666809082e-01 1.359313577413558960e-01 -8.164005726575851440e-02 8.301185071468353271e-02 -1.242747530341148376e-02 7.044132798910140991e-02 -3.868379071354866028e-02 -4.054591655731201172e-01 -3.355987370014190674e-02 -2.406365573406219482e-01 -1.476036012172698975e-01 4.108009487390518188e-02 -3.673601523041725159e-02 3.588191792368888855e-02 -5.121905729174613953e-02 1.882295161485671997e-01 1.782303750514984131e-01 -2.042646259069442749e-01 -2.154548838734626770e-02 1.274731010198593140e-01 -1.207437515258789062e-01 3.810420259833335876e-02 2.177697867155075073e-01 -1.471389383077621460e-01 9.180754423141479492e-02 1.398884109221398830e-03 -3.898313939571380615e-01 2.007861435413360596e-01
-1.204304397106170654e-01 -7.033064961433410645e-02 -2.987783518619835377e-04 -5.196846649050712585e-02 -4.896117001771926880e-02 6.188165396451950073e-02 8.108118921518325806e-02 1.791123002767562866e-01 1.120576411485671997e-01 2.931828200817108154e-01 -4.120939597487449646e-02 -3.540524840354919434e-01 8.835896849632263184e-02 -7.341998629271984100e-03 1.224405243992805481e-01 -1.538872569799423218e-01 3.570496337488293648e-03 3.245619237422943115e-01 -3.472021818161010742e-01 -1.477089673280715942e-01 2.915201485157012939e-01 -6.868871860206127167e-03 9.022887796163558960e-02 -1.395538821816444397e-02 -1.060320511460304260e-01 -3.151290118694305420e-01 1.382109373807907104e-01 -3.069580495357513428e-01 2.700838148593902588e-01 -5.838328972458839417e-02 -9.208271652460098267e-02 1.052311733365058899e-01
-1.299408078193664551e-01 -7.627085596323013306e-02 1.131812334060668945e-01 7.017418742179870605e-02 7.490731775760650635e-02 6.350624840706586838e-03 -5.460847541689872742e-02 2.630991637706756592e-01 1.337012201547622681e-01 2.412175983190536499e-01 6.333012715913355350e-04 -2.625226378440856934e-01 7.215064764022827148e-02 1.153127327561378479e-01 -1.136891394853591919e-01 -6.584183871746063232e-02 -9.711340814828872681e-02 2.744185179471969604e-02 6.667658686637878418e-02 -1.725197732448577881e-01 5.026503652334213257e-02 -8.510927110910415649e-02 -3.028262257575988770e-01 -2.112274765968322754e-01 -2.589240372180938721e-01 1.253762394189834595e-01 3.839233815670013428e-01 -1.510549634695053101e-01 1.690729111433029175e-01 -1.410228908061981201e-01 -3.057870566844940186e-01 3.398928046226501465e-01
-3.620678484439849854e-01 -2.428541425615549088e-03 2.084483504295349121e-01 -2.862970232963562012e-01 -1.215750575065612793e-01 2.820727229118347168e-01 -2.938447147607803345e-02 8.273727446794509888e-02 -2.042358368635177612e-01 -4.041787236928939819e-02 -9.088727831840515137e-02 -3.742051497101783752e-02 -5.758332461118698120e-02 -2.350078709423542023e-02 -1.468644384294748306e-02 -4.003430604934692383e-01 -1.709305644035339355e-01 1.969688236713409424e-01 -6.533691287040710449e-02 -1.271436065435409546e-01 1.854143105447292328e-02 1.786880195140838623e-01 -1.177691146731376648e-01 1.383367180824279785e-01 3.668927028775215149e-02 5.693149939179420471e-02 1.974142789840698242e-01 -1.439141184091567993e-01 2.614090740680694580e-01 5.227083340287208557e-03 -3.231685459613800049e-01 1.823890954256057739e-01
-3.093683123588562012e-01 -1.906668692827224731e-01 -3.212491795420646667e-02 -1.812233477830886841e-01 2.830492891371250153e-02 1.497428771108388901e-02 -3.202356100082397461e-01 3.139178454875946045e-01 1.054946854710578918e-01 1.615511029958724976e-01 8.932939916849136353e-02 -3.488748893141746521e-02 -2.232065238058567047e-02 -7.946649938821792603e-02 2.179371714591979980e-01 7.665977464057505131e-04 1.339062899351119995e-01 -1.513128262013196945e-02 -3.652254864573478699e-02 2.272108197212219238e-01 1.028806939721107483e-01 1.591716706752777100e-01 -3.446686863899230957e-01 9.391801059246063232e-02 1.886910200119018555e-01 -2.034667134284973145e-01 1.641484647989273071e-01 -2.302821278572082520e-01 -4.071537032723426819e-02 3.057404160499572754e-01 -2.106885015964508057e-01 7.074160501360893250e-03
-8.905407786369323730e-02 -3.088862001895904541e-01 9.341115504503250122e-02 -3.267109766602516174e-02 -1.357805132865905762e-01 1.888505183160305023e-02 -9.321574121713638306e-02 8.052288740873336792e-02 1.338142007589340210e-01 1.970721185207366943e-01 3.876279294490814209e-02 1.080038174986839294e-01 2.946914136409759521e-01 -7.957181334495544434e-02 7.231580466032028198e-02 -2.770445048809051514e-01 1.300981361418962479e-02 3.958962559700012207e-01 1.094838231801986694e-01 -2.538695335388183594e-01 8.365726470947265625e-02 6.378184258937835693e-02 2.686352841556072235e-02 2.737023830413818359e-01 -5.047874525189399719e-02 -7.356274127960205078e-02 -2.290767244994640350e-02 -9.918743371963500977e-02 3.045343756675720215e-01 -3.021807968616485596e-01 -2.860230207443237305e-01 -6.003196910023689270e-02
-1.300052106380462646e-01 -2.233433723449707031e-01 -2.777087390422821045e-01 1.314828097820281982e-01 -5.327516049146652222e-02 1.637510582804679871e-02 -2.546371519565582275e-01 1.656064540147781372e-01 1.935102492570877075e-01 1.432915329933166504e-01 1.289045065641403198e-01 1.782482266426086426e-01 1.519772708415985107e-01 1.193551495671272278e-01 1.120646148920059204e-01 -3.478641435503959656e-02 -1.644319444894790649e-01 1.712378859519958496e-01 -2.029009163379669189e-01 -1.863742768764495850e-01 -4.986068978905677795e-02 7.499196380376815796e-02 -3.624334335327148438e-01 1.125625371932983398e-01 8.818078041076660156e-02 7.155964523553848267e-02 7.279793173074722290e-02 1.783549934625625610e-01 1.343412250280380249e-01 1.531677842140197754e-01 -4.306680858135223389e-01 -1.567268669605255127e-01
-4.394702240824699402e-02 -1.211394891142845154e-01 2.781563624739646912e-02 7.657533884048461914e-02 -1.627498678863048553e-02 3.509308993816375732e-01 -2.857055366039276123e-01 3.155517280101776123e-01 -7.590003311634063721e-02 2.207756601274013519e-02 -2.656447291374206543e-01 -1.996865570545196533e-01 1.052186787128448486e-01 -2.252059616148471832e-02 -4.698347300291061401e-02 -5.167165398597717285e-02 2.391667515039443970e-01 -1.159800440073013306e-01 -2.532905638217926025e-01 1.023731008172035217e-01 6.429944187402725220e-02 2.305712848901748657e-01 -1.112364828586578369e-01 2.138400524854660034e-01 2.501488327980041504e-01 -1.295374631881713867e-01 2.735591828823089600e-01 -9.126442670822143555e-02 9.794690459966659546e-02 -2.589608132839202881e-01 -6.667218357324600220e-02 -1.862474232912063599e-01
-1.072672829031944275e-01 -1.647616475820541382e-01 -2.258974164724349976e-01 -6.674682348966598511e-02 4.602937400341033936e-02 2.543175220489501953e-01 -6.468391418457031250e-02 -2.342590689659118652e-01 6.088570132851600647e-02 8.012731373310089111e-02 -1.396351009607315063e-01 -1.616457253694534302e-01 2.752692997455596924e-01 -2.618403732776641846e-01 -3.320573887322098017e-05 -2.984172105789184570e-01 3.170502930879592896e-02 1.729567348957061768e-01 -3.825389221310615540e-02 2.027592808008193970e-01 2.510000951588153839e-02 3.506695330142974854e-01 -1.665843129158020020e-01 -3.598529100418090820e-02 5.376487597823143005e-02 8.340776711702346802e-02 3.843924105167388916e-01 -4.589375108480453491e-02 2.972216904163360596e-01 3.150159493088722229e-02 -1.252032220363616943e-01 2.330656629055738449e-03
-2.278876453638076782e-01 -6.335844844579696655e-02 -2.492041327059268951e-02 6.145696341991424561e-02 2.851681709289550781e-01 1.008849367499351501e-01 -4.836560189723968506e-01 8.668655157089233398e-02 1.522167623043060303e-01 1.763156503438949585e-01 -3.933063708245754242e-03 -3.429898917675018311e-01 6.944867968559265137e-02 -2.280588299036026001e-01 -9.900638833642005920e-03 2.383946813642978668e-02 -2.004810124635696411e-01 3.043433129787445068e-01 6.594687700271606445e-02 2.920035719871520996e-01 -7.086042314767837524e-02 -1.251210831105709076e-02 5.092355236411094666e-02 9.298831224441528320e-02 2.165279537439346313e-01 -1.228308603167533875e-01 7.522540539503097534e-02 -1.425361633300781250e-02 1.603778153657913208e-01 -1.404367685317993164e-01 -1.583337336778640747e-01 1.031204592436552048e-02
-1.839281246066093445e-02 7.503701001405715942e-02 9.492208063602447510e-02 2.141825109720230103e-01 4.509763792157173157e-02 -6.152056902647018433e-02 -1.942331045866012573e-01 2.054216414690017700e-01 2.155169844627380371e-01 4.105023443698883057e-01 1.657147891819477081e-02 -1.260013431310653687e-01 6.622776389122009277e-02 6.793209910392761230e-02 7.486377656459808350e-02 -2.450309135019779205e-02 3.140529692173004150e-01 1.593863666057586670e-01 1.512875687330961227e-02 -8.486274629831314087e-02 2.794101238250732422e-01 3.760372102260589600e-02 -3.965893015265464783e-02 2.181599736213684082e-01 7.273568212985992432e-02 -5.561586841940879822e-02 2.601213455200195312e-01 -2.131108045578002930e-01 2.022753506898880005e-01 -4.395058378577232361e-02 -3.997241258621215820e-01 1.512722223997116089e-01
4.754765704274177551e-02 3.882389143109321594e-02 -9.914535284042358398e-02 1.582044176757335663e-02 1.152545288205146790e-01 1.357704102993011475e-01 -2.195289283990859985e-01 3.522237241268157959e-01 1.644366234540939331e-01 2.339007556438446045e-01 -1.355834603309631348e-01 8.463990688323974609e-02 2.456590980291366577e-01 -6.385149806737899780e-02 4.095181226730346680e-01 -3.325681984424591064e-01 -8.263468742370605469e-02 -1.816903799772262573e-01 -1.452022641897201538e-01 9.576229751110076904e-02 1.085757911205291748e-01 1.015198454260826111e-01 -1.554741710424423218e-01 7.437175512313842773e-02 -2.510004676878452301e-02 -1.587975583970546722e-02 4.078665971755981445e-01 -8.448191732168197632e-02 7.236985862255096436e-02 -1.166994795203208923e-01 -1.281928122043609619e-01 -2.441018074750900269e-02
-2.256613224744796753e-01 -2.486852928996086121e-03 1.861146390438079834e-01 -9.830597788095474243e-02 6.177281588315963745e-02 5.235844478011131287e-02 -3.362262621521949768e-02 -5.405841395258903503e-03 9.535232186317443848e-02 2.241120785474777222e-01 1.236187815666198730e-01 -2.518512606620788574e-01 2.159719020128250122e-01 2.007729113101959229e-01 4.013877213001251221e-01 -2.188596576452255249e-01 -2.662035524845123291e-01 -1.771287471055984497e-01 8.845444023609161377e-02 7.240854948759078979e-02 1.914241760969161987e-01 -5.594306439161300659e-02 -3.063694238662719727e-01 3.506100922822952271e-02 -1.125205308198928833e-01 -7.711301743984222412e-02 1.085360720753669739e-01 -2.243998795747756958e-01 1.433538794517517090e-01 -1.990885883569717407e-01 -2.461038380861282349e-01 -1.067236661911010742e-01
-4.321899265050888062e-02 -1.270815879106521606e-01 -3.843144327402114868e-02 5.945736169815063477e-02 3.980657085776329041e-03 5.466120690107345581e-02 -2.863982915878295898e-01 1.118001062422990799e-02 3.351831436157226562e-01 2.422121465206146240e-01 -2.071044873446226120e-04 -9.579004347324371338e-02 1.685305833816528320e-01 -1.927818506956100464e-01 2.691296115517616272e-02 -1.079864427447319031e-01 -4.672666639089584351e-02 -1.641394197940826416e-01 -1.009386479854583740e-01 1.874517500400543213e-01 -1.672159433364868164e-01 1.512585487216711044e-02 -5.597845315933227539e-01 2.434339821338653564e-01 1.072116866707801819e-01 -2.141017019748687744e-01 -1.992377452552318573e-02 -2.023189365863800049e-01 -6.874952465295791626e-03 7.714389264583587646e-02 -2.125174254179000854e-01 -9.267092496156692505e-02
-1.107825487852096558e-01 -9.287888556718826294e-02 -2.419939190149307251e-01 -2.552514895796775818e-02 3.900743648409843445e-02 6.159107387065887451e-02 -2.557841837406158447e-01 8.767045289278030396e-02 5.531418323516845703e-01 1.888283640146255493e-01 2.662902325391769409e-02 -1.883141100406646729e-01 1.843820363283157349e-01 -6.260075420141220093e-02 1.126717031002044678e-01 -2.477325052022933960e-01 2.279673516750335693e-02 2.832422554492950439e-01 -1.197353750467300415e-01 -9.703937917947769165e-02 -4.073667898774147034e-02 1.730603128671646118e-01 -2.118862122297286987e-01 7.051117718219757080e-02 1.576035469770431519e-01 1.651038229465484619e-01 -5.235575884580612183e-02 2.048421651124954224e-02 1.116955429315567017e-01 -2.064480483531951904e-01 6.516485661268234253e-02 2.260713428258895874e-01
-6.551992613822221756e-03 -9.355749189853668213e-02 -7.044366002082824707e-02 1.873377859592437744e-01 2.152631282806396484e-01 3.665057122707366943e-01 -1.413419693708419800e-01 8.975277841091156006e-02 5.089097470045089722e-02 2.974972724914550781e-01 -7.086079567670822144e-02 1.549660563468933105e-01 -1.470539439469575882e-02 2.063282579183578491e-01 6.732102483510971069e-02 6.883941590785980225e-02 1.255402117967605591e-01 2.416239976882934570e-01 -1.505443006753921509e-01 -1.040081307291984558e-02 1.821096837520599365e-01 1.555131375789642334e-01 -2.510990798473358154e-01 1.128637790679931641e-01 9.791095554828643799e-02 -1.382217556238174438e-02 3.475717008113861084e-01 -7.915237918496131897e-03 -3.634122014045715332e-02 -2.006947994232177734e-02 -3.050523102283477783e-01 3.387944698333740234e-01
-7.684546709060668945e-02 -2.835998833179473877e-01 -1.933509558439254761e-01 1.234567817300558090e-02 -6.587994098663330078e-02 2.805799543857574463e-01 -6.327376514673233032e-02 6.417944282293319702e-02 6.585637573152780533e-03 4.952057730406522751e-03 -1.380980014801025391e-01 -1.571117192506790161e-01 -2.334123551845550537e-01 -2.177977859973907471e-01 8.993986248970031738e-02 -4.714551866054534912e-01 4.359364509582519531e-02 2.191929370164871216e-01 -7.900185137987136841e-02 1.531078070402145386e-01 3.891299068927764893e-01 4.504165053367614746e-02 -1.301673501729965210e-01 -7.288030534982681274e-02 -1.041240990161895752e-01 5.480263754725456238e-02 -8.866013027727603912e-03 -1.660459488630294800e-01 -7.055830210447311401e-02 -3.051386475563049316e-01 -6.122861430048942566e-02 1.008678078651428223e-01
-3.138661980628967285e-01 -2.990528941154479980e-01 5.081234127283096313e-02 -1.904577612876892090e-01 4.769988730549812317e-02 2.474773079156875610e-01 -2.072810679674148560e-01 1.542499195784330368e-02 9.086352586746215820e-02 2.877072989940643311e-01 -9.966914355754852295e-02 7.634752988815307617e-02 7.408728450536727905e-02 -2.667468786239624023e-01 1.904576867818832397e-01 -1.305095553398132324e-01 -4.447672069072723389e-01 8.276835083961486816e-02 -3.283538669347763062e-02 2.039582729339599609e-01 -8.194591850042343140e-02 3.178291395306587219e-02 -1.135777235031127930e-01 3.253946453332901001e-02 -2.915741410106420517e-03 1.487034261226654053e-01 2.026712894439697266e-02 1.256171464920043945e-01 2.824746072292327881e-01 -1.590019017457962036e-01 -1.198142692446708679e-01 5.441674590110778809e-02
-3.471834361553192139e-01 -1.840175688266754150e-01 -4.170499369502067566e-02 1.845675408840179443e-01 1.601004898548126221e-01 2.658932507038116455e-01 -1.233662441372871399e-01 2.233161330223083496e-01 2.445320338010787964e-01 1.648578792810440063e-01 1.914342679083347321e-02 1.368920207023620605e-01 1.754613369703292847e-01 6.421259790658950806e-02 -8.906042203307151794e-03 -2.489113062620162964e-01 -1.077706739306449890e-01 -3.144943714141845703e-02 -1.076512783765792847e-01 3.429435566067695618e-02 1.295199268497526646e-03 -3.941863775253295898e-02 -1.854600906372070312e-01 1.377296596765518188e-01 4.911469295620918274e-04 -2.584928274154663086e-01 2.886060476303100586e-01 -1.219491735100746155e-01 2.117621600627899170e-01 -3.020220994949340820e-01 -1.856582015752792358e-01 -1.718946844339370728e-01
-3.253304064273834229e-01 5.030005238950252533e-03 4.296287521719932556e-02 1.742351651191711426e-01 1.466159373521804810e-01 -4.347444698214530945e-02 -7.671471685171127319e-02 2.901769280433654785e-01 9.908938407897949219e-02 1.489722877740859985e-01 2.003851085901260376e-01 -3.281089067459106445e-01 -4.206726700067520142e-02 -2.059170454740524292e-01 -9.992184489965438843e-02 -2.398789525032043457e-01 3.056475333869457245e-02 2.995907664299011230e-01 1.006259471178054810e-01 -7.482555508613586426e-02 4.649216681718826294e-02 7.243648171424865723e-02 -2.672322392463684082e-01 1.172805055975914001e-01 1.884981095790863037e-01 -1.943831145763397217e-01 1.440252214670181274e-01 2.139590121805667877e-02 1.104917377233505249e-01 2.286918014287948608e-01 -2.600550949573516846e-01 1.769010722637176514e-01
1.290334612131118774e-01 -2.978930482640862465e-03 1.098779439926147461e-01 7.029010355472564697e-02 -1.311243623495101929e-01 1.634903848171234131e-01 -5.500367879867553711e-01 2.110526561737060547e-01 1.824453845620155334e-02 -1.865135431289672852e-01 8.986458997242152691e-04 -3.796244785189628601e-02 6.351668387651443481e-02 3.421731293201446533e-02 1.213003024458885193e-01 -2.975925803184509277e-01 -3.015537261962890625e-01 2.511766552925109863e-01 -6.849437206983566284e-02 1.574069112539291382e-01 2.316909283399581909e-02 2.141672074794769287e-01 -1.532682627439498901e-01 1.491139233112335205e-01 -9.790846705436706543e-02 1.518169790506362915e-01 2.148697525262832642e-01 -5.801176652312278748e-02 -1.111057475209236145e-01 -4.340267553925514221e-02 -2.413213551044464111e-01 -4.728084430098533630e-03
-8.453656733036041260e-02 -1.089718267321586609e-01 -2.690500319004058838e-01 -1.032480522990226746e-01 2.385094612836837769e-01 9.620393067598342896e-02 -3.739883899688720703e-01 6.366156786680221558e-02 1.097838431596755981e-01 2.336411476135253906e-01 -1.382360607385635376e-01 6.402423977851867676e-02 3.479674831032752991e-02 -2.424280717968940735e-02 1.711435019969940186e-01 -8.849424868822097778e-02 -2.051353454589843750e-03 -6.093865633010864258e-02 -6.800463050603866577e-02 1.525183916091918945e-01 -1.266540735960006714e-01 1.663660556077957153e-01 -9.040113538503646851e-02 1.001482531428337097e-01 6.547597050666809082e-02 -1.949901282787322998e-01 3.968202173709869385e-01 -1.329220365732908249e-02 -2.726844325661659241e-02 -3.375039398670196533e-01 -2.608552277088165283e-01 -2.879677116870880127e-01
-2.175672501325607300e-01 -1.224555894732475281e-01 -6.635849177837371826e-02 -7.508835196495056152e-02 2.464833855628967285e-01 3.532277941703796387e-01 -5.780623760074377060e-03 -6.648315489292144775e-02 -1.141734197735786438e-01 1.542622745037078857e-01 -1.694650352001190186e-01 -3.656838238239288330e-01 2.690227143466472626e-02 -1.558794528245925903e-01 2.892329990863800049e-01 -1.323268376290798187e-02 -9.950414299964904785e-02 2.262371033430099487e-01 1.450103372335433960e-01 -9.219716303050518036e-03 1.257425248622894287e-01 -1.384890824556350708e-01 -8.071672916412353516e-02 1.471002995967864990e-01 -1.452474296092987061e-01 -1.556550115346908569e-01 3.344131708145141602e-01 -1.874672323465347290e-01 5.240359902381896973e-02 -1.182433068752288818e-01 -2.373985499143600464e-01 1.370884478092193604e-01
-9.793441742658615112e-02 -2.259187251329421997e-01 -8.173219859600067139e-02 -2.227902114391326904e-01 -2.087159901857376099e-01 6.703496444970369339e-03 -3.815987706184387207e-02 2.118010669946670532e-01 -1.094869002699851990e-01 3.704084753990173340e-01 -2.702356278896331787e-01 -7.404319941997528076e-02 -1.454370021820068359e-01 -1.053473055362701416e-01 7.024808228015899658e-02 -4.450986906886100769e-02 -1.274890452623367310e-01 2.140551209449768066e-01 -1.320859044790267944e-01 2.967401966452598572e-02 1.934442818164825439e-01 7.912185043096542358e-02 -8.283785730600357056e-02 -7.301934063434600830e-02 -2.836719714105129242e-02 2.515608370304107666e-01 8.180221170186996460e-02 -6.600292026996612549e-02 1.539775729179382324e-01 1.139933019876480103e-01 -5.074259042739868164e-01 1.437696814537048340e-01
-8.269083499908447266e-02 -4.741235449910163879e-02 -3.367055058479309082e-01 2.822762131690979004e-01 3.068266808986663818e-01 1.854725629091262817e-01 -3.606598079204559326e-01 2.740512602031230927e-02 9.503871202468872070e-02 1.423247009515762329e-01 2.257149107754230499e-02 -2.593893408775329590e-01 -6.434503593482077122e-04 -1.311498880386352539e-01 -3.517484664916992188e-02 1.369672715663909912e-01 -1.986327916383743286e-01 2.150297164916992188e-01 -7.148611545562744141e-02 -5.863958224654197693e-02 -1.263859719038009644e-01 1.397244036197662354e-01 -2.748602628707885742e-01 9.029430896043777466e-02 -3.668138757348060608e-02 -1.686379462480545044e-01 1.913463771343231201e-01 -1.222811937332153320e-01 1.641665995121002197e-01 -2.575758993625640869e-01 -1.187218651175498962e-01 4.511365294456481934e-02
-1.454633772373199463e-01 -3.343687355518341064e-01 -1.103546917438507080e-01 -9.396581351757049561e-02 -1.570543795824050903e-01 1.451191306114196777e-01 3.601570054888725281e-02 -1.239519007503986359e-02 -2.405468672513961792e-01 2.255946397781372070e-01 -1.873373687267303467e-01 -1.972352862358093262e-01 -2.439734935760498047e-01 -9.114975482225418091e-02 -8.694690652191638947e-03 -3.281536102294921875e-01 -1.132135838270187378e-01 1.354700922966003418e-01 -3.248316049575805664e-01 1.948029994964599609e-01 7.734622061252593994e-02 1.971803903579711914e-01 -9.832444787025451660e-02 -1.158873215317726135e-01 -1.097410395741462708e-01 -2.188291773200035095e-02 1.371593028306961060e-01 -2.601357698440551758e-01 -7.692243903875350952e-02 -2.630662620067596436e-01 -1.236720308661460876e-01 9.216848760843276978e-02
2.086470425128936768e-01 3.287809342145919800e-02 -3.664250299334526062e-02 -3.359425961971282959e-01 -1.557954102754592896e-01 1.452309787273406982e-01 -2.911190688610076904e-01 1.557354331016540527e-01 2.511010468006134033e-01 -1.112060546875000000e-01 -4.120015725493431091e-02 -1.013783589005470276e-01 -2.409186773002147675e-02 1.142963096499443054e-01 -2.400311976671218872e-01 -2.418999820947647095e-01 -2.092579454183578491e-01 -9.649226069450378418e-02 7.755251601338386536e-03 1.770214438438415527e-01 1.217612102627754211e-01 2.608790397644042969e-01 -6.946983933448791504e-02 1.019085943698883057e-01 3.175882622599601746e-02 1.176272053271532059e-02 6.967356801033020020e-02 -7.778713852167129517e-02 2.055152803659439087e-01 -2.766927480697631836e-01 -3.779981136322021484e-01 1.154449731111526489e-01
-1.792982816696166992e-01 -2.086473107337951660e-01 -7.173458579927682877e-03 -6.681871600449085236e-03 -5.100843682885169983e-02 8.830285072326660156e-02 -2.206098139286041260e-01 3.147913217544555664e-01 2.509864568710327148e-01 2.905471324920654297e-01 1.060025840997695923e-01 -1.600123941898345947e-02 9.545331448316574097e-02 -2.576943337917327881e-01 2.850679159164428711e-01 6.444447487592697144e-02 1.653177589178085327e-01 1.265807896852493286e-01 5.305377766489982605e-02 9.607096761465072632e-02 1.420710682868957520e-01 6.939488649368286133e-02 -4.166189432144165039e-01 3.134230524301528931e-02 2.494761943817138672e-01 -1.013348922133445740e-01 1.090113744139671326e-01 6.492161750793457031e-02 -1.007805243134498596e-01 9.076359868049621582e-02 -2.894400060176849365e-01 2.226422354578971863e-02
-9.373164176940917969e-02 -4.187838137149810791e-01 -9.256353229284286499e-02 -1.148563921451568604e-01 3.021317534148693085e-02 6.918364018201828003e-02 6.242887675762176514e-02 -1.985611021518707275e-01 -7.401448488235473633e-02 9.366047382354736328e-02 -2.359115779399871826e-01 -2.405941039323806763e-01 6.095992028713226318e-02 -3.298315405845642090e-01 9.764846414327621460e-02 -1.811725646257400513e-01 -5.907687544822692871e-02 9.508523344993591309e-02 1.443011164665222168e-01 -6.153548881411552429e-02 3.312611281871795654e-01 -6.928315758705139160e-02 -1.154986023902893066e-01 1.463440358638763428e-01 4.249184578657150269e-02 -7.313309609889984131e-02 1.423825621604919434e-01 -8.139605820178985596e-02 -2.180014736950397491e-03 -9.349744766950607300e-02 -4.774118661880493164e-01 -7.242585718631744385e-02
-1.027287095785140991e-01 -1.983865052461624146e-01 -1.872823983430862427e-01 -9.854305535554885864e-02 1.628878712654113770e-01 1.277625113725662231e-01 -4.381714761257171631e-02 -2.116093039512634277e-01 9.563504159450531006e-02 1.435196846723556519e-01 -1.362779587507247925e-01 -1.758901178836822510e-01 3.285025954246520996e-01 -3.124715983867645264e-01 7.515866309404373169e-02 -2.362685948610305786e-01 1.101909130811691284e-01 1.756926029920578003e-01 3.463834896683692932e-02 1.932668387889862061e-01 1.126856803894042969e-01 2.506954073905944824e-01 -2.194649577140808105e-01 2.487066760659217834e-02 5.234174802899360657e-02 1.022527925670146942e-02 3.228114247322082520e-01 -7.176866382360458374e-02 3.096321821212768555e-01 6.433860957622528076e-02 -2.226312756538391113e-01 -4.246246814727783203e-02
-3.896513283252716064e-01 -7.299822568893432617e-02 2.060563564300537109e-01 -2.201112508773803711e-01 9.835728444159030914e-03 -2.516345819458365440e-03 -1.194657832384109497e-01 3.275892511010169983e-02 -4.374404996633529663e-02 1.201542466878890991e-02 4.683168977499008179e-02 -8.303424715995788574e-02 1.827065199613571167e-01 1.391482912003993988e-02 3.911981582641601562e-01 -1.541841328144073486e-01 1.382303237915039062e-02 2.085256762802600861e-02 1.010796427726745605e-01 1.533933877944946289e-01 2.332346737384796143e-01 -6.488388776779174805e-02 -2.371991127729415894e-01 1.289849728345870972e-02 -1.019972711801528931e-01 -1.467617321759462357e-02 3.330583870410919189e-01 -2.599155902862548828e-01 1.690486520528793335e-01 -2.495995163917541504e-01 -2.670427858829498291e-01 -1.193909347057342529e-01
-3.359630405902862549e-01 -6.394108384847640991e-02 6.857287138700485229e-02 -1.222299337387084961e-01 -3.030321300029754639e-01 1.312142163515090942e-01 -9.588932245969772339e-02 2.332092821598052979e-02 2.218436636030673981e-02 2.665518522262573242e-01 6.858804821968078613e-02 -3.007282316684722900e-01 1.782105267047882080e-01 -1.305493414402008057e-01 1.400665640830993652e-01 -2.669926881790161133e-01 -6.469269841909408569e-02 2.025040425360202789e-02 9.585551172494888306e-02 -1.601485610008239746e-01 8.881302922964096069e-02 1.756808161735534668e-02 -1.261934489011764526e-01 2.490646690130233765e-01 1.392313688993453979e-01 7.623848319053649902e-02 -5.106733739376068115e-02 -1.453565061092376709e-01 1.784061789512634277e-01 -2.259559631347656250e-01 -3.847168385982513428e-01 1.811422854661941528e-01
-2.820756435394287109e-01 -4.432064294815063477e-02 -2.974937483668327332e-02 -2.192418836057186127e-02 1.283383816480636597e-01 2.765848068520426750e-03 -2.215206921100616455e-01 1.962849944829940796e-01 2.013693898916244507e-01 2.684876322746276855e-01 -6.303972005844116211e-02 -6.162391602993011475e-02 1.141834110021591187e-01 -1.705822050571441650e-01 -2.213249057531356812e-01 -1.004901379346847534e-01 -1.475817412137985229e-01 -4.418839141726493835e-02 -2.186650335788726807e-01 1.295313984155654907e-01 -1.366325765848159790e-01 1.682901978492736816e-01 -2.730107605457305908e-01 2.484138607978820801e-01 9.655465371906757355e-03 -3.177968561649322510e-01 3.532795310020446777e-01 -2.191795408725738525e-01 8.168038725852966309e-02 -1.558609157800674438e-01 -5.333087593317031860e-02 -1.099870800971984863e-01
-3.464156985282897949e-01 7.080908119678497314e-02 -4.634510725736618042e-02 -1.315735094249248505e-02 1.615930795669555664e-01 2.486236393451690674e-01 -2.844305932521820068e-01 2.705671191215515137e-01 1.650579422712326050e-01 1.600916832685470581e-01 5.348139256238937378e-02 -2.222867012023925781e-01 1.405576020479202271e-01 9.844077378511428833e-02 -1.759787946939468384e-01 -1.470607221126556396e-01 -2.879628352820873260e-02 1.118638142943382263e-01 2.545608673244714737e-03 1.681632548570632935e-02 3.521120846271514893e-01 -3.697508573532104492e-02 1.225366443395614624e-01 2.021513283252716064e-01 6.058240681886672974e-02 6.692358851432800293e-02 2.243608534336090088e-01 -1.702514290809631348e-01 6.913965940475463867e-02 1.112390831112861633e-01 -3.789323866367340088e-01 1.901172101497650146e-02
5.867827311158180237e-02 -3.964122235774993896e-01 -1.442191302776336670e-01 -4.202750697731971741e-02 1.467908173799514771e-01 -1.620639930479228497e-03 -1.640120334923267365e-02 -6.439184397459030151e-02 -5.475470051169395447e-02 7.907318323850631714e-02 -2.399088889360427856e-01 -2.688648700714111328e-01 2.248020768165588379e-01 -3.762480318546295166e-01 1.900253258645534515e-02 -2.778778970241546631e-01 2.798446416854858398e-01 1.051967442035675049e-01 7.011031359434127808e-02 6.717903912067413330e-02 1.171115487813949585e-01 -1.730798557400703430e-02 -1.248357221484184265e-01 2.982893213629722595e-02 1.713506281375885010e-01 3.248847648501396179e-02 8.543471992015838623e-02 2.655427344143390656e-02 1.791966110467910767e-01 -1.200451776385307312e-01 -4.094890356063842773e-01 1.384503580629825592e-02
2.037283331155776978e-01 -1.119804158806800842e-01 -1.056222766637802124e-01 1.114462465047836304e-01 2.875860221683979034e-02 -2.267924509942531586e-02 -5.612276494503021240e-02 1.430478096008300781e-01 2.116037011146545410e-01 5.301185324788093567e-02 3.207370936870574951e-01 -1.956031173467636108e-01 -2.835509739816188812e-02 2.729370296001434326e-01 7.933820784091949463e-02 -1.577313542366027832e-01 7.204724103212356567e-02 1.261444091796875000e-01 -3.118129372596740723e-01 -1.235326901078224182e-01 1.704109758138656616e-01 1.926550292409956455e-03 -2.871503829956054688e-01 2.211014926433563232e-01 2.950807288289070129e-02 2.688323892652988434e-02 2.263911813497543335e-01 1.486235558986663818e-01 1.600586026906967163e-01 -7.671116292476654053e-02 -4.197694957256317139e-01 -1.600393056869506836e-01
2.201485037803649902e-01 -1.746279895305633545e-01 -1.625442951917648315e-01 1.739588379859924316e-02 -1.060941368341445923e-01 2.416443675756454468e-01 -7.925486564636230469e-02 4.557693898677825928e-01 1.156358867883682251e-01 -1.859967969357967377e-02 -1.335917972028255463e-02 -4.749995842576026917e-02 1.770742833614349365e-01 2.795675210654735565e-02 -1.040425300598144531e-01 2.594801969826221466e-02 4.978280514478683472e-02 -4.387675225734710693e-02 -2.985673546791076660e-01 1.470525562763214111e-01 2.211105227470397949e-01 1.832672953605651855e-01 -2.722995281219482422e-01 5.554055422544479370e-02 1.078579276800155640e-01 -6.442027539014816284e-02 1.111061722040176392e-01 -3.343069851398468018e-01 2.666178718209266663e-02 -1.189792528748512268e-01 -3.477780222892761230e-01 -1.701488718390464783e-02
2.690252149477601051e-03 -1.747369617223739624e-01 5.234193429350852966e-02 5.094344168901443481e-02 -7.980769127607345581e-02 2.831691205501556396e-01 -2.141721546649932861e-01 5.646060779690742493e-02 1.432989835739135742e-01 3.078756481409072876e-02 -2.927411496639251709e-01 -2.541455924510955811e-01 -1.180794760584831238e-01 2.136660963296890259e-01 -3.013639152050018311e-01 -1.939441561698913574e-01 -4.136823490262031555e-02 3.304999172687530518e-01 -1.900772601366043091e-01 7.140276581048965454e-02 9.162840992212295532e-02 -1.114366203546524048e-01 1.687998138368129730e-02 -1.070443093776702881e-01 -1.037178635597229004e-01 -1.651251763105392456e-01 1.929282695055007935e-01 -2.432929724454879761e-02 2.290547043085098267e-01 -8.184038102626800537e-02 -3.619380891323089600e-01 -1.341126114130020142e-01
4.935386404395103455e-02 -1.331718116998672485e-01 -2.275047004222869873e-01 -9.729172289371490479e-02 -1.026197001338005066e-01 2.119684070348739624e-01 1.165496110916137695e-01 4.783214256167411804e-02 8.314396440982818604e-02 1.866316050291061401e-01 2.030791491270065308e-01 1.452534459531307220e-02 -4.032436385750770569e-02 2.333712130784988403e-01 1.094976887106895447e-01 -2.027633190155029297e-01 1.016828566789627075e-01 9.299724549055099487e-02 -4.745250046253204346e-01 5.523372441530227661e-02 -1.508030891418457031e-01 3.308327123522758484e-02 -1.378824859857559204e-01 4.481065273284912109e-01 -2.753160148859024048e-02 9.966306388378143311e-02 2.204923182725906372e-01 -1.768610253930091858e-02 8.982464671134948730e-02 1.735873520374298096e-03 -3.061662912368774414e-01 -5.094881355762481689e-02
1.204665973782539368e-01 -1.058160290122032166e-01 -2.169284075498580933e-01 -2.568800747394561768e-02 -1.810471117496490479e-01 3.548050820827484131e-01 -1.424443423748016357e-01 3.879496753215789795e-01 2.621383033692836761e-02 -4.155702143907546997e-02 -1.155163161456584930e-02 8.370187133550643921e-02 1.477013528347015381e-01 -1.696156114339828491e-01 -4.361839592456817627e-02 2.085025608539581299e-01 -4.636570066213607788e-02 1.049575284123420715e-01 -2.137906849384307861e-01 1.276645511388778687e-01 2.030688822269439697e-01 1.434668600559234619e-01 -4.433290064334869385e-01 5.361508205533027649e-02 1.781010255217552185e-02 -4.648572579026222229e-02 1.534070633351802826e-02 -1.068797633051872253e-01 8.844844996929168701e-03 -5.081202834844589233e-02 -3.636260032653808594e-01 7.856212556362152100e-02
-2.643249928951263428e-01 1.005830466747283936e-01 -6.346647627651691437e-03 -2.263740450143814087e-01 1.304254829883575439e-01 2.494498044252395630e-01 -9.353404492139816284e-02 9.586203098297119141e-02 -3.510443866252899170e-02 4.489712044596672058e-02 -1.278553456068038940e-01 -5.025283992290496826e-02 7.096068561077117920e-02 -2.348215132951736450e-02 -3.038041479885578156e-02 -2.547579407691955566e-01 -8.834170177578926086e-03 -8.124226331710815430e-02 -2.606967985630035400e-01 -3.205768465995788574e-01 7.554880529642105103e-02 2.054002881050109863e-01 2.117239497601985931e-02 -1.244809757918119431e-02 1.698384881019592285e-01 -1.029374003410339355e-01 8.553639799356460571e-02 -3.940825164318084717e-02 4.183796644210815430e-01 -1.120573282241821289e-01 -4.036186039447784424e-01 2.308599203824996948e-01
4.661210626363754272e-02 5.536618083715438843e-02 8.533335477113723755e-02 -1.778684407472610474e-01 -5.488431081175804138e-02 3.011409938335418701e-01 -2.876420915126800537e-01 1.288483142852783203e-01 1.687846034765243530e-01 9.579659998416900635e-02 -1.128506138920783997e-01 -7.985907047986984253e-02 -6.792589090764522552e-03 3.736436069011688232e-01 -1.740005910396575928e-01 -1.006512790918350220e-01 -2.120140939950942993e-01 -9.587258100509643555e-03 -2.682245671749114990e-01 2.179259955883026123e-01 -1.121969819068908691e-01 -5.784429237246513367e-02 -2.296951860189437866e-01 1.645310670137405396e-01 -1.906605213880538940e-01 -1.904351115226745605e-01 5.274580419063568115e-02 -1.485040485858917236e-01 1.639368385076522827e-02 7.905582338571548462e-02 -3.894817531108856201e-01 1.002725735306739807e-01
6.779854744672775269e-02 -2.457583546638488770e-01 -8.402172476053237915e-02 1.089927107095718384e-01 -6.534965336322784424e-02 3.060538172721862793e-01 -3.601585924625396729e-01 1.677925437688827515e-01 1.916537582874298096e-01 3.414529561996459961e-01 -9.534545242786407471e-02 3.784351423382759094e-02 1.041520312428474426e-01 -4.706713557243347168e-02 -1.510264351963996887e-02 -2.358838766813278198e-01 1.189263015985488892e-01 -1.777434162795543671e-02 -1.389942169189453125e-01 2.713910043239593506e-01 -2.531695663928985596e-01 7.708688080310821533e-02 -9.690040349960327148e-02 1.115856096148490906e-01 2.300277948379516602e-01 -1.293911933898925781e-01 8.775044232606887817e-02 -7.307639718055725098e-02 1.405002325773239136e-01 -7.092832028865814209e-02 -1.482149511575698853e-01 -3.142269253730773926e-01
-1.201135143637657166e-01 -4.479243233799934387e-02 1.403052359819412231e-01 -6.895320117473602295e-02 2.260593175888061523e-01 3.591306507587432861e-01 2.715658545494079590e-01 3.494925498962402344e-01 5.748435854911804199e-02 3.311049193143844604e-02 -6.798295676708221436e-02 -2.497343868017196655e-01 -4.403823614120483398e-02 -4.408617690205574036e-02 2.869050391018390656e-02 -3.645679354667663574e-01 1.033925190567970276e-01 2.695301771163940430e-01 9.051136672496795654e-02 2.111935168504714966e-01 1.259078234434127808e-01 1.147099398076534271e-02 -7.179234921932220459e-02 -9.826092049479484558e-03 -1.452781707048416138e-01 -1.943329423666000366e-01 -2.332992851734161377e-02 4.687502980232238770e-03 1.932155638933181763e-01 -9.002987295389175415e-02 -3.226079642772674561e-01 8.850198239088058472e-02
1.061607524752616882e-02 -8.869402110576629639e-02 2.687242031097412109e-01 1.223949436098337173e-02 1.118953451514244080e-01 3.067882359027862549e-01 -3.833805620670318604e-01 3.525584340095520020e-01 1.949779540300369263e-01 2.786964178085327148e-01 -2.629871070384979248e-01 -6.563830375671386719e-02 -1.177008897066116333e-01 -2.181475609540939331e-01 -1.430548634380102158e-02 -1.262027025222778320e-01 -2.372981607913970947e-01 2.020920440554618835e-02 -8.113381266593933105e-02 2.391643375158309937e-01 4.304881393909454346e-02 2.012471556663513184e-01 6.816953886300325394e-03 6.556311249732971191e-02 1.126148179173469543e-01 -3.119161352515220642e-02 1.130961626768112183e-01 -1.321448087692260742e-01 -1.357958614826202393e-01 6.402433849871158600e-03 -2.131014913320541382e-01 2.608923939988017082e-03
-2.227071113884449005e-02 -2.204947769641876221e-01 -2.000741511583328247e-01 1.081805583089590073e-02 1.108960434794425964e-01 1.171849146485328674e-01 -2.960734628140926361e-02 -8.024029433727264404e-02 9.574896097183227539e-02 4.260569065809249878e-02 -1.704138517379760742e-01 -2.362280935049057007e-01 3.351581394672393799e-01 -2.436862438917160034e-01 7.020524144172668457e-02 -2.806190252304077148e-01 2.475993521511554718e-02 2.531344890594482422e-01 -5.329070985317230225e-02 2.479129284620285034e-01 4.079246148467063904e-02 1.697894483804702759e-01 -2.102369964122772217e-01 -1.215729489922523499e-01 1.117268279194831848e-01 1.102723255753517151e-01 2.901692688465118408e-01 -2.003784291446208954e-02 3.432549834251403809e-01 2.016278505325317383e-01 -1.779625415802001953e-01 9.122908860445022583e-02
-5.573485791683197021e-02 -7.923465222120285034e-03 1.781566590070724487e-01 1.091955006122589111e-01 1.920025795698165894e-01 1.216322183609008789e-02 -3.257006108760833740e-01 3.645672500133514404e-01 1.140113398432731628e-01 1.168689876794815063e-01 -8.166097104549407959e-02 5.605969578027725220e-02 1.947660446166992188e-01 1.227591000497341156e-02 1.673320084810256958e-01 -3.046877980232238770e-01 1.368216276168823242e-01 5.042210593819618225e-02 -1.153113842010498047e-01 -1.446032673120498657e-01 2.384860254824161530e-02 1.148673668503761292e-01 -3.033251762390136719e-01 2.489837855100631714e-01 2.614876329898834229e-01 5.367254093289375305e-02 3.143844902515411377e-01 -1.135035231709480286e-01 2.446582019329071045e-01 -9.066908061504364014e-02 -8.373330533504486084e-02 -2.186838723719120026e-02
-3.065720498561859131e-01 -8.606754988431930542e-02 1.994987875223159790e-01 -1.768300533294677734e-01 -3.034776151180267334e-01 1.317838728427886963e-01 -1.639062017202377319e-01 3.565398231148719788e-02 -1.268965452909469604e-01 -7.873792201280593872e-02 9.526591002941131592e-02 -1.514191478490829468e-01 1.517388224601745605e-01 -1.380202621221542358e-01 2.866280376911163330e-01 -1.761581450700759888e-01 1.719796471297740936e-02 -3.035046532750129700e-02 1.657948642969131470e-01 -1.035556346178054810e-01 1.616980731487274170e-01 1.665082201361656189e-02 -2.094791531562805176e-01 1.237211003899574280e-01 -1.017626076936721802e-01 8.543539047241210938e-02 2.571030855178833008e-01 -2.281856536865234375e-01 3.136202692985534668e-01 -1.135827973484992981e-01 -3.285618424415588379e-01 1.703840307891368866e-02
-3.777312114834785461e-02 2.046343870460987091e-02 5.310244858264923096e-02 4.747245088219642639e-02 5.167344957590103149e-02 -7.532667834311723709e-03 3.239159658551216125e-02 1.093385368585586548e-01 -4.743305221199989319e-02 3.242338001728057861e-01 1.431759893894195557e-01 1.590217798948287964e-01 1.123447716236114502e-01 -9.159795939922332764e-02 -2.032518945634365082e-02 -3.959217369556427002e-01 -3.415722548961639404e-01 1.671399325132369995e-01 -2.214009463787078857e-01 -4.688101261854171753e-02 9.664695709943771362e-02 7.953798770904541016e-02 -3.712814450263977051e-01 1.692736446857452393e-01 -6.424982100725173950e-02 -2.774819731712341309e-01 2.893289625644683838e-01 5.654846876859664917e-02 1.539249867200851440e-01 -2.494087815284729004e-01 -1.071637943387031555e-01 5.096424743533134460e-02
-2.934020459651947021e-01 4.808876663446426392e-02 1.237765420228242874e-02 -4.173801466822624207e-02 -2.782715670764446259e-02 5.347491055727005005e-02 7.559844106435775757e-02 1.608774214982986450e-01 2.527272105216979980e-01 4.498915076255798340e-01 3.764938116073608398e-01 1.791262882761657238e-03 -5.490881204605102539e-02 -1.668407581746578217e-02 -1.314390003681182861e-01 2.625817619264125824e-02 9.115126729011535645e-02 1.181434746831655502e-02 -1.766636222600936890e-01 3.794272243976593018e-01 1.459951698780059814e-01 1.067987531423568726e-01 -2.161566168069839478e-01 1.054372265934944153e-01 2.194206565618515015e-01 -2.589613012969493866e-02 1.590491384267807007e-01 -6.236278265714645386e-02 9.493587166070938110e-02 -1.131273806095123291e-01 -1.800648868083953857e-01 1.969095468521118164e-01
-1.199802234768867493e-01 -1.903519183397293091e-01 5.544261634349822998e-02 1.265315860509872437e-01 1.610828042030334473e-01 1.289307475090026855e-01 -2.952329516410827637e-01 3.035303950309753418e-01 1.879102885723114014e-01 3.954032361507415771e-01 1.504780203104019165e-01 -4.715513065457344055e-02 -1.449175272136926651e-02 2.038970887660980225e-01 -9.023261256515979767e-03 -5.681010335683822632e-02 3.493963181972503662e-01 2.265221476554870605e-01 -1.093821674585342407e-01 5.793896317481994629e-02 1.896826317533850670e-03 1.095617488026618958e-01 -2.513357996940612793e-01 6.119195371866226196e-02 7.809031009674072266e-02 -7.188875228166580200e-02 1.393095850944519043e-01 -1.726754456758499146e-01 -1.360845565795898438e-01 -1.896028518676757812e-01 -2.308318614959716797e-01 1.045660600066184998e-01
-1.885932236909866333e-01 -1.385862827301025391e-01 1.269765943288803101e-01 -2.577230334281921387e-02 -6.509948521852493286e-02 6.190829351544380188e-02 -9.362865984439849854e-02 3.181545296683907509e-03 1.263168156147003174e-01 1.800304055213928223e-01 -1.473675966262817383e-01 -9.921947866678237915e-02 -1.129929572343826294e-01 -3.313690051436424255e-02 1.403256878256797791e-02 -5.861574783921241760e-02 -7.488767057657241821e-02 1.905063837766647339e-01 4.472891241312026978e-02 -3.011495573446154594e-03 1.748127043247222900e-01 4.976919665932655334e-02 1.731929779052734375e-01 1.161966845393180847e-01 -8.447406440973281860e-02 1.703802049160003662e-01 2.723683118820190430e-01 5.577204748988151550e-02 3.842720687389373779e-01 -2.028256207704544067e-01 -6.248775124549865723e-01 3.139172494411468506e-02
-1.619247794151306152e-01 -1.548437923192977905e-01 1.954381018877029419e-01 -3.009176999330520630e-02 1.714360900223255157e-02 7.714737951755523682e-02 -2.206075936555862427e-02 1.545967310667037964e-01 -8.575619012117385864e-02 -1.308524142950773239e-02 8.860641717910766602e-02 3.657333925366401672e-02 5.322405695915222168e-02 1.611635088920593262e-01 3.141364082694053650e-02 -2.080585658550262451e-01 -2.749581262469291687e-02 2.315381169319152832e-01 -2.426341474056243896e-01 3.456377983093261719e-02 3.704373911023139954e-02 8.323868364095687866e-02 -3.230318725109100342e-01 -2.157177925109863281e-01 -7.458671927452087402e-03 9.161748737096786499e-02 -1.250927597284317017e-01 1.258140206336975098e-01 3.091408126056194305e-02 -1.712098568677902222e-01 -6.004058122634887695e-01 2.932150959968566895e-01
-1.721999607980251312e-02 4.024805035442113876e-03 8.635128289461135864e-02 -1.424149870872497559e-01 -4.866602644324302673e-02 2.240865826606750488e-01 -9.301234781742095947e-02 7.734345644712448120e-02 2.162128984928131104e-01 1.465149968862533569e-01 -1.366349607706069946e-01 2.026931941509246826e-02 -2.553966045379638672e-01 -1.258897688239812851e-02 2.789945006370544434e-01 -1.402184367179870605e-01 -1.547938864678144455e-02 3.045674860477447510e-01 -3.062577731907367706e-02 -3.935654088854789734e-02 2.081794440746307373e-01 1.777433305978775024e-01 1.314125359058380127e-01 9.239318221807479858e-02 -2.475222945213317871e-01 7.409661263227462769e-02 1.787336617708206177e-01 -5.406520143151283264e-02 2.578460276126861572e-01 -1.808026582002639771e-01 -5.048013925552368164e-01 -5.198593065142631531e-02
7.651050388813018799e-02 -2.574266493320465088e-02 1.179718300700187683e-01 2.357704006135463715e-02 -2.347793281078338623e-01 2.412428855895996094e-01 8.827187865972518921e-02 4.984528571367263794e-02 -1.453410685062408447e-01 4.521180093288421631e-01 1.332581639289855957e-01 -1.803602576255798340e-01 2.162390649318695068e-01 -1.340147256851196289e-01 1.783081293106079102e-01 -2.903151810169219971e-01 3.241690993309020996e-02 1.217828392982482910e-01 1.226127147674560547e-01 -1.049368679523468018e-01 1.327633261680603027e-01 -4.931154660880565643e-03 -3.602438569068908691e-01 -4.924107342958450317e-02 -4.988306667655706406e-03 -3.070439957082271576e-02 3.806054219603538513e-02 3.255780786275863647e-02 2.201602905988693237e-01 -9.980207681655883789e-02 -3.248157203197479248e-01 1.990105658769607544e-01
-2.494447231292724609e-01 -1.684932410717010498e-02 -2.669079601764678955e-01 2.665548324584960938e-01 1.563274674117565155e-02 -5.124356597661972046e-02 -2.634454965591430664e-01 3.650147318840026855e-01 1.287689656019210815e-01 3.191499412059783936e-01 1.228227689862251282e-01 8.342123776674270630e-02 1.045722588896751404e-01 1.047569885849952698e-01 2.855700552463531494e-01 -1.149818524718284607e-01 1.391757875680923462e-01 3.115617670118808746e-02 -4.660781472921371460e-02 1.236490607261657715e-01 9.128688275814056396e-02 3.702543675899505615e-02 -3.115969598293304443e-01 8.734584599733352661e-02 2.263207174837589264e-02 -9.265550971031188965e-02 1.058811023831367493e-01 -2.426172494888305664e-01 -1.081304252147674561e-02 3.214780241250991821e-02 -3.036682903766632080e-01 8.812024444341659546e-02
-3.188703358173370361e-01 -2.141111157834529877e-02 1.734708398580551147e-01 1.267117261886596680e-01 6.804816424846649170e-02 -4.240960627794265747e-02 -2.280460447072982788e-01 2.573381364345550537e-02 1.147985905408859253e-01 3.106564283370971680e-01 -1.349283158779144287e-01 -2.304750494658946991e-03 7.428149133920669556e-02 4.968031495809555054e-02 -1.991872787475585938e-01 -2.904004454612731934e-01 -2.742835879325866699e-01 5.354464799165725708e-02 -3.449641168117523193e-01 -1.344572156667709351e-01 3.697381913661956787e-02 9.729302674531936646e-02 -1.284382194280624390e-01 1.309525072574615479e-01 3.090341575443744659e-03 -2.985225915908813477e-01 3.060656487941741943e-01 -2.320138663053512573e-01 1.591392457485198975e-01 -7.097512483596801758e-02 -7.365249097347259521e-02 2.555473893880844116e-02
-3.494835495948791504e-01 -5.534622818231582642e-02 8.111479692161083221e-03 -1.564877666532993317e-02 -8.410404622554779053e-02 -1.504882238805294037e-02 -4.876134991645812988e-01 -1.509792916476726532e-02 3.372485637664794922e-01 -1.186351105570793152e-01 6.464491784572601318e-02 2.164778709411621094e-01 2.839409373700618744e-02 1.416811645030975342e-01 8.885613828897476196e-02 -2.281842827796936035e-01 1.375214755535125732e-02 1.598849892616271973e-01 -1.437647640705108643e-01 -8.105017244815826416e-02 2.470689564943313599e-01 -1.447696052491664886e-02 -3.162758648395538330e-01 1.436457186937332153e-01 8.648230135440826416e-02 1.609855890274047852e-01 1.762290894985198975e-01 8.788286894559860229e-02 1.428069919347763062e-01 2.385973464697599411e-03 -1.771604865789413452e-01 -1.030962094664573669e-01
-2.831921875476837158e-01 -4.233421757817268372e-02 9.195616096258163452e-02 -3.577272593975067139e-01 -6.177487969398498535e-02 2.820019423961639404e-01 -9.026110917329788208e-02 9.260484576225280762e-02 -8.682327717542648315e-02 9.903749078512191772e-02 -1.467502862215042114e-01 1.402377188205718994e-01 1.009419094771146774e-02 7.944297790527343750e-02 -1.623864024877548218e-01 -3.788750767707824707e-01 -6.492437422275543213e-02 1.932335831224918365e-02 -7.970906794071197510e-02 -1.707641035318374634e-01 4.428754374384880066e-02 2.682962417602539062e-01 -9.077160060405731201e-02 -8.891399204730987549e-02 5.336463451385498047e-02 -1.354013234376907349e-01 1.520422697067260742e-01 -3.942538425326347351e-02 2.810311913490295410e-01 -1.586129665374755859e-01 -3.764340877532958984e-01 1.573528796434402466e-01
-1.303906738758087158e-01 6.342078000307083130e-02 -4.466095194220542908e-02 2.786056995391845703e-01 -1.639125943183898926e-01 -8.655445277690887451e-02 -1.112975552678108215e-01 1.454910486936569214e-01 -1.403383016586303711e-01 3.127466514706611633e-02 -2.101946771144866943e-01 1.665302962064743042e-01 1.154049336910247803e-01 -1.813646554946899414e-01 2.059521973133087158e-01 -5.819395184516906738e-02 -5.663085728883743286e-02 2.760702669620513916e-01 -1.114976033568382263e-01 4.511356726288795471e-02 2.345107793807983398e-01 1.920234858989715576e-01 -1.756376028060913086e-01 -9.046969562768936157e-02 1.788642108440399170e-01 -1.547472327947616577e-01 -1.147974207997322083e-01 -2.125070095062255859e-01 2.437406629323959351e-01 -4.849642515182495117e-02 -3.677318692207336426e-01 3.328511416912078857e-01
-2.660455405712127686e-01 1.332351714372634888e-01 1.943164020776748657e-01 -2.179856449365615845e-01 -9.658858925104141235e-02 -4.914636164903640747e-02 -1.806359887123107910e-01 8.329717069864273071e-02 -1.811949014663696289e-01 -6.686137616634368896e-02 8.257766813039779663e-02 -3.095653653144836426e-01 1.109298467636108398e-01 -5.296142399311065674e-02 2.549412250518798828e-01 -2.719482481479644775e-01 -1.427427679300308228e-02 -1.800283938646316528e-01 9.708608686923980713e-02 -8.829635381698608398e-02 2.906010150909423828e-01 1.444176584482192993e-01 -1.386060714721679688e-01 1.793374307453632355e-03 -8.064429461956024170e-02 -8.024890720844268799e-02 2.478470206260681152e-01 -1.379627287387847900e-01 2.113403230905532837e-01 -4.483504965901374817e-02 -4.072879552841186523e-01 2.336895465850830078e-02
-2.695250809192657471e-01 1.555229164659976959e-02 2.513220608234405518e-01 -6.130385398864746094e-02 8.761898428201675415e-02 1.788045167922973633e-01 -2.602917850017547607e-01 5.892916023731231689e-02 -1.999782957136631012e-02 -1.665944606065750122e-01 1.420278400182723999e-01 -8.292811363935470581e-02 1.990144141018390656e-02 8.231474459171295166e-02 -9.593574702739715576e-02 -2.192294299602508545e-01 -5.246160551905632019e-02 1.083698272705078125e-01 -7.359185814857482910e-02 -1.807928532361984253e-01 -2.413220889866352081e-02 3.984551504254341125e-02 -1.930279880762100220e-01 3.320908546447753906e-02 3.702520951628684998e-02 5.296726897358894348e-02 1.985969841480255127e-01 -2.394742220640182495e-01 4.634857773780822754e-01 -2.651315927505493164e-01 -3.149986267089843750e-01 2.263793349266052246e-01
-1.145933195948600769e-01 1.690487265586853027e-01 4.218474403023719788e-02 1.081751883029937744e-01 1.703511625528335571e-01 2.321452498435974121e-01 -2.319574952125549316e-01 1.610983163118362427e-01 8.748299628496170044e-02 1.697000414133071899e-01 1.417182832956314087e-01 -2.787428442388772964e-03 1.142933890223503113e-01 3.073946386575698853e-02 2.951028756797313690e-02 4.087483882904052734e-02 -3.564869984984397888e-02 1.496446430683135986e-01 -3.551650047302246094e-01 1.022250801324844360e-01 -2.238052636384963989e-01 1.518757492303848267e-01 -2.935642004013061523e-01 2.781642973423004150e-01 3.046736121177673340e-01 7.545720785856246948e-02 4.850150551646947861e-03 -4.490292072296142578e-02 1.178385596722364426e-02 -2.464088797569274902e-01 -3.647049963474273682e-01 1.328779458999633789e-01
1.621498018503189087e-01 -6.852675974369049072e-02 2.144969813525676727e-02 -1.298036724328994751e-01 2.952569536864757538e-02 7.293675839900970459e-02 -2.145038992166519165e-01 1.733444184064865112e-01 1.876032352447509766e-01 5.669615417718887329e-02 3.066075444221496582e-01 -6.461916118860244751e-02 1.734225004911422729e-01 4.611141234636306763e-02 -1.205121725797653198e-01 -1.691308617591857910e-01 2.486195564270019531e-01 3.420677185058593750e-01 1.184311360120773315e-01 3.770460188388824463e-02 2.029247954487800598e-02 8.768223226070404053e-02 -9.790342301130294800e-02 4.003861546516418457e-02 2.036053091287612915e-01 -5.800364539027214050e-02 3.938340246677398682e-01 -2.377122342586517334e-01 1.160239055752754211e-01 -2.085117399692535400e-01 -3.078617453575134277e-01 1.892626136541366577e-01
-6.242441013455390930e-02 -6.314607162494212389e-05 -1.254149079322814941e-01 1.716267131268978119e-02 5.990417674183845520e-02 1.450577676296234131e-01 -3.714024722576141357e-01 9.155213832855224609e-02 1.646367907524108887e-01 1.446872949600219727e-01 -3.249955177307128906e-02 -4.915504716336727142e-03 1.911752671003341675e-01 2.142306566238403320e-01 -1.246232464909553528e-01 -3.855147361755371094e-01 -3.260556757450103760e-01 -6.541170179843902588e-02 9.798783063888549805e-02 8.136174827814102173e-02 7.185450941324234009e-02 1.844830662012100220e-01 -1.630401164293289185e-01 -3.038248419761657715e-01 -9.424398094415664673e-02 7.378030568361282349e-02 1.501263976097106934e-01 -7.204479724168777466e-02 3.636901080608367920e-01 5.978867411613464355e-02 -2.249689400196075439e-01 -1.087040291167795658e-03
2.002698555588722229e-02 7.412367314100265503e-02 -1.463050097227096558e-01 2.433415874838829041e-02 -5.100039839744567871e-01 7.561090588569641113e-02 -1.658906489610671997e-01 3.217745199799537659e-02 1.094493456184864044e-02 1.125217080116271973e-01 -2.052422463893890381e-01 1.838038116693496704e-02 2.592813968658447266e-01 -2.719830572605133057e-01 -9.893248230218887329e-02 -3.946446776390075684e-01 1.553789805620908737e-02 4.094699397683143616e-02 1.371553689241409302e-01 1.574732065200805664e-01 4.883464053273200989e-02 -2.443896979093551636e-02 1.384917274117469788e-02 1.976741105318069458e-01 1.223081871867179871e-01 -1.478520333766937256e-01 3.846837952733039856e-02 -1.706967055797576904e-01 9.735199809074401855e-02 2.604931942187249660e-04 -3.817653357982635498e-01 -7.293114066123962402e-02
-1.726916730403900146e-01 -1.852847188711166382e-01 -1.006121411919593811e-01 -3.459452092647552490e-02 1.152773946523666382e-01 9.991678595542907715e-02 -1.185959056019783020e-01 2.216186523437500000e-01 1.034247428178787231e-01 2.993647456169128418e-01 -1.540688127279281616e-01 -1.468272060155868530e-01 9.363022446632385254e-02 -2.108987718820571899e-01 -8.990888297557830811e-02 -7.157229632139205933e-02 5.803897976875305176e-02 4.860390443354845047e-03 -2.239204943180084229e-01 -7.743480056524276733e-02 -2.612249255180358887e-01 2.715391814708709717e-01 -2.281918227672576904e-01 1.348412781953811646e-01 1.150148883461952209e-01 -3.297836184501647949e-01 3.396617472171783447e-01 -4.921813681721687317e-02 1.007269918918609619e-01 -2.460693269968032837e-01 -1.355468183755874634e-01 -1.594105213880538940e-01
-9.677746891975402832e-02 -1.320948004722595215e-01 1.232394874095916748e-01 1.638576239347457886e-01 -1.089869737625122070e-01 2.198643237352371216e-01 -1.610945314168930054e-01 1.293103247880935669e-01 2.066148370504379272e-01 3.280099034309387207e-01 1.566370278596878052e-01 -1.405183076858520508e-01 6.754805147647857666e-02 1.785858348011970520e-02 2.372842729091644287e-01 9.761150926351547241e-02 3.544754385948181152e-01 1.759125851094722748e-03 -1.188386455178260803e-01 -5.640561878681182861e-02 1.071548275649547577e-02 1.745617836713790894e-01 -3.705095648765563965e-01 3.406162858009338379e-01 1.022020503878593445e-01 -1.487044151872396469e-02 1.178130209445953369e-01 -1.082885116338729858e-01 3.247960284352302551e-02 -4.551005084067583084e-03 -2.977962195873260498e-01 1.005374789237976074e-01
2.386392280459403992e-02 -2.280171811580657959e-01 2.103830277919769287e-01 -6.807976961135864258e-02 6.486459076404571533e-02 2.563071250915527344e-01 -3.258735835552215576e-01 3.367421329021453857e-01 3.652266040444374084e-02 1.290629208087921143e-01 1.110738888382911682e-02 -1.480001062154769897e-01 -6.418462842702865601e-02 -2.567808628082275391e-01 2.234246283769607544e-01 -2.796242833137512207e-01 8.119872212409973145e-02 -6.018185988068580627e-02 -9.897618740797042847e-02 3.880336880683898926e-02 1.409561373293399811e-02 2.049116492271423340e-01 -2.055065929889678955e-01 -2.339663542807102203e-02 5.459847673773765564e-02 -1.669816076755523682e-01 3.338085114955902100e-01 -2.372217178344726562e-01 -2.481250278651714325e-02 1.070666387677192688e-01 -1.776054799556732178e-01 -1.489859968423843384e-01
-1.653357744216918945e-01 -2.702522873878479004e-01 -9.137734025716781616e-02 1.637300103902816772e-01 8.451901376247406006e-03 -8.949851244688034058e-02 -2.329352498054504395e-01 -6.533094495534896851e-02 4.316823929548263550e-02 2.428771406412124634e-01 1.128089874982833862e-01 -3.231333792209625244e-01 3.654342889785766602e-01 -1.118141636252403259e-01 -2.923125624656677246e-01 -1.696663051843643188e-01 -1.503819506615400314e-02 8.915777504444122314e-02 5.136837065219879150e-02 8.430325239896774292e-02 -1.028303280472755432e-01 -8.944276720285415649e-02 -1.288906633853912354e-01 2.271798998117446899e-01 1.544591225683689117e-02 8.881746791303157806e-03 3.075403273105621338e-01 9.769637137651443481e-03 -9.303747117519378662e-02 -1.218257546424865723e-01 -2.913506329059600830e-01 2.269252985715866089e-01
-8.423775434494018555e-02 -6.999497115612030029e-02 -5.207515135407447815e-02 2.102388814091682434e-02 -4.126690626144409180e-01 3.233471810817718506e-01 -1.262105703353881836e-01 -5.638847872614860535e-02 3.026343882083892822e-01 -1.453063171356916428e-02 -3.044182062149047852e-01 -2.397420555353164673e-01 1.713696569204330444e-01 -6.044296920299530029e-02 1.329949349164962769e-01 -1.237298250198364258e-01 -5.036573484539985657e-02 -3.070657141506671906e-02 -2.303846180438995361e-01 1.446819454431533813e-01 1.577249616384506226e-01 1.554843187332153320e-01 -1.604533344507217407e-01 -2.370252832770347595e-02 -1.141293868422508240e-01 3.595334291458129883e-02 1.763320155441761017e-02 -1.910415440797805786e-01 -3.009983897209167480e-02 -1.166536659002304077e-01 -2.166197299957275391e-01 3.428072035312652588e-01
6.343871355056762695e-02 -1.287869662046432495e-01 1.994683146476745605e-01 -1.593679040670394897e-01 7.461615651845932007e-02 2.091781944036483765e-01 -1.119710505008697510e-01 1.940133273601531982e-01 2.149767875671386719e-01 2.558794915676116943e-01 9.403574466705322266e-02 -2.193479239940643311e-01 -4.116742685437202454e-02 -1.129448562860488892e-01 -3.302071988582611084e-02 -8.430380374193191528e-02 1.904911249876022339e-01 1.039902940392494202e-01 -1.530544608831405640e-01 1.648745238780975342e-01 -2.396730929613113403e-01 3.801814615726470947e-01 -2.140773236751556396e-01 3.892518579959869385e-01 1.151600256562232971e-01 -6.986422091722488403e-02 5.671149119734764099e-02 -1.799331605434417725e-01 1.727501899003982544e-01 -2.021334320306777954e-01 3.862642124295234680e-02 -2.104104124009609222e-02
-2.725630402565002441e-01 -2.134578675031661987e-01 1.009191870689392090e-01 -2.499227970838546753e-01 2.315592207014560699e-02 -7.668881118297576904e-02 -1.991730332374572754e-01 2.284750491380691528e-01 7.887271046638488770e-02 -2.230847775936126709e-01 1.104359403252601624e-01 -3.603433817625045776e-02 1.696577519178390503e-01 -1.147682294249534607e-01 2.703934013843536377e-01 -2.315183132886886597e-01 -9.911940246820449829e-02 -5.760497227311134338e-02 1.176787987351417542e-01 6.576774641871452332e-03 3.464238345623016357e-01 -6.326190382242202759e-02 -3.009797930717468262e-01 1.731365323066711426e-01 -9.674992412328720093e-02 -5.549658089876174927e-02 2.244486361742019653e-01 -1.566147357225418091e-01 2.307172268629074097e-01 -1.446959674358367920e-01 -1.946150064468383789e-01 -7.792194839566946030e-03
-2.560534477233886719e-01 -7.823729515075683594e-02 1.406000107526779175e-01 -1.992280595004558563e-02 6.439761817455291748e-02 -3.264659643173217773e-02 -4.034799635410308838e-01 3.860010802745819092e-01 -8.759681880474090576e-02 6.284780055284500122e-02 -1.787997968494892120e-02 6.119088456034660339e-02 9.736654162406921387e-02 -7.468882203102111816e-02 1.066813617944717407e-01 -3.655346333980560303e-01 2.824178710579872131e-02 1.405580667778849602e-03 1.002776473760604858e-01 -9.522939473390579224e-02 9.921608120203018188e-02 -3.091760911047458649e-02 -1.361908763647079468e-01 2.777764201164245605e-01 -1.421240903437137604e-02 1.183803379535675049e-01 8.549233525991439819e-02 -2.208761423826217651e-01 2.473031878471374512e-01 -3.066599667072296143e-01 -2.290997058153152466e-01 -1.047571003437042236e-01
-5.568095296621322632e-02 -1.812962740659713745e-01 -4.280911386013031006e-02 1.269197314977645874e-01 3.845580667257308960e-02 2.650155723094940186e-01 -2.031666934490203857e-01 2.529425323009490967e-01 1.990419328212738037e-01 4.047215282917022705e-01 1.219335943460464478e-01 4.479841887950897217e-02 5.448326468467712402e-02 2.212586551904678345e-01 -9.997384250164031982e-02 -6.109187006950378418e-02 1.444828510284423828e-01 9.635309129953384399e-02 -2.515465319156646729e-01 -1.668074354529380798e-02 2.376723140478134155e-01 4.369830340147018433e-02 -3.571542501449584961e-01 1.019449606537818909e-01 3.440013527870178223e-02 2.123665250837802887e-02 2.148843258619308472e-01 -1.466617286205291748e-01 -8.469432592391967773e-02 -8.747072517871856689e-02 -1.094860136508941650e-01 3.114244937896728516e-01
-2.917258143424987793e-01 -1.311167627573013306e-01 1.694633811712265015e-01 -1.600556969642639160e-01 -1.892809569835662842e-01 -7.317476719617843628e-02 -9.821537882089614868e-02 -1.093264594674110413e-01 4.546368494629859924e-02 1.784860044717788696e-01 -1.040534824132919312e-01 -2.956592142581939697e-01 8.374951779842376709e-02 7.891223579645156860e-02 2.267239987850189209e-02 -1.438250541687011719e-01 -1.783543974161148071e-01 2.935763597488403320e-01 -3.023028373718261719e-01 -4.960521310567855835e-02 5.697027966380119324e-02 -1.406829059123992920e-01 -7.045037299394607544e-02 2.489990442991256714e-01 1.838755607604980469e-01 -3.523659706115722656e-02 8.096486330032348633e-02 -2.311863899230957031e-01 1.141809448599815369e-01 -3.086571395397186279e-01 -2.870778739452362061e-01 1.623614430427551270e-01
-1.812285482883453369e-01 -1.146234273910522461e-01 7.934546470642089844e-02 1.480297558009624481e-02 -4.377114120870828629e-03 2.219304591417312622e-01 -4.477060735225677490e-01 7.336311042308807373e-02 1.243446096777915955e-01 3.233236968517303467e-01 -1.333107203245162964e-01 -1.076297909021377563e-01 1.025679111480712891e-01 -2.368290126323699951e-01 1.480000615119934082e-01 8.206513524055480957e-02 -1.051193289458751678e-02 -5.318239703774452209e-02 -2.213235795497894287e-01 -3.382220119237899780e-02 1.678423732519149780e-01 3.037351965904235840e-01 -2.088155299425125122e-01 1.157952845096588135e-01 6.905984878540039062e-02 -7.247053086757659912e-03 4.387511685490608215e-02 -7.699976861476898193e-02 -1.250903005711734295e-03 2.174585759639739990e-01 -2.948825359344482422e-01 -2.652890980243682861e-01
-7.437379565089941025e-03 -2.953033745288848877e-01 8.549560606479644775e-02 2.794133313000202179e-02 -1.003132611513137817e-01 1.436274647712707520e-01 -1.854563355445861816e-01 2.874636650085449219e-02 -2.592426836490631104e-01 -2.756083607673645020e-01 -8.415138721466064453e-02 -2.775810956954956055e-01 -9.762547910213470459e-02 -2.503210306167602539e-01 1.785967200994491577e-01 -1.674932390451431274e-01 -7.329898886382579803e-03 2.253892570734024048e-01 -5.416767671704292297e-02 3.542698919773101807e-01 2.744012326002120972e-02 -3.730735182762145996e-02 -6.525718420743942261e-02 1.470347940921783447e-01 1.422581523656845093e-01 -5.340324714779853821e-02 2.661822438240051270e-01 -2.688230276107788086e-01 9.049288183450698853e-02 1.602872461080551147e-01 -2.616491317749023438e-01 -5.856222286820411682e-02
-2.649412490427494049e-02 -2.193196862936019897e-02 7.688239961862564087e-02 -8.001299202442169189e-02 -2.468480020761489868e-01 3.860088437795639038e-02 -1.858774274587631226e-01 -1.834307909011840820e-01 -8.130211383104324341e-02 4.640349149703979492e-01 5.495664104819297791e-02 -8.977510035037994385e-02 6.545065843965858221e-05 -5.467562749981880188e-02 -6.296802312135696411e-02 -2.624960243701934814e-01 2.943684458732604980e-01 2.192461341619491577e-01 -8.116658031940460205e-02 -9.630364179611206055e-02 6.908461451530456543e-02 -3.174542635679244995e-02 -2.595366537570953369e-01 1.145249605178833008e-01 -7.661996874958276749e-03 -7.465959526598453522e-03 -1.458936836570501328e-02 -1.037027314305305481e-01 2.089013606309890747e-01 4.065701272338628769e-03 -5.041221976280212402e-01 3.590718284249305725e-02
-2.986135482788085938e-01 -2.468803077936172485e-01 1.541899591684341431e-01 1.236925274133682251e-01 5.305585637688636780e-02 1.407568901777267456e-01 -2.338174581527709961e-01 3.420391976833343506e-01 1.124739870429039001e-01 1.734018474817276001e-01 1.173690930008888245e-01 -1.875876337289810181e-01 6.189226359128952026e-02 -1.831947565078735352e-01 1.155925542116165161e-01 -1.500077992677688599e-01 4.943595081567764282e-02 1.548777520656585693e-02 7.404522597789764404e-02 1.598014682531356812e-02 7.650361955165863037e-02 -1.364223510026931763e-01 -1.918504387140274048e-01 -8.878868818283081055e-02 2.601652741432189941e-01 -2.360204793512821198e-02 3.018926680088043213e-01 -1.853343695402145386e-01 8.139742165803909302e-02 2.761182785034179688e-01 -3.120962679386138916e-01 -9.991010883823037148e-04
-2.092736512422561646e-01 -2.181050330400466919e-01 -1.881373226642608643e-01 -3.069155849516391754e-02 1.318003982305526733e-01 2.176850885152816772e-01 -1.878879033029079437e-02 -3.256196081638336182e-01 -6.818264722824096680e-02 1.418621540069580078e-01 -2.087111324071884155e-01 -2.015338987112045288e-01 2.081396430730819702e-01 -1.668524742126464844e-01 2.329956293106079102e-01 -1.560720354318618774e-01 -2.629563212394714355e-01 2.110514193773269653e-01 -4.524504393339157104e-02 1.717432588338851929e-01 7.363016903400421143e-02 1.864239722490310669e-01 -2.947971522808074951e-01 -3.652480244636535645e-02 3.020917437970638275e-02 2.607614547014236450e-02 2.648947238922119141e-01 6.584084033966064453e-02 1.871692985296249390e-01 -1.049287058413028717e-02 -2.294820100069046021e-01 6.966406852006912231e-02
-3.293324112892150879e-01 2.350918576121330261e-02 2.570365071296691895e-01 -1.700054854154586792e-01 1.322729513049125671e-02 1.417109975591301918e-03 -1.920995712280273438e-01 2.352850884199142456e-01 5.498494207859039307e-02 -7.550794631242752075e-02 5.770288407802581787e-02 -1.688584387302398682e-01 9.986294806003570557e-02 -4.965164512395858765e-02 2.897750735282897949e-01 -2.028920650482177734e-01 5.147711187601089478e-02 -1.051060482859611511e-01 6.911859661340713501e-02 4.098191857337951660e-02 3.722763359546661377e-01 1.491451263427734375e-01 -1.972473859786987305e-01 7.268682867288589478e-02 -2.882038615643978119e-02 -1.663665473461151123e-01 1.977668255567550659e-01 -2.360837757587432861e-01 1.995867043733596802e-01 -3.020133078098297119e-01 -1.993557363748550415e-01 -7.820574194192886353e-02
6.263161450624465942e-02 -2.067269682884216309e-01 -1.954761743545532227e-01 -6.580807268619537354e-02 -3.483442366123199463e-01 1.525097060948610306e-02 -1.330639123916625977e-01 -2.197606489062309265e-02 -1.662151813507080078e-01 5.519746243953704834e-02 1.241549476981163025e-02 -3.962206542491912842e-01 2.686981260776519775e-01 -1.190589591860771179e-01 -2.127009211108088493e-04 -4.166414141654968262e-01 -1.321583837270736694e-01 1.253484338521957397e-01 -1.197423189878463745e-01 1.894137077033519745e-02 1.015473231673240662e-01 -7.588721811771392822e-02 -1.734910905361175537e-01 1.828109771013259888e-01 -1.099722459912300110e-01 -9.154218435287475586e-02 1.753100305795669556e-01 -8.996009081602096558e-02 1.052277758717536926e-01 2.065221667289733887e-01 -2.604499161243438721e-01 1.221792325377464294e-01
-1.061429530382156372e-01 3.391407430171966553e-02 6.298746913671493530e-03 -1.901818662881851196e-01 -1.758158653974533081e-01 3.305457234382629395e-01 -1.653598099946975708e-01 -4.104078188538551331e-02 -9.615609794855117798e-02 1.218437775969505310e-01 -1.326081901788711548e-01 5.536843091249465942e-02 3.326202183961868286e-02 -1.738679707050323486e-01 -5.115361511707305908e-02 -4.372104406356811523e-01 2.050556614995002747e-02 6.553333997726440430e-02 4.452528432011604309e-02 -1.140113547444343567e-01 1.969295591115951538e-01 1.982719451189041138e-02 -1.774261742830276489e-01 1.072695627808570862e-01 -6.771002709865570068e-02 1.438529342412948608e-01 8.197937160730361938e-02 -1.910720467567443848e-01 3.229239583015441895e-01 -3.016222715377807617e-01 -2.355354130268096924e-01 3.020410835742950439e-01
-2.606773972511291504e-01 4.146435111761093140e-02 1.576589494943618774e-01 -1.236501112580299377e-01 7.188310474157333374e-02 2.238371670246124268e-01 -2.540270686149597168e-01 3.063594698905944824e-01 -6.413819640874862671e-02 8.792831748723983765e-02 -7.126291096210479736e-02 -1.399430036544799805e-01 2.384287267923355103e-01 -7.650852948427200317e-02 -1.980118155479431152e-01 -1.216864585876464844e-01 -1.837493665516376495e-02 2.773752808570861816e-01 -7.906012982130050659e-02 -8.275648206472396851e-02 3.589876294136047363e-01 3.413893282413482666e-02 4.673526063561439514e-02 2.209623008966445923e-01 1.912433058023452759e-01 -1.588214635848999023e-01 2.143252789974212646e-01 9.404753334820270538e-03 5.445030331611633301e-02 1.645081639289855957e-01 -3.330049812793731689e-01 5.602243915200233459e-02
-1.599285751581192017e-01 -6.769033614546060562e-03 1.562424236908555031e-03 -5.591726303100585938e-02 1.878977417945861816e-01 -6.334540899842977524e-03 -3.235183954238891602e-01 2.122467905282974243e-01 -7.116174697875976562e-02 3.400041162967681885e-01 -1.422052830457687378e-01 5.345692485570907593e-02 -2.367780543863773346e-02 5.541182309389114380e-02 2.410912066698074341e-01 -3.051203489303588867e-01 -2.749622799456119537e-03 -1.192533746361732483e-01 -2.840163409709930420e-01 1.131966114044189453e-01 -3.109174221754074097e-02 3.044342100620269775e-01 -9.969319403171539307e-02 1.685882210731506348e-01 -5.603907629847526550e-02 -1.275856979191303253e-02 4.168994128704071045e-01 1.373915467411279678e-02 -1.948559097945690155e-02 -1.040827706456184387e-01 -1.506130546331405640e-01 -1.915162950754165649e-01
-1.138797551393508911e-01 -1.169190555810928345e-01 -4.561769589781761169e-02 8.308526873588562012e-02 -3.068466186523437500e-01 1.752162724733352661e-01 1.125027239322662354e-01 1.073476299643516541e-01 -1.032988633960485458e-02 1.501096785068511963e-01 -6.065521389245986938e-03 -4.163792729377746582e-02 2.027600258588790894e-01 -3.609949722886085510e-02 -4.834448173642158508e-02 -4.314381480216979980e-01 -2.415526062250137329e-01 3.364803269505500793e-02 -4.508106037974357605e-02 1.009529177099466324e-02 6.777435541152954102e-02 -1.378248482942581177e-01 -4.383027255535125732e-01 5.469813197851181030e-02 1.541729420423507690e-01 -1.992524117231369019e-01 2.480452209711074829e-01 2.112510055303573608e-02 1.290254443883895874e-01 -2.424876093864440918e-01 2.986185811460018158e-02 2.792003750801086426e-01
-2.995870411396026611e-01 -1.632627844810485840e-01 2.285045236349105835e-01 -6.229982152581214905e-02 -3.282831311225891113e-01 5.439170449972152710e-02 -1.501636654138565063e-01 -1.471553742885589600e-01 1.705704480409622192e-01 2.265715599060058594e-01 -1.161768101155757904e-03 -2.441785037517547607e-01 4.109548032283782959e-02 3.630748391151428223e-02 -6.233517825603485107e-02 2.443085797131061554e-02 -5.232030898332595825e-02 -4.133679904043674469e-03 -1.059246808290481567e-01 4.469786304980516434e-03 1.305440217256546021e-01 -8.447307348251342773e-02 -9.542335569858551025e-02 1.837704479694366455e-01 2.240361124277114868e-01 1.028932183980941772e-01 7.265409082174301147e-02 -1.818830966949462891e-01 2.003053426742553711e-01 -2.895483076572418213e-01 -4.590409398078918457e-01 1.007699519395828247e-01
-2.584581077098846436e-01 -9.498335421085357666e-02 -1.347193121910095215e-01 -8.678045123815536499e-02 3.274931013584136963e-01 3.238434493541717529e-01 -2.057463973760604858e-01 -3.777934610843658447e-02 -1.258258372545242310e-01 1.537399590015411377e-01 -2.125425636768341064e-02 -2.583118677139282227e-01 1.728255003690719604e-01 -5.481351912021636963e-02 2.118375003337860107e-01 -2.293619513511657715e-01 -1.380583941936492920e-01 2.629103958606719971e-01 -2.401490509510040283e-01 1.592822372913360596e-01 4.023936390876770020e-02 -6.093502976000308990e-03 -1.509680747985839844e-01 -8.291728049516677856e-02 1.702253147959709167e-02 2.056646794080734253e-01 -6.693810224533081055e-02 4.053105786442756653e-02 1.426947563886642456e-01 -2.067481726408004761e-01 -1.143328994512557983e-01 2.795979082584381104e-01
2.092886250466108322e-03 -8.229368925094604492e-02 4.169281944632530212e-02 4.312421381473541260e-02 1.800958439707756042e-02 -7.759143412113189697e-02 1.000011414289474487e-01 2.296585440635681152e-01 1.340617835521697998e-01 3.927087411284446716e-02 -1.579918414354324341e-01 -3.006360828876495361e-01 -1.824708469212055206e-02 2.124748528003692627e-01 7.719277590513229370e-02 -1.477018445730209351e-01 -9.219842404127120972e-02 -4.700110107660293579e-02 8.293531136587262154e-04 -1.153976023197174072e-01 6.795708090066909790e-02 -1.395471394062042236e-01 -3.613404631614685059e-01 6.635410338640213013e-02 3.753864392638206482e-02 1.356392949819564819e-01 5.082439184188842773e-01 -9.406474977731704712e-02 2.504957318305969238e-01 -8.169472217559814453e-02 -2.329812347888946533e-01 3.444823026657104492e-01
2.314334511756896973e-01 -5.546760559082031250e-02 -2.109572291374206543e-01 3.329334780573844910e-02 -1.982497572898864746e-01 4.543934166431427002e-01 -2.103397399187088013e-01 3.061573207378387451e-01 7.525660842657089233e-02 6.424698978662490845e-02 6.033926829695701599e-02 -5.530922859907150269e-02 1.137369591742753983e-02 3.794112708419561386e-03 7.810458540916442871e-02 -3.515521809458732605e-02 2.045625820755958557e-02 6.421191990375518799e-02 -1.254087090492248535e-01 7.481016963720321655e-02 1.913193315267562866e-01 2.095189988613128662e-01 -3.213226795196533203e-01 -5.146273225545883179e-02 3.898071590811014175e-03 1.777995936572551727e-02 5.279735662043094635e-03 -5.386693403124809265e-02 -2.464682906866073608e-01 -4.635836556553840637e-02 -4.201623201370239258e-01 1.872739195823669434e-01
-1.205621808767318726e-01 -1.802653889171779156e-03 -1.579084992408752441e-01 -2.448589205741882324e-01 3.433306934311985970e-03 1.299074441194534302e-01 -2.185240834951400757e-01 -2.172045260667800903e-01 -1.202653795480728149e-01 2.580725252628326416e-01 2.380972355604171753e-02 -4.379473924636840820e-01 -4.764493927359580994e-02 -8.537000417709350586e-02 1.091024652123451233e-01 -2.341367453336715698e-01 -1.920296698808670044e-01 2.305379956960678101e-01 8.611153811216354370e-02 1.259224265813827515e-01 -6.766157597303390503e-02 5.755748972296714783e-02 9.581339545547962189e-03 1.483398973941802979e-01 2.611798346042633057e-01 1.911083012819290161e-01 1.230409592390060425e-01 7.635542750358581543e-02 2.194909304380416870e-01 1.248990837484598160e-02 -2.760069370269775391e-01 2.134010642766952515e-01
-1.549347490072250366e-01 -2.219851762056350708e-01 1.820582598447799683e-01 -5.169244855642318726e-02 -2.370797395706176758e-01 2.422140166163444519e-02 5.281293019652366638e-02 -7.384289801120758057e-02 -2.507016621530056000e-02 3.652149140834808350e-01 -9.187340736389160156e-02 -8.498532325029373169e-02 2.175559103488922119e-01 2.429574541747570038e-02 2.876768819987773895e-03 -1.415868699550628662e-01 -3.996335715055465698e-02 3.620933741331100464e-02 -3.545361757278442383e-02 1.148620024323463440e-01 3.719962760806083679e-02 -1.504436880350112915e-01 -1.634978801012039185e-01 2.062588036060333252e-01 2.112883180379867554e-01 1.162925064563751221e-01 1.225725486874580383e-01 -1.052194982767105103e-01 9.430735558271408081e-02 -2.517125308513641357e-01 -5.640847682952880859e-01 1.511923074722290039e-01
1.056664809584617615e-02 9.994136542081832886e-02 8.734734356403350830e-02 8.925724774599075317e-02 -7.219841331243515015e-02 3.043354451656341553e-01 -2.264827489852905273e-01 2.056602835655212402e-01 6.829777359962463379e-02 -1.438151001930236816e-01 -2.039553597569465637e-02 -9.951822459697723389e-02 -3.701474368572235107e-01 -1.539022028446197510e-01 2.180625498294830322e-01 -2.450417727231979370e-01 -5.654329434037208557e-02 1.392509788274765015e-01 5.560393258929252625e-02 8.407987654209136963e-02 1.509706825017929077e-01 5.695378780364990234e-02 1.340609192848205566e-01 2.300803959369659424e-01 2.601128630340099335e-02 -4.870960488915443420e-02 2.262140959501266479e-01 1.544749885797500610e-01 2.838812768459320068e-01 -1.152079403400421143e-01 -4.025027453899383545e-01 1.235817447304725647e-01
-3.800025582313537598e-02 1.145392935723066330e-02 7.553439587354660034e-03 -1.579657793045043945e-01 2.231114655733108521e-01 2.262545228004455566e-01 -1.102225407958030701e-01 8.198516815900802612e-02 -8.994879573583602905e-02 1.197108775377273560e-01 1.202113926410675049e-01 -4.098701179027557373e-01 1.268012523651123047e-01 -6.507637351751327515e-02 7.565414905548095703e-02 -5.856765434145927429e-02 -1.718799918889999390e-01 4.266311824321746826e-01 -2.474813163280487061e-02 -2.010570652782917023e-02 -1.719708889722824097e-01 1.954363733530044556e-01 -2.073961347341537476e-01 1.288868635892868042e-01 -1.065926998853683472e-01 1.319212615489959717e-01 2.059734016656875610e-01 9.072320163249969482e-02 3.198840618133544922e-01 -2.501691877841949463e-01 -1.274577677249908447e-01 1.367342025041580200e-01
-2.039714902639389038e-01 -1.800286956131458282e-02 -9.472142159938812256e-02 1.096301153302192688e-01 -5.495234727859497070e-01 2.028611749410629272e-01 -2.075653225183486938e-01 -4.559774324297904968e-02 -1.269348058849573135e-02 7.862442731857299805e-02 -1.635500341653823853e-01 -3.620208501815795898e-01 6.083761528134346008e-02 -1.510582864284515381e-01 -9.246886521577835083e-02 2.265223860740661621e-02 1.589169353246688843e-02 -3.501771390438079834e-02 -1.683683693408966064e-01 2.677722871303558350e-01 1.152196973562240601e-01 1.135580707341432571e-02 -1.621001660823822021e-01 7.611394673585891724e-02 -1.080465782433748245e-02 3.150646388530731201e-02 2.007075399160385132e-01 3.249374451115727425e-03 1.073182001709938049e-01 -9.177087992429733276e-02 -3.125864267349243164e-01 2.073630243539810181e-01
5.316036753356456757e-03 -2.262854725122451782e-01 -1.292790472507476807e-01 -1.259070932865142822e-01 -3.634449094533920288e-02 2.225661464035511017e-02 -6.845131516456604004e-02 -2.214685231447219849e-01 -3.182781487703323364e-02 2.391487360000610352e-01 -2.000722736120223999e-01 -1.646331548690795898e-01 3.773446679115295410e-01 -2.182395756244659424e-02 -1.000100821256637573e-01 -2.640213370323181152e-01 2.676663398742675781e-01 2.272397130727767944e-01 -1.685999333858489990e-01 2.051650285720825195e-01 -7.872632890939712524e-02 1.914549022912979126e-01 -3.714392483234405518e-01 -3.638451918959617615e-02 1.213079877197742462e-02 -1.434990614652633667e-01 1.555848717689514160e-01 6.210615113377571106e-02 1.719844490289688110e-01 -2.636616863310337067e-02 -2.400045692920684814e-01 1.065643411129713058e-02
2.067761123180389404e-01 7.296794652938842773e-02 -2.812426388263702393e-01 -1.390520948916673660e-02 -9.475461393594741821e-02 2.153768837451934814e-01 -1.106155961751937866e-01 2.155635803937911987e-01 3.269552811980247498e-02 -1.706346720457077026e-01 1.226871535181999207e-01 -5.117571353912353516e-02 -1.020571365952491760e-01 -1.426967382431030273e-01 -7.004606723785400391e-02 2.816518070176243782e-03 -9.019701182842254639e-02 -4.582476988434791565e-02 -2.601133882999420166e-01 5.995419248938560486e-02 3.802202939987182617e-01 3.431293666362762451e-01 -3.196730613708496094e-01 5.588632822036743164e-02 -4.034060612320899963e-02 -9.626260399818420410e-02 1.364923547953367233e-02 -9.472257643938064575e-02 2.304772138595581055e-01 -1.097092591226100922e-02 -3.896326720714569092e-01 -2.821616269648075104e-02
-2.723557651042938232e-01 1.504551321268081665e-01 4.219122603535652161e-02 2.564594447612762451e-01 -1.657330803573131561e-02 -7.236020267009735107e-02 -1.351944506168365479e-01 1.659726053476333618e-01 -9.337005764245986938e-02 2.927397489547729492e-01 -1.401128917932510376e-01 -2.474603354930877686e-01 1.217989027500152588e-01 -1.180671453475952148e-01 1.344520151615142822e-01 -1.582299172878265381e-01 -1.617304980754852295e-02 7.881764322519302368e-02 -2.803689241409301758e-01 -7.206577062606811523e-02 -1.501072496175765991e-01 1.242948323488235474e-01 -7.652929425239562988e-02 4.968303069472312927e-02 1.957955807447433472e-01 -3.711460530757904053e-01 5.725184455513954163e-02 -1.693281680345535278e-01 1.842703521251678467e-01 -1.596826761960983276e-01 -3.402980268001556396e-01 1.313576698303222656e-01
-5.785239860415458679e-02 -1.187205389142036438e-01 7.635136693716049194e-02 -1.788849085569381714e-01 -3.601307868957519531e-01 1.772015988826751709e-01 -2.462975829839706421e-01 -1.804836541414260864e-01 8.203210681676864624e-02 3.547334074974060059e-01 1.128730177879333496e-01 -1.057342812418937683e-01 1.673077046871185303e-01 -6.245823577046394348e-02 -8.517907932400703430e-03 -2.474626004695892334e-01 7.850220799446105957e-02 1.100905314087867737e-01 1.034139841794967651e-02 -1.193379461765289307e-01 -1.558767557144165039e-01 1.041445601731538773e-02 -1.859227120876312256e-01 -2.581395907327532768e-03 3.362711146473884583e-02 5.429244413971900940e-02 1.918151229619979858e-01 -1.014840900897979736e-01 -6.820062547922134399e-02 -2.011820822954177856e-01 -3.551041185855865479e-01 3.559544980525970459e-01
-3.651057556271553040e-02 -1.362245529890060425e-01 -1.063425913453102112e-01 1.327186226844787598e-01 2.010091952979564667e-02 2.708682417869567871e-01 6.363146007061004639e-03 -1.806642562150955200e-01 -1.439986974000930786e-01 3.242509663105010986e-01 -2.644608169794082642e-02 -1.012622714042663574e-01 1.915646195411682129e-01 -4.189536347985267639e-02 2.317321896553039551e-01 -3.547964394092559814e-01 -2.494542449712753296e-01 -4.917255043983459473e-02 3.877926617860794067e-02 1.401404589414596558e-01 1.561998426914215088e-01 1.682940125465393066e-02 -2.829779386520385742e-01 7.664564996957778931e-02 7.129939645528793335e-02 -1.945588141679763794e-01 1.145594269037246704e-01 4.594356566667556763e-02 3.598703444004058838e-01 1.063104048371315002e-01 -2.995931804180145264e-01 6.867136061191558838e-02
-2.021426260471343994e-01 -2.049957364797592163e-01 1.712878793478012085e-01 3.530285321176052094e-03 -1.095867455005645752e-01 1.081208139657974243e-02 -2.721551656723022461e-01 -1.096626967191696167e-01 -1.565905362367630005e-01 -4.536187648773193359e-02 -4.130938947200775146e-01 -3.285858333110809326e-01 -9.813460707664489746e-02 -3.749522939324378967e-02 2.388375997543334961e-01 -1.267759352922439575e-01 -3.320313245058059692e-02 8.679703623056411743e-02 3.778654336929321289e-02 2.347570210695266724e-01 1.855256408452987671e-01 -1.098121330142021179e-01 -1.967293024063110352e-01 1.645102910697460175e-02 1.120220720767974854e-01 -1.770156025886535645e-01 3.855075240135192871e-01 -3.902601450681686401e-02 1.940969824790954590e-01 -5.731999874114990234e-02 -1.201697960495948792e-01 1.218118518590927124e-02
1.362745761871337891e-01 -2.824316360056400299e-02 -5.944180861115455627e-02 5.040990561246871948e-02 1.104445308446884155e-01 1.643060743808746338e-01 -1.903106123208999634e-01 1.400953233242034912e-01 1.296883672475814819e-01 1.495679169893264771e-01 1.591836214065551758e-01 1.789408624172210693e-01 1.170250549912452698e-01 -9.937422722578048706e-02 8.001273870468139648e-02 -1.135216876864433289e-01 1.310119032859802246e-01 3.283300399780273438e-01 2.235537916421890259e-01 -7.730315625667572021e-02 7.073128223419189453e-02 5.404262989759445190e-02 -2.201283723115921021e-02 1.208844482898712158e-01 9.644879400730133057e-02 -7.466003298759460449e-02 5.135496854782104492e-01 -2.461547851562500000e-01 2.552374303340911865e-01 -1.981022804975509644e-01 -2.461795359849929810e-01 1.788148880004882812e-01
4.666328430175781250e-02 -2.936524152755737305e-01 1.979271024465560913e-01 -5.537950247526168823e-02 5.059100687503814697e-02 3.538589477539062500e-01 -3.797695040702819824e-01 2.942982614040374756e-01 -9.575228393077850342e-02 1.756275296211242676e-01 -1.343760453164577484e-02 -8.161609619855880737e-02 -1.248361915349960327e-02 -2.517924308776855469e-01 2.502565681934356689e-01 -2.994828820228576660e-01 7.142510265111923218e-02 -3.702292591333389282e-02 -8.859468251466751099e-02 6.019997596740722656e-02 1.317870765924453735e-01 1.639292202889919281e-02 -1.474936306476593018e-01 -3.617310523986816406e-02 7.496523857116699219e-02 -1.093222424387931824e-01 2.126088142395019531e-01 -1.797250062227249146e-01 -4.657811671495437622e-02 7.024236768484115601e-02 -2.446905374526977539e-01 -1.652622371912002563e-01
-1.004510894417762756e-01 -2.144451886415481567e-01 6.333079189062118530e-02 -1.715645045042037964e-01 -6.776282191276550293e-02 1.928976476192474365e-01 7.669312506914138794e-02 7.735564559698104858e-02 3.255698978900909424e-01 2.013252079486846924e-01 -5.199490115046501160e-02 -1.418382674455642700e-01 -1.165161281824111938e-01 -4.893557354807853699e-02 2.296834951266646385e-03 -2.558535337448120117e-01 2.819219045341014862e-02 3.418434411287307739e-02 1.224103346467018127e-01 -9.993796050548553467e-02 -2.275718748569488525e-02 -4.186681658029556274e-02 3.346621245145797729e-02 1.846648752689361572e-01 -2.546935379505157471e-01 2.127360105514526367e-01 2.515095770359039307e-01 4.782349243760108948e-02 2.805065512657165527e-01 -2.385331094264984131e-01 -4.704236090183258057e-01 -9.511823952198028564e-02
1.623276472091674805e-01 -1.150950193405151367e-01 -3.775616362690925598e-02 7.403591275215148926e-02 3.766732290387153625e-03 2.284048497676849365e-01 -1.293035447597503662e-01 2.264816015958786011e-01 3.490009307861328125e-01 3.134090006351470947e-01 -3.047314882278442383e-01 -2.816529870033264160e-01 -6.768932938575744629e-02 -1.348922844044864178e-03 -1.084569916129112244e-01 -2.346259914338588715e-02 -1.654300689697265625e-01 2.052940577268600464e-01 -1.667382270097732544e-01 8.640815503895282745e-03 1.116619780659675598e-01 -1.620979756116867065e-01 -1.319849044084548950e-01 -6.149176508188247681e-03 -1.209399700164794922e-01 -1.873233020305633545e-01 2.164060920476913452e-01 6.646741647273302078e-03 -1.435291022062301636e-01 -7.724277675151824951e-03 -3.907679915428161621e-01 -2.535560913383960724e-02
4.262208193540573120e-02 -2.046756446361541748e-01 -2.746487036347389221e-02 5.672551691532135010e-02 -1.512012481689453125e-01 1.748996824026107788e-01 -1.012643203139305115e-01 7.980986684560775757e-02 -5.879592895507812500e-02 6.238391250371932983e-02 1.898184791207313538e-02 -2.014406174421310425e-01 8.661836385726928711e-03 1.343486011028289795e-01 -1.026707515120506287e-01 -9.595146030187606812e-02 -2.196845859289169312e-01 -2.687957696616649628e-02 -2.645631730556488037e-01 5.182396769523620605e-01 1.000983491539955139e-01 -4.112366586923599243e-02 -1.971926987171173096e-01 1.407284848392009735e-02 1.808831840753555298e-01 -2.476298660039901733e-01 -5.174989625811576843e-02 -3.499852418899536133e-01 -9.652094542980194092e-02 -1.217220127582550049e-01 -3.085362613201141357e-01 1.385841369628906250e-01
5.332039669156074524e-02 1.266345828771591187e-01 1.065736114978790283e-01 6.965019740164279938e-03 9.946687519550323486e-02 2.754522264003753662e-01 -2.503993511199951172e-01 3.552334308624267578e-01 2.481335997581481934e-01 4.104923829436302185e-02 -1.023500971496105194e-02 -2.115715891122817993e-01 7.947181165218353271e-02 -9.889322519302368164e-02 7.573867589235305786e-02 2.654815278947353363e-02 1.806576102972030640e-01 6.427130661904811859e-03 -1.135807186365127563e-01 1.365974098443984985e-01 8.299403637647628784e-02 5.118806958198547363e-01 -1.398821026086807251e-01 1.159408614039421082e-01 3.549494966864585876e-02 1.858815923333168030e-02 1.600009948015213013e-01 -2.927745580673217773e-01 2.586416006088256836e-01 -1.332923471927642822e-01 -1.163928303867578506e-02 2.278587780892848969e-02
-2.568943500518798828e-01 -1.421660035848617554e-01 -1.843914687633514404e-01 9.574837982654571533e-02 -1.930291801691055298e-01 2.574851810932159424e-01 -2.023545354604721069e-01 2.456931918859481812e-01 -1.706548593938350677e-02 1.820496618747711182e-01 -7.938868552446365356e-02 -1.829187422990798950e-01 -7.272918522357940674e-02 1.850169748067855835e-01 -1.452029645442962646e-01 -5.662919487804174423e-03 -1.610004305839538574e-01 1.235912218689918518e-01 -2.732459604740142822e-01 2.915204167366027832e-01 1.599989384412765503e-01 -4.660051688551902771e-02 8.366307616233825684e-02 -1.338107138872146606e-01 -1.760524511337280273e-01 -1.137590259313583374e-01 1.888430714607238770e-01 -1.204248368740081787e-01 5.033407732844352722e-02 -3.463555276393890381e-01 -2.112337499856948853e-01 1.311044991016387939e-01
-1.659702807664871216e-01 5.921123083680868149e-03 -4.471143707633018494e-02 -1.133569478988647461e-01 -1.173659339547157288e-01 2.265425026416778564e-01 -7.983584702014923096e-02 6.362161040306091309e-02 2.166357487440109253e-01 3.025986254215240479e-01 -1.313332170248031616e-01 -2.322270721197128296e-01 -1.107643917202949524e-01 2.294635325670242310e-01 -4.265043511986732483e-02 -3.213435411453247070e-02 -5.401550978422164917e-02 1.392055600881576538e-01 -1.740972697734832764e-01 2.176032513380050659e-01 2.234564870595932007e-01 -2.242027372121810913e-01 -1.241225078701972961e-01 2.782696858048439026e-02 -3.286862373352050781e-01 -2.260550260543823242e-01 3.038752675056457520e-01 -2.216634526848793030e-02 1.003466695547103882e-01 1.375216543674468994e-01 -2.885704934597015381e-01 -1.550629585981369019e-01
-6.977024674415588379e-02 -3.591767325997352600e-02 1.179015487432479858e-01 -7.895411923527717590e-03 -3.890148364007472992e-03 4.540338218212127686e-01 -2.745325565338134766e-01 1.847552657127380371e-01 1.538237780332565308e-01 -3.952398523688316345e-02 -1.573491655290126801e-02 -8.381723612546920776e-02 2.045071423053741455e-01 2.154370546340942383e-01 -2.073825150728225708e-01 1.671670377254486084e-02 7.702128961682319641e-03 1.498764380812644958e-02 -8.797083050012588501e-02 5.480855330824851990e-02 7.304666191339492798e-02 1.971302777528762817e-01 1.804300956428050995e-02 3.789388835430145264e-01 2.705846130847930908e-01 1.160863414406776428e-01 6.372108310461044312e-02 -2.591316699981689453e-01 3.743296489119529724e-02 -1.027365624904632568e-01 -3.344902396202087402e-01 -1.389597803354263306e-01
-2.455479800701141357e-01 -2.618911862373352051e-02 1.393491774797439575e-01 1.313242465257644653e-01 1.482291519641876221e-01 7.625661790370941162e-02 -2.846268117427825928e-01 3.048228323459625244e-01 -1.195348426699638367e-01 1.672636601142585278e-03 1.987898200750350952e-01 -3.142454028129577637e-01 -3.784698620438575745e-02 -1.832738071680068970e-01 5.077894032001495361e-02 -3.051566518843173981e-02 -2.133742161095142365e-02 2.226365655660629272e-01 -8.979681297205388546e-04 -1.001772880554199219e-01 1.040567830204963684e-01 4.353683441877365112e-02 -3.144588768482208252e-01 -4.620350897312164307e-02 1.442726850509643555e-01 -9.093760699033737183e-02 2.979535162448883057e-01 -4.440911859273910522e-02 3.780513256788253784e-02 2.905043065547943115e-01 -3.318555653095245361e-01 1.412995755672454834e-01
-1.474194973707199097e-01 -2.464922666549682617e-01 1.323066353797912598e-01 -1.255679037421941757e-02 -2.912756204605102539e-01 -6.123821809887886047e-02 3.159536514431238174e-03 -7.230366021394729614e-02 1.768573001027107239e-02 3.747500777244567871e-01 -1.199798583984375000e-01 -8.530184626579284668e-02 1.673021465539932251e-01 -2.861017920076847076e-02 6.736854463815689087e-02 -5.728783085942268372e-02 -5.513553321361541748e-02 4.178260639309883118e-02 -1.943937875330448151e-02 2.242507971823215485e-02 1.966483741998672485e-01 -1.306003779172897339e-01 -3.392010629177093506e-01 2.805103361606597900e-01 2.312939167022705078e-01 1.354524195194244385e-01 9.529797732830047607e-02 -8.437672257423400879e-02 9.841996431350708008e-02 -1.642130762338638306e-01 -4.629835188388824463e-01 1.130376309156417847e-01
-1.104522868990898132e-01 -1.550471037626266479e-01 8.715785294771194458e-02 -8.303544484078884125e-03 -3.090371191501617432e-01 1.439893394708633423e-01 -1.051019206643104553e-01 -1.710211485624313354e-02 -2.076526731252670288e-01 4.299256801605224609e-01 2.771346457302570343e-02 -7.474551349878311157e-02 1.029284596443176270e-01 -2.084919512271881104e-01 7.954610139131546021e-02 -4.396261870861053467e-01 -8.509601652622222900e-02 1.205997169017791748e-01 1.837670058012008667e-02 -2.378044277429580688e-01 3.527439758181571960e-02 1.415417343378067017e-01 -6.550585478544235229e-02 1.596867889165878296e-01 5.545563250780105591e-02 4.256338626146316528e-02 1.930659450590610504e-02 -1.278392225503921509e-01 1.619968265295028687e-01 -8.783110976219177246e-02 -3.929080069065093994e-01 2.944050729274749756e-02
-2.489859703928232193e-03 3.093585371971130371e-02 1.581099256873130798e-02 -1.149044036865234375e-01 -1.726597398519515991e-01 -2.186325378715991974e-02 -7.303937524557113647e-02 8.490020409226417542e-03 -1.279273331165313721e-01 3.882095217704772949e-01 -2.846286632120609283e-03 6.829188670963048935e-03 -5.262476950883865356e-02 -9.828085452318191528e-02 -4.760754480957984924e-02 -3.203088045120239258e-01 2.491422295570373535e-01 1.506010293960571289e-01 7.687208056449890137e-02 -2.391175031661987305e-01 2.181886732578277588e-01 8.356411010026931763e-02 -2.821499407291412354e-01 1.830760091543197632e-01 7.342547923326492310e-02 -5.799396708607673645e-02 2.119275927543640137e-01 1.519372314214706421e-02 1.114423647522926331e-01 -3.034228086471557617e-02 -5.187734961509704590e-01 1.164033114910125732e-01
-2.903187572956085205e-01 -9.126529097557067871e-02 9.425529092550277710e-02 7.410579919815063477e-02 5.927731096744537354e-02 1.609217226505279541e-01 -3.941083252429962158e-01 7.096011936664581299e-02 2.577922046184539795e-01 1.283699274063110352e-01 2.397827431559562683e-02 -3.533596172928810120e-02 1.182296276092529297e-01 6.233330070972442627e-02 -4.094305261969566345e-02 1.791474781930446625e-02 -3.286945223808288574e-01 6.672393530607223511e-02 -1.633274555206298828e-01 4.658919572830200195e-02 -1.962927728891372681e-02 2.613995373249053955e-01 7.839523022994399071e-04 4.190074801445007324e-01 2.873149700462818146e-02 -1.424185186624526978e-02 3.515191376209259033e-01 -2.710394561290740967e-01 -1.977304928004741669e-02 1.709115505218505859e-02 -1.079657524824142456e-01 5.104661360383033752e-02
-1.410572528839111328e-01 4.021168500185012817e-02 7.595738768577575684e-02 -2.360208630561828613e-01 -2.183679640293121338e-01 2.168463766574859619e-01 -3.857674002647399902e-01 2.236734032630920410e-01 6.990043818950653076e-02 -4.987684264779090881e-02 -6.934285908937454224e-02 4.025334119796752930e-02 -1.004154905676841736e-01 1.374526172876358032e-01 -2.470765560865402222e-01 -2.781680226325988770e-01 -1.288286149501800537e-01 2.050698734819889069e-02 -7.881784811615943909e-03 1.230124682188034058e-01 -4.324678331613540649e-02 1.058608591556549072e-01 -3.081735037267208099e-02 3.103589117527008057e-01 5.257503315806388855e-02 1.424274742603302002e-01 6.186449155211448669e-02 -2.781902439892292023e-03 3.837711811065673828e-01 -1.731648594141006470e-01 -3.089061677455902100e-01 1.092497538775205612e-02
2.400634288787841797e-01 5.005354061722755432e-02 -1.000589970499277115e-02 1.387468427419662476e-01 1.039365008473396301e-01 1.091608479619026184e-01 2.714538201689720154e-02 1.993332654237747192e-01 7.343783229589462280e-02 -9.658958762884140015e-02 1.166531965136528015e-01 -1.033913251012563705e-02 1.749392002820968628e-01 -5.913426727056503296e-02 -4.748591408133506775e-02 -5.689697712659835815e-02 -1.654798835515975952e-01 1.375686228275299072e-01 -2.254304736852645874e-01 1.548404395580291748e-01 9.005687385797500610e-02 1.701745986938476562e-01 -3.685776293277740479e-01 2.114738821983337402e-01 2.864410281181335449e-01 6.866057962179183960e-02 2.150402367115020752e-01 9.175254404544830322e-02 8.020348101854324341e-02 -1.791675239801406860e-01 -4.994037449359893799e-01 -1.455637663602828979e-01
8.648522198200225830e-02 -1.936811804771423340e-01 -1.337033063173294067e-01 -3.407867625355720520e-02 -1.962964795529842377e-02 1.713720411062240601e-01 -7.169412821531295776e-02 -1.080739796161651611e-01 -9.255841374397277832e-02 4.153916835784912109e-01 -1.688300222158432007e-01 -1.387269794940948486e-01 1.578065603971481323e-01 -2.181895971298217773e-01 2.167661339044570923e-01 2.371858991682529449e-02 5.745821818709373474e-02 -5.473107472062110901e-02 5.029369518160820007e-02 1.286274343729019165e-01 3.843654096126556396e-01 6.185563281178474426e-02 -7.229291647672653198e-02 2.052458077669143677e-01 -1.801112666726112366e-02 -3.479031324386596680e-01 5.754869058728218079e-02 -1.680772304534912109e-01 2.249465137720108032e-01 -8.524594455957412720e-02 -2.634460330009460449e-01 1.897091269493103027e-01
-3.613724932074546814e-02 9.611185640096664429e-02 3.408524990081787109e-01 1.878304928541183472e-01 -8.308705687522888184e-02 1.654297560453414917e-01 -3.920298814773559570e-01 2.079733163118362427e-01 3.470361828804016113e-01 1.400862336158752441e-01 -8.101254701614379883e-02 1.742990687489509583e-02 5.759749189019203186e-02 -1.760715246200561523e-01 1.251878589391708374e-01 -9.211871027946472168e-02 -1.708935797214508057e-01 4.704014956951141357e-02 -8.133763819932937622e-02 1.390667706727981567e-01 -1.340829730033874512e-01 1.986640244722366333e-01 4.522655159235000610e-02 3.185264170169830322e-01 3.596784919500350952e-02 1.356574445962905884e-01 2.609888613224029541e-01 -1.354185938835144043e-01 9.919975697994232178e-02 -4.228125885128974915e-02 -2.543023526668548584e-01 -2.475181594491004944e-02
1.596494317054748535e-01 2.232900708913803101e-01 -6.656712293624877930e-02 -3.228098154067993164e-02 1.193971335887908936e-01 3.813423216342926025e-01 -7.750180363655090332e-02 5.499669909477233887e-02 3.068070709705352783e-01 6.344541907310485840e-02 1.368486285209655762e-01 -1.039294078946113586e-01 2.490233927965164185e-01 -1.645306050777435303e-01 -1.786255687475204468e-01 -1.841972395777702332e-02 2.088436186313629150e-01 2.713884972035884857e-02 -3.145687580108642578e-01 8.931382000446319580e-02 8.767552673816680908e-02 2.104465365409851074e-01 -3.229427635669708252e-01 5.863367114216089249e-03 5.628295242786407471e-02 1.021738126873970032e-01 -3.292225673794746399e-02 -1.066608875989913940e-01 3.007529117166996002e-02 -1.380805373191833496e-01 -3.496671020984649658e-01 -1.599007099866867065e-01
-1.006973832845687866e-01 -2.756392657756805420e-01 -1.885969191789627075e-01 -1.552499532699584961e-01 -3.830190375447273254e-02 5.850567296147346497e-02 -9.988163411617279053e-02 -2.331451475620269775e-01 -1.234980598092079163e-01 1.549967676401138306e-01 -1.671455800533294678e-01 -2.673155069351196289e-01 3.164609968662261963e-01 -1.807933300733566284e-01 -1.482138335704803467e-01 -2.218473851680755615e-01 2.072067260742187500e-01 1.233959645032882690e-01 -1.499956399202346802e-01 1.462844908237457275e-01 3.802754357457160950e-02 6.067465990781784058e-02 -2.688024342060089111e-01 1.225693225860595703e-01 2.911290503107011318e-04 -2.093399316072463989e-01 2.526733875274658203e-01 -1.513317506760358810e-02 1.501142680644989014e-01 1.271917484700679779e-03 -3.040950298309326172e-01 1.578929722309112549e-01
-1.780586503446102142e-02 2.256829440593719482e-01 5.626087635755538940e-02 -1.852267831563949585e-01 -5.580760911107063293e-02 -2.830066345632076263e-02 7.881052792072296143e-02 7.964839041233062744e-02 -5.733242258429527283e-02 -3.774848533794283867e-03 -5.747420713305473328e-02 4.087052866816520691e-02 1.006276160478591919e-01 -1.918560266494750977e-01 2.494627535343170166e-01 -9.438074380159378052e-02 -1.618043929338455200e-01 2.708619832992553711e-01 -3.744212090969085693e-01 -2.179370075464248657e-02 -3.808315470814704895e-02 8.862895518541336060e-02 -1.540586799383163452e-01 -9.737389534711837769e-02 1.324229389429092407e-01 -1.892083436250686646e-01 4.622307419776916504e-01 -2.757496237754821777e-01 6.656688451766967773e-02 -2.896048426628112793e-01 -2.220754921436309814e-01 -7.121739536523818970e-02
-2.136317491531372070e-01 -1.257103215903043747e-02 -1.485751867294311523e-01 2.164125144481658936e-01 -3.452842682600021362e-02 -2.643353343009948730e-01 -2.800318896770477295e-01 2.269632071256637573e-01 1.670657247304916382e-01 2.501209378242492676e-01 1.976135000586509705e-02 4.680112376809120178e-02 1.444988846778869629e-01 6.388033181428909302e-02 2.221300452947616577e-01 -2.256961613893508911e-01 1.751972734928131104e-01 1.235886011272668839e-02 -1.280786693096160889e-01 7.252699136734008789e-02 9.894675575196743011e-03 1.517242342233657837e-01 -3.120244443416595459e-01 -1.540455594658851624e-02 -6.425167620182037354e-02 -7.282508164644241333e-02 2.321197390556335449e-01 -1.046321392059326172e-01 -1.986958980560302734e-01 -6.843418627977371216e-02 -3.670769333839416504e-01 1.990272402763366699e-01
8.073116093873977661e-02 1.236353255808353424e-02 8.094081282615661621e-02 -8.982481434941291809e-03 -5.192581936717033386e-02 2.145154774188995361e-01 -2.596478462219238281e-01 3.625327944755554199e-01 1.315707713365554810e-01 1.592012345790863037e-01 -1.926359683275222778e-01 -2.670235037803649902e-01 4.420428350567817688e-02 -1.487176418304443359e-01 5.988521873950958252e-02 -2.363449661061167717e-03 1.766209155321121216e-01 4.069472849369049072e-02 1.275981590151786804e-02 1.883676499128341675e-01 -2.699289470911026001e-02 4.671041667461395264e-01 -1.127697303891181946e-01 -2.136639319360256195e-03 1.679949313402175903e-01 -1.435009092092514038e-01 2.042867988348007202e-01 -2.317550480365753174e-01 6.736661493778228760e-02 -9.436589479446411133e-02 -2.417828738689422607e-01 -2.100360840559005737e-01
-4.868297278881072998e-02 -1.248097047209739685e-01 2.640064358711242676e-01 1.877056062221527100e-01 9.719648212194442749e-02 3.149867951869964600e-01 -7.770710438489913940e-02 -4.204785916954278946e-03 4.068387150764465332e-01 1.759874522686004639e-01 -1.645182222127914429e-01 -1.715953052043914795e-01 -4.316014796495437622e-02 -5.732773803174495697e-03 5.697553977370262146e-02 -2.759953439235687256e-01 1.207287535071372986e-01 -1.223193630576133728e-01 6.847636401653289795e-02 3.028178811073303223e-01 1.337977647781372070e-01 7.653237134218215942e-02 -1.485057622194290161e-01 1.000413112342357635e-02 -3.004891276359558105e-01 -1.653074026107788086e-01 1.762145012617111206e-01 -1.802003383636474609e-02 -6.046227738261222839e-02 -6.122674420475959778e-02 -2.515591681003570557e-01 1.912140995264053345e-01
-2.032110989093780518e-01 3.413020074367523193e-02 2.716488949954509735e-02 -1.063488498330116272e-01 3.377701938152313232e-01 1.493252664804458618e-01 -1.938307136297225952e-01 9.287414699792861938e-02 1.095661222934722900e-01 2.699422463774681091e-02 -2.061549015343189240e-02 -3.962696790695190430e-01 1.616476774215698242e-01 -2.231310904026031494e-01 3.666627407073974609e-01 -1.736330389976501465e-01 -1.653849035501480103e-01 1.163271591067314148e-01 -8.910398930311203003e-03 1.411574184894561768e-01 -4.175692424178123474e-02 2.090826332569122314e-01 -2.193408012390136719e-01 -2.048542350530624390e-02 -5.210717767477035522e-02 1.609582006931304932e-01 -8.499320596456527710e-02 1.491184998303651810e-02 2.135704904794692993e-01 -1.496956944465637207e-01 -2.386669665575027466e-01 1.904839575290679932e-01
-1.819327175617218018e-01 -1.668343394994735718e-01 1.926674135029315948e-02 2.147923558950424194e-01 3.824066836386919022e-03 5.671406164765357971e-02 -2.617523670196533203e-01 2.247697412967681885e-01 2.043859213590621948e-01 2.410951405763626099e-01 2.761302143335342407e-02 -4.915910586714744568e-02 1.026753708720207214e-01 1.169466674327850342e-01 2.797497808933258057e-01 1.069902256131172180e-01 3.313366472721099854e-01 1.499782651662826538e-01 -2.259892672300338745e-01 1.114384159445762634e-01 9.868837147951126099e-02 1.589251309633255005e-01 -2.400399893522262573e-01 3.635530918836593628e-02 1.083582714200019836e-01 -1.926684230566024780e-01 1.448240280151367188e-01 -1.936309635639190674e-01 -1.245486438274383545e-01 -1.277166455984115601e-01 -3.198163807392120361e-01 1.488186568021774292e-01
-2.010910809040069580e-01 -1.084977760910987854e-01 -2.294149398803710938e-01 2.072885781526565552e-01 3.078424138948321342e-03 6.881544739007949829e-02 -1.378463506698608398e-01 2.141592703992500901e-04 4.069297313690185547e-01 3.207222744822502136e-02 1.201083660125732422e-01 1.122945323586463928e-01 1.018846482038497925e-01 2.285530976951122284e-02 -1.044680364429950714e-03 -1.664677709341049194e-01 7.274847477674484253e-02 6.399960815906524658e-02 -6.132857874035835266e-02 -1.132679581642150879e-01 8.452484011650085449e-02 7.341832667589187622e-02 -4.508884251117706299e-01 1.135581955313682556e-01 2.595180869102478027e-01 -2.844658307731151581e-02 3.201780840754508972e-02 6.343048065900802612e-02 3.883940577507019043e-01 5.711575224995613098e-02 -3.348095715045928955e-01 4.522824287414550781e-02
-1.886882781982421875e-01 -2.082764357328414917e-02 1.354195475578308105e-01 -1.236016079783439636e-01 -2.277953773736953735e-01 1.155819892883300781e-01 -2.236122190952301025e-01 6.609896570444107056e-02 1.777949482202529907e-01 2.679196000099182129e-01 1.278207451105117798e-01 1.363957524299621582e-01 -9.848059713840484619e-02 4.809816926717758179e-02 7.020933181047439575e-02 8.409820497035980225e-02 5.645851045846939087e-02 3.579224944114685059e-01 1.628336608409881592e-01 -1.357123702764511108e-01 3.630566969513893127e-02 7.201461493968963623e-02 -2.150991261005401611e-01 9.098690748214721680e-02 2.045719511806964874e-02 -5.358693003654479980e-02 5.155714750289916992e-01 3.607692942023277283e-02 4.584372788667678833e-02 -5.147071927785873413e-02 -3.609980940818786621e-01 7.498614490032196045e-02
-1.396092921495437622e-01 -2.369783259928226471e-02 1.031801775097846985e-01 -9.848260134458541870e-02 -2.227128595113754272e-01 1.583207696676254272e-01 -6.078826263546943665e-02 5.616524443030357361e-02 1.806383430957794189e-01 6.836685538291931152e-02 -1.513151079416275024e-01 -1.468854248523712158e-01 -3.177623748779296875e-01 -1.743780523538589478e-01 3.543747588992118835e-02 -1.373275518417358398e-01 -7.987185567617416382e-02 1.580376774072647095e-01 5.270390957593917847e-02 -6.454572826623916626e-02 1.025182902812957764e-01 8.084291964769363403e-02 9.210625290870666504e-02 1.600499004125595093e-01 -1.547850370407104492e-01 1.262297481298446655e-01 2.961300611495971680e-01 5.193416029214859009e-02 4.063894152641296387e-01 -6.791790574789047241e-02 -5.049498677253723145e-01 1.867631636559963226e-02
-2.457170486450195312e-01 -7.485261559486389160e-02 -9.719816036522388458e-03 1.272846460342407227e-01 -9.433321654796600342e-02 2.408065348863601685e-01 -9.676287323236465454e-02 9.175433218479156494e-02 7.835563272237777710e-02 5.692480131983757019e-02 -2.488888353109359741e-01 -2.630535066127777100e-01 -1.486384421586990356e-01 8.275726437568664551e-02 -1.229962632060050964e-01 2.893995027989149094e-03 5.193617194890975952e-02 1.957271248102188110e-01 -1.050023883581161499e-01 7.829744368791580200e-03 1.925465911626815796e-01 -1.411361396312713623e-01 -3.641719464212656021e-03 -1.803747862577438354e-01 -2.189678698778152466e-01 -2.583748996257781982e-01 3.883243799209594727e-01 -6.973177194595336914e-02 1.980919763445854187e-02 -4.520674794912338257e-02 -4.504866898059844971e-01 -1.763015091419219971e-01
-1.263230293989181519e-01 -2.058393955230712891e-01 4.512635245919227600e-02 3.291945904493331909e-02 -3.133937343955039978e-02 9.211485087871551514e-02 -5.582708716392517090e-01 9.257327020168304443e-02 1.209060400724411011e-01 3.280079066753387451e-01 -4.837841913104057312e-02 -2.243083715438842773e-01 7.707406580448150635e-02 -2.254227399826049805e-01 1.563046127557754517e-01 -3.861820697784423828e-02 -1.063163504004478455e-01 -1.496518403291702271e-02 -2.587867677211761475e-01 -3.215589374303817749e-02 6.321416050195693970e-02 2.128271758556365967e-01 -2.608018815517425537e-01 7.057033479213714600e-02 1.588345617055892944e-01 4.389513656497001648e-02 -2.913695387542247772e-02 -1.277273148298263550e-01 1.707842224277555943e-03 1.393097937107086182e-01 -1.523895859718322754e-01 -2.500734031200408936e-01
2.721693635976407677e-05 -3.532585920765995979e-03 -1.421793103218078613e-01 7.716577034443616867e-03 -3.721393048763275146e-01 2.234316244721412659e-02 -6.125273648649454117e-03 4.003094881772994995e-02 3.174521028995513916e-01 2.591332793235778809e-01 1.674724966287612915e-01 -1.111862063407897949e-01 2.158234082162380219e-02 9.698680043220520020e-02 1.468363106250762939e-01 -2.253747582435607910e-01 1.616654358804225922e-02 2.641025781631469727e-01 -2.896302938461303711e-01 -4.237681999802589417e-02 -7.005545776337385178e-03 1.724748015403747559e-01 -9.833200275897979736e-02 1.491274982690811157e-01 3.265472352504730225e-01 1.129981800913810730e-01 3.097446858882904053e-01 8.565248921513557434e-03 1.834646761417388916e-01 -7.464250177145004272e-02 -5.618028715252876282e-02 2.707807123661041260e-01
-1.653783321380615234e-01 -3.159640729427337646e-01 1.145028248429298401e-01 1.044827103614807129e-01 4.322787746787071228e-03 2.552875280380249023e-01 4.376493394374847412e-02 -2.665445208549499512e-01 -7.627786695957183838e-02 -9.646055847406387329e-02 -1.312889754772186279e-01 -2.825502753257751465e-01 6.302684545516967773e-02 1.649050042033195496e-03 3.104368150234222412e-01 -2.941842079162597656e-01 2.208228409290313721e-02 7.962427288293838501e-02 -2.539035379886627197e-01 1.342540532350540161e-01 1.982119828462600708e-01 2.599493600428104401e-02 -1.735027432441711426e-01 -5.585617944598197937e-02 1.313379034399986267e-02 -6.562393903732299805e-02 4.333244562149047852e-01 -6.398603320121765137e-02 2.151886075735092163e-01 3.309537842869758606e-02 -5.815893784165382385e-02 -4.381497204303741455e-02
-3.787156939506530762e-01 -4.265579208731651306e-02 -3.056745231151580811e-01 -2.067662030458450317e-01 -1.814484894275665283e-01 1.470018029212951660e-01 -1.399860680103302002e-01 -2.325867861509323120e-01 6.100088357925415039e-02 1.515213847160339355e-01 5.519665777683258057e-02 -1.350140720605850220e-01 1.675166748464107513e-02 -9.684026986360549927e-02 -8.573307842016220093e-02 -8.939769864082336426e-02 -3.038094006478786469e-02 -4.907938838005065918e-02 -3.995456174015998840e-02 4.945282638072967529e-02 5.137358605861663818e-02 -4.553811252117156982e-02 -2.421644926071166992e-01 -5.112857371568679810e-02 -4.898597672581672668e-02 -2.083348669111728668e-02 2.515470683574676514e-01 -3.028939962387084961e-01 -6.551647931337356567e-02 -9.918740391731262207e-02 -3.367111682891845703e-01 3.983465731143951416e-01
-8.933636546134948730e-02 1.375219319015741348e-02 -3.167846202850341797e-01 1.188178583979606628e-01 -1.915982365608215332e-02 -5.543977394700050354e-02 -3.247354924678802490e-01 1.938494443893432617e-01 3.437999188899993896e-01 8.644931018352508545e-02 1.806772127747535706e-02 -1.169274076819419861e-01 1.042151898145675659e-01 7.518458366394042969e-02 2.296657711267471313e-01 -2.701459527015686035e-01 3.169372677803039551e-01 9.307756274938583374e-02 -8.310166746377944946e-02 2.179902745410799980e-03 -2.556730620563030243e-02 1.089679002761840820e-01 -1.702667921781539917e-01 -8.301950874738395214e-04 1.193834282457828522e-02 -1.110575348138809204e-01 1.351454108953475952e-01 -3.515164256095886230e-01 -9.137896820902824402e-03 1.463995277881622314e-01 -3.299573063850402832e-01 8.212388306856155396e-02
-4.942514598369598389e-01 7.937423884868621826e-02 -1.681160777807235718e-01 8.406993001699447632e-02 1.042901724576950073e-01 6.909511238336563110e-02 -3.144243359565734863e-01 2.071275711059570312e-01 -4.757347330451011658e-02 2.297941446304321289e-01 6.020452827215194702e-02 -1.498745828866958618e-01 -1.249844580888748169e-02 1.341464184224605560e-02 -8.930040895938873291e-02 -1.945893168449401855e-01 -1.389946788549423218e-01 7.525542378425598145e-02 -7.124830782413482666e-02 -1.079239472746849060e-01 -5.108115822076797485e-02 1.692024022340774536e-01 8.048527874052524567e-03 2.856064438819885254e-01 1.508726030588150024e-01 -1.910573989152908325e-01 7.106245309114456177e-02 -4.244513437151908875e-02 2.814379632472991943e-01 1.023446545004844666e-01 -3.063960075378417969e-01 1.583653241395950317e-01
-2.005948126316070557e-01 -1.611613482236862183e-01 -3.820690140128135681e-02 -1.159727498888969421e-01 2.541857957839965820e-01 1.318806409835815430e-01 -4.407515823841094971e-01 -5.103824287652969360e-02 1.219504773616790771e-01 3.185182511806488037e-01 6.308738887310028076e-02 -2.203131169080734253e-01 9.626647830009460449e-02 -2.304835915565490723e-01 1.460989713668823242e-01 -1.359524875879287720e-01 3.956244140863418579e-02 3.579199016094207764e-01 7.479555904865264893e-02 4.067426919937133789e-02 -7.621313910931348801e-03 -6.435658037662506104e-02 -2.618854939937591553e-01 -1.651652902364730835e-01 -8.317033201456069946e-02 1.593413352966308594e-01 2.057054340839385986e-01 9.126934409141540527e-02 5.223579704761505127e-02 -1.431397646665573120e-01 -3.425930440425872803e-02 1.569098532199859619e-01
-8.785969763994216919e-02 -2.444027960300445557e-01 -1.811973750591278076e-01 -1.336563676595687866e-01 -7.666223496198654175e-02 1.681064516305923462e-01 -1.734308525919914246e-02 6.301961839199066162e-02 -1.014769077301025391e-01 3.989328444004058838e-01 5.462533235549926758e-02 -2.184580415487289429e-01 1.701926290988922119e-01 -1.345725357532501221e-01 4.486531019210815430e-01 -1.695072054862976074e-01 9.775692969560623169e-02 -5.165575072169303894e-02 -4.418816417455673218e-02 2.380405180156230927e-02 3.700672388076782227e-01 -4.799313470721244812e-02 1.860589161515235901e-02 7.200262695550918579e-02 7.079439610242843628e-02 -2.095782905817031860e-01 4.917983338236808777e-02 -1.861453056335449219e-01 2.062962651252746582e-01 -5.029854923486709595e-02 -2.075607776641845703e-01 1.117638498544692993e-01
-1.201001256704330444e-01 7.780865766108036041e-03 -2.765949368476867676e-01 -3.470013663172721863e-02 -1.318124383687973022e-01 9.072441607713699341e-02 4.866505041718482971e-02 1.025210767984390259e-01 1.705582141876220703e-01 3.555686175823211670e-01 8.320166170597076416e-02 -5.529399588704109192e-02 2.706383466720581055e-01 -1.479813307523727417e-01 -1.992446929216384888e-01 1.427081376314163208e-01 -2.034196406602859497e-01 1.876464337110519409e-01 2.997343055903911591e-02 5.592513456940650940e-02 -9.124559909105300903e-02 1.641742438077926636e-01 -8.251634985208511353e-02 2.880437076091766357e-01 1.049782633781433105e-01 -2.365050166845321655e-01 2.041010558605194092e-01 8.498176187276840210e-02 1.431670878082513809e-02 -6.246354430913925171e-02 -3.977352082729339600e-01 2.545733451843261719e-01
-1.919085085391998291e-01 -2.767174243927001953e-01 -8.349635452032089233e-02 6.747020408511161804e-03 2.803708799183368683e-02 3.046485185623168945e-01 -3.404430150985717773e-01 9.440730512142181396e-02 2.688656449317932129e-01 2.781905233860015869e-01 -1.871240884065628052e-02 -5.025626346468925476e-02 5.902806669473648071e-02 -1.002982184290885925e-01 1.492199003696441650e-01 -1.544713377952575684e-01 1.747838407754898071e-01 -2.794249951839447021e-01 -3.248577192425727844e-02 1.640825420618057251e-01 1.752819120883941650e-02 7.533722370862960815e-02 -2.241602241992950439e-01 1.711731106042861938e-01 1.701570302248001099e-01 -1.332451999187469482e-01 8.595579117536544800e-02 1.252145506441593170e-02 2.275395691394805908e-01 1.477016657590866089e-01 -1.906882971525192261e-01 -2.502036392688751221e-01
5.164647847414016724e-02 -7.884008437395095825e-02 -4.454863443970680237e-02 -1.408302187919616699e-01 -3.949343413114547729e-02 1.269234418869018555e-01 1.437140256166458130e-01 -1.229826956987380981e-01 2.713058590888977051e-01 -5.283163860440254211e-02 4.695864394307136536e-02 -6.582341343164443970e-02 -1.416152715682983398e-01 -2.626019529998302460e-02 -5.358592607080936432e-03 -1.608145087957382202e-01 -2.463825196027755737e-01 2.634103894233703613e-01 -6.293333321809768677e-02 9.049607813358306885e-02 3.516227379441261292e-02 1.737267225980758667e-01 -2.500592768192291260e-01 2.266020625829696655e-01 1.523378342390060425e-01 -3.155534267425537109e-01 2.919091880321502686e-01 1.665806323289871216e-01 8.852623403072357178e-02 3.207900375127792358e-02 -3.686014115810394287e-01 3.439072668552398682e-01
8.725638687610626221e-02 -2.098680734634399414e-01 -2.333792597055435181e-01 -1.516962051391601562e-01 3.176692873239517212e-02 -1.452970597892999649e-02 -7.217109203338623047e-02 -2.057416886091232300e-01 4.872909188270568848e-02 1.509250700473785400e-01 -1.591769903898239136e-01 -2.849734425544738770e-01 2.127237766981124878e-01 -1.310085952281951904e-01 -1.889937669038772583e-01 -1.907918751239776611e-01 1.937352269887924194e-01 1.262239813804626465e-01 -9.002548456192016602e-02 1.785273104906082153e-01 6.572826765477657318e-03 1.280880868434906006e-01 -4.009739160537719727e-01 2.462056279182434082e-02 1.654730364680290222e-02 -1.918662637472152710e-01 2.176973670721054077e-01 -1.031128987669944763e-01 3.459511697292327881e-01 4.425510764122009277e-02 -2.541244029998779297e-01 -5.710888653993606567e-02
1.619886010885238647e-01 -9.527315944433212280e-02 -8.026339858770370483e-02 -1.438489705324172974e-01 1.612031087279319763e-02 1.288363635540008545e-01 -3.088138103485107422e-01 2.310056090354919434e-01 7.861569523811340332e-02 -1.358799040317535400e-01 1.806070213206112385e-03 -8.274028450250625610e-02 -4.749773070216178894e-02 5.349092930555343628e-02 -6.964715570211410522e-02 -1.069084778428077698e-01 -1.060351580381393433e-01 2.856774628162384033e-01 -1.111660823225975037e-01 7.180317491292953491e-02 -9.154853969812393188e-02 3.550415337085723877e-01 -2.220633625984191895e-01 5.886623263359069824e-02 -1.380320191383361816e-01 -2.982076108455657959e-01 -1.012951508164405823e-01 -1.793454140424728394e-01 -4.491329565644264221e-02 -2.948540076613426208e-02 -4.739490747451782227e-01 -2.087269872426986694e-01
-1.149290204048156738e-01 -2.483444362878799438e-01 -1.494445651769638062e-01 -3.266404941678047180e-02 1.009120717644691467e-01 -1.569305360317230225e-01 -2.989149987697601318e-01 2.066226750612258911e-01 2.333202958106994629e-01 2.770346701145172119e-01 1.074054986238479614e-01 3.636328130960464478e-02 1.428849101066589355e-01 1.129694934934377670e-02 3.357394933700561523e-01 8.259222656488418579e-02 2.091983854770660400e-01 2.213406413793563843e-01 -9.423099458217620850e-02 1.894312649965286255e-01 3.354839682579040527e-01 1.374129056930541992e-01 -2.554698884487152100e-01 1.892400234937667847e-01 1.591630876064300537e-01 -7.079316675662994385e-02 9.492459148168563843e-02 -1.336770951747894287e-01 4.701528523582965136e-04 8.609842509031295776e-02 -1.266080588102340698e-01 5.991699174046516418e-03
-1.691105663776397705e-01 -1.702140867710113525e-01 3.185952082276344299e-02 2.746946364641189575e-02 -4.503872245550155640e-02 1.820580512285232544e-01 -4.335428178310394287e-01 1.367110311985015869e-01 2.789341211318969727e-01 2.424104362726211548e-01 3.287522494792938232e-01 -1.654889136552810669e-01 -6.004827842116355896e-02 7.956376671791076660e-02 -8.312338963150978088e-03 -1.734627187252044678e-01 1.721261590719223022e-01 7.759974896907806396e-02 5.638717487454414368e-02 2.222523987293243408e-01 -1.248374432325363159e-01 1.157829836010932922e-01 -1.876131594181060791e-01 1.543326228857040405e-01 -7.433501631021499634e-02 1.174302175641059875e-01 2.754037082195281982e-01 2.969137765467166901e-02 2.679177522659301758e-01 -5.647430568933486938e-02 -3.844259679317474365e-02 -1.949009597301483154e-01
2.656318247318267822e-02 3.375979885458946228e-02 -1.218168530613183975e-02 1.123292893171310425e-01 -2.360711544752120972e-01 1.671793758869171143e-01 -1.367158889770507812e-01 1.059300899505615234e-01 2.620323598384857178e-01 3.273999691009521484e-01 -1.042954716831445694e-02 -2.777294255793094635e-02 1.161430329084396362e-01 2.847404181957244873e-01 1.239278912544250488e-01 -1.368634253740310669e-01 5.306461360305547714e-03 3.662612140178680420e-01 -1.017612218856811523e-01 6.031261011958122253e-02 9.073416888713836670e-02 1.447382867336273193e-01 -7.150756567716598511e-02 6.766845285892486572e-02 4.035558104515075684e-01 2.269484251737594604e-01 2.849496006965637207e-01 -4.107169061899185181e-02 8.694340288639068604e-02 2.797947637736797333e-02 -9.961623698472976685e-02 2.526964843273162842e-01
-1.031094416975975037e-01 1.782828383147716522e-02 2.859405055642127991e-02 -8.864828944206237793e-02 1.113904416561126709e-01 1.584735661745071411e-01 -1.624273806810379028e-01 4.666620790958404541e-01 8.052971959114074707e-02 1.736422330141067505e-01 -2.471609711647033691e-01 6.871891021728515625e-02 6.395851820707321167e-02 -5.573805049061775208e-02 1.825961470603942871e-01 -4.371410906314849854e-01 -1.157050058245658875e-01 -2.726784348487854004e-02 -1.951245069503784180e-01 -1.006134003400802612e-01 7.143791019916534424e-02 9.689954668283462524e-02 -1.184854507446289062e-01 1.115359291434288025e-01 2.809355966746807098e-02 -8.483228087425231934e-02 4.305987656116485596e-01 -7.772240787744522095e-02 1.191633567214012146e-01 -1.041041463613510132e-01 -1.307122111320495605e-01 -1.405456662178039551e-01
-3.355996906757354736e-01 -1.869411319494247437e-01 -3.628410026431083679e-02 -5.050040781497955322e-02 -3.002032637596130371e-01 3.903731107711791992e-01 -1.951342672109603882e-01 -7.997582852840423584e-02 -7.765099406242370605e-02 1.822258532047271729e-01 2.047204524278640747e-01 -1.081580072641372681e-01 -8.479145169258117676e-02 -1.831396371126174927e-01 -1.093313992023468018e-01 -7.446855306625366211e-02 -1.306288689374923706e-01 1.336809396743774414e-01 8.077863603830337524e-02 1.688134111464023590e-02 2.306429296731948853e-01 9.089130908250808716e-02 -2.875094069167971611e-03 -1.249222084879875183e-01 -7.671940326690673828e-02 9.358830749988555908e-03 8.753963559865951538e-02 -1.145003363490104675e-01 4.211750030517578125e-01 -1.561845839023590088e-01 -2.425282597541809082e-01 -6.583621352910995483e-02
1.813867986202239990e-01 -1.202981397509574890e-01 -2.672840654850006104e-01 1.289774179458618164e-01 -8.356194198131561279e-02 3.790928721427917480e-01 -9.449651837348937988e-02 2.929988801479339600e-01 5.120830610394477844e-02 -8.724775910377502441e-02 1.866073310375213623e-01 -3.785532712936401367e-02 -1.185512449592351913e-02 2.427481580525636673e-03 -2.302529290318489075e-03 3.739557415246963501e-02 -4.879240412265062332e-03 1.483282167464494705e-02 -1.239955648779869080e-01 3.762403875589370728e-02 2.144340872764587402e-01 1.452304422855377197e-01 -3.886252343654632568e-01 1.119423955678939819e-01 -4.849190264940261841e-02 4.191106185317039490e-02 9.487225115299224854e-02 -2.907057106494903564e-01 -8.771580457687377930e-02 7.754993159323930740e-03 -4.492757916450500488e-01 1.270785778760910034e-01
-9.501586854457855225e-02 -1.030217111110687256e-01 -1.303637921810150146e-01 1.300985813140869141e-01 4.096719250082969666e-02 2.802361547946929932e-01 -4.345480203628540039e-01 1.116389557719230652e-01 2.260464131832122803e-01 3.248566985130310059e-01 -5.216785147786140442e-02 -4.510102793574333191e-02 -8.954125642776489258e-02 -1.496791932731866837e-02 1.872245669364929199e-01 -2.406249344348907471e-01 1.493168156594038010e-02 6.708952598273754120e-03 -8.459826558828353882e-02 -2.345280721783638000e-02 -5.532411485910415649e-02 1.901514530181884766e-01 -1.994771510362625122e-01 8.591490238904953003e-02 8.533421903848648071e-02 -3.729977831244468689e-02 1.456367969512939453e-01 1.074868217110633850e-01 4.900881648063659668e-02 -1.516759581863880157e-02 -2.663970887660980225e-01 -4.392618834972381592e-01
-8.040909469127655029e-02 -2.364846318960189819e-01 1.356908585876226425e-02 1.204206496477127075e-01 -1.438131332397460938e-01 1.235754489898681641e-01 -1.586946398019790649e-01 1.350486725568771362e-01 1.726849824190139771e-01 3.549444079399108887e-01 7.719481736421585083e-02 -1.691617816686630249e-01 3.388708457350730896e-02 -9.735544770956039429e-02 8.298005908727645874e-02 4.514106735587120056e-02 3.524594306945800781e-01 5.565069615840911865e-02 2.243670076131820679e-02 4.320589825510978699e-02 1.612760275602340698e-01 2.843264639377593994e-01 -4.305432140827178955e-01 2.406498789787292480e-01 1.525405943393707275e-01 4.580534994602203369e-02 1.620294749736785889e-01 6.176131963729858398e-02 -1.753846704959869385e-01 -3.163175657391548157e-02 -2.557646632194519043e-01 3.437669575214385986e-02
-3.303617537021636963e-01 1.032746508717536926e-01 -5.664451047778129578e-03 1.684103757143020630e-01 -1.012316644191741943e-01 1.355779021978378296e-01 -1.540808659046888351e-02 3.214716166257858276e-02 1.797067187726497650e-02 7.698016613721847534e-02 2.914367020130157471e-01 -1.671710759401321411e-01 1.092578768730163574e-01 -1.983364522457122803e-01 9.040758013725280762e-02 -5.701037123799324036e-02 1.640617102384567261e-01 1.809851527214050293e-01 -2.278715521097183228e-01 1.442569494247436523e-01 -4.706589877605438232e-02 1.180795393884181976e-02 -1.938994228839874268e-01 1.787252426147460938e-01 -1.224310323596000671e-02 -5.828476697206497192e-02 2.253643870353698730e-01 -9.552455693483352661e-02 7.609649747610092163e-02 9.244436770677566528e-02 -2.792499959468841553e-01 5.291432142257690430e-01
2.540987730026245117e-02 -2.068977355957031250e-01 -2.540072202682495117e-01 8.142941445112228394e-02 -1.631852984428405762e-02 -9.100568294525146484e-02 -6.291994452476501465e-02 1.291652023792266846e-01 -1.948638260364532471e-02 -1.979072811082005501e-03 1.994277983903884888e-01 -1.888814717531204224e-01 4.219765216112136841e-02 -5.838314443826675415e-02 -1.338491439819335938e-01 -1.181655898690223694e-01 -6.740929186344146729e-02 -1.161674037575721741e-01 -2.730165123939514160e-01 3.206312060356140137e-01 2.663655579090118408e-01 4.110064506530761719e-01 -6.061020307242870331e-03 9.741353243589401245e-02 7.901246100664138794e-02 -2.936042845249176025e-01 3.305309638381004333e-02 -1.487496346235275269e-01 3.168435394763946533e-02 -1.136279404163360596e-01 -3.885628879070281982e-01 1.340194642543792725e-01
-2.264397442340850830e-01 -9.575742483139038086e-02 -1.233298107981681824e-01 7.805069535970687866e-02 -2.042033672332763672e-01 -4.500404931604862213e-03 -1.395266503095626831e-01 6.668872386217117310e-02 1.046439409255981445e-01 -6.094772368669509888e-02 1.362418942153453827e-02 -4.667685627937316895e-01 5.541808903217315674e-02 1.387287676334381104e-01 6.219004467129707336e-02 -1.863043606281280518e-01 2.554597519338130951e-02 1.143736317753791809e-01 -1.540772467851638794e-01 -1.621409505605697632e-01 -1.428778767585754395e-01 1.458173710852861404e-02 -2.159907817840576172e-01 -4.085312411189079285e-02 -6.420872360467910767e-02 -2.081632912158966064e-01 1.453185081481933594e-01 -2.769382596015930176e-01 8.007054775953292847e-02 -2.298691272735595703e-01 -3.272421658039093018e-01 3.386521339416503906e-01
-1.484183520078659058e-01 -8.098253607749938965e-02 -6.899007409811019897e-02 1.232218742370605469e-02 1.681511551141738892e-01 2.011872977018356323e-01 -1.469660848379135132e-01 3.270278871059417725e-01 3.495270311832427979e-01 1.257774531841278076e-01 -2.997419238090515137e-01 2.559352852404117584e-02 4.834135621786117554e-02 -3.559320047497749329e-02 -6.465735286474227905e-02 -7.664882391691207886e-02 -2.158668637275695801e-02 2.088777571916580200e-01 -2.888727486133575439e-01 7.384897023439407349e-02 -1.765144169330596924e-01 8.430166542530059814e-02 -1.486302912235260010e-01 -1.691744029521942139e-01 1.007928773760795593e-01 -1.087953075766563416e-01 1.641617119312286377e-01 -1.303585022687911987e-01 -2.118050307035446167e-01 3.974134474992752075e-02 -4.381991922855377197e-01 -2.620857395231723785e-02
-1.135434508323669434e-01 3.685664758086204529e-02 -9.995340555906295776e-02 -8.081682026386260986e-02 5.796281248331069946e-02 -1.625370085239410400e-01 -3.519077003002166748e-01 1.360221952199935913e-01 -1.114167086780071259e-02 2.772183120250701904e-01 -1.205458343029022217e-01 6.005450338125228882e-02 -6.068371608853340149e-02 2.081319093704223633e-01 1.519132852554321289e-01 -2.930016517639160156e-01 -1.429563574492931366e-02 -3.635101020336151123e-02 -8.853193372488021851e-02 8.164211362600326538e-02 7.535424083471298218e-02 2.570710182189941406e-01 -3.594629094004631042e-02 -3.033514833077788353e-03 2.558894753456115723e-01 -1.095786467194557190e-01 4.444813728332519531e-01 1.260428596287965775e-02 3.956447541713714600e-02 -3.628932833671569824e-01 -1.702107489109039307e-01 -1.397683173418045044e-01
1.764480955898761749e-02 -2.988384068012237549e-01 2.145988643169403076e-01 -5.094115063548088074e-02 -6.512120366096496582e-02 2.878581583499908447e-01 -1.864701807498931885e-01 1.507384181022644043e-01 2.101491838693618774e-01 7.440867274999618530e-02 7.349846512079238892e-02 -1.152397543191909790e-01 1.540044695138931274e-01 -2.585459947586059570e-01 3.235336840152740479e-01 -6.993141770362854004e-02 1.781623810529708862e-01 -3.721532970666885376e-02 1.115515977144241333e-01 1.391604542732238770e-01 7.614848762750625610e-02 1.787240058183670044e-01 -3.501098752021789551e-01 1.173052862286567688e-01 1.752909719944000244e-01 -1.743618547916412354e-01 1.949237138032913208e-01 -1.305394321680068970e-01 8.560928981751203537e-04 1.723212152719497681e-01 -2.482631951570510864e-01 4.606221988797187805e-02
2.167143076658248901e-01 -1.916498690843582153e-01 1.406592577695846558e-01 1.166492477059364319e-01 1.121727824211120605e-01 1.764758974313735962e-01 -5.371456742286682129e-01 4.186821281909942627e-01 9.371441602706909180e-02 -4.162466898560523987e-02 1.485856994986534119e-02 -5.454894900321960449e-02 2.259837388992309570e-01 -6.212387606501579285e-02 -5.042115692049264908e-03 -1.520152986049652100e-01 -9.809115529060363770e-02 -7.040560711175203323e-03 -7.007297128438949585e-02 7.774499803781509399e-02 -7.178148627281188965e-02 2.015945762395858765e-01 -1.925481855869293213e-01 7.739140093326568604e-02 1.205132529139518738e-01 1.048578619956970215e-01 1.821410283446311951e-02 -6.925372034311294556e-02 5.374799668788909912e-02 -6.152413040399551392e-02 -3.643281757831573486e-01 -6.367322802543640137e-02
-4.234644398093223572e-02 1.890993714332580566e-01 8.187420666217803955e-02 -4.246147349476814270e-02 7.369650900363922119e-02 8.554419875144958496e-02 -1.027691960334777832e-01 3.331971168518066406e-01 1.142759099602699280e-01 -2.004559338092803955e-01 -3.147510588169097900e-01 6.077564880251884460e-02 1.647541522979736328e-01 -1.202789396047592163e-01 1.501894444227218628e-01 -1.642122864723205566e-01 1.035423129796981812e-01 2.655824720859527588e-01 -2.729450166225433350e-01 -1.864890307188034058e-01 2.288587391376495361e-01 2.055569887161254883e-01 -9.622658044099807739e-02 -3.829606622457504272e-02 -2.328451722860336304e-02 -1.354423910379409790e-01 3.446321785449981689e-01 -1.208367720246315002e-01 1.130815595388412476e-01 -2.569281756877899170e-01 -2.079737931489944458e-01 -4.767944663763046265e-02
-6.078553944826126099e-02 -1.772129237651824951e-01 2.275793813169002533e-02 1.019966825842857361e-01 -3.276003897190093994e-01 1.784767508506774902e-01 -9.684191644191741943e-02 -1.072225812822580338e-02 -1.276991516351699829e-01 3.184752464294433594e-01 -1.268128603696823120e-01 -6.614749878644943237e-02 2.457195669412612915e-01 -1.683695465326309204e-01 -3.139013424515724182e-02 -4.736467301845550537e-01 -2.675129100680351257e-02 5.100319534540176392e-02 -4.954418540000915527e-02 -1.203978881239891052e-01 -7.153583317995071411e-02 -4.026192054152488708e-02 -1.036319881677627563e-02 5.690209940075874329e-02 6.114654988050460815e-02 5.782755091786384583e-02 7.284463196992874146e-02 -3.354382216930389404e-01 1.681280285120010376e-01 2.979609556496143341e-02 -3.996737003326416016e-01 9.441332519054412842e-02
-2.551277168095111847e-02 -2.434811741113662720e-01 -1.928140670061111450e-01 -8.834765106439590454e-02 -2.550162898842245340e-04 -2.637384273111820221e-02 1.193182636052370071e-02 -5.922239273786544800e-02 5.507139489054679871e-02 1.198666393756866455e-01 -1.296052038669586182e-01 -2.470771074295043945e-01 4.114839732646942139e-01 1.699800486676394939e-04 -1.450639516115188599e-01 -2.414221614599227905e-01 1.982834637165069580e-01 1.344586014747619629e-01 -9.004022926092147827e-03 8.968669921159744263e-02 -4.478839412331581116e-02 2.330100089311599731e-01 -3.349447250366210938e-01 -1.444194186478853226e-02 1.833270862698554993e-02 -7.418850064277648926e-02 2.692499160766601562e-01 -1.564705371856689453e-01 2.407206892967224121e-01 6.482194364070892334e-02 -3.773596286773681641e-01 -7.253867387771606445e-02
-4.324728548526763916e-01 -1.684174388647079468e-01 6.860547699034214020e-03 -4.248042777180671692e-02 -1.813010722398757935e-01 3.931158781051635742e-01 -4.723431542515754700e-02 2.548756776377558708e-03 -1.682532280683517456e-01 1.737260371446609497e-01 1.020628679543733597e-02 -2.059482485055923462e-01 -1.012233048677444458e-01 6.206122785806655884e-02 -2.191173583269119263e-01 -7.869679480791091919e-02 -1.508407294750213623e-01 1.080552935600280762e-01 -1.506409347057342529e-01 2.886951565742492676e-01 1.392311751842498779e-01 5.054853856563568115e-02 9.567001461982727051e-02 -6.700379401445388794e-02 -1.592238247394561768e-02 1.152495518326759338e-01 2.292110770940780640e-01 -8.788773417472839355e-02 1.477913111448287964e-01 -2.702721059322357178e-01 -1.771775037050247192e-01 2.183183282613754272e-01
-3.602929040789604187e-02 5.489367991685867310e-02 -3.070335090160369873e-01 1.500016897916793823e-01 1.203062012791633606e-01 2.131494283676147461e-01 -3.164954781532287598e-01 -8.504074066877365112e-02 -1.341852080076932907e-02 3.648028671741485596e-01 5.622461065649986267e-02 -1.952912807464599609e-01 -1.528313010931015015e-01 -2.512834370136260986e-01 -1.226777732372283936e-01 -7.524314522743225098e-02 5.452164635062217712e-02 1.475735008716583252e-01 -1.565300077199935913e-01 3.254869580268859863e-02 -2.738201916217803955e-01 1.479772776365280151e-01 -1.876464188098907471e-01 2.356383800506591797e-01 -9.497284144163131714e-02 -2.528498172760009766e-01 1.764249056577682495e-01 -1.470682770013809204e-01 6.366784870624542236e-02 -1.144919991493225098e-01 -8.486115187406539917e-02 2.045571357011795044e-01
-1.498732268810272217e-01 3.349915519356727600e-02 -1.472911238670349121e-01 -4.380821436643600464e-02 1.516142785549163818e-01 6.934256106615066528e-02 -1.690042316913604736e-01 1.849886178970336914e-01 2.397150546312332153e-01 1.774193197488784790e-01 1.205989122390747070e-01 -2.802274748682975769e-02 4.731940478086471558e-02 6.048274412751197815e-02 -2.804104238748550415e-02 -7.210615277290344238e-02 -1.391267329454421997e-01 8.609008789062500000e-02 -3.139862716197967529e-01 -5.422577261924743652e-03 -3.110034763813018799e-01 2.516392469406127930e-01 -3.051612079143524170e-01 6.580547988414764404e-02 3.016990423202514648e-01 1.302859485149383545e-01 2.883975394070148468e-02 -2.587752640247344971e-01 3.953943029046058655e-02 -3.309502601623535156e-01 -2.714521586894989014e-01 5.114614591002464294e-02
-2.154787331819534302e-01 -3.037357330322265625e-02 8.207511901855468750e-02 -2.157442420721054077e-01 -3.037023246288299561e-01 8.196656405925750732e-02 7.812692970037460327e-02 -4.689822718501091003e-02 3.038472533226013184e-01 2.060742974281311035e-01 7.250615209341049194e-02 8.229347318410873413e-02 1.383797675371170044e-01 1.086825132369995117e-01 7.309004664421081543e-02 -1.369052827358245850e-01 -6.554362177848815918e-02 2.057101130485534668e-01 -1.836860477924346924e-01 1.367519199848175049e-01 5.578453838825225830e-02 1.909500658512115479e-01 -2.732974588871002197e-01 2.248937636613845825e-01 3.322713673114776611e-01 1.322523206472396851e-01 2.671138346195220947e-01 2.004422545433044434e-01 6.374342739582061768e-02 4.289626702666282654e-02 -1.214649826288223267e-01 2.574232816696166992e-01
-2.022306323051452637e-01 -1.717193126678466797e-01 1.508440822362899780e-01 -2.399669885635375977e-01 -4.668567329645156860e-02 6.912540644407272339e-02 -1.782096773386001587e-01 1.982307434082031250e-01 -8.378795534372329712e-02 -2.292565107345581055e-01 2.150711715221405029e-01 -1.029890179634094238e-01 2.335674315690994263e-01 -3.118818104267120361e-01 3.066512048244476318e-01 -1.189189404249191284e-01 -3.050133399665355682e-02 9.875804930925369263e-02 1.212818454951047897e-02 9.533707797527313232e-02 1.506712436676025391e-01 -3.561011049896478653e-03 -2.164151519536972046e-01 5.576561018824577332e-02 -2.654971480369567871e-01 -1.078673359006643295e-02 2.452960461378097534e-01 -8.370744436979293823e-02 1.367577463388442993e-01 -3.303697407245635986e-01 -1.532924473285675049e-01 1.145250499248504639e-01
-3.370326459407806396e-01 2.184591591358184814e-01 -2.259618043899536133e-01 3.002198599278926849e-02 1.850501000881195068e-01 4.251800850033760071e-02 -1.031105667352676392e-01 -2.305725589394569397e-03 1.006908640265464783e-01 1.596414595842361450e-01 -1.120650693774223328e-01 -2.010614722967147827e-01 2.281886897981166840e-02 9.222942590713500977e-02 2.210408598184585571e-01 -3.628403544425964355e-01 -7.774674892425537109e-02 1.515726298093795776e-01 -4.746197909116744995e-02 1.411390453577041626e-01 8.335997164249420166e-02 -1.599256545305252075e-01 -2.128052413463592529e-01 1.364539861679077148e-01 1.374213099479675293e-01 1.840056329965591431e-01 5.359661206603050232e-02 -3.922442793846130371e-01 1.277965754270553589e-01 -2.751176655292510986e-01 -9.678762406110763550e-02 5.835840478539466858e-02
-2.029532194137573242e-01 -2.488393634557723999e-01 -6.973574310541152954e-02 1.396301686763763428e-01 3.728858232498168945e-01 3.832913935184478760e-03 -1.842859238386154175e-01 -1.862014830112457275e-02 -2.363809384405612946e-02 1.812622547149658203e-01 1.711787134408950806e-01 -2.390701323747634888e-01 8.041653037071228027e-02 -1.941102296113967896e-01 2.064674161374568939e-02 -1.128740012645721436e-01 -2.062933593988418579e-01 3.979516625404357910e-01 1.489738076925277710e-01 1.446665264666080475e-02 -3.919012844562530518e-02 8.012410253286361694e-02 -9.396369010210037231e-02 -1.194027140736579895e-01 -4.401092603802680969e-02 -8.803763240575790405e-02 4.411248862743377686e-01 5.194048956036567688e-02 9.395664930343627930e-02 -1.292196009308099747e-02 -1.752669811248779297e-01 1.446444541215896606e-01
-1.357560306787490845e-01 -2.879053354263305664e-01 -1.307431329041719437e-02 -1.098091974854469299e-01 -1.846237331628799438e-01 4.231372773647308350e-01 -1.339530050754547119e-01 -1.557505317032337189e-02 -1.113446429371833801e-01 4.203799962997436523e-01 1.187398582696914673e-01 -7.723508775234222412e-02 3.845408558845520020e-03 -2.215576916933059692e-01 -8.492092788219451904e-02 -1.112146973609924316e-01 -6.703648716211318970e-02 8.625943213701248169e-02 8.913435041904449463e-02 4.030060395598411560e-02 3.091104030609130859e-01 -8.015605062246322632e-02 -1.353930830955505371e-01 3.089052252471446991e-02 1.569557040929794312e-01 3.962744667660444975e-04 5.589215829968452454e-02 -9.329366683959960938e-02 2.678958475589752197e-01 -1.479403674602508545e-01 -3.154590129852294922e-01 -6.982381641864776611e-02
-2.370603010058403015e-02 1.433989256620407104e-01 -1.106794476509094238e-01 -3.271224796772003174e-01 -2.424598671495914459e-02 -6.164092943072319031e-02 -3.016443848609924316e-01 2.294913977384567261e-01 7.608577143400907516e-03 6.576961022801697254e-04 2.018410898745059967e-02 -1.008515879511833191e-01 -3.868955746293067932e-02 -6.004909798502922058e-02 -1.800104528665542603e-01 -2.343945950269699097e-01 8.212620392441749573e-03 4.687752425670623779e-01 1.030336618423461914e-01 5.158828571438789368e-02 -1.110641807317733765e-01 -6.009921431541442871e-02 -1.774399429559707642e-01 -1.625004112720489502e-01 1.943086981773376465e-01 5.120755732059478760e-02 3.435812890529632568e-01 -2.382721155881881714e-01 6.094630435109138489e-02 5.365086253732442856e-03 -2.798092663288116455e-01 -6.571657210588455200e-02
-2.389500886201858521e-01 -1.621331572532653809e-01 1.208302825689315796e-01 -2.015279233455657959e-01 -9.099861979484558105e-02 1.412551663815975189e-02 -1.428003609180450439e-01 2.733471058309078217e-02 -6.444094330072402954e-02 -1.549684554338455200e-01 -1.015260629355907440e-02 -1.612411141395568848e-01 -2.141639739274978638e-01 -1.701182276010513306e-01 8.711665123701095581e-02 -3.715084791183471680e-01 8.834295719861984253e-02 1.838993281126022339e-01 -1.637467369437217712e-02 2.890241891145706177e-02 2.991814315319061279e-01 2.323673218488693237e-01 6.460149586200714111e-02 2.773138284683227539e-01 -1.704176701605319977e-02 1.388528347015380859e-01 8.454546332359313965e-02 -1.277186423540115356e-01 -1.173917483538389206e-02 -1.172746717929840088e-01 -3.907222449779510498e-01 -2.832067608833312988e-01
-1.538834422826766968e-01 -2.782372292131185532e-03 1.637235581874847412e-01 5.426307395100593567e-02 -7.825610041618347168e-02 -8.788936771452426910e-03 -3.553627803921699524e-02 -3.780951723456382751e-02 4.998825117945671082e-02 9.103203192353248596e-03 1.528479307889938354e-01 -9.952804446220397949e-02 -6.147786974906921387e-02 8.629406988620758057e-02 -1.158490106463432312e-01 -3.591697514057159424e-01 -3.351748287677764893e-01 -7.052142918109893799e-02 -7.488016039133071899e-02 -8.470273762941360474e-02 4.172604903578758240e-02 1.430037915706634521e-01 -5.003192424774169922e-01 6.921771913766860962e-02 1.972127705812454224e-03 1.780686527490615845e-02 2.841267287731170654e-01 1.694507896900177002e-01 2.026042044162750244e-01 -1.637456566095352173e-01 -2.822518646717071533e-01 2.889293730258941650e-01
-2.522554099559783936e-01 9.434080868959426880e-02 -6.348640471696853638e-02 -5.497185140848159790e-02 8.613486588001251221e-02 -1.223918795585632324e-01 -6.779138743877410889e-02 1.681327670812606812e-01 1.831413060426712036e-01 -9.978036396205425262e-04 2.890028990805149078e-02 -7.546322792768478394e-02 4.382114857435226440e-02 -1.482186019420623779e-01 -1.322665810585021973e-01 -1.316118985414505005e-01 -1.551283895969390869e-01 1.122388839721679688e-01 -3.813242316246032715e-01 1.562058646231889725e-02 -2.963056862354278564e-01 2.344502508640289307e-01 -3.737836182117462158e-01 1.615501046180725098e-01 2.973176538944244385e-01 -2.939949929714202881e-02 2.167980186641216278e-02 -2.056701481342315674e-01 1.113718897104263306e-01 -2.466519623994827271e-01 -2.641216814517974854e-01 2.121330797672271729e-02
-1.979198902845382690e-01 1.695729792118072510e-01 -6.323831528425216675e-02 2.692677378654479980e-01 1.726564317941665649e-01 1.982601173222064972e-02 -1.107991114258766174e-01 7.811895012855529785e-02 6.623238325119018555e-02 1.728401482105255127e-01 -5.575726926326751709e-02 -1.658836305141448975e-01 -6.792939268052577972e-03 -4.365630447864532471e-02 2.646105885505676270e-01 -4.331817328929901123e-01 -8.497767895460128784e-02 2.285407930612564087e-01 -1.761036664247512817e-01 1.119865849614143372e-01 1.140399053692817688e-01 -9.231347590684890747e-02 -2.460172325372695923e-01 1.844318360090255737e-01 5.791356787085533142e-02 1.735039502382278442e-01 9.676208347082138062e-02 -3.420252501964569092e-01 -5.682210251688957214e-02 -2.960230410099029541e-01 -6.791834533214569092e-02 9.020705521106719971e-02
-8.330935984849929810e-02 -1.780958287417888641e-02 9.739072620868682861e-02 1.663967519998550415e-01 2.644784450531005859e-01 1.598218083381652832e-01 1.955065317451953888e-02 2.050082832574844360e-01 2.327206730842590332e-01 3.537918925285339355e-01 4.730596765875816345e-02 -1.982273310422897339e-01 -1.212414130568504333e-01 -1.870720535516738892e-01 1.767043918371200562e-01 -1.701266914606094360e-01 -1.035872995853424072e-01 7.157728075981140137e-02 -4.712177813053131104e-02 3.409022986888885498e-01 -4.807416722178459167e-02 6.115144863724708557e-02 -1.368241012096405029e-01 1.259580850601196289e-01 1.152000576257705688e-01 6.705750524997711182e-02 -1.193668097257614136e-01 -1.912699490785598755e-01 -2.212364524602890015e-01 -2.678119540214538574e-01 -3.119315207004547119e-01 1.595262885093688965e-01
1.601765751838684082e-01 6.192099675536155701e-02 -1.577554270625114441e-02 -2.684321105480194092e-01 1.153481379151344299e-01 1.549013145267963409e-02 -1.216691061854362488e-01 3.127460554242134094e-02 2.439641356468200684e-01 -1.759789697825908661e-02 2.725193202495574951e-01 -9.533001109957695007e-03 6.692362576723098755e-02 -6.348249316215515137e-02 -2.016968280076980591e-02 -2.317550182342529297e-01 2.555916607379913330e-01 1.886760890483856201e-01 -9.424512088298797607e-02 -1.114805638790130615e-01 -3.997971490025520325e-02 -2.274969592690467834e-02 -6.558639556169509888e-02 1.837375611066818237e-01 2.304141372442245483e-01 -1.868733204901218414e-02 4.237989783287048340e-01 -2.460760027170181274e-01 2.294970899820327759e-01 -1.565460562705993652e-01 -3.482791483402252197e-01 1.325915753841400146e-01
1.933023780584335327e-01 -6.132855266332626343e-02 9.361922740936279297e-02 -2.197605371475219727e-01 7.031440734863281250e-03 1.640505045652389526e-01 -4.498945176601409912e-01 3.370952010154724121e-01 -1.855130866169929504e-02 -8.078746497631072998e-02 4.801634326577186584e-02 1.649613305926322937e-02 -1.497635990381240845e-01 1.600031703710556030e-01 -1.136317625641822815e-01 -3.899580240249633789e-01 -1.202191039919853210e-01 2.100026048719882965e-02 3.408811986446380615e-02 1.259288042783737183e-01 8.082133717834949493e-03 1.875123232603073120e-01 -1.311449706554412842e-01 1.892405301332473755e-01 1.898507326841354370e-01 7.296207547187805176e-02 8.561929315328598022e-02 2.303103357553482056e-02 7.895673811435699463e-02 -1.976134330034255981e-01 -2.879858016967773438e-01 1.968645304441452026e-01
1.993774473667144775e-01 -2.383723296225070953e-02 4.526118561625480652e-02 1.224622204899787903e-01 4.538694396615028381e-02 3.037775158882141113e-01 -6.972763687372207642e-02 -2.803407981991767883e-02 2.363079339265823364e-01 2.431911379098892212e-01 -3.288614153861999512e-01 -1.962675899267196655e-02 -4.565821960568428040e-02 1.316862106323242188e-01 3.191931545734405518e-02 -1.521975249052047729e-01 -1.265747994184494019e-01 1.698411852121353149e-01 -2.881753742694854736e-01 1.862626522779464722e-01 2.966837584972381592e-01 -1.139621660113334656e-01 -1.931434720754623413e-01 2.464620769023895264e-01 -4.017006605863571167e-02 -9.118164330720901489e-02 8.498381823301315308e-02 -1.065682396292686462e-01 1.324782967567443848e-01 2.047419995069503784e-01 -3.528180718421936035e-01 3.740427270531654358e-02
-1.283211261034011841e-01 -1.770071312785148621e-02 -2.672084271907806396e-01 -4.969687666743993759e-03 -6.022846698760986328e-02 1.590422093868255615e-01 2.160116881132125854e-01 3.204595297574996948e-02 7.646401226520538330e-02 2.028065472841262817e-01 -2.221602648496627808e-01 -2.133449614048004150e-01 -9.714372456073760986e-02 1.143432259559631348e-01 2.178374081850051880e-01 -2.084070891141891479e-01 -8.735056966543197632e-02 -2.217221111059188843e-01 3.725194558501243591e-02 9.150475263595581055e-02 5.453728511929512024e-02 2.776445448398590088e-01 -1.159575358033180237e-01 4.077336564660072327e-02 -2.245194762945175171e-01 -1.046360731124877930e-01 3.238537609577178955e-01 -2.076227515935897827e-01 -1.376430839300155640e-01 -1.797253489494323730e-01 -3.824531733989715576e-01 1.065566316246986389e-01
-1.569735258817672729e-01 -1.713012009859085083e-01 1.038326993584632874e-01 2.045151293277740479e-01 1.585487276315689087e-01 8.247794210910797119e-02 -3.879839926958084106e-02 -4.518868029117584229e-02 1.632545739412307739e-01 1.546218246221542358e-01 1.335795521736145020e-01 1.523214727640151978e-01 -1.198783516883850098e-01 -1.115289032459259033e-01 2.973612630739808083e-03 -3.790010213851928711e-01 -1.946941465139389038e-01 -1.902699321508407593e-01 -2.804998457431793213e-01 -3.331224992871284485e-02 2.071777135133743286e-01 -2.652871981263160706e-02 -2.312496006488800049e-01 2.333225756883621216e-01 5.843724682927131653e-02 -1.033763661980628967e-01 2.104664295911788940e-01 -5.394449830055236816e-02 2.891235053539276123e-01 -3.225840330123901367e-01 -1.455474942922592163e-01 -1.423704326152801514e-01
9.893672913312911987e-02 1.628985702991485596e-01 -6.367031484842300415e-02 -1.357732266187667847e-01 1.674649119377136230e-02 -6.807150691747665405e-02 -1.986047476530075073e-01 1.779202669858932495e-01 2.668781876564025879e-01 1.000871211290359497e-01 9.987542033195495605e-02 -1.673774272203445435e-01 2.411286979913711548e-01 -6.830229610204696655e-02 2.682709693908691406e-01 -1.302132755517959595e-01 1.026807278394699097e-01 2.881630957126617432e-01 -3.430999070405960083e-02 -1.655701547861099243e-01 -1.366497948765754700e-02 1.043600961565971375e-01 -5.385817587375640869e-02 1.116635799407958984e-01 6.239649280905723572e-02 -3.780139982700347900e-02 3.622373342514038086e-01 -3.860262930393218994e-01 -1.387693434953689575e-01 -3.761961311101913452e-02 -3.194444775581359863e-01 1.931796222925186157e-01
-1.537993550300598145e-01 -6.583167705684900284e-03 1.773622781038284302e-01 -1.834128201007843018e-01 -1.386929303407669067e-01 2.915304601192474365e-01 -5.172865390777587891e-01 3.062925338745117188e-01 1.504341214895248413e-01 3.464745357632637024e-02 9.404119104146957397e-02 3.691599890589714050e-02 1.114171072840690613e-01 2.093415558338165283e-01 -7.267887890338897705e-02 -9.013169258832931519e-02 -1.469380501657724380e-02 3.668388584628701210e-03 4.044484719634056091e-02 1.768302768468856812e-01 -2.410077117383480072e-02 2.401093244552612305e-01 -1.754376143217086792e-01 2.744379341602325439e-01 2.227397449314594269e-02 -1.010168418288230896e-01 1.451444327831268311e-01 -8.590003103017807007e-02 1.219118535518646240e-01 1.119361594319343567e-01 -2.249509543180465698e-01 -1.652097553014755249e-01
-3.680424019694328308e-02 1.139237955212593079e-01 -2.372528910636901855e-01 1.329794079065322876e-01 -1.329502910375595093e-01 1.872293055057525635e-01 -1.614694297313690186e-01 -1.955722123384475708e-01 -4.216024652123451233e-02 2.485413551330566406e-01 -9.793740510940551758e-02 -3.211600780487060547e-01 2.339484542608261108e-01 -1.570233553647994995e-01 1.274487376213073730e-01 -3.453583121299743652e-01 -7.191938906908035278e-02 2.075468301773071289e-01 -1.605514287948608398e-01 1.718933731317520142e-01 1.926784962415695190e-01 2.257818877696990967e-01 -1.276825368404388428e-01 1.052568703889846802e-01 1.233763247728347778e-01 1.720580607652664185e-01 2.147347182035446167e-01 -2.776989340782165527e-01 2.427403628826141357e-02 7.652503252029418945e-02 -8.434760570526123047e-02 -5.276061594486236572e-02
-3.612603545188903809e-01 -2.064988464117050171e-01 -4.401908442378044128e-02 5.147254094481468201e-02 4.967475682497024536e-02 2.524220943450927734e-01 1.235669478774070740e-01 2.071468234062194824e-01 -1.393071264028549194e-01 -8.853524923324584961e-02 6.611813325434923172e-03 -2.969762310385704041e-02 -9.326277300715446472e-03 4.452772438526153564e-03 -7.666630297899246216e-02 -3.380900323390960693e-01 9.629552369005978107e-04 1.733104139566421509e-01 -2.183606624603271484e-01 2.217268645763397217e-01 2.562842667102813721e-01 8.424241095781326294e-02 3.230841830372810364e-02 -1.877736598253250122e-01 -9.105254709720611572e-02 5.361019074916839600e-02 1.991174370050430298e-01 -2.559498846530914307e-01 1.974775195121765137e-01 -3.090027272701263428e-01 -1.085506454110145569e-01 2.255886346101760864e-01
-5.330529808998107910e-01 -1.337911337614059448e-01 1.169626638293266296e-01 -7.865832746028900146e-02 -2.625270485877990723e-01 9.604894369840621948e-02 -2.872444987297058105e-01 1.344214081764221191e-01 9.980739653110504150e-02 7.848963886499404907e-02 1.091208457946777344e-01 -3.021134436130523682e-02 -8.697998523712158203e-02 -8.171200007200241089e-02 -3.605671226978302002e-02 -3.388084098696708679e-02 -1.987937837839126587e-02 1.024219244718551636e-01 -8.320075459778308868e-03 -9.911994636058807373e-02 -3.075498715043067932e-02 1.493475213646888733e-02 -9.479559212923049927e-02 5.461457744240760803e-02 -1.637999415397644043e-01 7.544047385454177856e-02 1.110345497727394104e-01 -1.121231392025947571e-01 4.377329051494598389e-01 -2.119441330432891846e-01 -3.529085814952850342e-01 3.627730533480644226e-02
-1.621735244989395142e-01 -1.692225337028503418e-01 -2.712111771106719971e-01 -9.050965309143066406e-02 6.673365831375122070e-02 1.177654340863227844e-01 -7.072369754314422607e-02 -1.285223662853240967e-01 2.091751806437969208e-02 2.192099690437316895e-01 -2.170643657445907593e-01 -2.010998725891113281e-01 4.071518778800964355e-01 -4.073474556207656860e-02 -1.658053398132324219e-01 -2.186228781938552856e-01 1.830197423696517944e-01 2.064063698053359985e-01 2.448230236768722534e-02 1.686123162508010864e-01 1.866893097758293152e-02 9.416972845792770386e-02 -3.204734325408935547e-01 -4.350472986698150635e-02 7.975420355796813965e-02 -1.778050363063812256e-01 1.481578201055526733e-01 2.008527517318725586e-02 2.320928722620010376e-01 5.406082794070243835e-02 -3.226097226142883301e-01 -6.758800148963928223e-02
-1.133297830820083618e-01 2.476839162409305573e-02 -2.219764441251754761e-01 1.876653879880905151e-01 5.915530398488044739e-02 -8.517656475305557251e-02 -1.960407048463821411e-01 3.432513028383255005e-02 1.152069345116615295e-01 2.462267130613327026e-01 2.613980136811733246e-02 -2.525840401649475098e-01 -7.201369106769561768e-02 -2.108443677425384521e-01 1.280383914709091187e-01 -1.333550512790679932e-01 -2.117870151996612549e-01 9.912900626659393311e-02 -2.087000310420989990e-01 -4.225945100188255310e-02 -3.456939160823822021e-01 1.743193119764328003e-01 -2.064929008483886719e-01 1.182712167501449585e-01 -2.373650483787059784e-02 -1.010605767369270325e-01 1.915694177150726318e-01 -4.220141172409057617e-01 -1.516475249081850052e-02 -2.261672765016555786e-01 -1.383887380361557007e-01 1.638297438621520996e-01
-4.694196954369544983e-02 -4.143705591559410095e-02 -4.290815815329551697e-02 -3.040406107902526855e-01 -3.714070916175842285e-01 2.490607053041458130e-01 -1.556618660688400269e-01 -4.473611712455749512e-02 -2.923773527145385742e-01 1.900746077299118042e-01 -7.090697996318340302e-03 -2.673075795173645020e-01 1.736230254173278809e-01 9.625376760959625244e-02 6.575850769877433777e-03 -3.307986855506896973e-01 -6.824449449777603149e-02 1.337503939867019653e-01 2.027508057653903961e-02 -7.220742851495742798e-02 1.614680737257003784e-01 3.338132798671722412e-02 -2.510681748390197754e-01 2.923578917980194092e-01 1.367759853601455688e-01 2.955050952732563019e-02 2.158731818199157715e-01 -7.019285857677459717e-02 1.310101747512817383e-01 -1.639445573091506958e-01 -1.086190044879913330e-01 5.271992087364196777e-02
-1.767673641443252563e-01 5.488802213221788406e-03 -1.225571148097515106e-02 9.837410598993301392e-02 4.012928307056427002e-01 1.199434921145439148e-01 -3.047745525836944580e-01 -1.577837020158767700e-02 5.476275831460952759e-02 1.294223964214324951e-01 6.666657328605651855e-02 -2.130421698093414307e-01 -2.735800668597221375e-02 -2.522575855255126953e-01 1.112298965454101562e-01 1.525426357984542847e-01 -2.020290344953536987e-01 3.083469867706298828e-01 1.228150054812431335e-01 2.421734035015106201e-01 -7.296025753021240234e-03 1.325587332248687744e-01 -1.376996785402297974e-01 9.067883342504501343e-02 1.711434684693813324e-02 1.108896918594837189e-02 3.150815963745117188e-01 8.151710778474807739e-02 3.016375899314880371e-01 -4.641075059771537781e-02 -1.890933662652969360e-01 1.762539744377136230e-01
-1.845826208591461182e-01 3.747871145606040955e-02 -4.075207933783531189e-02 1.083069443702697754e-01 3.590461313724517822e-01 1.117356196045875549e-01 -1.779391616582870483e-01 -8.373143151402473450e-03 3.075831830501556396e-01 2.684057950973510742e-01 -2.430112473666667938e-02 -1.925150007009506226e-01 -8.215422928333282471e-02 -2.241104375571012497e-03 -9.097453206777572632e-03 1.174360793083906174e-02 -6.506588310003280640e-02 1.815918833017349243e-01 3.523876145482063293e-02 2.681834995746612549e-01 -9.564064443111419678e-02 2.643994688987731934e-01 -3.669547140598297119e-01 5.156741663813591003e-02 1.282885670661926270e-01 7.984542101621627808e-02 2.675526440143585205e-01 1.552685722708702087e-02 3.271423876285552979e-01 -1.741336733102798462e-01 -8.638259023427963257e-03 -8.890902251005172729e-02
-1.166059821844100952e-02 -1.673096418380737305e-01 -1.706425845623016357e-01 -2.233922109007835388e-02 4.809116653632372618e-04 -1.670193509198725224e-03 -4.392142873257398605e-03 1.279951632022857666e-01 1.388528645038604736e-01 1.839981228113174438e-01 1.692302972078323364e-01 -1.279874797910451889e-02 -1.030020695179700851e-02 2.486698925495147705e-01 5.015121027827262878e-02 -8.496361970901489258e-02 3.756290674209594727e-02 6.561313569545745850e-02 -3.949043154716491699e-01 -2.228513918817043304e-02 2.347458750009536743e-01 1.084690466523170471e-01 -2.605133056640625000e-01 3.020493388175964355e-01 7.834286242723464966e-02 1.809230595827102661e-01 2.943428456783294678e-01 8.470439910888671875e-02 4.669950902462005615e-02 1.653583943843841553e-01 -4.542125165462493896e-01 -1.248303875327110291e-01
-1.371637880802154541e-01 -3.941728547215461731e-02 -5.129665136337280273e-02 7.024322450160980225e-02 9.275278449058532715e-02 1.070397421717643738e-01 -3.832243084907531738e-01 1.409065425395965576e-01 2.222991585731506348e-01 5.733280256390571594e-02 -5.395105481147766113e-02 1.912986040115356445e-01 2.155109047889709473e-01 -2.316944003105163574e-01 2.514934539794921875e-01 -3.297717869281768799e-01 -8.574065566062927246e-02 -2.181295752525329590e-01 -2.992978394031524658e-01 1.805036514997482300e-02 1.114254444837570190e-01 2.595189213752746582e-01 -3.084771931171417236e-01 -3.017530404031276703e-02 9.356194734573364258e-02 -7.951992005109786987e-02 1.786790639162063599e-01 -1.073041781783103943e-01 4.944510385394096375e-02 1.405280381441116333e-01 -1.391850411891937256e-01 -1.417772099375724792e-02
-5.128833279013633728e-02 -8.487912267446517944e-02 -1.279852986335754395e-01 -4.407262802124023438e-02 9.686592221260070801e-02 2.327281832695007324e-01 -1.530107110738754272e-01 -1.162163075059652328e-02 -1.910027712583541870e-01 9.194651991128921509e-02 -7.103280723094940186e-02 -2.214557677507400513e-01 6.055970862507820129e-02 -2.702274620532989502e-01 1.493562459945678711e-01 -4.795431196689605713e-01 1.758293062448501587e-01 -3.821986541152000427e-02 -1.161505356431007385e-01 2.583071589469909668e-01 -6.545540411025285721e-03 -1.341367047280073166e-02 -2.342875897884368896e-01 2.805655300617218018e-01 -4.633885994553565979e-02 1.043877899646759033e-01 2.150992900133132935e-01 -3.561188578605651855e-01 2.856781706213951111e-02 -4.045017808675765991e-02 -5.424786359071731567e-02 -1.371772140264511108e-01
-2.348498553037643433e-01 -1.841174997389316559e-02 -3.618564689531922340e-03 8.136994391679763794e-02 -1.281359642744064331e-01 1.946812570095062256e-01 1.367636471986770630e-01 7.530621439218521118e-02 -4.185413196682929993e-02 2.019760608673095703e-01 -1.569379568099975586e-01 -2.780762910842895508e-01 -3.044134974479675293e-01 7.829452864825725555e-03 2.486305981874465942e-01 -3.045606017112731934e-01 6.423628330230712891e-02 1.834520399570465088e-01 -1.113791912794113159e-01 2.503178417682647705e-01 2.735660374164581299e-01 9.558345191180706024e-03 -2.934722602367401123e-01 4.286981374025344849e-02 3.619368374347686768e-02 -1.541435420513153076e-01 -1.025261506438255310e-01 -2.910899519920349121e-01 2.071183770895004272e-01 -6.898493319749832153e-02 -1.478106975555419922e-01 4.258392006158828735e-02
-3.347964584827423096e-01 -1.108885258436203003e-01 6.188765168190002441e-02 1.655994355678558350e-01 -1.280563920736312866e-01 -1.315894275903701782e-01 -2.312906682491302490e-01 -1.789172738790512085e-01 -1.332303136587142944e-01 -4.984292201697826385e-03 -1.872160434722900391e-01 -2.661875784397125244e-01 2.343470752239227295e-01 -1.468631625175476074e-01 -9.288445115089416504e-02 -2.031487971544265747e-01 -1.659952849149703979e-01 -9.683705121278762817e-02 -1.271278411149978638e-01 -1.851483136415481567e-01 1.346880048513412476e-01 2.494947165250778198e-01 -2.470851391553878784e-01 2.673778235912322998e-01 1.828461885452270508e-02 -2.463917136192321777e-01 9.719568490982055664e-02 -4.010480642318725586e-02 1.581344604492187500e-01 -1.298319697380065918e-01 -2.437745481729507446e-01 3.721252083778381348e-02
-7.639931142330169678e-02 -1.176577210426330566e-01 -1.339162588119506836e-01 2.197852358222007751e-02 -3.094091117382049561e-01 2.755248248577117920e-01 -1.880419701337814331e-01 5.997328553348779678e-03 -5.647861957550048828e-02 -1.147905364632606506e-02 -1.543756127357482910e-01 -2.114046961069107056e-01 2.422200292348861694e-01 -2.724265158176422119e-01 -7.036664336919784546e-02 -3.586969077587127686e-01 1.826619654893875122e-01 -4.568922147154808044e-02 3.787241876125335693e-02 2.201269268989562988e-01 7.232901453971862793e-02 2.277235966175794601e-03 -1.565779894590377808e-01 1.838198006153106689e-01 -1.022572591900825500e-01 -9.667424112558364868e-02 1.243159025907516479e-01 1.014822423458099365e-01 1.299789100885391235e-01 1.314004510641098022e-01 -3.470191359519958496e-01 2.597845196723937988e-01
-8.461919613182544708e-03 3.958328627049922943e-03 1.269800513982772827e-01 1.228179875761270523e-02 2.324944585561752319e-01 5.079508423805236816e-01 -2.978866696357727051e-01 3.365834355354309082e-01 2.446603327989578247e-01 1.760868281126022339e-01 -1.393504738807678223e-01 -1.334533095359802246e-01 8.204406499862670898e-02 -9.924556314945220947e-02 2.624368295073509216e-02 -7.942408323287963867e-02 -1.566110849380493164e-01 7.277738302946090698e-02 4.712583124637603760e-02 1.778536885976791382e-01 -4.225541278719902039e-02 1.903641968965530396e-01 -1.394999176263809204e-01 1.208348497748374939e-01 1.209373548626899719e-01 1.581751853227615356e-01 1.540445685386657715e-01 -2.482912987470626831e-01 -4.443948715925216675e-02 -1.384594589471817017e-01 -1.558480411767959595e-01 -1.079550981521606445e-01
-1.019674073904752731e-02 -2.330317497253417969e-01 1.231618374586105347e-01 -4.751493409276008606e-02 7.514861226081848145e-02 1.415856778621673584e-01 -3.263873159885406494e-01 1.856075823307037354e-01 3.396170437335968018e-01 4.061757922172546387e-01 4.636076465249061584e-02 -1.298388540744781494e-01 -3.447020053863525391e-02 -7.460695505142211914e-02 -1.538912393152713776e-02 -1.183021664619445801e-01 2.184708267450332642e-01 1.132603064179420471e-01 2.364878170192241669e-02 7.807257771492004395e-02 -1.068922206759452820e-01 -3.408080339431762695e-02 -3.060854673385620117e-01 -1.446445286273956299e-02 2.091443687677383423e-01 3.449945524334907532e-02 1.725186854600906372e-01 -1.118795275688171387e-01 -9.423726052045822144e-02 1.802403628826141357e-01 -3.562237918376922607e-01 -1.095884144306182861e-01
-1.756447553634643555e-01 1.014164928346872330e-02 -7.310073077678680420e-02 -4.629117250442504883e-02 -2.942428588867187500e-01 -1.934810727834701538e-02 7.469943165779113770e-02 1.807178258895874023e-01 9.109283238649368286e-02 3.233473896980285645e-01 9.628965519368648529e-03 -2.347622066736221313e-01 -6.949006766080856323e-02 -8.657732605934143066e-02 1.054652631282806396e-01 6.551244854927062988e-02 -2.993968315422534943e-02 9.386219084262847900e-02 -6.230047345161437988e-02 9.546918421983718872e-02 1.939161121845245361e-01 1.001582108438014984e-02 -4.452734068036079407e-02 -1.014395207166671753e-01 8.203857392072677612e-02 1.439266949892044067e-01 8.840543776750564575e-02 -9.987452626228332520e-02 2.716968953609466553e-01 -1.439319550991058350e-01 -5.627418756484985352e-01 3.338295817375183105e-01
-1.836640983819961548e-01 4.149176180362701416e-02 1.060487106442451477e-01 -5.433569476008415222e-02 2.105647325515747070e-01 2.313797175884246826e-02 -9.487737715244293213e-02 -5.615655332803726196e-02 -2.472810260951519012e-02 -3.686769865453243256e-03 1.312295794486999512e-01 -2.288147211074829102e-01 1.535859555006027222e-01 7.182855904102325439e-02 4.585555195808410645e-01 -1.741626262664794922e-01 -7.234414666891098022e-02 2.492547966539859772e-02 1.243856772780418396e-01 9.386787563562393188e-02 2.904320359230041504e-01 1.550534516572952271e-01 -1.367637217044830322e-01 -5.232993140816688538e-02 -2.148715220391750336e-02 -1.898609995841979980e-01 4.004788771271705627e-02 -3.046427667140960693e-01 1.287404447793960571e-01 -2.068526893854141235e-01 -4.198437929153442383e-01 -1.650424450635910034e-01
-6.145711615681648254e-02 -1.188250631093978882e-01 9.833402186632156372e-02 2.954527176916599274e-02 4.603556916117668152e-02 2.087930738925933838e-01 -3.846535086631774902e-01 1.993758976459503174e-01 1.153168082237243652e-01 4.440429806709289551e-02 1.462505459785461426e-01 -2.528757750988006592e-01 8.753763884305953979e-02 -2.789441347122192383e-01 2.309779077768325806e-01 -1.723513589240610600e-03 1.928523033857345581e-01 2.020518630743026733e-01 2.964156307280063629e-02 1.816130056977272034e-02 -4.443860799074172974e-02 1.150486245751380920e-01 -2.802107334136962891e-01 1.344837434589862823e-02 2.864120602607727051e-01 -2.568595227785408497e-04 3.150318861007690430e-01 -1.570610702037811279e-01 -1.299018859863281250e-01 1.277382522821426392e-01 -2.840611040592193604e-01 -7.578901946544647217e-02
-1.939192712306976318e-01 4.729945212602615356e-02 7.781377434730529785e-02 -2.331867367029190063e-01 -5.379402264952659607e-02 2.723899781703948975e-01 -1.041016951203346252e-01 2.104075998067855835e-01 -7.562575489282608032e-02 1.350323408842086792e-01 7.825832068920135498e-02 1.948694139719009399e-02 1.006427258253097534e-01 2.395311743021011353e-01 -9.972444176673889160e-02 -2.801670432090759277e-01 7.672533392906188965e-02 7.912603020668029785e-02 -1.394704282283782959e-01 -2.226957380771636963e-01 -2.974989078938961029e-02 2.008648365736007690e-01 -1.254225671291351318e-01 -1.407026499509811401e-01 1.428144983947277069e-02 -6.561167538166046143e-02 1.271083503961563110e-01 -9.242425113916397095e-02 4.448403120040893555e-01 -2.476360052824020386e-01 -3.311755955219268799e-01 1.583804190158843994e-01
-2.006555944681167603e-01 1.561336666345596313e-01 4.250648245215415955e-02 3.638713154941797256e-03 -2.434894889593124390e-01 1.196206212043762207e-01 -1.525271385908126831e-01 -8.216765522956848145e-02 -1.529136300086975098e-01 2.711938917636871338e-01 5.498220026493072510e-02 1.105041876435279846e-01 -4.418838769197463989e-03 -1.015796437859535217e-01 -1.948895864188671112e-02 -3.999335169792175293e-01 4.526440985500812531e-03 7.291310280561447144e-02 -7.428158074617385864e-03 -2.323028147220611572e-01 2.840473651885986328e-01 2.161576300859451294e-01 -1.855056136846542358e-01 8.270864188671112061e-02 1.099160537123680115e-01 9.380760043859481812e-02 2.415120601654052734e-01 7.865210063755512238e-03 1.021562069654464722e-01 -1.207153350114822388e-01 -4.560952782630920410e-01 8.234721422195434570e-02
-9.905085712671279907e-02 -1.337391734123229980e-01 -1.174866259098052979e-01 -1.673836857080459595e-01 4.880346357822418213e-02 9.444524347782135010e-02 -9.222121536731719971e-02 -2.213014066219329834e-01 5.680447071790695190e-02 2.986935377120971680e-01 -2.017807811498641968e-01 -2.617106735706329346e-01 3.496329784393310547e-01 -7.445758581161499023e-02 -1.957077831029891968e-01 -1.320735663175582886e-01 2.600722312927246094e-01 8.845058828592300415e-02 -1.663649976253509521e-01 1.656755357980728149e-01 -1.629984825849533081e-01 1.042703762650489807e-01 -2.710875868797302246e-01 9.636465460062026978e-02 -3.111950494349002838e-02 3.493221849203109741e-02 2.298574596643447876e-01 5.309686437249183655e-02 2.297630906105041504e-01 -1.890801591798663139e-03 -3.345218598842620850e-01 -5.632762983441352844e-02
-4.811549186706542969e-01 -1.713716089725494385e-01 1.795983165502548218e-01 -2.040968686342239380e-01 1.363980472087860107e-01 2.658861503005027771e-02 1.783098876476287842e-01 4.838314838707447052e-03 2.248914688825607300e-01 2.782632112503051758e-01 9.312485903501510620e-02 -2.139835953712463379e-01 3.992916643619537354e-02 3.967365995049476624e-02 3.974054753780364990e-02 -2.218743264675140381e-01 -1.132876202464103699e-01 1.679132282733917236e-01 -2.701849043369293213e-01 1.391735523939132690e-01 2.532718777656555176e-01 -7.073739171028137207e-02 -4.530238360166549683e-02 1.025589779019355774e-01 5.152048543095588684e-02 -1.979644298553466797e-01 -6.643116474151611328e-02 -1.356510370969772339e-01 -2.634578011929988861e-02 -3.403272479772567749e-02 -3.077610135078430176e-01 -3.593152016401290894e-02
-1.985807567834854126e-01 -2.880709469318389893e-01 -2.734058797359466553e-01 -8.529637753963470459e-02 1.011545285582542419e-01 1.462247818708419800e-01 -1.999860629439353943e-02 -1.473333090543746948e-01 -4.545750468969345093e-02 2.256294339895248413e-01 6.632652133703231812e-03 -1.343756467103958130e-01 2.738923132419586182e-01 -1.548334062099456787e-01 -2.443697303533554077e-01 -3.121931254863739014e-01 2.334112524986267090e-01 1.761027872562408447e-01 -2.203273475170135498e-01 1.430151909589767456e-01 -4.057024419307708740e-02 1.489815264940261841e-01 -2.843173146247863770e-01 3.232046961784362793e-02 3.482041414827108383e-03 -2.626366540789604187e-02 2.505403459072113037e-01 -1.153101697564125061e-01 1.627770215272903442e-01 9.149787575006484985e-02 -1.926561295986175537e-01 -7.496687769889831543e-02
-1.658756732940673828e-01 -7.096789032220840454e-02 -2.080787569284439087e-01 -1.597365587949752808e-01 -2.267538569867610931e-02 1.836892515420913696e-01 -2.080033719539642334e-01 1.973865330219268799e-01 2.689141929149627686e-01 1.374122798442840576e-01 7.128681242465972900e-02 2.200821228325366974e-02 5.836066231131553650e-02 -2.417956143617630005e-01 2.870592474937438965e-01 -8.875544369220733643e-02 1.438739150762557983e-01 -8.334035985171794891e-03 1.065244246274232864e-02 1.480713784694671631e-01 -1.596652865409851074e-01 4.620437324047088623e-02 -4.898225963115692139e-01 1.374463271349668503e-02 5.099028721451759338e-02 -2.179428040981292725e-01 4.933867976069450378e-02 -2.943928353488445282e-03 7.542229443788528442e-02 2.792778313159942627e-01 -2.940426468849182129e-01 7.025721715763211250e-04
-3.390555679798126221e-01 3.844720497727394104e-02 -2.845199704170227051e-01 1.173299327492713928e-01 1.955003440380096436e-01 8.567550033330917358e-02 -1.595705151557922363e-01 -1.363610923290252686e-01 -2.867818810045719147e-02 7.557691633701324463e-02 -1.953074038028717041e-01 -1.542757302522659302e-01 -2.953936345875263214e-04 -1.613717153668403625e-02 7.870855182409286499e-02 -3.096561133861541748e-01 8.747618645429611206e-02 2.182803750038146973e-01 -1.528170257806777954e-01 8.378713577985763550e-02 -3.273351863026618958e-02 -4.439545795321464539e-02 -3.365075588226318359e-01 2.169703096151351929e-01 1.844521313905715942e-01 1.928935348987579346e-01 6.210939213633537292e-02 -3.488889932632446289e-01 3.532512858510017395e-02 -2.389597147703170776e-01 -1.366895884275436401e-01 7.437641173601150513e-02
-7.366856932640075684e-02 -2.805328667163848877e-01 4.060718044638633728e-02 5.679859966039657593e-02 -2.541483640670776367e-01 3.824625164270401001e-02 -1.345538496971130371e-01 1.180351153016090393e-01 -1.601460278034210205e-01 3.447522222995758057e-01 -1.963719278573989868e-01 -8.043821901082992554e-02 1.353910416364669800e-01 -3.104092776775360107e-01 -3.068885020911693573e-02 -2.986536026000976562e-01 -8.149940520524978638e-02 1.552159488201141357e-01 4.885519854724407196e-03 -1.687229424715042114e-01 1.006686594337224960e-02 -2.872174233198165894e-02 -1.089506372809410095e-01 1.687009483575820923e-01 1.231998652219772339e-01 -4.391973838210105896e-02 -7.816575467586517334e-02 -3.299912512302398682e-01 2.879014909267425537e-01 8.243646472692489624e-02 -2.744564414024353027e-01 1.447476446628570557e-01
-5.895724520087242126e-02 -1.148821339011192322e-01 6.392706185579299927e-02 2.849180251359939575e-02 -1.481096148490905762e-01 1.757745295763015747e-01 -4.212619960308074951e-01 4.620232805609703064e-02 1.924395412206649780e-01 2.454814016819000244e-01 -6.706599611788988113e-03 1.889895200729370117e-01 1.900419592857360840e-01 2.510497570037841797e-01 -2.128328531980514526e-01 -1.752383261919021606e-01 -4.732112959027290344e-02 -1.955820433795452118e-02 -1.138276830315589905e-01 1.382266432046890259e-01 8.943879045546054840e-03 4.884776473045349121e-02 6.714003533124923706e-02 5.609608069062232971e-02 2.302321195602416992e-01 -1.174349188804626465e-01 3.526871204376220703e-01 -1.041110157966613770e-01 -5.937053263187408447e-02 -2.061783373355865479e-01 -3.682371377944946289e-01 -9.659236669540405273e-02
-1.019074618816375732e-01 -9.434037655591964722e-02 -2.507242262363433838e-01 -2.817552387714385986e-01 2.503865659236907959e-01 1.738429628312587738e-02 -2.769294977188110352e-01 -1.313929259777069092e-01 -9.625971317291259766e-02 2.908132597804069519e-02 -1.480717509984970093e-01 -1.614480912685394287e-01 -2.315028198063373566e-02 -3.190368711948394775e-01 1.402887552976608276e-01 -3.905389904975891113e-01 -8.152386546134948730e-02 1.282879412174224854e-01 -5.701207742094993591e-02 2.796878814697265625e-01 1.372018009424209595e-01 1.793748289346694946e-01 -2.561794519424438477e-01 9.646965190768241882e-03 4.589898511767387390e-02 1.139388233423233032e-01 1.636332869529724121e-01 -2.324645221233367920e-01 -7.525175064802169800e-02 -7.233247905969619751e-02 -1.094449833035469055e-01 -9.388493746519088745e-02
3.440298605710268021e-03 -2.791869640350341797e-01 -1.687362343072891235e-01 9.772390127182006836e-02 -1.267770677804946899e-01 1.242941766977310181e-01 -1.978477463126182556e-02 -9.525799006223678589e-02 -1.594715714454650879e-01 3.651514947414398193e-01 2.039462793618440628e-03 -2.009648233652114868e-01 1.299581676721572876e-01 -4.759710654616355896e-02 2.588674426078796387e-01 -3.373188078403472900e-01 -8.469585329294204712e-02 2.902531437575817108e-02 1.206441074609756470e-01 1.308454424142837524e-01 1.659680604934692383e-01 1.083690114319324493e-02 -3.672015070915222168e-01 -5.356191843748092651e-02 3.977952525019645691e-02 3.376124193891882896e-03 1.929091475903987885e-02 -3.083378449082374573e-02 3.675284385681152344e-01 4.746644943952560425e-02 -3.137881159782409668e-01 1.246078871190547943e-02
-2.090841084718704224e-01 -2.760811150074005127e-01 -1.975024342536926270e-01 8.964546024799346924e-02 3.573205322027206421e-02 3.573836758732795715e-02 -2.687872648239135742e-01 3.359402418136596680e-01 1.171593591570854187e-01 2.232750505208969116e-01 3.074127994477748871e-02 3.467174246907234192e-02 1.145886257290840149e-01 7.010173052549362183e-02 3.468104004859924316e-01 8.906012028455734253e-02 2.700937390327453613e-01 2.001404017210006714e-01 -9.169930964708328247e-02 1.492146551609039307e-01 7.485233247280120850e-02 1.511186808347702026e-01 -3.213295638561248779e-01 1.608860790729522705e-01 1.124019622802734375e-01 -3.522528335452079773e-02 1.681221276521682739e-01 -1.285070180892944336e-01 -2.603251300752162933e-02 8.997743576765060425e-02 -1.509714126586914062e-01 2.047105729579925537e-01
-2.983049452304840088e-01 1.026249900460243225e-01 -1.005514338612556458e-01 4.454017058014869690e-02 2.689475119113922119e-01 1.115848049521446228e-01 -3.433826267719268799e-01 5.660386383533477783e-02 1.931176483631134033e-01 1.819541156291961670e-01 1.548662967979907990e-02 -1.894720792770385742e-01 5.853646248579025269e-02 1.337956730276346207e-02 -4.267468303442001343e-02 9.387763589620590210e-02 -2.543550431728363037e-01 2.322824299335479736e-01 7.564783841371536255e-02 4.364838823676109314e-02 -4.612214863300323486e-02 2.425116151571273804e-01 -1.636484116315841675e-01 2.726892530918121338e-01 9.296008944511413574e-02 -6.018140702508389950e-04 2.554681003093719482e-01 -2.464269846677780151e-01 2.847196459770202637e-01 1.546440571546554565e-01 -1.814647316932678223e-01 -2.840968035161495209e-02
1.037684530019760132e-01 -8.739950507879257202e-02 -2.755672931671142578e-01 -1.184227243065834045e-01 -1.012835837900638580e-02 1.813302934169769287e-02 4.323505610227584839e-02 7.835081219673156738e-02 1.061732769012451172e-01 1.973695904016494751e-01 1.451727449893951416e-01 5.549029260873794556e-02 -4.891557618975639343e-02 2.623586654663085938e-01 2.427221834659576416e-02 -1.893116384744644165e-01 1.274415254592895508e-01 1.999201327562332153e-01 -4.470861256122589111e-01 -2.550981566309928894e-02 -1.812134310603141785e-02 1.666879653930664062e-02 -1.684151589870452881e-01 2.973207533359527588e-01 2.144299596548080444e-01 1.631615012884140015e-01 2.378921210765838623e-01 -4.729315266013145447e-02 2.224855870008468628e-01 4.460399597883224487e-02 -3.790045380592346191e-01 2.184623666107654572e-02
-4.090266674757003784e-02 9.586206637322902679e-03 3.826479986310005188e-02 7.768099755048751831e-02 -9.625078737735748291e-02 1.484296284615993500e-02 1.595524512231349945e-02 1.245679706335067749e-01 1.234471127390861511e-01 1.274854391813278198e-01 1.255543809384107590e-02 5.925052240490913391e-02 8.308771997690200806e-02 1.694798655807971954e-02 3.422106429934501648e-02 -3.142559230327606201e-01 -4.593924880027770996e-01 9.850405901670455933e-02 -3.243604600429534912e-01 -5.693769827485084534e-02 5.079584196209907532e-02 -1.412114594131708145e-02 -2.986273765563964844e-01 4.575329273939132690e-02 -7.673598825931549072e-02 -1.764051616191864014e-01 4.831134676933288574e-01 -1.073984205722808838e-01 2.159854918718338013e-01 -1.976832598447799683e-01 -7.474609464406967163e-02 -1.633970737457275391e-01
-6.891746819019317627e-02 5.052680522203445435e-02 -4.794744774699211121e-02 -2.061247229576110840e-01 -3.113780319690704346e-01 1.520006805658340454e-01 -1.892855763435363770e-01 4.019650164991617203e-03 7.197422534227371216e-02 4.666418209671974182e-02 1.415170580148696899e-01 -1.952173560857772827e-01 1.618599891662597656e-01 -1.882001012563705444e-01 -4.484177380800247192e-02 -2.285205870866775513e-01 4.604346305131912231e-02 3.054242432117462158e-01 2.180329523980617523e-02 -7.266600430011749268e-02 -2.100148350000381470e-01 -1.179319992661476135e-01 -9.641318023204803467e-02 -2.689366415143013000e-02 3.194186389446258545e-01 5.325848236680030823e-02 2.977487146854400635e-01 -6.304058432579040527e-02 -5.804399773478507996e-02 -2.489290684461593628e-01 -3.391999304294586182e-01 2.521568536758422852e-01
9.725717827677726746e-03 -2.337929308414459229e-01 -5.091946199536323547e-02 -2.478959262371063232e-01 -1.429925113916397095e-01 3.452886939048767090e-01 -3.742401897907257080e-01 -2.719745337963104248e-01 6.940788775682449341e-02 1.343977153301239014e-01 1.730468124151229858e-01 6.484791636466979980e-02 1.831547915935516357e-02 -1.505352854728698730e-01 -2.201795205473899841e-02 -2.490302026271820068e-01 1.056659296154975891e-01 -1.278764568269252777e-02 -1.041764616966247559e-01 -2.022598125040531158e-02 -1.268626563251018524e-02 7.683306932449340820e-02 -1.829050183296203613e-01 -1.888447999954223633e-02 5.390974134206771851e-02 -5.861938744783401489e-02 2.169993668794631958e-01 -2.393318861722946167e-01 -1.367210298776626587e-01 -1.189083233475685120e-01 -2.187031209468841553e-01 3.621279001235961914e-01
-3.388534188270568848e-01 -9.471576660871505737e-02 1.676862537860870361e-01 -2.146826311945915222e-02 -4.863591492176055908e-02 -6.077349931001663208e-02 -5.832646787166595459e-02 -8.769240975379943848e-02 9.121552109718322754e-02 1.885972470045089722e-01 9.166524559259414673e-02 -2.396553903818130493e-01 8.757124096155166626e-02 9.787597507238388062e-02 -8.202539756894111633e-03 -8.509939908981323242e-02 -2.037185579538345337e-01 2.263416945934295654e-01 -4.109018146991729736e-01 -1.823150664567947388e-01 1.407419890165328979e-01 -1.043212413787841797e-01 -9.905524551868438721e-02 3.579305857419967651e-02 1.885223388671875000e-01 -1.042148023843765259e-01 2.926089055836200714e-02 -3.524652719497680664e-01 8.106519281864166260e-02 -2.739360928535461426e-01 -3.253372311592102051e-01 -2.552414312958717346e-02
-3.719694316387176514e-01 -9.298483282327651978e-02 1.155339702963829041e-01 -1.691230386495590210e-02 -6.065097451210021973e-02 4.738110899925231934e-01 -7.679919898509979248e-02 -8.682195097208023071e-02 -1.217147186398506165e-01 1.795404404401779175e-01 -3.252368792891502380e-02 -2.358108460903167725e-01 -1.771188154816627502e-02 -2.975658774375915527e-01 1.876507513225078583e-02 -3.008461594581604004e-01 4.039228335022926331e-02 1.135559678077697754e-01 -2.776659727096557617e-01 2.776269614696502686e-01 1.832497715950012207e-01 2.899423427879810333e-02 -6.903119385242462158e-02 -8.695279806852340698e-02 -1.145926862955093384e-02 -7.779148221015930176e-02 -2.027492411434650421e-02 -1.513085961341857910e-01 6.838486064225435257e-03 -1.243091225624084473e-01 -3.533115983009338379e-02 2.294087111949920654e-01
-3.057329542934894562e-02 -5.263216793537139893e-02 -1.284579932689666748e-01 2.178076654672622681e-02 1.623682230710983276e-01 1.927990615367889404e-01 -3.965892791748046875e-01 9.994129091501235962e-02 1.722250431776046753e-01 1.952036619186401367e-01 1.469918191432952881e-01 1.323530226945877075e-01 2.262751907110214233e-01 1.818500161170959473e-01 -3.647987917065620422e-02 -2.010150253772735596e-01 4.741101711988449097e-02 2.347826063632965088e-01 4.779187962412834167e-02 1.637825071811676025e-01 -7.685802876949310303e-02 5.286831036210060120e-02 -9.388064965605735779e-03 9.437177330255508423e-02 1.902224570512771606e-01 -1.491824835538864136e-01 2.166859060525894165e-01 -4.242144525051116943e-02 -1.548511981964111328e-01 -1.405831873416900635e-01 -4.953547418117523193e-01 -1.229980140924453735e-01
9.226142615079879761e-02 -2.202223837375640869e-01 -1.700975447893142700e-01 2.026916146278381348e-01 -1.682706624269485474e-01 6.815196573734283447e-02 -4.440413042902946472e-02 6.578164547681808472e-02 1.029325276613235474e-01 2.737042009830474854e-01 2.199407964944839478e-01 -2.543800771236419678e-01 -2.246217429637908936e-01 -5.635411478579044342e-03 1.412982493638992310e-01 -3.869232237339019775e-01 -1.292099803686141968e-01 3.002489507198333740e-01 -1.130222082138061523e-01 2.834623754024505615e-01 1.454443298280239105e-02 -1.182868480682373047e-01 -1.053219214081764221e-01 -1.721754819154739380e-01 7.146367430686950684e-02 4.743670299649238586e-02 -1.883925497531890869e-02 -1.504613757133483887e-01 -6.853721290826797485e-02 7.929833233356475830e-02 -2.968426644802093506e-01 -1.749240159988403320e-01
8.001804351806640625e-02 -2.694681286811828613e-01 1.862692534923553467e-01 -4.929183796048164368e-02 -1.499630510807037354e-02 2.216066718101501465e-01 -3.523308932781219482e-01 3.123804926872253418e-01 6.934244930744171143e-02 1.634233295917510986e-01 3.829151391983032227e-02 -1.982701569795608521e-01 -2.991647832095623016e-02 -1.602247208356857300e-01 2.043797969818115234e-01 -3.131176233291625977e-01 -9.002481400966644287e-02 -2.848537452518939972e-02 -6.246599555015563965e-02 -7.686307188123464584e-03 3.412674739956855774e-02 1.374256461858749390e-01 -2.740969359874725342e-01 -2.349021099507808685e-02 -1.210737228393554688e-02 -1.923802495002746582e-01 3.506289124488830566e-01 -1.392935216426849365e-01 -1.496305763721466064e-01 9.582318365573883057e-02 -1.865794658660888672e-01 -1.401415467262268066e-01
-2.239861637353897095e-01 -2.950577437877655029e-01 -2.776423990726470947e-01 -1.485270075500011444e-02 -2.243990451097488403e-02 3.239953517913818359e-02 -1.162066236138343811e-01 -3.044740557670593262e-01 -6.915571540594100952e-02 9.954453259706497192e-02 8.864720910787582397e-02 -1.813016831874847412e-01 2.961747646331787109e-01 -2.107173800468444824e-01 -1.488003730773925781e-01 -3.463886678218841553e-01 1.462371200323104858e-01 1.345109194517135620e-01 -3.935622423887252808e-02 5.043178424239158630e-02 -7.848237454891204834e-02 1.840860992670059204e-01 -2.575433254241943359e-01 8.568013459444046021e-02 7.919020950794219971e-03 -2.284376919269561768e-01 2.601376473903656006e-01 -1.095773428678512573e-01 1.881784349679946899e-01 1.630668714642524719e-02 -1.520754545927047729e-01 4.294136073440313339e-03
-4.338644072413444519e-02 1.922665834426879883e-01 1.322139054536819458e-01 -3.535493016242980957e-01 -2.472252398729324341e-02 1.169991418719291687e-01 -2.241478860378265381e-01 1.939342170953750610e-01 2.688248753547668457e-01 7.569745928049087524e-02 1.504563242197036743e-01 -2.639493532478809357e-02 -7.630835473537445068e-02 2.347829639911651611e-01 -5.768259055912494659e-03 -1.393027752637863159e-01 -4.247277230024337769e-02 1.955328583717346191e-01 -8.248177357017993927e-03 1.101974174380302429e-01 1.723266839981079102e-01 1.445020139217376709e-01 -1.706080585718154907e-01 5.864319577813148499e-02 -1.516061872243881226e-01 1.003098115324974060e-01 1.702633947134017944e-01 3.346810489892959595e-02 2.887167036533355713e-01 -9.030403196811676025e-02 -4.876385927200317383e-01 -8.350946009159088135e-02
-9.222466498613357544e-02 1.336514353752136230e-01 -1.919904723763465881e-02 2.333093434572219849e-02 9.530423581600189209e-02 4.556255787611007690e-02 -6.861946731805801392e-02 8.095039427280426025e-02 9.241762571036815643e-03 1.556328386068344116e-01 1.302018761634826660e-01 -2.709515094757080078e-01 -3.704988360404968262e-01 2.277428843080997467e-02 4.703503847122192383e-02 -2.580035030841827393e-01 3.085101246833801270e-01 2.801692485809326172e-01 1.450705677270889282e-01 2.141030877828598022e-01 1.280681788921356201e-01 2.004147917032241821e-01 7.948975265026092529e-02 2.261163890361785889e-01 -2.134191691875457764e-01 3.863018471747636795e-03 1.433241814374923706e-01 1.131374482065439224e-02 1.290481239557266235e-01 -2.119148522615432739e-01 -3.796240687370300293e-01 -5.075679719448089600e-02
-1.026489809155464172e-01 -3.172420859336853027e-01 6.864976137876510620e-02 1.125599071383476257e-02 -2.746606059372425079e-02 1.851721256971359253e-01 -2.117894142866134644e-01 1.693870574235916138e-01 3.607279434800148010e-02 4.088640213012695312e-01 8.292562328279018402e-03 -2.231829799711704254e-02 -1.095344722270965576e-01 -1.446874737739562988e-01 1.314313411712646484e-01 -3.134599030017852783e-01 3.125220537185668945e-02 8.795648068189620972e-02 4.439428076148033142e-02 1.622379720211029053e-01 1.366091798990964890e-02 -5.268891528248786926e-02 -1.007002219557762146e-01 -1.797634959220886230e-01 2.389345020055770874e-01 -1.993859112262725830e-01 3.349048495292663574e-01 -7.209471613168716431e-02 7.031899690628051758e-02 1.732167601585388184e-01 -2.778195142745971680e-01 -2.216546684503555298e-01
-6.135499849915504456e-02 -1.580720543861389160e-01 3.056481480598449707e-01 -7.427877932786941528e-02 2.058485522866249084e-02 1.618949919939041138e-01 -3.836536109447479248e-01 1.219202801585197449e-01 -3.705534711480140686e-02 -1.926367357373237610e-02 -4.308193027973175049e-01 2.650962397456169128e-02 -1.623409390449523926e-01 1.957504302263259888e-01 1.403365284204483032e-01 -3.030608296394348145e-01 2.118665911257266998e-02 2.410342842340469360e-01 -3.953798860311508179e-02 1.354702562093734741e-01 2.261257916688919067e-01 -4.331067204475402832e-02 -1.426944583654403687e-01 8.033902943134307861e-02 -3.950783610343933105e-02 -1.878243871033191681e-02 2.858141958713531494e-01 -8.723309263586997986e-03 1.247595995664596558e-01 -2.881238795816898346e-02 -1.976463943719863892e-01 1.480932235717773438e-01
-3.263230621814727783e-01 -6.943475455045700073e-02 8.961195498704910278e-02 1.172753125429153442e-01 -5.302524194121360779e-02 1.205369755625724792e-01 1.327241510152816772e-01 -2.867297083139419556e-02 1.957401186227798462e-01 1.852210760116577148e-01 -1.426078677177429199e-01 5.986762698739767075e-03 6.366226822137832642e-02 2.443694919347763062e-01 -6.760878115892410278e-02 -1.010084431618452072e-02 -5.026784725487232208e-03 1.684686243534088135e-01 -2.867490947246551514e-01 3.282387256622314453e-01 9.054371714591979980e-02 3.721912801265716553e-01 -7.875542342662811279e-02 -4.846909269690513611e-02 -9.997258894145488739e-03 -1.476912349462509155e-01 4.481071978807449341e-02 7.042738795280456543e-02 1.337161567062139511e-02 9.092599898576736450e-02 -5.003184676170349121e-01 9.164607524871826172e-02
-3.363381698727607727e-02 -8.395772427320480347e-02 2.393573708832263947e-02 1.312275975942611694e-01 5.778734385967254639e-02 4.914661124348640442e-02 2.463808096945285797e-02 1.257353695109486580e-03 5.291604250669479370e-02 1.236284337937831879e-02 1.778404563665390015e-01 -1.244333609938621521e-01 2.634139731526374817e-02 -5.938965454697608948e-02 7.057561725378036499e-02 -2.246195226907730103e-01 1.712624169886112213e-02 4.561521857976913452e-02 -4.921630620956420898e-01 -1.467700004577636719e-01 -2.869295701384544373e-02 3.197511136531829834e-01 -4.020370543003082275e-01 -3.406085446476936340e-02 -4.116203263401985168e-02 8.613691478967666626e-02 8.622900396585464478e-02 2.620183825492858887e-01 6.334156543016433716e-02 -7.858961075544357300e-02 -4.556791782379150391e-01 1.513611972332000732e-01
3.759896755218505859e-02 -3.072038888931274414e-01 1.560334712266921997e-01 4.749506711959838867e-03 3.470287472009658813e-02 2.370352745056152344e-01 -2.635561823844909668e-01 2.001962959766387939e-01 2.999366633594036102e-02 7.531895488500595093e-02 -7.151698693633079529e-03 -2.313140928745269775e-01 -5.467234179377555847e-02 -2.519248425960540771e-01 2.911506295204162598e-01 -1.279271245002746582e-01 5.324756726622581482e-02 -3.683482483029365540e-02 -8.711738511919975281e-03 9.680962562561035156e-02 -9.913556277751922607e-03 1.303296834230422974e-01 -2.672693133354187012e-01 -8.626968413591384888e-02 5.037797987461090088e-02 -1.740465015172958374e-01 4.032016992568969727e-01 -2.598206400871276855e-01 -8.472486585378646851e-02 1.675620228052139282e-01 -2.515378296375274658e-01 -1.189911738038063049e-01
-7.603046298027038574e-02 -1.887624897062778473e-02 -2.757701575756072998e-01 -1.542141437530517578e-01 -1.980857253074645996e-01 2.219024002552032471e-01 3.977110609412193298e-03 -1.577242761850357056e-01 1.995761394500732422e-01 2.177337259054183960e-01 4.909993708133697510e-02 2.147218771278858185e-02 -8.412225544452667236e-02 -9.710953570902347565e-03 1.517075151205062866e-01 -4.353101179003715515e-02 -1.081494390964508057e-01 9.976749122142791748e-02 -2.777405679225921631e-01 1.895544235594570637e-03 2.262791246175765991e-02 2.468474358320236206e-01 6.000509858131408691e-02 -2.305531688034534454e-02 2.524891197681427002e-01 -1.116251796483993530e-01 1.845972090959548950e-01 1.548906564712524414e-01 2.390924692153930664e-01 -9.407366812229156494e-02 -4.052435457706451416e-01 3.599758744239807129e-01
-3.487433195114135742e-01 1.919827982783317566e-02 1.964588882401585579e-03 -2.856023907661437988e-01 -5.799919739365577698e-02 2.093786895275115967e-01 -1.285986155271530151e-01 5.394808575510978699e-02 -7.099065184593200684e-02 1.776186227798461914e-01 2.877919934689998627e-02 8.832305669784545898e-03 4.474293068051338196e-02 2.004137495532631874e-03 1.487130299210548401e-02 -2.601433396339416504e-01 -1.164946183562278748e-01 5.423731356859207153e-02 -9.966301918029785156e-02 -2.914906442165374756e-01 -2.371414005756378174e-02 2.326354682445526123e-01 -1.369472779333591461e-02 2.532060956582427025e-03 -1.384988054633140564e-02 3.857880830764770508e-02 1.438381671905517578e-01 -9.875845164060592651e-02 4.025586247444152832e-01 -1.030811145901679993e-01 -4.603823423385620117e-01 1.983639746904373169e-01
-1.341587007045745850e-01 -4.811059311032295227e-02 -9.033087641000747681e-02 -1.183987334370613098e-01 -3.245663046836853027e-01 -2.530626952648162842e-02 -1.106742545962333679e-01 6.196136027574539185e-02 6.050689890980720520e-02 3.699161112308502197e-01 1.332964748144149780e-01 2.070469409227371216e-02 -1.008790172636508942e-02 -1.700807362794876099e-01 1.630105227231979370e-01 -6.123528350144624710e-03 1.510906666517257690e-01 1.372420489788055420e-01 -7.453114539384841919e-02 -1.163147464394569397e-01 1.995427310466766357e-01 1.310848742723464966e-01 -9.690429270267486572e-02 -4.151307046413421631e-03 2.252093851566314697e-01 1.562851816415786743e-01 5.174728035926818848e-01 -9.956580400466918945e-02 2.655028738081455231e-02 -1.043122187256813049e-01 -1.937631070613861084e-01 3.032832443714141846e-01
1.784968674182891846e-01 -4.279272258281707764e-02 2.606394588947296143e-01 -3.988966345787048340e-03 -1.402638107538223267e-01 -2.203411981463432312e-02 -4.830036461353302002e-01 1.168495044112205505e-01 -1.082527935504913330e-01 1.937502324581146240e-01 1.850197762250900269e-01 2.182291634380817413e-02 1.491863280534744263e-01 2.512783370912075043e-02 2.173075228929519653e-01 2.105353958904743195e-02 1.502026244997978210e-02 2.516759037971496582e-01 -9.412706643342971802e-02 1.357281059026718140e-01 3.859293833374977112e-02 3.249141871929168701e-01 -3.332759737968444824e-01 1.325885057449340820e-01 6.285283714532852173e-02 5.763417482376098633e-02 1.781191378831863403e-01 -2.244482189416885376e-01 -3.932246565818786621e-02 -9.556799381971359253e-02 -2.221785783767700195e-01 2.747533284127712250e-02
1.219473406672477722e-01 -1.382594555616378784e-01 7.496102154254913330e-02 -5.435408279299736023e-02 1.116305962204933167e-01 -6.856720894575119019e-02 -1.665021926164627075e-01 2.511230409145355225e-01 9.971509873867034912e-02 -2.065863460302352905e-02 -1.472526639699935913e-01 -1.500234007835388184e-01 -1.838480234146118164e-01 -1.021586954593658447e-01 -5.015313252806663513e-02 -2.685354948043823242e-01 -9.000480920076370239e-02 3.689906299114227295e-01 -1.288317237049341202e-02 1.374396234750747681e-01 1.789223849773406982e-01 9.447214752435684204e-02 5.248445272445678711e-02 -1.313739717006683350e-01 -3.820076817646622658e-03 3.269211947917938232e-01 1.079857498407363892e-01 -2.679169476032257080e-01 2.635845541954040527e-01 -1.910919696092605591e-01 -3.938266038894653320e-01 1.950363628566265106e-02
7.042561471462249756e-02 -4.961866419762372971e-03 -3.145584166049957275e-01 1.844977140426635742e-01 4.341949149966239929e-02 2.292534708976745605e-01 -2.459825426340103149e-01 2.150297909975051880e-01 3.513988256454467773e-01 2.520075738430023193e-01 5.959093943238258362e-02 2.323512174189090729e-02 -2.703560888767242432e-02 6.923973560333251953e-02 2.698314189910888672e-02 -1.860491931438446045e-01 1.095607876777648926e-01 2.318789064884185791e-01 -2.383700013160705566e-02 6.681074947118759155e-02 -8.547148853540420532e-02 -1.214608773589134216e-01 -2.399688065052032471e-01 -3.508546203374862671e-02 8.826336264610290527e-02 -3.662374615669250488e-02 3.049192428588867188e-01 -2.305509001016616821e-01 -1.631795316934585571e-01 2.859216555953025818e-02 -3.617765605449676514e-01 6.023431941866874695e-02
-1.514662951231002808e-01 2.739903517067432404e-02 -1.525302324444055557e-02 1.120679080486297607e-01 -2.518371045589447021e-01 -3.630333766341209412e-02 -1.893188804388046265e-02 -7.302874326705932617e-02 1.169314309954643250e-01 2.043794095516204834e-01 3.351309895515441895e-02 -2.654030919075012207e-01 2.491678446531295776e-01 2.940885722637176514e-01 -3.138975054025650024e-02 -3.877139687538146973e-01 -7.183626294136047363e-02 5.044080689549446106e-02 4.567077755928039551e-02 -1.073722844012081623e-03 -8.752581477165222168e-02 3.109764307737350464e-03 -4.865465760231018066e-01 5.635847523808479309e-02 5.955885723233222961e-02 -1.842343807220458984e-01 2.560964822769165039e-01 1.353729423135519028e-02 1.252931207418441772e-01 -2.408069968223571777e-01 -6.422942131757736206e-02 1.666184067726135254e-01
-1.498438715934753418e-01 1.197598055005073547e-01 -7.483570277690887451e-02 3.638900443911552429e-02 -3.382545411586761475e-01 -1.975262723863124847e-02 -1.603211462497711182e-01 -1.174431666731834412e-01 -5.362539365887641907e-02 4.471172392368316650e-01 7.104371488094329834e-02 -2.604004368185997009e-02 9.848848730325698853e-02 -4.841855168342590332e-02 2.081867493689060211e-02 -3.727612197399139404e-01 -8.940360695123672485e-02 5.228430032730102539e-02 7.294556498527526855e-02 -3.569820523262023926e-02 3.034485280513763428e-01 1.147385314106941223e-01 -2.667055726051330566e-01 -5.422381684184074402e-03 3.124569542706012726e-02 1.340354830026626587e-01 1.552760004997253418e-01 9.132438898086547852e-02 5.764680728316307068e-02 -1.674204468727111816e-01 -3.837898969650268555e-01 1.351485550403594971e-01
5.695261433720588684e-02 -4.946007207036018372e-02 2.228264212608337402e-01 -1.278320886194705963e-02 -4.572595283389091492e-02 2.185724228620529175e-01 -2.543960809707641602e-01 2.659739851951599121e-01 2.505618035793304443e-01 2.295440435409545898e-02 -9.026902914047241211e-02 -2.430698126554489136e-01 3.403466567397117615e-02 -1.539030671119689941e-01 2.405157126486301422e-02 -1.882087737321853638e-01 2.305065393447875977e-01 3.212069347500801086e-02 4.679523874074220657e-03 1.489537209272384644e-01 -1.109216883778572083e-01 4.230909943580627441e-01 -1.664885431528091431e-01 4.241260141134262085e-02 2.654145658016204834e-01 -1.704360991716384888e-01 2.335573285818099976e-01 -2.193793654441833496e-01 1.098707765340805054e-01 1.971721183508634567e-03 -1.190206333994865417e-01 -2.053619474172592163e-01
-3.660405576229095459e-01 1.001847535371780396e-01 -7.308131456375122070e-02 1.300448179244995117e-01 -1.272064745426177979e-01 -3.370751161128282547e-03 -2.931060791015625000e-01 -3.749785199761390686e-02 3.102528750896453857e-01 -1.170932203531265259e-01 4.912419244647026062e-02 8.878975361585617065e-02 9.101490676403045654e-02 4.853563755750656128e-02 2.748732566833496094e-01 -1.710646748542785645e-01 -1.220216974616050720e-01 -5.136908590793609619e-02 5.592806730419397354e-03 -1.220613494515419006e-01 2.627733051776885986e-01 -2.401445247232913971e-02 -3.137838244438171387e-01 1.923965215682983398e-01 1.991418153047561646e-01 -1.123981270939111710e-02 2.021027505397796631e-01 -8.373712748289108276e-02 3.278155326843261719e-01 -1.755578815937042236e-02 -2.168946713209152222e-01 -1.203120648860931396e-01
-1.620160043239593506e-01 -1.242051199078559875e-01 7.515257596969604492e-02 5.733653157949447632e-02 2.386421859264373779e-01 3.527522981166839600e-01 -1.062638759613037109e-01 1.113121956586837769e-01 1.933968365192413330e-01 8.001918345689773560e-02 2.343563176691532135e-02 -2.561657428741455078e-01 -4.431783780455589294e-02 4.066291078925132751e-02 9.542399644851684570e-02 -4.673244953155517578e-01 -1.778413802385330200e-01 3.500833362340927124e-02 2.972817793488502502e-02 8.500923961400985718e-02 3.102132678031921387e-01 1.080773845314979553e-01 1.284724622964859009e-01 -7.231438159942626953e-02 -2.583098709583282471e-01 7.840554229915142059e-03 4.116109013557434082e-02 1.750736534595489502e-01 1.440613120794296265e-01 -1.618276536464691162e-01 -2.667854726314544678e-01 1.239876300096511841e-01
-2.246021628379821777e-01 -4.883260652422904968e-02 -2.165138274431228638e-01 -1.575760096311569214e-01 -9.099248051643371582e-02 -3.427788987755775452e-02 -6.219031661748886108e-02 1.309868842363357544e-01 -1.678409576416015625e-01 3.938772380352020264e-01 2.832168526947498322e-02 -7.802975177764892578e-02 1.341607142239809036e-02 8.662504842504858971e-04 -2.563660740852355957e-01 -1.565509848296642303e-02 -1.623539030551910400e-01 2.043155729770660400e-01 -1.367981135845184326e-01 4.531522467732429504e-02 9.151287376880645752e-04 -5.774917080998420715e-02 -1.353007405996322632e-01 3.658537566661834717e-01 2.099619805812835693e-01 -1.076572313904762268e-01 2.795892059803009033e-01 -1.011432185769081116e-01 -1.262757629156112671e-01 -1.133399978280067444e-01 -4.009974300861358643e-01 1.029784604907035828e-01
1.099827662110328674e-01 6.220403313636779785e-02 6.679739803075790405e-02 2.498417496681213379e-01 1.735175773501396179e-02 5.126919597387313843e-02 -5.268742442131042480e-01 2.328600585460662842e-01 1.935268491506576538e-01 5.696406215429306030e-02 -8.047250658273696899e-02 1.040043979883193970e-01 1.316880434751510620e-01 -1.081835031509399414e-01 2.433936297893524170e-01 -2.621510624885559082e-01 -1.507101207971572876e-01 3.675575926899909973e-02 -6.063156574964523315e-02 1.023314371705055237e-01 -2.069668471813201904e-02 3.487482070922851562e-01 -1.199514269828796387e-01 2.460336126387119293e-02 7.652461528778076172e-02 5.135554820299148560e-02 2.169553488492965698e-01 -2.555075883865356445e-01 -7.755700498819351196e-02 -1.161609888076782227e-01 -2.202244848012924194e-01 -5.734080448746681213e-02
-1.528998911380767822e-01 -1.800763309001922607e-01 -1.038108021020889282e-01 4.046626761555671692e-02 1.305038183927536011e-01 2.748258709907531738e-01 -1.662238240242004395e-01 2.582585811614990234e-01 2.319727241992950439e-01 3.649379014968872070e-01 1.114218384027481079e-01 1.673980057239532471e-02 -4.823300242424011230e-02 1.808848232030868530e-01 -3.432571887969970703e-02 -2.948150783777236938e-02 2.335597276687622070e-01 8.608112111687660217e-03 -6.573755294084548950e-02 -7.933848351240158081e-02 7.822614163160324097e-02 5.402179807424545288e-02 -3.409208059310913086e-01 9.385013580322265625e-02 -1.199396327137947083e-01 -3.868399560451507568e-02 2.806073129177093506e-01 -8.114650100469589233e-02 -1.145399436354637146e-01 -1.346816122531890869e-01 -2.711946070194244385e-01 3.206045329570770264e-01
1.272432655096054077e-01 -1.420550644397735596e-01 -1.800156235694885254e-01 -7.807432115077972412e-02 -7.257596589624881744e-04 6.063191220164299011e-02 5.988226272165775299e-03 1.492991298437118530e-01 6.262349337339401245e-02 1.060425788164138794e-01 1.902572065591812134e-01 -2.763048931956291199e-02 -2.414687722921371460e-02 2.175071984529495239e-01 9.095414541661739349e-03 -2.628200352191925049e-01 1.150763183832168579e-01 2.017059624195098877e-01 -4.233506917953491211e-01 -1.052287369966506958e-01 3.929060325026512146e-02 -1.565032303333282471e-01 -2.084318101406097412e-01 3.057336807250976562e-01 1.606360673904418945e-01 2.591603994369506836e-01 2.890789806842803955e-01 -1.016800552606582642e-01 1.416345834732055664e-01 -4.648336768150329590e-02 -3.316479027271270752e-01 -6.068096309900283813e-02
-3.082394301891326904e-01 5.577513203024864197e-02 -1.234499663114547729e-01 2.255964875221252441e-01 1.352118253707885742e-01 -1.016745045781135559e-01 -2.293468117713928223e-01 1.383521258831024170e-01 -4.399338737130165100e-02 2.708392739295959473e-01 1.858000606298446655e-01 -1.224533542990684509e-01 1.621599942445755005e-01 -6.269828230142593384e-02 -6.244393065571784973e-02 -1.115449815988540649e-01 -2.819908559322357178e-01 7.048127590678632259e-04 -1.718118339776992798e-01 -5.211940035223960876e-02 -7.586574554443359375e-02 1.820085942745208740e-01 -4.728116095066070557e-02 2.517667114734649658e-01 6.137911975383758545e-02 -6.351374089717864990e-02 2.347704619169235229e-01 -1.720091849565505981e-01 3.217762112617492676e-01 2.701920270919799805e-01 -2.741362154483795166e-01 5.956975370645523071e-02
-2.672677338123321533e-01 -9.648895263671875000e-02 3.476730361580848694e-02 1.314075440168380737e-01 -3.004918098449707031e-01 6.350120157003402710e-02 -2.217758744955062866e-01 2.095787078142166138e-01 4.798226803541183472e-02 -4.045996814966201782e-02 4.801404476165771484e-02 -2.187347561120986938e-01 -1.510021239519119263e-01 1.668843626976013184e-01 -5.007321760058403015e-02 1.699857600033283234e-02 7.627493143081665039e-02 -1.774060167372226715e-02 -1.751757264137268066e-01 4.427171051502227783e-01 1.252201050519943237e-01 1.351566053926944733e-02 -1.457335948944091797e-01 -1.931215226650238037e-01 5.982266739010810852e-02 -6.173890829086303711e-02 -1.115607097744941711e-01 -1.519357413053512573e-01 1.973551660776138306e-01 -1.571461856365203857e-01 -4.381992816925048828e-01 3.188876667991280556e-03
-2.946776747703552246e-01 -6.594249606132507324e-02 6.663710623979568481e-02 -1.300540417432785034e-01 -4.993562120944261551e-03 1.686417162418365479e-01 -2.684109807014465332e-01 3.342538475990295410e-01 -5.877761542797088623e-02 1.691215038299560547e-01 -8.900500088930130005e-02 -1.073219999670982361e-01 1.235637962818145752e-01 3.382135555148124695e-02 -1.791540086269378662e-01 -6.809902191162109375e-02 1.334448009729385376e-01 1.486973762512207031e-01 -1.606294959783554077e-01 6.410081870853900909e-03 1.769091188907623291e-01 -9.891606122255325317e-02 1.457426995038986206e-01 3.535442650318145752e-01 7.009632885456085205e-02 1.095048114657402039e-01 3.627113997936248779e-01 2.401125966571271420e-04 -2.135759778320789337e-02 -1.872538328170776367e-01 -3.400568068027496338e-01 -1.337331831455230713e-01
2.519047558307647705e-01 -1.181268990039825439e-01 1.479173153638839722e-01 1.196070387959480286e-01 6.457190215587615967e-02 2.229007035493850708e-01 -3.540676236152648926e-01 2.650205492973327637e-01 -1.579763367772102356e-02 -1.684473007917404175e-01 3.858572989702224731e-02 -1.008549258112907410e-01 -2.776554822921752930e-01 1.766196340322494507e-01 2.707234397530555725e-02 -2.514790296554565430e-01 -2.861019410192966461e-02 2.260688692331314087e-01 -1.562679111957550049e-01 -1.067515928298234940e-02 -1.438571512699127197e-01 1.519359201192855835e-01 -1.633552908897399902e-01 2.043710052967071533e-01 1.184185668826103210e-01 -8.067497611045837402e-02 2.065238654613494873e-01 9.010532498359680176e-02 3.208033740520477295e-02 -8.977215737104415894e-02 -3.925779461860656738e-01 3.471724689006805420e-02
-2.541795969009399414e-01 -3.009650111198425293e-02 4.699881188571453094e-03 6.809958070516586304e-02 1.777862161397933960e-01 3.498401045799255371e-01 1.190371289849281311e-01 2.093980610370635986e-01 -1.517276465892791748e-01 6.336204707622528076e-02 3.759795799851417542e-02 -4.445750638842582703e-02 -2.907195501029491425e-02 -2.317816205322742462e-02 -2.000873535871505737e-02 -3.168992996215820312e-01 -1.644492000341415405e-01 2.764030098915100098e-01 -1.611237078905105591e-01 3.975626528263092041e-01 2.853829860687255859e-01 2.314398298040032387e-03 -5.080533027648925781e-02 -2.725735772401094437e-03 -1.702760159969329834e-01 -4.982889071106910706e-02 9.547745808959007263e-03 -1.646439582109451294e-01 5.363032966852188110e-02 -1.911014914512634277e-01 -2.018889635801315308e-01 2.735918164253234863e-01
-3.939342498779296875e-02 -2.253461778163909912e-01 1.028518453240394592e-01 -1.860091686248779297e-01 -1.436857283115386963e-01 -4.841735213994979858e-02 -7.857691496610641479e-02 -1.934551633894443512e-02 -2.004215866327285767e-01 -5.852975696325302124e-02 -1.130732670426368713e-01 -2.639534473419189453e-01 -8.622442930936813354e-02 -1.132607832551002502e-01 -1.014011576771736145e-01 -2.770018577575683594e-01 5.028652772307395935e-02 2.012879550457000732e-01 -1.368547976016998291e-01 1.408927589654922485e-01 2.247711718082427979e-01 1.479899585247039795e-01 3.188727796077728271e-02 1.475076526403427124e-01 -1.299454867839813232e-01 2.635862827301025391e-01 1.870416551828384399e-01 -2.368326634168624878e-01 6.640046485699713230e-04 -3.054682016372680664e-01 -3.523847460746765137e-01 -2.605307996273040771e-01
1.277134381234645844e-02 1.866839826107025146e-02 -2.881006803363561630e-03 -8.328881114721298218e-02 2.349327206611633301e-01 1.037823855876922607e-01 -1.679318100214004517e-01 1.530541628599166870e-01 1.289541870355606079e-01 -4.721553996205329895e-02 3.947434574365615845e-02 -1.366932541131973267e-01 7.032152265310287476e-02 1.392240524291992188e-01 -3.829104825854301453e-02 -2.464216202497482300e-03 1.600687019526958466e-02 2.968317270278930664e-01 8.179419487714767456e-02 1.083406358957290649e-01 3.297734260559082031e-01 1.522679328918457031e-01 1.547771245241165161e-01 2.575301229953765869e-01 1.075135320425033569e-01 -1.334057897329330444e-01 4.318417608737945557e-01 -2.402646243572235107e-01 7.196535170078277588e-02 5.414975434541702271e-02 -4.217150807380676270e-01 -1.466876715421676636e-01
-1.209993436932563782e-01 -1.444335430860519409e-01 -1.073107868432998657e-01 -3.784264996647834778e-02 1.165402680635452271e-01 2.178173959255218506e-01 -1.244976893067359924e-01 -2.400795221328735352e-01 4.538102820515632629e-02 3.400474041700363159e-02 -2.056510299444198608e-01 -1.894211620092391968e-01 3.756376504898071289e-01 -1.434080153703689575e-01 5.604144930839538574e-02 -4.641276299953460693e-01 2.223971672356128693e-02 2.587388455867767334e-01 -7.583551108837127686e-02 1.758862882852554321e-01 7.507040351629257202e-02 2.955704033374786377e-01 -1.781958043575286865e-01 5.779303610324859619e-03 6.415195018053054810e-02 1.521804481744766235e-01 1.832474172115325928e-01 -3.433329984545707703e-02 2.152900397777557373e-01 -7.561799604445695877e-03 -1.277507543563842773e-01 -4.584314674139022827e-02
-4.870231263339519501e-03 -5.871965084224939346e-03 -1.350008678855374455e-04 -1.218811795115470886e-01 -2.565403282642364502e-02 4.094279706478118896e-01 -3.897859156131744385e-02 2.780895233154296875e-01 6.361332535743713379e-02 -6.464800983667373657e-02 1.867785006761550903e-01 3.279921133071184158e-03 3.133096098899841309e-01 -1.671158671379089355e-01 -2.198474407196044922e-01 -4.517370834946632385e-02 1.997995190322399139e-02 -6.268294900655746460e-02 -2.537083625793457031e-01 2.426120936870574951e-01 -3.971017152070999146e-02 3.354475796222686768e-01 -2.212443351745605469e-01 1.092866361141204834e-01 -5.376856401562690735e-02 6.999441236257553101e-02 1.227722540497779846e-01 -2.585271894931793213e-01 6.096640229225158691e-02 -1.154000610113143921e-01 -2.953156828880310059e-01 -1.478527933359146118e-01
-6.317364424467086792e-02 1.116084754467010498e-01 6.427860818803310394e-03 -3.180764913558959961e-01 -1.212262897752225399e-03 -6.235769018530845642e-03 -1.857858151197433472e-01 1.263596117496490479e-01 2.354936748743057251e-01 1.608411669731140137e-01 -3.237276673316955566e-01 -7.823769748210906982e-02 -1.735367774963378906e-01 -1.753152459859848022e-01 1.284536868333816528e-01 -3.711868822574615479e-02 -4.079532809555530548e-03 3.442063033580780029e-01 -1.348647177219390869e-01 -5.171785131096839905e-02 2.227213680744171143e-01 1.804481148719787598e-01 -7.331204414367675781e-02 -6.297224760055541992e-02 9.717209637165069580e-02 1.245903819799423218e-01 1.002288162708282471e-01 4.206893593072891235e-02 1.208551749587059021e-01 -2.799717485904693604e-01 -3.755161166191101074e-01 -2.432921081781387329e-01
1.063127815723419189e-01 1.040620449930429459e-02 -5.908179096877574921e-03 -2.419247031211853027e-01 -2.457760125398635864e-01 2.269398793578147888e-02 -2.666131854057312012e-01 1.912553608417510986e-01 -4.040114581584930420e-02 1.235245093703269958e-01 5.429956689476966858e-02 5.281956866383552551e-02 1.414764206856489182e-02 -1.830005347728729248e-01 -1.848723590373992920e-01 -2.971432805061340332e-01 6.438100337982177734e-02 3.004755675792694092e-01 1.329083740711212158e-01 2.200582996010780334e-02 -1.556327491998672485e-01 -8.384926617145538330e-02 -3.548814058303833008e-01 9.603317826986312866e-02 2.148437052965164185e-01 1.260530054569244385e-01 3.265906870365142822e-01 5.943180620670318604e-02 2.523644827306270599e-02 -1.317206472158432007e-01 -2.729790210723876953e-01 1.972667574882507324e-01
-6.318540126085281372e-02 -2.367197871208190918e-01 3.546064496040344238e-01 1.589459478855133057e-01 1.321099419146776199e-02 -5.391120538115501404e-02 7.535669207572937012e-02 1.942282319068908691e-01 1.652221977710723877e-01 -1.566038131713867188e-01 -1.002654954791069031e-01 -2.120898663997650146e-01 5.002061650156974792e-02 9.012829512357711792e-03 1.484231501817703247e-01 -2.218588143587112427e-01 -9.842369705438613892e-02 7.953985594213008881e-03 1.990187764167785645e-01 2.508286535739898682e-01 1.486100256443023682e-01 5.909367930144071579e-03 -2.065937668085098267e-01 -7.464416325092315674e-02 6.550031900405883789e-02 -1.488531976938247681e-01 4.536951482295989990e-01 -1.691063493490219116e-01 7.368685305118560791e-02 -8.338500559329986572e-02 -2.254063189029693604e-01 2.346572726964950562e-01
-1.930284351110458374e-01 5.437234649434685707e-04 1.178534477949142456e-01 -3.627669066190719604e-02 -3.520083427429199219e-01 1.608980149030685425e-01 -3.001798987388610840e-01 6.726184487342834473e-02 -2.170596420764923096e-01 2.095548361539840698e-01 -1.177634522318840027e-01 4.674298688769340515e-02 9.010409563779830933e-02 -1.115745827555656433e-01 6.939040124416351318e-02 -5.154182314872741699e-01 6.266994774341583252e-02 8.333291858434677124e-02 -5.344385653734207153e-02 -2.157952785491943359e-01 8.637586981058120728e-02 1.252865493297576904e-01 -1.865613907575607300e-01 -5.854005925357341766e-03 4.698812961578369141e-02 7.344462722539901733e-02 -1.380262710154056549e-02 -1.059940755367279053e-01 6.323380768299102783e-02 -2.698820084333419800e-02 -3.918342888355255127e-01 -9.697099775075912476e-02
-1.261483132839202881e-01 -1.667441278696060181e-01 6.919603049755096436e-02 -1.724399179220199585e-01 1.809086501598358154e-01 1.281962692737579346e-01 -5.636258423328399658e-02 2.083455473184585571e-01 -9.296271950006484985e-02 -9.906069189310073853e-02 6.950573623180389404e-02 -2.821550704538822174e-02 2.309245616197586060e-01 8.433447033166885376e-02 -6.567879021167755127e-02 -2.744630351662635803e-02 -2.128440886735916138e-01 1.509960889816284180e-01 -2.994963526725769043e-01 2.739185094833374023e-01 3.465836942195892334e-01 1.072295531630516052e-01 -1.474549025297164917e-01 5.712774395942687988e-02 -7.298184186220169067e-02 -1.279455423355102539e-01 4.555552452802658081e-02 -2.568379342555999756e-01 -1.404563635587692261e-01 -1.477050185203552246e-01 -3.332565128803253174e-01 3.234594464302062988e-01
-8.063343912363052368e-02 -1.997959017753601074e-01 -2.343169152736663818e-01 4.497053567320108414e-03 -1.668700724840164185e-01 -3.184465458616614342e-03 -1.685592830181121826e-01 -3.187075555324554443e-01 2.450569532811641693e-02 1.831539273262023926e-01 -6.342113018035888672e-02 -2.861652374267578125e-01 3.720737695693969727e-01 -1.899050921201705933e-01 -1.484139412641525269e-01 -2.656603753566741943e-01 2.090413123369216919e-01 1.440861821174621582e-01 -1.771350800991058350e-01 5.505277588963508606e-02 -2.282102219760417938e-02 1.867789626121520996e-01 -1.511748284101486206e-01 1.890709251165390015e-02 -7.932443171739578247e-02 -9.686455130577087402e-02 1.701487153768539429e-01 -1.279708147048950195e-01 2.700078487396240234e-01 1.313843298703432083e-03 -2.492995113134384155e-01 -1.026886701583862305e-02
-8.885887265205383301e-02 -2.516033053398132324e-01 1.275072246789932251e-01 -3.768752142786979675e-02 -2.386039793491363525e-01 1.952109783887863159e-01 4.464436694979667664e-02 -4.998384043574333191e-02 -8.422194421291351318e-02 2.869149148464202881e-01 -2.344571053981781006e-01 2.198019810020923615e-02 -2.988323569297790527e-02 2.618530765175819397e-02 -1.246372386813163757e-01 -7.977855950593948364e-02 3.370570763945579529e-02 1.637132912874221802e-01 -1.063332036137580872e-01 2.915145270526409149e-02 1.701876223087310791e-01 -3.913685679435729980e-03 -1.696877777576446533e-01 3.473233282566070557e-01 2.726349830627441406e-01 6.543329358100891113e-02 -5.324831977486610413e-02 -9.693656861782073975e-02 2.030827552080154419e-01 -2.944329977035522461e-01 -4.497879743576049805e-01 6.049114093184471130e-02
7.797005586326122284e-03 -1.184461787343025208e-01 -1.103307008743286133e-01 -1.481098085641860962e-01 -2.218663692474365234e-01 6.841317564249038696e-02 -1.000969931483268738e-01 -1.493146866559982300e-01 -1.709489077329635620e-01 1.227256655693054199e-01 -1.842050850391387939e-01 -3.744575977325439453e-01 2.558165788650512695e-01 -1.138177290558815002e-01 -1.183704435825347900e-01 -2.418885380029678345e-01 1.846005618572235107e-01 1.394633501768112183e-01 -1.077318787574768066e-01 1.964369863271713257e-01 9.881867468357086182e-02 1.420105695724487305e-01 -3.055450618267059326e-01 7.875777035951614380e-02 -4.050258547067642212e-02 -1.807291656732559204e-01 1.823201775550842285e-01 -8.507540822029113770e-02 2.317993193864822388e-01 1.176026165485382080e-01 -3.415208160877227783e-01 6.351608037948608398e-02
1.725617647171020508e-01 1.083958968520164490e-01 2.937846779823303223e-01 -1.135565713047981262e-01 -1.430611759424209595e-01 1.539412289857864380e-01 -4.033106267452239990e-01 9.130998700857162476e-02 -2.388613484799861908e-02 2.274874448776245117e-01 1.073507890105247498e-01 -4.794486612081527710e-02 8.360510319471359253e-02 -7.188875973224639893e-02 1.956478655338287354e-01 6.710369139909744263e-02 9.101663529872894287e-02 2.277846783399581909e-01 -3.252706676721572876e-02 2.644304633140563965e-01 -4.500701278448104858e-02 2.978860139846801758e-01 -3.587508797645568848e-01 7.723736017942428589e-02 8.304733783006668091e-02 -1.309452354907989502e-01 2.452373653650283813e-01 -1.928827613592147827e-01 4.464952275156974792e-03 -1.342279613018035889e-01 -1.624890863895416260e-01 2.479384839534759521e-02
-2.299498617649078369e-01 -1.969849169254302979e-01 1.945827603340148926e-01 1.056585460901260376e-01 -2.422751635313034058e-01 1.627185493707656860e-01 5.482331290841102600e-02 1.129025034606456757e-02 4.447672143578529358e-02 3.270312249660491943e-01 -1.177728399634361267e-01 -6.663668900728225708e-02 2.230229377746582031e-01 1.056947112083435059e-01 1.282056421041488647e-01 -8.987566828727722168e-02 5.228228121995925903e-02 9.377416223287582397e-02 1.107776835560798645e-01 -1.717553474009037018e-02 8.355884253978729248e-02 -1.398933231830596924e-01 -1.702562123537063599e-01 1.791385561227798462e-01 1.347152143716812134e-01 -4.105215147137641907e-02 -3.602046146988868713e-02 -9.539882093667984009e-02 1.436960995197296143e-01 -3.469049930572509766e-02 -5.837581157684326172e-01 2.318224459886550903e-01
-6.772433221340179443e-02 9.031053632497787476e-02 3.163474844768643379e-03 -7.163249421864748001e-03 -4.453001618385314941e-01 2.938956916332244873e-01 2.458073571324348450e-02 1.646972745656967163e-01 2.890874166041612625e-03 8.301126956939697266e-02 -1.740712076425552368e-01 -1.141284853219985962e-01 1.069751679897308350e-01 -8.245629817247390747e-02 -1.696602553129196167e-01 -4.388256669044494629e-01 1.247933730483055115e-01 8.131420612335205078e-02 2.148266881704330444e-01 2.580121159553527832e-01 -3.045087493956089020e-02 1.612852700054645538e-02 -1.616929471492767334e-01 2.590579390525817871e-01 -8.539543300867080688e-02 -1.672957390546798706e-01 6.103550270199775696e-02 -1.059770137071609497e-01 1.895431578159332275e-01 -1.079665422439575195e-01 -2.321619689464569092e-01 -6.253565847873687744e-02
-5.447710752487182617e-01 -1.204030886292457581e-01 1.057218685746192932e-01 -5.568558722734451294e-02 -3.349848091602325439e-01 3.107907064259052277e-02 -1.946416944265365601e-01 2.617612294852733612e-02 -7.464289199560880661e-03 1.737626045942306519e-01 1.282567828893661499e-01 -2.499673962593078613e-01 2.018289417028427124e-01 -6.464934349060058594e-02 1.438204497098922729e-01 3.161916974931955338e-03 3.196277841925621033e-02 1.935637444257736206e-01 8.945996314287185669e-02 9.321571327745914459e-03 -7.967014610767364502e-02 -2.514530159533023834e-02 -3.099156171083450317e-02 7.733698934316635132e-02 -4.868195578455924988e-02 2.961227111518383026e-02 1.402567625045776367e-01 5.884536355733871460e-02 1.116257384419441223e-01 -2.851770222187042236e-01 -3.829549551010131836e-01 1.434739679098129272e-01
-7.072980701923370361e-02 -2.443273216485977173e-01 -1.994029730558395386e-01 -7.530724257230758667e-02 -3.432089984416961670e-01 1.700382828712463379e-01 -1.251583993434906006e-01 -2.441034279763698578e-02 -1.218681633472442627e-01 -4.595363140106201172e-02 -1.145274564623832703e-01 -2.249226719141006470e-01 1.753811091184616089e-01 -4.614651203155517578e-02 8.678115904331207275e-02 -3.445125818252563477e-01 1.825465708971023560e-01 1.931091696023941040e-01 -2.956153750419616699e-01 1.862955540418624878e-01 1.273338496685028076e-01 -7.906922698020935059e-02 -1.044039353728294373e-01 2.658370435237884521e-01 -4.198822751641273499e-02 4.099936038255691528e-02 6.166861858218908310e-03 1.062733158469200134e-01 2.762673199176788330e-01 6.552818417549133301e-02 -2.924498915672302246e-01 9.726177155971527100e-02
-2.991144955158233643e-01 -3.382875770330429077e-02 -1.835872232913970947e-02 -6.013647094368934631e-02 -7.471417635679244995e-02 1.492767333984375000e-01 -2.313105165958404541e-01 4.692510664463043213e-01 3.292055800557136536e-02 2.705585360527038574e-01 -1.796586513519287109e-01 -6.528986990451812744e-02 2.438021637499332428e-02 -5.375990271568298340e-02 9.315059334039688110e-02 -1.704807728528976440e-01 -9.482077509164810181e-02 9.550222754478454590e-02 -1.340630501508712769e-01 -1.466965377330780029e-01 2.056291997432708740e-01 3.731310740113258362e-02 1.173022612929344177e-01 1.942211538553237915e-01 1.713959425687789917e-01 -5.006512999534606934e-02 2.527157068252563477e-01 8.384334295988082886e-02 3.279094526078552008e-04 -1.975444257259368896e-01 -2.868826687335968018e-01 -2.737694084644317627e-01
7.605435699224472046e-02 -2.059584110975265503e-01 -7.855217158794403076e-02 1.603381186723709106e-01 -6.407050043344497681e-02 -4.713024199008941650e-02 1.382051706314086914e-01 1.437322646379470825e-01 1.004021093249320984e-01 -1.580657511949539185e-01 1.690684705972671509e-01 -2.297628484666347504e-02 1.192512921988964081e-02 -9.831280447542667389e-03 -4.168318212032318115e-02 -2.374767661094665527e-01 6.667324155569076538e-02 1.225274726748466492e-01 -3.308930099010467529e-01 2.652138173580169678e-01 2.018229663372039795e-01 3.030505478382110596e-01 -1.720065176486968994e-01 1.226209253072738647e-01 3.444800674915313721e-01 -1.977961212396621704e-01 -1.078699827194213867e-01 -2.441009879112243652e-01 4.647357389330863953e-02 -1.242653653025627136e-01 -3.241418302059173584e-01 1.520570963621139526e-01
-2.992300093173980713e-01 -7.394279539585113525e-02 6.080176308751106262e-02 7.169678807258605957e-02 1.403981633484363556e-02 -1.548681221902370453e-02 -4.533139169216156006e-01 -5.673531070351600647e-02 1.487830132246017456e-01 2.299510389566421509e-01 7.315924763679504395e-02 -4.270833358168601990e-02 1.540717929601669312e-01 4.400406777858734131e-02 -3.486593067646026611e-02 -2.110617756843566895e-01 -1.677742004394531250e-01 1.907127201557159424e-01 -1.178561002016067505e-01 1.832170635461807251e-01 3.917136415839195251e-02 5.132529735565185547e-01 8.489737659692764282e-02 2.836467921733856201e-01 5.296994373202323914e-02 -1.777941584587097168e-01 4.779576137661933899e-02 -1.432524621486663818e-01 7.861512899398803711e-02 6.737173534929752350e-03 -6.221726536750793457e-02 3.816774487495422363e-02
5.664400011301040649e-02 -3.885947540402412415e-02 2.403388172388076782e-01 2.714241147041320801e-01 1.296991977142170072e-04 2.047124803066253662e-01 -3.666334152221679688e-01 2.914937734603881836e-01 -5.810225754976272583e-02 -5.642279982566833496e-02 1.085764393210411072e-01 -1.872576177120208740e-01 -3.273175656795501709e-01 -5.820436775684356689e-02 5.949225276708602905e-02 -2.181013673543930054e-01 5.396109540015459061e-03 2.629949450492858887e-01 1.914710155688226223e-03 5.323712900280952454e-02 1.192263215780258179e-01 1.012024655938148499e-01 6.792572885751724243e-02 1.185274720191955566e-01 3.146729245781898499e-02 -5.721858888864517212e-02 1.188596934080123901e-01 1.120355278253555298e-01 2.144065648317337036e-01 -2.016104161739349365e-01 -3.906507194042205811e-01 -4.673954099416732788e-02
-3.068020939826965332e-01 -1.172961294651031494e-01 9.098023176193237305e-02 -1.037190482020378113e-01 -7.382344454526901245e-02 -5.139200389385223389e-02 -9.806214272975921631e-02 -8.116090297698974609e-02 1.776497215032577515e-01 2.659729421138763428e-01 1.800666600465774536e-01 -3.246426582336425781e-01 8.309099078178405762e-02 -3.120018914341926575e-02 3.053371328860521317e-03 -9.718419611454010010e-02 -1.471443623304367065e-01 2.638088762760162354e-01 -3.690955936908721924e-01 -1.412749886512756348e-01 1.536952853202819824e-01 -1.877415925264358521e-01 -5.465540289878845215e-02 1.074763685464859009e-01 1.108498573303222656e-01 -2.944551594555377960e-02 5.548934452235698700e-03 -2.546677589416503906e-01 1.243686378002166748e-01 -3.221418559551239014e-01 -2.379080355167388916e-01 -1.288668215274810791e-01
1.378924306482076645e-02 3.655153140425682068e-02 3.935466110706329346e-01 -1.861147768795490265e-02 -4.995147883892059326e-02 1.528812050819396973e-01 -3.031227886676788330e-01 2.774827741086483002e-02 1.433547004126012325e-03 1.205866038799285889e-01 2.022718936204910278e-01 -7.770473510026931763e-02 -3.809792920947074890e-02 -1.338584274053573608e-01 2.024912834167480469e-01 -1.820690929889678955e-02 1.630077362060546875e-01 1.865221112966537476e-01 -1.437588036060333252e-01 2.135501205921173096e-01 4.201498255133628845e-02 3.032887279987335205e-01 -3.986214995384216309e-01 1.748606264591217041e-01 1.769126653671264648e-01 2.726905420422554016e-02 2.715588808059692383e-01 -2.355268746614456177e-01 -2.877933531999588013e-02 -4.062968865036964417e-02 -1.473116576671600342e-01 -7.894895225763320923e-02
-1.769372373819351196e-01 -5.384116619825363159e-02 -1.664468273520469666e-02 3.171069920063018799e-02 1.130705848336219788e-01 2.157342582941055298e-01 -1.771898120641708374e-01 2.378296256065368652e-01 6.991090625524520874e-02 1.579971015453338623e-01 -7.920573651790618896e-02 -2.301369756460189819e-01 9.892818331718444824e-02 3.656118363142013550e-02 -2.507708668708801270e-01 -7.174728810787200928e-02 -9.561659395694732666e-02 2.218788266181945801e-01 6.287630647420883179e-02 -1.187576055526733398e-01 3.784378170967102051e-01 4.160188883543014526e-02 4.936576634645462036e-02 3.394594788551330566e-01 1.171857491135597229e-01 -2.883345633745193481e-02 3.918609917163848877e-01 -6.322583556175231934e-02 -1.076938584446907043e-02 1.315342336893081665e-01 -3.298106491565704346e-01 1.078331246972084045e-01
-2.977040708065032959e-01 -1.998409181833267212e-01 -2.273264341056346893e-02 1.843957975506782532e-02 -1.549836248159408569e-01 -1.458016186952590942e-01 -1.839769780635833740e-01 2.283107340335845947e-01 -7.641320675611495972e-02 1.591143608093261719e-01 2.342920377850532532e-02 -1.471623778343200684e-01 -6.748805195093154907e-02 2.894039824604988098e-02 4.465705156326293945e-02 6.271643936634063721e-02 -2.615633420646190643e-02 -3.794547542929649353e-02 -1.143139973282814026e-01 -6.261300761252641678e-03 1.557792816311120987e-02 -6.519550085067749023e-02 2.153015136718750000e-02 2.176513075828552246e-01 6.161806359887123108e-02 -9.344276785850524902e-02 2.536357939243316650e-01 -7.711771875619888306e-02 5.633524656295776367e-01 -2.762574553489685059e-01 -3.580738306045532227e-01 4.877221584320068359e-02
-3.910817503929138184e-01 1.238955855369567871e-01 -1.152846142649650574e-01 2.964691221714019775e-01 9.592674323357641697e-04 2.239671796560287476e-01 -9.394714981317520142e-02 -1.401262879371643066e-01 1.525281183421611786e-02 1.191518306732177734e-01 -1.247541755437850952e-01 -1.760464906692504883e-01 2.073999494314193726e-01 -1.956260353326797485e-01 8.337651938199996948e-02 -2.503220140933990479e-01 -7.470612972974777222e-02 3.962781652808189392e-02 -2.395859360694885254e-01 1.558093428611755371e-01 -7.691736519336700439e-02 -1.575959147885441780e-03 -1.066646873950958252e-01 -3.658979013562202454e-02 3.792908508330583572e-03 3.111049532890319824e-01 1.207869872450828552e-01 -3.620699346065521240e-01 5.936139822006225586e-02 -5.125071480870246887e-02 -2.455821037292480469e-01 1.536353677511215210e-01
5.999545007944107056e-02 -2.525401711463928223e-01 -1.691198945045471191e-01 -1.550486832857131958e-01 -2.932808399200439453e-01 9.573236852884292603e-02 -2.594850659370422363e-01 -1.676329225301742554e-02 -1.105262264609336853e-01 -7.741631567478179932e-02 -1.459344774484634399e-01 -1.871138513088226318e-01 1.612634807825088501e-01 -1.772642135620117188e-01 1.718584075570106506e-02 -4.460217356681823730e-01 -3.078925190493464470e-03 7.292512059211730957e-02 -2.633647322654724121e-01 2.687653899192810059e-01 4.969748482108116150e-02 -5.602931603789329529e-02 -2.441663146018981934e-01 9.929945319890975952e-02 -2.164444327354431152e-01 -1.896915398538112640e-02 4.095802828669548035e-02 -4.830652102828025818e-02 2.447454333305358887e-01 -2.872701734304428101e-02 -5.330177769064903259e-02 2.218508422374725342e-01
-2.249329835176467896e-01 -9.453200548887252808e-02 -7.681068032979965210e-02 -4.740004986524581909e-02 -4.114807248115539551e-01 1.727577149868011475e-01 -1.201290190219879150e-01 -2.784278430044651031e-02 -2.391611412167549133e-02 2.216234989464282990e-02 -1.503662168979644775e-01 -3.028527796268463135e-01 1.174032837152481079e-01 -2.828493118286132812e-01 -8.327628672122955322e-02 5.265815183520317078e-03 -9.074773639440536499e-02 -4.921026155352592468e-02 -9.530186653137207031e-02 1.852035373449325562e-01 1.381574124097824097e-01 -1.231395155191421509e-01 -1.198698729276657104e-01 1.498270779848098755e-01 -1.810846179723739624e-01 -3.949433937668800354e-02 2.766854763031005859e-01 -1.780209317803382874e-02 3.961993381381034851e-02 2.158259972929954529e-02 -4.003478884696960449e-01 3.211962878704071045e-01
2.604310810565948486e-01 -2.286728322505950928e-01 -1.678482745774090290e-03 1.033776998519897461e-01 1.771068014204502106e-02 2.354006655514240265e-02 -1.585793793201446533e-01 -4.604780115187168121e-03 1.953875869512557983e-01 1.486427187919616699e-01 -1.711072176694869995e-01 -1.166447177529335022e-01 2.026834934949874878e-01 -6.397303193807601929e-02 9.368158131837844849e-02 -1.258437149226665497e-02 -1.709387302398681641e-01 1.273794174194335938e-01 -5.024001002311706543e-01 -2.628263272345066071e-02 1.455898731946945190e-01 9.566210955381393433e-02 -2.487573623657226562e-01 1.481914967298507690e-01 -4.651118442416191101e-02 -2.201317809522151947e-02 -1.033499836921691895e-01 -1.101494356989860535e-01 2.717430293560028076e-01 1.316834092140197754e-01 -3.669281601905822754e-01 1.479258835315704346e-01
8.832085132598876953e-02 -4.626836255192756653e-02 -1.440326422452926636e-01 -1.590967550873756409e-02 -2.093872129917144775e-01 1.047352850437164307e-01 -1.329100728034973145e-01 -1.864134073257446289e-01 -1.553792953491210938e-01 2.265608459711074829e-01 -8.466078341007232666e-02 -1.360418796539306641e-01 2.193965017795562744e-01 -4.061928093433380127e-01 -7.065884023904800415e-02 -3.691655099391937256e-01 1.798036098480224609e-01 3.083221316337585449e-01 -2.072298340499401093e-02 1.776223629713058472e-01 -1.291605271399021149e-02 3.286569938063621521e-02 -2.211139500141143799e-01 6.525985896587371826e-02 -1.070087775588035583e-01 -1.770758628845214844e-02 2.253560125827789307e-01 -5.498398095369338989e-02 9.332042187452316284e-02 1.586606353521347046e-02 -3.027335405349731445e-01 1.622740477323532104e-01
-1.906203180551528931e-01 -7.824311405420303345e-02 -9.954025596380233765e-02 -2.435186207294464111e-01 -2.731069028377532959e-01 2.802979350090026855e-01 -8.431021869182586670e-02 -4.179320484399795532e-02 -2.814573943614959717e-01 2.825640439987182617e-01 1.917963027954101562e-01 1.139005422592163086e-01 6.253264099359512329e-02 -3.358371853828430176e-01 -2.157848924398422241e-01 -1.584574282169342041e-01 -1.554829925298690796e-01 2.278079092502593994e-01 -4.639546945691108704e-02 1.069524288177490234e-01 2.933024168014526367e-01 1.806422770023345947e-01 -8.535657823085784912e-02 3.412067517638206482e-02 1.287012100219726562e-01 7.805188000202178955e-02 1.426077336072921753e-01 -1.382209956645965576e-01 9.197781980037689209e-02 -1.089428365230560303e-01 -1.561532169580459595e-01 -7.452009618282318115e-02
-1.304518729448318481e-01 -1.462261676788330078e-01 -2.394075691699981689e-01 -1.207735687494277954e-01 8.403281122446060181e-02 -1.188154704868793488e-02 -2.316112518310546875e-01 1.078767403960227966e-01 1.849575489759445190e-01 3.519863188266754150e-01 -1.266816109418869019e-01 -1.288689076900482178e-01 1.728980243206024170e-02 -1.599262952804565430e-01 -5.468645691871643066e-02 -3.781262040138244629e-02 -1.246919110417366028e-02 1.585561595857143402e-02 -3.041875362396240234e-01 1.337486654520034790e-01 -5.913650989532470703e-02 2.641889154911041260e-01 -2.587280571460723877e-01 1.492358446121215820e-01 1.302312463521957397e-01 -2.092326134443283081e-01 3.184601664543151855e-01 -7.097021490335464478e-02 2.824555896222591400e-02 -3.649506568908691406e-01 6.543628871440887451e-02 -1.317889690399169922e-01
-6.427189707756042480e-02 -3.310114443302154541e-01 2.687039375305175781e-01 5.450680851936340332e-02 -3.439679741859436035e-01 6.515047699213027954e-02 2.275049313902854919e-02 5.299940332770347595e-02 -5.307505279779434204e-02 3.316598236560821533e-01 -1.178765073418617249e-01 -6.356134265661239624e-02 8.584710955619812012e-02 2.941249310970306396e-02 5.033029243350028992e-02 -1.425848454236984253e-01 -3.140229731798171997e-02 -7.100799120962619781e-03 -3.686620621010661125e-03 8.991063386201858521e-02 5.379831045866012573e-02 3.134679421782493591e-02 -1.033480614423751831e-01 3.227488696575164795e-01 2.701793909072875977e-01 3.204034268856048584e-02 -4.987429827451705933e-02 -2.219108343124389648e-01 1.609528213739395142e-01 -2.070750594139099121e-01 -4.398957788944244385e-01 8.652103692293167114e-02
2.104777656495571136e-02 9.889376163482666016e-02 -1.615687161684036255e-01 -1.006135866045951843e-01 -7.187391072511672974e-02 1.739640980958938599e-01 -1.160542145371437073e-01 4.016784727573394775e-01 9.802450984716415405e-02 -2.829839102923870087e-02 1.445372402667999268e-01 1.914102956652641296e-02 1.107799261808395386e-01 -1.053346991539001465e-01 2.989919669926166534e-02 -1.848461329936981201e-01 2.535226196050643921e-02 -1.240623742341995239e-01 -1.939802318811416626e-01 2.088565975427627563e-01 3.631147369742393494e-02 7.035459578037261963e-02 -4.555381536483764648e-01 2.030612975358963013e-01 8.911669999361038208e-02 -1.531307213008403778e-02 -1.113629564642906189e-01 -2.296528071165084839e-01 -2.887955121695995331e-02 -2.147444486618041992e-01 -4.112254679203033447e-01 -1.073992550373077393e-01
-2.657417058944702148e-01 -5.442200973629951477e-02 2.681091614067554474e-02 -1.228863224387168884e-01 2.208705097436904907e-01 1.197066530585289001e-01 -1.811098605394363403e-01 6.537200510501861572e-02 -1.087333858013153076e-01 -1.557395309209823608e-01 1.810790598392486572e-02 -1.367131918668746948e-01 1.763470023870468140e-01 -1.598010957241058350e-02 2.862828671932220459e-01 -1.571114212274551392e-01 -4.182977601885795593e-02 -6.541094928979873657e-02 1.930650621652603149e-01 1.150332577526569366e-02 3.064913451671600342e-01 1.718647591769695282e-02 -1.898765861988067627e-01 -1.454017311334609985e-01 6.860388070344924927e-02 -1.869185417890548706e-01 1.400613784790039062e-01 -3.658902645111083984e-01 1.147416159510612488e-01 -3.043742477893829346e-01 -3.499815762042999268e-01 3.200380131602287292e-02
-2.157920897006988525e-01 -2.799457609653472900e-01 -1.773557066917419434e-01 -6.056035310029983521e-02 -3.651732206344604492e-02 4.566439613699913025e-02 -5.548119544982910156e-02 -1.529280692338943481e-01 -2.652905881404876709e-01 3.453790023922920227e-02 -2.319825440645217896e-01 -1.821784973144531250e-01 2.433212846517562866e-02 -8.356524258852005005e-02 2.620673775672912598e-01 -1.671142131090164185e-01 -9.983782470226287842e-02 1.890769600868225098e-01 -1.585072576999664307e-01 2.285897284746170044e-01 2.852784395217895508e-01 3.092471659183502197e-01 -1.923960298299789429e-01 9.035177528858184814e-02 -1.726964861154556274e-02 1.250841766595840454e-01 3.319387137889862061e-01 -1.061088740825653076e-01 2.001336216926574707e-01 5.984315276145935059e-02 -1.118987426161766052e-01 -9.199828654527664185e-02
-7.069373875856399536e-02 -8.622025698423385620e-02 -1.650581210851669312e-01 2.805703692138195038e-02 1.505364328622817993e-01 -1.274045258760452271e-01 -2.831369936466217041e-01 1.704173684120178223e-01 -7.918690890073776245e-02 2.467859536409378052e-01 -1.306377053260803223e-01 -8.830038458108901978e-02 1.880189776420593262e-01 1.420432478189468384e-01 1.656656265258789062e-01 -2.645507752895355225e-01 5.876217037439346313e-02 -4.650770872831344604e-02 -6.203403696417808533e-02 2.053207308053970337e-01 -1.853195279836654663e-01 1.245274916291236877e-01 -8.464345335960388184e-02 3.751152381300926208e-02 -8.899302035570144653e-02 -2.494642697274684906e-02 3.354564607143402100e-01 -6.871916353702545166e-02 3.966077417135238647e-02 -3.068031370639801025e-01 -2.928097546100616455e-01 -3.862147033214569092e-01
1.821311265230178833e-01 -5.054521933197975159e-02 2.780583128333091736e-02 1.124886721372604370e-01 8.643788844347000122e-02 1.877162307500839233e-01 -1.247693300247192383e-01 -3.112722747027873993e-02 1.340131312608718872e-01 1.092873960733413696e-01 5.679107457399368286e-02 -1.577396541833877563e-01 3.170266747474670410e-02 1.262917518615722656e-01 1.419179141521453857e-01 -1.177169010043144226e-01 -4.831513762474060059e-02 1.645307391881942749e-01 -4.535474181175231934e-01 1.600526869297027588e-01 3.653359040617942810e-02 -9.058160334825515747e-02 -9.173253178596496582e-02 3.104014992713928223e-01 -1.384368985891342163e-01 3.862542659044265747e-02 -1.099590882658958435e-01 -9.973130375146865845e-02 2.402607202529907227e-01 1.509011536836624146e-01 -5.015988349914550781e-01 1.811520755290985107e-01
-1.033122986555099487e-01 -1.089654788374900818e-01 -1.270091682672500610e-01 -2.479150742292404175e-01 -1.043425053358078003e-01 2.011499702930450439e-01 -1.852899640798568726e-01 3.456676602363586426e-01 2.377967685461044312e-01 -2.832607924938201904e-01 -1.480099558830261230e-01 -1.450473517179489136e-01 -2.423881590366363525e-01 1.344404369592666626e-01 1.013226732611656189e-01 -3.375206589698791504e-01 -2.497427314519882202e-01 2.147206664085388184e-01 -8.456613123416900635e-02 7.758291065692901611e-02 1.924195587635040283e-01 1.546416431665420532e-01 -1.690661907196044922e-01 2.932722866535186768e-02 -1.061377525329589844e-01 -6.267067044973373413e-02 1.492822766304016113e-01 -1.656590998172760010e-01 5.656266957521438599e-02 7.379215210676193237e-02 -1.070449054241180420e-01 -1.299868375062942505e-01
6.546325981616973877e-02 -3.259370848536491394e-02 1.368466466665267944e-01 2.942713722586631775e-02 -3.523174524307250977e-01 2.033639550209045410e-01 -1.731294840574264526e-01 4.805106297135353088e-02 -1.119533181190490723e-01 1.875813752412796021e-01 -8.081341162323951721e-03 5.500733479857444763e-02 1.466389447450637817e-01 -7.798165082931518555e-02 8.616376668214797974e-02 -5.375555157661437988e-01 7.649064064025878906e-03 -3.043428249657154083e-02 -4.118403047323226929e-02 -1.938201189041137695e-01 2.448836117982864380e-01 1.446446031332015991e-01 -1.602844297885894775e-01 1.616115719079971313e-01 1.906932890415191650e-01 1.641551256179809570e-01 6.556959450244903564e-02 -2.360292375087738037e-01 1.566458195447921753e-01 -1.375431418418884277e-01 -2.503563761711120605e-01 -1.026798132807016373e-02
-3.194420635700225830e-01 -1.645271331071853638e-01 -7.519631832838058472e-02 1.440191715955734253e-01 1.394406855106353760e-01 1.759651303291320801e-01 -1.232064291834831238e-01 1.680674254894256592e-01 1.968754976987838745e-01 2.373732030391693115e-01 -8.908033370971679688e-02 1.768261045217514038e-01 1.818651556968688965e-01 -3.428537165746092796e-03 -8.111450821161270142e-02 -2.652536332607269287e-01 -1.653102040290832520e-01 -5.096438527107238770e-02 -2.106194794178009033e-01 -2.860772982239723206e-02 2.765654586255550385e-02 6.108900904655456543e-02 -2.958425283432006836e-01 2.534563243389129639e-01 -7.331823557615280151e-02 -1.578003466129302979e-01 1.949960589408874512e-01 9.457219392061233521e-02 5.464191734790802002e-02 -3.762910366058349609e-01 -1.805771142244338989e-01 -1.432721316814422607e-01
-3.112318813800811768e-01 6.883388012647628784e-02 1.049215570092201233e-01 3.114976882934570312e-01 2.388536334037780762e-01 7.569621503353118896e-02 -9.603340178728103638e-02 2.007985860109329224e-01 -3.675090894103050232e-02 2.656895220279693604e-01 -6.224090978503227234e-02 -2.318216413259506226e-01 2.001625597476959229e-01 -8.419332653284072876e-02 -6.255643814802169800e-02 -3.000331223011016846e-01 -1.334575712680816650e-01 1.920299381017684937e-01 4.245907068252563477e-02 3.739488124847412109e-02 -1.232700273394584656e-01 6.194986030459403992e-02 -1.100570708513259888e-01 2.726722359657287598e-01 2.609351575374603271e-01 -3.765039891004562378e-02 1.545539051294326782e-01 -3.124546706676483154e-01 -4.253652319312095642e-02 -5.089465528726577759e-02 -2.150509953498840332e-01 4.838153719902038574e-02
-5.340177565813064575e-03 1.991343125700950623e-02 -4.741120710968971252e-02 1.299068182706832886e-01 2.412646263837814331e-02 -7.965083420276641846e-02 4.874704405665397644e-02 3.227424919605255127e-01 1.960484534502029419e-01 2.322147935628890991e-01 -1.421385258436203003e-01 1.454490274190902710e-01 2.002987563610076904e-01 -6.944493949413299561e-02 2.587843835353851318e-01 -2.214415371417999268e-01 -2.121730446815490723e-01 -4.116126894950866699e-02 -1.629042625427246094e-01 1.838145405054092407e-01 1.463740170001983643e-01 1.504035890102386475e-01 -5.742876231670379639e-02 -5.727512761950492859e-04 -1.907273568212985992e-02 -6.232536956667900085e-02 5.006090402603149414e-01 -3.928027302026748657e-02 1.690457910299301147e-01 -2.277602255344390869e-01 -1.643398404121398926e-01 -2.325487285852432251e-01
-1.189399659633636475e-01 9.952659904956817627e-02 1.166610140353441238e-02 -2.251046150922775269e-01 -4.353836178779602051e-02 3.123214542865753174e-01 1.836086511611938477e-01 5.807667970657348633e-02 1.465700417757034302e-01 -2.514399960637092590e-02 3.061320781707763672e-01 -1.329602301120758057e-01 1.498862504959106445e-01 -1.203681752085685730e-01 -4.071565344929695129e-03 -1.246936842799186707e-01 2.402702420949935913e-01 -2.039910107851028442e-01 -2.668712139129638672e-01 1.072688773274421692e-01 1.252343207597732544e-01 3.298497498035430908e-01 -1.676068753004074097e-01 -1.005381196737289429e-01 -1.943672634661197662e-02 4.795965552330017090e-02 1.951115727424621582e-01 9.073056280612945557e-02 7.536754757165908813e-02 -4.776911437511444092e-02 -4.465201199054718018e-01 -3.886300697922706604e-02
[truncated: 3,274,434 more chars]
